# Supplementary material for: Statistical framework for validation without ground truth of choroidal thickness changes detection
Source: PLoS One. 2019 Jun 28;14(6):e0218776. doi: 10.1371/journal.pone.0218776 (PMC6599222; doi:10.1371/journal.pone.0218776)
Supplement: S1 Table — (ZIP) [file pone.0218776.s003.zip]

Archive with 9 entries (8 files):
- S1_Table/
- S1_Table/CRAR.xlsx
- S1_Table/Expert1.xlsx
- S1_Table/Expert2.xlsx
- S1_Table/Expert3.xlsx
- S1_Table/Expert4.xlsx
- S1_Table/Expert5.xlsx
- S1_Table/Expert6.xlsx
- S1_Table/Readme.pdf
