# Supplementary material for: Statistical framework for validation without ground truth of choroidal thickness changes detection
Source: PLoS One. 2019 Jun 28;14(6):e0218776. doi: 10.1371/journal.pone.0218776 (PMC6599222; doi:10.1371/journal.pone.0218776)
Supplement: S1 Table — (ZIP) [file pone.0218776.s003.zip › S1_Table/CRAR.xlsx]

## Sheet: CRAR
subject	1	2	3	4	5	6	7	8	9	10	11	12	13	14	15	16	17	18	19	20	21	22	23	24	25	26	27	28	29	30	31	32	33	34	35	36	37	38	39	40	41	42	43	44	45	46	47	48	49
01-cfb7d458ea3ef4fc4f27e0eb06be2555-FixA	nan	nan	nan	nan	nan	nan	nan	nan	nan	nan	nan	nan	nan	nan	nan	nan	nan	nan	nan	nan	nan	nan	nan	nan	nan	nan	nan	nan	nan	nan	nan	nan	nan	nan	nan	nan	nan	nan	nan	nan	nan	nan	nan	nan	nan	nan	nan	nan	nan
01-cfb7d458ea3ef4fc4f27e0eb06be2555-FixB	nan	nan	nan	nan	nan	nan	nan	nan	nan	nan	nan	nan	nan	nan	nan	nan	nan	nan	nan	nan	nan	nan	nan	nan	nan	nan	nan	nan	nan	nan	nan	nan	nan	nan	nan	nan	nan	nan	nan	nan	nan	nan	nan	nan	nan	nan	nan	nan	nan
01-cfb7d458ea3ef4fc4f27e0eb06be2555-FixC	nan	nan	nan	nan	nan	nan	nan	nan	nan	nan	nan	nan	nan	nan	nan	nan	nan	nan	nan	nan	nan	nan	nan	nan	nan	nan	nan	nan	nan	nan	nan	nan	nan	nan	nan	nan	nan	nan	nan	nan	nan	nan	nan	nan	nan	nan	nan	nan	nan
01-cfb7d458ea3ef4fc4f27e0eb06be2555-RegA	-20.26	-19.81	-19.36	-18.93	-18.5	-18.08	-17.67	-17.27	-16.88	-16.5	-16.13	-15.76	-15.41	-15.07	-14.73	-14.41	-14.09	-13.79	-13.49	-13.2	-12.92	-12.65	-12.39	-12.14	-11.9	-11.67	-11.44	-11.23	-11.03	-10.83	-10.65	-10.47	-10.3	-10.15	-10	-9.86	-9.73	-9.61	-9.5	-9.4	-9.31	-9.22	-9.15	-9.08	-9.03	-8.97	-8.93	-8.89	-8.86
01-cfb7d458ea3ef4fc4f27e0eb06be2555-RegB	nan	nan	nan	nan	nan	nan	nan	nan	nan	nan	nan	nan	nan	nan	nan	nan	nan	nan	nan	nan	nan	nan	nan	nan	nan	nan	nan	nan	nan	nan	nan	nan	nan	nan	nan	nan	nan	nan	nan	nan	nan	nan	nan	nan	nan	nan	nan	nan	nan
01-cfb7d458ea3ef4fc4f27e0eb06be2555-RegC	nan	nan	nan	nan	nan	nan	nan	nan	nan	nan	nan	nan	nan	nan	nan	nan	nan	nan	nan	nan	nan	nan	nan	nan	nan	nan	nan	nan	nan	nan	nan	nan	nan	nan	nan	nan	nan	nan	nan	nan	nan	nan	nan	nan	nan	nan	nan	nan	nan
01-1a2d6fed9d23244edd4d50c50d068f88-FixA	nan	nan	nan	nan	nan	nan	nan	nan	nan	nan	nan	nan	nan	nan	nan	nan	nan	nan	nan	nan	nan	nan	nan	nan	nan	nan	nan	nan	nan	nan	nan	nan	nan	nan	nan	nan	nan	nan	nan	nan	nan	nan	nan	nan	nan	nan	nan	nan	nan
01-1a2d6fed9d23244edd4d50c50d068f88-FixB	nan	nan	nan	nan	nan	nan	nan	nan	nan	nan	nan	nan	nan	nan	nan	nan	nan	nan	nan	nan	nan	nan	nan	nan	nan	nan	nan	nan	nan	nan	nan	nan	nan	nan	nan	nan	nan	nan	nan	nan	nan	nan	nan	nan	nan	nan	nan	nan	nan
01-1a2d6fed9d23244edd4d50c50d068f88-FixC	nan	nan	nan	nan	nan	nan	nan	nan	nan	nan	nan	nan	nan	nan	nan	nan	nan	nan	nan	nan	nan	nan	nan	nan	nan	nan	nan	nan	nan	nan	nan	nan	nan	nan	nan	nan	nan	nan	nan	nan	nan	nan	nan	nan	nan	nan	nan	nan	nan
01-1a2d6fed9d23244edd4d50c50d068f88-RegA	-23.43	-22.79	-22.18	-21.57	-20.98	-20.4	-19.84	-19.29	-18.75	-18.23	-17.72	-17.23	-16.75	-16.28	-15.83	-15.39	-14.96	-14.55	-14.15	-13.77	-13.4	-13.04	-12.7	-12.37	-12.06	-11.75	-11.46	-11.19	-10.93	-10.69	-10.45	-10.23	-10.03	-9.84	-9.66	-9.5	-9.35	-9.21	-9.09	-8.98	-8.89	-8.81	-8.74	-8.68	-8.64	-8.61	-8.58	-8.57	-8.56
01-1a2d6fed9d23244edd4d50c50d068f88-RegB	nan	nan	nan	nan	nan	nan	nan	nan	nan	nan	nan	nan	nan	nan	nan	nan	nan	nan	nan	nan	nan	nan	nan	nan	nan	nan	nan	nan	nan	nan	nan	nan	nan	nan	nan	nan	nan	nan	nan	nan	nan	nan	nan	nan	nan	nan	nan	nan	nan
01-1a2d6fed9d23244edd4d50c50d068f88-RegC	nan	nan	nan	nan	nan	nan	nan	nan	nan	nan	nan	nan	nan	nan	nan	nan	nan	nan	nan	nan	nan	nan	nan	nan	nan	nan	nan	nan	nan	nan	nan	nan	nan	nan	nan	nan	nan	nan	nan	nan	nan	nan	nan	nan	nan	nan	nan	nan	nan
01-eb97e7204c6191e141cb459c65307b66-FixA	nan	nan	nan	nan	nan	nan	nan	nan	nan	nan	nan	nan	nan	nan	nan	nan	nan	nan	nan	nan	nan	nan	nan	nan	nan	nan	nan	nan	nan	nan	nan	nan	nan	nan	nan	nan	nan	nan	nan	nan	nan	nan	nan	nan	nan	nan	nan	nan	nan
01-eb97e7204c6191e141cb459c65307b66-FixB	nan	nan	nan	nan	nan	nan	nan	nan	nan	nan	nan	nan	nan	nan	nan	nan	nan	nan	nan	nan	nan	nan	nan	nan	nan	nan	nan	nan	nan	nan	nan	nan	nan	nan	nan	nan	nan	nan	nan	nan	nan	nan	nan	nan	nan	nan	nan	nan	nan
01-eb97e7204c6191e141cb459c65307b66-FixC	nan	nan	nan	nan	nan	nan	nan	nan	nan	nan	nan	nan	nan	nan	nan	nan	nan	nan	nan	nan	nan	nan	nan	nan	nan	nan	nan	nan	nan	nan	nan	nan	nan	nan	nan	nan	nan	nan	nan	nan	nan	nan	nan	nan	nan	nan	nan	nan	nan
01-eb97e7204c6191e141cb459c65307b66-RegA	-28.03	-26.78	-25.56	-24.35	-23.18	-22.02	-20.88	-19.77	-18.67	-17.6	-16.56	-15.53	-14.53	-13.55	-12.59	-11.65	-10.73	-9.84	-8.97	-8.12	-7.29	-6.49	-5.71	-4.95	-4.21	-3.49	-2.8	-2.13	-1.48	-0.85	-0.24	0.34	0.9	1.44	1.96	2.46	2.93	3.38	3.81	4.22	4.6	4.96	5.31	5.63	5.92	6.2	6.46	6.7	6.92
01-eb97e7204c6191e141cb459c65307b66-RegB	nan	nan	nan	nan	nan	nan	nan	nan	nan	nan	nan	nan	nan	nan	nan	nan	nan	nan	nan	nan	nan	nan	nan	nan	nan	nan	nan	nan	nan	nan	nan	nan	nan	nan	nan	nan	nan	nan	nan	nan	nan	nan	nan	nan	nan	nan	nan	nan	nan
01-eb97e7204c6191e141cb459c65307b66-RegC	nan	nan	nan	nan	nan	nan	nan	nan	nan	nan	nan	nan	nan	nan	nan	nan	nan	nan	nan	nan	nan	nan	nan	nan	nan	nan	nan	nan	nan	nan	nan	nan	nan	nan	nan	nan	nan	nan	nan	nan	nan	nan	nan	nan	nan	nan	nan	nan	nan
01-a0d7d61fb5cd943b985ec1f2d4c41b60-FixA	nan	nan	nan	nan	nan	nan	nan	nan	nan	nan	nan	nan	nan	nan	nan	nan	nan	nan	nan	nan	nan	nan	nan	nan	nan	nan	nan	nan	nan	nan	nan	nan	nan	nan	nan	nan	nan	nan	nan	nan	nan	nan	nan	nan	nan	nan	nan	nan	nan
01-a0d7d61fb5cd943b985ec1f2d4c41b60-FixB	nan	nan	nan	nan	nan	nan	nan	nan	nan	nan	nan	nan	nan	nan	nan	nan	nan	nan	nan	nan	nan	nan	nan	nan	nan	nan	nan	nan	nan	nan	nan	nan	nan	nan	nan	nan	nan	nan	nan	nan	nan	nan	nan	nan	nan	nan	nan	nan	nan
01-a0d7d61fb5cd943b985ec1f2d4c41b60-FixC	nan	nan	nan	nan	nan	nan	nan	nan	nan	nan	nan	nan	nan	nan	nan	nan	nan	nan	nan	nan	nan	nan	nan	nan	nan	nan	nan	nan	nan	nan	nan	nan	nan	nan	nan	nan	nan	nan	nan	nan	nan	nan	nan	nan	nan	nan	nan	nan	nan
01-a0d7d61fb5cd943b985ec1f2d4c41b60-RegA	21.4	22.42	23.41	24.37	25.3	26.2	27.08	27.92	28.74	29.52	30.29	31.01	31.72	32.39	33.04	33.66	34.24	34.81	35.34	35.84	36.32	36.76	37.18	37.57	37.93	38.26	38.57	38.84	39.08	39.3	39.49	39.65	39.79	39.89	39.96	40.01	40.03	40.02	39.98	39.91	39.82	39.69	39.54	39.36	39.16	38.93	38.68	38.4	38.1
01-a0d7d61fb5cd943b985ec1f2d4c41b60-RegB	nan	nan	nan	nan	nan	nan	nan	nan	nan	nan	nan	nan	nan	nan	nan	nan	nan	nan	nan	nan	nan	nan	nan	nan	nan	nan	nan	nan	nan	nan	nan	nan	nan	nan	nan	nan	nan	nan	nan	nan	nan	nan	nan	nan	nan	nan	nan	nan	nan
01-a0d7d61fb5cd943b985ec1f2d4c41b60-RegC	nan	nan	nan	nan	nan	nan	nan	nan	nan	nan	nan	nan	nan	nan	nan	nan	nan	nan	nan	nan	nan	nan	nan	nan	nan	nan	nan	nan	nan	nan	nan	nan	nan	nan	nan	nan	nan	nan	nan	nan	nan	nan	nan	nan	nan	nan	nan	nan	nan
01-5084aa77e3950fa577962c870e76ef77-FixA	nan	nan	nan	nan	nan	nan	nan	nan	nan	nan	nan	nan	nan	nan	nan	nan	nan	nan	nan	nan	nan	nan	nan	nan	nan	nan	nan	nan	nan	nan	nan	nan	nan	nan	nan	nan	nan	nan	nan	nan	nan	nan	nan	nan	nan	nan	nan	nan	nan
01-5084aa77e3950fa577962c870e76ef77-FixB	nan	nan	nan	nan	nan	nan	nan	nan	nan	nan	nan	nan	nan	nan	nan	nan	nan	nan	nan	nan	nan	nan	nan	nan	nan	nan	nan	nan	nan	nan	nan	nan	nan	nan	nan	nan	nan	nan	nan	nan	nan	nan	nan	nan	nan	nan	nan	nan	nan
01-5084aa77e3950fa577962c870e76ef77-FixC	nan	nan	nan	nan	nan	nan	nan	nan	nan	nan	nan	nan	nan	nan	nan	nan	nan	nan	nan	nan	nan	nan	nan	nan	nan	nan	nan	nan	nan	nan	nan	nan	nan	nan	nan	nan	nan	nan	nan	nan	nan	nan	nan	nan	nan	nan	nan	nan	nan
01-5084aa77e3950fa577962c870e76ef77-RegA	26.14	27.02	27.87	28.7	29.5	30.29	31.05	31.79	32.51	33.2	33.87	34.52	35.15	35.75	36.33	36.88	37.42	37.93	38.42	38.89	39.33	39.76	40.16	40.53	40.89	41.22	41.53	41.81	42.07	42.32	42.53	42.73	42.9	43.05	43.18	43.29	43.37	43.43	43.46	43.48	43.47	43.44	43.39	43.31	43.22	43.1	42.96	42.8	42.63
01-5084aa77e3950fa577962c870e76ef77-RegB	nan	nan	nan	nan	nan	nan	nan	nan	nan	nan	nan	nan	nan	nan	nan	nan	nan	nan	nan	nan	nan	nan	nan	nan	nan	nan	nan	nan	nan	nan	nan	nan	nan	nan	nan	nan	nan	nan	nan	nan	nan	nan	nan	nan	nan	nan	nan	nan	nan
01-5084aa77e3950fa577962c870e76ef77-RegC	nan	nan	nan	nan	nan	nan	nan	nan	nan	nan	nan	nan	nan	nan	nan	nan	nan	nan	nan	nan	nan	nan	nan	nan	nan	nan	nan	nan	nan	nan	nan	nan	nan	nan	nan	nan	nan	nan	nan	nan	nan	nan	nan	nan	nan	nan	nan	nan	nan
01-b4cc9a8c47750b239b1b52b2d0974984-FixA	nan	nan	nan	nan	nan	nan	nan	nan	nan	nan	nan	nan	nan	nan	nan	nan	nan	nan	nan	nan	nan	nan	nan	nan	nan	nan	nan	nan	nan	nan	nan	nan	nan	nan	nan	nan	nan	nan	nan	nan	nan	nan	nan	nan	nan	nan	nan	nan	nan
01-b4cc9a8c47750b239b1b52b2d0974984-FixB	nan	nan	nan	nan	nan	nan	nan	nan	nan	nan	nan	nan	nan	nan	nan	nan	nan	nan	nan	nan	nan	nan	nan	nan	nan	nan	nan	nan	nan	nan	nan	nan	nan	nan	nan	nan	nan	nan	nan	nan	nan	nan	nan	nan	nan	nan	nan	nan	nan
01-b4cc9a8c47750b239b1b52b2d0974984-FixC	nan	nan	nan	nan	nan	nan	nan	nan	nan	nan	nan	nan	nan	nan	nan	nan	nan	nan	nan	nan	nan	nan	nan	nan	nan	nan	nan	nan	nan	nan	nan	nan	nan	nan	nan	nan	nan	nan	nan	nan	nan	nan	nan	nan	nan	nan	nan	nan	nan
01-b4cc9a8c47750b239b1b52b2d0974984-RegA	27.7247	27.8447	27.9627	28.0807	28.1968	28.3149	28.431	28.5451	28.6593	28.7754	28.8895	29.0037	29.1159	29.2301	29.3423	29.4546	29.5629	29.6752	29.7855	29.8957	30.006	30.1144	30.2208	30.3292	30.4375	30.544	30.6523	30.7588	30.8613	30.9677	31.0722	31.1767	31.2793	31.3818	31.4863	31.5889	31.6876	31.7901	31.8907	31.9914	32.09	32.1907	32.2893	32.3861	32.4867	32.5835	32.6783	32.777	32.8718
01-b4cc9a8c47750b239b1b52b2d0974984-RegB	nan	nan	nan	nan	nan	nan	nan	nan	nan	nan	nan	nan	nan	nan	nan	nan	nan	nan	nan	nan	nan	nan	nan	nan	nan	nan	nan	nan	nan	nan	nan	nan	nan	nan	nan	nan	nan	nan	nan	nan	nan	nan	nan	nan	nan	nan	nan	nan	nan
01-b4cc9a8c47750b239b1b52b2d0974984-RegC	nan	nan	nan	nan	nan	nan	nan	nan	nan	nan	nan	nan	nan	nan	nan	nan	nan	nan	nan	nan	nan	nan	nan	nan	nan	nan	nan	nan	nan	nan	nan	nan	nan	nan	nan	nan	nan	nan	nan	nan	nan	nan	nan	nan	nan	nan	nan	nan	nan
01-01e7b55eaccd340faab4a688d59ce227-FixA	nan	nan	nan	nan	nan	nan	nan	nan	nan	nan	nan	nan	nan	nan	nan	nan	nan	nan	nan	nan	nan	nan	nan	nan	nan	nan	nan	nan	nan	nan	nan	nan	nan	nan	nan	nan	nan	nan	nan	nan	nan	nan	nan	nan	nan	nan	nan	nan	nan
01-01e7b55eaccd340faab4a688d59ce227-FixB	nan	nan	nan	nan	nan	nan	nan	nan	nan	nan	nan	nan	nan	nan	nan	nan	nan	nan	nan	nan	nan	nan	nan	nan	nan	nan	nan	nan	nan	nan	nan	nan	nan	nan	nan	nan	nan	nan	nan	nan	nan	nan	nan	nan	nan	nan	nan	nan	nan
01-01e7b55eaccd340faab4a688d59ce227-FixC	nan	nan	nan	nan	nan	nan	nan	nan	nan	nan	nan	nan	nan	nan	nan	nan	nan	nan	nan	nan	nan	nan	nan	nan	nan	nan	nan	nan	nan	nan	nan	nan	nan	nan	nan	nan	nan	nan	nan	nan	nan	nan	nan	nan	nan	nan	nan	nan	nan
01-01e7b55eaccd340faab4a688d59ce227-RegA	-5.93	-5.91	-5.88	-5.86	-5.83	-5.8	-5.77	-5.73	-5.7	-5.66	-5.63	-5.59	-5.55	-5.51	-5.47	-5.42	-5.38	-5.33	-5.28	-5.23	-5.18	-5.13	-5.08	-5.03	-4.97	-4.91	-4.85	-4.79	-4.73	-4.67	-4.61	-4.54	-4.48	-4.41	-4.34	-4.27	-4.2	-4.12	-4.05	-3.97	-3.9	-3.82	-3.74	-3.66	-3.58	-3.5	-3.42	-3.34	-3.26
01-01e7b55eaccd340faab4a688d59ce227-RegB	nan	nan	nan	nan	nan	nan	nan	nan	nan	nan	nan	nan	nan	nan	nan	nan	nan	nan	nan	nan	nan	nan	nan	nan	nan	nan	nan	nan	nan	nan	nan	nan	nan	nan	nan	nan	nan	nan	nan	nan	nan	nan	nan	nan	nan	nan	nan	nan	nan
01-01e7b55eaccd340faab4a688d59ce227-RegC	nan	nan	nan	nan	nan	nan	nan	nan	nan	nan	nan	nan	nan	nan	nan	nan	nan	nan	nan	nan	nan	nan	nan	nan	nan	nan	nan	nan	nan	nan	nan	nan	nan	nan	nan	nan	nan	nan	nan	nan	nan	nan	nan	nan	nan	nan	nan	nan	nan
01-b880a0b4b49867fe873d99e6161e83d1-FixA	nan	nan	nan	nan	nan	nan	nan	nan	nan	nan	nan	nan	nan	nan	nan	nan	nan	nan	nan	nan	nan	nan	nan	nan	nan	nan	nan	nan	nan	nan	nan	nan	nan	nan	nan	nan	nan	nan	nan	nan	nan	nan	nan	nan	nan	nan	nan	nan	nan
01-b880a0b4b49867fe873d99e6161e83d1-FixB	nan	nan	nan	nan	nan	nan	nan	nan	nan	nan	nan	nan	nan	nan	nan	nan	nan	nan	nan	nan	nan	nan	nan	nan	nan	nan	nan	nan	nan	nan	nan	nan	nan	nan	nan	nan	nan	nan	nan	nan	nan	nan	nan	nan	nan	nan	nan	nan	nan
01-b880a0b4b49867fe873d99e6161e83d1-FixC	nan	nan	nan	nan	nan	nan	nan	nan	nan	nan	nan	nan	nan	nan	nan	nan	nan	nan	nan	nan	nan	nan	nan	nan	nan	nan	nan	nan	nan	nan	nan	nan	nan	nan	nan	nan	nan	nan	nan	nan	nan	nan	nan	nan	nan	nan	nan	nan	nan
01-b880a0b4b49867fe873d99e6161e83d1-RegA	-7.82	-7.80333	-6.49667	-6.48	-7.75	-6.44333	-6.42	-6.39667	-6.37667	-6.35	-5.04	-5.01333	-4.98667	-4.96	-6.22333	-6.19	-6.16333	-5.33097	-5.28087	-5.2314	-4.74333	-6	-5.96667	-4.64	-4.9697	-4.911	-4.52333	-5.77333	-5.73333	-6.98333	-5.65333	-4.31667	-2.98667	-2.94	-4.18333	-5.42667	-5.38	-5.33	-3.99	-3.97483	-3.89903	-3.8199	-3.73947	-3.6597	-3.57927	-3.62333	-3.57	-3.52	-3.26477
01-b880a0b4b49867fe873d99e6161e83d1-RegB	nan	nan	nan	nan	nan	nan	nan	nan	nan	nan	nan	nan	nan	nan	nan	nan	nan	nan	nan	nan	nan	nan	nan	nan	nan	nan	nan	nan	nan	nan	nan	nan	nan	nan	nan	nan	nan	nan	nan	nan	nan	nan	nan	nan	nan	nan	nan	nan	nan
01-b880a0b4b49867fe873d99e6161e83d1-RegC	nan	nan	nan	nan	nan	nan	nan	nan	nan	nan	nan	nan	nan	nan	nan	nan	nan	nan	nan	nan	nan	nan	nan	nan	nan	nan	nan	nan	nan	nan	nan	nan	nan	nan	nan	nan	nan	nan	nan	nan	nan	nan	nan	nan	nan	nan	nan	nan	nan
01-ba3c26541a39ffdf18a5cb6bc1c02a76-FixA	nan	nan	nan	nan	nan	nan	nan	nan	nan	nan	nan	nan	nan	nan	nan	nan	nan	nan	nan	nan	nan	nan	nan	nan	nan	nan	nan	nan	nan	nan	nan	nan	nan	nan	nan	nan	nan	nan	nan	nan	nan	nan	nan	nan	nan	nan	nan	nan	nan
01-ba3c26541a39ffdf18a5cb6bc1c02a76-FixB	nan	nan	nan	nan	nan	nan	nan	nan	nan	nan	nan	nan	nan	nan	nan	nan	nan	nan	nan	nan	nan	nan	nan	nan	nan	nan	nan	nan	nan	nan	nan	nan	nan	nan	nan	nan	nan	nan	nan	nan	nan	nan	nan	nan	nan	nan	nan	nan	nan
01-ba3c26541a39ffdf18a5cb6bc1c02a76-FixC	nan	nan	nan	nan	nan	nan	nan	nan	nan	nan	nan	nan	nan	nan	nan	nan	nan	nan	nan	nan	nan	nan	nan	nan	nan	nan	nan	nan	nan	nan	nan	nan	nan	nan	nan	nan	nan	nan	nan	nan	nan	nan	nan	nan	nan	nan	nan	nan	nan
01-ba3c26541a39ffdf18a5cb6bc1c02a76-RegA	-8.87082	-10.8601	-6.6322	-5.59377	-9.4016	-7.4452	-9.49177	-9.67517	-8.06033	-5.66228	-1.59444	-5.36898	-8.20524	-5.62764	-6.28829	-7.68801	-10.7706	-8.9498	-7.05594	-4.2925	-2.43593	-9.85528	-11.9556	-3.82263	-0.574686	-2.77182	-5.77588	-9.46296	-7.67888	-12.148	-10.6054	-8.82457	-4.90949	-1.75914	-3.00665	-8.19463	-10.0652	-8.48195	-1.72835	-0.988558	-2.79503	-6.5595	-8.34461	-4.99516	-1.42414	-3.51144	-7.5772	-9.23577	-7.27014
01-ba3c26541a39ffdf18a5cb6bc1c02a76-RegB	nan	nan	nan	nan	nan	nan	nan	nan	nan	nan	nan	nan	nan	nan	nan	nan	nan	nan	nan	nan	nan	nan	nan	nan	nan	nan	nan	nan	nan	nan	nan	nan	nan	nan	nan	nan	nan	nan	nan	nan	nan	nan	nan	nan	nan	nan	nan	nan	nan
01-ba3c26541a39ffdf18a5cb6bc1c02a76-RegC	nan	nan	nan	nan	nan	nan	nan	nan	nan	nan	nan	nan	nan	nan	nan	nan	nan	nan	nan	nan	nan	nan	nan	nan	nan	nan	nan	nan	nan	nan	nan	nan	nan	nan	nan	nan	nan	nan	nan	nan	nan	nan	nan	nan	nan	nan	nan	nan	nan
01-24ef36defce471dfc7521f94d97adfb7-FixA	nan	nan	nan	nan	nan	nan	nan	nan	nan	nan	nan	nan	nan	nan	nan	nan	nan	nan	nan	nan	nan	nan	nan	nan	nan	nan	nan	nan	nan	nan	nan	nan	nan	nan	nan	nan	nan	nan	nan	nan	nan	nan	nan	nan	nan	nan	nan	nan	nan
01-24ef36defce471dfc7521f94d97adfb7-FixB	nan	nan	nan	nan	nan	nan	nan	nan	nan	nan	nan	nan	nan	nan	nan	nan	nan	nan	nan	nan	nan	nan	nan	nan	nan	nan	nan	nan	nan	nan	nan	nan	nan	nan	nan	nan	nan	nan	nan	nan	nan	nan	nan	nan	nan	nan	nan	nan	nan
01-24ef36defce471dfc7521f94d97adfb7-FixC	nan	nan	nan	nan	nan	nan	nan	nan	nan	nan	nan	nan	nan	nan	nan	nan	nan	nan	nan	nan	nan	nan	nan	nan	nan	nan	nan	nan	nan	nan	nan	nan	nan	nan	nan	nan	nan	nan	nan	nan	nan	nan	nan	nan	nan	nan	nan	nan	nan
01-24ef36defce471dfc7521f94d97adfb7-RegA	33	32.09	31.18	30.27	29.35	28.44	27.52	26.6	25.68	24.76	23.83	22.9	21.98	21.05	20.12	19.19	18.25	17.31	16.38	15.44	14.5	13.55	12.61	11.67	10.72	9.77	8.82	7.87	6.91	5.96	5	4.04	3.08	2.12	1.15	0.19	-0.78	-1.75	-2.72	-3.69	-4.67	-5.64	-6.62	-7.6	-8.58	-9.55	-10.53	-11.5	-12.48
01-24ef36defce471dfc7521f94d97adfb7-RegB	nan	nan	nan	nan	nan	nan	nan	nan	nan	nan	nan	nan	nan	nan	nan	nan	nan	nan	nan	nan	nan	nan	nan	nan	nan	nan	nan	nan	nan	nan	nan	nan	nan	nan	nan	nan	nan	nan	nan	nan	nan	nan	nan	nan	nan	nan	nan	nan	nan
01-24ef36defce471dfc7521f94d97adfb7-RegC	nan	nan	nan	nan	nan	nan	nan	nan	nan	nan	nan	nan	nan	nan	nan	nan	nan	nan	nan	nan	nan	nan	nan	nan	nan	nan	nan	nan	nan	nan	nan	nan	nan	nan	nan	nan	nan	nan	nan	nan	nan	nan	nan	nan	nan	nan	nan	nan	nan
01-53dd48af2af790afc27836a0a72c6f66-FixA	nan	nan	nan	nan	nan	nan	nan	nan	nan	nan	nan	nan	nan	nan	nan	nan	nan	nan	nan	nan	nan	nan	nan	nan	nan	nan	nan	nan	nan	nan	nan	nan	nan	nan	nan	nan	nan	nan	nan	nan	nan	nan	nan	nan	nan	nan	nan	nan	nan
01-53dd48af2af790afc27836a0a72c6f66-FixB	nan	nan	nan	nan	nan	nan	nan	nan	nan	nan	nan	nan	nan	nan	nan	nan	nan	nan	nan	nan	nan	nan	nan	nan	nan	nan	nan	nan	nan	nan	nan	nan	nan	nan	nan	nan	nan	nan	nan	nan	nan	nan	nan	nan	nan	nan	nan	nan	nan
01-53dd48af2af790afc27836a0a72c6f66-FixC	nan	nan	nan	nan	nan	nan	nan	nan	nan	nan	nan	nan	nan	nan	nan	nan	nan	nan	nan	nan	nan	nan	nan	nan	nan	nan	nan	nan	nan	nan	nan	nan	nan	nan	nan	nan	nan	nan	nan	nan	nan	nan	nan	nan	nan	nan	nan	nan	nan
01-53dd48af2af790afc27836a0a72c6f66-RegA	23.6152	24.8865	26.0978	27.253	28.3443	29.3776	30.3529	31.2662	32.1215	32.9167	33.654	34.3293	34.9466	35.5038	36.0011	36.4404	36.8196	37.1409	37.4001	37.5995	37.7426	37.8239	37.8452	37.8084	37.7117	37.5549	37.3382	37.0635	36.7287	36.3359	35.8812	35.3684	34.7937	34.161	33.4721	32.7194	31.9105	31.0379	30.1091	29.1203	28.0715	26.9628	25.7979	24.5788	23.3056	21.984	20.6198	19.2073	17.7599
01-53dd48af2af790afc27836a0a72c6f66-RegB	nan	nan	nan	nan	nan	nan	nan	nan	nan	nan	nan	nan	nan	nan	nan	nan	nan	nan	nan	nan	nan	nan	nan	nan	nan	nan	nan	nan	nan	nan	nan	nan	nan	nan	nan	nan	nan	nan	nan	nan	nan	nan	nan	nan	nan	nan	nan	nan	nan
01-53dd48af2af790afc27836a0a72c6f66-RegC	nan	nan	nan	nan	nan	nan	nan	nan	nan	nan	nan	nan	nan	nan	nan	nan	nan	nan	nan	nan	nan	nan	nan	nan	nan	nan	nan	nan	nan	nan	nan	nan	nan	nan	nan	nan	nan	nan	nan	nan	nan	nan	nan	nan	nan	nan	nan	nan	nan
01-a695c46ddbff6aec9dabdaf16e0c204f-FixA	nan	nan	nan	nan	nan	nan	nan	nan	nan	nan	nan	nan	nan	nan	nan	nan	nan	nan	nan	nan	nan	nan	nan	nan	nan	nan	nan	nan	nan	nan	nan	nan	nan	nan	nan	nan	nan	nan	nan	nan	nan	nan	nan	nan	nan	nan	nan	nan	nan
01-a695c46ddbff6aec9dabdaf16e0c204f-FixB	nan	nan	nan	nan	nan	nan	nan	nan	nan	nan	nan	nan	nan	nan	nan	nan	nan	nan	nan	nan	nan	nan	nan	nan	nan	nan	nan	nan	nan	nan	nan	nan	nan	nan	nan	nan	nan	nan	nan	nan	nan	nan	nan	nan	nan	nan	nan	nan	nan
01-a695c46ddbff6aec9dabdaf16e0c204f-FixC	nan	nan	nan	nan	nan	nan	nan	nan	nan	nan	nan	nan	nan	nan	nan	nan	nan	nan	nan	nan	nan	nan	nan	nan	nan	nan	nan	nan	nan	nan	nan	nan	nan	nan	nan	nan	nan	nan	nan	nan	nan	nan	nan	nan	nan	nan	nan	nan	nan
01-a695c46ddbff6aec9dabdaf16e0c204f-RegA	35.4419	36.3088	37.1292	37.9052	38.6347	39.3177	39.9543	40.5445	41.0902	41.5894	42.0441	42.4524	42.8143	43.1297	43.4006	43.6231	43.8031	43.9366	44.0217	44.0624	44.0585	44.0062	43.9095	43.7682	43.5805	43.3445	43.0639	42.7369	42.3654	41.9493	41.4849	40.9741	40.4187	39.8189	39.1707	38.4779	37.7388	36.9551	36.125	35.2465	34.3235	33.3579	32.344	31.2913	30.2	29.0738	27.9148	26.7286	25.5154
01-a695c46ddbff6aec9dabdaf16e0c204f-RegB	nan	nan	nan	nan	nan	nan	nan	nan	nan	nan	nan	nan	nan	nan	nan	nan	nan	nan	nan	nan	nan	nan	nan	nan	nan	nan	nan	nan	nan	nan	nan	nan	nan	nan	nan	nan	nan	nan	nan	nan	nan	nan	nan	nan	nan	nan	nan	nan	nan
01-a695c46ddbff6aec9dabdaf16e0c204f-RegC	nan	nan	nan	nan	nan	nan	nan	nan	nan	nan	nan	nan	nan	nan	nan	nan	nan	nan	nan	nan	nan	nan	nan	nan	nan	nan	nan	nan	nan	nan	nan	nan	nan	nan	nan	nan	nan	nan	nan	nan	nan	nan	nan	nan	nan	nan	nan	nan	nan
01-95a424b417e625b3c49616005e52aa1c-FixA	nan	nan	nan	nan	nan	nan	nan	nan	nan	nan	nan	nan	nan	nan	nan	nan	nan	nan	nan	nan	nan	nan	nan	nan	nan	nan	nan	nan	nan	nan	nan	nan	nan	nan	nan	nan	nan	nan	nan	nan	nan	nan	nan	nan	nan	nan	nan	nan	nan
01-95a424b417e625b3c49616005e52aa1c-FixB	nan	nan	nan	nan	nan	nan	nan	nan	nan	nan	nan	nan	nan	nan	nan	nan	nan	nan	nan	nan	nan	nan	nan	nan	nan	nan	nan	nan	nan	nan	nan	nan	nan	nan	nan	nan	nan	nan	nan	nan	nan	nan	nan	nan	nan	nan	nan	nan	nan
01-95a424b417e625b3c49616005e52aa1c-FixC	nan	nan	nan	nan	nan	nan	nan	nan	nan	nan	nan	nan	nan	nan	nan	nan	nan	nan	nan	nan	nan	nan	nan	nan	nan	nan	nan	nan	nan	nan	nan	nan	nan	nan	nan	nan	nan	nan	nan	nan	nan	nan	nan	nan	nan	nan	nan	nan	nan
01-95a424b417e625b3c49616005e52aa1c-RegA	-29.62	-27.32	-25.08	-22.9	-20.77	-18.7	-16.69	-14.73	-12.83	-10.99	-9.2	-7.46	-5.79	-4.17	-2.6	-1.1	0.35	1.75	3.09	4.37	5.6	6.76	7.88	8.93	9.93	10.88	11.77	12.6	13.37	14.09	14.75	15.36	15.91	16.4	16.84	17.22	17.55	17.81	18.03	18.18	18.28	18.32	18.31	18.25	18.13	17.97	17.76	17.5	17.2
01-95a424b417e625b3c49616005e52aa1c-RegB	nan	nan	nan	nan	nan	nan	nan	nan	nan	nan	nan	nan	nan	nan	nan	nan	nan	nan	nan	nan	nan	nan	nan	nan	nan	nan	nan	nan	nan	nan	nan	nan	nan	nan	nan	nan	nan	nan	nan	nan	nan	nan	nan	nan	nan	nan	nan	nan	nan
01-95a424b417e625b3c49616005e52aa1c-RegC	nan	nan	nan	nan	nan	nan	nan	nan	nan	nan	nan	nan	nan	nan	nan	nan	nan	nan	nan	nan	nan	nan	nan	nan	nan	nan	nan	nan	nan	nan	nan	nan	nan	nan	nan	nan	nan	nan	nan	nan	nan	nan	nan	nan	nan	nan	nan	nan	nan
01-e7297e82c055894c8094f0dc2d616655-FixA	nan	nan	nan	nan	nan	nan	nan	nan	nan	nan	nan	nan	nan	nan	nan	nan	nan	nan	nan	nan	nan	nan	nan	nan	nan	nan	nan	nan	nan	nan	nan	nan	nan	nan	nan	nan	nan	nan	nan	nan	nan	nan	nan	nan	nan	nan	nan	nan	nan
01-e7297e82c055894c8094f0dc2d616655-FixB	nan	nan	nan	nan	nan	nan	nan	nan	nan	nan	nan	nan	nan	nan	nan	nan	nan	nan	nan	nan	nan	nan	nan	nan	nan	nan	nan	nan	nan	nan	nan	nan	nan	nan	nan	nan	nan	nan	nan	nan	nan	nan	nan	nan	nan	nan	nan	nan	nan
01-e7297e82c055894c8094f0dc2d616655-FixC	nan	nan	nan	nan	nan	nan	nan	nan	nan	nan	nan	nan	nan	nan	nan	nan	nan	nan	nan	nan	nan	nan	nan	nan	nan	nan	nan	nan	nan	nan	nan	nan	nan	nan	nan	nan	nan	nan	nan	nan	nan	nan	nan	nan	nan	nan	nan	nan	nan
01-e7297e82c055894c8094f0dc2d616655-RegA	-29.2959	-27.0165	-24.7893	-22.6201	-20.5071	-18.4502	-16.4514	-14.5048	-12.6162	-10.7838	-9.00742	-7.28721	-5.62311	-4.01319	-2.45939	-0.96363	0.47601	1.86147	3.19082	4.46211	5.68116	6.84023	7.94511	8.99388	9.98847	10.9231	11.8035	12.6278	13.396	14.11	14.766	15.3678	15.9115	16.4011	16.8345	17.2099	17.5292	17.7943	18.0032	18.1561	18.2529	18.2935	18.2799	18.2122	18.0942	17.9278	17.7188	17.4614	17.1615
01-e7297e82c055894c8094f0dc2d616655-RegB	nan	nan	nan	nan	nan	nan	nan	nan	nan	nan	nan	nan	nan	nan	nan	nan	nan	nan	nan	nan	nan	nan	nan	nan	nan	nan	nan	nan	nan	nan	nan	nan	nan	nan	nan	nan	nan	nan	nan	nan	nan	nan	nan	nan	nan	nan	nan	nan	nan
01-e7297e82c055894c8094f0dc2d616655-RegC	nan	nan	nan	nan	nan	nan	nan	nan	nan	nan	nan	nan	nan	nan	nan	nan	nan	nan	nan	nan	nan	nan	nan	nan	nan	nan	nan	nan	nan	nan	nan	nan	nan	nan	nan	nan	nan	nan	nan	nan	nan	nan	nan	nan	nan	nan	nan	nan	nan
01-e4397716ebc10028163f1e642a130ebd-FixA	nan	nan	nan	nan	nan	nan	nan	nan	nan	nan	nan	nan	nan	nan	nan	nan	nan	nan	nan	nan	nan	nan	nan	nan	nan	nan	nan	nan	nan	nan	nan	nan	nan	nan	nan	nan	nan	nan	nan	nan	nan	nan	nan	nan	nan	nan	nan	nan	nan
01-e4397716ebc10028163f1e642a130ebd-FixB	nan	nan	nan	nan	nan	nan	nan	nan	nan	nan	nan	nan	nan	nan	nan	nan	nan	nan	nan	nan	nan	nan	nan	nan	nan	nan	nan	nan	nan	nan	nan	nan	nan	nan	nan	nan	nan	nan	nan	nan	nan	nan	nan	nan	nan	nan	nan	nan	nan
01-e4397716ebc10028163f1e642a130ebd-FixC	nan	nan	nan	nan	nan	nan	nan	nan	nan	nan	nan	nan	nan	nan	nan	nan	nan	nan	nan	nan	nan	nan	nan	nan	nan	nan	nan	nan	nan	nan	nan	nan	nan	nan	nan	nan	nan	nan	nan	nan	nan	nan	nan	nan	nan	nan	nan	nan	nan
01-e4397716ebc10028163f1e642a130ebd-RegA	-30.201	-28.29	-26.6278	-25.0599	-23.4319	-21.7667	-20.8082	-21.0632	-21.3182	-20.307	-18.3632	-16.3528	-15.6406	-16.6442	-15.2664	-8.23255	-0.741529	1.64359	1.33877	1.75035	1.42019	-1.07905	-1.39654	4.29939	10.7656	12.2058	11.2577	11.8928	13.7302	15.3733	16.2677	16.303	16.309	17.0699	17.9666	18.2475	18.3739	18.8514	18.7927	17.4296	16.4077	17.3876	18.8257	18.8031	18.051	17.8495	18.3786	19.2703	19.0955
01-e4397716ebc10028163f1e642a130ebd-RegB	nan	nan	nan	nan	nan	nan	nan	nan	nan	nan	nan	nan	nan	nan	nan	nan	nan	nan	nan	nan	nan	nan	nan	nan	nan	nan	nan	nan	nan	nan	nan	nan	nan	nan	nan	nan	nan	nan	nan	nan	nan	nan	nan	nan	nan	nan	nan	nan	nan
01-e4397716ebc10028163f1e642a130ebd-RegC	nan	nan	nan	nan	nan	nan	nan	nan	nan	nan	nan	nan	nan	nan	nan	nan	nan	nan	nan	nan	nan	nan	nan	nan	nan	nan	nan	nan	nan	nan	nan	nan	nan	nan	nan	nan	nan	nan	nan	nan	nan	nan	nan	nan	nan	nan	nan	nan	nan
01-b8c89064d7af988e8b7aa1d3fabda912-FixA	nan	nan	nan	nan	nan	nan	nan	nan	nan	nan	nan	nan	nan	nan	nan	nan	nan	nan	nan	nan	nan	nan	nan	nan	nan	nan	nan	nan	nan	nan	nan	nan	nan	nan	nan	nan	nan	nan	nan	nan	nan	nan	nan	nan	nan	nan	nan	nan	nan
01-b8c89064d7af988e8b7aa1d3fabda912-FixB	nan	nan	nan	nan	nan	nan	nan	nan	nan	nan	nan	nan	nan	nan	nan	nan	nan	nan	nan	nan	nan	nan	nan	nan	nan	nan	nan	nan	nan	nan	nan	nan	nan	nan	nan	nan	nan	nan	nan	nan	nan	nan	nan	nan	nan	nan	nan	nan	nan
01-b8c89064d7af988e8b7aa1d3fabda912-FixC	nan	nan	nan	nan	nan	nan	nan	nan	nan	nan	nan	nan	nan	nan	nan	nan	nan	nan	nan	nan	nan	nan	nan	nan	nan	nan	nan	nan	nan	nan	nan	nan	nan	nan	nan	nan	nan	nan	nan	nan	nan	nan	nan	nan	nan	nan	nan	nan	nan
01-b8c89064d7af988e8b7aa1d3fabda912-RegA	-2.72	-1.93	-1.16	-0.41	0.31	1.01	1.68	2.33	2.96	3.56	4.14	4.69	5.22	5.73	6.21	6.67	7.1	7.51	7.89	8.26	8.6	8.91	9.2	9.46	9.71	9.92	10.12	10.29	10.43	10.56	10.65	10.73	10.78	10.8	10.81	10.78	10.74	10.67	10.57	10.45	10.31	10.14	9.95	9.74	9.52	9.27	9.01	8.74	8.46
01-b8c89064d7af988e8b7aa1d3fabda912-RegB	nan	nan	nan	nan	nan	nan	nan	nan	nan	nan	nan	nan	nan	nan	nan	nan	nan	nan	nan	nan	nan	nan	nan	nan	nan	nan	nan	nan	nan	nan	nan	nan	nan	nan	nan	nan	nan	nan	nan	nan	nan	nan	nan	nan	nan	nan	nan	nan	nan
01-b8c89064d7af988e8b7aa1d3fabda912-RegC	nan	nan	nan	nan	nan	nan	nan	nan	nan	nan	nan	nan	nan	nan	nan	nan	nan	nan	nan	nan	nan	nan	nan	nan	nan	nan	nan	nan	nan	nan	nan	nan	nan	nan	nan	nan	nan	nan	nan	nan	nan	nan	nan	nan	nan	nan	nan	nan	nan
01-550f3208318ac985ff6ca4a430354041-FixA	nan	nan	nan	nan	nan	nan	nan	nan	nan	nan	nan	nan	nan	nan	nan	nan	nan	nan	nan	nan	nan	nan	nan	nan	nan	nan	nan	nan	nan	nan	nan	nan	nan	nan	nan	nan	nan	nan	nan	nan	nan	nan	nan	nan	nan	nan	nan	nan	nan
01-550f3208318ac985ff6ca4a430354041-FixB	nan	nan	nan	nan	nan	nan	nan	nan	nan	nan	nan	nan	nan	nan	nan	nan	nan	nan	nan	nan	nan	nan	nan	nan	nan	nan	nan	nan	nan	nan	nan	nan	nan	nan	nan	nan	nan	nan	nan	nan	nan	nan	nan	nan	nan	nan	nan	nan	nan
01-550f3208318ac985ff6ca4a430354041-FixC	nan	nan	nan	nan	nan	nan	nan	nan	nan	nan	nan	nan	nan	nan	nan	nan	nan	nan	nan	nan	nan	nan	nan	nan	nan	nan	nan	nan	nan	nan	nan	nan	nan	nan	nan	nan	nan	nan	nan	nan	nan	nan	nan	nan	nan	nan	nan	nan	nan
01-550f3208318ac985ff6ca4a430354041-RegA	-1.66023	-0.919125	-0.203175	0.49149	1.16294	1.80922	2.43617	3.03602	3.61651	4.17379	4.70398	5.21676	5.70245	6.16684	6.60802	7.02598	7.42266	7.79418	8.14442	8.46949	8.77329	9.05386	9.31316	9.54729	9.75821	9.9459	10.1123	10.2555	10.3735	10.4722	10.5457	10.5961	10.6251	10.6309	10.6115	10.5709	10.5051	10.42	10.3097	10.1781	10.0214	9.84334	9.6421	9.42151	9.18544	8.93196	8.66493	8.38629	8.09991
01-550f3208318ac985ff6ca4a430354041-RegB	nan	nan	nan	nan	nan	nan	nan	nan	nan	nan	nan	nan	nan	nan	nan	nan	nan	nan	nan	nan	nan	nan	nan	nan	nan	nan	nan	nan	nan	nan	nan	nan	nan	nan	nan	nan	nan	nan	nan	nan	nan	nan	nan	nan	nan	nan	nan	nan	nan
01-550f3208318ac985ff6ca4a430354041-RegC	nan	nan	nan	nan	nan	nan	nan	nan	nan	nan	nan	nan	nan	nan	nan	nan	nan	nan	nan	nan	nan	nan	nan	nan	nan	nan	nan	nan	nan	nan	nan	nan	nan	nan	nan	nan	nan	nan	nan	nan	nan	nan	nan	nan	nan	nan	nan	nan	nan
01-6a2f94c163a8cfd48a48a65fbe585adf-FixA	nan	nan	nan	nan	nan	nan	nan	nan	nan	nan	nan	nan	nan	nan	nan	nan	nan	nan	nan	nan	nan	nan	nan	nan	nan	nan	nan	nan	nan	nan	nan	nan	nan	nan	nan	nan	nan	nan	nan	nan	nan	nan	nan	nan	nan	nan	nan	nan	nan
01-6a2f94c163a8cfd48a48a65fbe585adf-FixB	nan	nan	nan	nan	nan	nan	nan	nan	nan	nan	nan	nan	nan	nan	nan	nan	nan	nan	nan	nan	nan	nan	nan	nan	nan	nan	nan	nan	nan	nan	nan	nan	nan	nan	nan	nan	nan	nan	nan	nan	nan	nan	nan	nan	nan	nan	nan	nan	nan
01-6a2f94c163a8cfd48a48a65fbe585adf-FixC	nan	nan	nan	nan	nan	nan	nan	nan	nan	nan	nan	nan	nan	nan	nan	nan	nan	nan	nan	nan	nan	nan	nan	nan	nan	nan	nan	nan	nan	nan	nan	nan	nan	nan	nan	nan	nan	nan	nan	nan	nan	nan	nan	nan	nan	nan	nan	nan	nan
01-6a2f94c163a8cfd48a48a65fbe585adf-RegA	-6.55308	-5.994	-2.40668	1.86151	4.44582	3.92272	2.71624	3.21307	3.8827	2.9926	2.307	3.72392	5.71849	6.45464	6.24131	5.86468	5.70797	5.95697	6.51372	7.16233	7.65446	7.79058	7.7337	7.69429	7.76941	8.07576	9.00429	10.5706	10.853	8.53956	7.29771	10.4629	13.4812	11.4567	8.05185	7.9228	9.08274	8.61877	7.89015	8.88619	10.6091	11.4171	10.5526	8.01044	6.01231	6.61861	8.10663	8.2974	8.26486
01-6a2f94c163a8cfd48a48a65fbe585adf-RegB	nan	nan	nan	nan	nan	nan	nan	nan	nan	nan	nan	nan	nan	nan	nan	nan	nan	nan	nan	nan	nan	nan	nan	nan	nan	nan	nan	nan	nan	nan	nan	nan	nan	nan	nan	nan	nan	nan	nan	nan	nan	nan	nan	nan	nan	nan	nan	nan	nan
01-6a2f94c163a8cfd48a48a65fbe585adf-RegC	nan	nan	nan	nan	nan	nan	nan	nan	nan	nan	nan	nan	nan	nan	nan	nan	nan	nan	nan	nan	nan	nan	nan	nan	nan	nan	nan	nan	nan	nan	nan	nan	nan	nan	nan	nan	nan	nan	nan	nan	nan	nan	nan	nan	nan	nan	nan	nan	nan
01-c08f4cd4bdc8a2bcdfeb3a93c5f597d7-FixA	nan	nan	nan	nan	nan	nan	nan	nan	nan	nan	nan	nan	nan	nan	nan	nan	nan	nan	nan	nan	nan	nan	nan	nan	nan	nan	nan	nan	nan	nan	nan	nan	nan	nan	nan	nan	nan	nan	nan	nan	nan	nan	nan	nan	nan	nan	nan	nan	nan
01-c08f4cd4bdc8a2bcdfeb3a93c5f597d7-FixB	nan	nan	nan	nan	nan	nan	nan	nan	nan	nan	nan	nan	nan	nan	nan	nan	nan	nan	nan	nan	nan	nan	nan	nan	nan	nan	nan	nan	nan	nan	nan	nan	nan	nan	nan	nan	nan	nan	nan	nan	nan	nan	nan	nan	nan	nan	nan	nan	nan
01-c08f4cd4bdc8a2bcdfeb3a93c5f597d7-FixC	nan	nan	nan	nan	nan	nan	nan	nan	nan	nan	nan	nan	nan	nan	nan	nan	nan	nan	nan	nan	nan	nan	nan	nan	nan	nan	nan	nan	nan	nan	nan	nan	nan	nan	nan	nan	nan	nan	nan	nan	nan	nan	nan	nan	nan	nan	nan	nan	nan
01-c08f4cd4bdc8a2bcdfeb3a93c5f597d7-RegA	70.08	70.01	69.93	69.84	69.74	69.63	69.51	69.38	69.24	69.1	68.94	68.77	68.59	68.41	68.21	68.01	67.79	67.56	67.33	67.08	66.83	66.56	66.29	66.01	65.71	65.41	65.09	64.77	64.44	64.1	63.74	63.38	63.01	62.63	62.24	61.83	61.42	61	60.57	60.13	59.68	59.23	58.75	58.28	57.8	57.31	56.81	56.31	55.81
01-c08f4cd4bdc8a2bcdfeb3a93c5f597d7-RegB	nan	nan	nan	nan	nan	nan	nan	nan	nan	nan	nan	nan	nan	nan	nan	nan	nan	nan	nan	nan	nan	nan	nan	nan	nan	nan	nan	nan	nan	nan	nan	nan	nan	nan	nan	nan	nan	nan	nan	nan	nan	nan	nan	nan	nan	nan	nan	nan	nan
01-c08f4cd4bdc8a2bcdfeb3a93c5f597d7-RegC	nan	nan	nan	nan	nan	nan	nan	nan	nan	nan	nan	nan	nan	nan	nan	nan	nan	nan	nan	nan	nan	nan	nan	nan	nan	nan	nan	nan	nan	nan	nan	nan	nan	nan	nan	nan	nan	nan	nan	nan	nan	nan	nan	nan	nan	nan	nan	nan	nan
01-152f1b1f1d279adea6cba79e8c93f417-FixA	nan	nan	nan	nan	nan	nan	nan	nan	nan	nan	nan	nan	nan	nan	nan	nan	nan	nan	nan	nan	nan	nan	nan	nan	nan	nan	nan	nan	nan	nan	nan	nan	nan	nan	nan	nan	nan	nan	nan	nan	nan	nan	nan	nan	nan	nan	nan	nan	nan
01-152f1b1f1d279adea6cba79e8c93f417-FixB	nan	nan	nan	nan	nan	nan	nan	nan	nan	nan	nan	nan	nan	nan	nan	nan	nan	nan	nan	nan	nan	nan	nan	nan	nan	nan	nan	nan	nan	nan	nan	nan	nan	nan	nan	nan	nan	nan	nan	nan	nan	nan	nan	nan	nan	nan	nan	nan	nan
01-152f1b1f1d279adea6cba79e8c93f417-FixC	nan	nan	nan	nan	nan	nan	nan	nan	nan	nan	nan	nan	nan	nan	nan	nan	nan	nan	nan	nan	nan	nan	nan	nan	nan	nan	nan	nan	nan	nan	nan	nan	nan	nan	nan	nan	nan	nan	nan	nan	nan	nan	nan	nan	nan	nan	nan	nan	nan
01-152f1b1f1d279adea6cba79e8c93f417-RegA	68.13	68.03	67.94	67.84	67.73	67.63	67.53	67.42	67.31	67.2	67.09	66.98	66.86	66.74	66.63	66.51	66.38	66.26	66.13	66	65.88	65.74	65.61	65.48	65.34	65.2	65.06	64.92	64.77	64.63	64.48	64.33	64.18	64.03	63.87	63.71	63.56	63.4	63.23	63.07	62.9	62.74	62.57	62.4	62.23	62.05	61.87	61.69	61.51
01-152f1b1f1d279adea6cba79e8c93f417-RegB	nan	nan	nan	nan	nan	nan	nan	nan	nan	nan	nan	nan	nan	nan	nan	nan	nan	nan	nan	nan	nan	nan	nan	nan	nan	nan	nan	nan	nan	nan	nan	nan	nan	nan	nan	nan	nan	nan	nan	nan	nan	nan	nan	nan	nan	nan	nan	nan	nan
01-152f1b1f1d279adea6cba79e8c93f417-RegC	nan	nan	nan	nan	nan	nan	nan	nan	nan	nan	nan	nan	nan	nan	nan	nan	nan	nan	nan	nan	nan	nan	nan	nan	nan	nan	nan	nan	nan	nan	nan	nan	nan	nan	nan	nan	nan	nan	nan	nan	nan	nan	nan	nan	nan	nan	nan	nan	nan
01-389c492fc98f16a8c3157161fc96f23e-FixA	nan	nan	nan	nan	nan	nan	nan	nan	nan	nan	nan	nan	nan	nan	nan	nan	nan	nan	nan	nan	nan	nan	nan	nan	nan	nan	nan	nan	nan	nan	nan	nan	nan	nan	nan	nan	nan	nan	nan	nan	nan	nan	nan	nan	nan	nan	nan	nan	nan
01-389c492fc98f16a8c3157161fc96f23e-FixB	nan	nan	nan	nan	nan	nan	nan	nan	nan	nan	nan	nan	nan	nan	nan	nan	nan	nan	nan	nan	nan	nan	nan	nan	nan	nan	nan	nan	nan	nan	nan	nan	nan	nan	nan	nan	nan	nan	nan	nan	nan	nan	nan	nan	nan	nan	nan	nan	nan
01-389c492fc98f16a8c3157161fc96f23e-FixC	nan	nan	nan	nan	nan	nan	nan	nan	nan	nan	nan	nan	nan	nan	nan	nan	nan	nan	nan	nan	nan	nan	nan	nan	nan	nan	nan	nan	nan	nan	nan	nan	nan	nan	nan	nan	nan	nan	nan	nan	nan	nan	nan	nan	nan	nan	nan	nan	nan
01-389c492fc98f16a8c3157161fc96f23e-RegA	66.7865	66.9208	67.1551	67.5306	68.0884	68.8069	69.4099	69.6354	69.5438	69.2333	68.6158	67.6411	66.6178	65.9222	65.8256	66.4235	67.1851	67.5408	67.4596	67.103	66.8421	66.9535	67.0607	66.7434	66.1594	65.6151	65.3759	65.5303	65.4321	64.5105	63.438	63.0779	63.59	64.7488	65.4782	64.847	63.6868	63.0708	62.8681	62.6195	61.9505	60.8175	60.6089	62.4632	64.364	64.1292	63.202	63.4746	63.831
01-389c492fc98f16a8c3157161fc96f23e-RegB	nan	nan	nan	nan	nan	nan	nan	nan	nan	nan	nan	nan	nan	nan	nan	nan	nan	nan	nan	nan	nan	nan	nan	nan	nan	nan	nan	nan	nan	nan	nan	nan	nan	nan	nan	nan	nan	nan	nan	nan	nan	nan	nan	nan	nan	nan	nan	nan	nan
01-389c492fc98f16a8c3157161fc96f23e-RegC	nan	nan	nan	nan	nan	nan	nan	nan	nan	nan	nan	nan	nan	nan	nan	nan	nan	nan	nan	nan	nan	nan	nan	nan	nan	nan	nan	nan	nan	nan	nan	nan	nan	nan	nan	nan	nan	nan	nan	nan	nan	nan	nan	nan	nan	nan	nan	nan	nan
01-f727bebe537981a229de154b2bbaaf95-FixA	nan	nan	nan	nan	nan	nan	nan	nan	nan	nan	nan	nan	nan	nan	nan	nan	nan	nan	nan	nan	nan	nan	nan	nan	nan	nan	nan	nan	nan	nan	nan	nan	nan	nan	nan	nan	nan	nan	nan	nan	nan	nan	nan	nan	nan	nan	nan	nan	nan
01-f727bebe537981a229de154b2bbaaf95-FixB	nan	nan	nan	nan	nan	nan	nan	nan	nan	nan	nan	nan	nan	nan	nan	nan	nan	nan	nan	nan	nan	nan	nan	nan	nan	nan	nan	nan	nan	nan	nan	nan	nan	nan	nan	nan	nan	nan	nan	nan	nan	nan	nan	nan	nan	nan	nan	nan	nan
01-f727bebe537981a229de154b2bbaaf95-FixC	nan	nan	nan	nan	nan	nan	nan	nan	nan	nan	nan	nan	nan	nan	nan	nan	nan	nan	nan	nan	nan	nan	nan	nan	nan	nan	nan	nan	nan	nan	nan	nan	nan	nan	nan	nan	nan	nan	nan	nan	nan	nan	nan	nan	nan	nan	nan	nan	nan
01-f727bebe537981a229de154b2bbaaf95-RegA	30.97	31.35	31.72	32.09	32.45	32.8	33.15	33.49	33.82	34.15	34.46	34.77	35.07	35.37	35.65	35.94	36.21	36.47	36.73	36.98	37.23	37.46	37.69	37.91	38.13	38.33	38.53	38.73	38.91	39.09	39.26	39.42	39.58	39.73	39.87	40	40.13	40.25	40.36	40.47	40.56	40.65	40.74	40.81	40.88	40.94	40.99	41.04	41.07
01-f727bebe537981a229de154b2bbaaf95-RegB	nan	nan	nan	nan	nan	nan	nan	nan	nan	nan	nan	nan	nan	nan	nan	nan	nan	nan	nan	nan	nan	nan	nan	nan	nan	nan	nan	nan	nan	nan	nan	nan	nan	nan	nan	nan	nan	nan	nan	nan	nan	nan	nan	nan	nan	nan	nan	nan	nan
01-f727bebe537981a229de154b2bbaaf95-RegC	nan	nan	nan	nan	nan	nan	nan	nan	nan	nan	nan	nan	nan	nan	nan	nan	nan	nan	nan	nan	nan	nan	nan	nan	nan	nan	nan	nan	nan	nan	nan	nan	nan	nan	nan	nan	nan	nan	nan	nan	nan	nan	nan	nan	nan	nan	nan	nan	nan
01-6f7048484ee56d3d12159487e89a90b2-FixA	nan	nan	nan	nan	nan	nan	nan	nan	nan	nan	nan	nan	nan	nan	nan	nan	nan	nan	nan	nan	nan	nan	nan	nan	nan	nan	nan	nan	nan	nan	nan	nan	nan	nan	nan	nan	nan	nan	nan	nan	nan	nan	nan	nan	nan	nan	nan	nan	nan
01-6f7048484ee56d3d12159487e89a90b2-FixB	nan	nan	nan	nan	nan	nan	nan	nan	nan	nan	nan	nan	nan	nan	nan	nan	nan	nan	nan	nan	nan	nan	nan	nan	nan	nan	nan	nan	nan	nan	nan	nan	nan	nan	nan	nan	nan	nan	nan	nan	nan	nan	nan	nan	nan	nan	nan	nan	nan
01-6f7048484ee56d3d12159487e89a90b2-FixC	nan	nan	nan	nan	nan	nan	nan	nan	nan	nan	nan	nan	nan	nan	nan	nan	nan	nan	nan	nan	nan	nan	nan	nan	nan	nan	nan	nan	nan	nan	nan	nan	nan	nan	nan	nan	nan	nan	nan	nan	nan	nan	nan	nan	nan	nan	nan	nan	nan
01-6f7048484ee56d3d12159487e89a90b2-RegA	29.2359	29.5765	29.9074	30.2247	30.5304	30.8284	31.1129	31.3857	31.6469	31.8965	32.1384	32.3667	32.5835	32.7886	32.984	33.1659	33.3381	33.4987	33.6496	33.789	33.9147	34.0289	34.1353	34.2282	34.3114	34.383	34.4411	34.4894	34.5281	34.5533	34.5688	34.5726	34.5649	34.5456	34.5146	34.474	34.4217	34.3579	34.2824	34.1973	34.0986	33.9921	33.8722	33.7425	33.6032	33.4542	33.2975	33.1349	32.9608
01-6f7048484ee56d3d12159487e89a90b2-RegB	nan	nan	nan	nan	nan	nan	nan	nan	nan	nan	nan	nan	nan	nan	nan	nan	nan	nan	nan	nan	nan	nan	nan	nan	nan	nan	nan	nan	nan	nan	nan	nan	nan	nan	nan	nan	nan	nan	nan	nan	nan	nan	nan	nan	nan	nan	nan	nan	nan
01-6f7048484ee56d3d12159487e89a90b2-RegC	nan	nan	nan	nan	nan	nan	nan	nan	nan	nan	nan	nan	nan	nan	nan	nan	nan	nan	nan	nan	nan	nan	nan	nan	nan	nan	nan	nan	nan	nan	nan	nan	nan	nan	nan	nan	nan	nan	nan	nan	nan	nan	nan	nan	nan	nan	nan	nan	nan
01-e772fcac1fb25d0dda917c0497010bf7-FixA	nan	nan	nan	nan	nan	nan	nan	nan	nan	nan	nan	nan	nan	nan	nan	nan	nan	nan	nan	nan	nan	nan	nan	nan	nan	nan	nan	nan	nan	nan	nan	nan	nan	nan	nan	nan	nan	nan	nan	nan	nan	nan	nan	nan	nan	nan	nan	nan	nan
01-e772fcac1fb25d0dda917c0497010bf7-FixB	nan	nan	nan	nan	nan	nan	nan	nan	nan	nan	nan	nan	nan	nan	nan	nan	nan	nan	nan	nan	nan	nan	nan	nan	nan	nan	nan	nan	nan	nan	nan	nan	nan	nan	nan	nan	nan	nan	nan	nan	nan	nan	nan	nan	nan	nan	nan	nan	nan
01-e772fcac1fb25d0dda917c0497010bf7-FixC	nan	nan	nan	nan	nan	nan	nan	nan	nan	nan	nan	nan	nan	nan	nan	nan	nan	nan	nan	nan	nan	nan	nan	nan	nan	nan	nan	nan	nan	nan	nan	nan	nan	nan	nan	nan	nan	nan	nan	nan	nan	nan	nan	nan	nan	nan	nan	nan	nan
01-e772fcac1fb25d0dda917c0497010bf7-RegA	33.2603	28.6175	28.8605	31.5031	33.9993	34.3226	32.4667	29.3814	28.138	30.8881	33.5631	32.4426	31.2435	33.8637	36.4134	34.7816	31.6308	30.6915	31.9109	34.0663	35.5535	35.2566	35.1945	37.0893	38.2698	36.1775	34.5968	37.2384	40.1221	38.8401	35.8755	34.7842	35.0807	35.3624	35.5603	35.8847	36.1659	36.1972	36.4469	37.3886	38.4287	38.8453	38.0216	35.8412	34.7246	36.7674	39.5967	40.3379	39.8759
01-e772fcac1fb25d0dda917c0497010bf7-RegB	nan	nan	nan	nan	nan	nan	nan	nan	nan	nan	nan	nan	nan	nan	nan	nan	nan	nan	nan	nan	nan	nan	nan	nan	nan	nan	nan	nan	nan	nan	nan	nan	nan	nan	nan	nan	nan	nan	nan	nan	nan	nan	nan	nan	nan	nan	nan	nan	nan
01-e772fcac1fb25d0dda917c0497010bf7-RegC	nan	nan	nan	nan	nan	nan	nan	nan	nan	nan	nan	nan	nan	nan	nan	nan	nan	nan	nan	nan	nan	nan	nan	nan	nan	nan	nan	nan	nan	nan	nan	nan	nan	nan	nan	nan	nan	nan	nan	nan	nan	nan	nan	nan	nan	nan	nan	nan	nan
01-1ed92607083f3fd8132489a65bc944fe-FixA	nan	nan	nan	nan	nan	nan	nan	nan	nan	nan	nan	nan	nan	nan	nan	nan	nan	nan	nan	nan	nan	nan	nan	nan	nan	nan	nan	nan	nan	nan	nan	nan	nan	nan	nan	nan	nan	nan	nan	nan	nan	nan	nan	nan	nan	nan	nan	nan	nan
01-1ed92607083f3fd8132489a65bc944fe-FixB	nan	nan	nan	nan	nan	nan	nan	nan	nan	nan	nan	nan	nan	nan	nan	nan	nan	nan	nan	nan	nan	nan	nan	nan	nan	nan	nan	nan	nan	nan	nan	nan	nan	nan	nan	nan	nan	nan	nan	nan	nan	nan	nan	nan	nan	nan	nan	nan	nan
01-1ed92607083f3fd8132489a65bc944fe-FixC	nan	nan	nan	nan	nan	nan	nan	nan	nan	nan	nan	nan	nan	nan	nan	nan	nan	nan	nan	nan	nan	nan	nan	nan	nan	nan	nan	nan	nan	nan	nan	nan	nan	nan	nan	nan	nan	nan	nan	nan	nan	nan	nan	nan	nan	nan	nan	nan	nan
01-1ed92607083f3fd8132489a65bc944fe-RegA	-10.14	-9.67	-9.2	-8.73	-8.26	-7.79	-7.31	-6.84	-6.37	-5.89	-5.42	-4.94	-4.46	-3.98	-3.5	-3.02	-2.54	-2.06	-1.58	-1.1	-0.61	-0.13	0.36	0.84	1.33	1.82	2.3	2.79	3.28	3.78	4.27	4.76	5.25	5.75	6.24	6.74	7.23	7.73	8.23	8.72	9.22	9.72	10.22	10.71	11.2	11.69	12.16	12.64	13.1
01-1ed92607083f3fd8132489a65bc944fe-RegB	nan	nan	nan	nan	nan	nan	nan	nan	nan	nan	nan	nan	nan	nan	nan	nan	nan	nan	nan	nan	nan	nan	nan	nan	nan	nan	nan	nan	nan	nan	nan	nan	nan	nan	nan	nan	nan	nan	nan	nan	nan	nan	nan	nan	nan	nan	nan	nan	nan
01-1ed92607083f3fd8132489a65bc944fe-RegC	nan	nan	nan	nan	nan	nan	nan	nan	nan	nan	nan	nan	nan	nan	nan	nan	nan	nan	nan	nan	nan	nan	nan	nan	nan	nan	nan	nan	nan	nan	nan	nan	nan	nan	nan	nan	nan	nan	nan	nan	nan	nan	nan	nan	nan	nan	nan	nan	nan
01-685ee641cbf18bd706d36cb768e77792-FixA	nan	nan	nan	nan	nan	nan	nan	nan	nan	nan	nan	nan	nan	nan	nan	nan	nan	nan	nan	nan	nan	nan	nan	nan	nan	nan	nan	nan	nan	nan	nan	nan	nan	nan	nan	nan	nan	nan	nan	nan	nan	nan	nan	nan	nan	nan	nan	nan	nan
01-685ee641cbf18bd706d36cb768e77792-FixB	nan	nan	nan	nan	nan	nan	nan	nan	nan	nan	nan	nan	nan	nan	nan	nan	nan	nan	nan	nan	nan	nan	nan	nan	nan	nan	nan	nan	nan	nan	nan	nan	nan	nan	nan	nan	nan	nan	nan	nan	nan	nan	nan	nan	nan	nan	nan	nan	nan
01-685ee641cbf18bd706d36cb768e77792-FixC	nan	nan	nan	nan	nan	nan	nan	nan	nan	nan	nan	nan	nan	nan	nan	nan	nan	nan	nan	nan	nan	nan	nan	nan	nan	nan	nan	nan	nan	nan	nan	nan	nan	nan	nan	nan	nan	nan	nan	nan	nan	nan	nan	nan	nan	nan	nan	nan	nan
01-685ee641cbf18bd706d36cb768e77792-RegA	-17.54	-17.56	-17.58	-17.6	-17.62	-17.65	-17.68	-17.7	-17.73	-17.76	-17.79	-17.82	-17.85	-17.89	-17.92	-17.96	-17.99	-18.03	-18.07	-18.11	-18.15	-18.2	-18.24	-18.28	-18.33	-18.38	-18.43	-18.47	-18.53	-18.57	-18.63	-18.68	-18.74	-18.79	-18.85	-18.91	-18.97	-19.03	-19.09	-19.15	-19.21	-19.28	-19.34	-19.41	-19.47	-19.54	-19.6	-19.66	-19.71
01-685ee641cbf18bd706d36cb768e77792-RegB	nan	nan	nan	nan	nan	nan	nan	nan	nan	nan	nan	nan	nan	nan	nan	nan	nan	nan	nan	nan	nan	nan	nan	nan	nan	nan	nan	nan	nan	nan	nan	nan	nan	nan	nan	nan	nan	nan	nan	nan	nan	nan	nan	nan	nan	nan	nan	nan	nan
01-685ee641cbf18bd706d36cb768e77792-RegC	nan	nan	nan	nan	nan	nan	nan	nan	nan	nan	nan	nan	nan	nan	nan	nan	nan	nan	nan	nan	nan	nan	nan	nan	nan	nan	nan	nan	nan	nan	nan	nan	nan	nan	nan	nan	nan	nan	nan	nan	nan	nan	nan	nan	nan	nan	nan	nan	nan
01-8f3c51100093899ac5adeba84eebacf8-FixA	nan	nan	nan	nan	nan	nan	nan	nan	nan	nan	nan	nan	nan	nan	nan	nan	nan	nan	nan	nan	nan	nan	nan	nan	nan	nan	nan	nan	nan	nan	nan	nan	nan	nan	nan	nan	nan	nan	nan	nan	nan	nan	nan	nan	nan	nan	nan	nan	nan
01-8f3c51100093899ac5adeba84eebacf8-FixB	nan	nan	nan	nan	nan	nan	nan	nan	nan	nan	nan	nan	nan	nan	nan	nan	nan	nan	nan	nan	nan	nan	nan	nan	nan	nan	nan	nan	nan	nan	nan	nan	nan	nan	nan	nan	nan	nan	nan	nan	nan	nan	nan	nan	nan	nan	nan	nan	nan
01-8f3c51100093899ac5adeba84eebacf8-FixC	nan	nan	nan	nan	nan	nan	nan	nan	nan	nan	nan	nan	nan	nan	nan	nan	nan	nan	nan	nan	nan	nan	nan	nan	nan	nan	nan	nan	nan	nan	nan	nan	nan	nan	nan	nan	nan	nan	nan	nan	nan	nan	nan	nan	nan	nan	nan	nan	nan
01-8f3c51100093899ac5adeba84eebacf8-RegA	-23.2406	-20.7315	-21.0102	-22.7317	-24.5511	-25.4902	-26.0621	-26.7654	-26.4881	-24.4536	-22.9701	-24.0838	-25.4407	-24.6983	-24.3571	-26.8416	-28.8913	-27.3064	-25.5386	-27.2288	-29.2319	-27.9834	-25.9788	-26.3417	-27.7893	-28.2909	-27.8042	-26.8301	-25.8547	-25.3083	-25.3894	-26.164	-27.3918	-28.7076	-29.5695	-29.4805	-28.3778	-26.5802	-25.5899	-26.6377	-28.1117	-28.1233	-27.3467	-26.9774	-27.1362	-27.5391	-27.4822	-26.2462	-23.6346
01-8f3c51100093899ac5adeba84eebacf8-RegB	nan	nan	nan	nan	nan	nan	nan	nan	nan	nan	nan	nan	nan	nan	nan	nan	nan	nan	nan	nan	nan	nan	nan	nan	nan	nan	nan	nan	nan	nan	nan	nan	nan	nan	nan	nan	nan	nan	nan	nan	nan	nan	nan	nan	nan	nan	nan	nan	nan
01-8f3c51100093899ac5adeba84eebacf8-RegC	nan	nan	nan	nan	nan	nan	nan	nan	nan	nan	nan	nan	nan	nan	nan	nan	nan	nan	nan	nan	nan	nan	nan	nan	nan	nan	nan	nan	nan	nan	nan	nan	nan	nan	nan	nan	nan	nan	nan	nan	nan	nan	nan	nan	nan	nan	nan	nan	nan
01-621505ce6b6158046469882ba9c8f176-FixA	nan	nan	nan	nan	nan	nan	nan	nan	nan	nan	nan	nan	nan	nan	nan	nan	nan	nan	nan	nan	nan	nan	nan	nan	nan	nan	nan	nan	nan	nan	nan	nan	nan	nan	nan	nan	nan	nan	nan	nan	nan	nan	nan	nan	nan	nan	nan	nan	nan
01-621505ce6b6158046469882ba9c8f176-FixB	nan	nan	nan	nan	nan	nan	nan	nan	nan	nan	nan	nan	nan	nan	nan	nan	nan	nan	nan	nan	nan	nan	nan	nan	nan	nan	nan	nan	nan	nan	nan	nan	nan	nan	nan	nan	nan	nan	nan	nan	nan	nan	nan	nan	nan	nan	nan	nan	nan
01-621505ce6b6158046469882ba9c8f176-FixC	nan	nan	nan	nan	nan	nan	nan	nan	nan	nan	nan	nan	nan	nan	nan	nan	nan	nan	nan	nan	nan	nan	nan	nan	nan	nan	nan	nan	nan	nan	nan	nan	nan	nan	nan	nan	nan	nan	nan	nan	nan	nan	nan	nan	nan	nan	nan	nan	nan
01-621505ce6b6158046469882ba9c8f176-RegA	25.44	26.39	27.33	28.23	29.12	29.98	30.81	31.62	32.4	33.16	33.89	34.6	35.28	35.94	36.57	37.18	37.76	38.32	38.85	39.35	39.84	40.29	40.72	41.13	41.51	41.87	42.2	42.51	42.79	43.04	43.27	43.48	43.66	43.82	43.95	44.05	44.13	44.19	44.22	44.23	44.21	44.16	44.1	44	43.88	43.74	43.58	43.4	43.19
01-621505ce6b6158046469882ba9c8f176-RegB	nan	nan	nan	nan	nan	nan	nan	nan	nan	nan	nan	nan	nan	nan	nan	nan	nan	nan	nan	nan	nan	nan	nan	nan	nan	nan	nan	nan	nan	nan	nan	nan	nan	nan	nan	nan	nan	nan	nan	nan	nan	nan	nan	nan	nan	nan	nan	nan	nan
01-621505ce6b6158046469882ba9c8f176-RegC	nan	nan	nan	nan	nan	nan	nan	nan	nan	nan	nan	nan	nan	nan	nan	nan	nan	nan	nan	nan	nan	nan	nan	nan	nan	nan	nan	nan	nan	nan	nan	nan	nan	nan	nan	nan	nan	nan	nan	nan	nan	nan	nan	nan	nan	nan	nan	nan	nan
01-02328ef6f3addb303a0e75cc4fec921a-FixA	nan	nan	nan	nan	nan	nan	nan	nan	nan	nan	nan	nan	nan	nan	nan	nan	nan	nan	nan	nan	nan	nan	nan	nan	nan	nan	nan	nan	nan	nan	nan	nan	nan	nan	nan	nan	nan	nan	nan	nan	nan	nan	nan	nan	nan	nan	nan	nan	nan
01-02328ef6f3addb303a0e75cc4fec921a-FixB	nan	nan	nan	nan	nan	nan	nan	nan	nan	nan	nan	nan	nan	nan	nan	nan	nan	nan	nan	nan	nan	nan	nan	nan	nan	nan	nan	nan	nan	nan	nan	nan	nan	nan	nan	nan	nan	nan	nan	nan	nan	nan	nan	nan	nan	nan	nan	nan	nan
01-02328ef6f3addb303a0e75cc4fec921a-FixC	nan	nan	nan	nan	nan	nan	nan	nan	nan	nan	nan	nan	nan	nan	nan	nan	nan	nan	nan	nan	nan	nan	nan	nan	nan	nan	nan	nan	nan	nan	nan	nan	nan	nan	nan	nan	nan	nan	nan	nan	nan	nan	nan	nan	nan	nan	nan	nan	nan
01-02328ef6f3addb303a0e75cc4fec921a-RegA	24.1875	25.0582	25.9019	26.7204	27.5138	28.2839	29.0269	29.7448	30.4375	31.1032	31.7456	32.3629	32.955	33.5219	34.0637	34.5785	35.0699	35.5363	35.9755	36.3915	36.7824	37.1462	37.4848	37.8002	38.0905	38.3536	38.5916	38.8045	38.9922	39.1567	39.294	39.4082	39.4933	39.5572	39.592	39.6056	39.5901	39.5533	39.4875	39.4005	39.2844	39.145	38.9825	38.7929	38.582	38.3498	38.0982	37.8234	37.5313
01-02328ef6f3addb303a0e75cc4fec921a-RegB	nan	nan	nan	nan	nan	nan	nan	nan	nan	nan	nan	nan	nan	nan	nan	nan	nan	nan	nan	nan	nan	nan	nan	nan	nan	nan	nan	nan	nan	nan	nan	nan	nan	nan	nan	nan	nan	nan	nan	nan	nan	nan	nan	nan	nan	nan	nan	nan	nan
01-02328ef6f3addb303a0e75cc4fec921a-RegC	nan	nan	nan	nan	nan	nan	nan	nan	nan	nan	nan	nan	nan	nan	nan	nan	nan	nan	nan	nan	nan	nan	nan	nan	nan	nan	nan	nan	nan	nan	nan	nan	nan	nan	nan	nan	nan	nan	nan	nan	nan	nan	nan	nan	nan	nan	nan	nan	nan
01-f57bbc71a2a15c1bbddaca5408e222d3-FixA	nan	nan	nan	nan	nan	nan	nan	nan	nan	nan	nan	nan	nan	nan	nan	nan	nan	nan	nan	nan	nan	nan	nan	nan	nan	nan	nan	nan	nan	nan	nan	nan	nan	nan	nan	nan	nan	nan	nan	nan	nan	nan	nan	nan	nan	nan	nan	nan	nan
01-f57bbc71a2a15c1bbddaca5408e222d3-FixB	nan	nan	nan	nan	nan	nan	nan	nan	nan	nan	nan	nan	nan	nan	nan	nan	nan	nan	nan	nan	nan	nan	nan	nan	nan	nan	nan	nan	nan	nan	nan	nan	nan	nan	nan	nan	nan	nan	nan	nan	nan	nan	nan	nan	nan	nan	nan	nan	nan
01-f57bbc71a2a15c1bbddaca5408e222d3-FixC	nan	nan	nan	nan	nan	nan	nan	nan	nan	nan	nan	nan	nan	nan	nan	nan	nan	nan	nan	nan	nan	nan	nan	nan	nan	nan	nan	nan	nan	nan	nan	nan	nan	nan	nan	nan	nan	nan	nan	nan	nan	nan	nan	nan	nan	nan	nan	nan	nan
01-f57bbc71a2a15c1bbddaca5408e222d3-RegA	30.3583	30.9747	32.383	34.2017	36.0492	37.4457	37.512	35.8314	34.2967	34.5566	34.8145	33.445	33.2297	36.6	39.713	38.903	38.1987	41.765	45.6918	45.4422	43.0143	41.6593	42.4678	45.3733	47.8137	47.4951	46.2905	46.5072	47.3071	47.4818	48.0572	49.9924	51.1434	49.5582	48.1102	49.8588	52.4633	52.8701	51.8441	50.8838	49.7943	48.185	47.0456	47.3185	47.8179	47.1129	45.5877	44.1527	43.659
01-f57bbc71a2a15c1bbddaca5408e222d3-RegB	nan	nan	nan	nan	nan	nan	nan	nan	nan	nan	nan	nan	nan	nan	nan	nan	nan	nan	nan	nan	nan	nan	nan	nan	nan	nan	nan	nan	nan	nan	nan	nan	nan	nan	nan	nan	nan	nan	nan	nan	nan	nan	nan	nan	nan	nan	nan	nan	nan
01-f57bbc71a2a15c1bbddaca5408e222d3-RegC	nan	nan	nan	nan	nan	nan	nan	nan	nan	nan	nan	nan	nan	nan	nan	nan	nan	nan	nan	nan	nan	nan	nan	nan	nan	nan	nan	nan	nan	nan	nan	nan	nan	nan	nan	nan	nan	nan	nan	nan	nan	nan	nan	nan	nan	nan	nan	nan	nan
01-fea96982caab6b2dc0ec9c1738918f03-FixA	nan	nan	nan	nan	nan	nan	nan	nan	nan	nan	nan	nan	nan	nan	nan	nan	nan	nan	nan	nan	nan	nan	nan	nan	nan	nan	nan	nan	nan	nan	nan	nan	nan	nan	nan	nan	nan	nan	nan	nan	nan	nan	nan	nan	nan	nan	nan	nan	nan
01-fea96982caab6b2dc0ec9c1738918f03-FixB	nan	nan	nan	nan	nan	nan	nan	nan	nan	nan	nan	nan	nan	nan	nan	nan	nan	nan	nan	nan	nan	nan	nan	nan	nan	nan	nan	nan	nan	nan	nan	nan	nan	nan	nan	nan	nan	nan	nan	nan	nan	nan	nan	nan	nan	nan	nan	nan	nan
01-fea96982caab6b2dc0ec9c1738918f03-FixC	nan	nan	nan	nan	nan	nan	nan	nan	nan	nan	nan	nan	nan	nan	nan	nan	nan	nan	nan	nan	nan	nan	nan	nan	nan	nan	nan	nan	nan	nan	nan	nan	nan	nan	nan	nan	nan	nan	nan	nan	nan	nan	nan	nan	nan	nan	nan	nan	nan
01-fea96982caab6b2dc0ec9c1738918f03-RegA	129.57	128.32	127.09	125.88	124.69	123.52	122.37	121.25	120.14	119.06	117.99	116.95	115.93	114.93	113.95	112.99	112.06	111.14	110.25	109.37	108.52	107.69	106.88	106.09	105.32	104.57	103.85	103.14	102.46	101.8	101.15	100.53	99.93	99.35	98.8	98.26	97.75	97.25	96.78	96.32	95.89	95.48	95.09	94.72	94.37	94.04	93.73	93.43	93.15
01-fea96982caab6b2dc0ec9c1738918f03-RegB	nan	nan	nan	nan	nan	nan	nan	nan	nan	nan	nan	nan	nan	nan	nan	nan	nan	nan	nan	nan	nan	nan	nan	nan	nan	nan	nan	nan	nan	nan	nan	nan	nan	nan	nan	nan	nan	nan	nan	nan	nan	nan	nan	nan	nan	nan	nan	nan	nan
01-fea96982caab6b2dc0ec9c1738918f03-RegC	nan	nan	nan	nan	nan	nan	nan	nan	nan	nan	nan	nan	nan	nan	nan	nan	nan	nan	nan	nan	nan	nan	nan	nan	nan	nan	nan	nan	nan	nan	nan	nan	nan	nan	nan	nan	nan	nan	nan	nan	nan	nan	nan	nan	nan	nan	nan	nan	nan
01-479f9e9c78548ccf60c91a2f4cfbdc13-FixA	nan	nan	nan	nan	nan	nan	nan	nan	nan	nan	nan	nan	nan	nan	nan	nan	nan	nan	nan	nan	nan	nan	nan	nan	nan	nan	nan	nan	nan	nan	nan	nan	nan	nan	nan	nan	nan	nan	nan	nan	nan	nan	nan	nan	nan	nan	nan	nan	nan
01-479f9e9c78548ccf60c91a2f4cfbdc13-FixB	nan	nan	nan	nan	nan	nan	nan	nan	nan	nan	nan	nan	nan	nan	nan	nan	nan	nan	nan	nan	nan	nan	nan	nan	nan	nan	nan	nan	nan	nan	nan	nan	nan	nan	nan	nan	nan	nan	nan	nan	nan	nan	nan	nan	nan	nan	nan	nan	nan
01-479f9e9c78548ccf60c91a2f4cfbdc13-FixC	nan	nan	nan	nan	nan	nan	nan	nan	nan	nan	nan	nan	nan	nan	nan	nan	nan	nan	nan	nan	nan	nan	nan	nan	nan	nan	nan	nan	nan	nan	nan	nan	nan	nan	nan	nan	nan	nan	nan	nan	nan	nan	nan	nan	nan	nan	nan	nan	nan
01-479f9e9c78548ccf60c91a2f4cfbdc13-RegA	128.832	128.496	128.153	127.801	127.441	127.077	126.702	126.321	125.932	125.533	125.131	124.718	124.299	123.871	123.438	122.994	122.545	122.089	121.621	121.15	120.67	120.181	119.686	119.184	118.674	118.155	117.631	117.097	116.557	116.007	115.452	114.887	114.316	113.739	113.153	112.557	111.957	111.348	110.73	110.107	109.475	108.836	108.192	107.538	106.88	106.218	105.55	104.881	104.209
01-479f9e9c78548ccf60c91a2f4cfbdc13-RegB	nan	nan	nan	nan	nan	nan	nan	nan	nan	nan	nan	nan	nan	nan	nan	nan	nan	nan	nan	nan	nan	nan	nan	nan	nan	nan	nan	nan	nan	nan	nan	nan	nan	nan	nan	nan	nan	nan	nan	nan	nan	nan	nan	nan	nan	nan	nan	nan	nan
01-479f9e9c78548ccf60c91a2f4cfbdc13-RegC	nan	nan	nan	nan	nan	nan	nan	nan	nan	nan	nan	nan	nan	nan	nan	nan	nan	nan	nan	nan	nan	nan	nan	nan	nan	nan	nan	nan	nan	nan	nan	nan	nan	nan	nan	nan	nan	nan	nan	nan	nan	nan	nan	nan	nan	nan	nan	nan	nan
01-5d0848ee151d8a7035288a2c2480ca70-FixA	nan	nan	nan	nan	nan	nan	nan	nan	nan	nan	nan	nan	nan	nan	nan	nan	nan	nan	nan	nan	nan	nan	nan	nan	nan	nan	nan	nan	nan	nan	nan	nan	nan	nan	nan	nan	nan	nan	nan	nan	nan	nan	nan	nan	nan	nan	nan	nan	nan
01-5d0848ee151d8a7035288a2c2480ca70-FixB	nan	nan	nan	nan	nan	nan	nan	nan	nan	nan	nan	nan	nan	nan	nan	nan	nan	nan	nan	nan	nan	nan	nan	nan	nan	nan	nan	nan	nan	nan	nan	nan	nan	nan	nan	nan	nan	nan	nan	nan	nan	nan	nan	nan	nan	nan	nan	nan	nan
01-5d0848ee151d8a7035288a2c2480ca70-FixC	nan	nan	nan	nan	nan	nan	nan	nan	nan	nan	nan	nan	nan	nan	nan	nan	nan	nan	nan	nan	nan	nan	nan	nan	nan	nan	nan	nan	nan	nan	nan	nan	nan	nan	nan	nan	nan	nan	nan	nan	nan	nan	nan	nan	nan	nan	nan	nan	nan
01-5d0848ee151d8a7035288a2c2480ca70-RegA	110.485	111.617	113.641	115.682	116.864	116.731	116.541	117.431	118.287	118.056	118.353	120.339	120.445	115.63	110.216	109.075	111.23	114.287	116.397	116.405	115.532	114.932	112.712	107.396	102.907	103.028	104.457	103.347	102.06	103.628	106.426	107.835	106.617	102.525	98.0462	95.9796	97.0254	100.501	102.119	98.5082	95.3749	98.8328	104.587	106.634	105.264	102.439	99.2616	96.7432	96.6704
01-5d0848ee151d8a7035288a2c2480ca70-RegB	nan	nan	nan	nan	nan	nan	nan	nan	nan	nan	nan	nan	nan	nan	nan	nan	nan	nan	nan	nan	nan	nan	nan	nan	nan	nan	nan	nan	nan	nan	nan	nan	nan	nan	nan	nan	nan	nan	nan	nan	nan	nan	nan	nan	nan	nan	nan	nan	nan
01-5d0848ee151d8a7035288a2c2480ca70-RegC	nan	nan	nan	nan	nan	nan	nan	nan	nan	nan	nan	nan	nan	nan	nan	nan	nan	nan	nan	nan	nan	nan	nan	nan	nan	nan	nan	nan	nan	nan	nan	nan	nan	nan	nan	nan	nan	nan	nan	nan	nan	nan	nan	nan	nan	nan	nan	nan	nan
01-4beabccc3fcc6d3621b5dcfd8493dfac-FixA	nan	nan	nan	nan	nan	nan	nan	nan	nan	nan	nan	nan	nan	nan	nan	nan	nan	nan	nan	nan	nan	nan	nan	nan	nan	nan	nan	nan	nan	nan	nan	nan	nan	nan	nan	nan	nan	nan	nan	nan	nan	nan	nan	nan	nan	nan	nan	nan	nan
01-4beabccc3fcc6d3621b5dcfd8493dfac-FixB	nan	nan	nan	nan	nan	nan	nan	nan	nan	nan	nan	nan	nan	nan	nan	nan	nan	nan	nan	nan	nan	nan	nan	nan	nan	nan	nan	nan	nan	nan	nan	nan	nan	nan	nan	nan	nan	nan	nan	nan	nan	nan	nan	nan	nan	nan	nan	nan	nan
01-4beabccc3fcc6d3621b5dcfd8493dfac-FixC	nan	nan	nan	nan	nan	nan	nan	nan	nan	nan	nan	nan	nan	nan	nan	nan	nan	nan	nan	nan	nan	nan	nan	nan	nan	nan	nan	nan	nan	nan	nan	nan	nan	nan	nan	nan	nan	nan	nan	nan	nan	nan	nan	nan	nan	nan	nan	nan	nan
01-4beabccc3fcc6d3621b5dcfd8493dfac-RegA	109.78	108.84	107.91	106.99	106.09	105.19	104.3	103.42	102.55	101.69	100.84	100	99.17	98.35	97.54	96.74	95.95	95.17	94.4	93.63	92.88	92.14	91.41	90.68	89.97	89.27	88.58	87.89	87.22	86.55	85.9	85.26	84.62	84	83.38	82.78	82.18	81.6	81.02	80.45	79.9	79.35	78.81	78.29	77.77	77.26	76.76	76.28	75.8
01-4beabccc3fcc6d3621b5dcfd8493dfac-RegB	nan	nan	nan	nan	nan	nan	nan	nan	nan	nan	nan	nan	nan	nan	nan	nan	nan	nan	nan	nan	nan	nan	nan	nan	nan	nan	nan	nan	nan	nan	nan	nan	nan	nan	nan	nan	nan	nan	nan	nan	nan	nan	nan	nan	nan	nan	nan	nan	nan
01-4beabccc3fcc6d3621b5dcfd8493dfac-RegC	nan	nan	nan	nan	nan	nan	nan	nan	nan	nan	nan	nan	nan	nan	nan	nan	nan	nan	nan	nan	nan	nan	nan	nan	nan	nan	nan	nan	nan	nan	nan	nan	nan	nan	nan	nan	nan	nan	nan	nan	nan	nan	nan	nan	nan	nan	nan	nan	nan
01-f105e726d5500ba884197d3d90bbfcef-FixA	nan	nan	nan	nan	nan	nan	nan	nan	nan	nan	nan	nan	nan	nan	nan	nan	nan	nan	nan	nan	nan	nan	nan	nan	nan	nan	nan	nan	nan	nan	nan	nan	nan	nan	nan	nan	nan	nan	nan	nan	nan	nan	nan	nan	nan	nan	nan	nan	nan
01-f105e726d5500ba884197d3d90bbfcef-FixB	nan	nan	nan	nan	nan	nan	nan	nan	nan	nan	nan	nan	nan	nan	nan	nan	nan	nan	nan	nan	nan	nan	nan	nan	nan	nan	nan	nan	nan	nan	nan	nan	nan	nan	nan	nan	nan	nan	nan	nan	nan	nan	nan	nan	nan	nan	nan	nan	nan
01-f105e726d5500ba884197d3d90bbfcef-FixC	nan	nan	nan	nan	nan	nan	nan	nan	nan	nan	nan	nan	nan	nan	nan	nan	nan	nan	nan	nan	nan	nan	nan	nan	nan	nan	nan	nan	nan	nan	nan	nan	nan	nan	nan	nan	nan	nan	nan	nan	nan	nan	nan	nan	nan	nan	nan	nan	nan
01-f105e726d5500ba884197d3d90bbfcef-RegA	109.937	108.989	108.048	107.122	106.202	105.295	104.397	103.507	102.63	101.762	100.904	100.057	99.2191	98.3909	97.5724	96.7655	95.9683	95.1826	94.4048	93.6385	92.8819	92.135	91.3997	90.6722	89.9562	89.2499	88.5533	87.8683	87.193	86.5255	85.8714	85.2251	84.5905	83.9655	83.3482	82.7445	82.1485	81.5661	80.9914	80.4263	79.8729	79.3253	78.7932	78.2669	77.7541	77.2491	76.7537	76.27	75.7939
01-f105e726d5500ba884197d3d90bbfcef-RegB	nan	nan	nan	nan	nan	nan	nan	nan	nan	nan	nan	nan	nan	nan	nan	nan	nan	nan	nan	nan	nan	nan	nan	nan	nan	nan	nan	nan	nan	nan	nan	nan	nan	nan	nan	nan	nan	nan	nan	nan	nan	nan	nan	nan	nan	nan	nan	nan	nan
01-f105e726d5500ba884197d3d90bbfcef-RegC	nan	nan	nan	nan	nan	nan	nan	nan	nan	nan	nan	nan	nan	nan	nan	nan	nan	nan	nan	nan	nan	nan	nan	nan	nan	nan	nan	nan	nan	nan	nan	nan	nan	nan	nan	nan	nan	nan	nan	nan	nan	nan	nan	nan	nan	nan	nan	nan	nan
01-a2b07b96aae7ff55cbeeca107ff804ab-FixA	nan	nan	nan	nan	nan	nan	nan	nan	nan	nan	nan	nan	nan	nan	nan	nan	nan	nan	nan	nan	nan	nan	nan	nan	nan	nan	nan	nan	nan	nan	nan	nan	nan	nan	nan	nan	nan	nan	nan	nan	nan	nan	nan	nan	nan	nan	nan	nan	nan
01-a2b07b96aae7ff55cbeeca107ff804ab-FixB	nan	nan	nan	nan	nan	nan	nan	nan	nan	nan	nan	nan	nan	nan	nan	nan	nan	nan	nan	nan	nan	nan	nan	nan	nan	nan	nan	nan	nan	nan	nan	nan	nan	nan	nan	nan	nan	nan	nan	nan	nan	nan	nan	nan	nan	nan	nan	nan	nan
01-a2b07b96aae7ff55cbeeca107ff804ab-FixC	nan	nan	nan	nan	nan	nan	nan	nan	nan	nan	nan	nan	nan	nan	nan	nan	nan	nan	nan	nan	nan	nan	nan	nan	nan	nan	nan	nan	nan	nan	nan	nan	nan	nan	nan	nan	nan	nan	nan	nan	nan	nan	nan	nan	nan	nan	nan	nan	nan
01-a2b07b96aae7ff55cbeeca107ff804ab-RegA	106.322	106.96	105.904	104.83	105.412	96.98	100.7	114.319	103.057	113.933	100.844	87.6022	99.3466	91.2133	96.719	102.269	94.6319	84.3715	95.709	83.7608	96.571	99.9767	90.5376	88.8088	88.7394	83.7977	90.3226	89.3251	85.7672	86.0631	87.8629	76.0625	87.8465	79.3154	92.837	89.7087	87.141	79.3927	84.3275	83.8575	81.2945	81.4516	82.8821	83.141	83.7055	75.0116	79.5396	72.4992	75.5224
01-a2b07b96aae7ff55cbeeca107ff804ab-RegB	nan	nan	nan	nan	nan	nan	nan	nan	nan	nan	nan	nan	nan	nan	nan	nan	nan	nan	nan	nan	nan	nan	nan	nan	nan	nan	nan	nan	nan	nan	nan	nan	nan	nan	nan	nan	nan	nan	nan	nan	nan	nan	nan	nan	nan	nan	nan	nan	nan
01-a2b07b96aae7ff55cbeeca107ff804ab-RegC	nan	nan	nan	nan	nan	nan	nan	nan	nan	nan	nan	nan	nan	nan	nan	nan	nan	nan	nan	nan	nan	nan	nan	nan	nan	nan	nan	nan	nan	nan	nan	nan	nan	nan	nan	nan	nan	nan	nan	nan	nan	nan	nan	nan	nan	nan	nan	nan	nan
01-ab03203b80ee85c5ea4a247a38ec1f1d-FixA	nan	nan	nan	nan	nan	nan	nan	nan	nan	nan	nan	nan	nan	nan	nan	nan	nan	nan	nan	nan	nan	nan	nan	nan	nan	nan	nan	nan	nan	nan	nan	nan	nan	nan	nan	nan	nan	nan	nan	nan	nan	nan	nan	nan	nan	nan	nan	nan	nan
01-ab03203b80ee85c5ea4a247a38ec1f1d-FixB	nan	nan	nan	nan	nan	nan	nan	nan	nan	nan	nan	nan	nan	nan	nan	nan	nan	nan	nan	nan	nan	nan	nan	nan	nan	nan	nan	nan	nan	nan	nan	nan	nan	nan	nan	nan	nan	nan	nan	nan	nan	nan	nan	nan	nan	nan	nan	nan	nan
01-ab03203b80ee85c5ea4a247a38ec1f1d-FixC	nan	nan	nan	nan	nan	nan	nan	nan	nan	nan	nan	nan	nan	nan	nan	nan	nan	nan	nan	nan	nan	nan	nan	nan	nan	nan	nan	nan	nan	nan	nan	nan	nan	nan	nan	nan	nan	nan	nan	nan	nan	nan	nan	nan	nan	nan	nan	nan	nan
01-ab03203b80ee85c5ea4a247a38ec1f1d-RegA	-11.2	-10.96	-10.72	-10.48	-10.25	-10.02	-9.8	-9.59	-9.38	-9.17	-8.98	-8.78	-8.6	-8.41	-8.24	-8.07	-7.9	-7.74	-7.58	-7.43	-7.29	-7.15	-7.02	-6.89	-6.77	-6.65	-6.54	-6.43	-6.33	-6.24	-6.15	-6.06	-5.98	-5.91	-5.84	-5.78	-5.72	-5.67	-5.62	-5.58	-5.54	-5.51	-5.48	-5.46	-5.45	-5.44	-5.44	-5.44	-5.45
01-ab03203b80ee85c5ea4a247a38ec1f1d-RegB	nan	nan	nan	nan	nan	nan	nan	nan	nan	nan	nan	nan	nan	nan	nan	nan	nan	nan	nan	nan	nan	nan	nan	nan	nan	nan	nan	nan	nan	nan	nan	nan	nan	nan	nan	nan	nan	nan	nan	nan	nan	nan	nan	nan	nan	nan	nan	nan	nan
01-ab03203b80ee85c5ea4a247a38ec1f1d-RegC	nan	nan	nan	nan	nan	nan	nan	nan	nan	nan	nan	nan	nan	nan	nan	nan	nan	nan	nan	nan	nan	nan	nan	nan	nan	nan	nan	nan	nan	nan	nan	nan	nan	nan	nan	nan	nan	nan	nan	nan	nan	nan	nan	nan	nan	nan	nan	nan	nan
01-a8599cf71fe84a9b0887af9aaf14b33b-FixA	nan	nan	nan	nan	nan	nan	nan	nan	nan	nan	nan	nan	nan	nan	nan	nan	nan	nan	nan	nan	nan	nan	nan	nan	nan	nan	nan	nan	nan	nan	nan	nan	nan	nan	nan	nan	nan	nan	nan	nan	nan	nan	nan	nan	nan	nan	nan	nan	nan
01-a8599cf71fe84a9b0887af9aaf14b33b-FixB	nan	nan	nan	nan	nan	nan	nan	nan	nan	nan	nan	nan	nan	nan	nan	nan	nan	nan	nan	nan	nan	nan	nan	nan	nan	nan	nan	nan	nan	nan	nan	nan	nan	nan	nan	nan	nan	nan	nan	nan	nan	nan	nan	nan	nan	nan	nan	nan	nan
01-a8599cf71fe84a9b0887af9aaf14b33b-FixC	nan	nan	nan	nan	nan	nan	nan	nan	nan	nan	nan	nan	nan	nan	nan	nan	nan	nan	nan	nan	nan	nan	nan	nan	nan	nan	nan	nan	nan	nan	nan	nan	nan	nan	nan	nan	nan	nan	nan	nan	nan	nan	nan	nan	nan	nan	nan	nan	nan
01-a8599cf71fe84a9b0887af9aaf14b33b-RegA	-12.7945	-11.5228	-10.6584	-10.195	-10.1263	-10.3621	-10.4704	-10.0555	-9.22647	-8.27874	-7.74616	-8.01283	-8.58459	-8.82831	-8.48532	-7.63441	-7.36551	-8.40674	-8.80806	-6.79057	-4.36948	-3.93265	-5.07694	-6.65336	-7.55075	-7.0219	-5.87381	-5.16961	-5.21678	-5.98491	-6.86909	-7.2601	-7.25051	-7.02816	-6.3185	-5.00005	-4.24973	-5.11379	-6.32862	-6.4033	-5.87745	-5.71923	-6.14652	-6.98448	-7.2403	-6.11795	-4.90227	-5.03595	-5.75866
01-a8599cf71fe84a9b0887af9aaf14b33b-RegB	nan	nan	nan	nan	nan	nan	nan	nan	nan	nan	nan	nan	nan	nan	nan	nan	nan	nan	nan	nan	nan	nan	nan	nan	nan	nan	nan	nan	nan	nan	nan	nan	nan	nan	nan	nan	nan	nan	nan	nan	nan	nan	nan	nan	nan	nan	nan	nan	nan
01-a8599cf71fe84a9b0887af9aaf14b33b-RegC	nan	nan	nan	nan	nan	nan	nan	nan	nan	nan	nan	nan	nan	nan	nan	nan	nan	nan	nan	nan	nan	nan	nan	nan	nan	nan	nan	nan	nan	nan	nan	nan	nan	nan	nan	nan	nan	nan	nan	nan	nan	nan	nan	nan	nan	nan	nan	nan	nan
01-b8718626c67c2b7e9328e1349f333459-FixA	nan	nan	nan	nan	nan	nan	nan	nan	nan	nan	nan	nan	nan	nan	nan	nan	nan	nan	nan	nan	nan	nan	nan	nan	nan	nan	nan	nan	nan	nan	nan	nan	nan	nan	nan	nan	nan	nan	nan	nan	nan	nan	nan	nan	nan	nan	nan	nan	nan
01-b8718626c67c2b7e9328e1349f333459-FixB	nan	nan	nan	nan	nan	nan	nan	nan	nan	nan	nan	nan	nan	nan	nan	nan	nan	nan	nan	nan	nan	nan	nan	nan	nan	nan	nan	nan	nan	nan	nan	nan	nan	nan	nan	nan	nan	nan	nan	nan	nan	nan	nan	nan	nan	nan	nan	nan	nan
01-b8718626c67c2b7e9328e1349f333459-FixC	nan	nan	nan	nan	nan	nan	nan	nan	nan	nan	nan	nan	nan	nan	nan	nan	nan	nan	nan	nan	nan	nan	nan	nan	nan	nan	nan	nan	nan	nan	nan	nan	nan	nan	nan	nan	nan	nan	nan	nan	nan	nan	nan	nan	nan	nan	nan	nan	nan
01-b8718626c67c2b7e9328e1349f333459-RegA	-13.99	-13.514	-13.0593	-12.6297	-12.2215	-11.8364	-11.4746	-11.1379	-10.8225	-10.5303	-10.2613	-10.0156	-9.79303	-9.5918	-9.41571	-9.26091	-9.1332	-9.02484	-8.9397	-8.87971	-8.84102	-8.82747	-8.83521	-8.86811	-8.92229	-8.99968	-9.10031	-9.22608	-9.37314	-9.54342	-9.73499	-9.9517	-10.1916	-10.4548	-10.7412	-11.0508	-11.3817	-11.7358	-12.115	-12.5175	-12.9413	-13.3902	-13.8585	-14.3519	-14.8685	-15.4026	-15.9599	-16.5365	-17.1344
01-b8718626c67c2b7e9328e1349f333459-RegB	nan	nan	nan	nan	nan	nan	nan	nan	nan	nan	nan	nan	nan	nan	nan	nan	nan	nan	nan	nan	nan	nan	nan	nan	nan	nan	nan	nan	nan	nan	nan	nan	nan	nan	nan	nan	nan	nan	nan	nan	nan	nan	nan	nan	nan	nan	nan	nan	nan
01-b8718626c67c2b7e9328e1349f333459-RegC	nan	nan	nan	nan	nan	nan	nan	nan	nan	nan	nan	nan	nan	nan	nan	nan	nan	nan	nan	nan	nan	nan	nan	nan	nan	nan	nan	nan	nan	nan	nan	nan	nan	nan	nan	nan	nan	nan	nan	nan	nan	nan	nan	nan	nan	nan	nan	nan	nan
01-faff82990486fec835e5ac229c623bcb-FixA	nan	nan	nan	nan	nan	nan	nan	nan	nan	nan	nan	nan	nan	nan	nan	nan	nan	nan	nan	nan	nan	nan	nan	nan	nan	nan	nan	nan	nan	nan	nan	nan	nan	nan	nan	nan	nan	nan	nan	nan	nan	nan	nan	nan	nan	nan	nan	nan	nan
01-faff82990486fec835e5ac229c623bcb-FixB	nan	nan	nan	nan	nan	nan	nan	nan	nan	nan	nan	nan	nan	nan	nan	nan	nan	nan	nan	nan	nan	nan	nan	nan	nan	nan	nan	nan	nan	nan	nan	nan	nan	nan	nan	nan	nan	nan	nan	nan	nan	nan	nan	nan	nan	nan	nan	nan	nan
01-faff82990486fec835e5ac229c623bcb-FixC	nan	nan	nan	nan	nan	nan	nan	nan	nan	nan	nan	nan	nan	nan	nan	nan	nan	nan	nan	nan	nan	nan	nan	nan	nan	nan	nan	nan	nan	nan	nan	nan	nan	nan	nan	nan	nan	nan	nan	nan	nan	nan	nan	nan	nan	nan	nan	nan	nan
01-faff82990486fec835e5ac229c623bcb-RegA	-73.4294	-71.7788	-70.1631	-68.5861	-67.0419	-65.5346	-64.062	-62.6263	-61.2253	-59.8612	-58.5318	-57.2392	-55.9815	-54.7586	-53.5724	-52.4211	-51.3065	-50.2249	-49.1819	-48.1738	-47.2024	-46.2639	-45.3641	-44.4992	-43.6671	-42.8738	-42.1153	-41.3916	-40.7047	-40.0545	-39.4372	-38.8587	-38.313	-37.8022	-37.33	-36.8927	-36.4922	-36.1245	-35.7936	-35.4976	-35.2402	-35.0158	-34.8281	-34.6733	-34.5514	-34.4604	-34.4004	-34.3714	-34.3714
01-faff82990486fec835e5ac229c623bcb-RegB	nan	nan	nan	nan	nan	nan	nan	nan	nan	nan	nan	nan	nan	nan	nan	nan	nan	nan	nan	nan	nan	nan	nan	nan	nan	nan	nan	nan	nan	nan	nan	nan	nan	nan	nan	nan	nan	nan	nan	nan	nan	nan	nan	nan	nan	nan	nan	nan	nan
01-faff82990486fec835e5ac229c623bcb-RegC	nan	nan	nan	nan	nan	nan	nan	nan	nan	nan	nan	nan	nan	nan	nan	nan	nan	nan	nan	nan	nan	nan	nan	nan	nan	nan	nan	nan	nan	nan	nan	nan	nan	nan	nan	nan	nan	nan	nan	nan	nan	nan	nan	nan	nan	nan	nan	nan	nan
01-d88801aa91153b0f3dfbb6e96a1e890c-FixA	nan	nan	nan	nan	nan	nan	nan	nan	nan	nan	nan	nan	nan	nan	nan	nan	nan	nan	nan	nan	nan	nan	nan	nan	nan	nan	nan	nan	nan	nan	nan	nan	nan	nan	nan	nan	nan	nan	nan	nan	nan	nan	nan	nan	nan	nan	nan	nan	nan
01-d88801aa91153b0f3dfbb6e96a1e890c-FixB	nan	nan	nan	nan	nan	nan	nan	nan	nan	nan	nan	nan	nan	nan	nan	nan	nan	nan	nan	nan	nan	nan	nan	nan	nan	nan	nan	nan	nan	nan	nan	nan	nan	nan	nan	nan	nan	nan	nan	nan	nan	nan	nan	nan	nan	nan	nan	nan	nan
01-d88801aa91153b0f3dfbb6e96a1e890c-FixC	nan	nan	nan	nan	nan	nan	nan	nan	nan	nan	nan	nan	nan	nan	nan	nan	nan	nan	nan	nan	nan	nan	nan	nan	nan	nan	nan	nan	nan	nan	nan	nan	nan	nan	nan	nan	nan	nan	nan	nan	nan	nan	nan	nan	nan	nan	nan	nan	nan
01-d88801aa91153b0f3dfbb6e96a1e890c-RegA	-64.1733	-63.9689	-63.141	-62.5353	-62.9977	-64.6455	-64.6363	-60.8818	-57.4611	-58.1204	-58.7194	-55.1364	-51.7919	-53.2634	-55.4788	-53.7879	-50.6749	-49.4261	-48.7214	-46.5645	-43.3195	-40.0292	-37.9319	-37.8108	-38.2352	-37.7978	-37.848	-39.6464	-40.7092	-38.5611	-35.3929	-34.0943	-34.8453	-36.9641	-39.3136	-40.7089	-40.3354	-37.9765	-35.6846	-35.5709	-36.988	-38.4236	-38.0615	-34.8071	-31.3879	-30.7613	-31.6253	-31.7099	-30.1625
01-d88801aa91153b0f3dfbb6e96a1e890c-RegB	nan	nan	nan	nan	nan	nan	nan	nan	nan	nan	nan	nan	nan	nan	nan	nan	nan	nan	nan	nan	nan	nan	nan	nan	nan	nan	nan	nan	nan	nan	nan	nan	nan	nan	nan	nan	nan	nan	nan	nan	nan	nan	nan	nan	nan	nan	nan	nan	nan
01-d88801aa91153b0f3dfbb6e96a1e890c-RegC	nan	nan	nan	nan	nan	nan	nan	nan	nan	nan	nan	nan	nan	nan	nan	nan	nan	nan	nan	nan	nan	nan	nan	nan	nan	nan	nan	nan	nan	nan	nan	nan	nan	nan	nan	nan	nan	nan	nan	nan	nan	nan	nan	nan	nan	nan	nan	nan	nan
01-7d3ec2a875673920337f13dbca24957d-FixA	nan	nan	nan	nan	nan	nan	nan	nan	nan	nan	nan	nan	nan	nan	nan	nan	nan	nan	nan	nan	nan	nan	nan	nan	nan	nan	nan	nan	nan	nan	nan	nan	nan	nan	nan	nan	nan	nan	nan	nan	nan	nan	nan	nan	nan	nan	nan	nan	nan
01-7d3ec2a875673920337f13dbca24957d-FixB	nan	nan	nan	nan	nan	nan	nan	nan	nan	nan	nan	nan	nan	nan	nan	nan	nan	nan	nan	nan	nan	nan	nan	nan	nan	nan	nan	nan	nan	nan	nan	nan	nan	nan	nan	nan	nan	nan	nan	nan	nan	nan	nan	nan	nan	nan	nan	nan	nan
01-7d3ec2a875673920337f13dbca24957d-FixC	nan	nan	nan	nan	nan	nan	nan	nan	nan	nan	nan	nan	nan	nan	nan	nan	nan	nan	nan	nan	nan	nan	nan	nan	nan	nan	nan	nan	nan	nan	nan	nan	nan	nan	nan	nan	nan	nan	nan	nan	nan	nan	nan	nan	nan	nan	nan	nan	nan
01-7d3ec2a875673920337f13dbca24957d-RegA	-73.5769	-73.6657	-72.103	-70.035	-68.5787	-68.1204	-65.9416	-60.2181	-55.9404	-57.6841	-61.0412	-60.6809	-56.9999	-52.1901	-49.696	-51.6688	-53.4775	-50.5989	-46.7113	-46.2097	-47.3695	-47.3963	-46.0939	-44.1188	-42.9466	-43.6507	-44.4304	-43.4196	-41.8762	-41.5475	-42.5257	-44.0841	-43.7091	-39.6095	-35.4047	-34.8719	-35.6354	-34.6548	-34.0449	-36.2102	-38.1416	-36.3551	-32.6783	-30.1182	-30.0824	-32.8014	-35.2013	-34.3497	-32.6945
01-7d3ec2a875673920337f13dbca24957d-RegB	nan	nan	nan	nan	nan	nan	nan	nan	nan	nan	nan	nan	nan	nan	nan	nan	nan	nan	nan	nan	nan	nan	nan	nan	nan	nan	nan	nan	nan	nan	nan	nan	nan	nan	nan	nan	nan	nan	nan	nan	nan	nan	nan	nan	nan	nan	nan	nan	nan
01-7d3ec2a875673920337f13dbca24957d-RegC	nan	nan	nan	nan	nan	nan	nan	nan	nan	nan	nan	nan	nan	nan	nan	nan	nan	nan	nan	nan	nan	nan	nan	nan	nan	nan	nan	nan	nan	nan	nan	nan	nan	nan	nan	nan	nan	nan	nan	nan	nan	nan	nan	nan	nan	nan	nan	nan	nan
01-187895eb56048a0b42a0eac0f769dbbb-FixA	nan	nan	nan	nan	nan	nan	nan	nan	nan	nan	nan	nan	nan	nan	nan	nan	nan	nan	nan	nan	nan	nan	nan	nan	nan	nan	nan	nan	nan	nan	nan	nan	nan	nan	nan	nan	nan	nan	nan	nan	nan	nan	nan	nan	nan	nan	nan	nan	nan
01-187895eb56048a0b42a0eac0f769dbbb-FixB	nan	nan	nan	nan	nan	nan	nan	nan	nan	nan	nan	nan	nan	nan	nan	nan	nan	nan	nan	nan	nan	nan	nan	nan	nan	nan	nan	nan	nan	nan	nan	nan	nan	nan	nan	nan	nan	nan	nan	nan	nan	nan	nan	nan	nan	nan	nan	nan	nan
01-187895eb56048a0b42a0eac0f769dbbb-FixC	nan	nan	nan	nan	nan	nan	nan	nan	nan	nan	nan	nan	nan	nan	nan	nan	nan	nan	nan	nan	nan	nan	nan	nan	nan	nan	nan	nan	nan	nan	nan	nan	nan	nan	nan	nan	nan	nan	nan	nan	nan	nan	nan	nan	nan	nan	nan	nan	nan
01-187895eb56048a0b42a0eac0f769dbbb-RegA	-53.39	-52.08	-50.8	-49.57	-48.37	-47.2	-46.08	-44.99	-43.94	-42.92	-41.94	-41	-40.1	-39.23	-38.39	-37.6	-36.84	-36.12	-35.44	-34.79	-34.17	-33.6	-33.06	-32.56	-32.1	-31.67	-31.28	-30.93	-30.61	-30.33	-30.09	-29.88	-29.71	-29.58	-29.48	-29.42	-29.4	-29.41	-29.46	-29.55	-29.67	-29.83	-30.03	-30.26	-30.52	-30.82	-31.14	-31.48	-31.86
01-187895eb56048a0b42a0eac0f769dbbb-RegB	nan	nan	nan	nan	nan	nan	nan	nan	nan	nan	nan	nan	nan	nan	nan	nan	nan	nan	nan	nan	nan	nan	nan	nan	nan	nan	nan	nan	nan	nan	nan	nan	nan	nan	nan	nan	nan	nan	nan	nan	nan	nan	nan	nan	nan	nan	nan	nan	nan
01-187895eb56048a0b42a0eac0f769dbbb-RegC	nan	nan	nan	nan	nan	nan	nan	nan	nan	nan	nan	nan	nan	nan	nan	nan	nan	nan	nan	nan	nan	nan	nan	nan	nan	nan	nan	nan	nan	nan	nan	nan	nan	nan	nan	nan	nan	nan	nan	nan	nan	nan	nan	nan	nan	nan	nan	nan	nan
01-a41134949b4afaaa14bc04259480fa0b-FixA	nan	nan	nan	nan	nan	nan	nan	nan	nan	nan	nan	nan	nan	nan	nan	nan	nan	nan	nan	nan	nan	nan	nan	nan	nan	nan	nan	nan	nan	nan	nan	nan	nan	nan	nan	nan	nan	nan	nan	nan	nan	nan	nan	nan	nan	nan	nan	nan	nan
01-a41134949b4afaaa14bc04259480fa0b-FixB	nan	nan	nan	nan	nan	nan	nan	nan	nan	nan	nan	nan	nan	nan	nan	nan	nan	nan	nan	nan	nan	nan	nan	nan	nan	nan	nan	nan	nan	nan	nan	nan	nan	nan	nan	nan	nan	nan	nan	nan	nan	nan	nan	nan	nan	nan	nan	nan	nan
01-a41134949b4afaaa14bc04259480fa0b-FixC	nan	nan	nan	nan	nan	nan	nan	nan	nan	nan	nan	nan	nan	nan	nan	nan	nan	nan	nan	nan	nan	nan	nan	nan	nan	nan	nan	nan	nan	nan	nan	nan	nan	nan	nan	nan	nan	nan	nan	nan	nan	nan	nan	nan	nan	nan	nan	nan	nan
01-a41134949b4afaaa14bc04259480fa0b-RegA	-50.0575	-53.3801	-52.4115	-49.2806	-46.1164	-44.4546	-43.4192	-41.9787	-40.9713	-41.1397	-40.8588	-38.6949	-36.5524	-36.4074	-36.8969	-36.2951	-35.0388	-34.0602	-33.9688	-34.8383	-34.8087	-32.3827	-29.8761	-29.7646	-30.7285	-30.9262	-30.7689	-30.9856	-30.9731	-29.9627	-28.092	-26.0049	-25.4859	-27.8973	-31.2321	-32.9143	-32.1292	-29.1036	-26.545	-27.0049	-28.9952	-30.3435	-31.1549	-31.969	-32.2332	-31.3489	-30.026	-29.1252	-28.3699
01-a41134949b4afaaa14bc04259480fa0b-RegB	nan	nan	nan	nan	nan	nan	nan	nan	nan	nan	nan	nan	nan	nan	nan	nan	nan	nan	nan	nan	nan	nan	nan	nan	nan	nan	nan	nan	nan	nan	nan	nan	nan	nan	nan	nan	nan	nan	nan	nan	nan	nan	nan	nan	nan	nan	nan	nan	nan
01-a41134949b4afaaa14bc04259480fa0b-RegC	nan	nan	nan	nan	nan	nan	nan	nan	nan	nan	nan	nan	nan	nan	nan	nan	nan	nan	nan	nan	nan	nan	nan	nan	nan	nan	nan	nan	nan	nan	nan	nan	nan	nan	nan	nan	nan	nan	nan	nan	nan	nan	nan	nan	nan	nan	nan	nan	nan
01-b364d57a246c60000b8fe65c097f7950-FixA	nan	nan	nan	nan	nan	nan	nan	nan	nan	nan	nan	nan	nan	nan	nan	nan	nan	nan	nan	nan	nan	nan	nan	nan	nan	nan	nan	nan	nan	nan	nan	nan	nan	nan	nan	nan	nan	nan	nan	nan	nan	nan	nan	nan	nan	nan	nan	nan	nan
01-b364d57a246c60000b8fe65c097f7950-FixB	nan	nan	nan	nan	nan	nan	nan	nan	nan	nan	nan	nan	nan	nan	nan	nan	nan	nan	nan	nan	nan	nan	nan	nan	nan	nan	nan	nan	nan	nan	nan	nan	nan	nan	nan	nan	nan	nan	nan	nan	nan	nan	nan	nan	nan	nan	nan	nan	nan
01-b364d57a246c60000b8fe65c097f7950-FixC	nan	nan	nan	nan	nan	nan	nan	nan	nan	nan	nan	nan	nan	nan	nan	nan	nan	nan	nan	nan	nan	nan	nan	nan	nan	nan	nan	nan	nan	nan	nan	nan	nan	nan	nan	nan	nan	nan	nan	nan	nan	nan	nan	nan	nan	nan	nan	nan	nan
01-b364d57a246c60000b8fe65c097f7950-RegA	-44.4422	-47.6232	-48.1074	-47.3769	-46.914	-47.5855	-47.7585	-46.11	-45.1842	-47.3577	-50.2278	-51.016	-50.5062	-50.1833	-50.5865	-51.7223	-52.3932	-51.7325	-51.6354	-53.8204	-56.0924	-56.0967	-55.3317	-55.7259	-56.5424	-56.5936	-55.9014	-55.0419	-55.5736	-58.3943	-60.2397	-58.1163	-55.4736	-56.3049	-58.8558	-60.3841	-61.0753	-61.695	-61.8311	-61.0722	-60.584	-61.5182	-62.8209	-63.22	-63.4525	-64.3799	-64.6423	-62.9958	-61.9111
01-b364d57a246c60000b8fe65c097f7950-RegB	nan	nan	nan	nan	nan	nan	nan	nan	nan	nan	nan	nan	nan	nan	nan	nan	nan	nan	nan	nan	nan	nan	nan	nan	nan	nan	nan	nan	nan	nan	nan	nan	nan	nan	nan	nan	nan	nan	nan	nan	nan	nan	nan	nan	nan	nan	nan	nan	nan
01-b364d57a246c60000b8fe65c097f7950-RegC	nan	nan	nan	nan	nan	nan	nan	nan	nan	nan	nan	nan	nan	nan	nan	nan	nan	nan	nan	nan	nan	nan	nan	nan	nan	nan	nan	nan	nan	nan	nan	nan	nan	nan	nan	nan	nan	nan	nan	nan	nan	nan	nan	nan	nan	nan	nan	nan	nan
01-d1caf2f33ebc9081c14cec776df67c33-FixA	nan	nan	nan	nan	nan	nan	nan	nan	nan	nan	nan	nan	nan	nan	nan	nan	nan	nan	nan	nan	nan	nan	nan	nan	nan	nan	nan	nan	nan	nan	nan	nan	nan	nan	nan	nan	nan	nan	nan	nan	nan	nan	nan	nan	nan	nan	nan	nan	nan
01-d1caf2f33ebc9081c14cec776df67c33-FixB	nan	nan	nan	nan	nan	nan	nan	nan	nan	nan	nan	nan	nan	nan	nan	nan	nan	nan	nan	nan	nan	nan	nan	nan	nan	nan	nan	nan	nan	nan	nan	nan	nan	nan	nan	nan	nan	nan	nan	nan	nan	nan	nan	nan	nan	nan	nan	nan	nan
01-d1caf2f33ebc9081c14cec776df67c33-FixC	nan	nan	nan	nan	nan	nan	nan	nan	nan	nan	nan	nan	nan	nan	nan	nan	nan	nan	nan	nan	nan	nan	nan	nan	nan	nan	nan	nan	nan	nan	nan	nan	nan	nan	nan	nan	nan	nan	nan	nan	nan	nan	nan	nan	nan	nan	nan	nan	nan
01-d1caf2f33ebc9081c14cec776df67c33-RegA	30.25	30.56	30.87	31.17	31.46	31.76	32.04	32.32	32.6	32.88	33.14	33.41	33.67	33.92	34.17	34.41	34.65	34.89	35.12	35.34	35.56	35.78	35.99	36.2	36.4	36.59	36.78	36.97	37.15	37.33	37.5	37.67	37.84	37.99	38.15	38.3	38.44	38.58	38.71	38.84	38.97	39.09	39.21	39.32	39.42	39.53	39.63	39.72	39.82
01-d1caf2f33ebc9081c14cec776df67c33-RegB	nan	nan	nan	nan	nan	nan	nan	nan	nan	nan	nan	nan	nan	nan	nan	nan	nan	nan	nan	nan	nan	nan	nan	nan	nan	nan	nan	nan	nan	nan	nan	nan	nan	nan	nan	nan	nan	nan	nan	nan	nan	nan	nan	nan	nan	nan	nan	nan	nan
01-d1caf2f33ebc9081c14cec776df67c33-RegC	nan	nan	nan	nan	nan	nan	nan	nan	nan	nan	nan	nan	nan	nan	nan	nan	nan	nan	nan	nan	nan	nan	nan	nan	nan	nan	nan	nan	nan	nan	nan	nan	nan	nan	nan	nan	nan	nan	nan	nan	nan	nan	nan	nan	nan	nan	nan	nan	nan
01-6ca77fdca742c83dc3556ff2362a6790-FixA	nan	nan	nan	nan	nan	nan	nan	nan	nan	nan	nan	nan	nan	nan	nan	nan	nan	nan	nan	nan	nan	nan	nan	nan	nan	nan	nan	nan	nan	nan	nan	nan	nan	nan	nan	nan	nan	nan	nan	nan	nan	nan	nan	nan	nan	nan	nan	nan	nan
01-6ca77fdca742c83dc3556ff2362a6790-FixB	nan	nan	nan	nan	nan	nan	nan	nan	nan	nan	nan	nan	nan	nan	nan	nan	nan	nan	nan	nan	nan	nan	nan	nan	nan	nan	nan	nan	nan	nan	nan	nan	nan	nan	nan	nan	nan	nan	nan	nan	nan	nan	nan	nan	nan	nan	nan	nan	nan
01-6ca77fdca742c83dc3556ff2362a6790-FixC	nan	nan	nan	nan	nan	nan	nan	nan	nan	nan	nan	nan	nan	nan	nan	nan	nan	nan	nan	nan	nan	nan	nan	nan	nan	nan	nan	nan	nan	nan	nan	nan	nan	nan	nan	nan	nan	nan	nan	nan	nan	nan	nan	nan	nan	nan	nan	nan	nan
01-6ca77fdca742c83dc3556ff2362a6790-RegA	28.6515	29.0347	29.412	29.7835	30.1492	30.5053	30.8574	31.2038	31.5444	31.8753	32.2023	32.5215	32.837	33.1427	33.4426	33.7367	34.025	34.3056	34.5823	34.8494	35.1125	35.3679	35.6175	35.8614	36.0974	36.3258	36.5502	36.7669	36.9798	37.183	37.3803	37.5738	37.7577	37.9376	38.1098	38.2762	38.4349	38.5878	38.7348	38.8761	39.0096	39.1373	39.2592	39.3734	39.4837	39.5901	39.6888	39.7836	39.8745
01-6ca77fdca742c83dc3556ff2362a6790-RegB	nan	nan	nan	nan	nan	nan	nan	nan	nan	nan	nan	nan	nan	nan	nan	nan	nan	nan	nan	nan	nan	nan	nan	nan	nan	nan	nan	nan	nan	nan	nan	nan	nan	nan	nan	nan	nan	nan	nan	nan	nan	nan	nan	nan	nan	nan	nan	nan	nan
01-6ca77fdca742c83dc3556ff2362a6790-RegC	nan	nan	nan	nan	nan	nan	nan	nan	nan	nan	nan	nan	nan	nan	nan	nan	nan	nan	nan	nan	nan	nan	nan	nan	nan	nan	nan	nan	nan	nan	nan	nan	nan	nan	nan	nan	nan	nan	nan	nan	nan	nan	nan	nan	nan	nan	nan	nan	nan
01-33e2f5ba7ca1eaf6cd2db2373a446657-FixA	nan	nan	nan	nan	nan	nan	nan	nan	nan	nan	nan	nan	nan	nan	nan	nan	nan	nan	nan	nan	nan	nan	nan	nan	nan	nan	nan	nan	nan	nan	nan	nan	nan	nan	nan	nan	nan	nan	nan	nan	nan	nan	nan	nan	nan	nan	nan	nan	nan
01-33e2f5ba7ca1eaf6cd2db2373a446657-FixB	nan	nan	nan	nan	nan	nan	nan	nan	nan	nan	nan	nan	nan	nan	nan	nan	nan	nan	nan	nan	nan	nan	nan	nan	nan	nan	nan	nan	nan	nan	nan	nan	nan	nan	nan	nan	nan	nan	nan	nan	nan	nan	nan	nan	nan	nan	nan	nan	nan
01-33e2f5ba7ca1eaf6cd2db2373a446657-FixC	nan	nan	nan	nan	nan	nan	nan	nan	nan	nan	nan	nan	nan	nan	nan	nan	nan	nan	nan	nan	nan	nan	nan	nan	nan	nan	nan	nan	nan	nan	nan	nan	nan	nan	nan	nan	nan	nan	nan	nan	nan	nan	nan	nan	nan	nan	nan	nan	nan
01-33e2f5ba7ca1eaf6cd2db2373a446657-RegA	52.4181	53.0303	52.7235	52.1827	52.093	52.8498	53.6719	53.719	53.1352	52.3192	51.6831	51.4061	50.6848	49.0027	48.1164	49.5077	50.9807	50.2906	49.1217	49.476	50.2309	49.945	49.4255	49.6906	50.0287	49.5597	48.7332	48.2357	48.1845	48.5051	48.9709	49.2874	49.045	48.084	47.5241	48.3306	49.1092	48.3717	47.3041	47.3801	47.8382	47.625	47.356	47.773	47.9139	46.7657	45.4614	45.3851	46.0744
01-33e2f5ba7ca1eaf6cd2db2373a446657-RegB	nan	nan	nan	nan	nan	nan	nan	nan	nan	nan	nan	nan	nan	nan	nan	nan	nan	nan	nan	nan	nan	nan	nan	nan	nan	nan	nan	nan	nan	nan	nan	nan	nan	nan	nan	nan	nan	nan	nan	nan	nan	nan	nan	nan	nan	nan	nan	nan	nan
01-33e2f5ba7ca1eaf6cd2db2373a446657-RegC	nan	nan	nan	nan	nan	nan	nan	nan	nan	nan	nan	nan	nan	nan	nan	nan	nan	nan	nan	nan	nan	nan	nan	nan	nan	nan	nan	nan	nan	nan	nan	nan	nan	nan	nan	nan	nan	nan	nan	nan	nan	nan	nan	nan	nan	nan	nan	nan	nan
01-2b4976ef8e1e93cc1253ef15993fff8e-FixA	nan	nan	nan	nan	nan	nan	nan	nan	nan	nan	nan	nan	nan	nan	nan	nan	nan	nan	nan	nan	nan	nan	nan	nan	nan	nan	nan	nan	nan	nan	nan	nan	nan	nan	nan	nan	nan	nan	nan	nan	nan	nan	nan	nan	nan	nan	nan	nan	nan
01-2b4976ef8e1e93cc1253ef15993fff8e-FixB	nan	nan	nan	nan	nan	nan	nan	nan	nan	nan	nan	nan	nan	nan	nan	nan	nan	nan	nan	nan	nan	nan	nan	nan	nan	nan	nan	nan	nan	nan	nan	nan	nan	nan	nan	nan	nan	nan	nan	nan	nan	nan	nan	nan	nan	nan	nan	nan	nan
01-2b4976ef8e1e93cc1253ef15993fff8e-FixC	nan	nan	nan	nan	nan	nan	nan	nan	nan	nan	nan	nan	nan	nan	nan	nan	nan	nan	nan	nan	nan	nan	nan	nan	nan	nan	nan	nan	nan	nan	nan	nan	nan	nan	nan	nan	nan	nan	nan	nan	nan	nan	nan	nan	nan	nan	nan	nan	nan
01-2b4976ef8e1e93cc1253ef15993fff8e-RegA	61.66	61.95	62.22	62.46	62.69	62.89	63.07	63.22	63.35	63.46	63.55	63.62	63.66	63.68	63.68	63.65	63.6	63.53	63.44	63.33	63.19	63.03	62.84	62.64	62.41	62.16	61.89	61.59	61.28	60.93	60.57	60.18	59.78	59.35	58.89	58.42	57.92	57.4	56.85	56.29	55.7	55.09	54.46	53.8	53.13	52.44	51.74	51.03	50.3
01-2b4976ef8e1e93cc1253ef15993fff8e-RegB	nan	nan	nan	nan	nan	nan	nan	nan	nan	nan	nan	nan	nan	nan	nan	nan	nan	nan	nan	nan	nan	nan	nan	nan	nan	nan	nan	nan	nan	nan	nan	nan	nan	nan	nan	nan	nan	nan	nan	nan	nan	nan	nan	nan	nan	nan	nan	nan	nan
01-2b4976ef8e1e93cc1253ef15993fff8e-RegC	nan	nan	nan	nan	nan	nan	nan	nan	nan	nan	nan	nan	nan	nan	nan	nan	nan	nan	nan	nan	nan	nan	nan	nan	nan	nan	nan	nan	nan	nan	nan	nan	nan	nan	nan	nan	nan	nan	nan	nan	nan	nan	nan	nan	nan	nan	nan	nan	nan
01-9b927cee8bd34bda02f6e48a2e9102ed-FixA	nan	nan	nan	nan	nan	nan	nan	nan	nan	nan	nan	nan	nan	nan	nan	nan	nan	nan	nan	nan	nan	nan	nan	nan	nan	nan	nan	nan	nan	nan	nan	nan	nan	nan	nan	nan	nan	nan	nan	nan	nan	nan	nan	nan	nan	nan	nan	nan	nan
01-9b927cee8bd34bda02f6e48a2e9102ed-FixB	nan	nan	nan	nan	nan	nan	nan	nan	nan	nan	nan	nan	nan	nan	nan	nan	nan	nan	nan	nan	nan	nan	nan	nan	nan	nan	nan	nan	nan	nan	nan	nan	nan	nan	nan	nan	nan	nan	nan	nan	nan	nan	nan	nan	nan	nan	nan	nan	nan
01-9b927cee8bd34bda02f6e48a2e9102ed-FixC	nan	nan	nan	nan	nan	nan	nan	nan	nan	nan	nan	nan	nan	nan	nan	nan	nan	nan	nan	nan	nan	nan	nan	nan	nan	nan	nan	nan	nan	nan	nan	nan	nan	nan	nan	nan	nan	nan	nan	nan	nan	nan	nan	nan	nan	nan	nan	nan	nan
01-9b927cee8bd34bda02f6e48a2e9102ed-RegA	63.6798	66.2311	66.5057	65.7153	65.0714	65.4435	66.3118	67.0088	67.7083	68.6126	69.1541	68.7607	67.6691	66.4059	65.8336	66.5452	67.6227	67.9739	67.4651	66.3126	65.1407	64.5208	64.3226	64.17	63.4409	61.8066	60.5233	60.7722	61.4776	61.3437	60.8827	60.8497	60.8257	60.3002	59.8452	60.0201	59.9233	58.582	56.6173	55.0961	55.0249	56.7064	57.2298	54.0482	50.7593	51.3222	52.8088	51.3657	48.5027
01-9b927cee8bd34bda02f6e48a2e9102ed-RegB	nan	nan	nan	nan	nan	nan	nan	nan	nan	nan	nan	nan	nan	nan	nan	nan	nan	nan	nan	nan	nan	nan	nan	nan	nan	nan	nan	nan	nan	nan	nan	nan	nan	nan	nan	nan	nan	nan	nan	nan	nan	nan	nan	nan	nan	nan	nan	nan	nan
01-9b927cee8bd34bda02f6e48a2e9102ed-RegC	nan	nan	nan	nan	nan	nan	nan	nan	nan	nan	nan	nan	nan	nan	nan	nan	nan	nan	nan	nan	nan	nan	nan	nan	nan	nan	nan	nan	nan	nan	nan	nan	nan	nan	nan	nan	nan	nan	nan	nan	nan	nan	nan	nan	nan	nan	nan	nan	nan
01-7cb4805f65b89ec73beb78c46635ea68-FixA	nan	nan	nan	nan	nan	nan	nan	nan	nan	nan	nan	nan	nan	nan	nan	nan	nan	nan	nan	nan	nan	nan	nan	nan	nan	nan	nan	nan	nan	nan	nan	nan	nan	nan	nan	nan	nan	nan	nan	nan	nan	nan	nan	nan	nan	nan	nan	nan	nan
01-7cb4805f65b89ec73beb78c46635ea68-FixB	nan	nan	nan	nan	nan	nan	nan	nan	nan	nan	nan	nan	nan	nan	nan	nan	nan	nan	nan	nan	nan	nan	nan	nan	nan	nan	nan	nan	nan	nan	nan	nan	nan	nan	nan	nan	nan	nan	nan	nan	nan	nan	nan	nan	nan	nan	nan	nan	nan
01-7cb4805f65b89ec73beb78c46635ea68-FixC	nan	nan	nan	nan	nan	nan	nan	nan	nan	nan	nan	nan	nan	nan	nan	nan	nan	nan	nan	nan	nan	nan	nan	nan	nan	nan	nan	nan	nan	nan	nan	nan	nan	nan	nan	nan	nan	nan	nan	nan	nan	nan	nan	nan	nan	nan	nan	nan	nan
01-7cb4805f65b89ec73beb78c46635ea68-RegA	61.8704	62.6079	62.585	62.3413	62.4164	63.0969	63.6418	63.394	63.1089	63.5761	64.2351	64.4518	64.7343	65.5069	65.5952	64.0756	62.8551	63.7643	65.1262	64.9219	63.6723	62.4545	61.8043	61.9262	62.218	62.0247	61.4238	60.763	60.6957	61.6164	62.3848	61.8355	60.6165	59.6892	59.1277	58.8078	58.8501	59.2038	58.707	56.4629	54.2912	54.1601	55.0481	55.3452	54.7873	53.6861	53.2065	54.1287	54.1787
01-7cb4805f65b89ec73beb78c46635ea68-RegB	nan	nan	nan	nan	nan	nan	nan	nan	nan	nan	nan	nan	nan	nan	nan	nan	nan	nan	nan	nan	nan	nan	nan	nan	nan	nan	nan	nan	nan	nan	nan	nan	nan	nan	nan	nan	nan	nan	nan	nan	nan	nan	nan	nan	nan	nan	nan	nan	nan
01-7cb4805f65b89ec73beb78c46635ea68-RegC	nan	nan	nan	nan	nan	nan	nan	nan	nan	nan	nan	nan	nan	nan	nan	nan	nan	nan	nan	nan	nan	nan	nan	nan	nan	nan	nan	nan	nan	nan	nan	nan	nan	nan	nan	nan	nan	nan	nan	nan	nan	nan	nan	nan	nan	nan	nan	nan	nan
01-b21d5f64136e4e28b2a984ecc9d42f9a-FixA	nan	nan	nan	nan	nan	nan	nan	nan	nan	nan	nan	nan	nan	nan	nan	nan	nan	nan	nan	nan	nan	nan	nan	nan	nan	nan	nan	nan	nan	nan	nan	nan	nan	nan	nan	nan	nan	nan	nan	nan	nan	nan	nan	nan	nan	nan	nan	nan	nan
01-b21d5f64136e4e28b2a984ecc9d42f9a-FixB	nan	nan	nan	nan	nan	nan	nan	nan	nan	nan	nan	nan	nan	nan	nan	nan	nan	nan	nan	nan	nan	nan	nan	nan	nan	nan	nan	nan	nan	nan	nan	nan	nan	nan	nan	nan	nan	nan	nan	nan	nan	nan	nan	nan	nan	nan	nan	nan	nan
01-b21d5f64136e4e28b2a984ecc9d42f9a-FixC	nan	nan	nan	nan	nan	nan	nan	nan	nan	nan	nan	nan	nan	nan	nan	nan	nan	nan	nan	nan	nan	nan	nan	nan	nan	nan	nan	nan	nan	nan	nan	nan	nan	nan	nan	nan	nan	nan	nan	nan	nan	nan	nan	nan	nan	nan	nan	nan	nan
01-b21d5f64136e4e28b2a984ecc9d42f9a-RegA	13.36	13.32	13.28	13.25	13.22	13.19	13.17	13.15	13.14	13.13	13.12	13.11	13.11	13.11	13.12	13.13	13.14	13.16	13.18	13.2	13.23	13.26	13.3	13.34	13.38	13.43	13.48	13.53	13.59	13.65	13.71	13.78	13.85	13.92	14	14.08	14.17	14.26	14.35	14.45	14.55	14.65	14.75	14.87	14.98	15.09	15.2	15.32	15.44
01-b21d5f64136e4e28b2a984ecc9d42f9a-RegB	nan	nan	nan	nan	nan	nan	nan	nan	nan	nan	nan	nan	nan	nan	nan	nan	nan	nan	nan	nan	nan	nan	nan	nan	nan	nan	nan	nan	nan	nan	nan	nan	nan	nan	nan	nan	nan	nan	nan	nan	nan	nan	nan	nan	nan	nan	nan	nan	nan
01-b21d5f64136e4e28b2a984ecc9d42f9a-RegC	nan	nan	nan	nan	nan	nan	nan	nan	nan	nan	nan	nan	nan	nan	nan	nan	nan	nan	nan	nan	nan	nan	nan	nan	nan	nan	nan	nan	nan	nan	nan	nan	nan	nan	nan	nan	nan	nan	nan	nan	nan	nan	nan	nan	nan	nan	nan	nan	nan
01-55ef83682998723a355a669b8bb122b2-FixA	nan	nan	nan	nan	nan	nan	nan	nan	nan	nan	nan	nan	nan	nan	nan	nan	nan	nan	nan	nan	nan	nan	nan	nan	nan	nan	nan	nan	nan	nan	nan	nan	nan	nan	nan	nan	nan	nan	nan	nan	nan	nan	nan	nan	nan	nan	nan	nan	nan
01-55ef83682998723a355a669b8bb122b2-FixB	nan	nan	nan	nan	nan	nan	nan	nan	nan	nan	nan	nan	nan	nan	nan	nan	nan	nan	nan	nan	nan	nan	nan	nan	nan	nan	nan	nan	nan	nan	nan	nan	nan	nan	nan	nan	nan	nan	nan	nan	nan	nan	nan	nan	nan	nan	nan	nan	nan
01-55ef83682998723a355a669b8bb122b2-FixC	nan	nan	nan	nan	nan	nan	nan	nan	nan	nan	nan	nan	nan	nan	nan	nan	nan	nan	nan	nan	nan	nan	nan	nan	nan	nan	nan	nan	nan	nan	nan	nan	nan	nan	nan	nan	nan	nan	nan	nan	nan	nan	nan	nan	nan	nan	nan	nan	nan
01-55ef83682998723a355a669b8bb122b2-RegA	13.038	13.009	12.9838	12.9606	12.9393	12.9219	12.9103	12.8987	12.891	12.889	12.889	12.891	12.8968	12.9064	12.92	12.9355	12.9548	12.978	13.0032	13.0322	13.0651	13.1	13.1406	13.1832	13.2277	13.278	13.3302	13.3844	13.4444	13.5044	13.5702	13.6379	13.7114	13.7869	13.8643	13.9475	14.0307	14.1197	14.2106	14.3055	14.4041	14.5067	14.6093	14.7176	14.826	14.9343	15.0466	15.1588	15.271
01-55ef83682998723a355a669b8bb122b2-RegB	nan	nan	nan	nan	nan	nan	nan	nan	nan	nan	nan	nan	nan	nan	nan	nan	nan	nan	nan	nan	nan	nan	nan	nan	nan	nan	nan	nan	nan	nan	nan	nan	nan	nan	nan	nan	nan	nan	nan	nan	nan	nan	nan	nan	nan	nan	nan	nan	nan
01-55ef83682998723a355a669b8bb122b2-RegC	nan	nan	nan	nan	nan	nan	nan	nan	nan	nan	nan	nan	nan	nan	nan	nan	nan	nan	nan	nan	nan	nan	nan	nan	nan	nan	nan	nan	nan	nan	nan	nan	nan	nan	nan	nan	nan	nan	nan	nan	nan	nan	nan	nan	nan	nan	nan	nan	nan
01-e466f2f05069ade3ffc783f8031088f8-FixA	nan	nan	nan	nan	nan	nan	nan	nan	nan	nan	nan	nan	nan	nan	nan	nan	nan	nan	nan	nan	nan	nan	nan	nan	nan	nan	nan	nan	nan	nan	nan	nan	nan	nan	nan	nan	nan	nan	nan	nan	nan	nan	nan	nan	nan	nan	nan	nan	nan
01-e466f2f05069ade3ffc783f8031088f8-FixB	nan	nan	nan	nan	nan	nan	nan	nan	nan	nan	nan	nan	nan	nan	nan	nan	nan	nan	nan	nan	nan	nan	nan	nan	nan	nan	nan	nan	nan	nan	nan	nan	nan	nan	nan	nan	nan	nan	nan	nan	nan	nan	nan	nan	nan	nan	nan	nan	nan
01-e466f2f05069ade3ffc783f8031088f8-FixC	nan	nan	nan	nan	nan	nan	nan	nan	nan	nan	nan	nan	nan	nan	nan	nan	nan	nan	nan	nan	nan	nan	nan	nan	nan	nan	nan	nan	nan	nan	nan	nan	nan	nan	nan	nan	nan	nan	nan	nan	nan	nan	nan	nan	nan	nan	nan	nan	nan
01-e466f2f05069ade3ffc783f8031088f8-RegA	15.4484	20.7898	20.1019	16.6822	13.8281	13.7323	14.0992	12.5277	10.8537	10.9963	10.7422	7.93931	5.12465	5.07523	6.46277	7.36356	7.88296	8.45627	8.64185	8.13241	8.19925	9.75207	10.3043	7.49201	3.49048	1.29403	2.06222	5.70315	8.81383	8.21379	5.80658	4.36331	4.17829	4.90199	6.42254	8.34629	8.6838	5.97031	3.25699	3.61366	4.16356	1.78803	0.306637	3.94982	9.32176	11.8499	12.0466	11.644	10.9891
01-e466f2f05069ade3ffc783f8031088f8-RegB	nan	nan	nan	nan	nan	nan	nan	nan	nan	nan	nan	nan	nan	nan	nan	nan	nan	nan	nan	nan	nan	nan	nan	nan	nan	nan	nan	nan	nan	nan	nan	nan	nan	nan	nan	nan	nan	nan	nan	nan	nan	nan	nan	nan	nan	nan	nan	nan	nan
01-e466f2f05069ade3ffc783f8031088f8-RegC	nan	nan	nan	nan	nan	nan	nan	nan	nan	nan	nan	nan	nan	nan	nan	nan	nan	nan	nan	nan	nan	nan	nan	nan	nan	nan	nan	nan	nan	nan	nan	nan	nan	nan	nan	nan	nan	nan	nan	nan	nan	nan	nan	nan	nan	nan	nan	nan	nan
01-7dc8d8816f2afbebf8069c1b8e736e35-FixA	nan	nan	nan	nan	nan	nan	nan	nan	nan	nan	nan	nan	nan	nan	nan	nan	nan	nan	nan	nan	nan	nan	nan	nan	nan	nan	nan	nan	nan	nan	nan	nan	nan	nan	nan	nan	nan	nan	nan	nan	nan	nan	nan	nan	nan	nan	nan	nan	nan
01-7dc8d8816f2afbebf8069c1b8e736e35-FixB	nan	nan	nan	nan	nan	nan	nan	nan	nan	nan	nan	nan	nan	nan	nan	nan	nan	nan	nan	nan	nan	nan	nan	nan	nan	nan	nan	nan	nan	nan	nan	nan	nan	nan	nan	nan	nan	nan	nan	nan	nan	nan	nan	nan	nan	nan	nan	nan	nan
01-7dc8d8816f2afbebf8069c1b8e736e35-FixC	nan	nan	nan	nan	nan	nan	nan	nan	nan	nan	nan	nan	nan	nan	nan	nan	nan	nan	nan	nan	nan	nan	nan	nan	nan	nan	nan	nan	nan	nan	nan	nan	nan	nan	nan	nan	nan	nan	nan	nan	nan	nan	nan	nan	nan	nan	nan	nan	nan
01-7dc8d8816f2afbebf8069c1b8e736e35-RegA	14	13.66	13.32	12.99	12.66	12.33	12.01	11.69	11.37	11.06	10.75	10.44	10.14	9.84	9.54	9.25	8.96	8.68	8.4	8.12	7.85	7.58	7.31	7.05	6.79	6.53	6.28	6.03	5.79	5.54	5.3	5.07	4.84	4.61	4.39	4.17	3.95	3.73	3.52	3.32	3.12	2.92	2.72	2.53	2.33	2.14	1.95	1.76	1.56
01-7dc8d8816f2afbebf8069c1b8e736e35-RegB	nan	nan	nan	nan	nan	nan	nan	nan	nan	nan	nan	nan	nan	nan	nan	nan	nan	nan	nan	nan	nan	nan	nan	nan	nan	nan	nan	nan	nan	nan	nan	nan	nan	nan	nan	nan	nan	nan	nan	nan	nan	nan	nan	nan	nan	nan	nan	nan	nan
01-7dc8d8816f2afbebf8069c1b8e736e35-RegC	nan	nan	nan	nan	nan	nan	nan	nan	nan	nan	nan	nan	nan	nan	nan	nan	nan	nan	nan	nan	nan	nan	nan	nan	nan	nan	nan	nan	nan	nan	nan	nan	nan	nan	nan	nan	nan	nan	nan	nan	nan	nan	nan	nan	nan	nan	nan	nan	nan
01-ac312c385f4bc45d2747ec4ad26abe04-FixA	nan	nan	nan	nan	nan	nan	nan	nan	nan	nan	nan	nan	nan	nan	nan	nan	nan	nan	nan	nan	nan	nan	nan	nan	nan	nan	nan	nan	nan	nan	nan	nan	nan	nan	nan	nan	nan	nan	nan	nan	nan	nan	nan	nan	nan	nan	nan	nan	nan
01-ac312c385f4bc45d2747ec4ad26abe04-FixB	nan	nan	nan	nan	nan	nan	nan	nan	nan	nan	nan	nan	nan	nan	nan	nan	nan	nan	nan	nan	nan	nan	nan	nan	nan	nan	nan	nan	nan	nan	nan	nan	nan	nan	nan	nan	nan	nan	nan	nan	nan	nan	nan	nan	nan	nan	nan	nan	nan
01-ac312c385f4bc45d2747ec4ad26abe04-FixC	nan	nan	nan	nan	nan	nan	nan	nan	nan	nan	nan	nan	nan	nan	nan	nan	nan	nan	nan	nan	nan	nan	nan	nan	nan	nan	nan	nan	nan	nan	nan	nan	nan	nan	nan	nan	nan	nan	nan	nan	nan	nan	nan	nan	nan	nan	nan	nan	nan
01-ac312c385f4bc45d2747ec4ad26abe04-RegA	14.9634	14.5706	14.1797	13.7966	13.4192	13.0458	12.6762	12.3124	11.9525	11.6003	11.2501	10.9076	10.567	10.2323	9.90333	9.58018	9.26091	8.9455	8.6359	8.33404	8.03412	7.74	7.44975	7.1653	6.88666	6.61189	6.34293	6.07783	5.81855	5.56313	5.31351	5.06776	4.82976	4.59562	4.36343	4.13896	3.91837	3.70359	3.49461	3.2895	3.08826	2.89476	2.70319	2.51743	2.33361	2.14978	1.96983	1.78794	1.60605
01-ac312c385f4bc45d2747ec4ad26abe04-RegB	nan	nan	nan	nan	nan	nan	nan	nan	nan	nan	nan	nan	nan	nan	nan	nan	nan	nan	nan	nan	nan	nan	nan	nan	nan	nan	nan	nan	nan	nan	nan	nan	nan	nan	nan	nan	nan	nan	nan	nan	nan	nan	nan	nan	nan	nan	nan	nan	nan
01-ac312c385f4bc45d2747ec4ad26abe04-RegC	nan	nan	nan	nan	nan	nan	nan	nan	nan	nan	nan	nan	nan	nan	nan	nan	nan	nan	nan	nan	nan	nan	nan	nan	nan	nan	nan	nan	nan	nan	nan	nan	nan	nan	nan	nan	nan	nan	nan	nan	nan	nan	nan	nan	nan	nan	nan	nan	nan
01-d07fa3e9d1e033687b2d5bf552a7cc54-FixA	nan	nan	nan	nan	nan	nan	nan	nan	nan	nan	nan	nan	nan	nan	nan	nan	nan	nan	nan	nan	nan	nan	nan	nan	nan	nan	nan	nan	nan	nan	nan	nan	nan	nan	nan	nan	nan	nan	nan	nan	nan	nan	nan	nan	nan	nan	nan	nan	nan
01-d07fa3e9d1e033687b2d5bf552a7cc54-FixB	nan	nan	nan	nan	nan	nan	nan	nan	nan	nan	nan	nan	nan	nan	nan	nan	nan	nan	nan	nan	nan	nan	nan	nan	nan	nan	nan	nan	nan	nan	nan	nan	nan	nan	nan	nan	nan	nan	nan	nan	nan	nan	nan	nan	nan	nan	nan	nan	nan
01-d07fa3e9d1e033687b2d5bf552a7cc54-FixC	nan	nan	nan	nan	nan	nan	nan	nan	nan	nan	nan	nan	nan	nan	nan	nan	nan	nan	nan	nan	nan	nan	nan	nan	nan	nan	nan	nan	nan	nan	nan	nan	nan	nan	nan	nan	nan	nan	nan	nan	nan	nan	nan	nan	nan	nan	nan	nan	nan
01-d07fa3e9d1e033687b2d5bf552a7cc54-RegA	20.5959	17.4073	18.1153	20.9263	24.0468	25.697	24.1527	19.0609	15.6246	18.2222	21.9568	21.3943	18.8169	17.4783	16.2927	13.9958	13.3729	16.7974	20.3343	19.7848	17.0238	14.914	13.544	12.454	12.0645	12.7482	13.6133	13.7407	13.6304	13.8498	13.5157	11.9583	11.2902	13.4086	15.687	15.177	13.3151	12.285	11.945	11.7092	12.0355	13.3882	14.845	15.3189	14.8584	14.0191	14.1771	16.2263	17.5849
01-d07fa3e9d1e033687b2d5bf552a7cc54-RegB	nan	nan	nan	nan	nan	nan	nan	nan	nan	nan	nan	nan	nan	nan	nan	nan	nan	nan	nan	nan	nan	nan	nan	nan	nan	nan	nan	nan	nan	nan	nan	nan	nan	nan	nan	nan	nan	nan	nan	nan	nan	nan	nan	nan	nan	nan	nan	nan	nan
01-d07fa3e9d1e033687b2d5bf552a7cc54-RegC	nan	nan	nan	nan	nan	nan	nan	nan	nan	nan	nan	nan	nan	nan	nan	nan	nan	nan	nan	nan	nan	nan	nan	nan	nan	nan	nan	nan	nan	nan	nan	nan	nan	nan	nan	nan	nan	nan	nan	nan	nan	nan	nan	nan	nan	nan	nan	nan	nan
01-5a454a4c569343dfbcf8d80ed5390f5e-FixA	nan	nan	nan	nan	nan	nan	nan	nan	nan	nan	nan	nan	nan	nan	nan	nan	nan	nan	nan	nan	nan	nan	nan	nan	nan	nan	nan	nan	nan	nan	nan	nan	nan	nan	nan	nan	nan	nan	nan	nan	nan	nan	nan	nan	nan	nan	nan	nan	nan
01-5a454a4c569343dfbcf8d80ed5390f5e-FixB	nan	nan	nan	nan	nan	nan	nan	nan	nan	nan	nan	nan	nan	nan	nan	nan	nan	nan	nan	nan	nan	nan	nan	nan	nan	nan	nan	nan	nan	nan	nan	nan	nan	nan	nan	nan	nan	nan	nan	nan	nan	nan	nan	nan	nan	nan	nan	nan	nan
01-5a454a4c569343dfbcf8d80ed5390f5e-FixC	nan	nan	nan	nan	nan	nan	nan	nan	nan	nan	nan	nan	nan	nan	nan	nan	nan	nan	nan	nan	nan	nan	nan	nan	nan	nan	nan	nan	nan	nan	nan	nan	nan	nan	nan	nan	nan	nan	nan	nan	nan	nan	nan	nan	nan	nan	nan	nan	nan
01-5a454a4c569343dfbcf8d80ed5390f5e-RegA	-25.53	-25.72	-25.91	-26.09	-26.27	-26.44	-26.61	-26.77	-26.93	-27.08	-27.23	-27.37	-27.51	-27.64	-27.77	-27.9	-28.02	-28.13	-28.24	-28.35	-28.45	-28.54	-28.63	-28.72	-28.8	-28.88	-28.95	-29.02	-29.08	-29.13	-29.18	-29.23	-29.28	-29.31	-29.35	-29.37	-29.4	-29.42	-29.43	-29.44	-29.45	-29.44	-29.44	-29.43	-29.41	-29.39	-29.37	-29.34	-29.3
01-5a454a4c569343dfbcf8d80ed5390f5e-RegB	nan	nan	nan	nan	nan	nan	nan	nan	nan	nan	nan	nan	nan	nan	nan	nan	nan	nan	nan	nan	nan	nan	nan	nan	nan	nan	nan	nan	nan	nan	nan	nan	nan	nan	nan	nan	nan	nan	nan	nan	nan	nan	nan	nan	nan	nan	nan	nan	nan
01-5a454a4c569343dfbcf8d80ed5390f5e-RegC	nan	nan	nan	nan	nan	nan	nan	nan	nan	nan	nan	nan	nan	nan	nan	nan	nan	nan	nan	nan	nan	nan	nan	nan	nan	nan	nan	nan	nan	nan	nan	nan	nan	nan	nan	nan	nan	nan	nan	nan	nan	nan	nan	nan	nan	nan	nan	nan	nan
01-59b37b2d267db3801443b3e9ed2788c1-FixA	nan	nan	nan	nan	nan	nan	nan	nan	nan	nan	nan	nan	nan	nan	nan	nan	nan	nan	nan	nan	nan	nan	nan	nan	nan	nan	nan	nan	nan	nan	nan	nan	nan	nan	nan	nan	nan	nan	nan	nan	nan	nan	nan	nan	nan	nan	nan	nan	nan
01-59b37b2d267db3801443b3e9ed2788c1-FixB	nan	nan	nan	nan	nan	nan	nan	nan	nan	nan	nan	nan	nan	nan	nan	nan	nan	nan	nan	nan	nan	nan	nan	nan	nan	nan	nan	nan	nan	nan	nan	nan	nan	nan	nan	nan	nan	nan	nan	nan	nan	nan	nan	nan	nan	nan	nan	nan	nan
01-59b37b2d267db3801443b3e9ed2788c1-FixC	nan	nan	nan	nan	nan	nan	nan	nan	nan	nan	nan	nan	nan	nan	nan	nan	nan	nan	nan	nan	nan	nan	nan	nan	nan	nan	nan	nan	nan	nan	nan	nan	nan	nan	nan	nan	nan	nan	nan	nan	nan	nan	nan	nan	nan	nan	nan	nan	nan
01-59b37b2d267db3801443b3e9ed2788c1-RegA	-22.0074	-23.8028	-24.7194	-25.2505	-25.8892	-26.695	-25.9642	-22.6099	-19.903	-21.0318	-24.2397	-26.9502	-28.4825	-28.7895	-28.4165	-28.0274	-28.1303	-28.741	-27.9526	-24.544	-22.4333	-25.2701	-29.5791	-31.2362	-31.6864	-33.0236	-33.5256	-31.2895	-28.2561	-26.9325	-27.6071	-29.6335	-30.9447	-29.8536	-28.2068	-28.1311	-28.4569	-27.7548	-27.7324	-30.0252	-31.7417	-29.8522	-26.824	-26.0003	-27.2809	-29.4925	-31.1817	-31.2685	-30.8608
01-59b37b2d267db3801443b3e9ed2788c1-RegB	nan	nan	nan	nan	nan	nan	nan	nan	nan	nan	nan	nan	nan	nan	nan	nan	nan	nan	nan	nan	nan	nan	nan	nan	nan	nan	nan	nan	nan	nan	nan	nan	nan	nan	nan	nan	nan	nan	nan	nan	nan	nan	nan	nan	nan	nan	nan	nan	nan
01-59b37b2d267db3801443b3e9ed2788c1-RegC	nan	nan	nan	nan	nan	nan	nan	nan	nan	nan	nan	nan	nan	nan	nan	nan	nan	nan	nan	nan	nan	nan	nan	nan	nan	nan	nan	nan	nan	nan	nan	nan	nan	nan	nan	nan	nan	nan	nan	nan	nan	nan	nan	nan	nan	nan	nan	nan	nan
01-8ba3ce32c9d595b58cf362a27aeae587-FixA	nan	nan	nan	nan	nan	nan	nan	nan	nan	nan	nan	nan	nan	nan	nan	nan	nan	nan	nan	nan	nan	nan	nan	nan	nan	nan	nan	nan	nan	nan	nan	nan	nan	nan	nan	nan	nan	nan	nan	nan	nan	nan	nan	nan	nan	nan	nan	nan	nan
01-8ba3ce32c9d595b58cf362a27aeae587-FixB	nan	nan	nan	nan	nan	nan	nan	nan	nan	nan	nan	nan	nan	nan	nan	nan	nan	nan	nan	nan	nan	nan	nan	nan	nan	nan	nan	nan	nan	nan	nan	nan	nan	nan	nan	nan	nan	nan	nan	nan	nan	nan	nan	nan	nan	nan	nan	nan	nan
01-8ba3ce32c9d595b58cf362a27aeae587-FixC	nan	nan	nan	nan	nan	nan	nan	nan	nan	nan	nan	nan	nan	nan	nan	nan	nan	nan	nan	nan	nan	nan	nan	nan	nan	nan	nan	nan	nan	nan	nan	nan	nan	nan	nan	nan	nan	nan	nan	nan	nan	nan	nan	nan	nan	nan	nan	nan	nan
01-8ba3ce32c9d595b58cf362a27aeae587-RegA	-26.4261	-22.2968	-22.2824	-24.3422	-26.4352	-27.0626	-26.9274	-27.0213	-27.2273	-27.2228	-27.0067	-26.7742	-27.1928	-28.6006	-29.4408	-28.3918	-27.2238	-27.7773	-28.7153	-28.3651	-27.2445	-26.413	-26.7332	-28.6368	-30.9068	-32.0961	-31.7188	-29.9271	-28.53	-29.1912	-30.8803	-32.0862	-32.5185	-32.3828	-32.5807	-33.7221	-34.184	-32.4047	-30.0427	-29.0346	-28.307	-26.5366	-25.3156	-26.4266	-28.5305	-29.6966	-29.5526	-28.3648	-27.2443
01-8ba3ce32c9d595b58cf362a27aeae587-RegB	nan	nan	nan	nan	nan	nan	nan	nan	nan	nan	nan	nan	nan	nan	nan	nan	nan	nan	nan	nan	nan	nan	nan	nan	nan	nan	nan	nan	nan	nan	nan	nan	nan	nan	nan	nan	nan	nan	nan	nan	nan	nan	nan	nan	nan	nan	nan	nan	nan
01-8ba3ce32c9d595b58cf362a27aeae587-RegC	nan	nan	nan	nan	nan	nan	nan	nan	nan	nan	nan	nan	nan	nan	nan	nan	nan	nan	nan	nan	nan	nan	nan	nan	nan	nan	nan	nan	nan	nan	nan	nan	nan	nan	nan	nan	nan	nan	nan	nan	nan	nan	nan	nan	nan	nan	nan	nan	nan
01-0c5c79938b71bf9865cfd78159f86867-FixA	nan	nan	nan	nan	nan	nan	nan	nan	nan	nan	nan	nan	nan	nan	nan	nan	nan	nan	nan	nan	nan	nan	nan	nan	nan	nan	nan	nan	nan	nan	nan	nan	nan	nan	nan	nan	nan	nan	nan	nan	nan	nan	nan	nan	nan	nan	nan	nan	nan
01-0c5c79938b71bf9865cfd78159f86867-FixB	nan	nan	nan	nan	nan	nan	nan	nan	nan	nan	nan	nan	nan	nan	nan	nan	nan	nan	nan	nan	nan	nan	nan	nan	nan	nan	nan	nan	nan	nan	nan	nan	nan	nan	nan	nan	nan	nan	nan	nan	nan	nan	nan	nan	nan	nan	nan	nan	nan
01-0c5c79938b71bf9865cfd78159f86867-FixC	nan	nan	nan	nan	nan	nan	nan	nan	nan	nan	nan	nan	nan	nan	nan	nan	nan	nan	nan	nan	nan	nan	nan	nan	nan	nan	nan	nan	nan	nan	nan	nan	nan	nan	nan	nan	nan	nan	nan	nan	nan	nan	nan	nan	nan	nan	nan	nan	nan
01-0c5c79938b71bf9865cfd78159f86867-RegA	-20.26	-19.81	-19.36	-18.93	-18.5	-18.08	-17.67	-17.27	-16.88	-16.5	-16.13	-15.76	-15.41	-15.07	-14.73	-14.41	-14.09	-13.79	-13.49	-13.2	-12.92	-12.65	-12.39	-12.14	-11.9	-11.67	-11.44	-11.23	-11.03	-10.83	-10.65	-10.47	-10.3	-10.15	-10	-9.86	-9.73	-9.61	-9.5	-9.4	-9.31	-9.22	-9.15	-9.08	-9.03	-8.97	-8.93	-8.89	-8.86
01-0c5c79938b71bf9865cfd78159f86867-RegB	nan	nan	nan	nan	nan	nan	nan	nan	nan	nan	nan	nan	nan	nan	nan	nan	nan	nan	nan	nan	nan	nan	nan	nan	nan	nan	nan	nan	nan	nan	nan	nan	nan	nan	nan	nan	nan	nan	nan	nan	nan	nan	nan	nan	nan	nan	nan	nan	nan
01-0c5c79938b71bf9865cfd78159f86867-RegC	nan	nan	nan	nan	nan	nan	nan	nan	nan	nan	nan	nan	nan	nan	nan	nan	nan	nan	nan	nan	nan	nan	nan	nan	nan	nan	nan	nan	nan	nan	nan	nan	nan	nan	nan	nan	nan	nan	nan	nan	nan	nan	nan	nan	nan	nan	nan	nan	nan
01-ce0aea45ccc0e81d77f680f96e02c3da-FixA	nan	nan	nan	nan	nan	nan	nan	nan	nan	nan	nan	nan	nan	nan	nan	nan	nan	nan	nan	nan	nan	nan	nan	nan	nan	nan	nan	nan	nan	nan	nan	nan	nan	nan	nan	nan	nan	nan	nan	nan	nan	nan	nan	nan	nan	nan	nan	nan	nan
01-ce0aea45ccc0e81d77f680f96e02c3da-FixB	nan	nan	nan	nan	nan	nan	nan	nan	nan	nan	nan	nan	nan	nan	nan	nan	nan	nan	nan	nan	nan	nan	nan	nan	nan	nan	nan	nan	nan	nan	nan	nan	nan	nan	nan	nan	nan	nan	nan	nan	nan	nan	nan	nan	nan	nan	nan	nan	nan
01-ce0aea45ccc0e81d77f680f96e02c3da-FixC	nan	nan	nan	nan	nan	nan	nan	nan	nan	nan	nan	nan	nan	nan	nan	nan	nan	nan	nan	nan	nan	nan	nan	nan	nan	nan	nan	nan	nan	nan	nan	nan	nan	nan	nan	nan	nan	nan	nan	nan	nan	nan	nan	nan	nan	nan	nan	nan	nan
01-ce0aea45ccc0e81d77f680f96e02c3da-RegA	-18.2916	-17.8755	-17.4614	-17.0493	-16.6391	-16.2327	-15.8283	-15.4258	-15.0253	-14.6247	-14.23	-13.8352	-13.4444	-13.0535	-12.6646	-12.2795	-11.8964	-11.5152	-11.1359	-10.7605	-10.3851	-10.0117	-9.64211	-9.27252	-8.9068	-8.54302	-8.18118	-7.82127	-7.46329	-7.10726	-6.75509	-6.40292	-6.05462	-5.70825	-5.36189	-5.02132	-4.68077	-4.34214	-4.00545	-3.67263	-3.33981	-3.01086	-2.68384	-2.3607	-2.03949	-1.72602	-1.41642	-1.11069	-0.8127
01-ce0aea45ccc0e81d77f680f96e02c3da-RegB	nan	nan	nan	nan	nan	nan	nan	nan	nan	nan	nan	nan	nan	nan	nan	nan	nan	nan	nan	nan	nan	nan	nan	nan	nan	nan	nan	nan	nan	nan	nan	nan	nan	nan	nan	nan	nan	nan	nan	nan	nan	nan	nan	nan	nan	nan	nan	nan	nan
01-ce0aea45ccc0e81d77f680f96e02c3da-RegC	nan	nan	nan	nan	nan	nan	nan	nan	nan	nan	nan	nan	nan	nan	nan	nan	nan	nan	nan	nan	nan	nan	nan	nan	nan	nan	nan	nan	nan	nan	nan	nan	nan	nan	nan	nan	nan	nan	nan	nan	nan	nan	nan	nan	nan	nan	nan	nan	nan
01-c26e374baf842e7fcff742308d2e5667-FixA	nan	nan	nan	nan	nan	nan	nan	nan	nan	nan	nan	nan	nan	nan	nan	nan	nan	nan	nan	nan	nan	nan	nan	nan	nan	nan	nan	nan	nan	nan	nan	nan	nan	nan	nan	nan	nan	nan	nan	nan	nan	nan	nan	nan	nan	nan	nan	nan	nan
01-c26e374baf842e7fcff742308d2e5667-FixB	nan	nan	nan	nan	nan	nan	nan	nan	nan	nan	nan	nan	nan	nan	nan	nan	nan	nan	nan	nan	nan	nan	nan	nan	nan	nan	nan	nan	nan	nan	nan	nan	nan	nan	nan	nan	nan	nan	nan	nan	nan	nan	nan	nan	nan	nan	nan	nan	nan
01-c26e374baf842e7fcff742308d2e5667-FixC	nan	nan	nan	nan	nan	nan	nan	nan	nan	nan	nan	nan	nan	nan	nan	nan	nan	nan	nan	nan	nan	nan	nan	nan	nan	nan	nan	nan	nan	nan	nan	nan	nan	nan	nan	nan	nan	nan	nan	nan	nan	nan	nan	nan	nan	nan	nan	nan	nan
01-c26e374baf842e7fcff742308d2e5667-RegA	28.8569	31.8242	32.3105	31.509	30.6134	30.6068	31.617	33.4035	35.1035	35.9137	35.9302	35.5989	35.8549	37.2902	38.5242	38.3175	38.2091	39.6963	40.9739	40.283	39.8385	41.843	43.8364	43.0501	40.8662	39.4871	39.7489	41.6484	43.1266	42.4859	42.1836	44.5655	46.2619	43.7887	40.4297	40.3116	42.6505	45.321	46.4734	45.0137	42.9846	42.7625	44.0279	45.6409	46.3099	45.1908	43.7787	43.6234	43.2095
01-c26e374baf842e7fcff742308d2e5667-RegB	nan	nan	nan	nan	nan	nan	nan	nan	nan	nan	nan	nan	nan	nan	nan	nan	nan	nan	nan	nan	nan	nan	nan	nan	nan	nan	nan	nan	nan	nan	nan	nan	nan	nan	nan	nan	nan	nan	nan	nan	nan	nan	nan	nan	nan	nan	nan	nan	nan
01-c26e374baf842e7fcff742308d2e5667-RegC	nan	nan	nan	nan	nan	nan	nan	nan	nan	nan	nan	nan	nan	nan	nan	nan	nan	nan	nan	nan	nan	nan	nan	nan	nan	nan	nan	nan	nan	nan	nan	nan	nan	nan	nan	nan	nan	nan	nan	nan	nan	nan	nan	nan	nan	nan	nan	nan	nan
01-ba2fcb9a9d961c48420383198d986385-FixA	nan	nan	nan	nan	nan	nan	nan	nan	nan	nan	nan	nan	nan	nan	nan	nan	nan	nan	nan	nan	nan	nan	nan	nan	nan	nan	nan	nan	nan	nan	nan	nan	nan	nan	nan	nan	nan	nan	nan	nan	nan	nan	nan	nan	nan	nan	nan	nan	nan
01-ba2fcb9a9d961c48420383198d986385-FixB	nan	nan	nan	nan	nan	nan	nan	nan	nan	nan	nan	nan	nan	nan	nan	nan	nan	nan	nan	nan	nan	nan	nan	nan	nan	nan	nan	nan	nan	nan	nan	nan	nan	nan	nan	nan	nan	nan	nan	nan	nan	nan	nan	nan	nan	nan	nan	nan	nan
01-ba2fcb9a9d961c48420383198d986385-FixC	nan	nan	nan	nan	nan	nan	nan	nan	nan	nan	nan	nan	nan	nan	nan	nan	nan	nan	nan	nan	nan	nan	nan	nan	nan	nan	nan	nan	nan	nan	nan	nan	nan	nan	nan	nan	nan	nan	nan	nan	nan	nan	nan	nan	nan	nan	nan	nan	nan
01-ba2fcb9a9d961c48420383198d986385-RegA	24.7842	25.3039	24.3866	23.2224	22.9899	24.4259	26.3781	27.5785	28.1821	28.6735	29.3829	30.4609	31.3735	31.4739	30.2796	27.7026	25.0259	23.6583	23.796	25.2127	27.0998	28.5365	28.8139	27.701	26.7407	27.3237	28.0461	27.3452	26.4847	27.0483	28.3926	29.4436	29.8155	29.5252	29.4695	30.4461	31.7471	32.4443	32.4083	31.903	31.7793	32.7485	33.9513	34.1585	32.4919	28.8646	26.7079	29.1739	33.0214
01-ba2fcb9a9d961c48420383198d986385-RegB	nan	nan	nan	nan	nan	nan	nan	nan	nan	nan	nan	nan	nan	nan	nan	nan	nan	nan	nan	nan	nan	nan	nan	nan	nan	nan	nan	nan	nan	nan	nan	nan	nan	nan	nan	nan	nan	nan	nan	nan	nan	nan	nan	nan	nan	nan	nan	nan	nan
01-ba2fcb9a9d961c48420383198d986385-RegC	nan	nan	nan	nan	nan	nan	nan	nan	nan	nan	nan	nan	nan	nan	nan	nan	nan	nan	nan	nan	nan	nan	nan	nan	nan	nan	nan	nan	nan	nan	nan	nan	nan	nan	nan	nan	nan	nan	nan	nan	nan	nan	nan	nan	nan	nan	nan	nan	nan
01-a3458acaedca279c3c0c93ed5f82684f-FixA	nan	nan	nan	nan	nan	nan	nan	nan	nan	nan	nan	nan	nan	nan	nan	nan	nan	nan	nan	nan	nan	nan	nan	nan	nan	nan	nan	nan	nan	nan	nan	nan	nan	nan	nan	nan	nan	nan	nan	nan	nan	nan	nan	nan	nan	nan	nan	nan	nan
01-a3458acaedca279c3c0c93ed5f82684f-FixB	nan	nan	nan	nan	nan	nan	nan	nan	nan	nan	nan	nan	nan	nan	nan	nan	nan	nan	nan	nan	nan	nan	nan	nan	nan	nan	nan	nan	nan	nan	nan	nan	nan	nan	nan	nan	nan	nan	nan	nan	nan	nan	nan	nan	nan	nan	nan	nan	nan
01-a3458acaedca279c3c0c93ed5f82684f-FixC	nan	nan	nan	nan	nan	nan	nan	nan	nan	nan	nan	nan	nan	nan	nan	nan	nan	nan	nan	nan	nan	nan	nan	nan	nan	nan	nan	nan	nan	nan	nan	nan	nan	nan	nan	nan	nan	nan	nan	nan	nan	nan	nan	nan	nan	nan	nan	nan	nan
01-a3458acaedca279c3c0c93ed5f82684f-RegA	-5.92	-5.89	-5.87	-5.84	-5.81	-5.79	-5.75	-5.72	-5.69	-5.65	-5.62	-5.58	-5.54	-5.5	-5.46	-5.41	-5.37	-5.33	-5.28	-5.23	-5.18	-5.13	-5.08	-5.02	-4.97	-4.91	-4.85	-4.79	-4.73	-4.67	-4.61	-4.54	-4.48	-4.41	-4.34	-4.27	-4.2	-4.13	-4.05	-3.98	-3.9	-3.82	-3.74	-3.66	-3.58	-3.5	-3.42	-3.35	-3.27
01-a3458acaedca279c3c0c93ed5f82684f-RegB	nan	nan	nan	nan	nan	nan	nan	nan	nan	nan	nan	nan	nan	nan	nan	nan	nan	nan	nan	nan	nan	nan	nan	nan	nan	nan	nan	nan	nan	nan	nan	nan	nan	nan	nan	nan	nan	nan	nan	nan	nan	nan	nan	nan	nan	nan	nan	nan	nan
01-a3458acaedca279c3c0c93ed5f82684f-RegC	nan	nan	nan	nan	nan	nan	nan	nan	nan	nan	nan	nan	nan	nan	nan	nan	nan	nan	nan	nan	nan	nan	nan	nan	nan	nan	nan	nan	nan	nan	nan	nan	nan	nan	nan	nan	nan	nan	nan	nan	nan	nan	nan	nan	nan	nan	nan	nan	nan
01-5a3815281b9cfd1902eec23a2f74b99d-FixA	nan	nan	nan	nan	nan	nan	nan	nan	nan	nan	nan	nan	nan	nan	nan	nan	nan	nan	nan	nan	nan	nan	nan	nan	nan	nan	nan	nan	nan	nan	nan	nan	nan	nan	nan	nan	nan	nan	nan	nan	nan	nan	nan	nan	nan	nan	nan	nan	nan
01-5a3815281b9cfd1902eec23a2f74b99d-FixB	nan	nan	nan	nan	nan	nan	nan	nan	nan	nan	nan	nan	nan	nan	nan	nan	nan	nan	nan	nan	nan	nan	nan	nan	nan	nan	nan	nan	nan	nan	nan	nan	nan	nan	nan	nan	nan	nan	nan	nan	nan	nan	nan	nan	nan	nan	nan	nan	nan
01-5a3815281b9cfd1902eec23a2f74b99d-FixC	nan	nan	nan	nan	nan	nan	nan	nan	nan	nan	nan	nan	nan	nan	nan	nan	nan	nan	nan	nan	nan	nan	nan	nan	nan	nan	nan	nan	nan	nan	nan	nan	nan	nan	nan	nan	nan	nan	nan	nan	nan	nan	nan	nan	nan	nan	nan	nan	nan
01-5a3815281b9cfd1902eec23a2f74b99d-RegA	-6.72385	-6.9852	-6.98457	-6.61118	-5.7542	-4.46435	-3.44862	-3.43149	-4.52658	-6.28939	-6.61707	-4.18024	-2.64621	-5.13481	-7.02397	-3.81057	-0.0657094	-0.998343	-4.32851	-6.38561	-6.08565	-3.74178	-2.70963	-5.61162	-8.2869	-6.47554	-3.60435	-3.75381	-4.5506	-2.9134	-0.57368	-0.0439403	-1.31076	-3.47218	-4.81702	-4.07204	-3.01324	-3.71877	-5.64786	-7.36081	-6.74334	-2.72973	-0.0765425	-3.19473	-6.83944	-4.87163	-0.42173	1.5243	0.273687
01-5a3815281b9cfd1902eec23a2f74b99d-RegB	nan	nan	nan	nan	nan	nan	nan	nan	nan	nan	nan	nan	nan	nan	nan	nan	nan	nan	nan	nan	nan	nan	nan	nan	nan	nan	nan	nan	nan	nan	nan	nan	nan	nan	nan	nan	nan	nan	nan	nan	nan	nan	nan	nan	nan	nan	nan	nan	nan
01-5a3815281b9cfd1902eec23a2f74b99d-RegC	nan	nan	nan	nan	nan	nan	nan	nan	nan	nan	nan	nan	nan	nan	nan	nan	nan	nan	nan	nan	nan	nan	nan	nan	nan	nan	nan	nan	nan	nan	nan	nan	nan	nan	nan	nan	nan	nan	nan	nan	nan	nan	nan	nan	nan	nan	nan	nan	nan
01-bf7f989e0d9deae6cc8512380b227c51-FixA	nan	nan	nan	nan	nan	nan	nan	nan	nan	nan	nan	nan	nan	nan	nan	nan	nan	nan	nan	nan	nan	nan	nan	nan	nan	nan	nan	nan	nan	nan	nan	nan	nan	nan	nan	nan	nan	nan	nan	nan	nan	nan	nan	nan	nan	nan	nan	nan	nan
01-bf7f989e0d9deae6cc8512380b227c51-FixB	nan	nan	nan	nan	nan	nan	nan	nan	nan	nan	nan	nan	nan	nan	nan	nan	nan	nan	nan	nan	nan	nan	nan	nan	nan	nan	nan	nan	nan	nan	nan	nan	nan	nan	nan	nan	nan	nan	nan	nan	nan	nan	nan	nan	nan	nan	nan	nan	nan
01-bf7f989e0d9deae6cc8512380b227c51-FixC	nan	nan	nan	nan	nan	nan	nan	nan	nan	nan	nan	nan	nan	nan	nan	nan	nan	nan	nan	nan	nan	nan	nan	nan	nan	nan	nan	nan	nan	nan	nan	nan	nan	nan	nan	nan	nan	nan	nan	nan	nan	nan	nan	nan	nan	nan	nan	nan	nan
01-bf7f989e0d9deae6cc8512380b227c51-RegA	-27.8093	-24.578	-22.4518	-21.1928	-20.5632	-20.0626	-18.1241	-13.7934	-9.73484	-8.49332	-8.29886	-7.02243	-5.6717	-5.3823	-4.40764	-1.16368	2.05554	2.90302	3.16782	5.00317	7.40029	8.84368	9.29521	9.34901	10.6145	13.9918	16.0474	13.7448	11.0741	12.4357	15.3791	16.391	15.7748	14.892	15.0374	17.0029	19.3673	20.4853	20.5884	20.3509	19.996	19.6949	19.9881	21.2262	22.353	22.217	21.1818	19.9863	19.0141
01-bf7f989e0d9deae6cc8512380b227c51-RegB	nan	nan	nan	nan	nan	nan	nan	nan	nan	nan	nan	nan	nan	nan	nan	nan	nan	nan	nan	nan	nan	nan	nan	nan	nan	nan	nan	nan	nan	nan	nan	nan	nan	nan	nan	nan	nan	nan	nan	nan	nan	nan	nan	nan	nan	nan	nan	nan	nan
01-bf7f989e0d9deae6cc8512380b227c51-RegC	nan	nan	nan	nan	nan	nan	nan	nan	nan	nan	nan	nan	nan	nan	nan	nan	nan	nan	nan	nan	nan	nan	nan	nan	nan	nan	nan	nan	nan	nan	nan	nan	nan	nan	nan	nan	nan	nan	nan	nan	nan	nan	nan	nan	nan	nan	nan	nan	nan
01-d75a44800541931e466e0bb1c98cf3cd-FixA	nan	nan	nan	nan	nan	nan	nan	nan	nan	nan	nan	nan	nan	nan	nan	nan	nan	nan	nan	nan	nan	nan	nan	nan	nan	nan	nan	nan	nan	nan	nan	nan	nan	nan	nan	nan	nan	nan	nan	nan	nan	nan	nan	nan	nan	nan	nan	nan	nan
01-d75a44800541931e466e0bb1c98cf3cd-FixB	nan	nan	nan	nan	nan	nan	nan	nan	nan	nan	nan	nan	nan	nan	nan	nan	nan	nan	nan	nan	nan	nan	nan	nan	nan	nan	nan	nan	nan	nan	nan	nan	nan	nan	nan	nan	nan	nan	nan	nan	nan	nan	nan	nan	nan	nan	nan	nan	nan
01-d75a44800541931e466e0bb1c98cf3cd-FixC	nan	nan	nan	nan	nan	nan	nan	nan	nan	nan	nan	nan	nan	nan	nan	nan	nan	nan	nan	nan	nan	nan	nan	nan	nan	nan	nan	nan	nan	nan	nan	nan	nan	nan	nan	nan	nan	nan	nan	nan	nan	nan	nan	nan	nan	nan	nan	nan	nan
01-d75a44800541931e466e0bb1c98cf3cd-RegA	-11.61	-11.61	-7.74	-7.74	-7.74	-7.74	-3.87	-7.74	-11.61	-11.61	-11.61	-15.48	-11.61	-11.61	-11.61	7.74	7.74	11.61	11.61	11.61	11.61	11.61	11.61	11.61	11.61	7.74	11.61	11.61	11.61	15.48	11.61	7.74	11.61	7.74	7.74	11.61	7.74	11.61	11.61	11.61	11.61	7.74	7.74	7.74	3.87	3.87	3.87	3.87	7.74
01-d75a44800541931e466e0bb1c98cf3cd-RegB	nan	nan	nan	nan	nan	nan	nan	nan	nan	nan	nan	nan	nan	nan	nan	nan	nan	nan	nan	nan	nan	nan	nan	nan	nan	nan	nan	nan	nan	nan	nan	nan	nan	nan	nan	nan	nan	nan	nan	nan	nan	nan	nan	nan	nan	nan	nan	nan	nan
01-d75a44800541931e466e0bb1c98cf3cd-RegC	nan	nan	nan	nan	nan	nan	nan	nan	nan	nan	nan	nan	nan	nan	nan	nan	nan	nan	nan	nan	nan	nan	nan	nan	nan	nan	nan	nan	nan	nan	nan	nan	nan	nan	nan	nan	nan	nan	nan	nan	nan	nan	nan	nan	nan	nan	nan	nan	nan
01-d2b88448c1de4f0f54c9d900233b900c-FixA	nan	nan	nan	nan	nan	nan	nan	nan	nan	nan	nan	nan	nan	nan	nan	nan	nan	nan	nan	nan	nan	nan	nan	nan	nan	nan	nan	nan	nan	nan	nan	nan	nan	nan	nan	nan	nan	nan	nan	nan	nan	nan	nan	nan	nan	nan	nan	nan	nan
01-d2b88448c1de4f0f54c9d900233b900c-FixB	nan	nan	nan	nan	nan	nan	nan	nan	nan	nan	nan	nan	nan	nan	nan	nan	nan	nan	nan	nan	nan	nan	nan	nan	nan	nan	nan	nan	nan	nan	nan	nan	nan	nan	nan	nan	nan	nan	nan	nan	nan	nan	nan	nan	nan	nan	nan	nan	nan
01-d2b88448c1de4f0f54c9d900233b900c-FixC	nan	nan	nan	nan	nan	nan	nan	nan	nan	nan	nan	nan	nan	nan	nan	nan	nan	nan	nan	nan	nan	nan	nan	nan	nan	nan	nan	nan	nan	nan	nan	nan	nan	nan	nan	nan	nan	nan	nan	nan	nan	nan	nan	nan	nan	nan	nan	nan	nan
01-d2b88448c1de4f0f54c9d900233b900c-RegA	-0.748097	-3.56508	-2.49749	0.192599	2.24311	2.17706	1.70746	2.61052	3.60388	3.41391	4.03403	7.16481	9.78273	8.89549	6.79062	6.36831	7.27167	8.38688	9.03975	8.89096	8.53648	8.6177	8.88737	9.00978	9.31112	10.1307	11.0734	11.6111	11.5225	10.8746	10.6456	11.6134	12.5138	11.999	10.9465	10.5651	10.697	10.8779	11.0296	11.171	11.2548	11.1957	10.8185	10.0673	9.572	9.88307	10.2114	9.61208	8.29871
01-d2b88448c1de4f0f54c9d900233b900c-RegB	nan	nan	nan	nan	nan	nan	nan	nan	nan	nan	nan	nan	nan	nan	nan	nan	nan	nan	nan	nan	nan	nan	nan	nan	nan	nan	nan	nan	nan	nan	nan	nan	nan	nan	nan	nan	nan	nan	nan	nan	nan	nan	nan	nan	nan	nan	nan	nan	nan
01-d2b88448c1de4f0f54c9d900233b900c-RegC	nan	nan	nan	nan	nan	nan	nan	nan	nan	nan	nan	nan	nan	nan	nan	nan	nan	nan	nan	nan	nan	nan	nan	nan	nan	nan	nan	nan	nan	nan	nan	nan	nan	nan	nan	nan	nan	nan	nan	nan	nan	nan	nan	nan	nan	nan	nan	nan	nan
01-75b34d668c12025e2bfc21d2991ca609-FixA	nan	nan	nan	nan	nan	nan	nan	nan	nan	nan	nan	nan	nan	nan	nan	nan	nan	nan	nan	nan	nan	nan	nan	nan	nan	nan	nan	nan	nan	nan	nan	nan	nan	nan	nan	nan	nan	nan	nan	nan	nan	nan	nan	nan	nan	nan	nan	nan	nan
01-75b34d668c12025e2bfc21d2991ca609-FixB	nan	nan	nan	nan	nan	nan	nan	nan	nan	nan	nan	nan	nan	nan	nan	nan	nan	nan	nan	nan	nan	nan	nan	nan	nan	nan	nan	nan	nan	nan	nan	nan	nan	nan	nan	nan	nan	nan	nan	nan	nan	nan	nan	nan	nan	nan	nan	nan	nan
01-75b34d668c12025e2bfc21d2991ca609-FixC	nan	nan	nan	nan	nan	nan	nan	nan	nan	nan	nan	nan	nan	nan	nan	nan	nan	nan	nan	nan	nan	nan	nan	nan	nan	nan	nan	nan	nan	nan	nan	nan	nan	nan	nan	nan	nan	nan	nan	nan	nan	nan	nan	nan	nan	nan	nan	nan	nan
01-75b34d668c12025e2bfc21d2991ca609-RegA	2.62625	1.93812	0.75142	-0.309085	-0.618635	0.184329	1.39195	2.29514	3.292	4.77324	5.92959	6.0266	5.92891	6.55591	7.31383	7.46793	7.36328	7.54566	8.20136	9.28056	10.1309	10.2259	10.2835	11.0051	11.5527	11.0093	9.95335	9.40221	10.4975	13.575	15.2193	12.482	9.22245	9.79103	12.0848	12.9873	13.1053	13.6131	13.4032	11.2588	8.50495	6.97064	7.39351	9.72848	11.7434	11.2415	9.25634	7.50316	6.36939
01-75b34d668c12025e2bfc21d2991ca609-RegB	nan	nan	nan	nan	nan	nan	nan	nan	nan	nan	nan	nan	nan	nan	nan	nan	nan	nan	nan	nan	nan	nan	nan	nan	nan	nan	nan	nan	nan	nan	nan	nan	nan	nan	nan	nan	nan	nan	nan	nan	nan	nan	nan	nan	nan	nan	nan	nan	nan
01-75b34d668c12025e2bfc21d2991ca609-RegC	nan	nan	nan	nan	nan	nan	nan	nan	nan	nan	nan	nan	nan	nan	nan	nan	nan	nan	nan	nan	nan	nan	nan	nan	nan	nan	nan	nan	nan	nan	nan	nan	nan	nan	nan	nan	nan	nan	nan	nan	nan	nan	nan	nan	nan	nan	nan	nan	nan
01-ce722cf1eb1db6892cf0a2cca44dbd65-FixA	nan	nan	nan	nan	nan	nan	nan	nan	nan	nan	nan	nan	nan	nan	nan	nan	nan	nan	nan	nan	nan	nan	nan	nan	nan	nan	nan	nan	nan	nan	nan	nan	nan	nan	nan	nan	nan	nan	nan	nan	nan	nan	nan	nan	nan	nan	nan	nan	nan
01-ce722cf1eb1db6892cf0a2cca44dbd65-FixB	nan	nan	nan	nan	nan	nan	nan	nan	nan	nan	nan	nan	nan	nan	nan	nan	nan	nan	nan	nan	nan	nan	nan	nan	nan	nan	nan	nan	nan	nan	nan	nan	nan	nan	nan	nan	nan	nan	nan	nan	nan	nan	nan	nan	nan	nan	nan	nan	nan
01-ce722cf1eb1db6892cf0a2cca44dbd65-FixC	nan	nan	nan	nan	nan	nan	nan	nan	nan	nan	nan	nan	nan	nan	nan	nan	nan	nan	nan	nan	nan	nan	nan	nan	nan	nan	nan	nan	nan	nan	nan	nan	nan	nan	nan	nan	nan	nan	nan	nan	nan	nan	nan	nan	nan	nan	nan	nan	nan
01-ce722cf1eb1db6892cf0a2cca44dbd65-RegA	-17.6076	-18.0856	-17.7068	-17.0103	-16.5355	-16.6667	-17.1588	-17.6641	-18.0692	-18.2959	-18.1645	-17.5981	-17.057	-16.9481	-16.8677	-16.4878	-16.6986	-18.1945	-19.4681	-18.9841	-17.6044	-16.698	-17.0461	-18.7531	-19.6655	-17.9881	-16.2019	-16.965	-18.5184	-18.5915	-18.0875	-18.3355	-18.5972	-17.9679	-17.4234	-18.0934	-19.3751	-20.3164	-20.6341	-20.3166	-19.7185	-19.1846	-18.5154	-17.6031	-17.5236	-19.1418	-20.6655	-20.1791	-18.9591
01-ce722cf1eb1db6892cf0a2cca44dbd65-RegB	nan	nan	nan	nan	nan	nan	nan	nan	nan	nan	nan	nan	nan	nan	nan	nan	nan	nan	nan	nan	nan	nan	nan	nan	nan	nan	nan	nan	nan	nan	nan	nan	nan	nan	nan	nan	nan	nan	nan	nan	nan	nan	nan	nan	nan	nan	nan	nan	nan
01-ce722cf1eb1db6892cf0a2cca44dbd65-RegC	nan	nan	nan	nan	nan	nan	nan	nan	nan	nan	nan	nan	nan	nan	nan	nan	nan	nan	nan	nan	nan	nan	nan	nan	nan	nan	nan	nan	nan	nan	nan	nan	nan	nan	nan	nan	nan	nan	nan	nan	nan	nan	nan	nan	nan	nan	nan	nan	nan
01-cfd6fa447c168f1803f282252fc51569-FixA	nan	nan	nan	nan	nan	nan	nan	nan	nan	nan	nan	nan	nan	nan	nan	nan	nan	nan	nan	nan	nan	nan	nan	nan	nan	nan	nan	nan	nan	nan	nan	nan	nan	nan	nan	nan	nan	nan	nan	nan	nan	nan	nan	nan	nan	nan	nan	nan	nan
01-cfd6fa447c168f1803f282252fc51569-FixB	nan	nan	nan	nan	nan	nan	nan	nan	nan	nan	nan	nan	nan	nan	nan	nan	nan	nan	nan	nan	nan	nan	nan	nan	nan	nan	nan	nan	nan	nan	nan	nan	nan	nan	nan	nan	nan	nan	nan	nan	nan	nan	nan	nan	nan	nan	nan	nan	nan
01-cfd6fa447c168f1803f282252fc51569-FixC	nan	nan	nan	nan	nan	nan	nan	nan	nan	nan	nan	nan	nan	nan	nan	nan	nan	nan	nan	nan	nan	nan	nan	nan	nan	nan	nan	nan	nan	nan	nan	nan	nan	nan	nan	nan	nan	nan	nan	nan	nan	nan	nan	nan	nan	nan	nan	nan	nan
01-cfd6fa447c168f1803f282252fc51569-RegA	-12.5858	-11.8068	-9.41491	-6.84536	-5.53326	-6.43894	-8.59345	-10.4462	-10.0716	-6.50026	-3.10817	-3.07526	-4.10449	-3.41621	-2.1771	-2.14226	-3.1839	-4.47804	-4.35345	-1.78177	0.538065	0.159342	0.0516492	3.25948	6.76927	7.0351	5.42533	4.27202	4.19837	5.14353	6.10425	6.13501	5.73279	5.72617	6.60884	8.45156	9.8258	9.43043	8.52278	8.72319	9.91892	11.5529	13.3405	15.0273	16.1252	16.2518	15.854	15.5415	15.5258
01-cfd6fa447c168f1803f282252fc51569-RegB	nan	nan	nan	nan	nan	nan	nan	nan	nan	nan	nan	nan	nan	nan	nan	nan	nan	nan	nan	nan	nan	nan	nan	nan	nan	nan	nan	nan	nan	nan	nan	nan	nan	nan	nan	nan	nan	nan	nan	nan	nan	nan	nan	nan	nan	nan	nan	nan	nan
01-cfd6fa447c168f1803f282252fc51569-RegC	nan	nan	nan	nan	nan	nan	nan	nan	nan	nan	nan	nan	nan	nan	nan	nan	nan	nan	nan	nan	nan	nan	nan	nan	nan	nan	nan	nan	nan	nan	nan	nan	nan	nan	nan	nan	nan	nan	nan	nan	nan	nan	nan	nan	nan	nan	nan	nan	nan
01-3538def344a506a49615be8366b59c5e-FixA	nan	nan	nan	nan	nan	nan	nan	nan	nan	nan	nan	nan	nan	nan	nan	nan	nan	nan	nan	nan	nan	nan	nan	nan	nan	nan	nan	nan	nan	nan	nan	nan	nan	nan	nan	nan	nan	nan	nan	nan	nan	nan	nan	nan	nan	nan	nan	nan	nan
01-3538def344a506a49615be8366b59c5e-FixB	nan	nan	nan	nan	nan	nan	nan	nan	nan	nan	nan	nan	nan	nan	nan	nan	nan	nan	nan	nan	nan	nan	nan	nan	nan	nan	nan	nan	nan	nan	nan	nan	nan	nan	nan	nan	nan	nan	nan	nan	nan	nan	nan	nan	nan	nan	nan	nan	nan
01-3538def344a506a49615be8366b59c5e-FixC	nan	nan	nan	nan	nan	nan	nan	nan	nan	nan	nan	nan	nan	nan	nan	nan	nan	nan	nan	nan	nan	nan	nan	nan	nan	nan	nan	nan	nan	nan	nan	nan	nan	nan	nan	nan	nan	nan	nan	nan	nan	nan	nan	nan	nan	nan	nan	nan	nan
01-3538def344a506a49615be8366b59c5e-RegA	28.0657	28.8245	28.3149	27.6664	28.0083	29.9054	31.6282	31.6223	31.4354	32.7807	34.779	36.2598	37.6245	39.2842	39.977	38.662	37.0853	37.2335	38.9856	41.5356	43.545	44.0001	43.9115	44.3436	44.2112	42.4982	41.067	41.908	44.0769	45.9434	46.4395	45.2643	44.8632	47.2317	48.8254	46.1099	42.7699	43.2899	46.3417	49.1216	49.7402	47.2287	43.6835	41.6962	41.9672	44.2471	46.4172	46.5262	46.0827
01-3538def344a506a49615be8366b59c5e-RegB	nan	nan	nan	nan	nan	nan	nan	nan	nan	nan	nan	nan	nan	nan	nan	nan	nan	nan	nan	nan	nan	nan	nan	nan	nan	nan	nan	nan	nan	nan	nan	nan	nan	nan	nan	nan	nan	nan	nan	nan	nan	nan	nan	nan	nan	nan	nan	nan	nan
01-3538def344a506a49615be8366b59c5e-RegC	nan	nan	nan	nan	nan	nan	nan	nan	nan	nan	nan	nan	nan	nan	nan	nan	nan	nan	nan	nan	nan	nan	nan	nan	nan	nan	nan	nan	nan	nan	nan	nan	nan	nan	nan	nan	nan	nan	nan	nan	nan	nan	nan	nan	nan	nan	nan	nan	nan
01-5558429b4edb1dcf363d8efa97f2f4cd-FixA	nan	nan	nan	nan	nan	nan	nan	nan	nan	nan	nan	nan	nan	nan	nan	nan	nan	nan	nan	nan	nan	nan	nan	nan	nan	nan	nan	nan	nan	nan	nan	nan	nan	nan	nan	nan	nan	nan	nan	nan	nan	nan	nan	nan	nan	nan	nan	nan	nan
01-5558429b4edb1dcf363d8efa97f2f4cd-FixB	nan	nan	nan	nan	nan	nan	nan	nan	nan	nan	nan	nan	nan	nan	nan	nan	nan	nan	nan	nan	nan	nan	nan	nan	nan	nan	nan	nan	nan	nan	nan	nan	nan	nan	nan	nan	nan	nan	nan	nan	nan	nan	nan	nan	nan	nan	nan	nan	nan
01-5558429b4edb1dcf363d8efa97f2f4cd-FixC	nan	nan	nan	nan	nan	nan	nan	nan	nan	nan	nan	nan	nan	nan	nan	nan	nan	nan	nan	nan	nan	nan	nan	nan	nan	nan	nan	nan	nan	nan	nan	nan	nan	nan	nan	nan	nan	nan	nan	nan	nan	nan	nan	nan	nan	nan	nan	nan	nan
01-5558429b4edb1dcf363d8efa97f2f4cd-RegA	25.7568	24.3399	25.8559	28.5229	30.5592	30.8047	30.6263	31.454	32.3512	32.1875	31.5331	31.3266	32.2126	34.324	35.9697	35.8115	36.0222	38.5431	40.3807	38.7371	37.2913	39.7664	42.5574	41.6183	39.6174	39.8841	40.6154	39.481	38.0589	38.3853	39.7125	40.7654	41.3885	41.6868	41.5184	40.8458	40.4285	40.8344	40.7001	38.9456	38.3892	41.6557	45.1742	44.8265	42.455	40.9275	39.6414	37.4927	35.9107
01-5558429b4edb1dcf363d8efa97f2f4cd-RegB	nan	nan	nan	nan	nan	nan	nan	nan	nan	nan	nan	nan	nan	nan	nan	nan	nan	nan	nan	nan	nan	nan	nan	nan	nan	nan	nan	nan	nan	nan	nan	nan	nan	nan	nan	nan	nan	nan	nan	nan	nan	nan	nan	nan	nan	nan	nan	nan	nan
01-5558429b4edb1dcf363d8efa97f2f4cd-RegC	nan	nan	nan	nan	nan	nan	nan	nan	nan	nan	nan	nan	nan	nan	nan	nan	nan	nan	nan	nan	nan	nan	nan	nan	nan	nan	nan	nan	nan	nan	nan	nan	nan	nan	nan	nan	nan	nan	nan	nan	nan	nan	nan	nan	nan	nan	nan	nan	nan
01-946c49b4df543d6ea06aa798b1331945-FixA	nan	nan	nan	nan	nan	nan	nan	nan	nan	nan	nan	nan	nan	nan	nan	nan	nan	nan	nan	nan	nan	nan	nan	nan	nan	nan	nan	nan	nan	nan	nan	nan	nan	nan	nan	nan	nan	nan	nan	nan	nan	nan	nan	nan	nan	nan	nan	nan	nan
01-946c49b4df543d6ea06aa798b1331945-FixB	nan	nan	nan	nan	nan	nan	nan	nan	nan	nan	nan	nan	nan	nan	nan	nan	nan	nan	nan	nan	nan	nan	nan	nan	nan	nan	nan	nan	nan	nan	nan	nan	nan	nan	nan	nan	nan	nan	nan	nan	nan	nan	nan	nan	nan	nan	nan	nan	nan
01-946c49b4df543d6ea06aa798b1331945-FixC	nan	nan	nan	nan	nan	nan	nan	nan	nan	nan	nan	nan	nan	nan	nan	nan	nan	nan	nan	nan	nan	nan	nan	nan	nan	nan	nan	nan	nan	nan	nan	nan	nan	nan	nan	nan	nan	nan	nan	nan	nan	nan	nan	nan	nan	nan	nan	nan	nan
01-946c49b4df543d6ea06aa798b1331945-RegA	-11.8151	-13.866	-13.3074	-11.4244	-9.50215	-8.47533	-7.85495	-7.25183	-8.1661	-11.4501	-13.2868	-10.4739	-7.37602	-8.49855	-10.6866	-10.0449	-8.03115	-7.05136	-7.53063	-8.96862	-9.15577	-6.56665	-4.61904	-6.72749	-10.4656	-12.4142	-11.7847	-8.96001	-6.31079	-6.03763	-7.12537	-7.99698	-8.58294	-9.14554	-9.53007	-9.61166	-9.94169	-11.0099	-12.1326	-12.4898	-12.1969	-11.6136	-10.9725	-10.6622	-11.982	-15.6028	-17.9324	-15.6695	-12.9701
01-946c49b4df543d6ea06aa798b1331945-RegB	nan	nan	nan	nan	nan	nan	nan	nan	nan	nan	nan	nan	nan	nan	nan	nan	nan	nan	nan	nan	nan	nan	nan	nan	nan	nan	nan	nan	nan	nan	nan	nan	nan	nan	nan	nan	nan	nan	nan	nan	nan	nan	nan	nan	nan	nan	nan	nan	nan
01-946c49b4df543d6ea06aa798b1331945-RegC	nan	nan	nan	nan	nan	nan	nan	nan	nan	nan	nan	nan	nan	nan	nan	nan	nan	nan	nan	nan	nan	nan	nan	nan	nan	nan	nan	nan	nan	nan	nan	nan	nan	nan	nan	nan	nan	nan	nan	nan	nan	nan	nan	nan	nan	nan	nan	nan	nan
01-4955927dbc8499def710ae9d2d85a9c6-FixA	nan	nan	nan	nan	nan	nan	nan	nan	nan	nan	nan	nan	nan	nan	nan	nan	nan	nan	nan	nan	nan	nan	nan	nan	nan	nan	nan	nan	nan	nan	nan	nan	nan	nan	nan	nan	nan	nan	nan	nan	nan	nan	nan	nan	nan	nan	nan	nan	nan
01-4955927dbc8499def710ae9d2d85a9c6-FixB	nan	nan	nan	nan	nan	nan	nan	nan	nan	nan	nan	nan	nan	nan	nan	nan	nan	nan	nan	nan	nan	nan	nan	nan	nan	nan	nan	nan	nan	nan	nan	nan	nan	nan	nan	nan	nan	nan	nan	nan	nan	nan	nan	nan	nan	nan	nan	nan	nan
01-4955927dbc8499def710ae9d2d85a9c6-FixC	nan	nan	nan	nan	nan	nan	nan	nan	nan	nan	nan	nan	nan	nan	nan	nan	nan	nan	nan	nan	nan	nan	nan	nan	nan	nan	nan	nan	nan	nan	nan	nan	nan	nan	nan	nan	nan	nan	nan	nan	nan	nan	nan	nan	nan	nan	nan	nan	nan
01-4955927dbc8499def710ae9d2d85a9c6-RegA	-14.4276	-14.6743	-14.7057	-14.2097	-12.8742	-10.7506	-9.36633	-9.9729	-11.1571	-11.2586	-10.4118	-9.25666	-8.60966	-9.00771	-9.62305	-9.5594	-9.14185	-8.85169	-8.46166	-7.76534	-7.45521	-8.11542	-8.81822	-8.66129	-8.63529	-9.6955	-10.3751	-9.16353	-7.3026	-6.52531	-7.35727	-9.6096	-11.394	-11.0401	-10.0328	-10.2587	-11.356	-12.4246	-13.0425	-13.0285	-12.6818	-12.369	-12.1208	-11.9216	-12.0023	-12.6464	-14.0431	-16.0609	-17.1652
01-4955927dbc8499def710ae9d2d85a9c6-RegB	nan	nan	nan	nan	nan	nan	nan	nan	nan	nan	nan	nan	nan	nan	nan	nan	nan	nan	nan	nan	nan	nan	nan	nan	nan	nan	nan	nan	nan	nan	nan	nan	nan	nan	nan	nan	nan	nan	nan	nan	nan	nan	nan	nan	nan	nan	nan	nan	nan
01-4955927dbc8499def710ae9d2d85a9c6-RegC	nan	nan	nan	nan	nan	nan	nan	nan	nan	nan	nan	nan	nan	nan	nan	nan	nan	nan	nan	nan	nan	nan	nan	nan	nan	nan	nan	nan	nan	nan	nan	nan	nan	nan	nan	nan	nan	nan	nan	nan	nan	nan	nan	nan	nan	nan	nan	nan	nan
01-cac44502fdaa2962a0d096818f728cd0-FixA	nan	nan	nan	nan	nan	nan	nan	nan	nan	nan	nan	nan	nan	nan	nan	nan	nan	nan	nan	nan	nan	nan	nan	nan	nan	nan	nan	nan	nan	nan	nan	nan	nan	nan	nan	nan	nan	nan	nan	nan	nan	nan	nan	nan	nan	nan	nan	nan	nan
01-cac44502fdaa2962a0d096818f728cd0-FixB	nan	nan	nan	nan	nan	nan	nan	nan	nan	nan	nan	nan	nan	nan	nan	nan	nan	nan	nan	nan	nan	nan	nan	nan	nan	nan	nan	nan	nan	nan	nan	nan	nan	nan	nan	nan	nan	nan	nan	nan	nan	nan	nan	nan	nan	nan	nan	nan	nan
01-cac44502fdaa2962a0d096818f728cd0-FixC	nan	nan	nan	nan	nan	nan	nan	nan	nan	nan	nan	nan	nan	nan	nan	nan	nan	nan	nan	nan	nan	nan	nan	nan	nan	nan	nan	nan	nan	nan	nan	nan	nan	nan	nan	nan	nan	nan	nan	nan	nan	nan	nan	nan	nan	nan	nan	nan	nan
01-cac44502fdaa2962a0d096818f728cd0-RegA	-72.6166	-72.4259	-71.0416	-68.9358	-66.5805	-64.5244	-63.6273	-64.1929	-63.9238	-60.8724	-57.2823	-55.6834	-55.2987	-54.7202	-53.4981	-51.6692	-50.2633	-50.05	-49.5728	-47.472	-45.3477	-44.9658	-45.3764	-45.1417	-43.8962	-41.8544	-40.494	-40.9448	-41.2583	-39.4618	-37.2758	-36.7879	-37.1012	-36.8541	-36.3825	-36.3281	-36.5303	-36.6261	-36.3745	-35.7147	-35.2609	-35.5959	-36.241	-36.4069	-35.3034	-32.7485	-31.451	-33.7896	-36.4478
01-cac44502fdaa2962a0d096818f728cd0-RegB	nan	nan	nan	nan	nan	nan	nan	nan	nan	nan	nan	nan	nan	nan	nan	nan	nan	nan	nan	nan	nan	nan	nan	nan	nan	nan	nan	nan	nan	nan	nan	nan	nan	nan	nan	nan	nan	nan	nan	nan	nan	nan	nan	nan	nan	nan	nan	nan	nan
01-cac44502fdaa2962a0d096818f728cd0-RegC	nan	nan	nan	nan	nan	nan	nan	nan	nan	nan	nan	nan	nan	nan	nan	nan	nan	nan	nan	nan	nan	nan	nan	nan	nan	nan	nan	nan	nan	nan	nan	nan	nan	nan	nan	nan	nan	nan	nan	nan	nan	nan	nan	nan	nan	nan	nan	nan	nan
01-13943d911f985ebbebd3b8b0c8e26831-FixA	nan	nan	nan	nan	nan	nan	nan	nan	nan	nan	nan	nan	nan	nan	nan	nan	nan	nan	nan	nan	nan	nan	nan	nan	nan	nan	nan	nan	nan	nan	nan	nan	nan	nan	nan	nan	nan	nan	nan	nan	nan	nan	nan	nan	nan	nan	nan	nan	nan
01-13943d911f985ebbebd3b8b0c8e26831-FixB	nan	nan	nan	nan	nan	nan	nan	nan	nan	nan	nan	nan	nan	nan	nan	nan	nan	nan	nan	nan	nan	nan	nan	nan	nan	nan	nan	nan	nan	nan	nan	nan	nan	nan	nan	nan	nan	nan	nan	nan	nan	nan	nan	nan	nan	nan	nan	nan	nan
01-13943d911f985ebbebd3b8b0c8e26831-FixC	nan	nan	nan	nan	nan	nan	nan	nan	nan	nan	nan	nan	nan	nan	nan	nan	nan	nan	nan	nan	nan	nan	nan	nan	nan	nan	nan	nan	nan	nan	nan	nan	nan	nan	nan	nan	nan	nan	nan	nan	nan	nan	nan	nan	nan	nan	nan	nan	nan
01-13943d911f985ebbebd3b8b0c8e26831-RegA	-64.8676	-66.6784	-66.5505	-65.6857	-65.2855	-65.8484	-65.016	-61.0798	-57.9641	-59.2137	-60.8574	-58.5999	-54.8626	-53.0829	-53.6388	-55.6213	-56.073	-52.7118	-48.4373	-46.4129	-45.0143	-42.1172	-38.9912	-37.4009	-37.2701	-37.9616	-38.5783	-38.305	-37.006	-34.9002	-32.9486	-32.2082	-33.2357	-36.0763	-39.0937	-40.4097	-39.2185	-35.6777	-32.9735	-34.0589	-36.7584	-38.0345	-37.7752	-36.6637	-35.101	-33.4128	-31.9601	-30.8836	-29.2162
01-13943d911f985ebbebd3b8b0c8e26831-RegB	nan	nan	nan	nan	nan	nan	nan	nan	nan	nan	nan	nan	nan	nan	nan	nan	nan	nan	nan	nan	nan	nan	nan	nan	nan	nan	nan	nan	nan	nan	nan	nan	nan	nan	nan	nan	nan	nan	nan	nan	nan	nan	nan	nan	nan	nan	nan	nan	nan
01-13943d911f985ebbebd3b8b0c8e26831-RegC	nan	nan	nan	nan	nan	nan	nan	nan	nan	nan	nan	nan	nan	nan	nan	nan	nan	nan	nan	nan	nan	nan	nan	nan	nan	nan	nan	nan	nan	nan	nan	nan	nan	nan	nan	nan	nan	nan	nan	nan	nan	nan	nan	nan	nan	nan	nan	nan	nan
01-b25ff5b3b8576db442b5a055e37f55c9-FixA	nan	nan	nan	nan	nan	nan	nan	nan	nan	nan	nan	nan	nan	nan	nan	nan	nan	nan	nan	nan	nan	nan	nan	nan	nan	nan	nan	nan	nan	nan	nan	nan	nan	nan	nan	nan	nan	nan	nan	nan	nan	nan	nan	nan	nan	nan	nan	nan	nan
01-b25ff5b3b8576db442b5a055e37f55c9-FixB	nan	nan	nan	nan	nan	nan	nan	nan	nan	nan	nan	nan	nan	nan	nan	nan	nan	nan	nan	nan	nan	nan	nan	nan	nan	nan	nan	nan	nan	nan	nan	nan	nan	nan	nan	nan	nan	nan	nan	nan	nan	nan	nan	nan	nan	nan	nan	nan	nan
01-b25ff5b3b8576db442b5a055e37f55c9-FixC	nan	nan	nan	nan	nan	nan	nan	nan	nan	nan	nan	nan	nan	nan	nan	nan	nan	nan	nan	nan	nan	nan	nan	nan	nan	nan	nan	nan	nan	nan	nan	nan	nan	nan	nan	nan	nan	nan	nan	nan	nan	nan	nan	nan	nan	nan	nan	nan	nan
01-b25ff5b3b8576db442b5a055e37f55c9-RegA	-50.7203	-49.1466	-47.0512	-44.7793	-42.6763	-41.261	-41.7565	-44.4759	-45.2704	-40.8149	-35.8954	-35.6088	-37.6439	-38.5116	-37.8595	-36.1611	-33.9056	-31.8304	-31.7119	-34.5807	-37.0806	-36.015	-33.9707	-34.0641	-34.905	-34.5792	-34.2668	-35.1869	-34.9688	-31.638	-29.4244	-32.4015	-36.1535	-35.63	-33.7257	-34.3427	-35.7017	-35.2213	-34.0979	-34.1024	-34.6254	-34.5973	-34.0267	-33.2926	-33.0357	-33.7052	-34.4764	-34.4653	-34.3191
01-b25ff5b3b8576db442b5a055e37f55c9-RegB	nan	nan	nan	nan	nan	nan	nan	nan	nan	nan	nan	nan	nan	nan	nan	nan	nan	nan	nan	nan	nan	nan	nan	nan	nan	nan	nan	nan	nan	nan	nan	nan	nan	nan	nan	nan	nan	nan	nan	nan	nan	nan	nan	nan	nan	nan	nan	nan	nan
01-b25ff5b3b8576db442b5a055e37f55c9-RegC	nan	nan	nan	nan	nan	nan	nan	nan	nan	nan	nan	nan	nan	nan	nan	nan	nan	nan	nan	nan	nan	nan	nan	nan	nan	nan	nan	nan	nan	nan	nan	nan	nan	nan	nan	nan	nan	nan	nan	nan	nan	nan	nan	nan	nan	nan	nan	nan	nan
01-9caffa89a75bbb91c07b12bb945af4fd-FixA	nan	nan	nan	nan	nan	nan	nan	nan	nan	nan	nan	nan	nan	nan	nan	nan	nan	nan	nan	nan	nan	nan	nan	nan	nan	nan	nan	nan	nan	nan	nan	nan	nan	nan	nan	nan	nan	nan	nan	nan	nan	nan	nan	nan	nan	nan	nan	nan	nan
01-9caffa89a75bbb91c07b12bb945af4fd-FixB	nan	nan	nan	nan	nan	nan	nan	nan	nan	nan	nan	nan	nan	nan	nan	nan	nan	nan	nan	nan	nan	nan	nan	nan	nan	nan	nan	nan	nan	nan	nan	nan	nan	nan	nan	nan	nan	nan	nan	nan	nan	nan	nan	nan	nan	nan	nan	nan	nan
01-9caffa89a75bbb91c07b12bb945af4fd-FixC	nan	nan	nan	nan	nan	nan	nan	nan	nan	nan	nan	nan	nan	nan	nan	nan	nan	nan	nan	nan	nan	nan	nan	nan	nan	nan	nan	nan	nan	nan	nan	nan	nan	nan	nan	nan	nan	nan	nan	nan	nan	nan	nan	nan	nan	nan	nan	nan	nan
01-9caffa89a75bbb91c07b12bb945af4fd-RegA	-53.0575	-51.029	-48.8333	-49.8498	-51.338	-51.2419	-50.1016	-48.7388	-47.0707	-45.0266	-43.9446	-44.7168	-45.0582	-42.7986	-39.8661	-38.6595	-38.6856	-38.8491	-38.1962	-36.2849	-34.8369	-35.4933	-36.6934	-36.6042	-35.4152	-33.7968	-32.2657	-31.247	-31.1216	-32.1134	-33.4661	-34.1949	-33.6754	-31.584	-28.682	-26.2737	-26.3978	-30.241	-34.2571	-34.5797	-32.3674	-29.9993	-28.3958	-28.0054	-29.1929	-31.9303	-34.2479	-34.4627	-34.6691
01-9caffa89a75bbb91c07b12bb945af4fd-RegB	nan	nan	nan	nan	nan	nan	nan	nan	nan	nan	nan	nan	nan	nan	nan	nan	nan	nan	nan	nan	nan	nan	nan	nan	nan	nan	nan	nan	nan	nan	nan	nan	nan	nan	nan	nan	nan	nan	nan	nan	nan	nan	nan	nan	nan	nan	nan	nan	nan
01-9caffa89a75bbb91c07b12bb945af4fd-RegC	nan	nan	nan	nan	nan	nan	nan	nan	nan	nan	nan	nan	nan	nan	nan	nan	nan	nan	nan	nan	nan	nan	nan	nan	nan	nan	nan	nan	nan	nan	nan	nan	nan	nan	nan	nan	nan	nan	nan	nan	nan	nan	nan	nan	nan	nan	nan	nan	nan
01-e6c03095595e21349f6a469d012bb1ab-FixA	nan	nan	nan	nan	nan	nan	nan	nan	nan	nan	nan	nan	nan	nan	nan	nan	nan	nan	nan	nan	nan	nan	nan	nan	nan	nan	nan	nan	nan	nan	nan	nan	nan	nan	nan	nan	nan	nan	nan	nan	nan	nan	nan	nan	nan	nan	nan	nan	nan
01-e6c03095595e21349f6a469d012bb1ab-FixB	nan	nan	nan	nan	nan	nan	nan	nan	nan	nan	nan	nan	nan	nan	nan	nan	nan	nan	nan	nan	nan	nan	nan	nan	nan	nan	nan	nan	nan	nan	nan	nan	nan	nan	nan	nan	nan	nan	nan	nan	nan	nan	nan	nan	nan	nan	nan	nan	nan
01-e6c03095595e21349f6a469d012bb1ab-FixC	nan	nan	nan	nan	nan	nan	nan	nan	nan	nan	nan	nan	nan	nan	nan	nan	nan	nan	nan	nan	nan	nan	nan	nan	nan	nan	nan	nan	nan	nan	nan	nan	nan	nan	nan	nan	nan	nan	nan	nan	nan	nan	nan	nan	nan	nan	nan	nan	nan
01-e6c03095595e21349f6a469d012bb1ab-RegA	31.602	30.7606	30.1065	30.0466	30.9878	32.9739	34.5734	34.5037	33.624	33.1015	33.1085	33.5309	34.1285	34.5713	34.2903	33.0519	32.3053	33.4189	35.5256	37.2928	37.9431	37.1635	36.0062	35.5957	35.7624	36.0574	36.3554	36.6414	36.9956	37.4793	37.9506	38.2753	38.6104	39.0863	39.3415	39.0294	38.5067	38.2306	38.1976	38.3	38.5643	39.0082	39.4251	39.6295	39.8419	40.3131	40.8701	41.3245	42.0184
01-e6c03095595e21349f6a469d012bb1ab-RegB	nan	nan	nan	nan	nan	nan	nan	nan	nan	nan	nan	nan	nan	nan	nan	nan	nan	nan	nan	nan	nan	nan	nan	nan	nan	nan	nan	nan	nan	nan	nan	nan	nan	nan	nan	nan	nan	nan	nan	nan	nan	nan	nan	nan	nan	nan	nan	nan	nan
01-e6c03095595e21349f6a469d012bb1ab-RegC	nan	nan	nan	nan	nan	nan	nan	nan	nan	nan	nan	nan	nan	nan	nan	nan	nan	nan	nan	nan	nan	nan	nan	nan	nan	nan	nan	nan	nan	nan	nan	nan	nan	nan	nan	nan	nan	nan	nan	nan	nan	nan	nan	nan	nan	nan	nan	nan	nan
01-aafb3338f17138d77dabff38d08bb349-FixA	nan	nan	nan	nan	nan	nan	nan	nan	nan	nan	nan	nan	nan	nan	nan	nan	nan	nan	nan	nan	nan	nan	nan	nan	nan	nan	nan	nan	nan	nan	nan	nan	nan	nan	nan	nan	nan	nan	nan	nan	nan	nan	nan	nan	nan	nan	nan	nan	nan
01-aafb3338f17138d77dabff38d08bb349-FixB	nan	nan	nan	nan	nan	nan	nan	nan	nan	nan	nan	nan	nan	nan	nan	nan	nan	nan	nan	nan	nan	nan	nan	nan	nan	nan	nan	nan	nan	nan	nan	nan	nan	nan	nan	nan	nan	nan	nan	nan	nan	nan	nan	nan	nan	nan	nan	nan	nan
01-aafb3338f17138d77dabff38d08bb349-FixC	nan	nan	nan	nan	nan	nan	nan	nan	nan	nan	nan	nan	nan	nan	nan	nan	nan	nan	nan	nan	nan	nan	nan	nan	nan	nan	nan	nan	nan	nan	nan	nan	nan	nan	nan	nan	nan	nan	nan	nan	nan	nan	nan	nan	nan	nan	nan	nan	nan
01-aafb3338f17138d77dabff38d08bb349-RegA	29.6069	29.6154	29.9916	30.571	31.1888	31.6552	31.6774	31.1421	30.7764	31.2679	32.2515	33.1372	33.5274	33.3293	33.5188	34.8623	36.0567	35.7784	34.9434	34.732	34.8996	34.9696	35.1136	35.5797	36.1848	36.7258	37.4297	38.4839	39.3797	39.5941	39.4004	39.1883	38.8696	38.359	38.1936	38.8047	39.3347	38.9625	38.7304	39.7162	40.673	40.204	39.3634	39.4834	39.8254	39.4103	39.0146	39.6421	40.889
01-aafb3338f17138d77dabff38d08bb349-RegB	nan	nan	nan	nan	nan	nan	nan	nan	nan	nan	nan	nan	nan	nan	nan	nan	nan	nan	nan	nan	nan	nan	nan	nan	nan	nan	nan	nan	nan	nan	nan	nan	nan	nan	nan	nan	nan	nan	nan	nan	nan	nan	nan	nan	nan	nan	nan	nan	nan
01-aafb3338f17138d77dabff38d08bb349-RegC	nan	nan	nan	nan	nan	nan	nan	nan	nan	nan	nan	nan	nan	nan	nan	nan	nan	nan	nan	nan	nan	nan	nan	nan	nan	nan	nan	nan	nan	nan	nan	nan	nan	nan	nan	nan	nan	nan	nan	nan	nan	nan	nan	nan	nan	nan	nan	nan	nan
01-df604bd2886870358fbf3b1823772256-FixA	nan	nan	nan	nan	nan	nan	nan	nan	nan	nan	nan	nan	nan	nan	nan	nan	nan	nan	nan	nan	nan	nan	nan	nan	nan	nan	nan	nan	nan	nan	nan	nan	nan	nan	nan	nan	nan	nan	nan	nan	nan	nan	nan	nan	nan	nan	nan	nan	nan
01-df604bd2886870358fbf3b1823772256-FixB	nan	nan	nan	nan	nan	nan	nan	nan	nan	nan	nan	nan	nan	nan	nan	nan	nan	nan	nan	nan	nan	nan	nan	nan	nan	nan	nan	nan	nan	nan	nan	nan	nan	nan	nan	nan	nan	nan	nan	nan	nan	nan	nan	nan	nan	nan	nan	nan	nan
01-df604bd2886870358fbf3b1823772256-FixC	nan	nan	nan	nan	nan	nan	nan	nan	nan	nan	nan	nan	nan	nan	nan	nan	nan	nan	nan	nan	nan	nan	nan	nan	nan	nan	nan	nan	nan	nan	nan	nan	nan	nan	nan	nan	nan	nan	nan	nan	nan	nan	nan	nan	nan	nan	nan	nan	nan
01-df604bd2886870358fbf3b1823772256-RegA	58.3459	59.2286	59.9291	60.5908	61.4467	62.385	62.4696	61.1065	60.3595	61.9408	63.4892	62.4784	60.0333	58.235	58.8788	62.5286	65.0141	62.622	59.1048	58.8945	60.779	62.4153	62.7626	61.5576	59.8091	58.8231	59.1186	60.5374	61.064	58.8961	56.4389	56.2779	57.5495	58.458	58.1362	56.2663	53.525	51.1606	51.1134	54.6652	58.4959	59.0163	57.0098	54.3553	52.2618	51.3334	50.8491	49.9712	49.3857
01-df604bd2886870358fbf3b1823772256-RegB	nan	nan	nan	nan	nan	nan	nan	nan	nan	nan	nan	nan	nan	nan	nan	nan	nan	nan	nan	nan	nan	nan	nan	nan	nan	nan	nan	nan	nan	nan	nan	nan	nan	nan	nan	nan	nan	nan	nan	nan	nan	nan	nan	nan	nan	nan	nan	nan	nan
01-df604bd2886870358fbf3b1823772256-RegC	nan	nan	nan	nan	nan	nan	nan	nan	nan	nan	nan	nan	nan	nan	nan	nan	nan	nan	nan	nan	nan	nan	nan	nan	nan	nan	nan	nan	nan	nan	nan	nan	nan	nan	nan	nan	nan	nan	nan	nan	nan	nan	nan	nan	nan	nan	nan	nan	nan
01-646b2ca80d70a9f3ea97bc25eb7b8e5c-FixA	nan	nan	nan	nan	nan	nan	nan	nan	nan	nan	nan	nan	nan	nan	nan	nan	nan	nan	nan	nan	nan	nan	nan	nan	nan	nan	nan	nan	nan	nan	nan	nan	nan	nan	nan	nan	nan	nan	nan	nan	nan	nan	nan	nan	nan	nan	nan	nan	nan
01-646b2ca80d70a9f3ea97bc25eb7b8e5c-FixB	nan	nan	nan	nan	nan	nan	nan	nan	nan	nan	nan	nan	nan	nan	nan	nan	nan	nan	nan	nan	nan	nan	nan	nan	nan	nan	nan	nan	nan	nan	nan	nan	nan	nan	nan	nan	nan	nan	nan	nan	nan	nan	nan	nan	nan	nan	nan	nan	nan
01-646b2ca80d70a9f3ea97bc25eb7b8e5c-FixC	nan	nan	nan	nan	nan	nan	nan	nan	nan	nan	nan	nan	nan	nan	nan	nan	nan	nan	nan	nan	nan	nan	nan	nan	nan	nan	nan	nan	nan	nan	nan	nan	nan	nan	nan	nan	nan	nan	nan	nan	nan	nan	nan	nan	nan	nan	nan	nan	nan
01-646b2ca80d70a9f3ea97bc25eb7b8e5c-RegA	63.2721	63.0206	64.396	66.2453	67.461	67.1308	65.4263	62.9573	61.2008	61.3746	62.8044	64.3937	65.3029	65.0181	63.9525	62.8114	62.5865	63.9591	66.0647	67.7871	62.8751	62.9025	62.8477	57.7985	59.4771	61.8625	58.1437	58.8726	63.816	55.8307	60.125	60.7643	61.1045	58.673	56.2775	57.236	60.2026	57.2484	54.2874	57.35	52.2981	48.8653	51.6548	47.8726	50.802	49.6997	48.3563	50.4007	44.2716
01-646b2ca80d70a9f3ea97bc25eb7b8e5c-RegB	nan	nan	nan	nan	nan	nan	nan	nan	nan	nan	nan	nan	nan	nan	nan	nan	nan	nan	nan	nan	nan	nan	nan	nan	nan	nan	nan	nan	nan	nan	nan	nan	nan	nan	nan	nan	nan	nan	nan	nan	nan	nan	nan	nan	nan	nan	nan	nan	nan
01-646b2ca80d70a9f3ea97bc25eb7b8e5c-RegC	nan	nan	nan	nan	nan	nan	nan	nan	nan	nan	nan	nan	nan	nan	nan	nan	nan	nan	nan	nan	nan	nan	nan	nan	nan	nan	nan	nan	nan	nan	nan	nan	nan	nan	nan	nan	nan	nan	nan	nan	nan	nan	nan	nan	nan	nan	nan	nan	nan
01-a83c875f3ab6467556056f66d9def81c-FixA	nan	nan	nan	nan	nan	nan	nan	nan	nan	nan	nan	nan	nan	nan	nan	nan	nan	nan	nan	nan	nan	nan	nan	nan	nan	nan	nan	nan	nan	nan	nan	nan	nan	nan	nan	nan	nan	nan	nan	nan	nan	nan	nan	nan	nan	nan	nan	nan	nan
01-a83c875f3ab6467556056f66d9def81c-FixB	nan	nan	nan	nan	nan	nan	nan	nan	nan	nan	nan	nan	nan	nan	nan	nan	nan	nan	nan	nan	nan	nan	nan	nan	nan	nan	nan	nan	nan	nan	nan	nan	nan	nan	nan	nan	nan	nan	nan	nan	nan	nan	nan	nan	nan	nan	nan	nan	nan
01-a83c875f3ab6467556056f66d9def81c-FixC	nan	nan	nan	nan	nan	nan	nan	nan	nan	nan	nan	nan	nan	nan	nan	nan	nan	nan	nan	nan	nan	nan	nan	nan	nan	nan	nan	nan	nan	nan	nan	nan	nan	nan	nan	nan	nan	nan	nan	nan	nan	nan	nan	nan	nan	nan	nan	nan	nan
01-a83c875f3ab6467556056f66d9def81c-RegA	13.3391	13.7556	14.2609	14.506	14.1415	13.1238	12.6502	13.7127	15.17	15.654	15.1127	13.9789	13.2886	13.781	14.2924	13.6874	13.0574	13.6508	14.8818	15.7236	15.3516	13.482	11.9372	12.4479	13.8647	14.6467	14.9847	15.3746	15.5594	15.2272	14.7512	14.6353	15.1139	16.1534	16.8515	16.4161	15.6841	15.6282	15.7031	15.1902	14.594	14.5837	14.9397	15.3249	16.075	17.4303	18.2378	17.3718	15.8212
01-a83c875f3ab6467556056f66d9def81c-RegB	nan	nan	nan	nan	nan	nan	nan	nan	nan	nan	nan	nan	nan	nan	nan	nan	nan	nan	nan	nan	nan	nan	nan	nan	nan	nan	nan	nan	nan	nan	nan	nan	nan	nan	nan	nan	nan	nan	nan	nan	nan	nan	nan	nan	nan	nan	nan	nan	nan
01-a83c875f3ab6467556056f66d9def81c-RegC	nan	nan	nan	nan	nan	nan	nan	nan	nan	nan	nan	nan	nan	nan	nan	nan	nan	nan	nan	nan	nan	nan	nan	nan	nan	nan	nan	nan	nan	nan	nan	nan	nan	nan	nan	nan	nan	nan	nan	nan	nan	nan	nan	nan	nan	nan	nan	nan	nan
01-dbd0df24fc5e5ad57fec276d06f70ff7-FixA	nan	nan	nan	nan	nan	nan	nan	nan	nan	nan	nan	nan	nan	nan	nan	nan	nan	nan	nan	nan	nan	nan	nan	nan	nan	nan	nan	nan	nan	nan	nan	nan	nan	nan	nan	nan	nan	nan	nan	nan	nan	nan	nan	nan	nan	nan	nan	nan	nan
01-dbd0df24fc5e5ad57fec276d06f70ff7-FixB	nan	nan	nan	nan	nan	nan	nan	nan	nan	nan	nan	nan	nan	nan	nan	nan	nan	nan	nan	nan	nan	nan	nan	nan	nan	nan	nan	nan	nan	nan	nan	nan	nan	nan	nan	nan	nan	nan	nan	nan	nan	nan	nan	nan	nan	nan	nan	nan	nan
01-dbd0df24fc5e5ad57fec276d06f70ff7-FixC	nan	nan	nan	nan	nan	nan	nan	nan	nan	nan	nan	nan	nan	nan	nan	nan	nan	nan	nan	nan	nan	nan	nan	nan	nan	nan	nan	nan	nan	nan	nan	nan	nan	nan	nan	nan	nan	nan	nan	nan	nan	nan	nan	nan	nan	nan	nan	nan	nan
01-dbd0df24fc5e5ad57fec276d06f70ff7-RegA	13.7502	12.8661	13.5637	14.6292	14.8484	13.5613	12.3577	12.7718	13.768	14.047	13.9332	13.9956	14.0785	13.9112	13.5286	13.0815	12.8706	13.0664	13.117	12.5625	12.1631	12.7017	13.6444	14.2727	14.6146	14.8105	14.601	13.8512	13.4621	14.2158	15.0839	14.9455	14.5349	14.7912	15.2164	15.0642	14.314	13.3121	13.141	14.62	16.3636	16.7558	16.0943	15.216	14.8642	15.5345	16.6777	17.4905	17.4389
01-dbd0df24fc5e5ad57fec276d06f70ff7-RegB	nan	nan	nan	nan	nan	nan	nan	nan	nan	nan	nan	nan	nan	nan	nan	nan	nan	nan	nan	nan	nan	nan	nan	nan	nan	nan	nan	nan	nan	nan	nan	nan	nan	nan	nan	nan	nan	nan	nan	nan	nan	nan	nan	nan	nan	nan	nan	nan	nan
01-dbd0df24fc5e5ad57fec276d06f70ff7-RegC	nan	nan	nan	nan	nan	nan	nan	nan	nan	nan	nan	nan	nan	nan	nan	nan	nan	nan	nan	nan	nan	nan	nan	nan	nan	nan	nan	nan	nan	nan	nan	nan	nan	nan	nan	nan	nan	nan	nan	nan	nan	nan	nan	nan	nan	nan	nan	nan	nan
01-38c0082b2830d29c8d1f46c8576e50bd-FixA	nan	nan	nan	nan	nan	nan	nan	nan	nan	nan	nan	nan	nan	nan	nan	nan	nan	nan	nan	nan	nan	nan	nan	nan	nan	nan	nan	nan	nan	nan	nan	nan	nan	nan	nan	nan	nan	nan	nan	nan	nan	nan	nan	nan	nan	nan	nan	nan	nan
01-38c0082b2830d29c8d1f46c8576e50bd-FixB	nan	nan	nan	nan	nan	nan	nan	nan	nan	nan	nan	nan	nan	nan	nan	nan	nan	nan	nan	nan	nan	nan	nan	nan	nan	nan	nan	nan	nan	nan	nan	nan	nan	nan	nan	nan	nan	nan	nan	nan	nan	nan	nan	nan	nan	nan	nan	nan	nan
01-38c0082b2830d29c8d1f46c8576e50bd-FixC	nan	nan	nan	nan	nan	nan	nan	nan	nan	nan	nan	nan	nan	nan	nan	nan	nan	nan	nan	nan	nan	nan	nan	nan	nan	nan	nan	nan	nan	nan	nan	nan	nan	nan	nan	nan	nan	nan	nan	nan	nan	nan	nan	nan	nan	nan	nan	nan	nan
01-38c0082b2830d29c8d1f46c8576e50bd-RegA	16.6873	18.0878	15.2926	11.5171	9.91651	12.1169	13.4395	9.68809	5.50553	6.08085	9.36726	12.0054	12.7815	11.3937	9.3409	8.14882	7.31011	6.22337	5.79023	6.77241	7.44659	6.11531	4.40083	4.13983	4.03509	2.76613	2.4892	5.14548	7.85742	7.31895	4.86041	2.6713	1.37866	1.06081	1.1554	1.05864	1.14985	1.93134	3.2484	4.53284	4.32416	1.61739	-1.43098	-2.35861	-1.85001	-1.09556	-0.0706378	1.55581	3.55307
01-38c0082b2830d29c8d1f46c8576e50bd-RegB	nan	nan	nan	nan	nan	nan	nan	nan	nan	nan	nan	nan	nan	nan	nan	nan	nan	nan	nan	nan	nan	nan	nan	nan	nan	nan	nan	nan	nan	nan	nan	nan	nan	nan	nan	nan	nan	nan	nan	nan	nan	nan	nan	nan	nan	nan	nan	nan	nan
01-38c0082b2830d29c8d1f46c8576e50bd-RegC	nan	nan	nan	nan	nan	nan	nan	nan	nan	nan	nan	nan	nan	nan	nan	nan	nan	nan	nan	nan	nan	nan	nan	nan	nan	nan	nan	nan	nan	nan	nan	nan	nan	nan	nan	nan	nan	nan	nan	nan	nan	nan	nan	nan	nan	nan	nan	nan	nan
01-bd58b46a502bc788de4166be23a79faf-FixA	nan	nan	nan	nan	nan	nan	nan	nan	nan	nan	nan	nan	nan	nan	nan	nan	nan	nan	nan	nan	nan	nan	nan	nan	nan	nan	nan	nan	nan	nan	nan	nan	nan	nan	nan	nan	nan	nan	nan	nan	nan	nan	nan	nan	nan	nan	nan	nan	nan
01-bd58b46a502bc788de4166be23a79faf-FixB	nan	nan	nan	nan	nan	nan	nan	nan	nan	nan	nan	nan	nan	nan	nan	nan	nan	nan	nan	nan	nan	nan	nan	nan	nan	nan	nan	nan	nan	nan	nan	nan	nan	nan	nan	nan	nan	nan	nan	nan	nan	nan	nan	nan	nan	nan	nan	nan	nan
01-bd58b46a502bc788de4166be23a79faf-FixC	nan	nan	nan	nan	nan	nan	nan	nan	nan	nan	nan	nan	nan	nan	nan	nan	nan	nan	nan	nan	nan	nan	nan	nan	nan	nan	nan	nan	nan	nan	nan	nan	nan	nan	nan	nan	nan	nan	nan	nan	nan	nan	nan	nan	nan	nan	nan	nan	nan
01-bd58b46a502bc788de4166be23a79faf-RegA	24.2522	22.2169	21.7064	22.2004	23.1789	23.9909	23.455	20.8855	18.1807	17.3473	18.1099	19.57	20.6858	20.5085	18.6347	15.4562	14.1201	17.0736	20.6832	20.897	18.8133	16.5984	15.0639	14.4146	13.8089	12.4725	11.1819	10.8498	11.1071	11.2931	11.0275	10.3158	10.5472	12.8502	15.4058	16.0807	15.1192	13.44	11.9411	11.4223	12.2575	14.3797	16.2356	16.186	14.2333	11.2661	10.0874	12.8944	16.2604
01-bd58b46a502bc788de4166be23a79faf-RegB	nan	nan	nan	nan	nan	nan	nan	nan	nan	nan	nan	nan	nan	nan	nan	nan	nan	nan	nan	nan	nan	nan	nan	nan	nan	nan	nan	nan	nan	nan	nan	nan	nan	nan	nan	nan	nan	nan	nan	nan	nan	nan	nan	nan	nan	nan	nan	nan	nan
01-bd58b46a502bc788de4166be23a79faf-RegC	nan	nan	nan	nan	nan	nan	nan	nan	nan	nan	nan	nan	nan	nan	nan	nan	nan	nan	nan	nan	nan	nan	nan	nan	nan	nan	nan	nan	nan	nan	nan	nan	nan	nan	nan	nan	nan	nan	nan	nan	nan	nan	nan	nan	nan	nan	nan	nan	nan
01-44bb52659d82aa8b5f30657205c9dcef-FixA	nan	nan	nan	nan	nan	nan	nan	nan	nan	nan	nan	nan	nan	nan	nan	nan	nan	nan	nan	nan	nan	nan	nan	nan	nan	nan	nan	nan	nan	nan	nan	nan	nan	nan	nan	nan	nan	nan	nan	nan	nan	nan	nan	nan	nan	nan	nan	nan	nan
01-44bb52659d82aa8b5f30657205c9dcef-FixB	nan	nan	nan	nan	nan	nan	nan	nan	nan	nan	nan	nan	nan	nan	nan	nan	nan	nan	nan	nan	nan	nan	nan	nan	nan	nan	nan	nan	nan	nan	nan	nan	nan	nan	nan	nan	nan	nan	nan	nan	nan	nan	nan	nan	nan	nan	nan	nan	nan
01-44bb52659d82aa8b5f30657205c9dcef-FixC	nan	nan	nan	nan	nan	nan	nan	nan	nan	nan	nan	nan	nan	nan	nan	nan	nan	nan	nan	nan	nan	nan	nan	nan	nan	nan	nan	nan	nan	nan	nan	nan	nan	nan	nan	nan	nan	nan	nan	nan	nan	nan	nan	nan	nan	nan	nan	nan	nan
01-44bb52659d82aa8b5f30657205c9dcef-RegA	-26.73	-23.84	-23.8925	-26.91	-26.885	-23.0846	-22.7975	-23.1533	-23.5092	-24.9917	-24.0554	-25.3746	-26.0488	-26.3983	-26.4254	-26.4525	-26.4775	-24.7267	-25.2333	-24.7725	-25.5996	-26.5858	-26.9271	-26.9458	-28.7362	-29.7204	-29.735	-29.4271	-27.9883	-28.805	-27.8479	-27.5358	-27.8687	-27.5525	-27.5608	-27.8875	-27.8938	-27.5754	-26.1262	-27.9021	-24.3567	-26.1283	-24.0321	-24.03	-25.7996	-25.7954	-26.1137	-24.3337	-24.0029
01-44bb52659d82aa8b5f30657205c9dcef-RegB	nan	nan	nan	nan	nan	nan	nan	nan	nan	nan	nan	nan	nan	nan	nan	nan	nan	nan	nan	nan	nan	nan	nan	nan	nan	nan	nan	nan	nan	nan	nan	nan	nan	nan	nan	nan	nan	nan	nan	nan	nan	nan	nan	nan	nan	nan	nan	nan	nan
01-44bb52659d82aa8b5f30657205c9dcef-RegC	nan	nan	nan	nan	nan	nan	nan	nan	nan	nan	nan	nan	nan	nan	nan	nan	nan	nan	nan	nan	nan	nan	nan	nan	nan	nan	nan	nan	nan	nan	nan	nan	nan	nan	nan	nan	nan	nan	nan	nan	nan	nan	nan	nan	nan	nan	nan	nan	nan
01-2ad1c59ed15eb675088c5bf56c5c45d3-FixA	nan	nan	nan	nan	nan	nan	nan	nan	nan	nan	nan	nan	nan	nan	nan	nan	nan	nan	nan	nan	nan	nan	nan	nan	nan	nan	nan	nan	nan	nan	nan	nan	nan	nan	nan	nan	nan	nan	nan	nan	nan	nan	nan	nan	nan	nan	nan	nan	nan
01-2ad1c59ed15eb675088c5bf56c5c45d3-FixB	nan	nan	nan	nan	nan	nan	nan	nan	nan	nan	nan	nan	nan	nan	nan	nan	nan	nan	nan	nan	nan	nan	nan	nan	nan	nan	nan	nan	nan	nan	nan	nan	nan	nan	nan	nan	nan	nan	nan	nan	nan	nan	nan	nan	nan	nan	nan	nan	nan
01-2ad1c59ed15eb675088c5bf56c5c45d3-FixC	nan	nan	nan	nan	nan	nan	nan	nan	nan	nan	nan	nan	nan	nan	nan	nan	nan	nan	nan	nan	nan	nan	nan	nan	nan	nan	nan	nan	nan	nan	nan	nan	nan	nan	nan	nan	nan	nan	nan	nan	nan	nan	nan	nan	nan	nan	nan	nan	nan
01-2ad1c59ed15eb675088c5bf56c5c45d3-RegA	-24.0587	-23.2546	-22.29	-21.9667	-23.0867	-25.7541	-27.2388	-25.4233	-23.6474	-25.2075	-27.4555	-27.4164	-27.1327	-28.851	-30.2062	-28.7676	-26.9339	-27.4737	-29.2977	-30.5472	-30.4671	-29.0791	-28.4832	-30.5666	-33.8379	-36.0163	-35.3985	-31.4601	-28.1948	-29.414	-32.5343	-33.9447	-33.439	-31.9712	-31.4166	-33.0148	-33.907	-31.3338	-28.3866	-28.559	-29.3942	-27.9003	-26.6543	-28.7153	-31.7395	-32.471	-30.8824	-28.0263	-25.539
01-2ad1c59ed15eb675088c5bf56c5c45d3-RegB	nan	nan	nan	nan	nan	nan	nan	nan	nan	nan	nan	nan	nan	nan	nan	nan	nan	nan	nan	nan	nan	nan	nan	nan	nan	nan	nan	nan	nan	nan	nan	nan	nan	nan	nan	nan	nan	nan	nan	nan	nan	nan	nan	nan	nan	nan	nan	nan	nan
01-2ad1c59ed15eb675088c5bf56c5c45d3-RegC	nan	nan	nan	nan	nan	nan	nan	nan	nan	nan	nan	nan	nan	nan	nan	nan	nan	nan	nan	nan	nan	nan	nan	nan	nan	nan	nan	nan	nan	nan	nan	nan	nan	nan	nan	nan	nan	nan	nan	nan	nan	nan	nan	nan	nan	nan	nan	nan	nan
03-cfb7d458ea3ef4fc4f27e0eb06be2555-FixA	nan	nan	nan	nan	nan	nan	nan	nan	nan	nan	nan	nan	nan	nan	nan	nan	nan	nan	nan	nan	nan	nan	nan	nan	nan	nan	nan	nan	nan	nan	nan	nan	nan	nan	nan	nan	nan	nan	nan	nan	nan	nan	nan	nan	nan	nan	nan	nan	nan
03-cfb7d458ea3ef4fc4f27e0eb06be2555-FixB	nan	nan	nan	nan	nan	nan	nan	nan	nan	nan	nan	nan	nan	nan	nan	nan	nan	nan	nan	nan	nan	nan	nan	nan	nan	nan	nan	nan	nan	nan	nan	nan	nan	nan	nan	nan	nan	nan	nan	nan	nan	nan	nan	nan	nan	nan	nan	nan	nan
03-cfb7d458ea3ef4fc4f27e0eb06be2555-FixC	nan	nan	nan	nan	nan	nan	nan	nan	nan	nan	nan	nan	nan	nan	nan	nan	nan	nan	nan	nan	nan	nan	nan	nan	nan	nan	nan	nan	nan	nan	nan	nan	nan	nan	nan	nan	nan	nan	nan	nan	nan	nan	nan	nan	nan	nan	nan	nan	nan
03-cfb7d458ea3ef4fc4f27e0eb06be2555-RegA	34.78	32.39	30.05	27.76	25.53	23.34	21.21	19.13	17.09	15.12	13.19	11.31	9.49	7.71	5.99	4.32	2.71	1.14	-0.38	-1.84	-3.26	-4.62	-5.93	-7.19	-8.39	-9.55	-10.66	-11.71	-12.71	-13.66	-14.56	-15.41	-16.2	-16.95	-17.64	-18.28	-18.87	-19.41	-19.9	-20.33	-20.72	-21.05	-21.33	-21.57	-21.75	-21.9	-22	-22.06	-22.07
03-cfb7d458ea3ef4fc4f27e0eb06be2555-RegB	nan	nan	nan	nan	nan	nan	nan	nan	nan	nan	nan	nan	nan	nan	nan	nan	nan	nan	nan	nan	nan	nan	nan	nan	nan	nan	nan	nan	nan	nan	nan	nan	nan	nan	nan	nan	nan	nan	nan	nan	nan	nan	nan	nan	nan	nan	nan	nan	nan
03-cfb7d458ea3ef4fc4f27e0eb06be2555-RegC	nan	nan	nan	nan	nan	nan	nan	nan	nan	nan	nan	nan	nan	nan	nan	nan	nan	nan	nan	nan	nan	nan	nan	nan	nan	nan	nan	nan	nan	nan	nan	nan	nan	nan	nan	nan	nan	nan	nan	nan	nan	nan	nan	nan	nan	nan	nan	nan	nan
03-1a2d6fed9d23244edd4d50c50d068f88-FixA	nan	nan	nan	nan	nan	nan	nan	nan	nan	nan	nan	nan	nan	nan	nan	nan	nan	nan	nan	nan	nan	nan	nan	nan	nan	nan	nan	nan	nan	nan	nan	nan	nan	nan	nan	nan	nan	nan	nan	nan	nan	nan	nan	nan	nan	nan	nan	nan	nan
03-1a2d6fed9d23244edd4d50c50d068f88-FixB	nan	nan	nan	nan	nan	nan	nan	nan	nan	nan	nan	nan	nan	nan	nan	nan	nan	nan	nan	nan	nan	nan	nan	nan	nan	nan	nan	nan	nan	nan	nan	nan	nan	nan	nan	nan	nan	nan	nan	nan	nan	nan	nan	nan	nan	nan	nan	nan	nan
03-1a2d6fed9d23244edd4d50c50d068f88-FixC	nan	nan	nan	nan	nan	nan	nan	nan	nan	nan	nan	nan	nan	nan	nan	nan	nan	nan	nan	nan	nan	nan	nan	nan	nan	nan	nan	nan	nan	nan	nan	nan	nan	nan	nan	nan	nan	nan	nan	nan	nan	nan	nan	nan	nan	nan	nan	nan	nan
03-1a2d6fed9d23244edd4d50c50d068f88-RegA	35.6833	33.2375	30.8439	28.5045	26.2173	23.9805	21.7997	19.6712	17.593	15.5709	13.6011	11.6835	9.81819	8.00703	6.24811	4.54338	2.88895	1.28871	-0.25929	-1.75504	-3.19662	-4.58595	-5.92304	-7.20594	-8.43466	-9.61308	-10.7392	-11.8093	-12.829	-13.7965	-14.7099	-15.5709	-16.3778	-17.1325	-17.8349	-18.4851	-19.081	-19.6248	-20.1163	-20.5536	-20.9406	-21.2734	-21.554	-21.7842	-21.9681	-22.1054	-22.1983	-22.2486	-22.2583
03-1a2d6fed9d23244edd4d50c50d068f88-RegB	nan	nan	nan	nan	nan	nan	nan	nan	nan	nan	nan	nan	nan	nan	nan	nan	nan	nan	nan	nan	nan	nan	nan	nan	nan	nan	nan	nan	nan	nan	nan	nan	nan	nan	nan	nan	nan	nan	nan	nan	nan	nan	nan	nan	nan	nan	nan	nan	nan
03-1a2d6fed9d23244edd4d50c50d068f88-RegC	nan	nan	nan	nan	nan	nan	nan	nan	nan	nan	nan	nan	nan	nan	nan	nan	nan	nan	nan	nan	nan	nan	nan	nan	nan	nan	nan	nan	nan	nan	nan	nan	nan	nan	nan	nan	nan	nan	nan	nan	nan	nan	nan	nan	nan	nan	nan	nan	nan
03-eb97e7204c6191e141cb459c65307b66-FixA	nan	nan	nan	nan	nan	nan	nan	nan	nan	nan	nan	nan	nan	nan	nan	nan	nan	nan	nan	nan	nan	nan	nan	nan	nan	nan	nan	nan	nan	nan	nan	nan	nan	nan	nan	nan	nan	nan	nan	nan	nan	nan	nan	nan	nan	nan	nan	nan	nan
03-eb97e7204c6191e141cb459c65307b66-FixB	nan	nan	nan	nan	nan	nan	nan	nan	nan	nan	nan	nan	nan	nan	nan	nan	nan	nan	nan	nan	nan	nan	nan	nan	nan	nan	nan	nan	nan	nan	nan	nan	nan	nan	nan	nan	nan	nan	nan	nan	nan	nan	nan	nan	nan	nan	nan	nan	nan
03-eb97e7204c6191e141cb459c65307b66-FixC	nan	nan	nan	nan	nan	nan	nan	nan	nan	nan	nan	nan	nan	nan	nan	nan	nan	nan	nan	nan	nan	nan	nan	nan	nan	nan	nan	nan	nan	nan	nan	nan	nan	nan	nan	nan	nan	nan	nan	nan	nan	nan	nan	nan	nan	nan	nan	nan	nan
03-eb97e7204c6191e141cb459c65307b66-RegA	39.4643	38.671	37.895	37.1385	36.4032	35.6853	34.9906	34.3153	33.6574	33.0208	32.4035	31.8075	31.229	30.6717	30.1338	29.6171	29.1179	28.6419	28.1813	27.746	27.3261	26.9255	26.5463	26.1883	25.8497	25.5285	25.2305	24.9518	24.6906	24.4507	24.2301	24.0308	23.8489	23.6883	23.547	23.4251	23.3245	23.2413	23.1813	23.1387	23.1174	23.1136	23.131	23.1639	23.2142	23.2781	23.3535	23.4387	23.5354
03-eb97e7204c6191e141cb459c65307b66-RegB	nan	nan	nan	nan	nan	nan	nan	nan	nan	nan	nan	nan	nan	nan	nan	nan	nan	nan	nan	nan	nan	nan	nan	nan	nan	nan	nan	nan	nan	nan	nan	nan	nan	nan	nan	nan	nan	nan	nan	nan	nan	nan	nan	nan	nan	nan	nan	nan	nan
03-eb97e7204c6191e141cb459c65307b66-RegC	nan	nan	nan	nan	nan	nan	nan	nan	nan	nan	nan	nan	nan	nan	nan	nan	nan	nan	nan	nan	nan	nan	nan	nan	nan	nan	nan	nan	nan	nan	nan	nan	nan	nan	nan	nan	nan	nan	nan	nan	nan	nan	nan	nan	nan	nan	nan	nan	nan
03-a0d7d61fb5cd943b985ec1f2d4c41b60-FixA	nan	nan	nan	nan	nan	nan	nan	nan	nan	nan	nan	nan	nan	nan	nan	nan	nan	nan	nan	nan	nan	nan	nan	nan	nan	nan	nan	nan	nan	nan	nan	nan	nan	nan	nan	nan	nan	nan	nan	nan	nan	nan	nan	nan	nan	nan	nan	nan	nan
03-a0d7d61fb5cd943b985ec1f2d4c41b60-FixB	nan	nan	nan	nan	nan	nan	nan	nan	nan	nan	nan	nan	nan	nan	nan	nan	nan	nan	nan	nan	nan	nan	nan	nan	nan	nan	nan	nan	nan	nan	nan	nan	nan	nan	nan	nan	nan	nan	nan	nan	nan	nan	nan	nan	nan	nan	nan	nan	nan
03-a0d7d61fb5cd943b985ec1f2d4c41b60-FixC	nan	nan	nan	nan	nan	nan	nan	nan	nan	nan	nan	nan	nan	nan	nan	nan	nan	nan	nan	nan	nan	nan	nan	nan	nan	nan	nan	nan	nan	nan	nan	nan	nan	nan	nan	nan	nan	nan	nan	nan	nan	nan	nan	nan	nan	nan	nan	nan	nan
03-a0d7d61fb5cd943b985ec1f2d4c41b60-RegA	42.29	41.5	40.72	39.96	39.22	38.5	37.79	37.1	36.43	35.77	35.13	34.51	33.9	33.31	32.74	32.18	31.64	31.12	30.61	30.12	29.65	29.2	28.76	28.33	27.93	27.54	27.17	26.81	26.48	26.15	25.85	25.56	25.29	25.04	24.8	24.58	24.37	24.18	24.01	23.86	23.72	23.6	23.5	23.41	23.34	23.28	23.23	23.21	23.19
03-a0d7d61fb5cd943b985ec1f2d4c41b60-RegB	nan	nan	nan	nan	nan	nan	nan	nan	nan	nan	nan	nan	nan	nan	nan	nan	nan	nan	nan	nan	nan	nan	nan	nan	nan	nan	nan	nan	nan	nan	nan	nan	nan	nan	nan	nan	nan	nan	nan	nan	nan	nan	nan	nan	nan	nan	nan	nan	nan
03-a0d7d61fb5cd943b985ec1f2d4c41b60-RegC	nan	nan	nan	nan	nan	nan	nan	nan	nan	nan	nan	nan	nan	nan	nan	nan	nan	nan	nan	nan	nan	nan	nan	nan	nan	nan	nan	nan	nan	nan	nan	nan	nan	nan	nan	nan	nan	nan	nan	nan	nan	nan	nan	nan	nan	nan	nan	nan	nan
03-5084aa77e3950fa577962c870e76ef77-FixA	nan	nan	nan	nan	nan	nan	nan	nan	nan	nan	nan	nan	nan	nan	nan	nan	nan	nan	nan	nan	nan	nan	nan	nan	nan	nan	nan	nan	nan	nan	nan	nan	nan	nan	nan	nan	nan	nan	nan	nan	nan	nan	nan	nan	nan	nan	nan	nan	nan
03-5084aa77e3950fa577962c870e76ef77-FixB	nan	nan	nan	nan	nan	nan	nan	nan	nan	nan	nan	nan	nan	nan	nan	nan	nan	nan	nan	nan	nan	nan	nan	nan	nan	nan	nan	nan	nan	nan	nan	nan	nan	nan	nan	nan	nan	nan	nan	nan	nan	nan	nan	nan	nan	nan	nan	nan	nan
03-5084aa77e3950fa577962c870e76ef77-FixC	nan	nan	nan	nan	nan	nan	nan	nan	nan	nan	nan	nan	nan	nan	nan	nan	nan	nan	nan	nan	nan	nan	nan	nan	nan	nan	nan	nan	nan	nan	nan	nan	nan	nan	nan	nan	nan	nan	nan	nan	nan	nan	nan	nan	nan	nan	nan	nan	nan
03-5084aa77e3950fa577962c870e76ef77-RegA	32.4267	31.7514	31.0916	30.4511	29.828	29.2243	28.6399	28.071	27.5215	26.9913	26.4766	25.9832	25.5052	25.0466	24.6055	24.1836	23.7792	23.3941	23.0265	22.6782	22.3454	22.0319	21.7378	21.4611	21.2037	20.9638	20.7413	20.5381	20.3523	20.184	20.0369	19.9053	19.7912	19.6983	19.6209	19.5629	19.5222	19.5009	19.4971	19.5125	19.5454	19.5957	19.6635	19.7505	19.8531	19.9711	20.1027	20.2478	20.4084
03-5084aa77e3950fa577962c870e76ef77-RegB	nan	nan	nan	nan	nan	nan	nan	nan	nan	nan	nan	nan	nan	nan	nan	nan	nan	nan	nan	nan	nan	nan	nan	nan	nan	nan	nan	nan	nan	nan	nan	nan	nan	nan	nan	nan	nan	nan	nan	nan	nan	nan	nan	nan	nan	nan	nan	nan	nan
03-5084aa77e3950fa577962c870e76ef77-RegC	nan	nan	nan	nan	nan	nan	nan	nan	nan	nan	nan	nan	nan	nan	nan	nan	nan	nan	nan	nan	nan	nan	nan	nan	nan	nan	nan	nan	nan	nan	nan	nan	nan	nan	nan	nan	nan	nan	nan	nan	nan	nan	nan	nan	nan	nan	nan	nan	nan
03-b4cc9a8c47750b239b1b52b2d0974984-FixA	nan	nan	nan	nan	nan	nan	nan	nan	nan	nan	nan	nan	nan	nan	nan	nan	nan	nan	nan	nan	nan	nan	nan	nan	nan	nan	nan	nan	nan	nan	nan	nan	nan	nan	nan	nan	nan	nan	nan	nan	nan	nan	nan	nan	nan	nan	nan	nan	nan
03-b4cc9a8c47750b239b1b52b2d0974984-FixB	nan	nan	nan	nan	nan	nan	nan	nan	nan	nan	nan	nan	nan	nan	nan	nan	nan	nan	nan	nan	nan	nan	nan	nan	nan	nan	nan	nan	nan	nan	nan	nan	nan	nan	nan	nan	nan	nan	nan	nan	nan	nan	nan	nan	nan	nan	nan	nan	nan
03-b4cc9a8c47750b239b1b52b2d0974984-FixC	nan	nan	nan	nan	nan	nan	nan	nan	nan	nan	nan	nan	nan	nan	nan	nan	nan	nan	nan	nan	nan	nan	nan	nan	nan	nan	nan	nan	nan	nan	nan	nan	nan	nan	nan	nan	nan	nan	nan	nan	nan	nan	nan	nan	nan	nan	nan	nan	nan
03-b4cc9a8c47750b239b1b52b2d0974984-RegA	42.0222	40.4246	38.9347	37.6792	36.7849	36.4265	36.9739	38.4622	39.3546	38.225	35.7647	33.2345	31.9912	32.8373	34.1479	34.0973	32.6992	30.7272	30.1217	32.1365	33.7462	32.0074	29.2974	28.4905	28.3572	27.2823	26.8714	28.7315	30.5582	29.9136	28.5951	28.7781	29.0269	27.5629	25.6582	24.9791	25.0454	24.9985	25.0618	25.5655	25.8917	25.4777	25.3078	26.32	27.103	26.1799	25.051	25.4388	25.897
03-b4cc9a8c47750b239b1b52b2d0974984-RegB	nan	nan	nan	nan	nan	nan	nan	nan	nan	nan	nan	nan	nan	nan	nan	nan	nan	nan	nan	nan	nan	nan	nan	nan	nan	nan	nan	nan	nan	nan	nan	nan	nan	nan	nan	nan	nan	nan	nan	nan	nan	nan	nan	nan	nan	nan	nan	nan	nan
03-b4cc9a8c47750b239b1b52b2d0974984-RegC	nan	nan	nan	nan	nan	nan	nan	nan	nan	nan	nan	nan	nan	nan	nan	nan	nan	nan	nan	nan	nan	nan	nan	nan	nan	nan	nan	nan	nan	nan	nan	nan	nan	nan	nan	nan	nan	nan	nan	nan	nan	nan	nan	nan	nan	nan	nan	nan	nan
03-01e7b55eaccd340faab4a688d59ce227-FixA	nan	nan	nan	nan	nan	nan	nan	nan	nan	nan	nan	nan	nan	nan	nan	nan	nan	nan	nan	nan	nan	nan	nan	nan	nan	nan	nan	nan	nan	nan	nan	nan	nan	nan	nan	nan	nan	nan	nan	nan	nan	nan	nan	nan	nan	nan	nan	nan	nan
03-01e7b55eaccd340faab4a688d59ce227-FixB	nan	nan	nan	nan	nan	nan	nan	nan	nan	nan	nan	nan	nan	nan	nan	nan	nan	nan	nan	nan	nan	nan	nan	nan	nan	nan	nan	nan	nan	nan	nan	nan	nan	nan	nan	nan	nan	nan	nan	nan	nan	nan	nan	nan	nan	nan	nan	nan	nan
03-01e7b55eaccd340faab4a688d59ce227-FixC	nan	nan	nan	nan	nan	nan	nan	nan	nan	nan	nan	nan	nan	nan	nan	nan	nan	nan	nan	nan	nan	nan	nan	nan	nan	nan	nan	nan	nan	nan	nan	nan	nan	nan	nan	nan	nan	nan	nan	nan	nan	nan	nan	nan	nan	nan	nan	nan	nan
03-01e7b55eaccd340faab4a688d59ce227-RegA	-2.38	-1.37	-0.4	0.53	1.42	2.28	3.09	3.87	4.6	5.3	5.95	6.57	7.15	7.69	8.19	8.65	9.07	9.45	9.79	10.09	10.36	10.58	10.77	10.91	11.02	11.08	11.11	11.1	11.05	10.96	10.83	10.66	10.45	10.21	9.92	9.59	9.23	8.82	8.38	7.89	7.37	6.81	6.21	5.57	4.91	4.21	3.48	2.72	1.94
03-01e7b55eaccd340faab4a688d59ce227-RegB	nan	nan	nan	nan	nan	nan	nan	nan	nan	nan	nan	nan	nan	nan	nan	nan	nan	nan	nan	nan	nan	nan	nan	nan	nan	nan	nan	nan	nan	nan	nan	nan	nan	nan	nan	nan	nan	nan	nan	nan	nan	nan	nan	nan	nan	nan	nan	nan	nan
03-01e7b55eaccd340faab4a688d59ce227-RegC	nan	nan	nan	nan	nan	nan	nan	nan	nan	nan	nan	nan	nan	nan	nan	nan	nan	nan	nan	nan	nan	nan	nan	nan	nan	nan	nan	nan	nan	nan	nan	nan	nan	nan	nan	nan	nan	nan	nan	nan	nan	nan	nan	nan	nan	nan	nan	nan	nan
03-b880a0b4b49867fe873d99e6161e83d1-FixA	nan	nan	nan	nan	nan	nan	nan	nan	nan	nan	nan	nan	nan	nan	nan	nan	nan	nan	nan	nan	nan	nan	nan	nan	nan	nan	nan	nan	nan	nan	nan	nan	nan	nan	nan	nan	nan	nan	nan	nan	nan	nan	nan	nan	nan	nan	nan	nan	nan
03-b880a0b4b49867fe873d99e6161e83d1-FixB	nan	nan	nan	nan	nan	nan	nan	nan	nan	nan	nan	nan	nan	nan	nan	nan	nan	nan	nan	nan	nan	nan	nan	nan	nan	nan	nan	nan	nan	nan	nan	nan	nan	nan	nan	nan	nan	nan	nan	nan	nan	nan	nan	nan	nan	nan	nan	nan	nan
03-b880a0b4b49867fe873d99e6161e83d1-FixC	nan	nan	nan	nan	nan	nan	nan	nan	nan	nan	nan	nan	nan	nan	nan	nan	nan	nan	nan	nan	nan	nan	nan	nan	nan	nan	nan	nan	nan	nan	nan	nan	nan	nan	nan	nan	nan	nan	nan	nan	nan	nan	nan	nan	nan	nan	nan	nan	nan
03-b880a0b4b49867fe873d99e6161e83d1-RegA	-7.13435	-5.5341	-3.9919	-2.5097	-1.0894	0.2709	1.57316	2.81349	3.99384	5.1142	6.17458	7.17498	8.11539	8.99582	9.81625	10.5748	11.2752	11.9157	12.4962	13.0148	13.4734	13.874	14.2126	14.4931	14.7118	14.8724	14.9711	15.0098	14.9885	14.9053	14.766	14.5628	14.3035	13.9823	13.5992	13.158	12.6568	12.0957	11.4726	10.7915	10.0465	9.24543	8.38629	7.47297	6.51128	5.50314	4.45437	3.36884	2.25041
03-b880a0b4b49867fe873d99e6161e83d1-RegB	nan	nan	nan	nan	nan	nan	nan	nan	nan	nan	nan	nan	nan	nan	nan	nan	nan	nan	nan	nan	nan	nan	nan	nan	nan	nan	nan	nan	nan	nan	nan	nan	nan	nan	nan	nan	nan	nan	nan	nan	nan	nan	nan	nan	nan	nan	nan	nan	nan
03-b880a0b4b49867fe873d99e6161e83d1-RegC	nan	nan	nan	nan	nan	nan	nan	nan	nan	nan	nan	nan	nan	nan	nan	nan	nan	nan	nan	nan	nan	nan	nan	nan	nan	nan	nan	nan	nan	nan	nan	nan	nan	nan	nan	nan	nan	nan	nan	nan	nan	nan	nan	nan	nan	nan	nan	nan	nan
03-ba3c26541a39ffdf18a5cb6bc1c02a76-FixA	nan	nan	nan	nan	nan	nan	nan	nan	nan	nan	nan	nan	nan	nan	nan	nan	nan	nan	nan	nan	nan	nan	nan	nan	nan	nan	nan	nan	nan	nan	nan	nan	nan	nan	nan	nan	nan	nan	nan	nan	nan	nan	nan	nan	nan	nan	nan	nan	nan
03-ba3c26541a39ffdf18a5cb6bc1c02a76-FixB	nan	nan	nan	nan	nan	nan	nan	nan	nan	nan	nan	nan	nan	nan	nan	nan	nan	nan	nan	nan	nan	nan	nan	nan	nan	nan	nan	nan	nan	nan	nan	nan	nan	nan	nan	nan	nan	nan	nan	nan	nan	nan	nan	nan	nan	nan	nan	nan	nan
03-ba3c26541a39ffdf18a5cb6bc1c02a76-FixC	nan	nan	nan	nan	nan	nan	nan	nan	nan	nan	nan	nan	nan	nan	nan	nan	nan	nan	nan	nan	nan	nan	nan	nan	nan	nan	nan	nan	nan	nan	nan	nan	nan	nan	nan	nan	nan	nan	nan	nan	nan	nan	nan	nan	nan	nan	nan	nan	nan
03-ba3c26541a39ffdf18a5cb6bc1c02a76-RegA	-2.36844	-1.35644	-0.387	0.543735	1.43577	2.28911	3.10181	3.87774	4.60917	5.30577	5.96174	6.579	7.15756	7.6955	8.19279	8.65332	9.07322	9.45441	9.79497	10.0988	10.3619	10.5844	10.7702	10.9153	11.0198	11.0875	11.1127	11.103	11.0527	10.9598	10.8302	10.6618	10.4529	10.2052	9.91688	9.5918	9.22608	8.82166	8.37662	7.89287	7.37042	6.80733	6.20748	5.57086	4.90136	4.20089	3.47333	2.71867	1.93694
03-ba3c26541a39ffdf18a5cb6bc1c02a76-RegB	nan	nan	nan	nan	nan	nan	nan	nan	nan	nan	nan	nan	nan	nan	nan	nan	nan	nan	nan	nan	nan	nan	nan	nan	nan	nan	nan	nan	nan	nan	nan	nan	nan	nan	nan	nan	nan	nan	nan	nan	nan	nan	nan	nan	nan	nan	nan	nan	nan
03-ba3c26541a39ffdf18a5cb6bc1c02a76-RegC	nan	nan	nan	nan	nan	nan	nan	nan	nan	nan	nan	nan	nan	nan	nan	nan	nan	nan	nan	nan	nan	nan	nan	nan	nan	nan	nan	nan	nan	nan	nan	nan	nan	nan	nan	nan	nan	nan	nan	nan	nan	nan	nan	nan	nan	nan	nan	nan	nan
03-24ef36defce471dfc7521f94d97adfb7-FixA	nan	nan	nan	nan	nan	nan	nan	nan	nan	nan	nan	nan	nan	nan	nan	nan	nan	nan	nan	nan	nan	nan	nan	nan	nan	nan	nan	nan	nan	nan	nan	nan	nan	nan	nan	nan	nan	nan	nan	nan	nan	nan	nan	nan	nan	nan	nan	nan	nan
03-24ef36defce471dfc7521f94d97adfb7-FixB	nan	nan	nan	nan	nan	nan	nan	nan	nan	nan	nan	nan	nan	nan	nan	nan	nan	nan	nan	nan	nan	nan	nan	nan	nan	nan	nan	nan	nan	nan	nan	nan	nan	nan	nan	nan	nan	nan	nan	nan	nan	nan	nan	nan	nan	nan	nan	nan	nan
03-24ef36defce471dfc7521f94d97adfb7-FixC	nan	nan	nan	nan	nan	nan	nan	nan	nan	nan	nan	nan	nan	nan	nan	nan	nan	nan	nan	nan	nan	nan	nan	nan	nan	nan	nan	nan	nan	nan	nan	nan	nan	nan	nan	nan	nan	nan	nan	nan	nan	nan	nan	nan	nan	nan	nan	nan	nan
03-24ef36defce471dfc7521f94d97adfb7-RegA	nan	nan	nan	nan	nan	nan	nan	nan	nan	nan	nan	nan	nan	nan	nan	nan	nan	nan	nan	nan	nan	nan	nan	nan	nan	nan	nan	nan	nan	nan	nan	nan	nan	nan	nan	nan	nan	nan	nan	nan	nan	nan	nan	nan	nan	nan	nan	nan	nan
03-24ef36defce471dfc7521f94d97adfb7-RegB	nan	nan	nan	nan	nan	nan	nan	nan	nan	nan	nan	nan	nan	nan	nan	nan	nan	nan	nan	nan	nan	nan	nan	nan	nan	nan	nan	nan	nan	nan	nan	nan	nan	nan	nan	nan	nan	nan	nan	nan	nan	nan	nan	nan	nan	nan	nan	nan	nan
03-24ef36defce471dfc7521f94d97adfb7-RegC	nan	nan	nan	nan	nan	nan	nan	nan	nan	nan	nan	nan	nan	nan	nan	nan	nan	nan	nan	nan	nan	nan	nan	nan	nan	nan	nan	nan	nan	nan	nan	nan	nan	nan	nan	nan	nan	nan	nan	nan	nan	nan	nan	nan	nan	nan	nan	nan	nan
03-53dd48af2af790afc27836a0a72c6f66-FixA	nan	nan	nan	nan	nan	nan	nan	nan	nan	nan	nan	nan	nan	nan	nan	nan	nan	nan	nan	nan	nan	nan	nan	nan	nan	nan	nan	nan	nan	nan	nan	nan	nan	nan	nan	nan	nan	nan	nan	nan	nan	nan	nan	nan	nan	nan	nan	nan	nan
03-53dd48af2af790afc27836a0a72c6f66-FixB	nan	nan	nan	nan	nan	nan	nan	nan	nan	nan	nan	nan	nan	nan	nan	nan	nan	nan	nan	nan	nan	nan	nan	nan	nan	nan	nan	nan	nan	nan	nan	nan	nan	nan	nan	nan	nan	nan	nan	nan	nan	nan	nan	nan	nan	nan	nan	nan	nan
03-53dd48af2af790afc27836a0a72c6f66-FixC	nan	nan	nan	nan	nan	nan	nan	nan	nan	nan	nan	nan	nan	nan	nan	nan	nan	nan	nan	nan	nan	nan	nan	nan	nan	nan	nan	nan	nan	nan	nan	nan	nan	nan	nan	nan	nan	nan	nan	nan	nan	nan	nan	nan	nan	nan	nan	nan	nan
03-53dd48af2af790afc27836a0a72c6f66-RegA	nan	nan	nan	nan	nan	nan	nan	nan	nan	nan	nan	nan	nan	nan	nan	nan	nan	nan	nan	nan	nan	nan	nan	nan	nan	nan	nan	nan	nan	nan	nan	nan	nan	nan	nan	nan	nan	nan	nan	nan	nan	nan	nan	nan	nan	nan	nan	nan	nan
03-53dd48af2af790afc27836a0a72c6f66-RegB	nan	nan	nan	nan	nan	nan	nan	nan	nan	nan	nan	nan	nan	nan	nan	nan	nan	nan	nan	nan	nan	nan	nan	nan	nan	nan	nan	nan	nan	nan	nan	nan	nan	nan	nan	nan	nan	nan	nan	nan	nan	nan	nan	nan	nan	nan	nan	nan	nan
03-53dd48af2af790afc27836a0a72c6f66-RegC	nan	nan	nan	nan	nan	nan	nan	nan	nan	nan	nan	nan	nan	nan	nan	nan	nan	nan	nan	nan	nan	nan	nan	nan	nan	nan	nan	nan	nan	nan	nan	nan	nan	nan	nan	nan	nan	nan	nan	nan	nan	nan	nan	nan	nan	nan	nan	nan	nan
03-a695c46ddbff6aec9dabdaf16e0c204f-FixA	nan	nan	nan	nan	nan	nan	nan	nan	nan	nan	nan	nan	nan	nan	nan	nan	nan	nan	nan	nan	nan	nan	nan	nan	nan	nan	nan	nan	nan	nan	nan	nan	nan	nan	nan	nan	nan	nan	nan	nan	nan	nan	nan	nan	nan	nan	nan	nan	nan
03-a695c46ddbff6aec9dabdaf16e0c204f-FixB	nan	nan	nan	nan	nan	nan	nan	nan	nan	nan	nan	nan	nan	nan	nan	nan	nan	nan	nan	nan	nan	nan	nan	nan	nan	nan	nan	nan	nan	nan	nan	nan	nan	nan	nan	nan	nan	nan	nan	nan	nan	nan	nan	nan	nan	nan	nan	nan	nan
03-a695c46ddbff6aec9dabdaf16e0c204f-FixC	nan	nan	nan	nan	nan	nan	nan	nan	nan	nan	nan	nan	nan	nan	nan	nan	nan	nan	nan	nan	nan	nan	nan	nan	nan	nan	nan	nan	nan	nan	nan	nan	nan	nan	nan	nan	nan	nan	nan	nan	nan	nan	nan	nan	nan	nan	nan	nan	nan
03-a695c46ddbff6aec9dabdaf16e0c204f-RegA	nan	nan	nan	nan	nan	nan	nan	nan	nan	nan	nan	nan	nan	nan	nan	nan	nan	nan	nan	nan	nan	nan	nan	nan	nan	nan	nan	nan	nan	nan	nan	nan	nan	nan	nan	nan	nan	nan	nan	nan	nan	nan	nan	nan	nan	nan	nan	nan	nan
03-a695c46ddbff6aec9dabdaf16e0c204f-RegB	nan	nan	nan	nan	nan	nan	nan	nan	nan	nan	nan	nan	nan	nan	nan	nan	nan	nan	nan	nan	nan	nan	nan	nan	nan	nan	nan	nan	nan	nan	nan	nan	nan	nan	nan	nan	nan	nan	nan	nan	nan	nan	nan	nan	nan	nan	nan	nan	nan
03-a695c46ddbff6aec9dabdaf16e0c204f-RegC	nan	nan	nan	nan	nan	nan	nan	nan	nan	nan	nan	nan	nan	nan	nan	nan	nan	nan	nan	nan	nan	nan	nan	nan	nan	nan	nan	nan	nan	nan	nan	nan	nan	nan	nan	nan	nan	nan	nan	nan	nan	nan	nan	nan	nan	nan	nan	nan	nan
03-95a424b417e625b3c49616005e52aa1c-FixA	nan	nan	nan	nan	nan	nan	nan	nan	nan	nan	nan	nan	nan	nan	nan	nan	nan	nan	nan	nan	nan	nan	nan	nan	nan	nan	nan	nan	nan	nan	nan	nan	nan	nan	nan	nan	nan	nan	nan	nan	nan	nan	nan	nan	nan	nan	nan	nan	nan
03-95a424b417e625b3c49616005e52aa1c-FixB	nan	nan	nan	nan	nan	nan	nan	nan	nan	nan	nan	nan	nan	nan	nan	nan	nan	nan	nan	nan	nan	nan	nan	nan	nan	nan	nan	nan	nan	nan	nan	nan	nan	nan	nan	nan	nan	nan	nan	nan	nan	nan	nan	nan	nan	nan	nan	nan	nan
03-95a424b417e625b3c49616005e52aa1c-FixC	nan	nan	nan	nan	nan	nan	nan	nan	nan	nan	nan	nan	nan	nan	nan	nan	nan	nan	nan	nan	nan	nan	nan	nan	nan	nan	nan	nan	nan	nan	nan	nan	nan	nan	nan	nan	nan	nan	nan	nan	nan	nan	nan	nan	nan	nan	nan	nan	nan
03-95a424b417e625b3c49616005e52aa1c-RegA	18.57	17.31	16.08	14.87	13.69	12.53	11.4	10.28	9.19	8.13	7.08	6.07	5.07	4.1	3.15	2.23	1.33	0.45	-0.4	-1.23	-2.04	-2.82	-3.58	-4.32	-5.03	-5.72	-6.39	-7.03	-7.65	-8.24	-8.81	-9.36	-9.88	-10.39	-10.86	-11.31	-11.75	-12.15	-12.53	-12.89	-13.23	-13.54	-13.83	-14.1	-14.34	-14.56	-14.75	-14.93	-15.09
03-95a424b417e625b3c49616005e52aa1c-RegB	nan	nan	nan	nan	nan	nan	nan	nan	nan	nan	nan	nan	nan	nan	nan	nan	nan	nan	nan	nan	nan	nan	nan	nan	nan	nan	nan	nan	nan	nan	nan	nan	nan	nan	nan	nan	nan	nan	nan	nan	nan	nan	nan	nan	nan	nan	nan	nan	nan
03-95a424b417e625b3c49616005e52aa1c-RegC	nan	nan	nan	nan	nan	nan	nan	nan	nan	nan	nan	nan	nan	nan	nan	nan	nan	nan	nan	nan	nan	nan	nan	nan	nan	nan	nan	nan	nan	nan	nan	nan	nan	nan	nan	nan	nan	nan	nan	nan	nan	nan	nan	nan	nan	nan	nan	nan	nan
03-e7297e82c055894c8094f0dc2d616655-FixA	nan	nan	nan	nan	nan	nan	nan	nan	nan	nan	nan	nan	nan	nan	nan	nan	nan	nan	nan	nan	nan	nan	nan	nan	nan	nan	nan	nan	nan	nan	nan	nan	nan	nan	nan	nan	nan	nan	nan	nan	nan	nan	nan	nan	nan	nan	nan	nan	nan
03-e7297e82c055894c8094f0dc2d616655-FixB	nan	nan	nan	nan	nan	nan	nan	nan	nan	nan	nan	nan	nan	nan	nan	nan	nan	nan	nan	nan	nan	nan	nan	nan	nan	nan	nan	nan	nan	nan	nan	nan	nan	nan	nan	nan	nan	nan	nan	nan	nan	nan	nan	nan	nan	nan	nan	nan	nan
03-e7297e82c055894c8094f0dc2d616655-FixC	nan	nan	nan	nan	nan	nan	nan	nan	nan	nan	nan	nan	nan	nan	nan	nan	nan	nan	nan	nan	nan	nan	nan	nan	nan	nan	nan	nan	nan	nan	nan	nan	nan	nan	nan	nan	nan	nan	nan	nan	nan	nan	nan	nan	nan	nan	nan	nan	nan
03-e7297e82c055894c8094f0dc2d616655-RegA	18.6844	17.4305	16.1998	14.9904	13.8082	12.6472	11.5094	10.3968	9.30542	8.23923	7.19433	6.17458	5.17806	4.20669	3.25661	2.33167	1.42997	0.54954	-0.303795	-1.13778	-1.94467	-2.73028	-3.49268	-4.22991	-4.94586	-5.63666	-6.30423	-6.94859	-7.56972	-8.1657	-8.74039	-9.28993	-9.81625	-10.3213	-10.7992	-11.2559	-11.6913	-12.0996	-12.4846	-12.8465	-13.187	-13.5024	-13.7946	-14.0655	-14.3113	-14.5338	-14.737	-14.9169	-15.0756
03-e7297e82c055894c8094f0dc2d616655-RegB	nan	nan	nan	nan	nan	nan	nan	nan	nan	nan	nan	nan	nan	nan	nan	nan	nan	nan	nan	nan	nan	nan	nan	nan	nan	nan	nan	nan	nan	nan	nan	nan	nan	nan	nan	nan	nan	nan	nan	nan	nan	nan	nan	nan	nan	nan	nan	nan	nan
03-e7297e82c055894c8094f0dc2d616655-RegC	nan	nan	nan	nan	nan	nan	nan	nan	nan	nan	nan	nan	nan	nan	nan	nan	nan	nan	nan	nan	nan	nan	nan	nan	nan	nan	nan	nan	nan	nan	nan	nan	nan	nan	nan	nan	nan	nan	nan	nan	nan	nan	nan	nan	nan	nan	nan	nan	nan
03-e4397716ebc10028163f1e642a130ebd-FixA	nan	nan	nan	nan	nan	nan	nan	nan	nan	nan	nan	nan	nan	nan	nan	nan	nan	nan	nan	nan	nan	nan	nan	nan	nan	nan	nan	nan	nan	nan	nan	nan	nan	nan	nan	nan	nan	nan	nan	nan	nan	nan	nan	nan	nan	nan	nan	nan	nan
03-e4397716ebc10028163f1e642a130ebd-FixB	nan	nan	nan	nan	nan	nan	nan	nan	nan	nan	nan	nan	nan	nan	nan	nan	nan	nan	nan	nan	nan	nan	nan	nan	nan	nan	nan	nan	nan	nan	nan	nan	nan	nan	nan	nan	nan	nan	nan	nan	nan	nan	nan	nan	nan	nan	nan	nan	nan
03-e4397716ebc10028163f1e642a130ebd-FixC	nan	nan	nan	nan	nan	nan	nan	nan	nan	nan	nan	nan	nan	nan	nan	nan	nan	nan	nan	nan	nan	nan	nan	nan	nan	nan	nan	nan	nan	nan	nan	nan	nan	nan	nan	nan	nan	nan	nan	nan	nan	nan	nan	nan	nan	nan	nan	nan	nan
03-e4397716ebc10028163f1e642a130ebd-RegA	19.1584	18.6279	17.6215	16.3822	15.1527	14.0343	12.5544	10.4076	8.57281	7.95306	7.7832	7.15781	6.37841	5.92112	5.67867	5.38881	4.78033	3.67264	2.28134	0.85013	-0.709131	-2.35493	-3.09982	-2.31394	-2.04167	-4.27464	-7.57047	-9.85563	-10.4375	-9.35179	-8.17833	-8.44592	-9.51507	-10.3104	-10.5435	-10.3089	-10.432	-11.5365	-12.3559	-11.6144	-10.516	-10.5792	-11.428	-12.2389	-12.6924	-12.745	-12.9637	-13.8068	-14.3463
03-e4397716ebc10028163f1e642a130ebd-RegB	nan	nan	nan	nan	nan	nan	nan	nan	nan	nan	nan	nan	nan	nan	nan	nan	nan	nan	nan	nan	nan	nan	nan	nan	nan	nan	nan	nan	nan	nan	nan	nan	nan	nan	nan	nan	nan	nan	nan	nan	nan	nan	nan	nan	nan	nan	nan	nan	nan
03-e4397716ebc10028163f1e642a130ebd-RegC	nan	nan	nan	nan	nan	nan	nan	nan	nan	nan	nan	nan	nan	nan	nan	nan	nan	nan	nan	nan	nan	nan	nan	nan	nan	nan	nan	nan	nan	nan	nan	nan	nan	nan	nan	nan	nan	nan	nan	nan	nan	nan	nan	nan	nan	nan	nan	nan	nan
03-b8c89064d7af988e8b7aa1d3fabda912-FixA	nan	nan	nan	nan	nan	nan	nan	nan	nan	nan	nan	nan	nan	nan	nan	nan	nan	nan	nan	nan	nan	nan	nan	nan	nan	nan	nan	nan	nan	nan	nan	nan	nan	nan	nan	nan	nan	nan	nan	nan	nan	nan	nan	nan	nan	nan	nan	nan	nan
03-b8c89064d7af988e8b7aa1d3fabda912-FixB	nan	nan	nan	nan	nan	nan	nan	nan	nan	nan	nan	nan	nan	nan	nan	nan	nan	nan	nan	nan	nan	nan	nan	nan	nan	nan	nan	nan	nan	nan	nan	nan	nan	nan	nan	nan	nan	nan	nan	nan	nan	nan	nan	nan	nan	nan	nan	nan	nan
03-b8c89064d7af988e8b7aa1d3fabda912-FixC	nan	nan	nan	nan	nan	nan	nan	nan	nan	nan	nan	nan	nan	nan	nan	nan	nan	nan	nan	nan	nan	nan	nan	nan	nan	nan	nan	nan	nan	nan	nan	nan	nan	nan	nan	nan	nan	nan	nan	nan	nan	nan	nan	nan	nan	nan	nan	nan	nan
03-b8c89064d7af988e8b7aa1d3fabda912-RegA	11.35	12.57	13.77	14.97	16.15	17.33	18.5	19.65	20.8	21.93	23.06	24.17	25.28	26.38	27.46	28.54	29.61	30.66	31.71	32.75	33.77	34.79	35.8	36.79	37.78	38.75	39.72	40.68	41.63	42.56	43.49	44.41	45.31	46.21	47.1	47.98	48.85	49.7	50.55	51.39	52.21	53.03	53.84	54.64	55.43	56.2	56.97	57.73	58.48
03-b8c89064d7af988e8b7aa1d3fabda912-RegB	nan	nan	nan	nan	nan	nan	nan	nan	nan	nan	nan	nan	nan	nan	nan	nan	nan	nan	nan	nan	nan	nan	nan	nan	nan	nan	nan	nan	nan	nan	nan	nan	nan	nan	nan	nan	nan	nan	nan	nan	nan	nan	nan	nan	nan	nan	nan	nan	nan
03-b8c89064d7af988e8b7aa1d3fabda912-RegC	nan	nan	nan	nan	nan	nan	nan	nan	nan	nan	nan	nan	nan	nan	nan	nan	nan	nan	nan	nan	nan	nan	nan	nan	nan	nan	nan	nan	nan	nan	nan	nan	nan	nan	nan	nan	nan	nan	nan	nan	nan	nan	nan	nan	nan	nan	nan	nan	nan
03-550f3208318ac985ff6ca4a430354041-FixA	nan	nan	nan	nan	nan	nan	nan	nan	nan	nan	nan	nan	nan	nan	nan	nan	nan	nan	nan	nan	nan	nan	nan	nan	nan	nan	nan	nan	nan	nan	nan	nan	nan	nan	nan	nan	nan	nan	nan	nan	nan	nan	nan	nan	nan	nan	nan	nan	nan
03-550f3208318ac985ff6ca4a430354041-FixB	nan	nan	nan	nan	nan	nan	nan	nan	nan	nan	nan	nan	nan	nan	nan	nan	nan	nan	nan	nan	nan	nan	nan	nan	nan	nan	nan	nan	nan	nan	nan	nan	nan	nan	nan	nan	nan	nan	nan	nan	nan	nan	nan	nan	nan	nan	nan	nan	nan
03-550f3208318ac985ff6ca4a430354041-FixC	nan	nan	nan	nan	nan	nan	nan	nan	nan	nan	nan	nan	nan	nan	nan	nan	nan	nan	nan	nan	nan	nan	nan	nan	nan	nan	nan	nan	nan	nan	nan	nan	nan	nan	nan	nan	nan	nan	nan	nan	nan	nan	nan	nan	nan	nan	nan	nan	nan
03-550f3208318ac985ff6ca4a430354041-RegA	11.7493	12.949	14.141	15.3213	16.4901	17.653	18.8063	19.946	21.078	22.2022	23.3129	24.4158	25.5091	26.5927	27.6666	28.7309	29.7855	30.8284	31.8656	32.8911	33.9051	34.9093	35.9078	36.8927	37.8679	38.8354	39.7933	40.7395	41.676	42.6068	43.524	44.4334	45.3293	46.2194	47.0979	47.9686	48.8278	49.6773	50.517	51.3491	52.1695	52.9803	53.7814	54.5747	55.3565	56.1266	56.8909	57.6436	58.3886
03-550f3208318ac985ff6ca4a430354041-RegB	nan	nan	nan	nan	nan	nan	nan	nan	nan	nan	nan	nan	nan	nan	nan	nan	nan	nan	nan	nan	nan	nan	nan	nan	nan	nan	nan	nan	nan	nan	nan	nan	nan	nan	nan	nan	nan	nan	nan	nan	nan	nan	nan	nan	nan	nan	nan	nan	nan
03-550f3208318ac985ff6ca4a430354041-RegC	nan	nan	nan	nan	nan	nan	nan	nan	nan	nan	nan	nan	nan	nan	nan	nan	nan	nan	nan	nan	nan	nan	nan	nan	nan	nan	nan	nan	nan	nan	nan	nan	nan	nan	nan	nan	nan	nan	nan	nan	nan	nan	nan	nan	nan	nan	nan	nan	nan
03-6a2f94c163a8cfd48a48a65fbe585adf-FixA	nan	nan	nan	nan	nan	nan	nan	nan	nan	nan	nan	nan	nan	nan	nan	nan	nan	nan	nan	nan	nan	nan	nan	nan	nan	nan	nan	nan	nan	nan	nan	nan	nan	nan	nan	nan	nan	nan	nan	nan	nan	nan	nan	nan	nan	nan	nan	nan	nan
03-6a2f94c163a8cfd48a48a65fbe585adf-FixB	nan	nan	nan	nan	nan	nan	nan	nan	nan	nan	nan	nan	nan	nan	nan	nan	nan	nan	nan	nan	nan	nan	nan	nan	nan	nan	nan	nan	nan	nan	nan	nan	nan	nan	nan	nan	nan	nan	nan	nan	nan	nan	nan	nan	nan	nan	nan	nan	nan
03-6a2f94c163a8cfd48a48a65fbe585adf-FixC	nan	nan	nan	nan	nan	nan	nan	nan	nan	nan	nan	nan	nan	nan	nan	nan	nan	nan	nan	nan	nan	nan	nan	nan	nan	nan	nan	nan	nan	nan	nan	nan	nan	nan	nan	nan	nan	nan	nan	nan	nan	nan	nan	nan	nan	nan	nan	nan	nan
03-6a2f94c163a8cfd48a48a65fbe585adf-RegA	11.647	11.6535	13.5181	15.9907	17.821	18.1589	17.7795	17.7662	18.7748	20.9357	22.6619	22.7842	23.7133	27.5747	31.3936	31.9366	30.523	29.4285	29.8804	32.3038	34.8763	35.7888	35.8979	36.4598	37.3295	38.2468	40.1217	43.5532	46.3375	46.3035	44.889	44.166	44.5318	45.8353	47.5752	49.1379	49.8512	49.4181	49.3497	51.0579	53.0793	53.73	54.1957	55.9811	58.1408	59.3123	59.5823	59.5045	59.8115
03-6a2f94c163a8cfd48a48a65fbe585adf-RegB	nan	nan	nan	nan	nan	nan	nan	nan	nan	nan	nan	nan	nan	nan	nan	nan	nan	nan	nan	nan	nan	nan	nan	nan	nan	nan	nan	nan	nan	nan	nan	nan	nan	nan	nan	nan	nan	nan	nan	nan	nan	nan	nan	nan	nan	nan	nan	nan	nan
03-6a2f94c163a8cfd48a48a65fbe585adf-RegC	nan	nan	nan	nan	nan	nan	nan	nan	nan	nan	nan	nan	nan	nan	nan	nan	nan	nan	nan	nan	nan	nan	nan	nan	nan	nan	nan	nan	nan	nan	nan	nan	nan	nan	nan	nan	nan	nan	nan	nan	nan	nan	nan	nan	nan	nan	nan	nan	nan
03-c08f4cd4bdc8a2bcdfeb3a93c5f597d7-FixA	nan	nan	nan	nan	nan	nan	nan	nan	nan	nan	nan	nan	nan	nan	nan	nan	nan	nan	nan	nan	nan	nan	nan	nan	nan	nan	nan	nan	nan	nan	nan	nan	nan	nan	nan	nan	nan	nan	nan	nan	nan	nan	nan	nan	nan	nan	nan	nan	nan
03-c08f4cd4bdc8a2bcdfeb3a93c5f597d7-FixB	nan	nan	nan	nan	nan	nan	nan	nan	nan	nan	nan	nan	nan	nan	nan	nan	nan	nan	nan	nan	nan	nan	nan	nan	nan	nan	nan	nan	nan	nan	nan	nan	nan	nan	nan	nan	nan	nan	nan	nan	nan	nan	nan	nan	nan	nan	nan	nan	nan
03-c08f4cd4bdc8a2bcdfeb3a93c5f597d7-FixC	nan	nan	nan	nan	nan	nan	nan	nan	nan	nan	nan	nan	nan	nan	nan	nan	nan	nan	nan	nan	nan	nan	nan	nan	nan	nan	nan	nan	nan	nan	nan	nan	nan	nan	nan	nan	nan	nan	nan	nan	nan	nan	nan	nan	nan	nan	nan	nan	nan
03-c08f4cd4bdc8a2bcdfeb3a93c5f597d7-RegA	30.77	30.21	29.67	29.15	28.64	28.15	27.67	27.22	26.78	26.36	25.95	25.56	25.19	24.84	24.51	24.18	23.88	23.6	23.33	23.08	22.85	22.63	22.43	22.25	22.08	21.94	21.81	21.69	21.6	21.52	21.46	21.41	21.39	21.37	21.38	21.41	21.45	21.5	21.58	21.67	21.78	21.91	22.05	22.21	22.39	22.58	22.78	22.99	23.22
03-c08f4cd4bdc8a2bcdfeb3a93c5f597d7-RegB	nan	nan	nan	nan	nan	nan	nan	nan	nan	nan	nan	nan	nan	nan	nan	nan	nan	nan	nan	nan	nan	nan	nan	nan	nan	nan	nan	nan	nan	nan	nan	nan	nan	nan	nan	nan	nan	nan	nan	nan	nan	nan	nan	nan	nan	nan	nan	nan	nan
03-c08f4cd4bdc8a2bcdfeb3a93c5f597d7-RegC	nan	nan	nan	nan	nan	nan	nan	nan	nan	nan	nan	nan	nan	nan	nan	nan	nan	nan	nan	nan	nan	nan	nan	nan	nan	nan	nan	nan	nan	nan	nan	nan	nan	nan	nan	nan	nan	nan	nan	nan	nan	nan	nan	nan	nan	nan	nan	nan	nan
03-152f1b1f1d279adea6cba79e8c93f417-FixA	nan	nan	nan	nan	nan	nan	nan	nan	nan	nan	nan	nan	nan	nan	nan	nan	nan	nan	nan	nan	nan	nan	nan	nan	nan	nan	nan	nan	nan	nan	nan	nan	nan	nan	nan	nan	nan	nan	nan	nan	nan	nan	nan	nan	nan	nan	nan	nan	nan
03-152f1b1f1d279adea6cba79e8c93f417-FixB	nan	nan	nan	nan	nan	nan	nan	nan	nan	nan	nan	nan	nan	nan	nan	nan	nan	nan	nan	nan	nan	nan	nan	nan	nan	nan	nan	nan	nan	nan	nan	nan	nan	nan	nan	nan	nan	nan	nan	nan	nan	nan	nan	nan	nan	nan	nan	nan	nan
03-152f1b1f1d279adea6cba79e8c93f417-FixC	nan	nan	nan	nan	nan	nan	nan	nan	nan	nan	nan	nan	nan	nan	nan	nan	nan	nan	nan	nan	nan	nan	nan	nan	nan	nan	nan	nan	nan	nan	nan	nan	nan	nan	nan	nan	nan	nan	nan	nan	nan	nan	nan	nan	nan	nan	nan	nan	nan
03-152f1b1f1d279adea6cba79e8c93f417-RegA	31.3663	30.7936	30.2363	29.6964	29.1759	28.6709	28.1852	27.715	27.2603	26.8268	26.4089	26.0083	25.6252	25.2576	24.9112	24.5784	24.2649	23.9688	23.6883	23.427	23.1832	22.9549	22.7459	22.5544	22.3783	22.2215	22.0803	21.9564	21.852	21.7629	21.6914	21.6372	21.6004	21.5811	21.5791	21.5946	21.6275	21.6778	21.7455	21.8307	21.9332	22.0513	22.1867	22.3396	22.5079	22.6879	22.8833	23.0923	23.3129
03-152f1b1f1d279adea6cba79e8c93f417-RegB	nan	nan	nan	nan	nan	nan	nan	nan	nan	nan	nan	nan	nan	nan	nan	nan	nan	nan	nan	nan	nan	nan	nan	nan	nan	nan	nan	nan	nan	nan	nan	nan	nan	nan	nan	nan	nan	nan	nan	nan	nan	nan	nan	nan	nan	nan	nan	nan	nan
03-152f1b1f1d279adea6cba79e8c93f417-RegC	nan	nan	nan	nan	nan	nan	nan	nan	nan	nan	nan	nan	nan	nan	nan	nan	nan	nan	nan	nan	nan	nan	nan	nan	nan	nan	nan	nan	nan	nan	nan	nan	nan	nan	nan	nan	nan	nan	nan	nan	nan	nan	nan	nan	nan	nan	nan	nan	nan
03-389c492fc98f16a8c3157161fc96f23e-FixA	nan	nan	nan	nan	nan	nan	nan	nan	nan	nan	nan	nan	nan	nan	nan	nan	nan	nan	nan	nan	nan	nan	nan	nan	nan	nan	nan	nan	nan	nan	nan	nan	nan	nan	nan	nan	nan	nan	nan	nan	nan	nan	nan	nan	nan	nan	nan	nan	nan
03-389c492fc98f16a8c3157161fc96f23e-FixB	nan	nan	nan	nan	nan	nan	nan	nan	nan	nan	nan	nan	nan	nan	nan	nan	nan	nan	nan	nan	nan	nan	nan	nan	nan	nan	nan	nan	nan	nan	nan	nan	nan	nan	nan	nan	nan	nan	nan	nan	nan	nan	nan	nan	nan	nan	nan	nan	nan
03-389c492fc98f16a8c3157161fc96f23e-FixC	nan	nan	nan	nan	nan	nan	nan	nan	nan	nan	nan	nan	nan	nan	nan	nan	nan	nan	nan	nan	nan	nan	nan	nan	nan	nan	nan	nan	nan	nan	nan	nan	nan	nan	nan	nan	nan	nan	nan	nan	nan	nan	nan	nan	nan	nan	nan	nan	nan
03-389c492fc98f16a8c3157161fc96f23e-RegA	29.1442	26.3853	29.9788	35.3131	26.1665	23.184	20.4555	23.3117	26.9648	14.4788	23.8262	24.184	25.68	37.7911	26.8073	40.3399	29.7336	4.57543	25.5183	14.2455	27.9784	30.1109	19.1554	28.9705	25.6625	11.018	23.1045	29.0652	23.5117	35.5192	20.3536	16.3768	25.9716	15.6443	18.2797	31.3478	19.0652	27.9031	25.5237	14.3212	27.7784	28.916	16.9115	26.7297	26.3598	18.2224	22.3049	23.1051	21.6105
03-389c492fc98f16a8c3157161fc96f23e-RegB	nan	nan	nan	nan	nan	nan	nan	nan	nan	nan	nan	nan	nan	nan	nan	nan	nan	nan	nan	nan	nan	nan	nan	nan	nan	nan	nan	nan	nan	nan	nan	nan	nan	nan	nan	nan	nan	nan	nan	nan	nan	nan	nan	nan	nan	nan	nan	nan	nan
03-389c492fc98f16a8c3157161fc96f23e-RegC	nan	nan	nan	nan	nan	nan	nan	nan	nan	nan	nan	nan	nan	nan	nan	nan	nan	nan	nan	nan	nan	nan	nan	nan	nan	nan	nan	nan	nan	nan	nan	nan	nan	nan	nan	nan	nan	nan	nan	nan	nan	nan	nan	nan	nan	nan	nan	nan	nan
03-f727bebe537981a229de154b2bbaaf95-FixA	nan	nan	nan	nan	nan	nan	nan	nan	nan	nan	nan	nan	nan	nan	nan	nan	nan	nan	nan	nan	nan	nan	nan	nan	nan	nan	nan	nan	nan	nan	nan	nan	nan	nan	nan	nan	nan	nan	nan	nan	nan	nan	nan	nan	nan	nan	nan	nan	nan
03-f727bebe537981a229de154b2bbaaf95-FixB	nan	nan	nan	nan	nan	nan	nan	nan	nan	nan	nan	nan	nan	nan	nan	nan	nan	nan	nan	nan	nan	nan	nan	nan	nan	nan	nan	nan	nan	nan	nan	nan	nan	nan	nan	nan	nan	nan	nan	nan	nan	nan	nan	nan	nan	nan	nan	nan	nan
03-f727bebe537981a229de154b2bbaaf95-FixC	nan	nan	nan	nan	nan	nan	nan	nan	nan	nan	nan	nan	nan	nan	nan	nan	nan	nan	nan	nan	nan	nan	nan	nan	nan	nan	nan	nan	nan	nan	nan	nan	nan	nan	nan	nan	nan	nan	nan	nan	nan	nan	nan	nan	nan	nan	nan	nan	nan
03-f727bebe537981a229de154b2bbaaf95-RegA	48.83	48.85	48.87	48.88	48.88	48.89	48.89	48.88	48.87	48.86	48.85	48.83	48.8	48.77	48.74	48.71	48.67	48.63	48.58	48.52	48.47	48.41	48.35	48.28	48.21	48.14	48.06	47.97	47.89	47.8	47.7	47.61	47.5	47.4	47.29	47.17	47.05	46.93	46.81	46.68	46.54	46.41	46.27	46.12	45.97	45.82	45.66	45.5	45.33
03-f727bebe537981a229de154b2bbaaf95-RegB	nan	nan	nan	nan	nan	nan	nan	nan	nan	nan	nan	nan	nan	nan	nan	nan	nan	nan	nan	nan	nan	nan	nan	nan	nan	nan	nan	nan	nan	nan	nan	nan	nan	nan	nan	nan	nan	nan	nan	nan	nan	nan	nan	nan	nan	nan	nan	nan	nan
03-f727bebe537981a229de154b2bbaaf95-RegC	nan	nan	nan	nan	nan	nan	nan	nan	nan	nan	nan	nan	nan	nan	nan	nan	nan	nan	nan	nan	nan	nan	nan	nan	nan	nan	nan	nan	nan	nan	nan	nan	nan	nan	nan	nan	nan	nan	nan	nan	nan	nan	nan	nan	nan	nan	nan	nan	nan
03-6f7048484ee56d3d12159487e89a90b2-FixA	nan	nan	nan	nan	nan	nan	nan	nan	nan	nan	nan	nan	nan	nan	nan	nan	nan	nan	nan	nan	nan	nan	nan	nan	nan	nan	nan	nan	nan	nan	nan	nan	nan	nan	nan	nan	nan	nan	nan	nan	nan	nan	nan	nan	nan	nan	nan	nan	nan
03-6f7048484ee56d3d12159487e89a90b2-FixB	nan	nan	nan	nan	nan	nan	nan	nan	nan	nan	nan	nan	nan	nan	nan	nan	nan	nan	nan	nan	nan	nan	nan	nan	nan	nan	nan	nan	nan	nan	nan	nan	nan	nan	nan	nan	nan	nan	nan	nan	nan	nan	nan	nan	nan	nan	nan	nan	nan
03-6f7048484ee56d3d12159487e89a90b2-FixC	nan	nan	nan	nan	nan	nan	nan	nan	nan	nan	nan	nan	nan	nan	nan	nan	nan	nan	nan	nan	nan	nan	nan	nan	nan	nan	nan	nan	nan	nan	nan	nan	nan	nan	nan	nan	nan	nan	nan	nan	nan	nan	nan	nan	nan	nan	nan	nan	nan
03-6f7048484ee56d3d12159487e89a90b2-RegA	42.9377	42.7732	42.6145	42.4636	42.3165	42.1791	42.0456	41.916	41.796	41.6818	41.5735	41.469	41.3722	41.2832	41.1981	41.1207	41.0491	40.9833	40.9233	40.8691	40.8227	40.7801	40.7453	40.7163	40.695	40.6756	40.666	40.6602	40.664	40.6718	40.6853	40.7047	40.7317	40.7627	40.8033	40.8478	40.8982	40.9543	41.0181	41.0878	41.1633	41.2445	41.3316	41.4245	41.5212	41.6238	41.7321	41.8444	41.9585
03-6f7048484ee56d3d12159487e89a90b2-RegB	nan	nan	nan	nan	nan	nan	nan	nan	nan	nan	nan	nan	nan	nan	nan	nan	nan	nan	nan	nan	nan	nan	nan	nan	nan	nan	nan	nan	nan	nan	nan	nan	nan	nan	nan	nan	nan	nan	nan	nan	nan	nan	nan	nan	nan	nan	nan	nan	nan
03-6f7048484ee56d3d12159487e89a90b2-RegC	nan	nan	nan	nan	nan	nan	nan	nan	nan	nan	nan	nan	nan	nan	nan	nan	nan	nan	nan	nan	nan	nan	nan	nan	nan	nan	nan	nan	nan	nan	nan	nan	nan	nan	nan	nan	nan	nan	nan	nan	nan	nan	nan	nan	nan	nan	nan	nan	nan
03-e772fcac1fb25d0dda917c0497010bf7-FixA	nan	nan	nan	nan	nan	nan	nan	nan	nan	nan	nan	nan	nan	nan	nan	nan	nan	nan	nan	nan	nan	nan	nan	nan	nan	nan	nan	nan	nan	nan	nan	nan	nan	nan	nan	nan	nan	nan	nan	nan	nan	nan	nan	nan	nan	nan	nan	nan	nan
03-e772fcac1fb25d0dda917c0497010bf7-FixB	nan	nan	nan	nan	nan	nan	nan	nan	nan	nan	nan	nan	nan	nan	nan	nan	nan	nan	nan	nan	nan	nan	nan	nan	nan	nan	nan	nan	nan	nan	nan	nan	nan	nan	nan	nan	nan	nan	nan	nan	nan	nan	nan	nan	nan	nan	nan	nan	nan
03-e772fcac1fb25d0dda917c0497010bf7-FixC	nan	nan	nan	nan	nan	nan	nan	nan	nan	nan	nan	nan	nan	nan	nan	nan	nan	nan	nan	nan	nan	nan	nan	nan	nan	nan	nan	nan	nan	nan	nan	nan	nan	nan	nan	nan	nan	nan	nan	nan	nan	nan	nan	nan	nan	nan	nan	nan	nan
03-e772fcac1fb25d0dda917c0497010bf7-RegA	42.3788	42.3161	42.0564	42.1257	43.0498	45.0346	46.9852	47.7487	47.2874	45.9708	44.6726	44.1425	44.0738	43.8668	42.844	40.6254	38.1744	36.6822	36.7974	38.586	40.231	40.0339	38.994	38.4046	37.6595	36.0587	34.7605	34.9268	35.471	35.1346	34.6684	34.9888	35.2368	34.571	34.4937	36.5505	39.4506	41.4154	42.1503	41.7436	40.0804	37.2816	34.8465	34.3781	36.0659	39.1292	40.1528	36.4817	32.8503
03-e772fcac1fb25d0dda917c0497010bf7-RegB	nan	nan	nan	nan	nan	nan	nan	nan	nan	nan	nan	nan	nan	nan	nan	nan	nan	nan	nan	nan	nan	nan	nan	nan	nan	nan	nan	nan	nan	nan	nan	nan	nan	nan	nan	nan	nan	nan	nan	nan	nan	nan	nan	nan	nan	nan	nan	nan	nan
03-e772fcac1fb25d0dda917c0497010bf7-RegC	nan	nan	nan	nan	nan	nan	nan	nan	nan	nan	nan	nan	nan	nan	nan	nan	nan	nan	nan	nan	nan	nan	nan	nan	nan	nan	nan	nan	nan	nan	nan	nan	nan	nan	nan	nan	nan	nan	nan	nan	nan	nan	nan	nan	nan	nan	nan	nan	nan
03-1ed92607083f3fd8132489a65bc944fe-FixA	nan	nan	nan	nan	nan	nan	nan	nan	nan	nan	nan	nan	nan	nan	nan	nan	nan	nan	nan	nan	nan	nan	nan	nan	nan	nan	nan	nan	nan	nan	nan	nan	nan	nan	nan	nan	nan	nan	nan	nan	nan	nan	nan	nan	nan	nan	nan	nan	nan
03-1ed92607083f3fd8132489a65bc944fe-FixB	nan	nan	nan	nan	nan	nan	nan	nan	nan	nan	nan	nan	nan	nan	nan	nan	nan	nan	nan	nan	nan	nan	nan	nan	nan	nan	nan	nan	nan	nan	nan	nan	nan	nan	nan	nan	nan	nan	nan	nan	nan	nan	nan	nan	nan	nan	nan	nan	nan
03-1ed92607083f3fd8132489a65bc944fe-FixC	nan	nan	nan	nan	nan	nan	nan	nan	nan	nan	nan	nan	nan	nan	nan	nan	nan	nan	nan	nan	nan	nan	nan	nan	nan	nan	nan	nan	nan	nan	nan	nan	nan	nan	nan	nan	nan	nan	nan	nan	nan	nan	nan	nan	nan	nan	nan	nan	nan
03-1ed92607083f3fd8132489a65bc944fe-RegA	-29.62	-29.41	-29.21	-29.01	-28.81	-28.62	-28.43	-28.25	-28.07	-27.89	-27.72	-27.54	-27.37	-27.21	-27.05	-26.9	-26.74	-26.59	-26.45	-26.31	-26.17	-26.04	-25.9	-25.77	-25.65	-25.53	-25.41	-25.3	-25.19	-25.09	-24.98	-24.89	-24.79	-24.7	-24.61	-24.53	-24.45	-24.37	-24.29	-24.23	-24.16	-24.1	-24.04	-23.98	-23.93	-23.88	-23.83	-23.78	-23.74
03-1ed92607083f3fd8132489a65bc944fe-RegB	nan	nan	nan	nan	nan	nan	nan	nan	nan	nan	nan	nan	nan	nan	nan	nan	nan	nan	nan	nan	nan	nan	nan	nan	nan	nan	nan	nan	nan	nan	nan	nan	nan	nan	nan	nan	nan	nan	nan	nan	nan	nan	nan	nan	nan	nan	nan	nan	nan
03-1ed92607083f3fd8132489a65bc944fe-RegC	nan	nan	nan	nan	nan	nan	nan	nan	nan	nan	nan	nan	nan	nan	nan	nan	nan	nan	nan	nan	nan	nan	nan	nan	nan	nan	nan	nan	nan	nan	nan	nan	nan	nan	nan	nan	nan	nan	nan	nan	nan	nan	nan	nan	nan	nan	nan	nan	nan
03-685ee641cbf18bd706d36cb768e77792-FixA	nan	nan	nan	nan	nan	nan	nan	nan	nan	nan	nan	nan	nan	nan	nan	nan	nan	nan	nan	nan	nan	nan	nan	nan	nan	nan	nan	nan	nan	nan	nan	nan	nan	nan	nan	nan	nan	nan	nan	nan	nan	nan	nan	nan	nan	nan	nan	nan	nan
03-685ee641cbf18bd706d36cb768e77792-FixB	nan	nan	nan	nan	nan	nan	nan	nan	nan	nan	nan	nan	nan	nan	nan	nan	nan	nan	nan	nan	nan	nan	nan	nan	nan	nan	nan	nan	nan	nan	nan	nan	nan	nan	nan	nan	nan	nan	nan	nan	nan	nan	nan	nan	nan	nan	nan	nan	nan
03-685ee641cbf18bd706d36cb768e77792-FixC	nan	nan	nan	nan	nan	nan	nan	nan	nan	nan	nan	nan	nan	nan	nan	nan	nan	nan	nan	nan	nan	nan	nan	nan	nan	nan	nan	nan	nan	nan	nan	nan	nan	nan	nan	nan	nan	nan	nan	nan	nan	nan	nan	nan	nan	nan	nan	nan	nan
03-685ee641cbf18bd706d36cb768e77792-RegA	-29.4314	-29.2301	-29.0289	-28.8315	-28.6361	-28.4464	-28.2626	-28.0788	-27.8988	-27.7247	-27.5525	-27.3822	-27.2177	-27.0571	-26.9004	-26.7475	-26.5966	-26.4495	-26.3063	-26.167	-26.0296	-25.898	-25.7684	-25.6426	-25.5226	-25.4046	-25.2905	-25.1802	-25.0718	-24.9673	-24.8667	-24.7719	-24.679	-24.59	-24.5029	-24.4216	-24.3423	-24.2668	-24.1952	-24.1294	-24.0637	-24.0037	-23.9456	-23.8934	-23.8411	-23.7928	-23.7463	-23.7018	-23.6612
03-685ee641cbf18bd706d36cb768e77792-RegB	nan	nan	nan	nan	nan	nan	nan	nan	nan	nan	nan	nan	nan	nan	nan	nan	nan	nan	nan	nan	nan	nan	nan	nan	nan	nan	nan	nan	nan	nan	nan	nan	nan	nan	nan	nan	nan	nan	nan	nan	nan	nan	nan	nan	nan	nan	nan	nan	nan
03-685ee641cbf18bd706d36cb768e77792-RegC	nan	nan	nan	nan	nan	nan	nan	nan	nan	nan	nan	nan	nan	nan	nan	nan	nan	nan	nan	nan	nan	nan	nan	nan	nan	nan	nan	nan	nan	nan	nan	nan	nan	nan	nan	nan	nan	nan	nan	nan	nan	nan	nan	nan	nan	nan	nan	nan	nan
03-8f3c51100093899ac5adeba84eebacf8-FixA	nan	nan	nan	nan	nan	nan	nan	nan	nan	nan	nan	nan	nan	nan	nan	nan	nan	nan	nan	nan	nan	nan	nan	nan	nan	nan	nan	nan	nan	nan	nan	nan	nan	nan	nan	nan	nan	nan	nan	nan	nan	nan	nan	nan	nan	nan	nan	nan	nan
03-8f3c51100093899ac5adeba84eebacf8-FixB	nan	nan	nan	nan	nan	nan	nan	nan	nan	nan	nan	nan	nan	nan	nan	nan	nan	nan	nan	nan	nan	nan	nan	nan	nan	nan	nan	nan	nan	nan	nan	nan	nan	nan	nan	nan	nan	nan	nan	nan	nan	nan	nan	nan	nan	nan	nan	nan	nan
03-8f3c51100093899ac5adeba84eebacf8-FixC	nan	nan	nan	nan	nan	nan	nan	nan	nan	nan	nan	nan	nan	nan	nan	nan	nan	nan	nan	nan	nan	nan	nan	nan	nan	nan	nan	nan	nan	nan	nan	nan	nan	nan	nan	nan	nan	nan	nan	nan	nan	nan	nan	nan	nan	nan	nan	nan	nan
03-8f3c51100093899ac5adeba84eebacf8-RegA	-29.0356	-29.4747	-29.1585	-28.5863	-28.2574	-28.4352	-28.424	-27.6297	-26.8701	-26.9756	-27.3354	-27.2198	-26.9505	-26.9348	-26.7932	-26.176	-25.7303	-26.0277	-26.1952	-25.3865	-24.521	-24.6121	-25.0315	-24.9464	-24.5671	-24.3622	-24.6828	-25.6252	-26.2961	-25.8301	-24.7075	-23.7614	-23.7246	-24.915	-25.8983	-25.2756	-24.0794	-23.6274	-23.3523	-22.5054	-22.0124	-22.8442	-23.9108	-23.8642	-22.9834	-22.0042	-21.5594	-22.044	-22.8608
03-8f3c51100093899ac5adeba84eebacf8-RegB	nan	nan	nan	nan	nan	nan	nan	nan	nan	nan	nan	nan	nan	nan	nan	nan	nan	nan	nan	nan	nan	nan	nan	nan	nan	nan	nan	nan	nan	nan	nan	nan	nan	nan	nan	nan	nan	nan	nan	nan	nan	nan	nan	nan	nan	nan	nan	nan	nan
03-8f3c51100093899ac5adeba84eebacf8-RegC	nan	nan	nan	nan	nan	nan	nan	nan	nan	nan	nan	nan	nan	nan	nan	nan	nan	nan	nan	nan	nan	nan	nan	nan	nan	nan	nan	nan	nan	nan	nan	nan	nan	nan	nan	nan	nan	nan	nan	nan	nan	nan	nan	nan	nan	nan	nan	nan	nan
03-621505ce6b6158046469882ba9c8f176-FixA	nan	nan	nan	nan	nan	nan	nan	nan	nan	nan	nan	nan	nan	nan	nan	nan	nan	nan	nan	nan	nan	nan	nan	nan	nan	nan	nan	nan	nan	nan	nan	nan	nan	nan	nan	nan	nan	nan	nan	nan	nan	nan	nan	nan	nan	nan	nan	nan	nan
03-621505ce6b6158046469882ba9c8f176-FixB	nan	nan	nan	nan	nan	nan	nan	nan	nan	nan	nan	nan	nan	nan	nan	nan	nan	nan	nan	nan	nan	nan	nan	nan	nan	nan	nan	nan	nan	nan	nan	nan	nan	nan	nan	nan	nan	nan	nan	nan	nan	nan	nan	nan	nan	nan	nan	nan	nan
03-621505ce6b6158046469882ba9c8f176-FixC	nan	nan	nan	nan	nan	nan	nan	nan	nan	nan	nan	nan	nan	nan	nan	nan	nan	nan	nan	nan	nan	nan	nan	nan	nan	nan	nan	nan	nan	nan	nan	nan	nan	nan	nan	nan	nan	nan	nan	nan	nan	nan	nan	nan	nan	nan	nan	nan	nan
03-621505ce6b6158046469882ba9c8f176-RegA	1.07	0.91	0.78	0.66	0.56	0.48	0.42	0.38	0.36	0.35	0.36	0.4	0.45	0.52	0.61	0.71	0.84	0.98	1.14	1.33	1.52	1.74	1.98	2.23	2.51	2.8	3.11	3.44	3.79	4.16	4.55	4.95	5.37	5.81	6.28	6.75	7.25	7.77	8.3	8.85	9.43	10.02	10.62	11.25	11.89	12.55	13.22	13.9	14.59
03-621505ce6b6158046469882ba9c8f176-RegB	nan	nan	nan	nan	nan	nan	nan	nan	nan	nan	nan	nan	nan	nan	nan	nan	nan	nan	nan	nan	nan	nan	nan	nan	nan	nan	nan	nan	nan	nan	nan	nan	nan	nan	nan	nan	nan	nan	nan	nan	nan	nan	nan	nan	nan	nan	nan	nan	nan
03-621505ce6b6158046469882ba9c8f176-RegC	nan	nan	nan	nan	nan	nan	nan	nan	nan	nan	nan	nan	nan	nan	nan	nan	nan	nan	nan	nan	nan	nan	nan	nan	nan	nan	nan	nan	nan	nan	nan	nan	nan	nan	nan	nan	nan	nan	nan	nan	nan	nan	nan	nan	nan	nan	nan	nan	nan
03-02328ef6f3addb303a0e75cc4fec921a-FixA	nan	nan	nan	nan	nan	nan	nan	nan	nan	nan	nan	nan	nan	nan	nan	nan	nan	nan	nan	nan	nan	nan	nan	nan	nan	nan	nan	nan	nan	nan	nan	nan	nan	nan	nan	nan	nan	nan	nan	nan	nan	nan	nan	nan	nan	nan	nan	nan	nan
03-02328ef6f3addb303a0e75cc4fec921a-FixB	nan	nan	nan	nan	nan	nan	nan	nan	nan	nan	nan	nan	nan	nan	nan	nan	nan	nan	nan	nan	nan	nan	nan	nan	nan	nan	nan	nan	nan	nan	nan	nan	nan	nan	nan	nan	nan	nan	nan	nan	nan	nan	nan	nan	nan	nan	nan	nan	nan
03-02328ef6f3addb303a0e75cc4fec921a-FixC	nan	nan	nan	nan	nan	nan	nan	nan	nan	nan	nan	nan	nan	nan	nan	nan	nan	nan	nan	nan	nan	nan	nan	nan	nan	nan	nan	nan	nan	nan	nan	nan	nan	nan	nan	nan	nan	nan	nan	nan	nan	nan	nan	nan	nan	nan	nan	nan	nan
03-02328ef6f3addb303a0e75cc4fec921a-RegA	-1.39513	-1.41448	-1.41836	-1.40674	-1.38159	-1.33902	-1.27903	-1.20744	-1.11649	-1.012	-0.892035	-0.75465	-0.60372	-0.43731	-0.253485	-0.056115	0.15867	0.388935	0.632745	0.89397	1.17068	1.46092	1.76859	2.09174	2.43036	2.7864	3.15405	3.54105	3.93966	4.35568	4.78912	5.23611	5.69858	6.17845	6.67188	7.18079	7.7071	8.24891	8.80232	9.37701	9.96525	10.567	11.1843	11.817	12.4633	13.1193	13.7869	14.4641	15.153
03-02328ef6f3addb303a0e75cc4fec921a-RegB	nan	nan	nan	nan	nan	nan	nan	nan	nan	nan	nan	nan	nan	nan	nan	nan	nan	nan	nan	nan	nan	nan	nan	nan	nan	nan	nan	nan	nan	nan	nan	nan	nan	nan	nan	nan	nan	nan	nan	nan	nan	nan	nan	nan	nan	nan	nan	nan	nan
03-02328ef6f3addb303a0e75cc4fec921a-RegC	nan	nan	nan	nan	nan	nan	nan	nan	nan	nan	nan	nan	nan	nan	nan	nan	nan	nan	nan	nan	nan	nan	nan	nan	nan	nan	nan	nan	nan	nan	nan	nan	nan	nan	nan	nan	nan	nan	nan	nan	nan	nan	nan	nan	nan	nan	nan	nan	nan
03-f57bbc71a2a15c1bbddaca5408e222d3-FixA	nan	nan	nan	nan	nan	nan	nan	nan	nan	nan	nan	nan	nan	nan	nan	nan	nan	nan	nan	nan	nan	nan	nan	nan	nan	nan	nan	nan	nan	nan	nan	nan	nan	nan	nan	nan	nan	nan	nan	nan	nan	nan	nan	nan	nan	nan	nan	nan	nan
03-f57bbc71a2a15c1bbddaca5408e222d3-FixB	nan	nan	nan	nan	nan	nan	nan	nan	nan	nan	nan	nan	nan	nan	nan	nan	nan	nan	nan	nan	nan	nan	nan	nan	nan	nan	nan	nan	nan	nan	nan	nan	nan	nan	nan	nan	nan	nan	nan	nan	nan	nan	nan	nan	nan	nan	nan	nan	nan
03-f57bbc71a2a15c1bbddaca5408e222d3-FixC	nan	nan	nan	nan	nan	nan	nan	nan	nan	nan	nan	nan	nan	nan	nan	nan	nan	nan	nan	nan	nan	nan	nan	nan	nan	nan	nan	nan	nan	nan	nan	nan	nan	nan	nan	nan	nan	nan	nan	nan	nan	nan	nan	nan	nan	nan	nan	nan	nan
03-f57bbc71a2a15c1bbddaca5408e222d3-RegA	-2.22104	-1.20061	0.164977	0.888675	0.0734357	-2.48091	-4.02113	-2.24458	0.234804	0.454702	-0.607433	-1.34612	-1.79657	-2.14261	-1.90842	-0.784941	0.28546	0.23342	-0.441455	-0.859062	-0.315709	1.57625	3.00405	2.19703	0.110541	-1.73531	-1.87746	0.405195	2.85931	3.31568	3.65545	5.80455	7.00249	4.56605	2.37887	4.46796	7.77963	8.13405	6.26646	4.43316	5.10722	9.39539	12.1976	8.90084	5.42454	8.56803	13.91	15.3085	14.1068
03-f57bbc71a2a15c1bbddaca5408e222d3-RegB	nan	nan	nan	nan	nan	nan	nan	nan	nan	nan	nan	nan	nan	nan	nan	nan	nan	nan	nan	nan	nan	nan	nan	nan	nan	nan	nan	nan	nan	nan	nan	nan	nan	nan	nan	nan	nan	nan	nan	nan	nan	nan	nan	nan	nan	nan	nan	nan	nan
03-f57bbc71a2a15c1bbddaca5408e222d3-RegC	nan	nan	nan	nan	nan	nan	nan	nan	nan	nan	nan	nan	nan	nan	nan	nan	nan	nan	nan	nan	nan	nan	nan	nan	nan	nan	nan	nan	nan	nan	nan	nan	nan	nan	nan	nan	nan	nan	nan	nan	nan	nan	nan	nan	nan	nan	nan	nan	nan
03-fea96982caab6b2dc0ec9c1738918f03-FixA	nan	nan	nan	nan	nan	nan	nan	nan	nan	nan	nan	nan	nan	nan	nan	nan	nan	nan	nan	nan	nan	nan	nan	nan	nan	nan	nan	nan	nan	nan	nan	nan	nan	nan	nan	nan	nan	nan	nan	nan	nan	nan	nan	nan	nan	nan	nan	nan	nan
03-fea96982caab6b2dc0ec9c1738918f03-FixB	nan	nan	nan	nan	nan	nan	nan	nan	nan	nan	nan	nan	nan	nan	nan	nan	nan	nan	nan	nan	nan	nan	nan	nan	nan	nan	nan	nan	nan	nan	nan	nan	nan	nan	nan	nan	nan	nan	nan	nan	nan	nan	nan	nan	nan	nan	nan	nan	nan
03-fea96982caab6b2dc0ec9c1738918f03-FixC	nan	nan	nan	nan	nan	nan	nan	nan	nan	nan	nan	nan	nan	nan	nan	nan	nan	nan	nan	nan	nan	nan	nan	nan	nan	nan	nan	nan	nan	nan	nan	nan	nan	nan	nan	nan	nan	nan	nan	nan	nan	nan	nan	nan	nan	nan	nan	nan	nan
03-fea96982caab6b2dc0ec9c1738918f03-RegA	38.91	39.32	39.73	40.14	40.55	40.96	41.38	41.79	42.21	42.63	43.05	43.47	43.9	44.32	44.75	45.17	45.6	46.03	46.46	46.89	47.33	47.76	48.2	48.63	49.08	49.52	49.96	50.4	50.84	51.29	51.74	52.19	52.63	53.08	53.54	53.99	54.45	54.9	55.36	55.82	56.28	56.74	57.2	57.67	58.13	58.59	59.05	59.52	59.98
03-fea96982caab6b2dc0ec9c1738918f03-RegB	nan	nan	nan	nan	nan	nan	nan	nan	nan	nan	nan	nan	nan	nan	nan	nan	nan	nan	nan	nan	nan	nan	nan	nan	nan	nan	nan	nan	nan	nan	nan	nan	nan	nan	nan	nan	nan	nan	nan	nan	nan	nan	nan	nan	nan	nan	nan	nan	nan
03-fea96982caab6b2dc0ec9c1738918f03-RegC	nan	nan	nan	nan	nan	nan	nan	nan	nan	nan	nan	nan	nan	nan	nan	nan	nan	nan	nan	nan	nan	nan	nan	nan	nan	nan	nan	nan	nan	nan	nan	nan	nan	nan	nan	nan	nan	nan	nan	nan	nan	nan	nan	nan	nan	nan	nan	nan	nan
03-479f9e9c78548ccf60c91a2f4cfbdc13-FixA	nan	nan	nan	nan	nan	nan	nan	nan	nan	nan	nan	nan	nan	nan	nan	nan	nan	nan	nan	nan	nan	nan	nan	nan	nan	nan	nan	nan	nan	nan	nan	nan	nan	nan	nan	nan	nan	nan	nan	nan	nan	nan	nan	nan	nan	nan	nan	nan	nan
03-479f9e9c78548ccf60c91a2f4cfbdc13-FixB	nan	nan	nan	nan	nan	nan	nan	nan	nan	nan	nan	nan	nan	nan	nan	nan	nan	nan	nan	nan	nan	nan	nan	nan	nan	nan	nan	nan	nan	nan	nan	nan	nan	nan	nan	nan	nan	nan	nan	nan	nan	nan	nan	nan	nan	nan	nan	nan	nan
03-479f9e9c78548ccf60c91a2f4cfbdc13-FixC	nan	nan	nan	nan	nan	nan	nan	nan	nan	nan	nan	nan	nan	nan	nan	nan	nan	nan	nan	nan	nan	nan	nan	nan	nan	nan	nan	nan	nan	nan	nan	nan	nan	nan	nan	nan	nan	nan	nan	nan	nan	nan	nan	nan	nan	nan	nan	nan	nan
03-479f9e9c78548ccf60c91a2f4cfbdc13-RegA	38.938	39.3385	39.743	40.1474	40.5576	40.9659	41.3761	41.7883	42.2004	42.6164	43.0325	43.4524	43.8723	44.2941	44.7159	45.1416	45.5673	45.9969	46.4245	46.856	47.2875	47.7229	48.1602	48.5975	49.0368	49.478	49.9191	50.3642	50.8092	51.2562	51.7051	52.156	52.6088	53.0616	53.5182	53.9749	54.4335	54.8921	55.3545	55.817	56.2814	56.7477	57.2179	57.6862	58.1545	58.6228	59.091	59.5574	60.0256
03-479f9e9c78548ccf60c91a2f4cfbdc13-RegB	nan	nan	nan	nan	nan	nan	nan	nan	nan	nan	nan	nan	nan	nan	nan	nan	nan	nan	nan	nan	nan	nan	nan	nan	nan	nan	nan	nan	nan	nan	nan	nan	nan	nan	nan	nan	nan	nan	nan	nan	nan	nan	nan	nan	nan	nan	nan	nan	nan
03-479f9e9c78548ccf60c91a2f4cfbdc13-RegC	nan	nan	nan	nan	nan	nan	nan	nan	nan	nan	nan	nan	nan	nan	nan	nan	nan	nan	nan	nan	nan	nan	nan	nan	nan	nan	nan	nan	nan	nan	nan	nan	nan	nan	nan	nan	nan	nan	nan	nan	nan	nan	nan	nan	nan	nan	nan	nan	nan
03-5d0848ee151d8a7035288a2c2480ca70-FixA	nan	nan	nan	nan	nan	nan	nan	nan	nan	nan	nan	nan	nan	nan	nan	nan	nan	nan	nan	nan	nan	nan	nan	nan	nan	nan	nan	nan	nan	nan	nan	nan	nan	nan	nan	nan	nan	nan	nan	nan	nan	nan	nan	nan	nan	nan	nan	nan	nan
03-5d0848ee151d8a7035288a2c2480ca70-FixB	nan	nan	nan	nan	nan	nan	nan	nan	nan	nan	nan	nan	nan	nan	nan	nan	nan	nan	nan	nan	nan	nan	nan	nan	nan	nan	nan	nan	nan	nan	nan	nan	nan	nan	nan	nan	nan	nan	nan	nan	nan	nan	nan	nan	nan	nan	nan	nan	nan
03-5d0848ee151d8a7035288a2c2480ca70-FixC	nan	nan	nan	nan	nan	nan	nan	nan	nan	nan	nan	nan	nan	nan	nan	nan	nan	nan	nan	nan	nan	nan	nan	nan	nan	nan	nan	nan	nan	nan	nan	nan	nan	nan	nan	nan	nan	nan	nan	nan	nan	nan	nan	nan	nan	nan	nan	nan	nan
03-5d0848ee151d8a7035288a2c2480ca70-RegA	38.7	38.7	42.57	42.57	42.57	42.57	42.57	42.57	42.57	42.57	42.57	42.57	42.57	46.44	50.31	46.44	50.31	50.31	50.31	54.18	54.18	50.31	54.18	50.31	54.18	54.18	54.18	58.05	54.18	58.05	58.05	54.18	54.18	54.18	54.18	50.31	54.18	54.18	54.18	58.05	54.18	54.18	58.05	54.18	58.05	61.92	58.05	61.92	61.92
03-5d0848ee151d8a7035288a2c2480ca70-RegB	nan	nan	nan	nan	nan	nan	nan	nan	nan	nan	nan	nan	nan	nan	nan	nan	nan	nan	nan	nan	nan	nan	nan	nan	nan	nan	nan	nan	nan	nan	nan	nan	nan	nan	nan	nan	nan	nan	nan	nan	nan	nan	nan	nan	nan	nan	nan	nan	nan
03-5d0848ee151d8a7035288a2c2480ca70-RegC	nan	nan	nan	nan	nan	nan	nan	nan	nan	nan	nan	nan	nan	nan	nan	nan	nan	nan	nan	nan	nan	nan	nan	nan	nan	nan	nan	nan	nan	nan	nan	nan	nan	nan	nan	nan	nan	nan	nan	nan	nan	nan	nan	nan	nan	nan	nan	nan	nan
03-4beabccc3fcc6d3621b5dcfd8493dfac-FixA	nan	nan	nan	nan	nan	nan	nan	nan	nan	nan	nan	nan	nan	nan	nan	nan	nan	nan	nan	nan	nan	nan	nan	nan	nan	nan	nan	nan	nan	nan	nan	nan	nan	nan	nan	nan	nan	nan	nan	nan	nan	nan	nan	nan	nan	nan	nan	nan	nan
03-4beabccc3fcc6d3621b5dcfd8493dfac-FixB	nan	nan	nan	nan	nan	nan	nan	nan	nan	nan	nan	nan	nan	nan	nan	nan	nan	nan	nan	nan	nan	nan	nan	nan	nan	nan	nan	nan	nan	nan	nan	nan	nan	nan	nan	nan	nan	nan	nan	nan	nan	nan	nan	nan	nan	nan	nan	nan	nan
03-4beabccc3fcc6d3621b5dcfd8493dfac-FixC	nan	nan	nan	nan	nan	nan	nan	nan	nan	nan	nan	nan	nan	nan	nan	nan	nan	nan	nan	nan	nan	nan	nan	nan	nan	nan	nan	nan	nan	nan	nan	nan	nan	nan	nan	nan	nan	nan	nan	nan	nan	nan	nan	nan	nan	nan	nan	nan	nan
03-4beabccc3fcc6d3621b5dcfd8493dfac-RegA	80.65	79.52	78.42	77.35	76.32	75.31	74.34	73.4	72.49	71.61	70.77	69.95	69.17	68.42	67.7	67.01	66.35	65.73	65.14	64.57	64.04	63.54	63.08	62.64	62.24	61.86	61.52	61.21	60.94	60.69	60.48	60.3	60.14	60.03	59.94	59.88	59.86	59.86	59.9	59.97	60.07	60.21	60.37	60.57	60.78	61.03	61.31	61.6	61.91
03-4beabccc3fcc6d3621b5dcfd8493dfac-RegB	nan	nan	nan	nan	nan	nan	nan	nan	nan	nan	nan	nan	nan	nan	nan	nan	nan	nan	nan	nan	nan	nan	nan	nan	nan	nan	nan	nan	nan	nan	nan	nan	nan	nan	nan	nan	nan	nan	nan	nan	nan	nan	nan	nan	nan	nan	nan	nan	nan
03-4beabccc3fcc6d3621b5dcfd8493dfac-RegC	nan	nan	nan	nan	nan	nan	nan	nan	nan	nan	nan	nan	nan	nan	nan	nan	nan	nan	nan	nan	nan	nan	nan	nan	nan	nan	nan	nan	nan	nan	nan	nan	nan	nan	nan	nan	nan	nan	nan	nan	nan	nan	nan	nan	nan	nan	nan	nan	nan
03-f105e726d5500ba884197d3d90bbfcef-FixA	nan	nan	nan	nan	nan	nan	nan	nan	nan	nan	nan	nan	nan	nan	nan	nan	nan	nan	nan	nan	nan	nan	nan	nan	nan	nan	nan	nan	nan	nan	nan	nan	nan	nan	nan	nan	nan	nan	nan	nan	nan	nan	nan	nan	nan	nan	nan	nan	nan
03-f105e726d5500ba884197d3d90bbfcef-FixB	nan	nan	nan	nan	nan	nan	nan	nan	nan	nan	nan	nan	nan	nan	nan	nan	nan	nan	nan	nan	nan	nan	nan	nan	nan	nan	nan	nan	nan	nan	nan	nan	nan	nan	nan	nan	nan	nan	nan	nan	nan	nan	nan	nan	nan	nan	nan	nan	nan
03-f105e726d5500ba884197d3d90bbfcef-FixC	nan	nan	nan	nan	nan	nan	nan	nan	nan	nan	nan	nan	nan	nan	nan	nan	nan	nan	nan	nan	nan	nan	nan	nan	nan	nan	nan	nan	nan	nan	nan	nan	nan	nan	nan	nan	nan	nan	nan	nan	nan	nan	nan	nan	nan	nan	nan	nan	nan
03-f105e726d5500ba884197d3d90bbfcef-RegA	81.6028	80.4167	79.2615	78.1392	77.0517	75.9952	74.9735	73.9847	73.0288	72.1058	71.2157	70.3585	69.5362	68.7467	67.9901	67.2645	66.5737	65.9158	65.2927	64.6987	64.1414	63.6151	63.1236	62.665	62.2373	61.8445	61.4846	61.1576	60.8654	60.6042	60.3759	60.1824	60.0198	59.8921	59.7973	59.7354	59.7064	59.7102	59.747	59.8186	59.9211	60.0585	60.2288	60.4281	60.6545	60.9119	61.1924	61.4982	61.8271
03-f105e726d5500ba884197d3d90bbfcef-RegB	nan	nan	nan	nan	nan	nan	nan	nan	nan	nan	nan	nan	nan	nan	nan	nan	nan	nan	nan	nan	nan	nan	nan	nan	nan	nan	nan	nan	nan	nan	nan	nan	nan	nan	nan	nan	nan	nan	nan	nan	nan	nan	nan	nan	nan	nan	nan	nan	nan
03-f105e726d5500ba884197d3d90bbfcef-RegC	nan	nan	nan	nan	nan	nan	nan	nan	nan	nan	nan	nan	nan	nan	nan	nan	nan	nan	nan	nan	nan	nan	nan	nan	nan	nan	nan	nan	nan	nan	nan	nan	nan	nan	nan	nan	nan	nan	nan	nan	nan	nan	nan	nan	nan	nan	nan	nan	nan
03-a2b07b96aae7ff55cbeeca107ff804ab-FixA	nan	nan	nan	nan	nan	nan	nan	nan	nan	nan	nan	nan	nan	nan	nan	nan	nan	nan	nan	nan	nan	nan	nan	nan	nan	nan	nan	nan	nan	nan	nan	nan	nan	nan	nan	nan	nan	nan	nan	nan	nan	nan	nan	nan	nan	nan	nan	nan	nan
03-a2b07b96aae7ff55cbeeca107ff804ab-FixB	nan	nan	nan	nan	nan	nan	nan	nan	nan	nan	nan	nan	nan	nan	nan	nan	nan	nan	nan	nan	nan	nan	nan	nan	nan	nan	nan	nan	nan	nan	nan	nan	nan	nan	nan	nan	nan	nan	nan	nan	nan	nan	nan	nan	nan	nan	nan	nan	nan
03-a2b07b96aae7ff55cbeeca107ff804ab-FixC	nan	nan	nan	nan	nan	nan	nan	nan	nan	nan	nan	nan	nan	nan	nan	nan	nan	nan	nan	nan	nan	nan	nan	nan	nan	nan	nan	nan	nan	nan	nan	nan	nan	nan	nan	nan	nan	nan	nan	nan	nan	nan	nan	nan	nan	nan	nan	nan	nan
03-a2b07b96aae7ff55cbeeca107ff804ab-RegA	81.0026	80.9421	79.5077	77.5809	76.0437	75.458	75.088	74.1397	72.9323	71.9831	71.4512	71.2239	70.4408	68.4772	66.5101	65.8115	66.0577	66.4768	66.1818	64.7119	63.5671	64.1403	65.0883	64.8051	63.7669	62.7831	61.6352	60.0968	59.1563	59.745	61.0389	61.9015	61.9931	61.3009	60.2793	59.4435	58.9835	59.0084	59.6822	60.9788	61.9159	61.6447	61.2401	61.8509	62.3239	61.3795	60.3623	60.8487	61.7946
03-a2b07b96aae7ff55cbeeca107ff804ab-RegB	nan	nan	nan	nan	nan	nan	nan	nan	nan	nan	nan	nan	nan	nan	nan	nan	nan	nan	nan	nan	nan	nan	nan	nan	nan	nan	nan	nan	nan	nan	nan	nan	nan	nan	nan	nan	nan	nan	nan	nan	nan	nan	nan	nan	nan	nan	nan	nan	nan
03-a2b07b96aae7ff55cbeeca107ff804ab-RegC	nan	nan	nan	nan	nan	nan	nan	nan	nan	nan	nan	nan	nan	nan	nan	nan	nan	nan	nan	nan	nan	nan	nan	nan	nan	nan	nan	nan	nan	nan	nan	nan	nan	nan	nan	nan	nan	nan	nan	nan	nan	nan	nan	nan	nan	nan	nan	nan	nan
03-ab03203b80ee85c5ea4a247a38ec1f1d-FixA	nan	nan	nan	nan	nan	nan	nan	nan	nan	nan	nan	nan	nan	nan	nan	nan	nan	nan	nan	nan	nan	nan	nan	nan	nan	nan	nan	nan	nan	nan	nan	nan	nan	nan	nan	nan	nan	nan	nan	nan	nan	nan	nan	nan	nan	nan	nan	nan	nan
03-ab03203b80ee85c5ea4a247a38ec1f1d-FixB	nan	nan	nan	nan	nan	nan	nan	nan	nan	nan	nan	nan	nan	nan	nan	nan	nan	nan	nan	nan	nan	nan	nan	nan	nan	nan	nan	nan	nan	nan	nan	nan	nan	nan	nan	nan	nan	nan	nan	nan	nan	nan	nan	nan	nan	nan	nan	nan	nan
03-ab03203b80ee85c5ea4a247a38ec1f1d-FixC	nan	nan	nan	nan	nan	nan	nan	nan	nan	nan	nan	nan	nan	nan	nan	nan	nan	nan	nan	nan	nan	nan	nan	nan	nan	nan	nan	nan	nan	nan	nan	nan	nan	nan	nan	nan	nan	nan	nan	nan	nan	nan	nan	nan	nan	nan	nan	nan	nan
03-ab03203b80ee85c5ea4a247a38ec1f1d-RegA	9.33	8.75	8.18	7.61	7.05	6.48	5.93	5.37	4.82	4.28	3.73	3.19	2.66	2.13	1.6	1.08	0.56	0.04	-0.47	-0.98	-1.49	-1.99	-2.49	-2.98	-3.47	-3.96	-4.44	-4.92	-5.39	-5.87	-6.34	-6.8	-7.26	-7.72	-8.17	-8.62	-9.07	-9.51	-9.95	-10.38	-10.81	-11.24	-11.66	-12.08	-12.49	-12.9	-13.3	-13.7	-14.09
03-ab03203b80ee85c5ea4a247a38ec1f1d-RegB	nan	nan	nan	nan	nan	nan	nan	nan	nan	nan	nan	nan	nan	nan	nan	nan	nan	nan	nan	nan	nan	nan	nan	nan	nan	nan	nan	nan	nan	nan	nan	nan	nan	nan	nan	nan	nan	nan	nan	nan	nan	nan	nan	nan	nan	nan	nan	nan	nan
03-ab03203b80ee85c5ea4a247a38ec1f1d-RegC	nan	nan	nan	nan	nan	nan	nan	nan	nan	nan	nan	nan	nan	nan	nan	nan	nan	nan	nan	nan	nan	nan	nan	nan	nan	nan	nan	nan	nan	nan	nan	nan	nan	nan	nan	nan	nan	nan	nan	nan	nan	nan	nan	nan	nan	nan	nan	nan	nan
03-a8599cf71fe84a9b0887af9aaf14b33b-FixA	nan	nan	nan	nan	nan	nan	nan	nan	nan	nan	nan	nan	nan	nan	nan	nan	nan	nan	nan	nan	nan	nan	nan	nan	nan	nan	nan	nan	nan	nan	nan	nan	nan	nan	nan	nan	nan	nan	nan	nan	nan	nan	nan	nan	nan	nan	nan	nan	nan
03-a8599cf71fe84a9b0887af9aaf14b33b-FixB	nan	nan	nan	nan	nan	nan	nan	nan	nan	nan	nan	nan	nan	nan	nan	nan	nan	nan	nan	nan	nan	nan	nan	nan	nan	nan	nan	nan	nan	nan	nan	nan	nan	nan	nan	nan	nan	nan	nan	nan	nan	nan	nan	nan	nan	nan	nan	nan	nan
03-a8599cf71fe84a9b0887af9aaf14b33b-FixC	nan	nan	nan	nan	nan	nan	nan	nan	nan	nan	nan	nan	nan	nan	nan	nan	nan	nan	nan	nan	nan	nan	nan	nan	nan	nan	nan	nan	nan	nan	nan	nan	nan	nan	nan	nan	nan	nan	nan	nan	nan	nan	nan	nan	nan	nan	nan	nan	nan
03-a8599cf71fe84a9b0887af9aaf14b33b-RegA	9.22027	8.64945	8.0825	7.51941	6.96019	6.40291	5.85144	5.30383	4.75623	4.21636	3.6765	3.14244	2.61225	2.08593	1.56155	1.04296	0.52632	0.013545	-0.49536	-1.00039	-1.50156	-2.00079	-2.49615	-2.98764	-3.47526	-3.95901	-4.43889	-4.9149	-5.38898	-5.85725	-6.32358	-6.78604	-7.24464	-7.69936	-8.15022	-8.59914	-9.04419	-9.48537	-9.92075	-10.3542	-10.7838	-11.2095	-11.6313	-12.0492	-12.4614	-12.8697	-13.2702	-13.663	-14.05
03-a8599cf71fe84a9b0887af9aaf14b33b-RegB	nan	nan	nan	nan	nan	nan	nan	nan	nan	nan	nan	nan	nan	nan	nan	nan	nan	nan	nan	nan	nan	nan	nan	nan	nan	nan	nan	nan	nan	nan	nan	nan	nan	nan	nan	nan	nan	nan	nan	nan	nan	nan	nan	nan	nan	nan	nan	nan	nan
03-a8599cf71fe84a9b0887af9aaf14b33b-RegC	nan	nan	nan	nan	nan	nan	nan	nan	nan	nan	nan	nan	nan	nan	nan	nan	nan	nan	nan	nan	nan	nan	nan	nan	nan	nan	nan	nan	nan	nan	nan	nan	nan	nan	nan	nan	nan	nan	nan	nan	nan	nan	nan	nan	nan	nan	nan	nan	nan
03-b8718626c67c2b7e9328e1349f333459-FixA	nan	nan	nan	nan	nan	nan	nan	nan	nan	nan	nan	nan	nan	nan	nan	nan	nan	nan	nan	nan	nan	nan	nan	nan	nan	nan	nan	nan	nan	nan	nan	nan	nan	nan	nan	nan	nan	nan	nan	nan	nan	nan	nan	nan	nan	nan	nan	nan	nan
03-b8718626c67c2b7e9328e1349f333459-FixB	nan	nan	nan	nan	nan	nan	nan	nan	nan	nan	nan	nan	nan	nan	nan	nan	nan	nan	nan	nan	nan	nan	nan	nan	nan	nan	nan	nan	nan	nan	nan	nan	nan	nan	nan	nan	nan	nan	nan	nan	nan	nan	nan	nan	nan	nan	nan	nan	nan
03-b8718626c67c2b7e9328e1349f333459-FixC	nan	nan	nan	nan	nan	nan	nan	nan	nan	nan	nan	nan	nan	nan	nan	nan	nan	nan	nan	nan	nan	nan	nan	nan	nan	nan	nan	nan	nan	nan	nan	nan	nan	nan	nan	nan	nan	nan	nan	nan	nan	nan	nan	nan	nan	nan	nan	nan	nan
03-b8718626c67c2b7e9328e1349f333459-RegA	9.77647	9.66876	8.69483	7.4699	6.60918	6.46931	6.3564	5.63604	5.01001	5.13708	5.08679	3.92397	2.39913	1.48354	1.23683	1.3721	1.1476	0.0196327	-1.20057	-1.579	-1.20264	-0.508801	-0.265636	-1.02566	-2.01125	-2.41789	-2.91552	-4.21314	-5.39911	-5.49732	-5.24582	-5.59715	-6.31755	-6.96946	-7.70359	-8.72717	-9.74422	-10.3303	-10.1311	-9.1104	-8.61543	-9.84575	-11.4327	-11.7093	-11.1412	-10.7301	-11.0402	-12.2958	-13.7162
03-b8718626c67c2b7e9328e1349f333459-RegB	nan	nan	nan	nan	nan	nan	nan	nan	nan	nan	nan	nan	nan	nan	nan	nan	nan	nan	nan	nan	nan	nan	nan	nan	nan	nan	nan	nan	nan	nan	nan	nan	nan	nan	nan	nan	nan	nan	nan	nan	nan	nan	nan	nan	nan	nan	nan	nan	nan
03-b8718626c67c2b7e9328e1349f333459-RegC	nan	nan	nan	nan	nan	nan	nan	nan	nan	nan	nan	nan	nan	nan	nan	nan	nan	nan	nan	nan	nan	nan	nan	nan	nan	nan	nan	nan	nan	nan	nan	nan	nan	nan	nan	nan	nan	nan	nan	nan	nan	nan	nan	nan	nan	nan	nan	nan	nan
03-faff82990486fec835e5ac229c623bcb-FixA	nan	nan	nan	nan	nan	nan	nan	nan	nan	nan	nan	nan	nan	nan	nan	nan	nan	nan	nan	nan	nan	nan	nan	nan	nan	nan	nan	nan	nan	nan	nan	nan	nan	nan	nan	nan	nan	nan	nan	nan	nan	nan	nan	nan	nan	nan	nan	nan	nan
03-faff82990486fec835e5ac229c623bcb-FixB	nan	nan	nan	nan	nan	nan	nan	nan	nan	nan	nan	nan	nan	nan	nan	nan	nan	nan	nan	nan	nan	nan	nan	nan	nan	nan	nan	nan	nan	nan	nan	nan	nan	nan	nan	nan	nan	nan	nan	nan	nan	nan	nan	nan	nan	nan	nan	nan	nan
03-faff82990486fec835e5ac229c623bcb-FixC	nan	nan	nan	nan	nan	nan	nan	nan	nan	nan	nan	nan	nan	nan	nan	nan	nan	nan	nan	nan	nan	nan	nan	nan	nan	nan	nan	nan	nan	nan	nan	nan	nan	nan	nan	nan	nan	nan	nan	nan	nan	nan	nan	nan	nan	nan	nan	nan	nan
03-faff82990486fec835e5ac229c623bcb-RegA	-82.76	-81.43	-80.13	-78.85	-77.59	-76.35	-75.14	-73.95	-72.79	-71.65	-70.53	-69.44	-68.37	-67.32	-66.3	-65.3	-64.32	-63.37	-62.44	-61.53	-60.65	-59.79	-58.95	-58.14	-57.35	-56.59	-55.85	-55.13	-54.44	-53.77	-53.12	-52.5	-51.89	-51.32	-50.77	-50.24	-49.73	-49.25	-48.79	-48.35	-47.94	-47.55	-47.18	-46.84	-46.52	-46.22	-45.94	-45.68	-45.44
03-faff82990486fec835e5ac229c623bcb-RegB	nan	nan	nan	nan	nan	nan	nan	nan	nan	nan	nan	nan	nan	nan	nan	nan	nan	nan	nan	nan	nan	nan	nan	nan	nan	nan	nan	nan	nan	nan	nan	nan	nan	nan	nan	nan	nan	nan	nan	nan	nan	nan	nan	nan	nan	nan	nan	nan	nan
03-faff82990486fec835e5ac229c623bcb-RegC	nan	nan	nan	nan	nan	nan	nan	nan	nan	nan	nan	nan	nan	nan	nan	nan	nan	nan	nan	nan	nan	nan	nan	nan	nan	nan	nan	nan	nan	nan	nan	nan	nan	nan	nan	nan	nan	nan	nan	nan	nan	nan	nan	nan	nan	nan	nan	nan	nan
03-d88801aa91153b0f3dfbb6e96a1e890c-FixA	nan	nan	nan	nan	nan	nan	nan	nan	nan	nan	nan	nan	nan	nan	nan	nan	nan	nan	nan	nan	nan	nan	nan	nan	nan	nan	nan	nan	nan	nan	nan	nan	nan	nan	nan	nan	nan	nan	nan	nan	nan	nan	nan	nan	nan	nan	nan	nan	nan
03-d88801aa91153b0f3dfbb6e96a1e890c-FixB	nan	nan	nan	nan	nan	nan	nan	nan	nan	nan	nan	nan	nan	nan	nan	nan	nan	nan	nan	nan	nan	nan	nan	nan	nan	nan	nan	nan	nan	nan	nan	nan	nan	nan	nan	nan	nan	nan	nan	nan	nan	nan	nan	nan	nan	nan	nan	nan	nan
03-d88801aa91153b0f3dfbb6e96a1e890c-FixC	nan	nan	nan	nan	nan	nan	nan	nan	nan	nan	nan	nan	nan	nan	nan	nan	nan	nan	nan	nan	nan	nan	nan	nan	nan	nan	nan	nan	nan	nan	nan	nan	nan	nan	nan	nan	nan	nan	nan	nan	nan	nan	nan	nan	nan	nan	nan	nan	nan
03-d88801aa91153b0f3dfbb6e96a1e890c-RegA	-81.0175	-79.0299	-80.3502	-82.6634	-83.6546	-82.0016	-80.4173	-81.267	-81.2976	-77.423	-73.1831	-72.4072	-73.0175	-72.0802	-69.5109	-66.3023	-64.8432	-66.7094	-68.4418	-66.6902	-64.3205	-64.5303	-64.7366	-61.9201	-57.9727	-55.6098	-55.2841	-56.5214	-57.4933	-56.5126	-54.194	-51.7243	-49.9728	-49.626	-50.9465	-53.5198	-54.3863	-51.1263	-47.1558	-46.2571	-46.1154	-43.8157	-41.9092	-43.1891	-44.0537	-40.78	-38.0213	-41.042	-46.1235
03-d88801aa91153b0f3dfbb6e96a1e890c-RegB	nan	nan	nan	nan	nan	nan	nan	nan	nan	nan	nan	nan	nan	nan	nan	nan	nan	nan	nan	nan	nan	nan	nan	nan	nan	nan	nan	nan	nan	nan	nan	nan	nan	nan	nan	nan	nan	nan	nan	nan	nan	nan	nan	nan	nan	nan	nan	nan	nan
03-d88801aa91153b0f3dfbb6e96a1e890c-RegC	nan	nan	nan	nan	nan	nan	nan	nan	nan	nan	nan	nan	nan	nan	nan	nan	nan	nan	nan	nan	nan	nan	nan	nan	nan	nan	nan	nan	nan	nan	nan	nan	nan	nan	nan	nan	nan	nan	nan	nan	nan	nan	nan	nan	nan	nan	nan	nan	nan
03-7d3ec2a875673920337f13dbca24957d-FixA	nan	nan	nan	nan	nan	nan	nan	nan	nan	nan	nan	nan	nan	nan	nan	nan	nan	nan	nan	nan	nan	nan	nan	nan	nan	nan	nan	nan	nan	nan	nan	nan	nan	nan	nan	nan	nan	nan	nan	nan	nan	nan	nan	nan	nan	nan	nan	nan	nan
03-7d3ec2a875673920337f13dbca24957d-FixB	nan	nan	nan	nan	nan	nan	nan	nan	nan	nan	nan	nan	nan	nan	nan	nan	nan	nan	nan	nan	nan	nan	nan	nan	nan	nan	nan	nan	nan	nan	nan	nan	nan	nan	nan	nan	nan	nan	nan	nan	nan	nan	nan	nan	nan	nan	nan	nan	nan
03-7d3ec2a875673920337f13dbca24957d-FixC	nan	nan	nan	nan	nan	nan	nan	nan	nan	nan	nan	nan	nan	nan	nan	nan	nan	nan	nan	nan	nan	nan	nan	nan	nan	nan	nan	nan	nan	nan	nan	nan	nan	nan	nan	nan	nan	nan	nan	nan	nan	nan	nan	nan	nan	nan	nan	nan	nan
03-7d3ec2a875673920337f13dbca24957d-RegA	-82.4479	-82.2682	-81.0111	-79.2095	-77.3966	-75.9811	-74.8673	-73.8087	-72.4669	-70.6973	-69.2511	-68.7871	-68.6193	-67.937	-66.8735	-65.7114	-64.3199	-62.6789	-61.7062	-62.0751	-62.3389	-61.0744	-59.4209	-58.692	-57.94	-56.1811	-54.9794	-55.7402	-56.0676	-53.6497	-51.247	-51.8749	-53.3308	-52.7644	-51.0403	-49.7637	-49.1131	-48.7918	-48.1893	-46.9177	-46.0413	-46.5962	-47.5162	-47.4718	-46.792	-46.1581	-45.6073	-45.0982	-45.1291
03-7d3ec2a875673920337f13dbca24957d-RegB	nan	nan	nan	nan	nan	nan	nan	nan	nan	nan	nan	nan	nan	nan	nan	nan	nan	nan	nan	nan	nan	nan	nan	nan	nan	nan	nan	nan	nan	nan	nan	nan	nan	nan	nan	nan	nan	nan	nan	nan	nan	nan	nan	nan	nan	nan	nan	nan	nan
03-7d3ec2a875673920337f13dbca24957d-RegC	nan	nan	nan	nan	nan	nan	nan	nan	nan	nan	nan	nan	nan	nan	nan	nan	nan	nan	nan	nan	nan	nan	nan	nan	nan	nan	nan	nan	nan	nan	nan	nan	nan	nan	nan	nan	nan	nan	nan	nan	nan	nan	nan	nan	nan	nan	nan	nan	nan
03-187895eb56048a0b42a0eac0f769dbbb-FixA	nan	nan	nan	nan	nan	nan	nan	nan	nan	nan	nan	nan	nan	nan	nan	nan	nan	nan	nan	nan	nan	nan	nan	nan	nan	nan	nan	nan	nan	nan	nan	nan	nan	nan	nan	nan	nan	nan	nan	nan	nan	nan	nan	nan	nan	nan	nan	nan	nan
03-187895eb56048a0b42a0eac0f769dbbb-FixB	nan	nan	nan	nan	nan	nan	nan	nan	nan	nan	nan	nan	nan	nan	nan	nan	nan	nan	nan	nan	nan	nan	nan	nan	nan	nan	nan	nan	nan	nan	nan	nan	nan	nan	nan	nan	nan	nan	nan	nan	nan	nan	nan	nan	nan	nan	nan	nan	nan
03-187895eb56048a0b42a0eac0f769dbbb-FixC	nan	nan	nan	nan	nan	nan	nan	nan	nan	nan	nan	nan	nan	nan	nan	nan	nan	nan	nan	nan	nan	nan	nan	nan	nan	nan	nan	nan	nan	nan	nan	nan	nan	nan	nan	nan	nan	nan	nan	nan	nan	nan	nan	nan	nan	nan	nan	nan	nan
03-187895eb56048a0b42a0eac0f769dbbb-RegA	-55.86	-57.11	-58.32	-59.49	-60.61	-61.69	-62.72	-63.71	-64.66	-65.56	-66.42	-67.23	-68	-68.73	-69.41	-70.04	-70.64	-71.19	-71.69	-72.15	-72.57	-72.94	-73.27	-73.55	-73.79	-73.99	-74.14	-74.25	-74.31	-74.33	-74.31	-74.24	-74.12	-73.97	-73.77	-73.52	-73.23	-72.9	-72.52	-72.1	-71.63	-71.13	-70.57	-69.98	-69.34	-68.67	-67.97	-67.23	-66.46
03-187895eb56048a0b42a0eac0f769dbbb-RegB	nan	nan	nan	nan	nan	nan	nan	nan	nan	nan	nan	nan	nan	nan	nan	nan	nan	nan	nan	nan	nan	nan	nan	nan	nan	nan	nan	nan	nan	nan	nan	nan	nan	nan	nan	nan	nan	nan	nan	nan	nan	nan	nan	nan	nan	nan	nan	nan	nan
03-187895eb56048a0b42a0eac0f769dbbb-RegC	nan	nan	nan	nan	nan	nan	nan	nan	nan	nan	nan	nan	nan	nan	nan	nan	nan	nan	nan	nan	nan	nan	nan	nan	nan	nan	nan	nan	nan	nan	nan	nan	nan	nan	nan	nan	nan	nan	nan	nan	nan	nan	nan	nan	nan	nan	nan	nan	nan
03-a41134949b4afaaa14bc04259480fa0b-FixA	nan	nan	nan	nan	nan	nan	nan	nan	nan	nan	nan	nan	nan	nan	nan	nan	nan	nan	nan	nan	nan	nan	nan	nan	nan	nan	nan	nan	nan	nan	nan	nan	nan	nan	nan	nan	nan	nan	nan	nan	nan	nan	nan	nan	nan	nan	nan	nan	nan
03-a41134949b4afaaa14bc04259480fa0b-FixB	nan	nan	nan	nan	nan	nan	nan	nan	nan	nan	nan	nan	nan	nan	nan	nan	nan	nan	nan	nan	nan	nan	nan	nan	nan	nan	nan	nan	nan	nan	nan	nan	nan	nan	nan	nan	nan	nan	nan	nan	nan	nan	nan	nan	nan	nan	nan	nan	nan
03-a41134949b4afaaa14bc04259480fa0b-FixC	nan	nan	nan	nan	nan	nan	nan	nan	nan	nan	nan	nan	nan	nan	nan	nan	nan	nan	nan	nan	nan	nan	nan	nan	nan	nan	nan	nan	nan	nan	nan	nan	nan	nan	nan	nan	nan	nan	nan	nan	nan	nan	nan	nan	nan	nan	nan	nan	nan
03-a41134949b4afaaa14bc04259480fa0b-RegA	-54.7776	-56.1041	-58.2009	-60.2183	-61.3069	-61.0824	-61.0518	-62.5935	-64.5937	-65.695	-66.1679	-66.6204	-67.3163	-68.3198	-69.2318	-69.6595	-69.7497	-69.797	-70.1208	-70.905	-71.7266	-72.1659	-72.5239	-73.1689	-73.9115	-74.3675	-73.9648	-72.5212	-71.8091	-73.3184	-74.8599	-74.0299	-72.0737	-70.9649	-71.328	-73.0872	-74.7151	-74.7132	-73.6279	-72.4799	-71.7613	-71.6056	-71.1865	-69.7658	-68.3446	-68.0142	-67.8617	-66.736	-65.1954
03-a41134949b4afaaa14bc04259480fa0b-RegB	nan	nan	nan	nan	nan	nan	nan	nan	nan	nan	nan	nan	nan	nan	nan	nan	nan	nan	nan	nan	nan	nan	nan	nan	nan	nan	nan	nan	nan	nan	nan	nan	nan	nan	nan	nan	nan	nan	nan	nan	nan	nan	nan	nan	nan	nan	nan	nan	nan
03-a41134949b4afaaa14bc04259480fa0b-RegC	nan	nan	nan	nan	nan	nan	nan	nan	nan	nan	nan	nan	nan	nan	nan	nan	nan	nan	nan	nan	nan	nan	nan	nan	nan	nan	nan	nan	nan	nan	nan	nan	nan	nan	nan	nan	nan	nan	nan	nan	nan	nan	nan	nan	nan	nan	nan	nan	nan
03-b364d57a246c60000b8fe65c097f7950-FixA	nan	nan	nan	nan	nan	nan	nan	nan	nan	nan	nan	nan	nan	nan	nan	nan	nan	nan	nan	nan	nan	nan	nan	nan	nan	nan	nan	nan	nan	nan	nan	nan	nan	nan	nan	nan	nan	nan	nan	nan	nan	nan	nan	nan	nan	nan	nan	nan	nan
03-b364d57a246c60000b8fe65c097f7950-FixB	nan	nan	nan	nan	nan	nan	nan	nan	nan	nan	nan	nan	nan	nan	nan	nan	nan	nan	nan	nan	nan	nan	nan	nan	nan	nan	nan	nan	nan	nan	nan	nan	nan	nan	nan	nan	nan	nan	nan	nan	nan	nan	nan	nan	nan	nan	nan	nan	nan
03-b364d57a246c60000b8fe65c097f7950-FixC	nan	nan	nan	nan	nan	nan	nan	nan	nan	nan	nan	nan	nan	nan	nan	nan	nan	nan	nan	nan	nan	nan	nan	nan	nan	nan	nan	nan	nan	nan	nan	nan	nan	nan	nan	nan	nan	nan	nan	nan	nan	nan	nan	nan	nan	nan	nan	nan	nan
03-b364d57a246c60000b8fe65c097f7950-RegA	-56.6278	-62.7559	-63.4935	-62.0253	-61.5059	-63.9451	-66.3966	-66.0011	-65.0698	-66.3037	-68.704	-70.4925	-70.9954	-70.2338	-70.1026	-72.1868	-74.5887	-75.0726	-74.5188	-74.2603	-73.9227	-72.97	-72.3038	-72.9078	-74.8222	-77.4985	-79.1055	-78.1348	-75.704	-73.5969	-72.9542	-74.3185	-76.4785	-77.8552	-77.086	-73.7114	-70.7207	-70.9203	-71.8871	-70.824	-69.8044	-71.3583	-72.8865	-71.6267	-69.9116	-70.6355	-71.3917	-69.2109	-66.0888
03-b364d57a246c60000b8fe65c097f7950-RegB	nan	nan	nan	nan	nan	nan	nan	nan	nan	nan	nan	nan	nan	nan	nan	nan	nan	nan	nan	nan	nan	nan	nan	nan	nan	nan	nan	nan	nan	nan	nan	nan	nan	nan	nan	nan	nan	nan	nan	nan	nan	nan	nan	nan	nan	nan	nan	nan	nan
03-b364d57a246c60000b8fe65c097f7950-RegC	nan	nan	nan	nan	nan	nan	nan	nan	nan	nan	nan	nan	nan	nan	nan	nan	nan	nan	nan	nan	nan	nan	nan	nan	nan	nan	nan	nan	nan	nan	nan	nan	nan	nan	nan	nan	nan	nan	nan	nan	nan	nan	nan	nan	nan	nan	nan	nan	nan
03-d1caf2f33ebc9081c14cec776df67c33-FixA	nan	nan	nan	nan	nan	nan	nan	nan	nan	nan	nan	nan	nan	nan	nan	nan	nan	nan	nan	nan	nan	nan	nan	nan	nan	nan	nan	nan	nan	nan	nan	nan	nan	nan	nan	nan	nan	nan	nan	nan	nan	nan	nan	nan	nan	nan	nan	nan	nan
03-d1caf2f33ebc9081c14cec776df67c33-FixB	nan	nan	nan	nan	nan	nan	nan	nan	nan	nan	nan	nan	nan	nan	nan	nan	nan	nan	nan	nan	nan	nan	nan	nan	nan	nan	nan	nan	nan	nan	nan	nan	nan	nan	nan	nan	nan	nan	nan	nan	nan	nan	nan	nan	nan	nan	nan	nan	nan
03-d1caf2f33ebc9081c14cec776df67c33-FixC	nan	nan	nan	nan	nan	nan	nan	nan	nan	nan	nan	nan	nan	nan	nan	nan	nan	nan	nan	nan	nan	nan	nan	nan	nan	nan	nan	nan	nan	nan	nan	nan	nan	nan	nan	nan	nan	nan	nan	nan	nan	nan	nan	nan	nan	nan	nan	nan	nan
03-d1caf2f33ebc9081c14cec776df67c33-RegA	58.31	58.25	58.19	58.13	58.06	57.99	57.92	57.86	57.78	57.71	57.63	57.55	57.47	57.39	57.31	57.22	57.14	57.05	56.96	56.86	56.77	56.67	56.57	56.47	56.37	56.27	56.16	56.06	55.95	55.83	55.72	55.61	55.49	55.37	55.25	55.13	55.01	54.88	54.76	54.63	54.5	54.36	54.23	54.09	53.96	53.82	53.68	53.53	53.39
03-d1caf2f33ebc9081c14cec776df67c33-RegB	nan	nan	nan	nan	nan	nan	nan	nan	nan	nan	nan	nan	nan	nan	nan	nan	nan	nan	nan	nan	nan	nan	nan	nan	nan	nan	nan	nan	nan	nan	nan	nan	nan	nan	nan	nan	nan	nan	nan	nan	nan	nan	nan	nan	nan	nan	nan	nan	nan
03-d1caf2f33ebc9081c14cec776df67c33-RegC	nan	nan	nan	nan	nan	nan	nan	nan	nan	nan	nan	nan	nan	nan	nan	nan	nan	nan	nan	nan	nan	nan	nan	nan	nan	nan	nan	nan	nan	nan	nan	nan	nan	nan	nan	nan	nan	nan	nan	nan	nan	nan	nan	nan	nan	nan	nan	nan	nan
03-6ca77fdca742c83dc3556ff2362a6790-FixA	nan	nan	nan	nan	nan	nan	nan	nan	nan	nan	nan	nan	nan	nan	nan	nan	nan	nan	nan	nan	nan	nan	nan	nan	nan	nan	nan	nan	nan	nan	nan	nan	nan	nan	nan	nan	nan	nan	nan	nan	nan	nan	nan	nan	nan	nan	nan	nan	nan
03-6ca77fdca742c83dc3556ff2362a6790-FixB	nan	nan	nan	nan	nan	nan	nan	nan	nan	nan	nan	nan	nan	nan	nan	nan	nan	nan	nan	nan	nan	nan	nan	nan	nan	nan	nan	nan	nan	nan	nan	nan	nan	nan	nan	nan	nan	nan	nan	nan	nan	nan	nan	nan	nan	nan	nan	nan	nan
03-6ca77fdca742c83dc3556ff2362a6790-FixC	nan	nan	nan	nan	nan	nan	nan	nan	nan	nan	nan	nan	nan	nan	nan	nan	nan	nan	nan	nan	nan	nan	nan	nan	nan	nan	nan	nan	nan	nan	nan	nan	nan	nan	nan	nan	nan	nan	nan	nan	nan	nan	nan	nan	nan	nan	nan	nan	nan
03-6ca77fdca742c83dc3556ff2362a6790-RegA	57.5256	56.769	56.0279	55.3042	54.598	53.911	53.2396	52.5856	51.9509	51.3317	50.7299	50.1475	49.5805	49.031	48.4988	47.9861	47.4907	47.0108	46.5484	46.1052	45.6776	45.2674	44.8765	44.5011	44.1451	43.8045	43.4814	43.1757	42.8893	42.6184	42.3668	42.1308	41.9121	41.7109	41.527	41.3645	41.2155	41.0839	40.9717	40.8749	40.7956	40.7356	40.6911	40.6621	40.6505	40.6505	40.664	40.6931	40.7317
03-6ca77fdca742c83dc3556ff2362a6790-RegB	nan	nan	nan	nan	nan	nan	nan	nan	nan	nan	nan	nan	nan	nan	nan	nan	nan	nan	nan	nan	nan	nan	nan	nan	nan	nan	nan	nan	nan	nan	nan	nan	nan	nan	nan	nan	nan	nan	nan	nan	nan	nan	nan	nan	nan	nan	nan	nan	nan
03-6ca77fdca742c83dc3556ff2362a6790-RegC	nan	nan	nan	nan	nan	nan	nan	nan	nan	nan	nan	nan	nan	nan	nan	nan	nan	nan	nan	nan	nan	nan	nan	nan	nan	nan	nan	nan	nan	nan	nan	nan	nan	nan	nan	nan	nan	nan	nan	nan	nan	nan	nan	nan	nan	nan	nan	nan	nan
03-33e2f5ba7ca1eaf6cd2db2373a446657-FixA	nan	nan	nan	nan	nan	nan	nan	nan	nan	nan	nan	nan	nan	nan	nan	nan	nan	nan	nan	nan	nan	nan	nan	nan	nan	nan	nan	nan	nan	nan	nan	nan	nan	nan	nan	nan	nan	nan	nan	nan	nan	nan	nan	nan	nan	nan	nan	nan	nan
03-33e2f5ba7ca1eaf6cd2db2373a446657-FixB	nan	nan	nan	nan	nan	nan	nan	nan	nan	nan	nan	nan	nan	nan	nan	nan	nan	nan	nan	nan	nan	nan	nan	nan	nan	nan	nan	nan	nan	nan	nan	nan	nan	nan	nan	nan	nan	nan	nan	nan	nan	nan	nan	nan	nan	nan	nan	nan	nan
03-33e2f5ba7ca1eaf6cd2db2373a446657-FixC	nan	nan	nan	nan	nan	nan	nan	nan	nan	nan	nan	nan	nan	nan	nan	nan	nan	nan	nan	nan	nan	nan	nan	nan	nan	nan	nan	nan	nan	nan	nan	nan	nan	nan	nan	nan	nan	nan	nan	nan	nan	nan	nan	nan	nan	nan	nan	nan	nan
03-33e2f5ba7ca1eaf6cd2db2373a446657-RegA	52.8623	52.6455	52.4327	52.2237	52.0167	51.8135	51.6123	51.4149	51.2214	51.0318	50.8441	50.6583	50.4783	50.3003	50.1242	49.9559	49.7875	49.6211	49.4605	49.3019	49.1451	48.9942	48.8452	48.7001	48.5569	48.4195	48.2841	48.1525	48.0209	47.8971	47.7732	47.6532	47.5371	47.423	47.3146	47.2082	47.1037	47.005	46.9063	46.8135	46.7225	46.6354	46.5522	46.471	46.3936	46.3181	46.2446	46.1749	46.1091
03-33e2f5ba7ca1eaf6cd2db2373a446657-RegB	nan	nan	nan	nan	nan	nan	nan	nan	nan	nan	nan	nan	nan	nan	nan	nan	nan	nan	nan	nan	nan	nan	nan	nan	nan	nan	nan	nan	nan	nan	nan	nan	nan	nan	nan	nan	nan	nan	nan	nan	nan	nan	nan	nan	nan	nan	nan	nan	nan
03-33e2f5ba7ca1eaf6cd2db2373a446657-RegC	nan	nan	nan	nan	nan	nan	nan	nan	nan	nan	nan	nan	nan	nan	nan	nan	nan	nan	nan	nan	nan	nan	nan	nan	nan	nan	nan	nan	nan	nan	nan	nan	nan	nan	nan	nan	nan	nan	nan	nan	nan	nan	nan	nan	nan	nan	nan	nan	nan
03-2b4976ef8e1e93cc1253ef15993fff8e-FixA	nan	nan	nan	nan	nan	nan	nan	nan	nan	nan	nan	nan	nan	nan	nan	nan	nan	nan	nan	nan	nan	nan	nan	nan	nan	nan	nan	nan	nan	nan	nan	nan	nan	nan	nan	nan	nan	nan	nan	nan	nan	nan	nan	nan	nan	nan	nan	nan	nan
03-2b4976ef8e1e93cc1253ef15993fff8e-FixB	nan	nan	nan	nan	nan	nan	nan	nan	nan	nan	nan	nan	nan	nan	nan	nan	nan	nan	nan	nan	nan	nan	nan	nan	nan	nan	nan	nan	nan	nan	nan	nan	nan	nan	nan	nan	nan	nan	nan	nan	nan	nan	nan	nan	nan	nan	nan	nan	nan
03-2b4976ef8e1e93cc1253ef15993fff8e-FixC	nan	nan	nan	nan	nan	nan	nan	nan	nan	nan	nan	nan	nan	nan	nan	nan	nan	nan	nan	nan	nan	nan	nan	nan	nan	nan	nan	nan	nan	nan	nan	nan	nan	nan	nan	nan	nan	nan	nan	nan	nan	nan	nan	nan	nan	nan	nan	nan	nan
03-2b4976ef8e1e93cc1253ef15993fff8e-RegA	78.37	77.97	77.57	77.17	76.78	76.39	76	75.62	75.24	74.87	74.5	74.14	73.77	73.42	73.07	72.72	72.37	72.03	71.69	71.36	71.03	70.71	70.39	70.07	69.76	69.45	69.14	68.84	68.54	68.25	67.96	67.68	67.4	67.12	66.85	66.58	66.31	66.06	65.8	65.55	65.3	65.06	64.81	64.58	64.35	64.12	63.89	63.67	63.45
03-2b4976ef8e1e93cc1253ef15993fff8e-RegB	nan	nan	nan	nan	nan	nan	nan	nan	nan	nan	nan	nan	nan	nan	nan	nan	nan	nan	nan	nan	nan	nan	nan	nan	nan	nan	nan	nan	nan	nan	nan	nan	nan	nan	nan	nan	nan	nan	nan	nan	nan	nan	nan	nan	nan	nan	nan	nan	nan
03-2b4976ef8e1e93cc1253ef15993fff8e-RegC	nan	nan	nan	nan	nan	nan	nan	nan	nan	nan	nan	nan	nan	nan	nan	nan	nan	nan	nan	nan	nan	nan	nan	nan	nan	nan	nan	nan	nan	nan	nan	nan	nan	nan	nan	nan	nan	nan	nan	nan	nan	nan	nan	nan	nan	nan	nan	nan	nan
03-9b927cee8bd34bda02f6e48a2e9102ed-FixA	nan	nan	nan	nan	nan	nan	nan	nan	nan	nan	nan	nan	nan	nan	nan	nan	nan	nan	nan	nan	nan	nan	nan	nan	nan	nan	nan	nan	nan	nan	nan	nan	nan	nan	nan	nan	nan	nan	nan	nan	nan	nan	nan	nan	nan	nan	nan	nan	nan
03-9b927cee8bd34bda02f6e48a2e9102ed-FixB	nan	nan	nan	nan	nan	nan	nan	nan	nan	nan	nan	nan	nan	nan	nan	nan	nan	nan	nan	nan	nan	nan	nan	nan	nan	nan	nan	nan	nan	nan	nan	nan	nan	nan	nan	nan	nan	nan	nan	nan	nan	nan	nan	nan	nan	nan	nan	nan	nan
03-9b927cee8bd34bda02f6e48a2e9102ed-FixC	nan	nan	nan	nan	nan	nan	nan	nan	nan	nan	nan	nan	nan	nan	nan	nan	nan	nan	nan	nan	nan	nan	nan	nan	nan	nan	nan	nan	nan	nan	nan	nan	nan	nan	nan	nan	nan	nan	nan	nan	nan	nan	nan	nan	nan	nan	nan	nan	nan
03-9b927cee8bd34bda02f6e48a2e9102ed-RegA	78.5204	78.1082	77.7019	77.2974	76.8988	76.5022	76.1113	75.7243	75.3431	74.9638	74.5884	74.2189	73.8512	73.4894	73.1314	72.7773	72.4271	72.0826	71.7401	71.4034	71.0706	70.7397	70.4166	70.0954	69.778	69.4665	69.1569	68.8531	68.5532	68.2571	67.9649	67.6766	67.3941	67.1155	66.8388	66.5679	66.3008	66.0377	65.7784	65.5249	65.2753	65.0276	64.7838	64.5477	64.3117	64.0814	63.855	63.6305	63.4099
03-9b927cee8bd34bda02f6e48a2e9102ed-RegB	nan	nan	nan	nan	nan	nan	nan	nan	nan	nan	nan	nan	nan	nan	nan	nan	nan	nan	nan	nan	nan	nan	nan	nan	nan	nan	nan	nan	nan	nan	nan	nan	nan	nan	nan	nan	nan	nan	nan	nan	nan	nan	nan	nan	nan	nan	nan	nan	nan
03-9b927cee8bd34bda02f6e48a2e9102ed-RegC	nan	nan	nan	nan	nan	nan	nan	nan	nan	nan	nan	nan	nan	nan	nan	nan	nan	nan	nan	nan	nan	nan	nan	nan	nan	nan	nan	nan	nan	nan	nan	nan	nan	nan	nan	nan	nan	nan	nan	nan	nan	nan	nan	nan	nan	nan	nan	nan	nan
03-7cb4805f65b89ec73beb78c46635ea68-FixA	nan	nan	nan	nan	nan	nan	nan	nan	nan	nan	nan	nan	nan	nan	nan	nan	nan	nan	nan	nan	nan	nan	nan	nan	nan	nan	nan	nan	nan	nan	nan	nan	nan	nan	nan	nan	nan	nan	nan	nan	nan	nan	nan	nan	nan	nan	nan	nan	nan
03-7cb4805f65b89ec73beb78c46635ea68-FixB	nan	nan	nan	nan	nan	nan	nan	nan	nan	nan	nan	nan	nan	nan	nan	nan	nan	nan	nan	nan	nan	nan	nan	nan	nan	nan	nan	nan	nan	nan	nan	nan	nan	nan	nan	nan	nan	nan	nan	nan	nan	nan	nan	nan	nan	nan	nan	nan	nan
03-7cb4805f65b89ec73beb78c46635ea68-FixC	nan	nan	nan	nan	nan	nan	nan	nan	nan	nan	nan	nan	nan	nan	nan	nan	nan	nan	nan	nan	nan	nan	nan	nan	nan	nan	nan	nan	nan	nan	nan	nan	nan	nan	nan	nan	nan	nan	nan	nan	nan	nan	nan	nan	nan	nan	nan	nan	nan
03-7cb4805f65b89ec73beb78c46635ea68-RegA	74.5323	74.4317	74.3272	74.2227	74.1163	74.0118	73.9035	73.797	73.6848	73.5764	73.4642	73.3539	73.2398	73.1256	73.0114	72.8953	72.7773	72.6612	72.5412	72.4212	72.2993	72.1794	72.0575	71.9336	71.8079	71.6821	71.5563	71.4286	71.3009	71.1712	71.0416	70.9081	70.7784	70.6449	70.5114	70.376	70.2405	70.1012	69.9638	69.8264	69.6852	69.5439	69.4026	69.2595	69.1143	68.9673	68.8183	68.6673	68.5145
03-7cb4805f65b89ec73beb78c46635ea68-RegB	nan	nan	nan	nan	nan	nan	nan	nan	nan	nan	nan	nan	nan	nan	nan	nan	nan	nan	nan	nan	nan	nan	nan	nan	nan	nan	nan	nan	nan	nan	nan	nan	nan	nan	nan	nan	nan	nan	nan	nan	nan	nan	nan	nan	nan	nan	nan	nan	nan
03-7cb4805f65b89ec73beb78c46635ea68-RegC	nan	nan	nan	nan	nan	nan	nan	nan	nan	nan	nan	nan	nan	nan	nan	nan	nan	nan	nan	nan	nan	nan	nan	nan	nan	nan	nan	nan	nan	nan	nan	nan	nan	nan	nan	nan	nan	nan	nan	nan	nan	nan	nan	nan	nan	nan	nan	nan	nan
03-b21d5f64136e4e28b2a984ecc9d42f9a-FixA	nan	nan	nan	nan	nan	nan	nan	nan	nan	nan	nan	nan	nan	nan	nan	nan	nan	nan	nan	nan	nan	nan	nan	nan	nan	nan	nan	nan	nan	nan	nan	nan	nan	nan	nan	nan	nan	nan	nan	nan	nan	nan	nan	nan	nan	nan	nan	nan	nan
03-b21d5f64136e4e28b2a984ecc9d42f9a-FixB	nan	nan	nan	nan	nan	nan	nan	nan	nan	nan	nan	nan	nan	nan	nan	nan	nan	nan	nan	nan	nan	nan	nan	nan	nan	nan	nan	nan	nan	nan	nan	nan	nan	nan	nan	nan	nan	nan	nan	nan	nan	nan	nan	nan	nan	nan	nan	nan	nan
03-b21d5f64136e4e28b2a984ecc9d42f9a-FixC	nan	nan	nan	nan	nan	nan	nan	nan	nan	nan	nan	nan	nan	nan	nan	nan	nan	nan	nan	nan	nan	nan	nan	nan	nan	nan	nan	nan	nan	nan	nan	nan	nan	nan	nan	nan	nan	nan	nan	nan	nan	nan	nan	nan	nan	nan	nan	nan	nan
03-b21d5f64136e4e28b2a984ecc9d42f9a-RegA	42.6	42.27	41.94	41.61	41.28	40.95	40.61	40.28	39.94	39.61	39.27	38.93	38.6	38.26	37.92	37.58	37.25	36.9	36.56	36.23	35.88	35.54	35.2	34.86	34.52	34.17	33.83	33.49	33.14	32.79	32.45	32.1	31.75	31.41	31.06	30.71	30.36	30.01	29.66	29.31	28.96	28.61	28.26	27.91	27.55	27.2	26.86	26.51	26.17
03-b21d5f64136e4e28b2a984ecc9d42f9a-RegB	nan	nan	nan	nan	nan	nan	nan	nan	nan	nan	nan	nan	nan	nan	nan	nan	nan	nan	nan	nan	nan	nan	nan	nan	nan	nan	nan	nan	nan	nan	nan	nan	nan	nan	nan	nan	nan	nan	nan	nan	nan	nan	nan	nan	nan	nan	nan	nan	nan
03-b21d5f64136e4e28b2a984ecc9d42f9a-RegC	nan	nan	nan	nan	nan	nan	nan	nan	nan	nan	nan	nan	nan	nan	nan	nan	nan	nan	nan	nan	nan	nan	nan	nan	nan	nan	nan	nan	nan	nan	nan	nan	nan	nan	nan	nan	nan	nan	nan	nan	nan	nan	nan	nan	nan	nan	nan	nan	nan
03-55ef83682998723a355a669b8bb122b2-FixA	nan	nan	nan	nan	nan	nan	nan	nan	nan	nan	nan	nan	nan	nan	nan	nan	nan	nan	nan	nan	nan	nan	nan	nan	nan	nan	nan	nan	nan	nan	nan	nan	nan	nan	nan	nan	nan	nan	nan	nan	nan	nan	nan	nan	nan	nan	nan	nan	nan
03-55ef83682998723a355a669b8bb122b2-FixB	nan	nan	nan	nan	nan	nan	nan	nan	nan	nan	nan	nan	nan	nan	nan	nan	nan	nan	nan	nan	nan	nan	nan	nan	nan	nan	nan	nan	nan	nan	nan	nan	nan	nan	nan	nan	nan	nan	nan	nan	nan	nan	nan	nan	nan	nan	nan	nan	nan
03-55ef83682998723a355a669b8bb122b2-FixC	nan	nan	nan	nan	nan	nan	nan	nan	nan	nan	nan	nan	nan	nan	nan	nan	nan	nan	nan	nan	nan	nan	nan	nan	nan	nan	nan	nan	nan	nan	nan	nan	nan	nan	nan	nan	nan	nan	nan	nan	nan	nan	nan	nan	nan	nan	nan	nan	nan
03-55ef83682998723a355a669b8bb122b2-RegA	44.0869	43.5422	43.2207	42.7266	41.6638	39.8315	37.8193	36.4999	37.0805	39.8727	41.1389	37.9375	34.9851	37.0195	40.5219	41.0233	39.1806	36.869	35.3869	35.392	35.4498	34.2322	33.3005	34.253	35.4442	35.0668	34.4867	35.2867	36.1527	35.4291	33.5182	31.4042	30.1082	30.3592	31.5163	32.4992	31.9946	29.138	25.4378	22.9463	23.0681	26.2926	29.7033	30.1306	27.905	24.6587	23.3114	25.9946	29.2312
03-55ef83682998723a355a669b8bb122b2-RegB	nan	nan	nan	nan	nan	nan	nan	nan	nan	nan	nan	nan	nan	nan	nan	nan	nan	nan	nan	nan	nan	nan	nan	nan	nan	nan	nan	nan	nan	nan	nan	nan	nan	nan	nan	nan	nan	nan	nan	nan	nan	nan	nan	nan	nan	nan	nan	nan	nan
03-55ef83682998723a355a669b8bb122b2-RegC	nan	nan	nan	nan	nan	nan	nan	nan	nan	nan	nan	nan	nan	nan	nan	nan	nan	nan	nan	nan	nan	nan	nan	nan	nan	nan	nan	nan	nan	nan	nan	nan	nan	nan	nan	nan	nan	nan	nan	nan	nan	nan	nan	nan	nan	nan	nan	nan	nan
03-e466f2f05069ade3ffc783f8031088f8-FixA	nan	nan	nan	nan	nan	nan	nan	nan	nan	nan	nan	nan	nan	nan	nan	nan	nan	nan	nan	nan	nan	nan	nan	nan	nan	nan	nan	nan	nan	nan	nan	nan	nan	nan	nan	nan	nan	nan	nan	nan	nan	nan	nan	nan	nan	nan	nan	nan	nan
03-e466f2f05069ade3ffc783f8031088f8-FixB	nan	nan	nan	nan	nan	nan	nan	nan	nan	nan	nan	nan	nan	nan	nan	nan	nan	nan	nan	nan	nan	nan	nan	nan	nan	nan	nan	nan	nan	nan	nan	nan	nan	nan	nan	nan	nan	nan	nan	nan	nan	nan	nan	nan	nan	nan	nan	nan	nan
03-e466f2f05069ade3ffc783f8031088f8-FixC	nan	nan	nan	nan	nan	nan	nan	nan	nan	nan	nan	nan	nan	nan	nan	nan	nan	nan	nan	nan	nan	nan	nan	nan	nan	nan	nan	nan	nan	nan	nan	nan	nan	nan	nan	nan	nan	nan	nan	nan	nan	nan	nan	nan	nan	nan	nan	nan	nan
03-e466f2f05069ade3ffc783f8031088f8-RegA	41.3296	40.181	41.0344	42.81	44.4283	44.9842	44.2822	42.5305	40.8529	40.2841	40.5236	40.9169	40.7716	39.7245	38.8339	39.0201	39.0474	37.8623	37.6141	40.1111	42.0396	40.1302	37.2495	36.7828	37.1453	36.1189	34.6521	34.2185	34.7644	35.5855	34.96	31.9202	30.1661	32.9545	35.581	33.0745	29.5525	29.989	31.3475	29.656	27.3012	27.5046	28.7628	28.8864	28.962	30.363	31.2382	29.5368	26.8381
03-e466f2f05069ade3ffc783f8031088f8-RegB	nan	nan	nan	nan	nan	nan	nan	nan	nan	nan	nan	nan	nan	nan	nan	nan	nan	nan	nan	nan	nan	nan	nan	nan	nan	nan	nan	nan	nan	nan	nan	nan	nan	nan	nan	nan	nan	nan	nan	nan	nan	nan	nan	nan	nan	nan	nan	nan	nan
03-e466f2f05069ade3ffc783f8031088f8-RegC	nan	nan	nan	nan	nan	nan	nan	nan	nan	nan	nan	nan	nan	nan	nan	nan	nan	nan	nan	nan	nan	nan	nan	nan	nan	nan	nan	nan	nan	nan	nan	nan	nan	nan	nan	nan	nan	nan	nan	nan	nan	nan	nan	nan	nan	nan	nan	nan	nan
03-7dc8d8816f2afbebf8069c1b8e736e35-FixA	nan	nan	nan	nan	nan	nan	nan	nan	nan	nan	nan	nan	nan	nan	nan	nan	nan	nan	nan	nan	nan	nan	nan	nan	nan	nan	nan	nan	nan	nan	nan	nan	nan	nan	nan	nan	nan	nan	nan	nan	nan	nan	nan	nan	nan	nan	nan	nan	nan
03-7dc8d8816f2afbebf8069c1b8e736e35-FixB	nan	nan	nan	nan	nan	nan	nan	nan	nan	nan	nan	nan	nan	nan	nan	nan	nan	nan	nan	nan	nan	nan	nan	nan	nan	nan	nan	nan	nan	nan	nan	nan	nan	nan	nan	nan	nan	nan	nan	nan	nan	nan	nan	nan	nan	nan	nan	nan	nan
03-7dc8d8816f2afbebf8069c1b8e736e35-FixC	nan	nan	nan	nan	nan	nan	nan	nan	nan	nan	nan	nan	nan	nan	nan	nan	nan	nan	nan	nan	nan	nan	nan	nan	nan	nan	nan	nan	nan	nan	nan	nan	nan	nan	nan	nan	nan	nan	nan	nan	nan	nan	nan	nan	nan	nan	nan	nan	nan
03-7dc8d8816f2afbebf8069c1b8e736e35-RegA	-41.8	-40.95	-40.12	-39.3	-38.5	-37.71	-36.94	-36.18	-35.44	-34.72	-34.01	-33.32	-32.64	-31.97	-31.33	-30.7	-30.08	-29.48	-28.9	-28.33	-27.78	-27.24	-26.72	-26.21	-25.72	-25.24	-24.78	-24.34	-23.91	-23.5	-23.1	-22.72	-22.35	-22	-21.67	-21.35	-21.04	-20.76	-20.48	-20.23	-19.98	-19.76	-19.55	-19.35	-19.17	-19	-18.85	-18.71	-18.58
03-7dc8d8816f2afbebf8069c1b8e736e35-RegB	nan	nan	nan	nan	nan	nan	nan	nan	nan	nan	nan	nan	nan	nan	nan	nan	nan	nan	nan	nan	nan	nan	nan	nan	nan	nan	nan	nan	nan	nan	nan	nan	nan	nan	nan	nan	nan	nan	nan	nan	nan	nan	nan	nan	nan	nan	nan	nan	nan
03-7dc8d8816f2afbebf8069c1b8e736e35-RegC	nan	nan	nan	nan	nan	nan	nan	nan	nan	nan	nan	nan	nan	nan	nan	nan	nan	nan	nan	nan	nan	nan	nan	nan	nan	nan	nan	nan	nan	nan	nan	nan	nan	nan	nan	nan	nan	nan	nan	nan	nan	nan	nan	nan	nan	nan	nan	nan	nan
03-ac312c385f4bc45d2747ec4ad26abe04-FixA	nan	nan	nan	nan	nan	nan	nan	nan	nan	nan	nan	nan	nan	nan	nan	nan	nan	nan	nan	nan	nan	nan	nan	nan	nan	nan	nan	nan	nan	nan	nan	nan	nan	nan	nan	nan	nan	nan	nan	nan	nan	nan	nan	nan	nan	nan	nan	nan	nan
03-ac312c385f4bc45d2747ec4ad26abe04-FixB	nan	nan	nan	nan	nan	nan	nan	nan	nan	nan	nan	nan	nan	nan	nan	nan	nan	nan	nan	nan	nan	nan	nan	nan	nan	nan	nan	nan	nan	nan	nan	nan	nan	nan	nan	nan	nan	nan	nan	nan	nan	nan	nan	nan	nan	nan	nan	nan	nan
03-ac312c385f4bc45d2747ec4ad26abe04-FixC	nan	nan	nan	nan	nan	nan	nan	nan	nan	nan	nan	nan	nan	nan	nan	nan	nan	nan	nan	nan	nan	nan	nan	nan	nan	nan	nan	nan	nan	nan	nan	nan	nan	nan	nan	nan	nan	nan	nan	nan	nan	nan	nan	nan	nan	nan	nan	nan	nan
03-ac312c385f4bc45d2747ec4ad26abe04-RegA	-42.1695	-41.2794	-40.4086	-39.5533	-38.7135	-37.8912	-37.0843	-36.2929	-35.5189	-34.7603	-34.0192	-33.2936	-32.5854	-31.8927	-31.2154	-30.5556	-29.9132	-29.2862	-28.6748	-28.0807	-27.5022	-26.9391	-26.3934	-25.8632	-25.3524	-24.8551	-24.3733	-23.9108	-23.4638	-23.0323	-22.6163	-22.2196	-21.8365	-21.4688	-21.1205	-20.7858	-20.4704	-20.1685	-19.8841	-19.617	-19.3635	-19.1294	-18.9108	-18.7056	-18.5179	-18.3457	-18.1871	-18.0419	-17.9104
03-ac312c385f4bc45d2747ec4ad26abe04-RegB	nan	nan	nan	nan	nan	nan	nan	nan	nan	nan	nan	nan	nan	nan	nan	nan	nan	nan	nan	nan	nan	nan	nan	nan	nan	nan	nan	nan	nan	nan	nan	nan	nan	nan	nan	nan	nan	nan	nan	nan	nan	nan	nan	nan	nan	nan	nan	nan	nan
03-ac312c385f4bc45d2747ec4ad26abe04-RegC	nan	nan	nan	nan	nan	nan	nan	nan	nan	nan	nan	nan	nan	nan	nan	nan	nan	nan	nan	nan	nan	nan	nan	nan	nan	nan	nan	nan	nan	nan	nan	nan	nan	nan	nan	nan	nan	nan	nan	nan	nan	nan	nan	nan	nan	nan	nan	nan	nan
03-d07fa3e9d1e033687b2d5bf552a7cc54-FixA	nan	nan	nan	nan	nan	nan	nan	nan	nan	nan	nan	nan	nan	nan	nan	nan	nan	nan	nan	nan	nan	nan	nan	nan	nan	nan	nan	nan	nan	nan	nan	nan	nan	nan	nan	nan	nan	nan	nan	nan	nan	nan	nan	nan	nan	nan	nan	nan	nan
03-d07fa3e9d1e033687b2d5bf552a7cc54-FixB	nan	nan	nan	nan	nan	nan	nan	nan	nan	nan	nan	nan	nan	nan	nan	nan	nan	nan	nan	nan	nan	nan	nan	nan	nan	nan	nan	nan	nan	nan	nan	nan	nan	nan	nan	nan	nan	nan	nan	nan	nan	nan	nan	nan	nan	nan	nan	nan	nan
03-d07fa3e9d1e033687b2d5bf552a7cc54-FixC	nan	nan	nan	nan	nan	nan	nan	nan	nan	nan	nan	nan	nan	nan	nan	nan	nan	nan	nan	nan	nan	nan	nan	nan	nan	nan	nan	nan	nan	nan	nan	nan	nan	nan	nan	nan	nan	nan	nan	nan	nan	nan	nan	nan	nan	nan	nan	nan	nan
03-d07fa3e9d1e033687b2d5bf552a7cc54-RegA	-48.8491	-48.1602	-47.483	-46.8154	-46.1575	-45.5112	-44.8707	-44.2438	-43.6246	-43.015	-42.4191	-41.8289	-41.2523	-40.6834	-40.1242	-39.5766	-39.0367	-38.5084	-37.9879	-37.481	-36.9798	-36.4922	-36.0142	-35.544	-35.0854	-34.6346	-34.1953	-33.7677	-33.3478	-32.9376	-32.537	-32.1481	-31.7688	-31.3992	-31.0393	-30.6891	-30.3485	-30.0177	-29.6984	-29.3888	-29.0889	-28.7986	-28.5161	-28.2471	-27.9898	-27.7421	-27.506	-27.2816	-27.0687
03-d07fa3e9d1e033687b2d5bf552a7cc54-RegB	nan	nan	nan	nan	nan	nan	nan	nan	nan	nan	nan	nan	nan	nan	nan	nan	nan	nan	nan	nan	nan	nan	nan	nan	nan	nan	nan	nan	nan	nan	nan	nan	nan	nan	nan	nan	nan	nan	nan	nan	nan	nan	nan	nan	nan	nan	nan	nan	nan
03-d07fa3e9d1e033687b2d5bf552a7cc54-RegC	nan	nan	nan	nan	nan	nan	nan	nan	nan	nan	nan	nan	nan	nan	nan	nan	nan	nan	nan	nan	nan	nan	nan	nan	nan	nan	nan	nan	nan	nan	nan	nan	nan	nan	nan	nan	nan	nan	nan	nan	nan	nan	nan	nan	nan	nan	nan	nan	nan
03-5a454a4c569343dfbcf8d80ed5390f5e-FixA	nan	nan	nan	nan	nan	nan	nan	nan	nan	nan	nan	nan	nan	nan	nan	nan	nan	nan	nan	nan	nan	nan	nan	nan	nan	nan	nan	nan	nan	nan	nan	nan	nan	nan	nan	nan	nan	nan	nan	nan	nan	nan	nan	nan	nan	nan	nan	nan	nan
03-5a454a4c569343dfbcf8d80ed5390f5e-FixB	nan	nan	nan	nan	nan	nan	nan	nan	nan	nan	nan	nan	nan	nan	nan	nan	nan	nan	nan	nan	nan	nan	nan	nan	nan	nan	nan	nan	nan	nan	nan	nan	nan	nan	nan	nan	nan	nan	nan	nan	nan	nan	nan	nan	nan	nan	nan	nan	nan
03-5a454a4c569343dfbcf8d80ed5390f5e-FixC	nan	nan	nan	nan	nan	nan	nan	nan	nan	nan	nan	nan	nan	nan	nan	nan	nan	nan	nan	nan	nan	nan	nan	nan	nan	nan	nan	nan	nan	nan	nan	nan	nan	nan	nan	nan	nan	nan	nan	nan	nan	nan	nan	nan	nan	nan	nan	nan	nan
03-5a454a4c569343dfbcf8d80ed5390f5e-RegA	-52.14	-51.32	-50.53	-49.74	-48.97	-48.21	-47.45	-46.72	-46	-45.28	-44.58	-43.9	-43.23	-42.56	-41.91	-41.28	-40.65	-40.04	-39.44	-38.86	-38.28	-37.72	-37.17	-36.63	-36.11	-35.59	-35.1	-34.61	-34.13	-33.67	-33.22	-32.78	-32.36	-31.95	-31.55	-31.16	-30.78	-30.42	-30.07	-29.73	-29.4	-29.09	-28.79	-28.5	-28.22	-27.96	-27.7	-27.46	-27.22
03-5a454a4c569343dfbcf8d80ed5390f5e-RegB	nan	nan	nan	nan	nan	nan	nan	nan	nan	nan	nan	nan	nan	nan	nan	nan	nan	nan	nan	nan	nan	nan	nan	nan	nan	nan	nan	nan	nan	nan	nan	nan	nan	nan	nan	nan	nan	nan	nan	nan	nan	nan	nan	nan	nan	nan	nan	nan	nan
03-5a454a4c569343dfbcf8d80ed5390f5e-RegC	nan	nan	nan	nan	nan	nan	nan	nan	nan	nan	nan	nan	nan	nan	nan	nan	nan	nan	nan	nan	nan	nan	nan	nan	nan	nan	nan	nan	nan	nan	nan	nan	nan	nan	nan	nan	nan	nan	nan	nan	nan	nan	nan	nan	nan	nan	nan	nan	nan
03-59b37b2d267db3801443b3e9ed2788c1-FixA	nan	nan	nan	nan	nan	nan	nan	nan	nan	nan	nan	nan	nan	nan	nan	nan	nan	nan	nan	nan	nan	nan	nan	nan	nan	nan	nan	nan	nan	nan	nan	nan	nan	nan	nan	nan	nan	nan	nan	nan	nan	nan	nan	nan	nan	nan	nan	nan	nan
03-59b37b2d267db3801443b3e9ed2788c1-FixB	nan	nan	nan	nan	nan	nan	nan	nan	nan	nan	nan	nan	nan	nan	nan	nan	nan	nan	nan	nan	nan	nan	nan	nan	nan	nan	nan	nan	nan	nan	nan	nan	nan	nan	nan	nan	nan	nan	nan	nan	nan	nan	nan	nan	nan	nan	nan	nan	nan
03-59b37b2d267db3801443b3e9ed2788c1-FixC	nan	nan	nan	nan	nan	nan	nan	nan	nan	nan	nan	nan	nan	nan	nan	nan	nan	nan	nan	nan	nan	nan	nan	nan	nan	nan	nan	nan	nan	nan	nan	nan	nan	nan	nan	nan	nan	nan	nan	nan	nan	nan	nan	nan	nan	nan	nan	nan	nan
03-59b37b2d267db3801443b3e9ed2788c1-RegA	-55.7241	-54.2245	-52.7423	-51.2833	-49.8417	-48.4195	-47.0166	-45.635	-44.2728	-42.928	-41.6025	-40.2964	-39.0115	-37.7441	-36.498	-35.2712	-34.0637	-32.8737	-31.705	-30.5556	-29.4255	-28.3129	-27.2216	-26.1496	-25.0969	-24.0656	-23.0517	-22.0571	-21.0818	-20.1259	-19.1913	-18.2741	-17.3763	-16.4978	-15.6406	-14.8008	-13.9823	-13.1832	-12.4014	-11.639	-10.8999	-10.1742	-9.47376	-8.78877	-8.127	-7.48458	-6.86151	-6.26359	-5.68309
03-59b37b2d267db3801443b3e9ed2788c1-RegB	nan	nan	nan	nan	nan	nan	nan	nan	nan	nan	nan	nan	nan	nan	nan	nan	nan	nan	nan	nan	nan	nan	nan	nan	nan	nan	nan	nan	nan	nan	nan	nan	nan	nan	nan	nan	nan	nan	nan	nan	nan	nan	nan	nan	nan	nan	nan	nan	nan
03-59b37b2d267db3801443b3e9ed2788c1-RegC	nan	nan	nan	nan	nan	nan	nan	nan	nan	nan	nan	nan	nan	nan	nan	nan	nan	nan	nan	nan	nan	nan	nan	nan	nan	nan	nan	nan	nan	nan	nan	nan	nan	nan	nan	nan	nan	nan	nan	nan	nan	nan	nan	nan	nan	nan	nan	nan	nan
03-8ba3ce32c9d595b58cf362a27aeae587-FixA	nan	nan	nan	nan	nan	nan	nan	nan	nan	nan	nan	nan	nan	nan	nan	nan	nan	nan	nan	nan	nan	nan	nan	nan	nan	nan	nan	nan	nan	nan	nan	nan	nan	nan	nan	nan	nan	nan	nan	nan	nan	nan	nan	nan	nan	nan	nan	nan	nan
03-8ba3ce32c9d595b58cf362a27aeae587-FixB	nan	nan	nan	nan	nan	nan	nan	nan	nan	nan	nan	nan	nan	nan	nan	nan	nan	nan	nan	nan	nan	nan	nan	nan	nan	nan	nan	nan	nan	nan	nan	nan	nan	nan	nan	nan	nan	nan	nan	nan	nan	nan	nan	nan	nan	nan	nan	nan	nan
03-8ba3ce32c9d595b58cf362a27aeae587-FixC	nan	nan	nan	nan	nan	nan	nan	nan	nan	nan	nan	nan	nan	nan	nan	nan	nan	nan	nan	nan	nan	nan	nan	nan	nan	nan	nan	nan	nan	nan	nan	nan	nan	nan	nan	nan	nan	nan	nan	nan	nan	nan	nan	nan	nan	nan	nan	nan	nan
03-8ba3ce32c9d595b58cf362a27aeae587-RegA	-55.8708	-53.514	-52.0547	-51.1329	-50.3887	-49.4161	-47.6235	-44.7945	-42.4412	-41.8246	-41.3408	-39.3609	-37.2275	-36.431	-35.844	-34.1196	-31.8845	-30.1951	-29.717	-30.561	-30.899	-29.1603	-27.1364	-26.7827	-26.8073	-25.5357	-23.4996	-21.6929	-20.4729	-19.8753	-19.289	-18.1181	-16.6515	-15.3492	-14.3225	-13.5436	-12.8019	-11.9898	-11.7156	-12.4029	-12.6613	-11.1707	-9.40109	-9.03774	-8.93517	-7.65809	-6.35709	-6.36453	-6.20579
03-8ba3ce32c9d595b58cf362a27aeae587-RegB	nan	nan	nan	nan	nan	nan	nan	nan	nan	nan	nan	nan	nan	nan	nan	nan	nan	nan	nan	nan	nan	nan	nan	nan	nan	nan	nan	nan	nan	nan	nan	nan	nan	nan	nan	nan	nan	nan	nan	nan	nan	nan	nan	nan	nan	nan	nan	nan	nan
03-8ba3ce32c9d595b58cf362a27aeae587-RegC	nan	nan	nan	nan	nan	nan	nan	nan	nan	nan	nan	nan	nan	nan	nan	nan	nan	nan	nan	nan	nan	nan	nan	nan	nan	nan	nan	nan	nan	nan	nan	nan	nan	nan	nan	nan	nan	nan	nan	nan	nan	nan	nan	nan	nan	nan	nan	nan	nan
03-0c5c79938b71bf9865cfd78159f86867-FixA	nan	nan	nan	nan	nan	nan	nan	nan	nan	nan	nan	nan	nan	nan	nan	nan	nan	nan	nan	nan	nan	nan	nan	nan	nan	nan	nan	nan	nan	nan	nan	nan	nan	nan	nan	nan	nan	nan	nan	nan	nan	nan	nan	nan	nan	nan	nan	nan	nan
03-0c5c79938b71bf9865cfd78159f86867-FixB	nan	nan	nan	nan	nan	nan	nan	nan	nan	nan	nan	nan	nan	nan	nan	nan	nan	nan	nan	nan	nan	nan	nan	nan	nan	nan	nan	nan	nan	nan	nan	nan	nan	nan	nan	nan	nan	nan	nan	nan	nan	nan	nan	nan	nan	nan	nan	nan	nan
03-0c5c79938b71bf9865cfd78159f86867-FixC	nan	nan	nan	nan	nan	nan	nan	nan	nan	nan	nan	nan	nan	nan	nan	nan	nan	nan	nan	nan	nan	nan	nan	nan	nan	nan	nan	nan	nan	nan	nan	nan	nan	nan	nan	nan	nan	nan	nan	nan	nan	nan	nan	nan	nan	nan	nan	nan	nan
03-0c5c79938b71bf9865cfd78159f86867-RegA	34.8822	31.5051	30.1451	29.2589	27.3036	23.5123	20.2728	19.6298	18.9443	15.5471	11.5923	9.63437	8.71528	7.3384	5.57643	3.88008	2.55996	1.75189	1.00476	-0.212066	-2.10035	-4.50035	-6.07018	-5.82356	-5.71803	-7.70538	-10.1872	-11.191	-11.405	-12.0104	-13.1032	-14.4272	-15.5048	-16.0018	-16.5152	-17.6438	-18.7889	-19.267	-19.5778	-20.35	-21.2312	-21.6455	-21.305	-20.2395	-19.5804	-20.36	-21.5969	-22.079	-22.3546
03-0c5c79938b71bf9865cfd78159f86867-RegB	nan	nan	nan	nan	nan	nan	nan	nan	nan	nan	nan	nan	nan	nan	nan	nan	nan	nan	nan	nan	nan	nan	nan	nan	nan	nan	nan	nan	nan	nan	nan	nan	nan	nan	nan	nan	nan	nan	nan	nan	nan	nan	nan	nan	nan	nan	nan	nan	nan
03-0c5c79938b71bf9865cfd78159f86867-RegC	nan	nan	nan	nan	nan	nan	nan	nan	nan	nan	nan	nan	nan	nan	nan	nan	nan	nan	nan	nan	nan	nan	nan	nan	nan	nan	nan	nan	nan	nan	nan	nan	nan	nan	nan	nan	nan	nan	nan	nan	nan	nan	nan	nan	nan	nan	nan	nan	nan
03-ce0aea45ccc0e81d77f680f96e02c3da-FixA	nan	nan	nan	nan	nan	nan	nan	nan	nan	nan	nan	nan	nan	nan	nan	nan	nan	nan	nan	nan	nan	nan	nan	nan	nan	nan	nan	nan	nan	nan	nan	nan	nan	nan	nan	nan	nan	nan	nan	nan	nan	nan	nan	nan	nan	nan	nan	nan	nan
03-ce0aea45ccc0e81d77f680f96e02c3da-FixB	nan	nan	nan	nan	nan	nan	nan	nan	nan	nan	nan	nan	nan	nan	nan	nan	nan	nan	nan	nan	nan	nan	nan	nan	nan	nan	nan	nan	nan	nan	nan	nan	nan	nan	nan	nan	nan	nan	nan	nan	nan	nan	nan	nan	nan	nan	nan	nan	nan
03-ce0aea45ccc0e81d77f680f96e02c3da-FixC	nan	nan	nan	nan	nan	nan	nan	nan	nan	nan	nan	nan	nan	nan	nan	nan	nan	nan	nan	nan	nan	nan	nan	nan	nan	nan	nan	nan	nan	nan	nan	nan	nan	nan	nan	nan	nan	nan	nan	nan	nan	nan	nan	nan	nan	nan	nan	nan	nan
03-ce0aea45ccc0e81d77f680f96e02c3da-RegA	34.3841	31.5139	28.6656	25.9176	23.3778	21.0333	18.8638	16.7843	14.9445	13.5158	11.8361	9.45826	7.03255	5.30001	4.68294	4.98041	4.28412	1.01072	-2.57815	-4.08067	-4.87309	-6.74184	-9.57693	-12.515	-13.8508	-12.5972	-11.4113	-12.9383	-15.2883	-16.0717	-16.4792	-18.0616	-19.4657	-19.2236	-18.4817	-18.8564	-20.1296	-21.5872	-22.6023	-22.7643	-22.7787	-23.3745	-24.6479	-26.323	-27.2741	-26.7597	-26.0655	-26.5885	-26.6723
03-ce0aea45ccc0e81d77f680f96e02c3da-RegB	nan	nan	nan	nan	nan	nan	nan	nan	nan	nan	nan	nan	nan	nan	nan	nan	nan	nan	nan	nan	nan	nan	nan	nan	nan	nan	nan	nan	nan	nan	nan	nan	nan	nan	nan	nan	nan	nan	nan	nan	nan	nan	nan	nan	nan	nan	nan	nan	nan
03-ce0aea45ccc0e81d77f680f96e02c3da-RegC	nan	nan	nan	nan	nan	nan	nan	nan	nan	nan	nan	nan	nan	nan	nan	nan	nan	nan	nan	nan	nan	nan	nan	nan	nan	nan	nan	nan	nan	nan	nan	nan	nan	nan	nan	nan	nan	nan	nan	nan	nan	nan	nan	nan	nan	nan	nan	nan	nan
03-c26e374baf842e7fcff742308d2e5667-FixA	nan	nan	nan	nan	nan	nan	nan	nan	nan	nan	nan	nan	nan	nan	nan	nan	nan	nan	nan	nan	nan	nan	nan	nan	nan	nan	nan	nan	nan	nan	nan	nan	nan	nan	nan	nan	nan	nan	nan	nan	nan	nan	nan	nan	nan	nan	nan	nan	nan
03-c26e374baf842e7fcff742308d2e5667-FixB	nan	nan	nan	nan	nan	nan	nan	nan	nan	nan	nan	nan	nan	nan	nan	nan	nan	nan	nan	nan	nan	nan	nan	nan	nan	nan	nan	nan	nan	nan	nan	nan	nan	nan	nan	nan	nan	nan	nan	nan	nan	nan	nan	nan	nan	nan	nan	nan	nan
03-c26e374baf842e7fcff742308d2e5667-FixC	nan	nan	nan	nan	nan	nan	nan	nan	nan	nan	nan	nan	nan	nan	nan	nan	nan	nan	nan	nan	nan	nan	nan	nan	nan	nan	nan	nan	nan	nan	nan	nan	nan	nan	nan	nan	nan	nan	nan	nan	nan	nan	nan	nan	nan	nan	nan	nan	nan
03-c26e374baf842e7fcff742308d2e5667-RegA	42.4336	41.823	41.3124	40.7643	40.0409	39.0505	37.8871	36.7251	35.8719	35.5477	35.4719	35.2843	34.8329	34.1386	33.723	33.8493	33.1364	30.5224	28.1542	28.2138	29.3694	29.804	29.6821	29.5762	29.5046	29.2992	28.6359	27.3943	26.5448	26.8986	27.2074	26.1728	24.8556	24.5724	24.791	24.7218	24.7911	25.4326	25.5156	24.0265	22.5842	23.0234	24.6166	25.9198	25.6413	23.1929	21.1175	21.9704	23.9141
03-c26e374baf842e7fcff742308d2e5667-RegB	nan	nan	nan	nan	nan	nan	nan	nan	nan	nan	nan	nan	nan	nan	nan	nan	nan	nan	nan	nan	nan	nan	nan	nan	nan	nan	nan	nan	nan	nan	nan	nan	nan	nan	nan	nan	nan	nan	nan	nan	nan	nan	nan	nan	nan	nan	nan	nan	nan
03-c26e374baf842e7fcff742308d2e5667-RegC	nan	nan	nan	nan	nan	nan	nan	nan	nan	nan	nan	nan	nan	nan	nan	nan	nan	nan	nan	nan	nan	nan	nan	nan	nan	nan	nan	nan	nan	nan	nan	nan	nan	nan	nan	nan	nan	nan	nan	nan	nan	nan	nan	nan	nan	nan	nan	nan	nan
03-ba2fcb9a9d961c48420383198d986385-FixA	nan	nan	nan	nan	nan	nan	nan	nan	nan	nan	nan	nan	nan	nan	nan	nan	nan	nan	nan	nan	nan	nan	nan	nan	nan	nan	nan	nan	nan	nan	nan	nan	nan	nan	nan	nan	nan	nan	nan	nan	nan	nan	nan	nan	nan	nan	nan	nan	nan
03-ba2fcb9a9d961c48420383198d986385-FixB	nan	nan	nan	nan	nan	nan	nan	nan	nan	nan	nan	nan	nan	nan	nan	nan	nan	nan	nan	nan	nan	nan	nan	nan	nan	nan	nan	nan	nan	nan	nan	nan	nan	nan	nan	nan	nan	nan	nan	nan	nan	nan	nan	nan	nan	nan	nan	nan	nan
03-ba2fcb9a9d961c48420383198d986385-FixC	nan	nan	nan	nan	nan	nan	nan	nan	nan	nan	nan	nan	nan	nan	nan	nan	nan	nan	nan	nan	nan	nan	nan	nan	nan	nan	nan	nan	nan	nan	nan	nan	nan	nan	nan	nan	nan	nan	nan	nan	nan	nan	nan	nan	nan	nan	nan	nan	nan
03-ba2fcb9a9d961c48420383198d986385-RegA	42.4142	42.2524	41.9129	41.4365	40.8342	40.023	38.509	36.1127	34.0635	33.5373	34.1535	35.0112	34.876	32.9541	30.3491	28.5934	29.0844	32.1104	33.5542	30.0097	25.8344	25.7886	27.3006	26.9233	25.9282	26.0385	26.0027	24.3043	22.337	21.6377	21.7476	21.7291	21.9875	22.9847	23.9508	24.039	23.2735	22.1089	21.4525	21.9879	22.6842	22.2989	20.5756	17.9903	17.2757	20.4672	23.5215	22.2208	19.7589
03-ba2fcb9a9d961c48420383198d986385-RegB	nan	nan	nan	nan	nan	nan	nan	nan	nan	nan	nan	nan	nan	nan	nan	nan	nan	nan	nan	nan	nan	nan	nan	nan	nan	nan	nan	nan	nan	nan	nan	nan	nan	nan	nan	nan	nan	nan	nan	nan	nan	nan	nan	nan	nan	nan	nan	nan	nan
03-ba2fcb9a9d961c48420383198d986385-RegC	nan	nan	nan	nan	nan	nan	nan	nan	nan	nan	nan	nan	nan	nan	nan	nan	nan	nan	nan	nan	nan	nan	nan	nan	nan	nan	nan	nan	nan	nan	nan	nan	nan	nan	nan	nan	nan	nan	nan	nan	nan	nan	nan	nan	nan	nan	nan	nan	nan
03-a3458acaedca279c3c0c93ed5f82684f-FixA	nan	nan	nan	nan	nan	nan	nan	nan	nan	nan	nan	nan	nan	nan	nan	nan	nan	nan	nan	nan	nan	nan	nan	nan	nan	nan	nan	nan	nan	nan	nan	nan	nan	nan	nan	nan	nan	nan	nan	nan	nan	nan	nan	nan	nan	nan	nan	nan	nan
03-a3458acaedca279c3c0c93ed5f82684f-FixB	nan	nan	nan	nan	nan	nan	nan	nan	nan	nan	nan	nan	nan	nan	nan	nan	nan	nan	nan	nan	nan	nan	nan	nan	nan	nan	nan	nan	nan	nan	nan	nan	nan	nan	nan	nan	nan	nan	nan	nan	nan	nan	nan	nan	nan	nan	nan	nan	nan
03-a3458acaedca279c3c0c93ed5f82684f-FixC	nan	nan	nan	nan	nan	nan	nan	nan	nan	nan	nan	nan	nan	nan	nan	nan	nan	nan	nan	nan	nan	nan	nan	nan	nan	nan	nan	nan	nan	nan	nan	nan	nan	nan	nan	nan	nan	nan	nan	nan	nan	nan	nan	nan	nan	nan	nan	nan	nan
03-a3458acaedca279c3c0c93ed5f82684f-RegA	-2.01957	0.185062	0.37239	-0.0483965	0.331897	2.29875	4.10338	4.15863	4.17472	5.90879	7.82846	8.14221	7.51055	7.03735	7.01278	7.52229	8.68739	10.3615	11.2157	10.198	8.79543	8.75677	10.017	11.8835	13.0661	12.5599	11.331	10.6191	10.4774	10.6391	10.8736	10.9912	10.9407	10.6843	10.0688	9.09356	8.60535	9.32461	10.276	10.2597	9.29973	7.79039	6.19732	4.9853	4.5166	4.86542	4.88003	3.52115	2.03156
03-a3458acaedca279c3c0c93ed5f82684f-RegB	nan	nan	nan	nan	nan	nan	nan	nan	nan	nan	nan	nan	nan	nan	nan	nan	nan	nan	nan	nan	nan	nan	nan	nan	nan	nan	nan	nan	nan	nan	nan	nan	nan	nan	nan	nan	nan	nan	nan	nan	nan	nan	nan	nan	nan	nan	nan	nan	nan
03-a3458acaedca279c3c0c93ed5f82684f-RegC	nan	nan	nan	nan	nan	nan	nan	nan	nan	nan	nan	nan	nan	nan	nan	nan	nan	nan	nan	nan	nan	nan	nan	nan	nan	nan	nan	nan	nan	nan	nan	nan	nan	nan	nan	nan	nan	nan	nan	nan	nan	nan	nan	nan	nan	nan	nan	nan	nan
03-5a3815281b9cfd1902eec23a2f74b99d-FixA	nan	nan	nan	nan	nan	nan	nan	nan	nan	nan	nan	nan	nan	nan	nan	nan	nan	nan	nan	nan	nan	nan	nan	nan	nan	nan	nan	nan	nan	nan	nan	nan	nan	nan	nan	nan	nan	nan	nan	nan	nan	nan	nan	nan	nan	nan	nan	nan	nan
03-5a3815281b9cfd1902eec23a2f74b99d-FixB	nan	nan	nan	nan	nan	nan	nan	nan	nan	nan	nan	nan	nan	nan	nan	nan	nan	nan	nan	nan	nan	nan	nan	nan	nan	nan	nan	nan	nan	nan	nan	nan	nan	nan	nan	nan	nan	nan	nan	nan	nan	nan	nan	nan	nan	nan	nan	nan	nan
03-5a3815281b9cfd1902eec23a2f74b99d-FixC	nan	nan	nan	nan	nan	nan	nan	nan	nan	nan	nan	nan	nan	nan	nan	nan	nan	nan	nan	nan	nan	nan	nan	nan	nan	nan	nan	nan	nan	nan	nan	nan	nan	nan	nan	nan	nan	nan	nan	nan	nan	nan	nan	nan	nan	nan	nan	nan	nan
03-5a3815281b9cfd1902eec23a2f74b99d-RegA	-5.98208	-4.26811	-3.18276	-2.26709	-1.06215	0.621758	1.88033	2.01174	2.28102	3.92173	5.95963	7.24297	8.25052	9.63487	11.0001	11.8237	12.2082	12.4172	12.6963	13.153	13.323	12.9138	13.0391	14.6378	16.2302	16.2499	15.6476	15.6787	15.8882	15.5235	14.6166	13.6196	13.8912	16.168	17.209	14.13	10.8282	11.58	13.4891	12.6854	10.3608	8.77125	8.28398	8.53908	8.35245	6.73487	4.77765	3.82359	3.46149
03-5a3815281b9cfd1902eec23a2f74b99d-RegB	nan	nan	nan	nan	nan	nan	nan	nan	nan	nan	nan	nan	nan	nan	nan	nan	nan	nan	nan	nan	nan	nan	nan	nan	nan	nan	nan	nan	nan	nan	nan	nan	nan	nan	nan	nan	nan	nan	nan	nan	nan	nan	nan	nan	nan	nan	nan	nan	nan
03-5a3815281b9cfd1902eec23a2f74b99d-RegC	nan	nan	nan	nan	nan	nan	nan	nan	nan	nan	nan	nan	nan	nan	nan	nan	nan	nan	nan	nan	nan	nan	nan	nan	nan	nan	nan	nan	nan	nan	nan	nan	nan	nan	nan	nan	nan	nan	nan	nan	nan	nan	nan	nan	nan	nan	nan	nan	nan
03-bf7f989e0d9deae6cc8512380b227c51-FixA	nan	nan	nan	nan	nan	nan	nan	nan	nan	nan	nan	nan	nan	nan	nan	nan	nan	nan	nan	nan	nan	nan	nan	nan	nan	nan	nan	nan	nan	nan	nan	nan	nan	nan	nan	nan	nan	nan	nan	nan	nan	nan	nan	nan	nan	nan	nan	nan	nan
03-bf7f989e0d9deae6cc8512380b227c51-FixB	nan	nan	nan	nan	nan	nan	nan	nan	nan	nan	nan	nan	nan	nan	nan	nan	nan	nan	nan	nan	nan	nan	nan	nan	nan	nan	nan	nan	nan	nan	nan	nan	nan	nan	nan	nan	nan	nan	nan	nan	nan	nan	nan	nan	nan	nan	nan	nan	nan
03-bf7f989e0d9deae6cc8512380b227c51-FixC	nan	nan	nan	nan	nan	nan	nan	nan	nan	nan	nan	nan	nan	nan	nan	nan	nan	nan	nan	nan	nan	nan	nan	nan	nan	nan	nan	nan	nan	nan	nan	nan	nan	nan	nan	nan	nan	nan	nan	nan	nan	nan	nan	nan	nan	nan	nan	nan	nan
03-bf7f989e0d9deae6cc8512380b227c51-RegA	18.4927	16.6461	15.2768	14.2052	13.2516	12.3206	11.6593	11.4134	10.9593	9.69615	7.93195	6.23733	5.30061	5.43691	5.26866	3.59683	1.85126	1.51561	1.34634	-0.061523	-1.69017	-2.22612	-1.88815	-1.3873	-1.77463	-3.70583	-5.69208	-6.21459	-6.23036	-7.04817	-8.48845	-9.9728	-10.9963	-11.1928	-10.7311	-10.0201	-9.87256	-10.8948	-12.2114	-12.7996	-12.9322	-13.169	-13.6551	-14.3499	-14.9095	-14.9644	-14.4518	-13.5611	-13.2579
03-bf7f989e0d9deae6cc8512380b227c51-RegB	nan	nan	nan	nan	nan	nan	nan	nan	nan	nan	nan	nan	nan	nan	nan	nan	nan	nan	nan	nan	nan	nan	nan	nan	nan	nan	nan	nan	nan	nan	nan	nan	nan	nan	nan	nan	nan	nan	nan	nan	nan	nan	nan	nan	nan	nan	nan	nan	nan
03-bf7f989e0d9deae6cc8512380b227c51-RegC	nan	nan	nan	nan	nan	nan	nan	nan	nan	nan	nan	nan	nan	nan	nan	nan	nan	nan	nan	nan	nan	nan	nan	nan	nan	nan	nan	nan	nan	nan	nan	nan	nan	nan	nan	nan	nan	nan	nan	nan	nan	nan	nan	nan	nan	nan	nan	nan	nan
03-d75a44800541931e466e0bb1c98cf3cd-FixA	nan	nan	nan	nan	nan	nan	nan	nan	nan	nan	nan	nan	nan	nan	nan	nan	nan	nan	nan	nan	nan	nan	nan	nan	nan	nan	nan	nan	nan	nan	nan	nan	nan	nan	nan	nan	nan	nan	nan	nan	nan	nan	nan	nan	nan	nan	nan	nan	nan
03-d75a44800541931e466e0bb1c98cf3cd-FixB	nan	nan	nan	nan	nan	nan	nan	nan	nan	nan	nan	nan	nan	nan	nan	nan	nan	nan	nan	nan	nan	nan	nan	nan	nan	nan	nan	nan	nan	nan	nan	nan	nan	nan	nan	nan	nan	nan	nan	nan	nan	nan	nan	nan	nan	nan	nan	nan	nan
03-d75a44800541931e466e0bb1c98cf3cd-FixC	nan	nan	nan	nan	nan	nan	nan	nan	nan	nan	nan	nan	nan	nan	nan	nan	nan	nan	nan	nan	nan	nan	nan	nan	nan	nan	nan	nan	nan	nan	nan	nan	nan	nan	nan	nan	nan	nan	nan	nan	nan	nan	nan	nan	nan	nan	nan	nan	nan
03-d75a44800541931e466e0bb1c98cf3cd-RegA	20.2542	18.1761	16.5482	15.2601	14.2018	13.2978	12.6151	12.0552	10.6973	7.93463	5.32645	4.42903	4.46106	4.30693	3.99736	3.75276	3.32592	2.4604	1.38645	0.402459	-0.456712	-1.26749	-2.28185	-3.62735	-4.68228	-4.95032	-5.38342	-6.88735	-8.40186	-8.69992	-8.23864	-7.87297	-8.13419	-9.22959	-10.3098	-10.5569	-10.664	-11.4624	-12.4329	-12.9017	-13.2822	-14.0293	-14.318	-13.3731	-12.4194	-12.882	-14.3376	-15.785	-16.0838
03-d75a44800541931e466e0bb1c98cf3cd-RegB	nan	nan	nan	nan	nan	nan	nan	nan	nan	nan	nan	nan	nan	nan	nan	nan	nan	nan	nan	nan	nan	nan	nan	nan	nan	nan	nan	nan	nan	nan	nan	nan	nan	nan	nan	nan	nan	nan	nan	nan	nan	nan	nan	nan	nan	nan	nan	nan	nan
03-d75a44800541931e466e0bb1c98cf3cd-RegC	nan	nan	nan	nan	nan	nan	nan	nan	nan	nan	nan	nan	nan	nan	nan	nan	nan	nan	nan	nan	nan	nan	nan	nan	nan	nan	nan	nan	nan	nan	nan	nan	nan	nan	nan	nan	nan	nan	nan	nan	nan	nan	nan	nan	nan	nan	nan	nan	nan
03-d2b88448c1de4f0f54c9d900233b900c-FixA	nan	nan	nan	nan	nan	nan	nan	nan	nan	nan	nan	nan	nan	nan	nan	nan	nan	nan	nan	nan	nan	nan	nan	nan	nan	nan	nan	nan	nan	nan	nan	nan	nan	nan	nan	nan	nan	nan	nan	nan	nan	nan	nan	nan	nan	nan	nan	nan	nan
03-d2b88448c1de4f0f54c9d900233b900c-FixB	nan	nan	nan	nan	nan	nan	nan	nan	nan	nan	nan	nan	nan	nan	nan	nan	nan	nan	nan	nan	nan	nan	nan	nan	nan	nan	nan	nan	nan	nan	nan	nan	nan	nan	nan	nan	nan	nan	nan	nan	nan	nan	nan	nan	nan	nan	nan	nan	nan
03-d2b88448c1de4f0f54c9d900233b900c-FixC	nan	nan	nan	nan	nan	nan	nan	nan	nan	nan	nan	nan	nan	nan	nan	nan	nan	nan	nan	nan	nan	nan	nan	nan	nan	nan	nan	nan	nan	nan	nan	nan	nan	nan	nan	nan	nan	nan	nan	nan	nan	nan	nan	nan	nan	nan	nan	nan	nan
03-d2b88448c1de4f0f54c9d900233b900c-RegA	13.8394	14.581	14.5994	14.8866	16.435	19.5584	21.8139	21.1929	20.3312	21.9661	24.3473	25.2749	25.4937	26.2232	27.4626	28.8519	29.8657	30.2567	31.1502	33.4096	35.2078	34.8773	34.5629	36.597	39.6348	41.6957	42.4081	41.9905	41.3188	41.3213	42.3486	44.3514	46.2061	46.9143	47.4136	48.7611	50.053	50.2189	49.9995	50.4647	51.7925	53.6884	54.8582	54.3412	54.1301	56.2667	58.892	59.6169	59.0574
03-d2b88448c1de4f0f54c9d900233b900c-RegB	nan	nan	nan	nan	nan	nan	nan	nan	nan	nan	nan	nan	nan	nan	nan	nan	nan	nan	nan	nan	nan	nan	nan	nan	nan	nan	nan	nan	nan	nan	nan	nan	nan	nan	nan	nan	nan	nan	nan	nan	nan	nan	nan	nan	nan	nan	nan	nan	nan
03-d2b88448c1de4f0f54c9d900233b900c-RegC	nan	nan	nan	nan	nan	nan	nan	nan	nan	nan	nan	nan	nan	nan	nan	nan	nan	nan	nan	nan	nan	nan	nan	nan	nan	nan	nan	nan	nan	nan	nan	nan	nan	nan	nan	nan	nan	nan	nan	nan	nan	nan	nan	nan	nan	nan	nan	nan	nan
03-75b34d668c12025e2bfc21d2991ca609-FixA	nan	nan	nan	nan	nan	nan	nan	nan	nan	nan	nan	nan	nan	nan	nan	nan	nan	nan	nan	nan	nan	nan	nan	nan	nan	nan	nan	nan	nan	nan	nan	nan	nan	nan	nan	nan	nan	nan	nan	nan	nan	nan	nan	nan	nan	nan	nan	nan	nan
03-75b34d668c12025e2bfc21d2991ca609-FixB	nan	nan	nan	nan	nan	nan	nan	nan	nan	nan	nan	nan	nan	nan	nan	nan	nan	nan	nan	nan	nan	nan	nan	nan	nan	nan	nan	nan	nan	nan	nan	nan	nan	nan	nan	nan	nan	nan	nan	nan	nan	nan	nan	nan	nan	nan	nan	nan	nan
03-75b34d668c12025e2bfc21d2991ca609-FixC	nan	nan	nan	nan	nan	nan	nan	nan	nan	nan	nan	nan	nan	nan	nan	nan	nan	nan	nan	nan	nan	nan	nan	nan	nan	nan	nan	nan	nan	nan	nan	nan	nan	nan	nan	nan	nan	nan	nan	nan	nan	nan	nan	nan	nan	nan	nan	nan	nan
03-75b34d668c12025e2bfc21d2991ca609-RegA	15.8378	14.0827	14.9925	17.0096	18.5761	18.6041	17.9152	17.8289	19.7191	24.0282	27.2976	26.5399	24.915	26.0085	28.4926	30.2427	31.2097	31.9732	33.4543	36.1645	38.4634	38.7666	38.2276	38.3862	39.2398	40.3488	41.2004	41.5132	42.1217	43.7443	45.2055	45.2743	44.8491	45.1524	46.1633	47.5687	49.3288	51.3296	52.7543	52.9566	53.0198	54.1459	55.7452	56.871	57.3621	57.3366	57.1399	57.1961	57.9842
03-75b34d668c12025e2bfc21d2991ca609-RegB	nan	nan	nan	nan	nan	nan	nan	nan	nan	nan	nan	nan	nan	nan	nan	nan	nan	nan	nan	nan	nan	nan	nan	nan	nan	nan	nan	nan	nan	nan	nan	nan	nan	nan	nan	nan	nan	nan	nan	nan	nan	nan	nan	nan	nan	nan	nan	nan	nan
03-75b34d668c12025e2bfc21d2991ca609-RegC	nan	nan	nan	nan	nan	nan	nan	nan	nan	nan	nan	nan	nan	nan	nan	nan	nan	nan	nan	nan	nan	nan	nan	nan	nan	nan	nan	nan	nan	nan	nan	nan	nan	nan	nan	nan	nan	nan	nan	nan	nan	nan	nan	nan	nan	nan	nan	nan	nan
03-ce722cf1eb1db6892cf0a2cca44dbd65-FixA	nan	nan	nan	nan	nan	nan	nan	nan	nan	nan	nan	nan	nan	nan	nan	nan	nan	nan	nan	nan	nan	nan	nan	nan	nan	nan	nan	nan	nan	nan	nan	nan	nan	nan	nan	nan	nan	nan	nan	nan	nan	nan	nan	nan	nan	nan	nan	nan	nan
03-ce722cf1eb1db6892cf0a2cca44dbd65-FixB	nan	nan	nan	nan	nan	nan	nan	nan	nan	nan	nan	nan	nan	nan	nan	nan	nan	nan	nan	nan	nan	nan	nan	nan	nan	nan	nan	nan	nan	nan	nan	nan	nan	nan	nan	nan	nan	nan	nan	nan	nan	nan	nan	nan	nan	nan	nan	nan	nan
03-ce722cf1eb1db6892cf0a2cca44dbd65-FixC	nan	nan	nan	nan	nan	nan	nan	nan	nan	nan	nan	nan	nan	nan	nan	nan	nan	nan	nan	nan	nan	nan	nan	nan	nan	nan	nan	nan	nan	nan	nan	nan	nan	nan	nan	nan	nan	nan	nan	nan	nan	nan	nan	nan	nan	nan	nan	nan	nan
03-ce722cf1eb1db6892cf0a2cca44dbd65-RegA	29.9246	30.2237	30.6325	30.8722	30.664	29.9028	29.1881	28.9688	28.3425	26.6137	25.368	25.9739	26.4476	24.9143	23.6102	24.7602	25.9909	24.7727	23.0809	23.2413	23.9355	23.4577	22.6536	22.6907	23.1321	23.3116	23.4769	23.9304	24.1056	23.3924	22.0599	20.7175	20.4043	21.8061	23.4617	23.741	23.0246	22.2144	21.9699	22.5733	22.8781	21.7832	20.3389	19.9991	21.1557	23.5448	25.2714	24.6386	23.2182
03-ce722cf1eb1db6892cf0a2cca44dbd65-RegB	nan	nan	nan	nan	nan	nan	nan	nan	nan	nan	nan	nan	nan	nan	nan	nan	nan	nan	nan	nan	nan	nan	nan	nan	nan	nan	nan	nan	nan	nan	nan	nan	nan	nan	nan	nan	nan	nan	nan	nan	nan	nan	nan	nan	nan	nan	nan	nan	nan
03-ce722cf1eb1db6892cf0a2cca44dbd65-RegC	nan	nan	nan	nan	nan	nan	nan	nan	nan	nan	nan	nan	nan	nan	nan	nan	nan	nan	nan	nan	nan	nan	nan	nan	nan	nan	nan	nan	nan	nan	nan	nan	nan	nan	nan	nan	nan	nan	nan	nan	nan	nan	nan	nan	nan	nan	nan	nan	nan
03-cfd6fa447c168f1803f282252fc51569-FixA	nan	nan	nan	nan	nan	nan	nan	nan	nan	nan	nan	nan	nan	nan	nan	nan	nan	nan	nan	nan	nan	nan	nan	nan	nan	nan	nan	nan	nan	nan	nan	nan	nan	nan	nan	nan	nan	nan	nan	nan	nan	nan	nan	nan	nan	nan	nan	nan	nan
03-cfd6fa447c168f1803f282252fc51569-FixB	nan	nan	nan	nan	nan	nan	nan	nan	nan	nan	nan	nan	nan	nan	nan	nan	nan	nan	nan	nan	nan	nan	nan	nan	nan	nan	nan	nan	nan	nan	nan	nan	nan	nan	nan	nan	nan	nan	nan	nan	nan	nan	nan	nan	nan	nan	nan	nan	nan
03-cfd6fa447c168f1803f282252fc51569-FixC	nan	nan	nan	nan	nan	nan	nan	nan	nan	nan	nan	nan	nan	nan	nan	nan	nan	nan	nan	nan	nan	nan	nan	nan	nan	nan	nan	nan	nan	nan	nan	nan	nan	nan	nan	nan	nan	nan	nan	nan	nan	nan	nan	nan	nan	nan	nan	nan	nan
03-cfd6fa447c168f1803f282252fc51569-RegA	32.8943	30.2438	30.8236	32.3881	32.6919	30.4218	28.0536	28.0054	28.5201	27.6227	26.8488	27.8208	28.7548	27.7968	26.512	26.6945	27.3193	26.871	24.9181	21.783	19.7891	20.9357	23.4992	25.1745	25.508	24.6669	23.3268	22.2138	21.6576	21.7475	21.9889	21.8685	21.5202	21.2082	20.9637	20.82	21.1222	22.0528	22.6344	21.9926	21.2834	21.8813	23.4272	24.9679	25.1376	23.0672	20.8252	20.7299	22.1176
03-cfd6fa447c168f1803f282252fc51569-RegB	nan	nan	nan	nan	nan	nan	nan	nan	nan	nan	nan	nan	nan	nan	nan	nan	nan	nan	nan	nan	nan	nan	nan	nan	nan	nan	nan	nan	nan	nan	nan	nan	nan	nan	nan	nan	nan	nan	nan	nan	nan	nan	nan	nan	nan	nan	nan	nan	nan
03-cfd6fa447c168f1803f282252fc51569-RegC	nan	nan	nan	nan	nan	nan	nan	nan	nan	nan	nan	nan	nan	nan	nan	nan	nan	nan	nan	nan	nan	nan	nan	nan	nan	nan	nan	nan	nan	nan	nan	nan	nan	nan	nan	nan	nan	nan	nan	nan	nan	nan	nan	nan	nan	nan	nan	nan	nan
03-3538def344a506a49615be8366b59c5e-FixA	nan	nan	nan	nan	nan	nan	nan	nan	nan	nan	nan	nan	nan	nan	nan	nan	nan	nan	nan	nan	nan	nan	nan	nan	nan	nan	nan	nan	nan	nan	nan	nan	nan	nan	nan	nan	nan	nan	nan	nan	nan	nan	nan	nan	nan	nan	nan	nan	nan
03-3538def344a506a49615be8366b59c5e-FixB	nan	nan	nan	nan	nan	nan	nan	nan	nan	nan	nan	nan	nan	nan	nan	nan	nan	nan	nan	nan	nan	nan	nan	nan	nan	nan	nan	nan	nan	nan	nan	nan	nan	nan	nan	nan	nan	nan	nan	nan	nan	nan	nan	nan	nan	nan	nan	nan	nan
03-3538def344a506a49615be8366b59c5e-FixC	nan	nan	nan	nan	nan	nan	nan	nan	nan	nan	nan	nan	nan	nan	nan	nan	nan	nan	nan	nan	nan	nan	nan	nan	nan	nan	nan	nan	nan	nan	nan	nan	nan	nan	nan	nan	nan	nan	nan	nan	nan	nan	nan	nan	nan	nan	nan	nan	nan
03-3538def344a506a49615be8366b59c5e-RegA	49.1395	48.8403	49.615	50.5969	50.9195	50.0652	48.9348	48.5279	48.7736	49.2201	48.974	47.5534	46.6638	47.8303	49.4385	49.6136	48.8558	48.1794	48.1165	48.8687	49.769	50.0817	49.7843	49.1383	48.8048	49.1954	49.1458	47.6617	46.4176	47.1136	48.2665	48.0991	47.5046	47.7161	48.1035	47.7676	46.9922	46.3488	46.177	46.61	47.1328	47.1807	46.8372	46.3655	45.9847	45.8915	46.2391	46.999	47.336
03-3538def344a506a49615be8366b59c5e-RegB	nan	nan	nan	nan	nan	nan	nan	nan	nan	nan	nan	nan	nan	nan	nan	nan	nan	nan	nan	nan	nan	nan	nan	nan	nan	nan	nan	nan	nan	nan	nan	nan	nan	nan	nan	nan	nan	nan	nan	nan	nan	nan	nan	nan	nan	nan	nan	nan	nan
03-3538def344a506a49615be8366b59c5e-RegC	nan	nan	nan	nan	nan	nan	nan	nan	nan	nan	nan	nan	nan	nan	nan	nan	nan	nan	nan	nan	nan	nan	nan	nan	nan	nan	nan	nan	nan	nan	nan	nan	nan	nan	nan	nan	nan	nan	nan	nan	nan	nan	nan	nan	nan	nan	nan	nan	nan
03-5558429b4edb1dcf363d8efa97f2f4cd-FixA	nan	nan	nan	nan	nan	nan	nan	nan	nan	nan	nan	nan	nan	nan	nan	nan	nan	nan	nan	nan	nan	nan	nan	nan	nan	nan	nan	nan	nan	nan	nan	nan	nan	nan	nan	nan	nan	nan	nan	nan	nan	nan	nan	nan	nan	nan	nan	nan	nan
03-5558429b4edb1dcf363d8efa97f2f4cd-FixB	nan	nan	nan	nan	nan	nan	nan	nan	nan	nan	nan	nan	nan	nan	nan	nan	nan	nan	nan	nan	nan	nan	nan	nan	nan	nan	nan	nan	nan	nan	nan	nan	nan	nan	nan	nan	nan	nan	nan	nan	nan	nan	nan	nan	nan	nan	nan	nan	nan
03-5558429b4edb1dcf363d8efa97f2f4cd-FixC	nan	nan	nan	nan	nan	nan	nan	nan	nan	nan	nan	nan	nan	nan	nan	nan	nan	nan	nan	nan	nan	nan	nan	nan	nan	nan	nan	nan	nan	nan	nan	nan	nan	nan	nan	nan	nan	nan	nan	nan	nan	nan	nan	nan	nan	nan	nan	nan	nan
03-5558429b4edb1dcf363d8efa97f2f4cd-RegA	43.8889	42.4525	42.4716	42.9771	42.9998	41.9668	40.9143	40.9429	41.742	42.6498	43.0431	42.6037	42.2385	42.7277	42.9836	41.9524	40.7936	40.8024	41.364	41.5499	41.268	40.6923	40.1789	40.0817	40.5302	41.4236	41.9178	41.3036	40.3726	40.116	40.5596	41.437	42.3782	42.9263	42.3652	40.383	38.8534	39.5801	41.1714	41.8013	41.8967	42.2673	42.4556	41.9103	41.3827	41.7534	42.6909	43.5319	43.7449
03-5558429b4edb1dcf363d8efa97f2f4cd-RegB	nan	nan	nan	nan	nan	nan	nan	nan	nan	nan	nan	nan	nan	nan	nan	nan	nan	nan	nan	nan	nan	nan	nan	nan	nan	nan	nan	nan	nan	nan	nan	nan	nan	nan	nan	nan	nan	nan	nan	nan	nan	nan	nan	nan	nan	nan	nan	nan	nan
03-5558429b4edb1dcf363d8efa97f2f4cd-RegC	nan	nan	nan	nan	nan	nan	nan	nan	nan	nan	nan	nan	nan	nan	nan	nan	nan	nan	nan	nan	nan	nan	nan	nan	nan	nan	nan	nan	nan	nan	nan	nan	nan	nan	nan	nan	nan	nan	nan	nan	nan	nan	nan	nan	nan	nan	nan	nan	nan
03-946c49b4df543d6ea06aa798b1331945-FixA	nan	nan	nan	nan	nan	nan	nan	nan	nan	nan	nan	nan	nan	nan	nan	nan	nan	nan	nan	nan	nan	nan	nan	nan	nan	nan	nan	nan	nan	nan	nan	nan	nan	nan	nan	nan	nan	nan	nan	nan	nan	nan	nan	nan	nan	nan	nan	nan	nan
03-946c49b4df543d6ea06aa798b1331945-FixB	nan	nan	nan	nan	nan	nan	nan	nan	nan	nan	nan	nan	nan	nan	nan	nan	nan	nan	nan	nan	nan	nan	nan	nan	nan	nan	nan	nan	nan	nan	nan	nan	nan	nan	nan	nan	nan	nan	nan	nan	nan	nan	nan	nan	nan	nan	nan	nan	nan
03-946c49b4df543d6ea06aa798b1331945-FixC	nan	nan	nan	nan	nan	nan	nan	nan	nan	nan	nan	nan	nan	nan	nan	nan	nan	nan	nan	nan	nan	nan	nan	nan	nan	nan	nan	nan	nan	nan	nan	nan	nan	nan	nan	nan	nan	nan	nan	nan	nan	nan	nan	nan	nan	nan	nan	nan	nan
03-946c49b4df543d6ea06aa798b1331945-RegA	-29.366	-29.0041	-28.0544	-26.9743	-26.2215	-26.1391	-26.6059	-27.2891	-27.473	-26.5633	-24.8733	-23.23	-23.625	-27.1861	-30.1517	-28.972	-26.4079	-25.7883	-25.7643	-24.4288	-22.8236	-22.439	-23.2832	-24.8176	-25.8653	-25.4353	-24.1156	-22.953	-23.1043	-25.1181	-26.6922	-25.6494	-23.9542	-24.0228	-25.0417	-25.649	-26.1612	-26.9777	-26.6736	-24.0528	-21.4179	-21.3362	-22.8676	-24.2145	-24.3724	-23.0105	-21.8926	-22.7178	-23.8973
03-946c49b4df543d6ea06aa798b1331945-RegB	nan	nan	nan	nan	nan	nan	nan	nan	nan	nan	nan	nan	nan	nan	nan	nan	nan	nan	nan	nan	nan	nan	nan	nan	nan	nan	nan	nan	nan	nan	nan	nan	nan	nan	nan	nan	nan	nan	nan	nan	nan	nan	nan	nan	nan	nan	nan	nan	nan
03-946c49b4df543d6ea06aa798b1331945-RegC	nan	nan	nan	nan	nan	nan	nan	nan	nan	nan	nan	nan	nan	nan	nan	nan	nan	nan	nan	nan	nan	nan	nan	nan	nan	nan	nan	nan	nan	nan	nan	nan	nan	nan	nan	nan	nan	nan	nan	nan	nan	nan	nan	nan	nan	nan	nan	nan	nan
03-4955927dbc8499def710ae9d2d85a9c6-FixA	nan	nan	nan	nan	nan	nan	nan	nan	nan	nan	nan	nan	nan	nan	nan	nan	nan	nan	nan	nan	nan	nan	nan	nan	nan	nan	nan	nan	nan	nan	nan	nan	nan	nan	nan	nan	nan	nan	nan	nan	nan	nan	nan	nan	nan	nan	nan	nan	nan
03-4955927dbc8499def710ae9d2d85a9c6-FixB	nan	nan	nan	nan	nan	nan	nan	nan	nan	nan	nan	nan	nan	nan	nan	nan	nan	nan	nan	nan	nan	nan	nan	nan	nan	nan	nan	nan	nan	nan	nan	nan	nan	nan	nan	nan	nan	nan	nan	nan	nan	nan	nan	nan	nan	nan	nan	nan	nan
03-4955927dbc8499def710ae9d2d85a9c6-FixC	nan	nan	nan	nan	nan	nan	nan	nan	nan	nan	nan	nan	nan	nan	nan	nan	nan	nan	nan	nan	nan	nan	nan	nan	nan	nan	nan	nan	nan	nan	nan	nan	nan	nan	nan	nan	nan	nan	nan	nan	nan	nan	nan	nan	nan	nan	nan	nan	nan
03-4955927dbc8499def710ae9d2d85a9c6-RegA	-29.8925	-29.2116	-29.8738	-30.9339	-31.4293	-30.765	-29.7579	-29.3176	-29.3534	-29.6351	-30.4487	-31.6968	-31.0777	-27.0504	-23.7562	-25.0946	-27.6515	-27.5325	-26.9595	-28.6858	-30.7443	-30.643	-28.9904	-27.1639	-26.1355	-26.4164	-27.0729	-26.9622	-25.8149	-23.9536	-23.2004	-24.9048	-26.3582	-24.8321	-22.5688	-22.3403	-22.7863	-22.1955	-22.5598	-25.8301	-28.7607	-27.8305	-25.0585	-23.6013	-24.1677	-26.3636	-27.7869	-26.3436	-24.2254
03-4955927dbc8499def710ae9d2d85a9c6-RegB	nan	nan	nan	nan	nan	nan	nan	nan	nan	nan	nan	nan	nan	nan	nan	nan	nan	nan	nan	nan	nan	nan	nan	nan	nan	nan	nan	nan	nan	nan	nan	nan	nan	nan	nan	nan	nan	nan	nan	nan	nan	nan	nan	nan	nan	nan	nan	nan	nan
03-4955927dbc8499def710ae9d2d85a9c6-RegC	nan	nan	nan	nan	nan	nan	nan	nan	nan	nan	nan	nan	nan	nan	nan	nan	nan	nan	nan	nan	nan	nan	nan	nan	nan	nan	nan	nan	nan	nan	nan	nan	nan	nan	nan	nan	nan	nan	nan	nan	nan	nan	nan	nan	nan	nan	nan	nan	nan
03-cac44502fdaa2962a0d096818f728cd0-FixA	nan	nan	nan	nan	nan	nan	nan	nan	nan	nan	nan	nan	nan	nan	nan	nan	nan	nan	nan	nan	nan	nan	nan	nan	nan	nan	nan	nan	nan	nan	nan	nan	nan	nan	nan	nan	nan	nan	nan	nan	nan	nan	nan	nan	nan	nan	nan	nan	nan
03-cac44502fdaa2962a0d096818f728cd0-FixB	nan	nan	nan	nan	nan	nan	nan	nan	nan	nan	nan	nan	nan	nan	nan	nan	nan	nan	nan	nan	nan	nan	nan	nan	nan	nan	nan	nan	nan	nan	nan	nan	nan	nan	nan	nan	nan	nan	nan	nan	nan	nan	nan	nan	nan	nan	nan	nan	nan
03-cac44502fdaa2962a0d096818f728cd0-FixC	nan	nan	nan	nan	nan	nan	nan	nan	nan	nan	nan	nan	nan	nan	nan	nan	nan	nan	nan	nan	nan	nan	nan	nan	nan	nan	nan	nan	nan	nan	nan	nan	nan	nan	nan	nan	nan	nan	nan	nan	nan	nan	nan	nan	nan	nan	nan	nan	nan
03-cac44502fdaa2962a0d096818f728cd0-RegA	3.51826	1.71216	0.00760202	-0.930726	-0.438128	1.56716	2.79839	1.37392	-0.46578	-0.273608	0.895969	1.49004	1.63961	1.76977	1.70307	1.22806	0.656578	0.398624	0.693633	1.52812	1.99783	1.44078	1.27665	2.9182	5.2942	6.86014	6.96585	5.60473	4.53279	5.22589	5.73173	4.16875	3.27582	5.80245	8.6563	8.35659	7.21117	8.34455	11.0293	13.4405	13.8051	11.3595	9.9951	13.2505	16.5845	14.9304	12.0372	12.8756	15.7314
03-cac44502fdaa2962a0d096818f728cd0-RegB	nan	nan	nan	nan	nan	nan	nan	nan	nan	nan	nan	nan	nan	nan	nan	nan	nan	nan	nan	nan	nan	nan	nan	nan	nan	nan	nan	nan	nan	nan	nan	nan	nan	nan	nan	nan	nan	nan	nan	nan	nan	nan	nan	nan	nan	nan	nan	nan	nan
03-cac44502fdaa2962a0d096818f728cd0-RegC	nan	nan	nan	nan	nan	nan	nan	nan	nan	nan	nan	nan	nan	nan	nan	nan	nan	nan	nan	nan	nan	nan	nan	nan	nan	nan	nan	nan	nan	nan	nan	nan	nan	nan	nan	nan	nan	nan	nan	nan	nan	nan	nan	nan	nan	nan	nan	nan	nan
03-13943d911f985ebbebd3b8b0c8e26831-FixA	nan	nan	nan	nan	nan	nan	nan	nan	nan	nan	nan	nan	nan	nan	nan	nan	nan	nan	nan	nan	nan	nan	nan	nan	nan	nan	nan	nan	nan	nan	nan	nan	nan	nan	nan	nan	nan	nan	nan	nan	nan	nan	nan	nan	nan	nan	nan	nan	nan
03-13943d911f985ebbebd3b8b0c8e26831-FixB	nan	nan	nan	nan	nan	nan	nan	nan	nan	nan	nan	nan	nan	nan	nan	nan	nan	nan	nan	nan	nan	nan	nan	nan	nan	nan	nan	nan	nan	nan	nan	nan	nan	nan	nan	nan	nan	nan	nan	nan	nan	nan	nan	nan	nan	nan	nan	nan	nan
03-13943d911f985ebbebd3b8b0c8e26831-FixC	nan	nan	nan	nan	nan	nan	nan	nan	nan	nan	nan	nan	nan	nan	nan	nan	nan	nan	nan	nan	nan	nan	nan	nan	nan	nan	nan	nan	nan	nan	nan	nan	nan	nan	nan	nan	nan	nan	nan	nan	nan	nan	nan	nan	nan	nan	nan	nan	nan
03-13943d911f985ebbebd3b8b0c8e26831-RegA	2.66402	-0.531329	-2.0479	-2.26772	-1.57281	-0.377374	0.773632	1.40869	1.49297	1.14593	0.662511	0.292147	-0.0935304	-0.421	0.641448	3.76128	5.40618	2.6185	-0.388729	0.825715	3.49047	4.03643	3.81333	4.73815	5.40309	4.29052	3.38127	4.77849	6.87205	7.55533	7.09284	6.35302	5.94572	6.12118	5.82882	4.26182	3.41194	5.22156	7.72462	8.56736	8.81776	10.0759	11.7879	13.0525	14.2989	16.0079	17.0443	16.3502	15.5381
03-13943d911f985ebbebd3b8b0c8e26831-RegB	nan	nan	nan	nan	nan	nan	nan	nan	nan	nan	nan	nan	nan	nan	nan	nan	nan	nan	nan	nan	nan	nan	nan	nan	nan	nan	nan	nan	nan	nan	nan	nan	nan	nan	nan	nan	nan	nan	nan	nan	nan	nan	nan	nan	nan	nan	nan	nan	nan
03-13943d911f985ebbebd3b8b0c8e26831-RegC	nan	nan	nan	nan	nan	nan	nan	nan	nan	nan	nan	nan	nan	nan	nan	nan	nan	nan	nan	nan	nan	nan	nan	nan	nan	nan	nan	nan	nan	nan	nan	nan	nan	nan	nan	nan	nan	nan	nan	nan	nan	nan	nan	nan	nan	nan	nan	nan	nan
03-b25ff5b3b8576db442b5a055e37f55c9-FixA	nan	nan	nan	nan	nan	nan	nan	nan	nan	nan	nan	nan	nan	nan	nan	nan	nan	nan	nan	nan	nan	nan	nan	nan	nan	nan	nan	nan	nan	nan	nan	nan	nan	nan	nan	nan	nan	nan	nan	nan	nan	nan	nan	nan	nan	nan	nan	nan	nan
03-b25ff5b3b8576db442b5a055e37f55c9-FixB	nan	nan	nan	nan	nan	nan	nan	nan	nan	nan	nan	nan	nan	nan	nan	nan	nan	nan	nan	nan	nan	nan	nan	nan	nan	nan	nan	nan	nan	nan	nan	nan	nan	nan	nan	nan	nan	nan	nan	nan	nan	nan	nan	nan	nan	nan	nan	nan	nan
03-b25ff5b3b8576db442b5a055e37f55c9-FixC	nan	nan	nan	nan	nan	nan	nan	nan	nan	nan	nan	nan	nan	nan	nan	nan	nan	nan	nan	nan	nan	nan	nan	nan	nan	nan	nan	nan	nan	nan	nan	nan	nan	nan	nan	nan	nan	nan	nan	nan	nan	nan	nan	nan	nan	nan	nan	nan	nan
03-b25ff5b3b8576db442b5a055e37f55c9-RegA	7.07686	7.64088	6.74263	5.24033	3.99221	3.65468	4.06401	4.80728	5.30401	5.21801	5.39829	6.62964	8.15803	9.01453	9.00658	8.03245	5.51464	1.20803	-3.18192	-5.30512	-2.27307	6.85774	13.9918	11.7989	6.9406	7.39104	10.1381	10.4929	9.70155	10.0128	10.8196	11.1351	11.8497	13.8065	15.2417	14.3349	12.382	11.3616	12.299	15.1336	16.0391	11.8304	7.43508	8.30662	11.1965	11.5929	11.1645	12.628	14.9321
03-b25ff5b3b8576db442b5a055e37f55c9-RegB	nan	nan	nan	nan	nan	nan	nan	nan	nan	nan	nan	nan	nan	nan	nan	nan	nan	nan	nan	nan	nan	nan	nan	nan	nan	nan	nan	nan	nan	nan	nan	nan	nan	nan	nan	nan	nan	nan	nan	nan	nan	nan	nan	nan	nan	nan	nan	nan	nan
03-b25ff5b3b8576db442b5a055e37f55c9-RegC	nan	nan	nan	nan	nan	nan	nan	nan	nan	nan	nan	nan	nan	nan	nan	nan	nan	nan	nan	nan	nan	nan	nan	nan	nan	nan	nan	nan	nan	nan	nan	nan	nan	nan	nan	nan	nan	nan	nan	nan	nan	nan	nan	nan	nan	nan	nan	nan	nan
03-9caffa89a75bbb91c07b12bb945af4fd-FixA	nan	nan	nan	nan	nan	nan	nan	nan	nan	nan	nan	nan	nan	nan	nan	nan	nan	nan	nan	nan	nan	nan	nan	nan	nan	nan	nan	nan	nan	nan	nan	nan	nan	nan	nan	nan	nan	nan	nan	nan	nan	nan	nan	nan	nan	nan	nan	nan	nan
03-9caffa89a75bbb91c07b12bb945af4fd-FixB	nan	nan	nan	nan	nan	nan	nan	nan	nan	nan	nan	nan	nan	nan	nan	nan	nan	nan	nan	nan	nan	nan	nan	nan	nan	nan	nan	nan	nan	nan	nan	nan	nan	nan	nan	nan	nan	nan	nan	nan	nan	nan	nan	nan	nan	nan	nan	nan	nan
03-9caffa89a75bbb91c07b12bb945af4fd-FixC	nan	nan	nan	nan	nan	nan	nan	nan	nan	nan	nan	nan	nan	nan	nan	nan	nan	nan	nan	nan	nan	nan	nan	nan	nan	nan	nan	nan	nan	nan	nan	nan	nan	nan	nan	nan	nan	nan	nan	nan	nan	nan	nan	nan	nan	nan	nan	nan	nan
03-9caffa89a75bbb91c07b12bb945af4fd-RegA	6.74532	7.28238	7.27819	6.9155	6.37709	5.76807	4.91906	3.60242	1.72105	-0.556551	-2.29998	-2.64317	-2.04739	-1.27632	-0.970107	-1.45599	-1.97897	-1.85148	-1.99626	-3.31685	-4.80129	-5.27322	-5.03116	-4.76248	-5.07254	-6.21181	-6.96947	-6.28888	-5.57932	-6.41741	-8.1884	-9.76811	-10.6038	-10.5195	-10.3268	-10.8188	-11.3883	-11.3424	-11.3888	-12.2968	-13.1473	-12.8768	-11.9885	-11.5247	-12.9038	-16.7816	-19.5801	-17.9072	-15.207
03-9caffa89a75bbb91c07b12bb945af4fd-RegB	nan	nan	nan	nan	nan	nan	nan	nan	nan	nan	nan	nan	nan	nan	nan	nan	nan	nan	nan	nan	nan	nan	nan	nan	nan	nan	nan	nan	nan	nan	nan	nan	nan	nan	nan	nan	nan	nan	nan	nan	nan	nan	nan	nan	nan	nan	nan	nan	nan
03-9caffa89a75bbb91c07b12bb945af4fd-RegC	nan	nan	nan	nan	nan	nan	nan	nan	nan	nan	nan	nan	nan	nan	nan	nan	nan	nan	nan	nan	nan	nan	nan	nan	nan	nan	nan	nan	nan	nan	nan	nan	nan	nan	nan	nan	nan	nan	nan	nan	nan	nan	nan	nan	nan	nan	nan	nan	nan
03-e6c03095595e21349f6a469d012bb1ab-FixA	nan	nan	nan	nan	nan	nan	nan	nan	nan	nan	nan	nan	nan	nan	nan	nan	nan	nan	nan	nan	nan	nan	nan	nan	nan	nan	nan	nan	nan	nan	nan	nan	nan	nan	nan	nan	nan	nan	nan	nan	nan	nan	nan	nan	nan	nan	nan	nan	nan
03-e6c03095595e21349f6a469d012bb1ab-FixB	nan	nan	nan	nan	nan	nan	nan	nan	nan	nan	nan	nan	nan	nan	nan	nan	nan	nan	nan	nan	nan	nan	nan	nan	nan	nan	nan	nan	nan	nan	nan	nan	nan	nan	nan	nan	nan	nan	nan	nan	nan	nan	nan	nan	nan	nan	nan	nan	nan
03-e6c03095595e21349f6a469d012bb1ab-FixC	nan	nan	nan	nan	nan	nan	nan	nan	nan	nan	nan	nan	nan	nan	nan	nan	nan	nan	nan	nan	nan	nan	nan	nan	nan	nan	nan	nan	nan	nan	nan	nan	nan	nan	nan	nan	nan	nan	nan	nan	nan	nan	nan	nan	nan	nan	nan	nan	nan
03-e6c03095595e21349f6a469d012bb1ab-RegA	-82.4858	-82.4026	-83.5743	-85.0186	-85.7533	-85.1958	-84.3871	-84.0858	-82.2068	-77.2466	-73.1073	-73.3747	-74.5182	-72.5228	-69.099	-66.9634	-66.7446	-68.0781	-68.7173	-66.8878	-64.9912	-65.4043	-65.5489	-62.5028	-57.6846	-53.573	-52.1079	-54.1696	-56.5972	-56.0241	-53.1576	-49.8984	-48.4064	-50.1183	-52.8616	-53.864	-52.2843	-48.3926	-45.0376	-44.8518	-46.0205	-46.1254	-45.9604	-46.6887	-46.7877	-44.7319	-42.7433	-43.4101	-45.7453
03-e6c03095595e21349f6a469d012bb1ab-RegB	nan	nan	nan	nan	nan	nan	nan	nan	nan	nan	nan	nan	nan	nan	nan	nan	nan	nan	nan	nan	nan	nan	nan	nan	nan	nan	nan	nan	nan	nan	nan	nan	nan	nan	nan	nan	nan	nan	nan	nan	nan	nan	nan	nan	nan	nan	nan	nan	nan
03-e6c03095595e21349f6a469d012bb1ab-RegC	nan	nan	nan	nan	nan	nan	nan	nan	nan	nan	nan	nan	nan	nan	nan	nan	nan	nan	nan	nan	nan	nan	nan	nan	nan	nan	nan	nan	nan	nan	nan	nan	nan	nan	nan	nan	nan	nan	nan	nan	nan	nan	nan	nan	nan	nan	nan	nan	nan
03-aafb3338f17138d77dabff38d08bb349-FixA	nan	nan	nan	nan	nan	nan	nan	nan	nan	nan	nan	nan	nan	nan	nan	nan	nan	nan	nan	nan	nan	nan	nan	nan	nan	nan	nan	nan	nan	nan	nan	nan	nan	nan	nan	nan	nan	nan	nan	nan	nan	nan	nan	nan	nan	nan	nan	nan	nan
03-aafb3338f17138d77dabff38d08bb349-FixB	nan	nan	nan	nan	nan	nan	nan	nan	nan	nan	nan	nan	nan	nan	nan	nan	nan	nan	nan	nan	nan	nan	nan	nan	nan	nan	nan	nan	nan	nan	nan	nan	nan	nan	nan	nan	nan	nan	nan	nan	nan	nan	nan	nan	nan	nan	nan	nan	nan
03-aafb3338f17138d77dabff38d08bb349-FixC	nan	nan	nan	nan	nan	nan	nan	nan	nan	nan	nan	nan	nan	nan	nan	nan	nan	nan	nan	nan	nan	nan	nan	nan	nan	nan	nan	nan	nan	nan	nan	nan	nan	nan	nan	nan	nan	nan	nan	nan	nan	nan	nan	nan	nan	nan	nan	nan	nan
03-aafb3338f17138d77dabff38d08bb349-RegA	-79.0399	-80.5434	-81.0137	-80.4924	-79.021	-76.8046	-74.7131	-73.5368	-73.0492	-72.7171	-71.8152	-69.8129	-67.1963	-64.792	-63.7477	-64.6697	-65.5227	-64.2383	-61.5797	-59.0414	-58.025	-59.0993	-59.3418	-56.2794	-53.5177	-54.7674	-56.9247	-56.1631	-53.7441	-51.8752	-50.7009	-49.8613	-49.3184	-49.0497	-48.6956	-48.0174	-47.7677	-48.5409	-48.8999	-47.4183	-45.4342	-44.6923	-45.0901	-45.902	-46.0121	-44.6727	-43.4345	-43.8699	-44.3857
03-aafb3338f17138d77dabff38d08bb349-RegB	nan	nan	nan	nan	nan	nan	nan	nan	nan	nan	nan	nan	nan	nan	nan	nan	nan	nan	nan	nan	nan	nan	nan	nan	nan	nan	nan	nan	nan	nan	nan	nan	nan	nan	nan	nan	nan	nan	nan	nan	nan	nan	nan	nan	nan	nan	nan	nan	nan
03-aafb3338f17138d77dabff38d08bb349-RegC	nan	nan	nan	nan	nan	nan	nan	nan	nan	nan	nan	nan	nan	nan	nan	nan	nan	nan	nan	nan	nan	nan	nan	nan	nan	nan	nan	nan	nan	nan	nan	nan	nan	nan	nan	nan	nan	nan	nan	nan	nan	nan	nan	nan	nan	nan	nan	nan	nan
03-df604bd2886870358fbf3b1823772256-FixA	nan	nan	nan	nan	nan	nan	nan	nan	nan	nan	nan	nan	nan	nan	nan	nan	nan	nan	nan	nan	nan	nan	nan	nan	nan	nan	nan	nan	nan	nan	nan	nan	nan	nan	nan	nan	nan	nan	nan	nan	nan	nan	nan	nan	nan	nan	nan	nan	nan
03-df604bd2886870358fbf3b1823772256-FixB	nan	nan	nan	nan	nan	nan	nan	nan	nan	nan	nan	nan	nan	nan	nan	nan	nan	nan	nan	nan	nan	nan	nan	nan	nan	nan	nan	nan	nan	nan	nan	nan	nan	nan	nan	nan	nan	nan	nan	nan	nan	nan	nan	nan	nan	nan	nan	nan	nan
03-df604bd2886870358fbf3b1823772256-FixC	nan	nan	nan	nan	nan	nan	nan	nan	nan	nan	nan	nan	nan	nan	nan	nan	nan	nan	nan	nan	nan	nan	nan	nan	nan	nan	nan	nan	nan	nan	nan	nan	nan	nan	nan	nan	nan	nan	nan	nan	nan	nan	nan	nan	nan	nan	nan	nan	nan
03-df604bd2886870358fbf3b1823772256-RegA	-56.1746	-52.4701	-53.2657	-56.2264	-59.0172	-60.0425	-60.7116	-62.5354	-64.3165	-64.6813	-64.3881	-64.5771	-65.6883	-67.6364	-68.8956	-68.2737	-67.5816	-68.7004	-70.4304	-71.2846	-72.0607	-73.6841	-74.9823	-74.5732	-72.6363	-70.104	-69.3497	-72.0941	-75.4169	-76.0747	-75.1159	-74.3716	-73.8078	-73.0899	-72.8961	-73.7614	-74.2543	-73.0665	-72.045	-72.9961	-73.3242	-70.4261	-67.637	-68.5474	-69.7639	-67.3602	-64.6565	-65.7431	-68.0958
03-df604bd2886870358fbf3b1823772256-RegB	nan	nan	nan	nan	nan	nan	nan	nan	nan	nan	nan	nan	nan	nan	nan	nan	nan	nan	nan	nan	nan	nan	nan	nan	nan	nan	nan	nan	nan	nan	nan	nan	nan	nan	nan	nan	nan	nan	nan	nan	nan	nan	nan	nan	nan	nan	nan	nan	nan
03-df604bd2886870358fbf3b1823772256-RegC	nan	nan	nan	nan	nan	nan	nan	nan	nan	nan	nan	nan	nan	nan	nan	nan	nan	nan	nan	nan	nan	nan	nan	nan	nan	nan	nan	nan	nan	nan	nan	nan	nan	nan	nan	nan	nan	nan	nan	nan	nan	nan	nan	nan	nan	nan	nan	nan	nan
03-646b2ca80d70a9f3ea97bc25eb7b8e5c-FixA	nan	nan	nan	nan	nan	nan	nan	nan	nan	nan	nan	nan	nan	nan	nan	nan	nan	nan	nan	nan	nan	nan	nan	nan	nan	nan	nan	nan	nan	nan	nan	nan	nan	nan	nan	nan	nan	nan	nan	nan	nan	nan	nan	nan	nan	nan	nan	nan	nan
03-646b2ca80d70a9f3ea97bc25eb7b8e5c-FixB	nan	nan	nan	nan	nan	nan	nan	nan	nan	nan	nan	nan	nan	nan	nan	nan	nan	nan	nan	nan	nan	nan	nan	nan	nan	nan	nan	nan	nan	nan	nan	nan	nan	nan	nan	nan	nan	nan	nan	nan	nan	nan	nan	nan	nan	nan	nan	nan	nan
03-646b2ca80d70a9f3ea97bc25eb7b8e5c-FixC	nan	nan	nan	nan	nan	nan	nan	nan	nan	nan	nan	nan	nan	nan	nan	nan	nan	nan	nan	nan	nan	nan	nan	nan	nan	nan	nan	nan	nan	nan	nan	nan	nan	nan	nan	nan	nan	nan	nan	nan	nan	nan	nan	nan	nan	nan	nan	nan	nan
03-646b2ca80d70a9f3ea97bc25eb7b8e5c-RegA	-51.1105	-49.8109	-49.6875	-50.4865	-51.954	-53.8454	-55.9549	-58.129	-60.3907	-62.526	-63.1566	-61.4947	-60.4576	-62.6241	-65.1148	-64.8325	-63.8028	-64.4527	-65.1578	-64.0544	-62.88	-63.6573	-65.463	-66.8447	-67.5163	-67.3497	-65.5138	-61.8111	-59.7047	-62.1061	-64.9426	-63.8202	-61.6654	-62.3615	-64.8012	-66.577	-65.8022	-61.6776	-57.7281	-57.5001	-58.8633	-58.8401	-58.193	-58.3928	-59.0937	-59.6467	-60.5036	-62.0032	-62.3787
03-646b2ca80d70a9f3ea97bc25eb7b8e5c-RegB	nan	nan	nan	nan	nan	nan	nan	nan	nan	nan	nan	nan	nan	nan	nan	nan	nan	nan	nan	nan	nan	nan	nan	nan	nan	nan	nan	nan	nan	nan	nan	nan	nan	nan	nan	nan	nan	nan	nan	nan	nan	nan	nan	nan	nan	nan	nan	nan	nan
03-646b2ca80d70a9f3ea97bc25eb7b8e5c-RegC	nan	nan	nan	nan	nan	nan	nan	nan	nan	nan	nan	nan	nan	nan	nan	nan	nan	nan	nan	nan	nan	nan	nan	nan	nan	nan	nan	nan	nan	nan	nan	nan	nan	nan	nan	nan	nan	nan	nan	nan	nan	nan	nan	nan	nan	nan	nan	nan	nan
03-a83c875f3ab6467556056f66d9def81c-FixA	nan	nan	nan	nan	nan	nan	nan	nan	nan	nan	nan	nan	nan	nan	nan	nan	nan	nan	nan	nan	nan	nan	nan	nan	nan	nan	nan	nan	nan	nan	nan	nan	nan	nan	nan	nan	nan	nan	nan	nan	nan	nan	nan	nan	nan	nan	nan	nan	nan
03-a83c875f3ab6467556056f66d9def81c-FixB	nan	nan	nan	nan	nan	nan	nan	nan	nan	nan	nan	nan	nan	nan	nan	nan	nan	nan	nan	nan	nan	nan	nan	nan	nan	nan	nan	nan	nan	nan	nan	nan	nan	nan	nan	nan	nan	nan	nan	nan	nan	nan	nan	nan	nan	nan	nan	nan	nan
03-a83c875f3ab6467556056f66d9def81c-FixC	nan	nan	nan	nan	nan	nan	nan	nan	nan	nan	nan	nan	nan	nan	nan	nan	nan	nan	nan	nan	nan	nan	nan	nan	nan	nan	nan	nan	nan	nan	nan	nan	nan	nan	nan	nan	nan	nan	nan	nan	nan	nan	nan	nan	nan	nan	nan	nan	nan
03-a83c875f3ab6467556056f66d9def81c-RegA	58.5534	58.3753	58.3867	58.522	58.716	58.8928	58.9349	58.7762	58.6067	58.5549	58.2265	57.3943	57.0877	58.1812	59.5316	59.8151	59.1788	58.1806	57.4755	57.5721	58.2407	58.9907	59.0595	57.9058	56.274	55.0882	54.5227	54.508	54.8076	55.1835	55.6003	56.0531	56.4223	56.5337	56.1124	55.0616	54.2303	54.3476	54.3467	53.192	52.3934	53.5486	55.2137	55.5238	54.8233	54.0632	53.9872	54.9536	55.7682
03-a83c875f3ab6467556056f66d9def81c-RegB	nan	nan	nan	nan	nan	nan	nan	nan	nan	nan	nan	nan	nan	nan	nan	nan	nan	nan	nan	nan	nan	nan	nan	nan	nan	nan	nan	nan	nan	nan	nan	nan	nan	nan	nan	nan	nan	nan	nan	nan	nan	nan	nan	nan	nan	nan	nan	nan	nan
03-a83c875f3ab6467556056f66d9def81c-RegC	nan	nan	nan	nan	nan	nan	nan	nan	nan	nan	nan	nan	nan	nan	nan	nan	nan	nan	nan	nan	nan	nan	nan	nan	nan	nan	nan	nan	nan	nan	nan	nan	nan	nan	nan	nan	nan	nan	nan	nan	nan	nan	nan	nan	nan	nan	nan	nan	nan
03-dbd0df24fc5e5ad57fec276d06f70ff7-FixA	nan	nan	nan	nan	nan	nan	nan	nan	nan	nan	nan	nan	nan	nan	nan	nan	nan	nan	nan	nan	nan	nan	nan	nan	nan	nan	nan	nan	nan	nan	nan	nan	nan	nan	nan	nan	nan	nan	nan	nan	nan	nan	nan	nan	nan	nan	nan	nan	nan
03-dbd0df24fc5e5ad57fec276d06f70ff7-FixB	nan	nan	nan	nan	nan	nan	nan	nan	nan	nan	nan	nan	nan	nan	nan	nan	nan	nan	nan	nan	nan	nan	nan	nan	nan	nan	nan	nan	nan	nan	nan	nan	nan	nan	nan	nan	nan	nan	nan	nan	nan	nan	nan	nan	nan	nan	nan	nan	nan
03-dbd0df24fc5e5ad57fec276d06f70ff7-FixC	nan	nan	nan	nan	nan	nan	nan	nan	nan	nan	nan	nan	nan	nan	nan	nan	nan	nan	nan	nan	nan	nan	nan	nan	nan	nan	nan	nan	nan	nan	nan	nan	nan	nan	nan	nan	nan	nan	nan	nan	nan	nan	nan	nan	nan	nan	nan	nan	nan
03-dbd0df24fc5e5ad57fec276d06f70ff7-RegA	57.4542	57.6857	58.694	59.4062	58.7492	56.3651	54.8025	56.2631	58.5058	58.8306	57.3363	55.2475	55.4685	59.6573	62.4145	58.9958	55.2378	57.325	61.0242	61.0414	59.4324	59.2007	58.9207	56.9061	55.5532	57.2376	59.3561	58.8783	56.9378	55.4302	54.509	53.9581	54.0851	55.0739	55.8776	55.4736	54.542	54.0266	53.8447	53.7415	54.035	54.9796	55.7591	55.4903	54.4542	53.2718	52.5499	52.6073	52.4025
03-dbd0df24fc5e5ad57fec276d06f70ff7-RegB	nan	nan	nan	nan	nan	nan	nan	nan	nan	nan	nan	nan	nan	nan	nan	nan	nan	nan	nan	nan	nan	nan	nan	nan	nan	nan	nan	nan	nan	nan	nan	nan	nan	nan	nan	nan	nan	nan	nan	nan	nan	nan	nan	nan	nan	nan	nan	nan	nan
03-dbd0df24fc5e5ad57fec276d06f70ff7-RegC	nan	nan	nan	nan	nan	nan	nan	nan	nan	nan	nan	nan	nan	nan	nan	nan	nan	nan	nan	nan	nan	nan	nan	nan	nan	nan	nan	nan	nan	nan	nan	nan	nan	nan	nan	nan	nan	nan	nan	nan	nan	nan	nan	nan	nan	nan	nan	nan	nan
03-38c0082b2830d29c8d1f46c8576e50bd-FixA	nan	nan	nan	nan	nan	nan	nan	nan	nan	nan	nan	nan	nan	nan	nan	nan	nan	nan	nan	nan	nan	nan	nan	nan	nan	nan	nan	nan	nan	nan	nan	nan	nan	nan	nan	nan	nan	nan	nan	nan	nan	nan	nan	nan	nan	nan	nan	nan	nan
03-38c0082b2830d29c8d1f46c8576e50bd-FixB	nan	nan	nan	nan	nan	nan	nan	nan	nan	nan	nan	nan	nan	nan	nan	nan	nan	nan	nan	nan	nan	nan	nan	nan	nan	nan	nan	nan	nan	nan	nan	nan	nan	nan	nan	nan	nan	nan	nan	nan	nan	nan	nan	nan	nan	nan	nan	nan	nan
03-38c0082b2830d29c8d1f46c8576e50bd-FixC	nan	nan	nan	nan	nan	nan	nan	nan	nan	nan	nan	nan	nan	nan	nan	nan	nan	nan	nan	nan	nan	nan	nan	nan	nan	nan	nan	nan	nan	nan	nan	nan	nan	nan	nan	nan	nan	nan	nan	nan	nan	nan	nan	nan	nan	nan	nan	nan	nan
03-38c0082b2830d29c8d1f46c8576e50bd-RegA	41.192	43.2149	43.7854	42.6841	39.692	35.3055	32.8997	35.1035	37.9783	37.5705	36.0613	36.3701	37.4029	37.3693	36.4007	35.1928	34.9533	36.1133	35.9458	32.2141	28.8967	30.1461	32.6529	32.4162	30.9457	30.6135	31.2066	31.7334	31.4069	30.0221	29.4519	31.0655	31.8534	29.0365	26.4878	28.3549	30.8687	29.6379	27.777	29.1126	30.7497	29.0681	26.1766	25.0167	24.5332	23.145	21.8395	21.9518	23.1506
03-38c0082b2830d29c8d1f46c8576e50bd-RegB	nan	nan	nan	nan	nan	nan	nan	nan	nan	nan	nan	nan	nan	nan	nan	nan	nan	nan	nan	nan	nan	nan	nan	nan	nan	nan	nan	nan	nan	nan	nan	nan	nan	nan	nan	nan	nan	nan	nan	nan	nan	nan	nan	nan	nan	nan	nan	nan	nan
03-38c0082b2830d29c8d1f46c8576e50bd-RegC	nan	nan	nan	nan	nan	nan	nan	nan	nan	nan	nan	nan	nan	nan	nan	nan	nan	nan	nan	nan	nan	nan	nan	nan	nan	nan	nan	nan	nan	nan	nan	nan	nan	nan	nan	nan	nan	nan	nan	nan	nan	nan	nan	nan	nan	nan	nan	nan	nan
03-bd58b46a502bc788de4166be23a79faf-FixA	nan	nan	nan	nan	nan	nan	nan	nan	nan	nan	nan	nan	nan	nan	nan	nan	nan	nan	nan	nan	nan	nan	nan	nan	nan	nan	nan	nan	nan	nan	nan	nan	nan	nan	nan	nan	nan	nan	nan	nan	nan	nan	nan	nan	nan	nan	nan	nan	nan
03-bd58b46a502bc788de4166be23a79faf-FixB	nan	nan	nan	nan	nan	nan	nan	nan	nan	nan	nan	nan	nan	nan	nan	nan	nan	nan	nan	nan	nan	nan	nan	nan	nan	nan	nan	nan	nan	nan	nan	nan	nan	nan	nan	nan	nan	nan	nan	nan	nan	nan	nan	nan	nan	nan	nan	nan	nan
03-bd58b46a502bc788de4166be23a79faf-FixC	nan	nan	nan	nan	nan	nan	nan	nan	nan	nan	nan	nan	nan	nan	nan	nan	nan	nan	nan	nan	nan	nan	nan	nan	nan	nan	nan	nan	nan	nan	nan	nan	nan	nan	nan	nan	nan	nan	nan	nan	nan	nan	nan	nan	nan	nan	nan	nan	nan
03-bd58b46a502bc788de4166be23a79faf-RegA	43.9197	45.9604	45.3057	44.0797	44.4062	47.8722	42.2724	37.3402	39.8313	23.8587	33.7599	31.1367	28.0932	36.3954	29.2255	28.2126	30.3022	30.5579	30.731	33.1047	34.6065	32.6254	32.7621	28.6094	25.5655	39.7657	27.5176	27.8348	27.6933	13.9121	25.966	32.7976	26.4567	33.7263	26.2345	12.6959	28.1866	23.7996	18.9289	33.3853	21.0704	18.4034	16.1123	4.73424	19.3171	23.9273	13.8828	20.1842	13.3489
03-bd58b46a502bc788de4166be23a79faf-RegB	nan	nan	nan	nan	nan	nan	nan	nan	nan	nan	nan	nan	nan	nan	nan	nan	nan	nan	nan	nan	nan	nan	nan	nan	nan	nan	nan	nan	nan	nan	nan	nan	nan	nan	nan	nan	nan	nan	nan	nan	nan	nan	nan	nan	nan	nan	nan	nan	nan
03-bd58b46a502bc788de4166be23a79faf-RegC	nan	nan	nan	nan	nan	nan	nan	nan	nan	nan	nan	nan	nan	nan	nan	nan	nan	nan	nan	nan	nan	nan	nan	nan	nan	nan	nan	nan	nan	nan	nan	nan	nan	nan	nan	nan	nan	nan	nan	nan	nan	nan	nan	nan	nan	nan	nan	nan	nan
03-44bb52659d82aa8b5f30657205c9dcef-FixA	nan	nan	nan	nan	nan	nan	nan	nan	nan	nan	nan	nan	nan	nan	nan	nan	nan	nan	nan	nan	nan	nan	nan	nan	nan	nan	nan	nan	nan	nan	nan	nan	nan	nan	nan	nan	nan	nan	nan	nan	nan	nan	nan	nan	nan	nan	nan	nan	nan
03-44bb52659d82aa8b5f30657205c9dcef-FixB	nan	nan	nan	nan	nan	nan	nan	nan	nan	nan	nan	nan	nan	nan	nan	nan	nan	nan	nan	nan	nan	nan	nan	nan	nan	nan	nan	nan	nan	nan	nan	nan	nan	nan	nan	nan	nan	nan	nan	nan	nan	nan	nan	nan	nan	nan	nan	nan	nan
03-44bb52659d82aa8b5f30657205c9dcef-FixC	nan	nan	nan	nan	nan	nan	nan	nan	nan	nan	nan	nan	nan	nan	nan	nan	nan	nan	nan	nan	nan	nan	nan	nan	nan	nan	nan	nan	nan	nan	nan	nan	nan	nan	nan	nan	nan	nan	nan	nan	nan	nan	nan	nan	nan	nan	nan	nan	nan
03-44bb52659d82aa8b5f30657205c9dcef-RegA	-41.6524	-40.6148	-39.7628	-38.8209	-37.5137	-35.7921	-34.5275	-34.4255	-34.5558	-33.9649	-33.332	-33.3602	-33.0994	-31.5825	-29.5736	-28.1223	-27.5673	-27.8891	-28.3422	-28.1691	-27.3901	-26.3319	-25.7447	-26.1736	-26.7727	-26.5464	-25.5071	-24.0617	-23.1359	-23.3961	-23.7074	-22.9015	-21.9206	-21.9005	-22.1665	-21.7865	-20.9961	-20.3226	-20.1005	-20.4118	-20.4256	-19.4185	-18.4106	-18.4676	-18.4691	-17.2656	-16.6314	-18.3584	-20.1615
03-44bb52659d82aa8b5f30657205c9dcef-RegB	nan	nan	nan	nan	nan	nan	nan	nan	nan	nan	nan	nan	nan	nan	nan	nan	nan	nan	nan	nan	nan	nan	nan	nan	nan	nan	nan	nan	nan	nan	nan	nan	nan	nan	nan	nan	nan	nan	nan	nan	nan	nan	nan	nan	nan	nan	nan	nan	nan
03-44bb52659d82aa8b5f30657205c9dcef-RegC	nan	nan	nan	nan	nan	nan	nan	nan	nan	nan	nan	nan	nan	nan	nan	nan	nan	nan	nan	nan	nan	nan	nan	nan	nan	nan	nan	nan	nan	nan	nan	nan	nan	nan	nan	nan	nan	nan	nan	nan	nan	nan	nan	nan	nan	nan	nan	nan	nan
03-2ad1c59ed15eb675088c5bf56c5c45d3-FixA	nan	nan	nan	nan	nan	nan	nan	nan	nan	nan	nan	nan	nan	nan	nan	nan	nan	nan	nan	nan	nan	nan	nan	nan	nan	nan	nan	nan	nan	nan	nan	nan	nan	nan	nan	nan	nan	nan	nan	nan	nan	nan	nan	nan	nan	nan	nan	nan	nan
03-2ad1c59ed15eb675088c5bf56c5c45d3-FixB	nan	nan	nan	nan	nan	nan	nan	nan	nan	nan	nan	nan	nan	nan	nan	nan	nan	nan	nan	nan	nan	nan	nan	nan	nan	nan	nan	nan	nan	nan	nan	nan	nan	nan	nan	nan	nan	nan	nan	nan	nan	nan	nan	nan	nan	nan	nan	nan	nan
03-2ad1c59ed15eb675088c5bf56c5c45d3-FixC	nan	nan	nan	nan	nan	nan	nan	nan	nan	nan	nan	nan	nan	nan	nan	nan	nan	nan	nan	nan	nan	nan	nan	nan	nan	nan	nan	nan	nan	nan	nan	nan	nan	nan	nan	nan	nan	nan	nan	nan	nan	nan	nan	nan	nan	nan	nan	nan	nan
03-2ad1c59ed15eb675088c5bf56c5c45d3-RegA	-41.5324	-38.377	-37.6733	-38.1715	-38.6218	-38.0381	-36.5057	-34.5219	-33.1574	-33.1764	-33.4739	-32.8174	-31.4518	-29.9962	-29.0298	-28.8669	-28.748	-27.8868	-26.5898	-25.438	-24.9409	-25.3283	-25.7011	-25.2245	-24.6752	-24.8809	-24.9662	-23.9678	-22.6061	-21.7848	-21.1465	-20.2443	-19.8128	-20.5678	-21.6335	-21.9127	-21.3564	-20.304	-19.5076	-19.5622	-19.7829	-19.3511	-18.5573	-17.941	-17.6863	-17.8355	-18.2529	-18.6766	-18.493
03-2ad1c59ed15eb675088c5bf56c5c45d3-RegB	nan	nan	nan	nan	nan	nan	nan	nan	nan	nan	nan	nan	nan	nan	nan	nan	nan	nan	nan	nan	nan	nan	nan	nan	nan	nan	nan	nan	nan	nan	nan	nan	nan	nan	nan	nan	nan	nan	nan	nan	nan	nan	nan	nan	nan	nan	nan	nan	nan
03-2ad1c59ed15eb675088c5bf56c5c45d3-RegC	nan	nan	nan	nan	nan	nan	nan	nan	nan	nan	nan	nan	nan	nan	nan	nan	nan	nan	nan	nan	nan	nan	nan	nan	nan	nan	nan	nan	nan	nan	nan	nan	nan	nan	nan	nan	nan	nan	nan	nan	nan	nan	nan	nan	nan	nan	nan	nan	nan
06-cfb7d458ea3ef4fc4f27e0eb06be2555-FixA	nan	nan	nan	nan	nan	nan	nan	nan	nan	nan	nan	nan	nan	nan	nan	nan	nan	nan	nan	nan	nan	nan	nan	nan	nan	nan	nan	nan	nan	nan	nan	nan	nan	nan	nan	nan	nan	nan	nan	nan	nan	nan	nan	nan	nan	nan	nan	nan	nan
06-cfb7d458ea3ef4fc4f27e0eb06be2555-FixB	nan	nan	nan	nan	nan	nan	nan	nan	nan	nan	nan	nan	nan	nan	nan	nan	nan	nan	nan	nan	nan	nan	nan	nan	nan	nan	nan	nan	nan	nan	nan	nan	nan	nan	nan	nan	nan	nan	nan	nan	nan	nan	nan	nan	nan	nan	nan	nan	nan
06-cfb7d458ea3ef4fc4f27e0eb06be2555-FixC	nan	nan	nan	nan	nan	nan	nan	nan	nan	nan	nan	nan	nan	nan	nan	nan	nan	nan	nan	nan	nan	nan	nan	nan	nan	nan	nan	nan	nan	nan	nan	nan	nan	nan	nan	nan	nan	nan	nan	nan	nan	nan	nan	nan	nan	nan	nan	nan	nan
06-cfb7d458ea3ef4fc4f27e0eb06be2555-RegA	-14.96	-15.08	-15.2	-15.32	-15.44	-15.56	-15.68	-15.8	-15.92	-16.04	-16.15	-16.27	-16.39	-16.5	-16.61	-16.73	-16.84	-16.95	-17.07	-17.18	-17.29	-17.4	-17.51	-17.62	-17.73	-17.84	-17.95	-18.05	-18.16	-18.26	-18.37	-18.47	-18.57	-18.68	-18.78	-18.88	-18.98	-19.08	-19.18	-19.28	-19.38	-19.48	-19.57	-19.67	-19.76	-19.85	-19.93	-20	-20.07
06-cfb7d458ea3ef4fc4f27e0eb06be2555-RegB	nan	nan	nan	nan	nan	nan	nan	nan	nan	nan	nan	nan	nan	nan	nan	nan	nan	nan	nan	nan	nan	nan	nan	nan	nan	nan	nan	nan	nan	nan	nan	nan	nan	nan	nan	nan	nan	nan	nan	nan	nan	nan	nan	nan	nan	nan	nan	nan	nan
06-cfb7d458ea3ef4fc4f27e0eb06be2555-RegC	nan	nan	nan	nan	nan	nan	nan	nan	nan	nan	nan	nan	nan	nan	nan	nan	nan	nan	nan	nan	nan	nan	nan	nan	nan	nan	nan	nan	nan	nan	nan	nan	nan	nan	nan	nan	nan	nan	nan	nan	nan	nan	nan	nan	nan	nan	nan	nan	nan
06-1a2d6fed9d23244edd4d50c50d068f88-FixA	nan	nan	nan	nan	nan	nan	nan	nan	nan	nan	nan	nan	nan	nan	nan	nan	nan	nan	nan	nan	nan	nan	nan	nan	nan	nan	nan	nan	nan	nan	nan	nan	nan	nan	nan	nan	nan	nan	nan	nan	nan	nan	nan	nan	nan	nan	nan	nan	nan
06-1a2d6fed9d23244edd4d50c50d068f88-FixB	nan	nan	nan	nan	nan	nan	nan	nan	nan	nan	nan	nan	nan	nan	nan	nan	nan	nan	nan	nan	nan	nan	nan	nan	nan	nan	nan	nan	nan	nan	nan	nan	nan	nan	nan	nan	nan	nan	nan	nan	nan	nan	nan	nan	nan	nan	nan	nan	nan
06-1a2d6fed9d23244edd4d50c50d068f88-FixC	nan	nan	nan	nan	nan	nan	nan	nan	nan	nan	nan	nan	nan	nan	nan	nan	nan	nan	nan	nan	nan	nan	nan	nan	nan	nan	nan	nan	nan	nan	nan	nan	nan	nan	nan	nan	nan	nan	nan	nan	nan	nan	nan	nan	nan	nan	nan	nan	nan
06-1a2d6fed9d23244edd4d50c50d068f88-RegA	-15.2052	-15.3136	-15.4219	-15.5303	-15.6367	-15.7432	-15.8496	-15.956	-16.0605	-16.1669	-16.2714	-16.3759	-16.4785	-16.583	-16.6855	-16.79	-16.8906	-16.9912	-17.0938	-17.1925	-17.295	-17.3937	-17.4924	-17.5911	-17.6898	-17.7865	-17.8871	-17.9839	-18.0787	-18.1755	-18.2703	-18.367	-18.4618	-18.5547	-18.6476	-18.7424	-18.8372	-18.9282	-19.0211	-19.112	-19.2029	-19.2919	-19.3829	-19.4719	-19.5532	-19.6344	-19.7099	-19.7776	-19.8396
06-1a2d6fed9d23244edd4d50c50d068f88-RegB	nan	nan	nan	nan	nan	nan	nan	nan	nan	nan	nan	nan	nan	nan	nan	nan	nan	nan	nan	nan	nan	nan	nan	nan	nan	nan	nan	nan	nan	nan	nan	nan	nan	nan	nan	nan	nan	nan	nan	nan	nan	nan	nan	nan	nan	nan	nan	nan	nan
06-1a2d6fed9d23244edd4d50c50d068f88-RegC	nan	nan	nan	nan	nan	nan	nan	nan	nan	nan	nan	nan	nan	nan	nan	nan	nan	nan	nan	nan	nan	nan	nan	nan	nan	nan	nan	nan	nan	nan	nan	nan	nan	nan	nan	nan	nan	nan	nan	nan	nan	nan	nan	nan	nan	nan	nan	nan	nan
06-eb97e7204c6191e141cb459c65307b66-FixA	nan	nan	nan	nan	nan	nan	nan	nan	nan	nan	nan	nan	nan	nan	nan	nan	nan	nan	nan	nan	nan	nan	nan	nan	nan	nan	nan	nan	nan	nan	nan	nan	nan	nan	nan	nan	nan	nan	nan	nan	nan	nan	nan	nan	nan	nan	nan	nan	nan
06-eb97e7204c6191e141cb459c65307b66-FixB	nan	nan	nan	nan	nan	nan	nan	nan	nan	nan	nan	nan	nan	nan	nan	nan	nan	nan	nan	nan	nan	nan	nan	nan	nan	nan	nan	nan	nan	nan	nan	nan	nan	nan	nan	nan	nan	nan	nan	nan	nan	nan	nan	nan	nan	nan	nan	nan	nan
06-eb97e7204c6191e141cb459c65307b66-FixC	nan	nan	nan	nan	nan	nan	nan	nan	nan	nan	nan	nan	nan	nan	nan	nan	nan	nan	nan	nan	nan	nan	nan	nan	nan	nan	nan	nan	nan	nan	nan	nan	nan	nan	nan	nan	nan	nan	nan	nan	nan	nan	nan	nan	nan	nan	nan	nan	nan
06-eb97e7204c6191e141cb459c65307b66-RegA	-14.5038	-15.2897	-15.4321	-15.3795	-15.5805	-16.2704	-16.8191	-16.6572	-16.3654	-16.5801	-16.9541	-16.9685	-16.4459	-15.4987	-15.0796	-15.9622	-17.2318	-17.8019	-17.7533	-17.4444	-17.0903	-16.7926	-16.3268	-15.5722	-15.2475	-16.0533	-17.6085	-19.1654	-19.6705	-18.5081	-17.396	-18.0766	-19.4729	-20.034	-19.6535	-18.7444	-18.2223	-18.7584	-19.236	-18.5603	-18.1255	-19.3533	-20.417	-19.3355	-17.8783	-18.2796	-19.7291	-20.7036	-20.5939
06-eb97e7204c6191e141cb459c65307b66-RegB	nan	nan	nan	nan	nan	nan	nan	nan	nan	nan	nan	nan	nan	nan	nan	nan	nan	nan	nan	nan	nan	nan	nan	nan	nan	nan	nan	nan	nan	nan	nan	nan	nan	nan	nan	nan	nan	nan	nan	nan	nan	nan	nan	nan	nan	nan	nan	nan	nan
06-eb97e7204c6191e141cb459c65307b66-RegC	nan	nan	nan	nan	nan	nan	nan	nan	nan	nan	nan	nan	nan	nan	nan	nan	nan	nan	nan	nan	nan	nan	nan	nan	nan	nan	nan	nan	nan	nan	nan	nan	nan	nan	nan	nan	nan	nan	nan	nan	nan	nan	nan	nan	nan	nan	nan	nan	nan
06-a0d7d61fb5cd943b985ec1f2d4c41b60-FixA	nan	nan	nan	nan	nan	nan	nan	nan	nan	nan	nan	nan	nan	nan	nan	nan	nan	nan	nan	nan	nan	nan	nan	nan	nan	nan	nan	nan	nan	nan	nan	nan	nan	nan	nan	nan	nan	nan	nan	nan	nan	nan	nan	nan	nan	nan	nan	nan	nan
06-a0d7d61fb5cd943b985ec1f2d4c41b60-FixB	nan	nan	nan	nan	nan	nan	nan	nan	nan	nan	nan	nan	nan	nan	nan	nan	nan	nan	nan	nan	nan	nan	nan	nan	nan	nan	nan	nan	nan	nan	nan	nan	nan	nan	nan	nan	nan	nan	nan	nan	nan	nan	nan	nan	nan	nan	nan	nan	nan
06-a0d7d61fb5cd943b985ec1f2d4c41b60-FixC	nan	nan	nan	nan	nan	nan	nan	nan	nan	nan	nan	nan	nan	nan	nan	nan	nan	nan	nan	nan	nan	nan	nan	nan	nan	nan	nan	nan	nan	nan	nan	nan	nan	nan	nan	nan	nan	nan	nan	nan	nan	nan	nan	nan	nan	nan	nan	nan	nan
06-a0d7d61fb5cd943b985ec1f2d4c41b60-RegA	40.57	40.57	40.57	40.57	40.56	40.56	40.55	40.54	40.53	40.51	40.49	40.47	40.45	40.43	40.4	40.37	40.34	40.31	40.27	40.23	40.2	40.15	40.11	40.06	40.01	39.96	39.91	39.85	39.8	39.74	39.67	39.61	39.54	39.47	39.4	39.33	39.25	39.17	39.1	39.01	38.93	38.84	38.75	38.66	38.57	38.47	38.37	38.27	38.16
06-a0d7d61fb5cd943b985ec1f2d4c41b60-RegB	nan	nan	nan	nan	nan	nan	nan	nan	nan	nan	nan	nan	nan	nan	nan	nan	nan	nan	nan	nan	nan	nan	nan	nan	nan	nan	nan	nan	nan	nan	nan	nan	nan	nan	nan	nan	nan	nan	nan	nan	nan	nan	nan	nan	nan	nan	nan	nan	nan
06-a0d7d61fb5cd943b985ec1f2d4c41b60-RegC	nan	nan	nan	nan	nan	nan	nan	nan	nan	nan	nan	nan	nan	nan	nan	nan	nan	nan	nan	nan	nan	nan	nan	nan	nan	nan	nan	nan	nan	nan	nan	nan	nan	nan	nan	nan	nan	nan	nan	nan	nan	nan	nan	nan	nan	nan	nan	nan	nan
06-5084aa77e3950fa577962c870e76ef77-FixA	nan	nan	nan	nan	nan	nan	nan	nan	nan	nan	nan	nan	nan	nan	nan	nan	nan	nan	nan	nan	nan	nan	nan	nan	nan	nan	nan	nan	nan	nan	nan	nan	nan	nan	nan	nan	nan	nan	nan	nan	nan	nan	nan	nan	nan	nan	nan	nan	nan
06-5084aa77e3950fa577962c870e76ef77-FixB	nan	nan	nan	nan	nan	nan	nan	nan	nan	nan	nan	nan	nan	nan	nan	nan	nan	nan	nan	nan	nan	nan	nan	nan	nan	nan	nan	nan	nan	nan	nan	nan	nan	nan	nan	nan	nan	nan	nan	nan	nan	nan	nan	nan	nan	nan	nan	nan	nan
06-5084aa77e3950fa577962c870e76ef77-FixC	nan	nan	nan	nan	nan	nan	nan	nan	nan	nan	nan	nan	nan	nan	nan	nan	nan	nan	nan	nan	nan	nan	nan	nan	nan	nan	nan	nan	nan	nan	nan	nan	nan	nan	nan	nan	nan	nan	nan	nan	nan	nan	nan	nan	nan	nan	nan	nan	nan
06-5084aa77e3950fa577962c870e76ef77-RegA	36.9159	37.1133	37.3029	37.4868	37.6628	37.8331	37.9976	38.1524	38.2995	38.4426	38.5762	38.7058	38.8258	38.9399	39.0464	39.147	39.2399	39.325	39.4063	39.4779	39.5437	39.6017	39.652	39.6965	39.7333	39.7662	39.7894	39.8049	39.8146	39.8184	39.8146	39.803	39.7836	39.7604	39.7275	39.6888	39.6423	39.5901	39.5301	39.4624	39.3908	39.3095	39.2205	39.1276	39.029	38.9225	38.8103	38.6942	38.5723
06-5084aa77e3950fa577962c870e76ef77-RegB	nan	nan	nan	nan	nan	nan	nan	nan	nan	nan	nan	nan	nan	nan	nan	nan	nan	nan	nan	nan	nan	nan	nan	nan	nan	nan	nan	nan	nan	nan	nan	nan	nan	nan	nan	nan	nan	nan	nan	nan	nan	nan	nan	nan	nan	nan	nan	nan	nan
06-5084aa77e3950fa577962c870e76ef77-RegC	nan	nan	nan	nan	nan	nan	nan	nan	nan	nan	nan	nan	nan	nan	nan	nan	nan	nan	nan	nan	nan	nan	nan	nan	nan	nan	nan	nan	nan	nan	nan	nan	nan	nan	nan	nan	nan	nan	nan	nan	nan	nan	nan	nan	nan	nan	nan	nan	nan
06-b4cc9a8c47750b239b1b52b2d0974984-FixA	nan	nan	nan	nan	nan	nan	nan	nan	nan	nan	nan	nan	nan	nan	nan	nan	nan	nan	nan	nan	nan	nan	nan	nan	nan	nan	nan	nan	nan	nan	nan	nan	nan	nan	nan	nan	nan	nan	nan	nan	nan	nan	nan	nan	nan	nan	nan	nan	nan
06-b4cc9a8c47750b239b1b52b2d0974984-FixB	nan	nan	nan	nan	nan	nan	nan	nan	nan	nan	nan	nan	nan	nan	nan	nan	nan	nan	nan	nan	nan	nan	nan	nan	nan	nan	nan	nan	nan	nan	nan	nan	nan	nan	nan	nan	nan	nan	nan	nan	nan	nan	nan	nan	nan	nan	nan	nan	nan
06-b4cc9a8c47750b239b1b52b2d0974984-FixC	nan	nan	nan	nan	nan	nan	nan	nan	nan	nan	nan	nan	nan	nan	nan	nan	nan	nan	nan	nan	nan	nan	nan	nan	nan	nan	nan	nan	nan	nan	nan	nan	nan	nan	nan	nan	nan	nan	nan	nan	nan	nan	nan	nan	nan	nan	nan	nan	nan
06-b4cc9a8c47750b239b1b52b2d0974984-RegA	36.1148	36.725	38.1961	39.6699	40.288	39.6905	39.5423	41.1363	42.1369	40.4228	38.5925	39.33	40.6122	40.1488	39.66	41.0579	42.6256	42.3584	41.1064	40.1634	39.468	38.7306	38.2483	38.3558	38.8585	39.5348	40.6755	42.2329	42.0343	38.6081	36.2373	39.045	43.2131	43.921	41.9265	39.4689	38.3357	39.6836	42.3568	44.6658	45.5332	44.3089	41.5105	38.2496	36.8264	38.9299	41.6785	41.8173	40.802
06-b4cc9a8c47750b239b1b52b2d0974984-RegB	nan	nan	nan	nan	nan	nan	nan	nan	nan	nan	nan	nan	nan	nan	nan	nan	nan	nan	nan	nan	nan	nan	nan	nan	nan	nan	nan	nan	nan	nan	nan	nan	nan	nan	nan	nan	nan	nan	nan	nan	nan	nan	nan	nan	nan	nan	nan	nan	nan
06-b4cc9a8c47750b239b1b52b2d0974984-RegC	nan	nan	nan	nan	nan	nan	nan	nan	nan	nan	nan	nan	nan	nan	nan	nan	nan	nan	nan	nan	nan	nan	nan	nan	nan	nan	nan	nan	nan	nan	nan	nan	nan	nan	nan	nan	nan	nan	nan	nan	nan	nan	nan	nan	nan	nan	nan	nan	nan
06-01e7b55eaccd340faab4a688d59ce227-FixA	nan	nan	nan	nan	nan	nan	nan	nan	nan	nan	nan	nan	nan	nan	nan	nan	nan	nan	nan	nan	nan	nan	nan	nan	nan	nan	nan	nan	nan	nan	nan	nan	nan	nan	nan	nan	nan	nan	nan	nan	nan	nan	nan	nan	nan	nan	nan	nan	nan
06-01e7b55eaccd340faab4a688d59ce227-FixB	nan	nan	nan	nan	nan	nan	nan	nan	nan	nan	nan	nan	nan	nan	nan	nan	nan	nan	nan	nan	nan	nan	nan	nan	nan	nan	nan	nan	nan	nan	nan	nan	nan	nan	nan	nan	nan	nan	nan	nan	nan	nan	nan	nan	nan	nan	nan	nan	nan
06-01e7b55eaccd340faab4a688d59ce227-FixC	nan	nan	nan	nan	nan	nan	nan	nan	nan	nan	nan	nan	nan	nan	nan	nan	nan	nan	nan	nan	nan	nan	nan	nan	nan	nan	nan	nan	nan	nan	nan	nan	nan	nan	nan	nan	nan	nan	nan	nan	nan	nan	nan	nan	nan	nan	nan	nan	nan
06-01e7b55eaccd340faab4a688d59ce227-RegA	17.83	18.55	19.24	19.9	20.54	21.15	21.72	22.28	22.8	23.29	23.75	24.19	24.6	24.98	25.33	25.65	25.95	26.21	26.45	26.66	26.84	26.99	27.11	27.21	27.28	27.31	27.32	27.31	27.26	27.18	27.08	26.94	26.78	26.59	26.38	26.13	25.86	25.55	25.22	24.86	24.47	24.05	23.61	23.14	22.65	22.13	21.6	21.05	20.48
06-01e7b55eaccd340faab4a688d59ce227-RegB	nan	nan	nan	nan	nan	nan	nan	nan	nan	nan	nan	nan	nan	nan	nan	nan	nan	nan	nan	nan	nan	nan	nan	nan	nan	nan	nan	nan	nan	nan	nan	nan	nan	nan	nan	nan	nan	nan	nan	nan	nan	nan	nan	nan	nan	nan	nan	nan	nan
06-01e7b55eaccd340faab4a688d59ce227-RegC	nan	nan	nan	nan	nan	nan	nan	nan	nan	nan	nan	nan	nan	nan	nan	nan	nan	nan	nan	nan	nan	nan	nan	nan	nan	nan	nan	nan	nan	nan	nan	nan	nan	nan	nan	nan	nan	nan	nan	nan	nan	nan	nan	nan	nan	nan	nan	nan	nan
06-b880a0b4b49867fe873d99e6161e83d1-FixA	nan	nan	nan	nan	nan	nan	nan	nan	nan	nan	nan	nan	nan	nan	nan	nan	nan	nan	nan	nan	nan	nan	nan	nan	nan	nan	nan	nan	nan	nan	nan	nan	nan	nan	nan	nan	nan	nan	nan	nan	nan	nan	nan	nan	nan	nan	nan	nan	nan
06-b880a0b4b49867fe873d99e6161e83d1-FixB	nan	nan	nan	nan	nan	nan	nan	nan	nan	nan	nan	nan	nan	nan	nan	nan	nan	nan	nan	nan	nan	nan	nan	nan	nan	nan	nan	nan	nan	nan	nan	nan	nan	nan	nan	nan	nan	nan	nan	nan	nan	nan	nan	nan	nan	nan	nan	nan	nan
06-b880a0b4b49867fe873d99e6161e83d1-FixC	nan	nan	nan	nan	nan	nan	nan	nan	nan	nan	nan	nan	nan	nan	nan	nan	nan	nan	nan	nan	nan	nan	nan	nan	nan	nan	nan	nan	nan	nan	nan	nan	nan	nan	nan	nan	nan	nan	nan	nan	nan	nan	nan	nan	nan	nan	nan	nan	nan
06-b880a0b4b49867fe873d99e6161e83d1-RegA	16.7455	17.2641	17.7498	18.2045	18.6282	19.0191	19.381	19.7118	20.0118	20.2788	20.5149	20.7219	20.8941	21.0393	21.1495	21.2308	21.2792	21.2985	21.285	21.2405	21.167	21.0605	20.9212	20.7548	20.5536	20.3233	20.0601	19.768	19.4429	19.0868	18.6998	18.2799	17.833	17.3511	16.8403	16.2966	15.7219	15.1182	14.4815	13.814	13.1154	12.384	11.6255	10.8379	10.0233	9.18158	8.31856	7.43427	6.52869
06-b880a0b4b49867fe873d99e6161e83d1-RegB	nan	nan	nan	nan	nan	nan	nan	nan	nan	nan	nan	nan	nan	nan	nan	nan	nan	nan	nan	nan	nan	nan	nan	nan	nan	nan	nan	nan	nan	nan	nan	nan	nan	nan	nan	nan	nan	nan	nan	nan	nan	nan	nan	nan	nan	nan	nan	nan	nan
06-b880a0b4b49867fe873d99e6161e83d1-RegC	nan	nan	nan	nan	nan	nan	nan	nan	nan	nan	nan	nan	nan	nan	nan	nan	nan	nan	nan	nan	nan	nan	nan	nan	nan	nan	nan	nan	nan	nan	nan	nan	nan	nan	nan	nan	nan	nan	nan	nan	nan	nan	nan	nan	nan	nan	nan	nan	nan
06-ba3c26541a39ffdf18a5cb6bc1c02a76-FixA	nan	nan	nan	nan	nan	nan	nan	nan	nan	nan	nan	nan	nan	nan	nan	nan	nan	nan	nan	nan	nan	nan	nan	nan	nan	nan	nan	nan	nan	nan	nan	nan	nan	nan	nan	nan	nan	nan	nan	nan	nan	nan	nan	nan	nan	nan	nan	nan	nan
06-ba3c26541a39ffdf18a5cb6bc1c02a76-FixB	nan	nan	nan	nan	nan	nan	nan	nan	nan	nan	nan	nan	nan	nan	nan	nan	nan	nan	nan	nan	nan	nan	nan	nan	nan	nan	nan	nan	nan	nan	nan	nan	nan	nan	nan	nan	nan	nan	nan	nan	nan	nan	nan	nan	nan	nan	nan	nan	nan
06-ba3c26541a39ffdf18a5cb6bc1c02a76-FixC	nan	nan	nan	nan	nan	nan	nan	nan	nan	nan	nan	nan	nan	nan	nan	nan	nan	nan	nan	nan	nan	nan	nan	nan	nan	nan	nan	nan	nan	nan	nan	nan	nan	nan	nan	nan	nan	nan	nan	nan	nan	nan	nan	nan	nan	nan	nan	nan	nan
06-ba3c26541a39ffdf18a5cb6bc1c02a76-RegA	16.4138	17.0076	18.9803	21.1661	22.3992	22.096	22.0378	23.8282	25.8829	26.3994	26.0434	25.8471	25.7217	25.4536	25.5299	26.2942	26.7072	25.9957	26.073	28.5073	30.3165	28.6043	26.1269	26.1472	27.4734	28.0927	27.7165	26.7066	26.2079	27.037	27.5795	26.3258	25.291	26.5813	28.2225	27.8771	26.8302	26.7847	26.603	24.9576	23.4336	23.8048	24.7738	24.6559	24.173	24.3105	23.9371	21.9297	20.2159
06-ba3c26541a39ffdf18a5cb6bc1c02a76-RegB	nan	nan	nan	nan	nan	nan	nan	nan	nan	nan	nan	nan	nan	nan	nan	nan	nan	nan	nan	nan	nan	nan	nan	nan	nan	nan	nan	nan	nan	nan	nan	nan	nan	nan	nan	nan	nan	nan	nan	nan	nan	nan	nan	nan	nan	nan	nan	nan	nan
06-ba3c26541a39ffdf18a5cb6bc1c02a76-RegC	nan	nan	nan	nan	nan	nan	nan	nan	nan	nan	nan	nan	nan	nan	nan	nan	nan	nan	nan	nan	nan	nan	nan	nan	nan	nan	nan	nan	nan	nan	nan	nan	nan	nan	nan	nan	nan	nan	nan	nan	nan	nan	nan	nan	nan	nan	nan	nan	nan
06-24ef36defce471dfc7521f94d97adfb7-FixA	nan	nan	nan	nan	nan	nan	nan	nan	nan	nan	nan	nan	nan	nan	nan	nan	nan	nan	nan	nan	nan	nan	nan	nan	nan	nan	nan	nan	nan	nan	nan	nan	nan	nan	nan	nan	nan	nan	nan	nan	nan	nan	nan	nan	nan	nan	nan	nan	nan
06-24ef36defce471dfc7521f94d97adfb7-FixB	nan	nan	nan	nan	nan	nan	nan	nan	nan	nan	nan	nan	nan	nan	nan	nan	nan	nan	nan	nan	nan	nan	nan	nan	nan	nan	nan	nan	nan	nan	nan	nan	nan	nan	nan	nan	nan	nan	nan	nan	nan	nan	nan	nan	nan	nan	nan	nan	nan
06-24ef36defce471dfc7521f94d97adfb7-FixC	nan	nan	nan	nan	nan	nan	nan	nan	nan	nan	nan	nan	nan	nan	nan	nan	nan	nan	nan	nan	nan	nan	nan	nan	nan	nan	nan	nan	nan	nan	nan	nan	nan	nan	nan	nan	nan	nan	nan	nan	nan	nan	nan	nan	nan	nan	nan	nan	nan
06-24ef36defce471dfc7521f94d97adfb7-RegA	39.03	40.17	41.31	42.44	43.56	44.67	45.77	46.86	47.94	49.02	50.08	51.13	52.18	53.21	54.24	55.25	56.26	57.26	58.25	59.23	60.2	61.16	62.11	63.05	63.99	64.91	65.83	66.73	67.63	68.51	69.39	70.26	71.12	71.97	72.81	73.64	74.46	75.27	76.07	76.87	77.65	78.43	79.19	79.95	80.7	81.43	82.16	82.88	83.59
06-24ef36defce471dfc7521f94d97adfb7-RegB	nan	nan	nan	nan	nan	nan	nan	nan	nan	nan	nan	nan	nan	nan	nan	nan	nan	nan	nan	nan	nan	nan	nan	nan	nan	nan	nan	nan	nan	nan	nan	nan	nan	nan	nan	nan	nan	nan	nan	nan	nan	nan	nan	nan	nan	nan	nan	nan	nan
06-24ef36defce471dfc7521f94d97adfb7-RegC	nan	nan	nan	nan	nan	nan	nan	nan	nan	nan	nan	nan	nan	nan	nan	nan	nan	nan	nan	nan	nan	nan	nan	nan	nan	nan	nan	nan	nan	nan	nan	nan	nan	nan	nan	nan	nan	nan	nan	nan	nan	nan	nan	nan	nan	nan	nan	nan	nan
06-53dd48af2af790afc27836a0a72c6f66-FixA	nan	nan	nan	nan	nan	nan	nan	nan	nan	nan	nan	nan	nan	nan	nan	nan	nan	nan	nan	nan	nan	nan	nan	nan	nan	nan	nan	nan	nan	nan	nan	nan	nan	nan	nan	nan	nan	nan	nan	nan	nan	nan	nan	nan	nan	nan	nan	nan	nan
06-53dd48af2af790afc27836a0a72c6f66-FixB	nan	nan	nan	nan	nan	nan	nan	nan	nan	nan	nan	nan	nan	nan	nan	nan	nan	nan	nan	nan	nan	nan	nan	nan	nan	nan	nan	nan	nan	nan	nan	nan	nan	nan	nan	nan	nan	nan	nan	nan	nan	nan	nan	nan	nan	nan	nan	nan	nan
06-53dd48af2af790afc27836a0a72c6f66-FixC	nan	nan	nan	nan	nan	nan	nan	nan	nan	nan	nan	nan	nan	nan	nan	nan	nan	nan	nan	nan	nan	nan	nan	nan	nan	nan	nan	nan	nan	nan	nan	nan	nan	nan	nan	nan	nan	nan	nan	nan	nan	nan	nan	nan	nan	nan	nan	nan	nan
06-53dd48af2af790afc27836a0a72c6f66-RegA	23.22	23.22	27.09	27.09	27.09	30.96	27.09	27.09	23.22	23.22	23.22	27.09	23.22	27.09	27.09	27.09	30.96	30.96	30.96	30.96	27.09	23.22	23.22	23.22	27.09	23.22	27.09	27.09	23.22	27.09	23.22	27.09	27.09	23.22	23.22	27.09	23.22	27.09	27.09	27.09	27.09	27.09	27.09	27.09	27.09	27.09	27.09	27.09	27.09
06-53dd48af2af790afc27836a0a72c6f66-RegB	nan	nan	nan	nan	nan	nan	nan	nan	nan	nan	nan	nan	nan	nan	nan	nan	nan	nan	nan	nan	nan	nan	nan	nan	nan	nan	nan	nan	nan	nan	nan	nan	nan	nan	nan	nan	nan	nan	nan	nan	nan	nan	nan	nan	nan	nan	nan	nan	nan
06-53dd48af2af790afc27836a0a72c6f66-RegC	nan	nan	nan	nan	nan	nan	nan	nan	nan	nan	nan	nan	nan	nan	nan	nan	nan	nan	nan	nan	nan	nan	nan	nan	nan	nan	nan	nan	nan	nan	nan	nan	nan	nan	nan	nan	nan	nan	nan	nan	nan	nan	nan	nan	nan	nan	nan	nan	nan
06-a695c46ddbff6aec9dabdaf16e0c204f-FixA	nan	nan	nan	nan	nan	nan	nan	nan	nan	nan	nan	nan	nan	nan	nan	nan	nan	nan	nan	nan	nan	nan	nan	nan	nan	nan	nan	nan	nan	nan	nan	nan	nan	nan	nan	nan	nan	nan	nan	nan	nan	nan	nan	nan	nan	nan	nan	nan	nan
06-a695c46ddbff6aec9dabdaf16e0c204f-FixB	nan	nan	nan	nan	nan	nan	nan	nan	nan	nan	nan	nan	nan	nan	nan	nan	nan	nan	nan	nan	nan	nan	nan	nan	nan	nan	nan	nan	nan	nan	nan	nan	nan	nan	nan	nan	nan	nan	nan	nan	nan	nan	nan	nan	nan	nan	nan	nan	nan
06-a695c46ddbff6aec9dabdaf16e0c204f-FixC	nan	nan	nan	nan	nan	nan	nan	nan	nan	nan	nan	nan	nan	nan	nan	nan	nan	nan	nan	nan	nan	nan	nan	nan	nan	nan	nan	nan	nan	nan	nan	nan	nan	nan	nan	nan	nan	nan	nan	nan	nan	nan	nan	nan	nan	nan	nan	nan	nan
06-a695c46ddbff6aec9dabdaf16e0c204f-RegA	30.96	27.09	30.96	27.09	27.09	27.09	27.09	27.09	27.09	23.22	23.22	30.96	27.09	30.96	30.96	30.96	27.09	27.09	27.09	27.09	27.09	30.96	27.09	30.96	27.09	27.09	30.96	30.96	27.09	30.96	27.09	23.22	27.09	23.22	23.22	27.09	23.22	27.09	23.22	19.35	23.22	23.22	19.35	23.22	23.22	23.22	27.09	23.22	27.09
06-a695c46ddbff6aec9dabdaf16e0c204f-RegB	nan	nan	nan	nan	nan	nan	nan	nan	nan	nan	nan	nan	nan	nan	nan	nan	nan	nan	nan	nan	nan	nan	nan	nan	nan	nan	nan	nan	nan	nan	nan	nan	nan	nan	nan	nan	nan	nan	nan	nan	nan	nan	nan	nan	nan	nan	nan	nan	nan
06-a695c46ddbff6aec9dabdaf16e0c204f-RegC	nan	nan	nan	nan	nan	nan	nan	nan	nan	nan	nan	nan	nan	nan	nan	nan	nan	nan	nan	nan	nan	nan	nan	nan	nan	nan	nan	nan	nan	nan	nan	nan	nan	nan	nan	nan	nan	nan	nan	nan	nan	nan	nan	nan	nan	nan	nan	nan	nan
06-95a424b417e625b3c49616005e52aa1c-FixA	nan	nan	nan	nan	nan	nan	nan	nan	nan	nan	nan	nan	nan	nan	nan	nan	nan	nan	nan	nan	nan	nan	nan	nan	nan	nan	nan	nan	nan	nan	nan	nan	nan	nan	nan	nan	nan	nan	nan	nan	nan	nan	nan	nan	nan	nan	nan	nan	nan
06-95a424b417e625b3c49616005e52aa1c-FixB	nan	nan	nan	nan	nan	nan	nan	nan	nan	nan	nan	nan	nan	nan	nan	nan	nan	nan	nan	nan	nan	nan	nan	nan	nan	nan	nan	nan	nan	nan	nan	nan	nan	nan	nan	nan	nan	nan	nan	nan	nan	nan	nan	nan	nan	nan	nan	nan	nan
06-95a424b417e625b3c49616005e52aa1c-FixC	nan	nan	nan	nan	nan	nan	nan	nan	nan	nan	nan	nan	nan	nan	nan	nan	nan	nan	nan	nan	nan	nan	nan	nan	nan	nan	nan	nan	nan	nan	nan	nan	nan	nan	nan	nan	nan	nan	nan	nan	nan	nan	nan	nan	nan	nan	nan	nan	nan
06-95a424b417e625b3c49616005e52aa1c-RegA	3.21	3.36	3.49	3.61	3.71	3.79	3.87	3.92	3.96	3.99	4	3.99	3.97	3.93	3.88	3.81	3.73	3.63	3.51	3.38	3.24	3.08	2.9	2.71	2.51	2.28	2.05	1.79	1.52	1.24	0.94	0.63	0.3	-0.05	-0.41	-0.79	-1.18	-1.59	-2.01	-2.45	-2.9	-3.37	-3.85	-4.35	-4.87	-5.4	-5.95	-6.51	-7.08
06-95a424b417e625b3c49616005e52aa1c-RegB	nan	nan	nan	nan	nan	nan	nan	nan	nan	nan	nan	nan	nan	nan	nan	nan	nan	nan	nan	nan	nan	nan	nan	nan	nan	nan	nan	nan	nan	nan	nan	nan	nan	nan	nan	nan	nan	nan	nan	nan	nan	nan	nan	nan	nan	nan	nan	nan	nan
06-95a424b417e625b3c49616005e52aa1c-RegC	nan	nan	nan	nan	nan	nan	nan	nan	nan	nan	nan	nan	nan	nan	nan	nan	nan	nan	nan	nan	nan	nan	nan	nan	nan	nan	nan	nan	nan	nan	nan	nan	nan	nan	nan	nan	nan	nan	nan	nan	nan	nan	nan	nan	nan	nan	nan	nan	nan
06-e7297e82c055894c8094f0dc2d616655-FixA	nan	nan	nan	nan	nan	nan	nan	nan	nan	nan	nan	nan	nan	nan	nan	nan	nan	nan	nan	nan	nan	nan	nan	nan	nan	nan	nan	nan	nan	nan	nan	nan	nan	nan	nan	nan	nan	nan	nan	nan	nan	nan	nan	nan	nan	nan	nan	nan	nan
06-e7297e82c055894c8094f0dc2d616655-FixB	nan	nan	nan	nan	nan	nan	nan	nan	nan	nan	nan	nan	nan	nan	nan	nan	nan	nan	nan	nan	nan	nan	nan	nan	nan	nan	nan	nan	nan	nan	nan	nan	nan	nan	nan	nan	nan	nan	nan	nan	nan	nan	nan	nan	nan	nan	nan	nan	nan
06-e7297e82c055894c8094f0dc2d616655-FixC	nan	nan	nan	nan	nan	nan	nan	nan	nan	nan	nan	nan	nan	nan	nan	nan	nan	nan	nan	nan	nan	nan	nan	nan	nan	nan	nan	nan	nan	nan	nan	nan	nan	nan	nan	nan	nan	nan	nan	nan	nan	nan	nan	nan	nan	nan	nan	nan	nan
06-e7297e82c055894c8094f0dc2d616655-RegA	1.43577	1.0507	0.667575	0.28638	-0.090945	-0.466335	-0.837855	-1.20744	-1.57316	-1.93693	-2.29684	-2.65288	-3.00892	-3.36109	-3.7094	-4.05576	-4.40019	-4.74075	-5.07937	-5.41219	-5.74502	-6.07396	-6.40098	-6.72412	-7.0434	-7.36074	-7.67808	-7.98768	-8.29728	-8.60495	-8.90874	-9.20867	-9.50665	-9.80077	-10.0949	-10.3832	-10.6696	-10.9521	-11.2327	-11.5113	-11.7861	-12.0589	-12.3279	-12.593	-12.8542	-13.1096	-13.3592	-13.603	-13.8411
06-e7297e82c055894c8094f0dc2d616655-RegB	nan	nan	nan	nan	nan	nan	nan	nan	nan	nan	nan	nan	nan	nan	nan	nan	nan	nan	nan	nan	nan	nan	nan	nan	nan	nan	nan	nan	nan	nan	nan	nan	nan	nan	nan	nan	nan	nan	nan	nan	nan	nan	nan	nan	nan	nan	nan	nan	nan
06-e7297e82c055894c8094f0dc2d616655-RegC	nan	nan	nan	nan	nan	nan	nan	nan	nan	nan	nan	nan	nan	nan	nan	nan	nan	nan	nan	nan	nan	nan	nan	nan	nan	nan	nan	nan	nan	nan	nan	nan	nan	nan	nan	nan	nan	nan	nan	nan	nan	nan	nan	nan	nan	nan	nan	nan	nan
06-e4397716ebc10028163f1e642a130ebd-FixA	nan	nan	nan	nan	nan	nan	nan	nan	nan	nan	nan	nan	nan	nan	nan	nan	nan	nan	nan	nan	nan	nan	nan	nan	nan	nan	nan	nan	nan	nan	nan	nan	nan	nan	nan	nan	nan	nan	nan	nan	nan	nan	nan	nan	nan	nan	nan	nan	nan
06-e4397716ebc10028163f1e642a130ebd-FixB	nan	nan	nan	nan	nan	nan	nan	nan	nan	nan	nan	nan	nan	nan	nan	nan	nan	nan	nan	nan	nan	nan	nan	nan	nan	nan	nan	nan	nan	nan	nan	nan	nan	nan	nan	nan	nan	nan	nan	nan	nan	nan	nan	nan	nan	nan	nan	nan	nan
06-e4397716ebc10028163f1e642a130ebd-FixC	nan	nan	nan	nan	nan	nan	nan	nan	nan	nan	nan	nan	nan	nan	nan	nan	nan	nan	nan	nan	nan	nan	nan	nan	nan	nan	nan	nan	nan	nan	nan	nan	nan	nan	nan	nan	nan	nan	nan	nan	nan	nan	nan	nan	nan	nan	nan	nan	nan
06-e4397716ebc10028163f1e642a130ebd-RegA	9.97492	9.139	8.3263	7.53682	6.77444	6.03139	5.31351	4.61884	3.94934	3.30111	2.67611	2.07625	1.49962	0.94428	0.416025	-0.090945	-0.574695	-1.03329	-1.46866	-1.88082	-2.26976	-2.63547	-2.97603	-3.29531	-3.59136	-3.86033	-4.10994	-4.33246	-4.53371	-4.71172	-4.86459	-4.99423	-5.10259	-5.18386	-5.24385	-5.28061	-5.29222	-5.28255	-5.24579	-5.18967	-5.10646	-5.00391	-4.87426	-4.72527	-4.55305	-4.36149	-4.15058	-3.92224	-3.67456
06-e4397716ebc10028163f1e642a130ebd-RegB	nan	nan	nan	nan	nan	nan	nan	nan	nan	nan	nan	nan	nan	nan	nan	nan	nan	nan	nan	nan	nan	nan	nan	nan	nan	nan	nan	nan	nan	nan	nan	nan	nan	nan	nan	nan	nan	nan	nan	nan	nan	nan	nan	nan	nan	nan	nan	nan	nan
06-e4397716ebc10028163f1e642a130ebd-RegC	nan	nan	nan	nan	nan	nan	nan	nan	nan	nan	nan	nan	nan	nan	nan	nan	nan	nan	nan	nan	nan	nan	nan	nan	nan	nan	nan	nan	nan	nan	nan	nan	nan	nan	nan	nan	nan	nan	nan	nan	nan	nan	nan	nan	nan	nan	nan	nan	nan
06-b8c89064d7af988e8b7aa1d3fabda912-FixA	nan	nan	nan	nan	nan	nan	nan	nan	nan	nan	nan	nan	nan	nan	nan	nan	nan	nan	nan	nan	nan	nan	nan	nan	nan	nan	nan	nan	nan	nan	nan	nan	nan	nan	nan	nan	nan	nan	nan	nan	nan	nan	nan	nan	nan	nan	nan	nan	nan
06-b8c89064d7af988e8b7aa1d3fabda912-FixB	nan	nan	nan	nan	nan	nan	nan	nan	nan	nan	nan	nan	nan	nan	nan	nan	nan	nan	nan	nan	nan	nan	nan	nan	nan	nan	nan	nan	nan	nan	nan	nan	nan	nan	nan	nan	nan	nan	nan	nan	nan	nan	nan	nan	nan	nan	nan	nan	nan
06-b8c89064d7af988e8b7aa1d3fabda912-FixC	nan	nan	nan	nan	nan	nan	nan	nan	nan	nan	nan	nan	nan	nan	nan	nan	nan	nan	nan	nan	nan	nan	nan	nan	nan	nan	nan	nan	nan	nan	nan	nan	nan	nan	nan	nan	nan	nan	nan	nan	nan	nan	nan	nan	nan	nan	nan	nan	nan
06-b8c89064d7af988e8b7aa1d3fabda912-RegA	74.88	73.95	73.04	72.13	71.22	70.32	69.42	68.52	67.64	66.75	65.87	65	64.13	63.26	62.4	61.54	60.69	59.84	59	58.16	57.32	56.49	55.67	54.85	54.04	53.22	52.42	51.62	50.82	50.03	49.24	48.45	47.68	46.9	46.13	45.37	44.61	43.85	43.1	42.35	41.61	40.87	40.14	39.41	38.69	37.97	37.26	36.54	35.84
06-b8c89064d7af988e8b7aa1d3fabda912-RegB	nan	nan	nan	nan	nan	nan	nan	nan	nan	nan	nan	nan	nan	nan	nan	nan	nan	nan	nan	nan	nan	nan	nan	nan	nan	nan	nan	nan	nan	nan	nan	nan	nan	nan	nan	nan	nan	nan	nan	nan	nan	nan	nan	nan	nan	nan	nan	nan	nan
06-b8c89064d7af988e8b7aa1d3fabda912-RegC	nan	nan	nan	nan	nan	nan	nan	nan	nan	nan	nan	nan	nan	nan	nan	nan	nan	nan	nan	nan	nan	nan	nan	nan	nan	nan	nan	nan	nan	nan	nan	nan	nan	nan	nan	nan	nan	nan	nan	nan	nan	nan	nan	nan	nan	nan	nan	nan	nan
06-550f3208318ac985ff6ca4a430354041-FixA	nan	nan	nan	nan	nan	nan	nan	nan	nan	nan	nan	nan	nan	nan	nan	nan	nan	nan	nan	nan	nan	nan	nan	nan	nan	nan	nan	nan	nan	nan	nan	nan	nan	nan	nan	nan	nan	nan	nan	nan	nan	nan	nan	nan	nan	nan	nan	nan	nan
06-550f3208318ac985ff6ca4a430354041-FixB	nan	nan	nan	nan	nan	nan	nan	nan	nan	nan	nan	nan	nan	nan	nan	nan	nan	nan	nan	nan	nan	nan	nan	nan	nan	nan	nan	nan	nan	nan	nan	nan	nan	nan	nan	nan	nan	nan	nan	nan	nan	nan	nan	nan	nan	nan	nan	nan	nan
06-550f3208318ac985ff6ca4a430354041-FixC	nan	nan	nan	nan	nan	nan	nan	nan	nan	nan	nan	nan	nan	nan	nan	nan	nan	nan	nan	nan	nan	nan	nan	nan	nan	nan	nan	nan	nan	nan	nan	nan	nan	nan	nan	nan	nan	nan	nan	nan	nan	nan	nan	nan	nan	nan	nan	nan	nan
06-550f3208318ac985ff6ca4a430354041-RegA	74.9484	74.0099	73.0791	72.1523	71.2293	70.314	69.4026	68.4971	67.5973	66.7014	65.8093	64.927	64.0466	63.1719	62.3031	61.4401	60.579	59.7257	58.8782	58.0345	57.1967	56.3627	55.5364	54.7141	53.8975	53.0848	52.2779	51.4768	50.6815	49.892	49.1064	48.3247	47.5507	46.7786	46.0162	45.2558	44.5011	43.7504	43.0073	42.2681	41.5348	40.8072	40.0835	39.3656	38.6536	37.9454	37.2429	36.5444	35.8517
06-550f3208318ac985ff6ca4a430354041-RegB	nan	nan	nan	nan	nan	nan	nan	nan	nan	nan	nan	nan	nan	nan	nan	nan	nan	nan	nan	nan	nan	nan	nan	nan	nan	nan	nan	nan	nan	nan	nan	nan	nan	nan	nan	nan	nan	nan	nan	nan	nan	nan	nan	nan	nan	nan	nan	nan	nan
06-550f3208318ac985ff6ca4a430354041-RegC	nan	nan	nan	nan	nan	nan	nan	nan	nan	nan	nan	nan	nan	nan	nan	nan	nan	nan	nan	nan	nan	nan	nan	nan	nan	nan	nan	nan	nan	nan	nan	nan	nan	nan	nan	nan	nan	nan	nan	nan	nan	nan	nan	nan	nan	nan	nan	nan	nan
06-6a2f94c163a8cfd48a48a65fbe585adf-FixA	nan	nan	nan	nan	nan	nan	nan	nan	nan	nan	nan	nan	nan	nan	nan	nan	nan	nan	nan	nan	nan	nan	nan	nan	nan	nan	nan	nan	nan	nan	nan	nan	nan	nan	nan	nan	nan	nan	nan	nan	nan	nan	nan	nan	nan	nan	nan	nan	nan
06-6a2f94c163a8cfd48a48a65fbe585adf-FixB	nan	nan	nan	nan	nan	nan	nan	nan	nan	nan	nan	nan	nan	nan	nan	nan	nan	nan	nan	nan	nan	nan	nan	nan	nan	nan	nan	nan	nan	nan	nan	nan	nan	nan	nan	nan	nan	nan	nan	nan	nan	nan	nan	nan	nan	nan	nan	nan	nan
06-6a2f94c163a8cfd48a48a65fbe585adf-FixC	nan	nan	nan	nan	nan	nan	nan	nan	nan	nan	nan	nan	nan	nan	nan	nan	nan	nan	nan	nan	nan	nan	nan	nan	nan	nan	nan	nan	nan	nan	nan	nan	nan	nan	nan	nan	nan	nan	nan	nan	nan	nan	nan	nan	nan	nan	nan	nan	nan
06-6a2f94c163a8cfd48a48a65fbe585adf-RegA	74.4818	76.6415	77.0543	76.2173	74.6281	72.7808	71.1567	70.0611	69.0915	67.8949	67.0686	67.0684	66.7418	65.0488	63.1733	62.466	62.521	62.6299	62.7736	62.8687	61.7694	58.7067	55.7733	54.9465	54.3258	51.9071	49.8746	50.6185	52.3483	52.6507	51.497	49.5479	47.5748	46.3099	46.1677	47.1479	47.7646	46.5295	43.8985	40.9644	39.1786	39.5876	40.8552	41.2358	40.3375	38.4569	37.2678	38.1548	39.1593
06-6a2f94c163a8cfd48a48a65fbe585adf-RegB	nan	nan	nan	nan	nan	nan	nan	nan	nan	nan	nan	nan	nan	nan	nan	nan	nan	nan	nan	nan	nan	nan	nan	nan	nan	nan	nan	nan	nan	nan	nan	nan	nan	nan	nan	nan	nan	nan	nan	nan	nan	nan	nan	nan	nan	nan	nan	nan	nan
06-6a2f94c163a8cfd48a48a65fbe585adf-RegC	nan	nan	nan	nan	nan	nan	nan	nan	nan	nan	nan	nan	nan	nan	nan	nan	nan	nan	nan	nan	nan	nan	nan	nan	nan	nan	nan	nan	nan	nan	nan	nan	nan	nan	nan	nan	nan	nan	nan	nan	nan	nan	nan	nan	nan	nan	nan	nan	nan
06-c08f4cd4bdc8a2bcdfeb3a93c5f597d7-FixA	nan	nan	nan	nan	nan	nan	nan	nan	nan	nan	nan	nan	nan	nan	nan	nan	nan	nan	nan	nan	nan	nan	nan	nan	nan	nan	nan	nan	nan	nan	nan	nan	nan	nan	nan	nan	nan	nan	nan	nan	nan	nan	nan	nan	nan	nan	nan	nan	nan
06-c08f4cd4bdc8a2bcdfeb3a93c5f597d7-FixB	nan	nan	nan	nan	nan	nan	nan	nan	nan	nan	nan	nan	nan	nan	nan	nan	nan	nan	nan	nan	nan	nan	nan	nan	nan	nan	nan	nan	nan	nan	nan	nan	nan	nan	nan	nan	nan	nan	nan	nan	nan	nan	nan	nan	nan	nan	nan	nan	nan
06-c08f4cd4bdc8a2bcdfeb3a93c5f597d7-FixC	nan	nan	nan	nan	nan	nan	nan	nan	nan	nan	nan	nan	nan	nan	nan	nan	nan	nan	nan	nan	nan	nan	nan	nan	nan	nan	nan	nan	nan	nan	nan	nan	nan	nan	nan	nan	nan	nan	nan	nan	nan	nan	nan	nan	nan	nan	nan	nan	nan
06-c08f4cd4bdc8a2bcdfeb3a93c5f597d7-RegA	28.98	29.32	29.65	29.98	30.29	30.6	30.89	31.18	31.45	31.72	31.97	32.21	32.44	32.67	32.88	33.08	33.27	33.45	33.62	33.79	33.94	34.08	34.21	34.33	34.44	34.54	34.63	34.7	34.77	34.83	34.88	34.92	34.95	34.97	34.97	34.97	34.96	34.93	34.9	34.86	34.81	34.74	34.67	34.58	34.49	34.4	34.29	34.18	34.06
06-c08f4cd4bdc8a2bcdfeb3a93c5f597d7-RegB	nan	nan	nan	nan	nan	nan	nan	nan	nan	nan	nan	nan	nan	nan	nan	nan	nan	nan	nan	nan	nan	nan	nan	nan	nan	nan	nan	nan	nan	nan	nan	nan	nan	nan	nan	nan	nan	nan	nan	nan	nan	nan	nan	nan	nan	nan	nan	nan	nan
06-c08f4cd4bdc8a2bcdfeb3a93c5f597d7-RegC	nan	nan	nan	nan	nan	nan	nan	nan	nan	nan	nan	nan	nan	nan	nan	nan	nan	nan	nan	nan	nan	nan	nan	nan	nan	nan	nan	nan	nan	nan	nan	nan	nan	nan	nan	nan	nan	nan	nan	nan	nan	nan	nan	nan	nan	nan	nan	nan	nan
06-152f1b1f1d279adea6cba79e8c93f417-FixA	nan	nan	nan	nan	nan	nan	nan	nan	nan	nan	nan	nan	nan	nan	nan	nan	nan	nan	nan	nan	nan	nan	nan	nan	nan	nan	nan	nan	nan	nan	nan	nan	nan	nan	nan	nan	nan	nan	nan	nan	nan	nan	nan	nan	nan	nan	nan	nan	nan
06-152f1b1f1d279adea6cba79e8c93f417-FixB	nan	nan	nan	nan	nan	nan	nan	nan	nan	nan	nan	nan	nan	nan	nan	nan	nan	nan	nan	nan	nan	nan	nan	nan	nan	nan	nan	nan	nan	nan	nan	nan	nan	nan	nan	nan	nan	nan	nan	nan	nan	nan	nan	nan	nan	nan	nan	nan	nan
06-152f1b1f1d279adea6cba79e8c93f417-FixC	nan	nan	nan	nan	nan	nan	nan	nan	nan	nan	nan	nan	nan	nan	nan	nan	nan	nan	nan	nan	nan	nan	nan	nan	nan	nan	nan	nan	nan	nan	nan	nan	nan	nan	nan	nan	nan	nan	nan	nan	nan	nan	nan	nan	nan	nan	nan	nan	nan
06-152f1b1f1d279adea6cba79e8c93f417-RegA	33.253	32.537	31.8404	31.1651	30.5053	29.8687	29.2475	28.6477	28.0672	27.506	26.9623	26.4379	25.9348	25.4491	24.9828	24.5358	24.1101	23.7018	23.3129	22.9414	22.5911	22.2602	21.9468	21.6526	21.3798	21.1244	20.8883	20.6735	20.4762	20.2962	20.1375	19.9982	19.8763	19.7757	19.6925	19.6286	19.5841	19.5609	19.5532	19.5687	19.6015	19.6538	19.7235	19.8105	19.915	20.0369	20.1724	20.3233	20.4839
06-152f1b1f1d279adea6cba79e8c93f417-RegB	nan	nan	nan	nan	nan	nan	nan	nan	nan	nan	nan	nan	nan	nan	nan	nan	nan	nan	nan	nan	nan	nan	nan	nan	nan	nan	nan	nan	nan	nan	nan	nan	nan	nan	nan	nan	nan	nan	nan	nan	nan	nan	nan	nan	nan	nan	nan	nan	nan
06-152f1b1f1d279adea6cba79e8c93f417-RegC	nan	nan	nan	nan	nan	nan	nan	nan	nan	nan	nan	nan	nan	nan	nan	nan	nan	nan	nan	nan	nan	nan	nan	nan	nan	nan	nan	nan	nan	nan	nan	nan	nan	nan	nan	nan	nan	nan	nan	nan	nan	nan	nan	nan	nan	nan	nan	nan	nan
06-389c492fc98f16a8c3157161fc96f23e-FixA	nan	nan	nan	nan	nan	nan	nan	nan	nan	nan	nan	nan	nan	nan	nan	nan	nan	nan	nan	nan	nan	nan	nan	nan	nan	nan	nan	nan	nan	nan	nan	nan	nan	nan	nan	nan	nan	nan	nan	nan	nan	nan	nan	nan	nan	nan	nan	nan	nan
06-389c492fc98f16a8c3157161fc96f23e-FixB	nan	nan	nan	nan	nan	nan	nan	nan	nan	nan	nan	nan	nan	nan	nan	nan	nan	nan	nan	nan	nan	nan	nan	nan	nan	nan	nan	nan	nan	nan	nan	nan	nan	nan	nan	nan	nan	nan	nan	nan	nan	nan	nan	nan	nan	nan	nan	nan	nan
06-389c492fc98f16a8c3157161fc96f23e-FixC	nan	nan	nan	nan	nan	nan	nan	nan	nan	nan	nan	nan	nan	nan	nan	nan	nan	nan	nan	nan	nan	nan	nan	nan	nan	nan	nan	nan	nan	nan	nan	nan	nan	nan	nan	nan	nan	nan	nan	nan	nan	nan	nan	nan	nan	nan	nan	nan	nan
06-389c492fc98f16a8c3157161fc96f23e-RegA	30.2653	29.7139	29.1721	28.6399	28.1194	27.6086	27.1055	26.6159	26.1341	25.6639	25.2034	24.7506	24.3113	23.8779	23.4599	23.0478	22.6472	22.2564	21.8752	21.5037	21.1437	20.7954	20.4549	20.124	19.8028	19.4932	19.1933	18.903	18.6224	18.3515	18.0922	17.8446	17.6046	17.3724	17.1557	16.9429	16.7455	16.5559	16.374	16.2076	16.047	15.898	15.7586	15.629	15.509	15.4007	15.3	15.213	15.1336
06-389c492fc98f16a8c3157161fc96f23e-RegB	nan	nan	nan	nan	nan	nan	nan	nan	nan	nan	nan	nan	nan	nan	nan	nan	nan	nan	nan	nan	nan	nan	nan	nan	nan	nan	nan	nan	nan	nan	nan	nan	nan	nan	nan	nan	nan	nan	nan	nan	nan	nan	nan	nan	nan	nan	nan	nan	nan
06-389c492fc98f16a8c3157161fc96f23e-RegC	nan	nan	nan	nan	nan	nan	nan	nan	nan	nan	nan	nan	nan	nan	nan	nan	nan	nan	nan	nan	nan	nan	nan	nan	nan	nan	nan	nan	nan	nan	nan	nan	nan	nan	nan	nan	nan	nan	nan	nan	nan	nan	nan	nan	nan	nan	nan	nan	nan
06-f727bebe537981a229de154b2bbaaf95-FixA	nan	nan	nan	nan	nan	nan	nan	nan	nan	nan	nan	nan	nan	nan	nan	nan	nan	nan	nan	nan	nan	nan	nan	nan	nan	nan	nan	nan	nan	nan	nan	nan	nan	nan	nan	nan	nan	nan	nan	nan	nan	nan	nan	nan	nan	nan	nan	nan	nan
06-f727bebe537981a229de154b2bbaaf95-FixB	nan	nan	nan	nan	nan	nan	nan	nan	nan	nan	nan	nan	nan	nan	nan	nan	nan	nan	nan	nan	nan	nan	nan	nan	nan	nan	nan	nan	nan	nan	nan	nan	nan	nan	nan	nan	nan	nan	nan	nan	nan	nan	nan	nan	nan	nan	nan	nan	nan
06-f727bebe537981a229de154b2bbaaf95-FixC	nan	nan	nan	nan	nan	nan	nan	nan	nan	nan	nan	nan	nan	nan	nan	nan	nan	nan	nan	nan	nan	nan	nan	nan	nan	nan	nan	nan	nan	nan	nan	nan	nan	nan	nan	nan	nan	nan	nan	nan	nan	nan	nan	nan	nan	nan	nan	nan	nan
06-f727bebe537981a229de154b2bbaaf95-RegA	47.76	47.85	47.93	48	48.05	48.1	48.13	48.15	48.16	48.16	48.15	48.13	48.09	48.05	47.99	47.92	47.84	47.75	47.65	47.54	47.41	47.28	47.13	46.97	46.81	46.63	46.43	46.23	46.02	45.79	45.56	45.31	45.05	44.78	44.5	44.21	43.91	43.59	43.27	42.93	42.58	42.23	41.85	41.48	41.09	40.69	40.28	39.87	39.45
06-f727bebe537981a229de154b2bbaaf95-RegB	nan	nan	nan	nan	nan	nan	nan	nan	nan	nan	nan	nan	nan	nan	nan	nan	nan	nan	nan	nan	nan	nan	nan	nan	nan	nan	nan	nan	nan	nan	nan	nan	nan	nan	nan	nan	nan	nan	nan	nan	nan	nan	nan	nan	nan	nan	nan	nan	nan
06-f727bebe537981a229de154b2bbaaf95-RegC	nan	nan	nan	nan	nan	nan	nan	nan	nan	nan	nan	nan	nan	nan	nan	nan	nan	nan	nan	nan	nan	nan	nan	nan	nan	nan	nan	nan	nan	nan	nan	nan	nan	nan	nan	nan	nan	nan	nan	nan	nan	nan	nan	nan	nan	nan	nan	nan	nan
06-6f7048484ee56d3d12159487e89a90b2-FixA	nan	nan	nan	nan	nan	nan	nan	nan	nan	nan	nan	nan	nan	nan	nan	nan	nan	nan	nan	nan	nan	nan	nan	nan	nan	nan	nan	nan	nan	nan	nan	nan	nan	nan	nan	nan	nan	nan	nan	nan	nan	nan	nan	nan	nan	nan	nan	nan	nan
06-6f7048484ee56d3d12159487e89a90b2-FixB	nan	nan	nan	nan	nan	nan	nan	nan	nan	nan	nan	nan	nan	nan	nan	nan	nan	nan	nan	nan	nan	nan	nan	nan	nan	nan	nan	nan	nan	nan	nan	nan	nan	nan	nan	nan	nan	nan	nan	nan	nan	nan	nan	nan	nan	nan	nan	nan	nan
06-6f7048484ee56d3d12159487e89a90b2-FixC	nan	nan	nan	nan	nan	nan	nan	nan	nan	nan	nan	nan	nan	nan	nan	nan	nan	nan	nan	nan	nan	nan	nan	nan	nan	nan	nan	nan	nan	nan	nan	nan	nan	nan	nan	nan	nan	nan	nan	nan	nan	nan	nan	nan	nan	nan	nan	nan	nan
06-6f7048484ee56d3d12159487e89a90b2-RegA	38.6478	37.6822	36.7398	35.8207	34.9229	34.0483	33.1988	32.3706	31.5676	30.7839	30.0235	29.2882	28.5761	27.8853	27.2177	26.5734	25.9503	25.3504	24.7757	24.2243	23.6921	23.1871	22.7014	22.239	21.8016	21.3856	20.9948	20.6232	20.2769	19.9537	19.6519	19.3732	19.1178	18.8856	18.6766	18.4909	18.3264	18.1871	18.069	17.9742	17.9026	17.8523	17.8252	17.8213	17.8349	17.8697	17.9239	17.9955	18.0826
06-6f7048484ee56d3d12159487e89a90b2-RegB	nan	nan	nan	nan	nan	nan	nan	nan	nan	nan	nan	nan	nan	nan	nan	nan	nan	nan	nan	nan	nan	nan	nan	nan	nan	nan	nan	nan	nan	nan	nan	nan	nan	nan	nan	nan	nan	nan	nan	nan	nan	nan	nan	nan	nan	nan	nan	nan	nan
06-6f7048484ee56d3d12159487e89a90b2-RegC	nan	nan	nan	nan	nan	nan	nan	nan	nan	nan	nan	nan	nan	nan	nan	nan	nan	nan	nan	nan	nan	nan	nan	nan	nan	nan	nan	nan	nan	nan	nan	nan	nan	nan	nan	nan	nan	nan	nan	nan	nan	nan	nan	nan	nan	nan	nan	nan	nan
06-e772fcac1fb25d0dda917c0497010bf7-FixA	nan	nan	nan	nan	nan	nan	nan	nan	nan	nan	nan	nan	nan	nan	nan	nan	nan	nan	nan	nan	nan	nan	nan	nan	nan	nan	nan	nan	nan	nan	nan	nan	nan	nan	nan	nan	nan	nan	nan	nan	nan	nan	nan	nan	nan	nan	nan	nan	nan
06-e772fcac1fb25d0dda917c0497010bf7-FixB	nan	nan	nan	nan	nan	nan	nan	nan	nan	nan	nan	nan	nan	nan	nan	nan	nan	nan	nan	nan	nan	nan	nan	nan	nan	nan	nan	nan	nan	nan	nan	nan	nan	nan	nan	nan	nan	nan	nan	nan	nan	nan	nan	nan	nan	nan	nan	nan	nan
06-e772fcac1fb25d0dda917c0497010bf7-FixC	nan	nan	nan	nan	nan	nan	nan	nan	nan	nan	nan	nan	nan	nan	nan	nan	nan	nan	nan	nan	nan	nan	nan	nan	nan	nan	nan	nan	nan	nan	nan	nan	nan	nan	nan	nan	nan	nan	nan	nan	nan	nan	nan	nan	nan	nan	nan	nan	nan
06-e772fcac1fb25d0dda917c0497010bf7-RegA	47.9707	48.0268	48.2575	48.7827	49.7223	50.9559	51.3863	50.2113	48.8508	48.7995	49.5107	49.98	49.488	47.7791	46.2323	46.2284	47.3449	48.565	48.3686	45.9842	44.4275	46.3871	48.7425	48.0789	46.5446	46.9523	48.3744	49.0554	48.1248	45.4956	43.4867	44.1836	45.6027	45.4919	45.5681	47.6335	48.7397	45.9717	42.816	43.229	44.7959	44.1178	41.8375	39.6849	38.9455	40.2649	41.8671	41.8504	41.1525
06-e772fcac1fb25d0dda917c0497010bf7-RegB	nan	nan	nan	nan	nan	nan	nan	nan	nan	nan	nan	nan	nan	nan	nan	nan	nan	nan	nan	nan	nan	nan	nan	nan	nan	nan	nan	nan	nan	nan	nan	nan	nan	nan	nan	nan	nan	nan	nan	nan	nan	nan	nan	nan	nan	nan	nan	nan	nan
06-e772fcac1fb25d0dda917c0497010bf7-RegC	nan	nan	nan	nan	nan	nan	nan	nan	nan	nan	nan	nan	nan	nan	nan	nan	nan	nan	nan	nan	nan	nan	nan	nan	nan	nan	nan	nan	nan	nan	nan	nan	nan	nan	nan	nan	nan	nan	nan	nan	nan	nan	nan	nan	nan	nan	nan	nan	nan
06-1ed92607083f3fd8132489a65bc944fe-FixA	nan	nan	nan	nan	nan	nan	nan	nan	nan	nan	nan	nan	nan	nan	nan	nan	nan	nan	nan	nan	nan	nan	nan	nan	nan	nan	nan	nan	nan	nan	nan	nan	nan	nan	nan	nan	nan	nan	nan	nan	nan	nan	nan	nan	nan	nan	nan	nan	nan
06-1ed92607083f3fd8132489a65bc944fe-FixB	nan	nan	nan	nan	nan	nan	nan	nan	nan	nan	nan	nan	nan	nan	nan	nan	nan	nan	nan	nan	nan	nan	nan	nan	nan	nan	nan	nan	nan	nan	nan	nan	nan	nan	nan	nan	nan	nan	nan	nan	nan	nan	nan	nan	nan	nan	nan	nan	nan
06-1ed92607083f3fd8132489a65bc944fe-FixC	nan	nan	nan	nan	nan	nan	nan	nan	nan	nan	nan	nan	nan	nan	nan	nan	nan	nan	nan	nan	nan	nan	nan	nan	nan	nan	nan	nan	nan	nan	nan	nan	nan	nan	nan	nan	nan	nan	nan	nan	nan	nan	nan	nan	nan	nan	nan	nan	nan
06-1ed92607083f3fd8132489a65bc944fe-RegA	-19.7	-19.87	-20.04	-20.2	-20.35	-20.51	-20.66	-20.81	-20.96	-21.1	-21.24	-21.38	-21.51	-21.64	-21.77	-21.89	-22.01	-22.13	-22.25	-22.36	-22.46	-22.57	-22.67	-22.77	-22.87	-22.96	-23.05	-23.14	-23.22	-23.3	-23.38	-23.45	-23.52	-23.59	-23.66	-23.72	-23.78	-23.83	-23.89	-23.94	-23.98	-24.03	-24.07	-24.1	-24.14	-24.17	-24.2	-24.23	-24.25
06-1ed92607083f3fd8132489a65bc944fe-RegB	nan	nan	nan	nan	nan	nan	nan	nan	nan	nan	nan	nan	nan	nan	nan	nan	nan	nan	nan	nan	nan	nan	nan	nan	nan	nan	nan	nan	nan	nan	nan	nan	nan	nan	nan	nan	nan	nan	nan	nan	nan	nan	nan	nan	nan	nan	nan	nan	nan
06-1ed92607083f3fd8132489a65bc944fe-RegC	nan	nan	nan	nan	nan	nan	nan	nan	nan	nan	nan	nan	nan	nan	nan	nan	nan	nan	nan	nan	nan	nan	nan	nan	nan	nan	nan	nan	nan	nan	nan	nan	nan	nan	nan	nan	nan	nan	nan	nan	nan	nan	nan	nan	nan	nan	nan	nan	nan
06-685ee641cbf18bd706d36cb768e77792-FixA	nan	nan	nan	nan	nan	nan	nan	nan	nan	nan	nan	nan	nan	nan	nan	nan	nan	nan	nan	nan	nan	nan	nan	nan	nan	nan	nan	nan	nan	nan	nan	nan	nan	nan	nan	nan	nan	nan	nan	nan	nan	nan	nan	nan	nan	nan	nan	nan	nan
06-685ee641cbf18bd706d36cb768e77792-FixB	nan	nan	nan	nan	nan	nan	nan	nan	nan	nan	nan	nan	nan	nan	nan	nan	nan	nan	nan	nan	nan	nan	nan	nan	nan	nan	nan	nan	nan	nan	nan	nan	nan	nan	nan	nan	nan	nan	nan	nan	nan	nan	nan	nan	nan	nan	nan	nan	nan
06-685ee641cbf18bd706d36cb768e77792-FixC	nan	nan	nan	nan	nan	nan	nan	nan	nan	nan	nan	nan	nan	nan	nan	nan	nan	nan	nan	nan	nan	nan	nan	nan	nan	nan	nan	nan	nan	nan	nan	nan	nan	nan	nan	nan	nan	nan	nan	nan	nan	nan	nan	nan	nan	nan	nan	nan	nan
06-685ee641cbf18bd706d36cb768e77792-RegA	-19.2472	-18.5754	-19.6817	-21.3304	-22.286	-21.7674	-20.8409	-20.7092	-21.2119	-21.7989	-21.7531	-20.7136	-19.9822	-20.6548	-21.1506	-20.0148	-19.2876	-20.9773	-23.0289	-23.1116	-22.3549	-22.3065	-22.3072	-21.6025	-21.6239	-23.575	-25.0382	-23.7154	-22.2415	-23.4732	-25.1621	-24.6143	-23.5374	-24.1165	-25.0923	-24.7355	-23.6303	-22.8667	-22.8209	-23.465	-23.8472	-23.1905	-22.7915	-23.9608	-25.218	-24.7844	-23.3713	-22.312	-22.3752
06-685ee641cbf18bd706d36cb768e77792-RegB	nan	nan	nan	nan	nan	nan	nan	nan	nan	nan	nan	nan	nan	nan	nan	nan	nan	nan	nan	nan	nan	nan	nan	nan	nan	nan	nan	nan	nan	nan	nan	nan	nan	nan	nan	nan	nan	nan	nan	nan	nan	nan	nan	nan	nan	nan	nan	nan	nan
06-685ee641cbf18bd706d36cb768e77792-RegC	nan	nan	nan	nan	nan	nan	nan	nan	nan	nan	nan	nan	nan	nan	nan	nan	nan	nan	nan	nan	nan	nan	nan	nan	nan	nan	nan	nan	nan	nan	nan	nan	nan	nan	nan	nan	nan	nan	nan	nan	nan	nan	nan	nan	nan	nan	nan	nan	nan
06-8f3c51100093899ac5adeba84eebacf8-FixA	nan	nan	nan	nan	nan	nan	nan	nan	nan	nan	nan	nan	nan	nan	nan	nan	nan	nan	nan	nan	nan	nan	nan	nan	nan	nan	nan	nan	nan	nan	nan	nan	nan	nan	nan	nan	nan	nan	nan	nan	nan	nan	nan	nan	nan	nan	nan	nan	nan
06-8f3c51100093899ac5adeba84eebacf8-FixB	nan	nan	nan	nan	nan	nan	nan	nan	nan	nan	nan	nan	nan	nan	nan	nan	nan	nan	nan	nan	nan	nan	nan	nan	nan	nan	nan	nan	nan	nan	nan	nan	nan	nan	nan	nan	nan	nan	nan	nan	nan	nan	nan	nan	nan	nan	nan	nan	nan
06-8f3c51100093899ac5adeba84eebacf8-FixC	nan	nan	nan	nan	nan	nan	nan	nan	nan	nan	nan	nan	nan	nan	nan	nan	nan	nan	nan	nan	nan	nan	nan	nan	nan	nan	nan	nan	nan	nan	nan	nan	nan	nan	nan	nan	nan	nan	nan	nan	nan	nan	nan	nan	nan	nan	nan	nan	nan
06-8f3c51100093899ac5adeba84eebacf8-RegA	-19.1782	-18.5022	-19.6819	-21.1624	-21.3891	-19.5388	-17.7614	-18.0822	-18.9248	-18.5107	-18.0339	-18.8931	-20.1487	-20.5703	-20.2567	-19.7725	-20.178	-22.0401	-23.2655	-21.8935	-19.5696	-18.5585	-19.6179	-22.5369	-24.6576	-23.7432	-22.339	-23.2306	-24.4535	-23.5999	-22.153	-22.1502	-23.2409	-24.4016	-24.6023	-23.2471	-21.7298	-21.5984	-22.4924	-23.4928	-23.6368	-22.3485	-20.9207	-20.6918	-20.6383	-19.6742	-19.7221	-22.5239	-24.6735
06-8f3c51100093899ac5adeba84eebacf8-RegB	nan	nan	nan	nan	nan	nan	nan	nan	nan	nan	nan	nan	nan	nan	nan	nan	nan	nan	nan	nan	nan	nan	nan	nan	nan	nan	nan	nan	nan	nan	nan	nan	nan	nan	nan	nan	nan	nan	nan	nan	nan	nan	nan	nan	nan	nan	nan	nan	nan
06-8f3c51100093899ac5adeba84eebacf8-RegC	nan	nan	nan	nan	nan	nan	nan	nan	nan	nan	nan	nan	nan	nan	nan	nan	nan	nan	nan	nan	nan	nan	nan	nan	nan	nan	nan	nan	nan	nan	nan	nan	nan	nan	nan	nan	nan	nan	nan	nan	nan	nan	nan	nan	nan	nan	nan	nan	nan
06-621505ce6b6158046469882ba9c8f176-FixA	nan	nan	nan	nan	nan	nan	nan	nan	nan	nan	nan	nan	nan	nan	nan	nan	nan	nan	nan	nan	nan	nan	nan	nan	nan	nan	nan	nan	nan	nan	nan	nan	nan	nan	nan	nan	nan	nan	nan	nan	nan	nan	nan	nan	nan	nan	nan	nan	nan
06-621505ce6b6158046469882ba9c8f176-FixB	nan	nan	nan	nan	nan	nan	nan	nan	nan	nan	nan	nan	nan	nan	nan	nan	nan	nan	nan	nan	nan	nan	nan	nan	nan	nan	nan	nan	nan	nan	nan	nan	nan	nan	nan	nan	nan	nan	nan	nan	nan	nan	nan	nan	nan	nan	nan	nan	nan
06-621505ce6b6158046469882ba9c8f176-FixC	nan	nan	nan	nan	nan	nan	nan	nan	nan	nan	nan	nan	nan	nan	nan	nan	nan	nan	nan	nan	nan	nan	nan	nan	nan	nan	nan	nan	nan	nan	nan	nan	nan	nan	nan	nan	nan	nan	nan	nan	nan	nan	nan	nan	nan	nan	nan	nan	nan
06-621505ce6b6158046469882ba9c8f176-RegA	35.85	36.09	36.32	36.55	36.76	36.97	37.17	37.37	37.55	37.73	37.9	38.06	38.21	38.36	38.5	38.63	38.75	38.87	38.98	39.08	39.17	39.25	39.33	39.4	39.46	39.51	39.56	39.59	39.62	39.65	39.66	39.67	39.67	39.66	39.64	39.62	39.58	39.54	39.5	39.44	39.38	39.31	39.23	39.14	39.05	38.95	38.85	38.74	38.62
06-621505ce6b6158046469882ba9c8f176-RegB	nan	nan	nan	nan	nan	nan	nan	nan	nan	nan	nan	nan	nan	nan	nan	nan	nan	nan	nan	nan	nan	nan	nan	nan	nan	nan	nan	nan	nan	nan	nan	nan	nan	nan	nan	nan	nan	nan	nan	nan	nan	nan	nan	nan	nan	nan	nan	nan	nan
06-621505ce6b6158046469882ba9c8f176-RegC	nan	nan	nan	nan	nan	nan	nan	nan	nan	nan	nan	nan	nan	nan	nan	nan	nan	nan	nan	nan	nan	nan	nan	nan	nan	nan	nan	nan	nan	nan	nan	nan	nan	nan	nan	nan	nan	nan	nan	nan	nan	nan	nan	nan	nan	nan	nan	nan	nan
06-02328ef6f3addb303a0e75cc4fec921a-FixA	nan	nan	nan	nan	nan	nan	nan	nan	nan	nan	nan	nan	nan	nan	nan	nan	nan	nan	nan	nan	nan	nan	nan	nan	nan	nan	nan	nan	nan	nan	nan	nan	nan	nan	nan	nan	nan	nan	nan	nan	nan	nan	nan	nan	nan	nan	nan	nan	nan
06-02328ef6f3addb303a0e75cc4fec921a-FixB	nan	nan	nan	nan	nan	nan	nan	nan	nan	nan	nan	nan	nan	nan	nan	nan	nan	nan	nan	nan	nan	nan	nan	nan	nan	nan	nan	nan	nan	nan	nan	nan	nan	nan	nan	nan	nan	nan	nan	nan	nan	nan	nan	nan	nan	nan	nan	nan	nan
06-02328ef6f3addb303a0e75cc4fec921a-FixC	nan	nan	nan	nan	nan	nan	nan	nan	nan	nan	nan	nan	nan	nan	nan	nan	nan	nan	nan	nan	nan	nan	nan	nan	nan	nan	nan	nan	nan	nan	nan	nan	nan	nan	nan	nan	nan	nan	nan	nan	nan	nan	nan	nan	nan	nan	nan	nan	nan
06-02328ef6f3addb303a0e75cc4fec921a-RegA	36.9159	37.1133	37.3029	37.4868	37.6628	37.8331	37.9976	38.1524	38.2995	38.4426	38.5762	38.7058	38.8258	38.9399	39.0464	39.147	39.2399	39.325	39.4063	39.4779	39.5437	39.6017	39.652	39.6965	39.7333	39.7662	39.7894	39.8049	39.8146	39.8184	39.8146	39.803	39.7836	39.7604	39.7275	39.6888	39.6423	39.5901	39.5301	39.4624	39.3908	39.3095	39.2205	39.1276	39.029	38.9225	38.8103	38.6942	38.5723
06-02328ef6f3addb303a0e75cc4fec921a-RegB	nan	nan	nan	nan	nan	nan	nan	nan	nan	nan	nan	nan	nan	nan	nan	nan	nan	nan	nan	nan	nan	nan	nan	nan	nan	nan	nan	nan	nan	nan	nan	nan	nan	nan	nan	nan	nan	nan	nan	nan	nan	nan	nan	nan	nan	nan	nan	nan	nan
06-02328ef6f3addb303a0e75cc4fec921a-RegC	nan	nan	nan	nan	nan	nan	nan	nan	nan	nan	nan	nan	nan	nan	nan	nan	nan	nan	nan	nan	nan	nan	nan	nan	nan	nan	nan	nan	nan	nan	nan	nan	nan	nan	nan	nan	nan	nan	nan	nan	nan	nan	nan	nan	nan	nan	nan	nan	nan
06-f57bbc71a2a15c1bbddaca5408e222d3-FixA	nan	nan	nan	nan	nan	nan	nan	nan	nan	nan	nan	nan	nan	nan	nan	nan	nan	nan	nan	nan	nan	nan	nan	nan	nan	nan	nan	nan	nan	nan	nan	nan	nan	nan	nan	nan	nan	nan	nan	nan	nan	nan	nan	nan	nan	nan	nan	nan	nan
06-f57bbc71a2a15c1bbddaca5408e222d3-FixB	nan	nan	nan	nan	nan	nan	nan	nan	nan	nan	nan	nan	nan	nan	nan	nan	nan	nan	nan	nan	nan	nan	nan	nan	nan	nan	nan	nan	nan	nan	nan	nan	nan	nan	nan	nan	nan	nan	nan	nan	nan	nan	nan	nan	nan	nan	nan	nan	nan
06-f57bbc71a2a15c1bbddaca5408e222d3-FixC	nan	nan	nan	nan	nan	nan	nan	nan	nan	nan	nan	nan	nan	nan	nan	nan	nan	nan	nan	nan	nan	nan	nan	nan	nan	nan	nan	nan	nan	nan	nan	nan	nan	nan	nan	nan	nan	nan	nan	nan	nan	nan	nan	nan	nan	nan	nan	nan	nan
06-f57bbc71a2a15c1bbddaca5408e222d3-RegA	38.0344	38.0634	38.0905	38.1156	38.1388	38.1621	38.1814	38.1988	38.2124	38.2279	38.2375	38.2491	38.255	38.2588	38.2627	38.2646	38.2646	38.2608	38.2569	38.2511	38.2433	38.2317	38.2201	38.2046	38.1872	38.1698	38.1485	38.1253	38.1002	38.075	38.046	38.015	37.9821	37.9492	37.9125	37.8738	37.8312	37.7905	37.746	37.6977	37.6512	37.599	37.5467	37.4906	37.4345	37.3745	37.3107	37.2449	37.1772
06-f57bbc71a2a15c1bbddaca5408e222d3-RegB	nan	nan	nan	nan	nan	nan	nan	nan	nan	nan	nan	nan	nan	nan	nan	nan	nan	nan	nan	nan	nan	nan	nan	nan	nan	nan	nan	nan	nan	nan	nan	nan	nan	nan	nan	nan	nan	nan	nan	nan	nan	nan	nan	nan	nan	nan	nan	nan	nan
06-f57bbc71a2a15c1bbddaca5408e222d3-RegC	nan	nan	nan	nan	nan	nan	nan	nan	nan	nan	nan	nan	nan	nan	nan	nan	nan	nan	nan	nan	nan	nan	nan	nan	nan	nan	nan	nan	nan	nan	nan	nan	nan	nan	nan	nan	nan	nan	nan	nan	nan	nan	nan	nan	nan	nan	nan	nan	nan
06-fea96982caab6b2dc0ec9c1738918f03-FixA	nan	nan	nan	nan	nan	nan	nan	nan	nan	nan	nan	nan	nan	nan	nan	nan	nan	nan	nan	nan	nan	nan	nan	nan	nan	nan	nan	nan	nan	nan	nan	nan	nan	nan	nan	nan	nan	nan	nan	nan	nan	nan	nan	nan	nan	nan	nan	nan	nan
06-fea96982caab6b2dc0ec9c1738918f03-FixB	nan	nan	nan	nan	nan	nan	nan	nan	nan	nan	nan	nan	nan	nan	nan	nan	nan	nan	nan	nan	nan	nan	nan	nan	nan	nan	nan	nan	nan	nan	nan	nan	nan	nan	nan	nan	nan	nan	nan	nan	nan	nan	nan	nan	nan	nan	nan	nan	nan
06-fea96982caab6b2dc0ec9c1738918f03-FixC	nan	nan	nan	nan	nan	nan	nan	nan	nan	nan	nan	nan	nan	nan	nan	nan	nan	nan	nan	nan	nan	nan	nan	nan	nan	nan	nan	nan	nan	nan	nan	nan	nan	nan	nan	nan	nan	nan	nan	nan	nan	nan	nan	nan	nan	nan	nan	nan	nan
06-fea96982caab6b2dc0ec9c1738918f03-RegA	99.95	99.83	99.72	99.6	99.5	99.39	99.28	99.17	99.07	98.96	98.86	98.76	98.66	98.57	98.47	98.38	98.28	98.2	98.11	98.02	97.93	97.85	97.76	97.68	97.6	97.52	97.45	97.37	97.3	97.23	97.15	97.09	97.02	96.95	96.89	96.83	96.76	96.7	96.65	96.59	96.53	96.48	96.43	96.38	96.32	96.27	96.22	96.16	96.11
06-fea96982caab6b2dc0ec9c1738918f03-RegB	nan	nan	nan	nan	nan	nan	nan	nan	nan	nan	nan	nan	nan	nan	nan	nan	nan	nan	nan	nan	nan	nan	nan	nan	nan	nan	nan	nan	nan	nan	nan	nan	nan	nan	nan	nan	nan	nan	nan	nan	nan	nan	nan	nan	nan	nan	nan	nan	nan
06-fea96982caab6b2dc0ec9c1738918f03-RegC	nan	nan	nan	nan	nan	nan	nan	nan	nan	nan	nan	nan	nan	nan	nan	nan	nan	nan	nan	nan	nan	nan	nan	nan	nan	nan	nan	nan	nan	nan	nan	nan	nan	nan	nan	nan	nan	nan	nan	nan	nan	nan	nan	nan	nan	nan	nan	nan	nan
06-479f9e9c78548ccf60c91a2f4cfbdc13-FixA	nan	nan	nan	nan	nan	nan	nan	nan	nan	nan	nan	nan	nan	nan	nan	nan	nan	nan	nan	nan	nan	nan	nan	nan	nan	nan	nan	nan	nan	nan	nan	nan	nan	nan	nan	nan	nan	nan	nan	nan	nan	nan	nan	nan	nan	nan	nan	nan	nan
06-479f9e9c78548ccf60c91a2f4cfbdc13-FixB	nan	nan	nan	nan	nan	nan	nan	nan	nan	nan	nan	nan	nan	nan	nan	nan	nan	nan	nan	nan	nan	nan	nan	nan	nan	nan	nan	nan	nan	nan	nan	nan	nan	nan	nan	nan	nan	nan	nan	nan	nan	nan	nan	nan	nan	nan	nan	nan	nan
06-479f9e9c78548ccf60c91a2f4cfbdc13-FixC	nan	nan	nan	nan	nan	nan	nan	nan	nan	nan	nan	nan	nan	nan	nan	nan	nan	nan	nan	nan	nan	nan	nan	nan	nan	nan	nan	nan	nan	nan	nan	nan	nan	nan	nan	nan	nan	nan	nan	nan	nan	nan	nan	nan	nan	nan	nan	nan	nan
06-479f9e9c78548ccf60c91a2f4cfbdc13-RegA	100.08	99.9621	99.846	99.7299	99.6177	99.5054	99.3951	99.2849	99.1784	99.072	98.9675	98.8669	98.7643	98.6657	98.5689	98.4722	98.3773	98.2864	98.1935	98.1045	98.0174	97.9323	97.8452	97.762	97.6807	97.6014	97.5221	97.4466	97.3731	97.2995	97.226	97.1564	97.0886	97.0209	96.957	96.8932	96.8313	96.7693	96.7113	96.6552	96.5991	96.5449	96.4926	96.4404	96.3882	96.3359	96.2837	96.2314	96.1772
06-479f9e9c78548ccf60c91a2f4cfbdc13-RegB	nan	nan	nan	nan	nan	nan	nan	nan	nan	nan	nan	nan	nan	nan	nan	nan	nan	nan	nan	nan	nan	nan	nan	nan	nan	nan	nan	nan	nan	nan	nan	nan	nan	nan	nan	nan	nan	nan	nan	nan	nan	nan	nan	nan	nan	nan	nan	nan	nan
06-479f9e9c78548ccf60c91a2f4cfbdc13-RegC	nan	nan	nan	nan	nan	nan	nan	nan	nan	nan	nan	nan	nan	nan	nan	nan	nan	nan	nan	nan	nan	nan	nan	nan	nan	nan	nan	nan	nan	nan	nan	nan	nan	nan	nan	nan	nan	nan	nan	nan	nan	nan	nan	nan	nan	nan	nan	nan	nan
06-5d0848ee151d8a7035288a2c2480ca70-FixA	nan	nan	nan	nan	nan	nan	nan	nan	nan	nan	nan	nan	nan	nan	nan	nan	nan	nan	nan	nan	nan	nan	nan	nan	nan	nan	nan	nan	nan	nan	nan	nan	nan	nan	nan	nan	nan	nan	nan	nan	nan	nan	nan	nan	nan	nan	nan	nan	nan
06-5d0848ee151d8a7035288a2c2480ca70-FixB	nan	nan	nan	nan	nan	nan	nan	nan	nan	nan	nan	nan	nan	nan	nan	nan	nan	nan	nan	nan	nan	nan	nan	nan	nan	nan	nan	nan	nan	nan	nan	nan	nan	nan	nan	nan	nan	nan	nan	nan	nan	nan	nan	nan	nan	nan	nan	nan	nan
06-5d0848ee151d8a7035288a2c2480ca70-FixC	nan	nan	nan	nan	nan	nan	nan	nan	nan	nan	nan	nan	nan	nan	nan	nan	nan	nan	nan	nan	nan	nan	nan	nan	nan	nan	nan	nan	nan	nan	nan	nan	nan	nan	nan	nan	nan	nan	nan	nan	nan	nan	nan	nan	nan	nan	nan	nan	nan
06-5d0848ee151d8a7035288a2c2480ca70-RegA	57.5411	57.8759	58.2145	58.5512	58.8937	59.2362	59.5786	59.927	60.2733	60.6235	60.9719	61.324	61.6781	62.0342	62.3921	62.7501	63.11	63.4719	63.8337	64.1994	64.5651	64.9328	65.3024	65.6739	66.0474	66.4208	66.7981	67.1735	67.5528	67.934	68.3171	68.7002	69.0872	69.4723	69.8612	70.2521	70.6449	71.0377	71.4325	71.8291	72.2277	72.6264	73.0288	73.4313	73.8377	74.244	74.6542	75.0664	75.4805
06-5d0848ee151d8a7035288a2c2480ca70-RegB	nan	nan	nan	nan	nan	nan	nan	nan	nan	nan	nan	nan	nan	nan	nan	nan	nan	nan	nan	nan	nan	nan	nan	nan	nan	nan	nan	nan	nan	nan	nan	nan	nan	nan	nan	nan	nan	nan	nan	nan	nan	nan	nan	nan	nan	nan	nan	nan	nan
06-5d0848ee151d8a7035288a2c2480ca70-RegC	nan	nan	nan	nan	nan	nan	nan	nan	nan	nan	nan	nan	nan	nan	nan	nan	nan	nan	nan	nan	nan	nan	nan	nan	nan	nan	nan	nan	nan	nan	nan	nan	nan	nan	nan	nan	nan	nan	nan	nan	nan	nan	nan	nan	nan	nan	nan	nan	nan
06-4beabccc3fcc6d3621b5dcfd8493dfac-FixA	nan	nan	nan	nan	nan	nan	nan	nan	nan	nan	nan	nan	nan	nan	nan	nan	nan	nan	nan	nan	nan	nan	nan	nan	nan	nan	nan	nan	nan	nan	nan	nan	nan	nan	nan	nan	nan	nan	nan	nan	nan	nan	nan	nan	nan	nan	nan	nan	nan
06-4beabccc3fcc6d3621b5dcfd8493dfac-FixB	nan	nan	nan	nan	nan	nan	nan	nan	nan	nan	nan	nan	nan	nan	nan	nan	nan	nan	nan	nan	nan	nan	nan	nan	nan	nan	nan	nan	nan	nan	nan	nan	nan	nan	nan	nan	nan	nan	nan	nan	nan	nan	nan	nan	nan	nan	nan	nan	nan
06-4beabccc3fcc6d3621b5dcfd8493dfac-FixC	nan	nan	nan	nan	nan	nan	nan	nan	nan	nan	nan	nan	nan	nan	nan	nan	nan	nan	nan	nan	nan	nan	nan	nan	nan	nan	nan	nan	nan	nan	nan	nan	nan	nan	nan	nan	nan	nan	nan	nan	nan	nan	nan	nan	nan	nan	nan	nan	nan
06-4beabccc3fcc6d3621b5dcfd8493dfac-RegA	96.56	95.77	95	94.24	93.49	92.76	92.05	91.34	90.66	89.98	89.32	88.68	88.04	87.43	86.83	86.24	85.66	85.11	84.56	84.03	83.51	83.01	82.52	82.05	81.59	81.14	80.72	80.3	79.9	79.51	79.13	78.77	78.43	78.1	77.78	77.48	77.19	76.92	76.66	76.42	76.19	75.97	75.77	75.58	75.4	75.24	75.08	74.93	74.8
06-4beabccc3fcc6d3621b5dcfd8493dfac-RegB	nan	nan	nan	nan	nan	nan	nan	nan	nan	nan	nan	nan	nan	nan	nan	nan	nan	nan	nan	nan	nan	nan	nan	nan	nan	nan	nan	nan	nan	nan	nan	nan	nan	nan	nan	nan	nan	nan	nan	nan	nan	nan	nan	nan	nan	nan	nan	nan	nan
06-4beabccc3fcc6d3621b5dcfd8493dfac-RegC	nan	nan	nan	nan	nan	nan	nan	nan	nan	nan	nan	nan	nan	nan	nan	nan	nan	nan	nan	nan	nan	nan	nan	nan	nan	nan	nan	nan	nan	nan	nan	nan	nan	nan	nan	nan	nan	nan	nan	nan	nan	nan	nan	nan	nan	nan	nan	nan	nan
06-f105e726d5500ba884197d3d90bbfcef-FixA	nan	nan	nan	nan	nan	nan	nan	nan	nan	nan	nan	nan	nan	nan	nan	nan	nan	nan	nan	nan	nan	nan	nan	nan	nan	nan	nan	nan	nan	nan	nan	nan	nan	nan	nan	nan	nan	nan	nan	nan	nan	nan	nan	nan	nan	nan	nan	nan	nan
06-f105e726d5500ba884197d3d90bbfcef-FixB	nan	nan	nan	nan	nan	nan	nan	nan	nan	nan	nan	nan	nan	nan	nan	nan	nan	nan	nan	nan	nan	nan	nan	nan	nan	nan	nan	nan	nan	nan	nan	nan	nan	nan	nan	nan	nan	nan	nan	nan	nan	nan	nan	nan	nan	nan	nan	nan	nan
06-f105e726d5500ba884197d3d90bbfcef-FixC	nan	nan	nan	nan	nan	nan	nan	nan	nan	nan	nan	nan	nan	nan	nan	nan	nan	nan	nan	nan	nan	nan	nan	nan	nan	nan	nan	nan	nan	nan	nan	nan	nan	nan	nan	nan	nan	nan	nan	nan	nan	nan	nan	nan	nan	nan	nan	nan	nan
06-f105e726d5500ba884197d3d90bbfcef-RegA	96.543	95.7554	94.9833	94.2248	93.4818	92.7523	92.0363	91.3339	90.647	89.9736	89.3157	88.6714	88.0406	87.4252	86.8234	86.2352	85.6644	85.1052	84.5595	84.0293	83.5146	83.0115	82.5258	82.0517	81.5931	81.1481	80.7185	80.3006	79.9	79.5111	79.1376	78.7777	78.4333	78.1024	77.787	77.4851	77.1968	76.924	76.6647	76.419	76.1887	75.972	75.7688	75.5772	75.4011	75.2347	75.078	74.9329	74.7955
06-f105e726d5500ba884197d3d90bbfcef-RegB	nan	nan	nan	nan	nan	nan	nan	nan	nan	nan	nan	nan	nan	nan	nan	nan	nan	nan	nan	nan	nan	nan	nan	nan	nan	nan	nan	nan	nan	nan	nan	nan	nan	nan	nan	nan	nan	nan	nan	nan	nan	nan	nan	nan	nan	nan	nan	nan	nan
06-f105e726d5500ba884197d3d90bbfcef-RegC	nan	nan	nan	nan	nan	nan	nan	nan	nan	nan	nan	nan	nan	nan	nan	nan	nan	nan	nan	nan	nan	nan	nan	nan	nan	nan	nan	nan	nan	nan	nan	nan	nan	nan	nan	nan	nan	nan	nan	nan	nan	nan	nan	nan	nan	nan	nan	nan	nan
06-a2b07b96aae7ff55cbeeca107ff804ab-FixA	nan	nan	nan	nan	nan	nan	nan	nan	nan	nan	nan	nan	nan	nan	nan	nan	nan	nan	nan	nan	nan	nan	nan	nan	nan	nan	nan	nan	nan	nan	nan	nan	nan	nan	nan	nan	nan	nan	nan	nan	nan	nan	nan	nan	nan	nan	nan	nan	nan
06-a2b07b96aae7ff55cbeeca107ff804ab-FixB	nan	nan	nan	nan	nan	nan	nan	nan	nan	nan	nan	nan	nan	nan	nan	nan	nan	nan	nan	nan	nan	nan	nan	nan	nan	nan	nan	nan	nan	nan	nan	nan	nan	nan	nan	nan	nan	nan	nan	nan	nan	nan	nan	nan	nan	nan	nan	nan	nan
06-a2b07b96aae7ff55cbeeca107ff804ab-FixC	nan	nan	nan	nan	nan	nan	nan	nan	nan	nan	nan	nan	nan	nan	nan	nan	nan	nan	nan	nan	nan	nan	nan	nan	nan	nan	nan	nan	nan	nan	nan	nan	nan	nan	nan	nan	nan	nan	nan	nan	nan	nan	nan	nan	nan	nan	nan	nan	nan
06-a2b07b96aae7ff55cbeeca107ff804ab-RegA	50.072	50.8557	51.6161	52.3572	53.077	53.7795	54.4586	55.1165	55.7532	56.3724	56.9683	57.543	58.1003	58.6344	59.1491	59.6425	60.1166	60.5674	60.9989	61.4092	61.8	62.1677	62.5179	62.8469	63.1545	63.439	63.706	63.9517	64.1762	64.3813	64.5651	64.7277	64.8689	64.9928	65.0934	65.1727	65.2308	65.2714	65.2888	65.2869	65.2637	65.2211	65.1573	65.076	64.9734	64.8593	64.7277	64.5826	64.4239
06-a2b07b96aae7ff55cbeeca107ff804ab-RegB	nan	nan	nan	nan	nan	nan	nan	nan	nan	nan	nan	nan	nan	nan	nan	nan	nan	nan	nan	nan	nan	nan	nan	nan	nan	nan	nan	nan	nan	nan	nan	nan	nan	nan	nan	nan	nan	nan	nan	nan	nan	nan	nan	nan	nan	nan	nan	nan	nan
06-a2b07b96aae7ff55cbeeca107ff804ab-RegC	nan	nan	nan	nan	nan	nan	nan	nan	nan	nan	nan	nan	nan	nan	nan	nan	nan	nan	nan	nan	nan	nan	nan	nan	nan	nan	nan	nan	nan	nan	nan	nan	nan	nan	nan	nan	nan	nan	nan	nan	nan	nan	nan	nan	nan	nan	nan	nan	nan
06-ab03203b80ee85c5ea4a247a38ec1f1d-FixA	nan	nan	nan	nan	nan	nan	nan	nan	nan	nan	nan	nan	nan	nan	nan	nan	nan	nan	nan	nan	nan	nan	nan	nan	nan	nan	nan	nan	nan	nan	nan	nan	nan	nan	nan	nan	nan	nan	nan	nan	nan	nan	nan	nan	nan	nan	nan	nan	nan
06-ab03203b80ee85c5ea4a247a38ec1f1d-FixB	nan	nan	nan	nan	nan	nan	nan	nan	nan	nan	nan	nan	nan	nan	nan	nan	nan	nan	nan	nan	nan	nan	nan	nan	nan	nan	nan	nan	nan	nan	nan	nan	nan	nan	nan	nan	nan	nan	nan	nan	nan	nan	nan	nan	nan	nan	nan	nan	nan
06-ab03203b80ee85c5ea4a247a38ec1f1d-FixC	nan	nan	nan	nan	nan	nan	nan	nan	nan	nan	nan	nan	nan	nan	nan	nan	nan	nan	nan	nan	nan	nan	nan	nan	nan	nan	nan	nan	nan	nan	nan	nan	nan	nan	nan	nan	nan	nan	nan	nan	nan	nan	nan	nan	nan	nan	nan	nan	nan
06-ab03203b80ee85c5ea4a247a38ec1f1d-RegA	-1.41	-0.92	-0.46	-0.02	0.4	0.79	1.16	1.51	1.84	2.14	2.42	2.68	2.91	3.12	3.31	3.47	3.61	3.73	3.83	3.9	3.95	3.98	3.98	3.96	3.92	3.85	3.77	3.66	3.52	3.37	3.19	2.98	2.76	2.51	2.24	1.94	1.62	1.28	0.92	0.53	0.12	-0.31	-0.76	-1.24	-1.74	-2.26	-2.81	-3.37	-3.96
06-ab03203b80ee85c5ea4a247a38ec1f1d-RegB	nan	nan	nan	nan	nan	nan	nan	nan	nan	nan	nan	nan	nan	nan	nan	nan	nan	nan	nan	nan	nan	nan	nan	nan	nan	nan	nan	nan	nan	nan	nan	nan	nan	nan	nan	nan	nan	nan	nan	nan	nan	nan	nan	nan	nan	nan	nan	nan	nan
06-ab03203b80ee85c5ea4a247a38ec1f1d-RegC	nan	nan	nan	nan	nan	nan	nan	nan	nan	nan	nan	nan	nan	nan	nan	nan	nan	nan	nan	nan	nan	nan	nan	nan	nan	nan	nan	nan	nan	nan	nan	nan	nan	nan	nan	nan	nan	nan	nan	nan	nan	nan	nan	nan	nan	nan	nan	nan	nan
06-a8599cf71fe84a9b0887af9aaf14b33b-FixA	nan	nan	nan	nan	nan	nan	nan	nan	nan	nan	nan	nan	nan	nan	nan	nan	nan	nan	nan	nan	nan	nan	nan	nan	nan	nan	nan	nan	nan	nan	nan	nan	nan	nan	nan	nan	nan	nan	nan	nan	nan	nan	nan	nan	nan	nan	nan	nan	nan
06-a8599cf71fe84a9b0887af9aaf14b33b-FixB	nan	nan	nan	nan	nan	nan	nan	nan	nan	nan	nan	nan	nan	nan	nan	nan	nan	nan	nan	nan	nan	nan	nan	nan	nan	nan	nan	nan	nan	nan	nan	nan	nan	nan	nan	nan	nan	nan	nan	nan	nan	nan	nan	nan	nan	nan	nan	nan	nan
06-a8599cf71fe84a9b0887af9aaf14b33b-FixC	nan	nan	nan	nan	nan	nan	nan	nan	nan	nan	nan	nan	nan	nan	nan	nan	nan	nan	nan	nan	nan	nan	nan	nan	nan	nan	nan	nan	nan	nan	nan	nan	nan	nan	nan	nan	nan	nan	nan	nan	nan	nan	nan	nan	nan	nan	nan	nan	nan
06-a8599cf71fe84a9b0887af9aaf14b33b-RegA	-1.1281	-0.640485	-0.17802	0.265095	0.68112	1.07393	1.44738	1.79375	2.12076	2.42069	2.70126	2.95475	3.18888	3.39786	3.58556	3.74616	3.88741	4.00352	4.09833	4.16992	4.21636	4.24152	4.24152	4.22024	4.17573	4.10801	4.01513	3.90289	3.76551	3.60297	3.42108	3.2121	2.98377	2.73028	2.45358	2.15559	1.83051	1.48608	1.11843	0.725625	0.311535	-0.12771	-0.58824	-1.07199	-1.57703	-2.10528	-2.65482	-3.22564	-3.81776
06-a8599cf71fe84a9b0887af9aaf14b33b-RegB	nan	nan	nan	nan	nan	nan	nan	nan	nan	nan	nan	nan	nan	nan	nan	nan	nan	nan	nan	nan	nan	nan	nan	nan	nan	nan	nan	nan	nan	nan	nan	nan	nan	nan	nan	nan	nan	nan	nan	nan	nan	nan	nan	nan	nan	nan	nan	nan	nan
06-a8599cf71fe84a9b0887af9aaf14b33b-RegC	nan	nan	nan	nan	nan	nan	nan	nan	nan	nan	nan	nan	nan	nan	nan	nan	nan	nan	nan	nan	nan	nan	nan	nan	nan	nan	nan	nan	nan	nan	nan	nan	nan	nan	nan	nan	nan	nan	nan	nan	nan	nan	nan	nan	nan	nan	nan	nan	nan
06-b8718626c67c2b7e9328e1349f333459-FixA	nan	nan	nan	nan	nan	nan	nan	nan	nan	nan	nan	nan	nan	nan	nan	nan	nan	nan	nan	nan	nan	nan	nan	nan	nan	nan	nan	nan	nan	nan	nan	nan	nan	nan	nan	nan	nan	nan	nan	nan	nan	nan	nan	nan	nan	nan	nan	nan	nan
06-b8718626c67c2b7e9328e1349f333459-FixB	nan	nan	nan	nan	nan	nan	nan	nan	nan	nan	nan	nan	nan	nan	nan	nan	nan	nan	nan	nan	nan	nan	nan	nan	nan	nan	nan	nan	nan	nan	nan	nan	nan	nan	nan	nan	nan	nan	nan	nan	nan	nan	nan	nan	nan	nan	nan	nan	nan
06-b8718626c67c2b7e9328e1349f333459-FixC	nan	nan	nan	nan	nan	nan	nan	nan	nan	nan	nan	nan	nan	nan	nan	nan	nan	nan	nan	nan	nan	nan	nan	nan	nan	nan	nan	nan	nan	nan	nan	nan	nan	nan	nan	nan	nan	nan	nan	nan	nan	nan	nan	nan	nan	nan	nan	nan	nan
06-b8718626c67c2b7e9328e1349f333459-RegA	-1.42416	-1.67958	-1.92533	-2.16527	-2.39747	-2.62193	-2.83864	-3.04569	-3.24886	-3.44236	-3.62813	-3.80421	-3.97449	-4.13703	-4.29377	-4.44082	-4.58014	-4.71172	-4.83557	-4.95167	-5.06002	-5.16258	-5.25546	-5.34254	-5.41993	-5.49153	-5.55539	-5.60956	-5.65794	-5.69664	-5.72953	-5.75469	-5.77017	-5.77985	-5.77985	-5.77598	-5.76049	-5.73921	-5.71018	-5.67342	-5.62891	-5.57667	-5.51862	-5.45089	-5.3793	-5.29996	-5.21676	-5.13162	-5.03874
06-b8718626c67c2b7e9328e1349f333459-RegB	nan	nan	nan	nan	nan	nan	nan	nan	nan	nan	nan	nan	nan	nan	nan	nan	nan	nan	nan	nan	nan	nan	nan	nan	nan	nan	nan	nan	nan	nan	nan	nan	nan	nan	nan	nan	nan	nan	nan	nan	nan	nan	nan	nan	nan	nan	nan	nan	nan
06-b8718626c67c2b7e9328e1349f333459-RegC	nan	nan	nan	nan	nan	nan	nan	nan	nan	nan	nan	nan	nan	nan	nan	nan	nan	nan	nan	nan	nan	nan	nan	nan	nan	nan	nan	nan	nan	nan	nan	nan	nan	nan	nan	nan	nan	nan	nan	nan	nan	nan	nan	nan	nan	nan	nan	nan	nan
06-faff82990486fec835e5ac229c623bcb-FixA	nan	nan	nan	nan	nan	nan	nan	nan	nan	nan	nan	nan	nan	nan	nan	nan	nan	nan	nan	nan	nan	nan	nan	nan	nan	nan	nan	nan	nan	nan	nan	nan	nan	nan	nan	nan	nan	nan	nan	nan	nan	nan	nan	nan	nan	nan	nan	nan	nan
06-faff82990486fec835e5ac229c623bcb-FixB	nan	nan	nan	nan	nan	nan	nan	nan	nan	nan	nan	nan	nan	nan	nan	nan	nan	nan	nan	nan	nan	nan	nan	nan	nan	nan	nan	nan	nan	nan	nan	nan	nan	nan	nan	nan	nan	nan	nan	nan	nan	nan	nan	nan	nan	nan	nan	nan	nan
06-faff82990486fec835e5ac229c623bcb-FixC	nan	nan	nan	nan	nan	nan	nan	nan	nan	nan	nan	nan	nan	nan	nan	nan	nan	nan	nan	nan	nan	nan	nan	nan	nan	nan	nan	nan	nan	nan	nan	nan	nan	nan	nan	nan	nan	nan	nan	nan	nan	nan	nan	nan	nan	nan	nan	nan	nan
06-faff82990486fec835e5ac229c623bcb-RegA	-55.3	-53.85	-52.43	-51.04	-49.68	-48.36	-47.07	-45.81	-44.59	-43.4	-42.24	-41.12	-40.03	-38.97	-37.95	-36.96	-36	-35.08	-34.19	-33.33	-32.51	-31.72	-30.96	-30.23	-29.54	-28.89	-28.26	-27.67	-27.11	-26.59	-26.1	-25.64	-25.21	-24.82	-24.46	-24.14	-23.84	-23.58	-23.36	-23.16	-23.01	-22.88	-22.79	-22.72	-22.68	-22.66	-22.67	-22.69	-22.73
06-faff82990486fec835e5ac229c623bcb-RegB	nan	nan	nan	nan	nan	nan	nan	nan	nan	nan	nan	nan	nan	nan	nan	nan	nan	nan	nan	nan	nan	nan	nan	nan	nan	nan	nan	nan	nan	nan	nan	nan	nan	nan	nan	nan	nan	nan	nan	nan	nan	nan	nan	nan	nan	nan	nan	nan	nan
06-faff82990486fec835e5ac229c623bcb-RegC	nan	nan	nan	nan	nan	nan	nan	nan	nan	nan	nan	nan	nan	nan	nan	nan	nan	nan	nan	nan	nan	nan	nan	nan	nan	nan	nan	nan	nan	nan	nan	nan	nan	nan	nan	nan	nan	nan	nan	nan	nan	nan	nan	nan	nan	nan	nan	nan	nan
06-d88801aa91153b0f3dfbb6e96a1e890c-FixA	nan	nan	nan	nan	nan	nan	nan	nan	nan	nan	nan	nan	nan	nan	nan	nan	nan	nan	nan	nan	nan	nan	nan	nan	nan	nan	nan	nan	nan	nan	nan	nan	nan	nan	nan	nan	nan	nan	nan	nan	nan	nan	nan	nan	nan	nan	nan	nan	nan
06-d88801aa91153b0f3dfbb6e96a1e890c-FixB	nan	nan	nan	nan	nan	nan	nan	nan	nan	nan	nan	nan	nan	nan	nan	nan	nan	nan	nan	nan	nan	nan	nan	nan	nan	nan	nan	nan	nan	nan	nan	nan	nan	nan	nan	nan	nan	nan	nan	nan	nan	nan	nan	nan	nan	nan	nan	nan	nan
06-d88801aa91153b0f3dfbb6e96a1e890c-FixC	nan	nan	nan	nan	nan	nan	nan	nan	nan	nan	nan	nan	nan	nan	nan	nan	nan	nan	nan	nan	nan	nan	nan	nan	nan	nan	nan	nan	nan	nan	nan	nan	nan	nan	nan	nan	nan	nan	nan	nan	nan	nan	nan	nan	nan	nan	nan	nan	nan
06-d88801aa91153b0f3dfbb6e96a1e890c-RegA	-56.7361	-55.1939	-53.6866	-52.214	-50.7763	-49.3735	-48.0054	-46.6703	-45.3738	-44.1083	-42.8796	-41.6876	-40.5266	-39.4024	-38.313	-37.2604	-36.2387	-35.2538	-34.3037	-33.3884	-32.508	-31.6624	-30.8516	-30.0757	-29.3346	-28.6283	-27.9549	-27.3203	-26.7185	-26.1496	-25.6194	-25.1221	-24.6596	-24.2301	-23.8392	-23.4812	-23.1581	-22.8698	-22.6143	-22.3976	-22.2138	-22.0629	-21.9487	-21.8616	-21.8055	-21.7726	-21.7629	-21.7726	-21.7997
06-d88801aa91153b0f3dfbb6e96a1e890c-RegB	nan	nan	nan	nan	nan	nan	nan	nan	nan	nan	nan	nan	nan	nan	nan	nan	nan	nan	nan	nan	nan	nan	nan	nan	nan	nan	nan	nan	nan	nan	nan	nan	nan	nan	nan	nan	nan	nan	nan	nan	nan	nan	nan	nan	nan	nan	nan	nan	nan
06-d88801aa91153b0f3dfbb6e96a1e890c-RegC	nan	nan	nan	nan	nan	nan	nan	nan	nan	nan	nan	nan	nan	nan	nan	nan	nan	nan	nan	nan	nan	nan	nan	nan	nan	nan	nan	nan	nan	nan	nan	nan	nan	nan	nan	nan	nan	nan	nan	nan	nan	nan	nan	nan	nan	nan	nan	nan	nan
06-7d3ec2a875673920337f13dbca24957d-FixA	nan	nan	nan	nan	nan	nan	nan	nan	nan	nan	nan	nan	nan	nan	nan	nan	nan	nan	nan	nan	nan	nan	nan	nan	nan	nan	nan	nan	nan	nan	nan	nan	nan	nan	nan	nan	nan	nan	nan	nan	nan	nan	nan	nan	nan	nan	nan	nan	nan
06-7d3ec2a875673920337f13dbca24957d-FixB	nan	nan	nan	nan	nan	nan	nan	nan	nan	nan	nan	nan	nan	nan	nan	nan	nan	nan	nan	nan	nan	nan	nan	nan	nan	nan	nan	nan	nan	nan	nan	nan	nan	nan	nan	nan	nan	nan	nan	nan	nan	nan	nan	nan	nan	nan	nan	nan	nan
06-7d3ec2a875673920337f13dbca24957d-FixC	nan	nan	nan	nan	nan	nan	nan	nan	nan	nan	nan	nan	nan	nan	nan	nan	nan	nan	nan	nan	nan	nan	nan	nan	nan	nan	nan	nan	nan	nan	nan	nan	nan	nan	nan	nan	nan	nan	nan	nan	nan	nan	nan	nan	nan	nan	nan	nan	nan
06-7d3ec2a875673920337f13dbca24957d-RegA	-52.1811	-52.1386	-52.0863	-52.0225	-51.947	-51.8619	-51.7632	-51.6529	-51.5329	-51.4013	-51.2601	-51.1053	-50.9389	-50.7609	-50.5732	-50.3719	-50.161	-49.9385	-49.7043	-49.4605	-49.2012	-48.9342	-48.6536	-48.3634	-48.0615	-47.7481	-47.423	-47.0863	-46.7399	-46.38	-46.0085	-45.6292	-45.2364	-44.832	-44.416	-43.9884	-43.551	-43.1002	-42.6397	-42.1675	-41.6818	-41.1884	-40.6814	-40.1648	-39.6365	-39.0986	-38.5529	-37.9976	-37.4306
06-7d3ec2a875673920337f13dbca24957d-RegB	nan	nan	nan	nan	nan	nan	nan	nan	nan	nan	nan	nan	nan	nan	nan	nan	nan	nan	nan	nan	nan	nan	nan	nan	nan	nan	nan	nan	nan	nan	nan	nan	nan	nan	nan	nan	nan	nan	nan	nan	nan	nan	nan	nan	nan	nan	nan	nan	nan
06-7d3ec2a875673920337f13dbca24957d-RegC	nan	nan	nan	nan	nan	nan	nan	nan	nan	nan	nan	nan	nan	nan	nan	nan	nan	nan	nan	nan	nan	nan	nan	nan	nan	nan	nan	nan	nan	nan	nan	nan	nan	nan	nan	nan	nan	nan	nan	nan	nan	nan	nan	nan	nan	nan	nan	nan	nan
06-187895eb56048a0b42a0eac0f769dbbb-FixA	nan	nan	nan	nan	nan	nan	nan	nan	nan	nan	nan	nan	nan	nan	nan	nan	nan	nan	nan	nan	nan	nan	nan	nan	nan	nan	nan	nan	nan	nan	nan	nan	nan	nan	nan	nan	nan	nan	nan	nan	nan	nan	nan	nan	nan	nan	nan	nan	nan
06-187895eb56048a0b42a0eac0f769dbbb-FixB	nan	nan	nan	nan	nan	nan	nan	nan	nan	nan	nan	nan	nan	nan	nan	nan	nan	nan	nan	nan	nan	nan	nan	nan	nan	nan	nan	nan	nan	nan	nan	nan	nan	nan	nan	nan	nan	nan	nan	nan	nan	nan	nan	nan	nan	nan	nan	nan	nan
06-187895eb56048a0b42a0eac0f769dbbb-FixC	nan	nan	nan	nan	nan	nan	nan	nan	nan	nan	nan	nan	nan	nan	nan	nan	nan	nan	nan	nan	nan	nan	nan	nan	nan	nan	nan	nan	nan	nan	nan	nan	nan	nan	nan	nan	nan	nan	nan	nan	nan	nan	nan	nan	nan	nan	nan	nan	nan
06-187895eb56048a0b42a0eac0f769dbbb-RegA	-40.32	-39.96	-39.63	-39.3	-38.99	-38.7	-38.42	-38.16	-37.91	-37.67	-37.45	-37.25	-37.05	-36.88	-36.72	-36.57	-36.43	-36.32	-36.21	-36.12	-36.05	-35.99	-35.94	-35.91	-35.89	-35.89	-35.91	-35.93	-35.97	-36.03	-36.1	-36.19	-36.29	-36.4	-36.54	-36.68	-36.84	-37.01	-37.2	-37.4	-37.62	-37.85	-38.09	-38.35	-38.62	-38.9	-39.18	-39.47	-39.76
06-187895eb56048a0b42a0eac0f769dbbb-RegB	nan	nan	nan	nan	nan	nan	nan	nan	nan	nan	nan	nan	nan	nan	nan	nan	nan	nan	nan	nan	nan	nan	nan	nan	nan	nan	nan	nan	nan	nan	nan	nan	nan	nan	nan	nan	nan	nan	nan	nan	nan	nan	nan	nan	nan	nan	nan	nan	nan
06-187895eb56048a0b42a0eac0f769dbbb-RegC	nan	nan	nan	nan	nan	nan	nan	nan	nan	nan	nan	nan	nan	nan	nan	nan	nan	nan	nan	nan	nan	nan	nan	nan	nan	nan	nan	nan	nan	nan	nan	nan	nan	nan	nan	nan	nan	nan	nan	nan	nan	nan	nan	nan	nan	nan	nan	nan	nan
06-a41134949b4afaaa14bc04259480fa0b-FixA	nan	nan	nan	nan	nan	nan	nan	nan	nan	nan	nan	nan	nan	nan	nan	nan	nan	nan	nan	nan	nan	nan	nan	nan	nan	nan	nan	nan	nan	nan	nan	nan	nan	nan	nan	nan	nan	nan	nan	nan	nan	nan	nan	nan	nan	nan	nan	nan	nan
06-a41134949b4afaaa14bc04259480fa0b-FixB	nan	nan	nan	nan	nan	nan	nan	nan	nan	nan	nan	nan	nan	nan	nan	nan	nan	nan	nan	nan	nan	nan	nan	nan	nan	nan	nan	nan	nan	nan	nan	nan	nan	nan	nan	nan	nan	nan	nan	nan	nan	nan	nan	nan	nan	nan	nan	nan	nan
06-a41134949b4afaaa14bc04259480fa0b-FixC	nan	nan	nan	nan	nan	nan	nan	nan	nan	nan	nan	nan	nan	nan	nan	nan	nan	nan	nan	nan	nan	nan	nan	nan	nan	nan	nan	nan	nan	nan	nan	nan	nan	nan	nan	nan	nan	nan	nan	nan	nan	nan	nan	nan	nan	nan	nan	nan	nan
06-a41134949b4afaaa14bc04259480fa0b-RegA	-39.9907	-40.1781	-39.7454	-39.0591	-38.4857	-38.2653	-38.125	-37.7854	-37.4737	-37.3612	-36.8518	-35.4809	-34.1538	-33.9041	-34.8107	-36.4669	-37.4717	-36.679	-35.145	-34.2258	-34.0472	-34.3426	-34.5786	-34.3545	-34.1666	-34.503	-34.7443	-34.278	-33.8714	-34.3062	-34.726	-34.2946	-34.3247	-36.0515	-37.6207	-37.0174	-35.4918	-34.8329	-35.0166	-35.5398	-36.0966	-36.519	-37.0159	-37.8404	-38.9358	-40.0614	-40.5379	-39.8687	-39.0562
06-a41134949b4afaaa14bc04259480fa0b-RegB	nan	nan	nan	nan	nan	nan	nan	nan	nan	nan	nan	nan	nan	nan	nan	nan	nan	nan	nan	nan	nan	nan	nan	nan	nan	nan	nan	nan	nan	nan	nan	nan	nan	nan	nan	nan	nan	nan	nan	nan	nan	nan	nan	nan	nan	nan	nan	nan	nan
06-a41134949b4afaaa14bc04259480fa0b-RegC	nan	nan	nan	nan	nan	nan	nan	nan	nan	nan	nan	nan	nan	nan	nan	nan	nan	nan	nan	nan	nan	nan	nan	nan	nan	nan	nan	nan	nan	nan	nan	nan	nan	nan	nan	nan	nan	nan	nan	nan	nan	nan	nan	nan	nan	nan	nan	nan	nan
06-b364d57a246c60000b8fe65c097f7950-FixA	nan	nan	nan	nan	nan	nan	nan	nan	nan	nan	nan	nan	nan	nan	nan	nan	nan	nan	nan	nan	nan	nan	nan	nan	nan	nan	nan	nan	nan	nan	nan	nan	nan	nan	nan	nan	nan	nan	nan	nan	nan	nan	nan	nan	nan	nan	nan	nan	nan
06-b364d57a246c60000b8fe65c097f7950-FixB	nan	nan	nan	nan	nan	nan	nan	nan	nan	nan	nan	nan	nan	nan	nan	nan	nan	nan	nan	nan	nan	nan	nan	nan	nan	nan	nan	nan	nan	nan	nan	nan	nan	nan	nan	nan	nan	nan	nan	nan	nan	nan	nan	nan	nan	nan	nan	nan	nan
06-b364d57a246c60000b8fe65c097f7950-FixC	nan	nan	nan	nan	nan	nan	nan	nan	nan	nan	nan	nan	nan	nan	nan	nan	nan	nan	nan	nan	nan	nan	nan	nan	nan	nan	nan	nan	nan	nan	nan	nan	nan	nan	nan	nan	nan	nan	nan	nan	nan	nan	nan	nan	nan	nan	nan	nan	nan
06-b364d57a246c60000b8fe65c097f7950-RegA	-36.3057	-35.98	-38.3746	-41.8593	-44.8041	-45.9502	-45.5482	-44.6024	-45.6355	-50.2471	-54.6238	-54.9025	-52.8206	-51.0192	-49.8226	-48.9908	-48.4642	-48.2675	-48.5847	-49.5321	-50.7562	-51.9047	-53.1783	-54.8403	-56.7749	-58.4722	-58.1429	-54.7631	-52.2542	-54.2313	-56.8318	-55.7612	-54.1651	-55.8286	-57.9542	-57.1781	-56.0743	-57.6394	-59.0058	-56.9989	-54.8519	-56.2186	-58.0247	-56.4528	-53.4538	-52.1229	-52.9158	-55.2439	-57.267
06-b364d57a246c60000b8fe65c097f7950-RegB	nan	nan	nan	nan	nan	nan	nan	nan	nan	nan	nan	nan	nan	nan	nan	nan	nan	nan	nan	nan	nan	nan	nan	nan	nan	nan	nan	nan	nan	nan	nan	nan	nan	nan	nan	nan	nan	nan	nan	nan	nan	nan	nan	nan	nan	nan	nan	nan	nan
06-b364d57a246c60000b8fe65c097f7950-RegC	nan	nan	nan	nan	nan	nan	nan	nan	nan	nan	nan	nan	nan	nan	nan	nan	nan	nan	nan	nan	nan	nan	nan	nan	nan	nan	nan	nan	nan	nan	nan	nan	nan	nan	nan	nan	nan	nan	nan	nan	nan	nan	nan	nan	nan	nan	nan	nan	nan
06-d1caf2f33ebc9081c14cec776df67c33-FixA	nan	nan	nan	nan	nan	nan	nan	nan	nan	nan	nan	nan	nan	nan	nan	nan	nan	nan	nan	nan	nan	nan	nan	nan	nan	nan	nan	nan	nan	nan	nan	nan	nan	nan	nan	nan	nan	nan	nan	nan	nan	nan	nan	nan	nan	nan	nan	nan	nan
06-d1caf2f33ebc9081c14cec776df67c33-FixB	nan	nan	nan	nan	nan	nan	nan	nan	nan	nan	nan	nan	nan	nan	nan	nan	nan	nan	nan	nan	nan	nan	nan	nan	nan	nan	nan	nan	nan	nan	nan	nan	nan	nan	nan	nan	nan	nan	nan	nan	nan	nan	nan	nan	nan	nan	nan	nan	nan
06-d1caf2f33ebc9081c14cec776df67c33-FixC	nan	nan	nan	nan	nan	nan	nan	nan	nan	nan	nan	nan	nan	nan	nan	nan	nan	nan	nan	nan	nan	nan	nan	nan	nan	nan	nan	nan	nan	nan	nan	nan	nan	nan	nan	nan	nan	nan	nan	nan	nan	nan	nan	nan	nan	nan	nan	nan	nan
06-d1caf2f33ebc9081c14cec776df67c33-RegA	41.76	42.2	42.65	43.11	43.59	44.07	44.56	45.06	45.57	46.09	46.62	47.16	47.71	48.27	48.84	49.42	50.01	50.61	51.22	51.84	52.47	53.11	53.76	54.42	55.09	55.77	56.46	57.15	57.86	58.58	59.31	60.05	60.8	61.55	62.32	63.1	63.89	64.68	65.49	66.31	67.14	67.97	68.82	69.67	70.53	71.39	72.25	73.11	73.96
06-d1caf2f33ebc9081c14cec776df67c33-RegB	nan	nan	nan	nan	nan	nan	nan	nan	nan	nan	nan	nan	nan	nan	nan	nan	nan	nan	nan	nan	nan	nan	nan	nan	nan	nan	nan	nan	nan	nan	nan	nan	nan	nan	nan	nan	nan	nan	nan	nan	nan	nan	nan	nan	nan	nan	nan	nan	nan
06-d1caf2f33ebc9081c14cec776df67c33-RegC	nan	nan	nan	nan	nan	nan	nan	nan	nan	nan	nan	nan	nan	nan	nan	nan	nan	nan	nan	nan	nan	nan	nan	nan	nan	nan	nan	nan	nan	nan	nan	nan	nan	nan	nan	nan	nan	nan	nan	nan	nan	nan	nan	nan	nan	nan	nan	nan	nan
06-6ca77fdca742c83dc3556ff2362a6790-FixA	nan	nan	nan	nan	nan	nan	nan	nan	nan	nan	nan	nan	nan	nan	nan	nan	nan	nan	nan	nan	nan	nan	nan	nan	nan	nan	nan	nan	nan	nan	nan	nan	nan	nan	nan	nan	nan	nan	nan	nan	nan	nan	nan	nan	nan	nan	nan	nan	nan
06-6ca77fdca742c83dc3556ff2362a6790-FixB	nan	nan	nan	nan	nan	nan	nan	nan	nan	nan	nan	nan	nan	nan	nan	nan	nan	nan	nan	nan	nan	nan	nan	nan	nan	nan	nan	nan	nan	nan	nan	nan	nan	nan	nan	nan	nan	nan	nan	nan	nan	nan	nan	nan	nan	nan	nan	nan	nan
06-6ca77fdca742c83dc3556ff2362a6790-FixC	nan	nan	nan	nan	nan	nan	nan	nan	nan	nan	nan	nan	nan	nan	nan	nan	nan	nan	nan	nan	nan	nan	nan	nan	nan	nan	nan	nan	nan	nan	nan	nan	nan	nan	nan	nan	nan	nan	nan	nan	nan	nan	nan	nan	nan	nan	nan	nan	nan
06-6ca77fdca742c83dc3556ff2362a6790-RegA	44.5824	44.9713	45.368	45.7744	46.1904	46.6142	47.0495	47.4907	47.9435	48.404	48.8742	49.3541	49.8417	50.341	50.846	51.3626	51.887	52.4211	52.9648	53.5163	54.0774	54.6483	55.2288	55.817	56.4149	57.0206	57.6378	58.2629	58.8975	59.54	60.192	60.8557	61.5272	62.2064	62.8952	63.5938	64.3001	65.016	65.7416	66.4769	67.22	67.9727	68.7331	69.4994	70.2715	71.0455	71.8175	72.5915	73.3597
06-6ca77fdca742c83dc3556ff2362a6790-RegB	nan	nan	nan	nan	nan	nan	nan	nan	nan	nan	nan	nan	nan	nan	nan	nan	nan	nan	nan	nan	nan	nan	nan	nan	nan	nan	nan	nan	nan	nan	nan	nan	nan	nan	nan	nan	nan	nan	nan	nan	nan	nan	nan	nan	nan	nan	nan	nan	nan
06-6ca77fdca742c83dc3556ff2362a6790-RegC	nan	nan	nan	nan	nan	nan	nan	nan	nan	nan	nan	nan	nan	nan	nan	nan	nan	nan	nan	nan	nan	nan	nan	nan	nan	nan	nan	nan	nan	nan	nan	nan	nan	nan	nan	nan	nan	nan	nan	nan	nan	nan	nan	nan	nan	nan	nan	nan	nan
06-33e2f5ba7ca1eaf6cd2db2373a446657-FixA	nan	nan	nan	nan	nan	nan	nan	nan	nan	nan	nan	nan	nan	nan	nan	nan	nan	nan	nan	nan	nan	nan	nan	nan	nan	nan	nan	nan	nan	nan	nan	nan	nan	nan	nan	nan	nan	nan	nan	nan	nan	nan	nan	nan	nan	nan	nan	nan	nan
06-33e2f5ba7ca1eaf6cd2db2373a446657-FixB	nan	nan	nan	nan	nan	nan	nan	nan	nan	nan	nan	nan	nan	nan	nan	nan	nan	nan	nan	nan	nan	nan	nan	nan	nan	nan	nan	nan	nan	nan	nan	nan	nan	nan	nan	nan	nan	nan	nan	nan	nan	nan	nan	nan	nan	nan	nan	nan	nan
06-33e2f5ba7ca1eaf6cd2db2373a446657-FixC	nan	nan	nan	nan	nan	nan	nan	nan	nan	nan	nan	nan	nan	nan	nan	nan	nan	nan	nan	nan	nan	nan	nan	nan	nan	nan	nan	nan	nan	nan	nan	nan	nan	nan	nan	nan	nan	nan	nan	nan	nan	nan	nan	nan	nan	nan	nan	nan	nan
06-33e2f5ba7ca1eaf6cd2db2373a446657-RegA	48.6362	48.8104	48.9865	49.1645	49.3444	49.5263	49.7102	49.894	50.0797	50.2674	50.459	50.6486	50.8421	51.0376	51.2311	51.4304	51.6297	51.8328	52.0341	52.2392	52.4424	52.6514	52.8623	53.0712	53.2841	53.4989	53.7137	53.9323	54.151	54.3716	54.596	54.8185	55.043	55.2713	55.4997	55.7319	55.9641	56.1982	56.4323	56.6703	56.9083	57.1502	57.3921	57.634	57.8778	58.1197	58.3615	58.6015	58.8395
06-33e2f5ba7ca1eaf6cd2db2373a446657-RegB	nan	nan	nan	nan	nan	nan	nan	nan	nan	nan	nan	nan	nan	nan	nan	nan	nan	nan	nan	nan	nan	nan	nan	nan	nan	nan	nan	nan	nan	nan	nan	nan	nan	nan	nan	nan	nan	nan	nan	nan	nan	nan	nan	nan	nan	nan	nan	nan	nan
06-33e2f5ba7ca1eaf6cd2db2373a446657-RegC	nan	nan	nan	nan	nan	nan	nan	nan	nan	nan	nan	nan	nan	nan	nan	nan	nan	nan	nan	nan	nan	nan	nan	nan	nan	nan	nan	nan	nan	nan	nan	nan	nan	nan	nan	nan	nan	nan	nan	nan	nan	nan	nan	nan	nan	nan	nan	nan	nan
06-2b4976ef8e1e93cc1253ef15993fff8e-FixA	nan	nan	nan	nan	nan	nan	nan	nan	nan	nan	nan	nan	nan	nan	nan	nan	nan	nan	nan	nan	nan	nan	nan	nan	nan	nan	nan	nan	nan	nan	nan	nan	nan	nan	nan	nan	nan	nan	nan	nan	nan	nan	nan	nan	nan	nan	nan	nan	nan
06-2b4976ef8e1e93cc1253ef15993fff8e-FixB	nan	nan	nan	nan	nan	nan	nan	nan	nan	nan	nan	nan	nan	nan	nan	nan	nan	nan	nan	nan	nan	nan	nan	nan	nan	nan	nan	nan	nan	nan	nan	nan	nan	nan	nan	nan	nan	nan	nan	nan	nan	nan	nan	nan	nan	nan	nan	nan	nan
06-2b4976ef8e1e93cc1253ef15993fff8e-FixC	nan	nan	nan	nan	nan	nan	nan	nan	nan	nan	nan	nan	nan	nan	nan	nan	nan	nan	nan	nan	nan	nan	nan	nan	nan	nan	nan	nan	nan	nan	nan	nan	nan	nan	nan	nan	nan	nan	nan	nan	nan	nan	nan	nan	nan	nan	nan	nan	nan
06-2b4976ef8e1e93cc1253ef15993fff8e-RegA	116.6	115.17	113.77	112.39	111.03	109.7	108.39	107.1	105.84	104.6	103.39	102.19	101.02	99.87	98.75	97.64	96.57	95.51	94.48	93.47	92.48	91.52	90.58	89.66	88.77	87.9	87.05	86.22	85.42	84.65	83.89	83.16	82.45	81.76	81.1	80.46	79.84	79.25	78.68	78.13	77.61	77.1	76.62	76.17	75.73	75.32	74.92	74.54	74.19
06-2b4976ef8e1e93cc1253ef15993fff8e-RegB	nan	nan	nan	nan	nan	nan	nan	nan	nan	nan	nan	nan	nan	nan	nan	nan	nan	nan	nan	nan	nan	nan	nan	nan	nan	nan	nan	nan	nan	nan	nan	nan	nan	nan	nan	nan	nan	nan	nan	nan	nan	nan	nan	nan	nan	nan	nan	nan	nan
06-2b4976ef8e1e93cc1253ef15993fff8e-RegC	nan	nan	nan	nan	nan	nan	nan	nan	nan	nan	nan	nan	nan	nan	nan	nan	nan	nan	nan	nan	nan	nan	nan	nan	nan	nan	nan	nan	nan	nan	nan	nan	nan	nan	nan	nan	nan	nan	nan	nan	nan	nan	nan	nan	nan	nan	nan	nan	nan
06-9b927cee8bd34bda02f6e48a2e9102ed-FixA	nan	nan	nan	nan	nan	nan	nan	nan	nan	nan	nan	nan	nan	nan	nan	nan	nan	nan	nan	nan	nan	nan	nan	nan	nan	nan	nan	nan	nan	nan	nan	nan	nan	nan	nan	nan	nan	nan	nan	nan	nan	nan	nan	nan	nan	nan	nan	nan	nan
06-9b927cee8bd34bda02f6e48a2e9102ed-FixB	nan	nan	nan	nan	nan	nan	nan	nan	nan	nan	nan	nan	nan	nan	nan	nan	nan	nan	nan	nan	nan	nan	nan	nan	nan	nan	nan	nan	nan	nan	nan	nan	nan	nan	nan	nan	nan	nan	nan	nan	nan	nan	nan	nan	nan	nan	nan	nan	nan
06-9b927cee8bd34bda02f6e48a2e9102ed-FixC	nan	nan	nan	nan	nan	nan	nan	nan	nan	nan	nan	nan	nan	nan	nan	nan	nan	nan	nan	nan	nan	nan	nan	nan	nan	nan	nan	nan	nan	nan	nan	nan	nan	nan	nan	nan	nan	nan	nan	nan	nan	nan	nan	nan	nan	nan	nan	nan	nan
06-9b927cee8bd34bda02f6e48a2e9102ed-RegA	119.09	117.571	116.073	114.602	113.159	111.737	110.341	108.97	107.625	106.301	105.007	103.735	102.487	101.266	100.069	98.8978	97.7504	96.6281	95.531	94.457	93.4102	92.3885	91.3901	90.4167	89.4686	88.5456	87.6478	86.7731	85.9237	85.1032	84.3041	83.5301	82.7812	82.0556	81.3551	80.6818	80.0335	79.4066	78.8087	78.2321	77.6825	77.1562	76.657	76.1809	75.7243	75.2947	74.8826	74.4917	74.1221
06-9b927cee8bd34bda02f6e48a2e9102ed-RegB	nan	nan	nan	nan	nan	nan	nan	nan	nan	nan	nan	nan	nan	nan	nan	nan	nan	nan	nan	nan	nan	nan	nan	nan	nan	nan	nan	nan	nan	nan	nan	nan	nan	nan	nan	nan	nan	nan	nan	nan	nan	nan	nan	nan	nan	nan	nan	nan	nan
06-9b927cee8bd34bda02f6e48a2e9102ed-RegC	nan	nan	nan	nan	nan	nan	nan	nan	nan	nan	nan	nan	nan	nan	nan	nan	nan	nan	nan	nan	nan	nan	nan	nan	nan	nan	nan	nan	nan	nan	nan	nan	nan	nan	nan	nan	nan	nan	nan	nan	nan	nan	nan	nan	nan	nan	nan	nan	nan
06-7cb4805f65b89ec73beb78c46635ea68-FixA	nan	nan	nan	nan	nan	nan	nan	nan	nan	nan	nan	nan	nan	nan	nan	nan	nan	nan	nan	nan	nan	nan	nan	nan	nan	nan	nan	nan	nan	nan	nan	nan	nan	nan	nan	nan	nan	nan	nan	nan	nan	nan	nan	nan	nan	nan	nan	nan	nan
06-7cb4805f65b89ec73beb78c46635ea68-FixB	nan	nan	nan	nan	nan	nan	nan	nan	nan	nan	nan	nan	nan	nan	nan	nan	nan	nan	nan	nan	nan	nan	nan	nan	nan	nan	nan	nan	nan	nan	nan	nan	nan	nan	nan	nan	nan	nan	nan	nan	nan	nan	nan	nan	nan	nan	nan	nan	nan
06-7cb4805f65b89ec73beb78c46635ea68-FixC	nan	nan	nan	nan	nan	nan	nan	nan	nan	nan	nan	nan	nan	nan	nan	nan	nan	nan	nan	nan	nan	nan	nan	nan	nan	nan	nan	nan	nan	nan	nan	nan	nan	nan	nan	nan	nan	nan	nan	nan	nan	nan	nan	nan	nan	nan	nan	nan	nan
06-7cb4805f65b89ec73beb78c46635ea68-RegA	107.342	106.673	106.001	105.332	104.66	103.989	103.317	102.646	101.973	101.301	100.63	99.9582	99.2848	98.6115	97.94	97.2647	96.5933	95.918	95.2446	94.5712	93.8959	93.2225	92.5472	91.8738	91.1966	90.5212	89.8459	89.1706	88.4953	87.818	87.1408	86.4655	85.7863	85.109	84.4337	83.7545	83.0773	82.4	81.7209	81.0436	80.3644	79.6852	79.008	78.3269	77.6516	76.9782	76.3067	75.6353	74.9716
06-7cb4805f65b89ec73beb78c46635ea68-RegB	nan	nan	nan	nan	nan	nan	nan	nan	nan	nan	nan	nan	nan	nan	nan	nan	nan	nan	nan	nan	nan	nan	nan	nan	nan	nan	nan	nan	nan	nan	nan	nan	nan	nan	nan	nan	nan	nan	nan	nan	nan	nan	nan	nan	nan	nan	nan	nan	nan
06-7cb4805f65b89ec73beb78c46635ea68-RegC	nan	nan	nan	nan	nan	nan	nan	nan	nan	nan	nan	nan	nan	nan	nan	nan	nan	nan	nan	nan	nan	nan	nan	nan	nan	nan	nan	nan	nan	nan	nan	nan	nan	nan	nan	nan	nan	nan	nan	nan	nan	nan	nan	nan	nan	nan	nan	nan	nan
06-b21d5f64136e4e28b2a984ecc9d42f9a-FixA	nan	nan	nan	nan	nan	nan	nan	nan	nan	nan	nan	nan	nan	nan	nan	nan	nan	nan	nan	nan	nan	nan	nan	nan	nan	nan	nan	nan	nan	nan	nan	nan	nan	nan	nan	nan	nan	nan	nan	nan	nan	nan	nan	nan	nan	nan	nan	nan	nan
06-b21d5f64136e4e28b2a984ecc9d42f9a-FixB	nan	nan	nan	nan	nan	nan	nan	nan	nan	nan	nan	nan	nan	nan	nan	nan	nan	nan	nan	nan	nan	nan	nan	nan	nan	nan	nan	nan	nan	nan	nan	nan	nan	nan	nan	nan	nan	nan	nan	nan	nan	nan	nan	nan	nan	nan	nan	nan	nan
06-b21d5f64136e4e28b2a984ecc9d42f9a-FixC	nan	nan	nan	nan	nan	nan	nan	nan	nan	nan	nan	nan	nan	nan	nan	nan	nan	nan	nan	nan	nan	nan	nan	nan	nan	nan	nan	nan	nan	nan	nan	nan	nan	nan	nan	nan	nan	nan	nan	nan	nan	nan	nan	nan	nan	nan	nan	nan	nan
06-b21d5f64136e4e28b2a984ecc9d42f9a-RegA	78.4	75.72	73.09	70.5	67.95	65.44	62.98	60.56	58.18	55.84	53.55	51.3	49.09	46.93	44.8	42.72	40.69	38.69	36.74	34.83	32.96	31.13	29.35	27.61	25.91	24.26	22.64	21.07	19.54	18.06	16.62	15.22	13.86	12.54	11.27	10.04	8.85	7.71	6.61	5.55	4.53	3.55	2.62	1.73	0.88	0.07	-0.7	-1.43	-2.13
06-b21d5f64136e4e28b2a984ecc9d42f9a-RegB	nan	nan	nan	nan	nan	nan	nan	nan	nan	nan	nan	nan	nan	nan	nan	nan	nan	nan	nan	nan	nan	nan	nan	nan	nan	nan	nan	nan	nan	nan	nan	nan	nan	nan	nan	nan	nan	nan	nan	nan	nan	nan	nan	nan	nan	nan	nan	nan	nan
06-b21d5f64136e4e28b2a984ecc9d42f9a-RegC	nan	nan	nan	nan	nan	nan	nan	nan	nan	nan	nan	nan	nan	nan	nan	nan	nan	nan	nan	nan	nan	nan	nan	nan	nan	nan	nan	nan	nan	nan	nan	nan	nan	nan	nan	nan	nan	nan	nan	nan	nan	nan	nan	nan	nan	nan	nan	nan	nan
06-55ef83682998723a355a669b8bb122b2-FixA	nan	nan	nan	nan	nan	nan	nan	nan	nan	nan	nan	nan	nan	nan	nan	nan	nan	nan	nan	nan	nan	nan	nan	nan	nan	nan	nan	nan	nan	nan	nan	nan	nan	nan	nan	nan	nan	nan	nan	nan	nan	nan	nan	nan	nan	nan	nan	nan	nan
06-55ef83682998723a355a669b8bb122b2-FixB	nan	nan	nan	nan	nan	nan	nan	nan	nan	nan	nan	nan	nan	nan	nan	nan	nan	nan	nan	nan	nan	nan	nan	nan	nan	nan	nan	nan	nan	nan	nan	nan	nan	nan	nan	nan	nan	nan	nan	nan	nan	nan	nan	nan	nan	nan	nan	nan	nan
06-55ef83682998723a355a669b8bb122b2-FixC	nan	nan	nan	nan	nan	nan	nan	nan	nan	nan	nan	nan	nan	nan	nan	nan	nan	nan	nan	nan	nan	nan	nan	nan	nan	nan	nan	nan	nan	nan	nan	nan	nan	nan	nan	nan	nan	nan	nan	nan	nan	nan	nan	nan	nan	nan	nan	nan	nan
06-55ef83682998723a355a669b8bb122b2-RegA	19.8338	20.6445	21.4359	22.208	22.9568	23.6863	24.3984	25.0873	25.7549	26.4011	27.03	27.6357	28.222	28.7889	29.3327	29.8571	30.3621	30.8439	31.3083	31.7495	32.1732	32.5738	32.955	33.3149	33.6535	33.9728	34.2708	34.5494	34.8068	35.0448	35.2596	35.4569	35.6311	35.7878	35.9213	36.0355	36.1265	36.2	36.2522	36.2832	36.2948	36.2851	36.2542	36.2058	36.1361	36.0452	35.9368	35.8091	35.6621
06-55ef83682998723a355a669b8bb122b2-RegB	nan	nan	nan	nan	nan	nan	nan	nan	nan	nan	nan	nan	nan	nan	nan	nan	nan	nan	nan	nan	nan	nan	nan	nan	nan	nan	nan	nan	nan	nan	nan	nan	nan	nan	nan	nan	nan	nan	nan	nan	nan	nan	nan	nan	nan	nan	nan	nan	nan
06-55ef83682998723a355a669b8bb122b2-RegC	nan	nan	nan	nan	nan	nan	nan	nan	nan	nan	nan	nan	nan	nan	nan	nan	nan	nan	nan	nan	nan	nan	nan	nan	nan	nan	nan	nan	nan	nan	nan	nan	nan	nan	nan	nan	nan	nan	nan	nan	nan	nan	nan	nan	nan	nan	nan	nan	nan
06-e466f2f05069ade3ffc783f8031088f8-FixA	nan	nan	nan	nan	nan	nan	nan	nan	nan	nan	nan	nan	nan	nan	nan	nan	nan	nan	nan	nan	nan	nan	nan	nan	nan	nan	nan	nan	nan	nan	nan	nan	nan	nan	nan	nan	nan	nan	nan	nan	nan	nan	nan	nan	nan	nan	nan	nan	nan
06-e466f2f05069ade3ffc783f8031088f8-FixB	nan	nan	nan	nan	nan	nan	nan	nan	nan	nan	nan	nan	nan	nan	nan	nan	nan	nan	nan	nan	nan	nan	nan	nan	nan	nan	nan	nan	nan	nan	nan	nan	nan	nan	nan	nan	nan	nan	nan	nan	nan	nan	nan	nan	nan	nan	nan	nan	nan
06-e466f2f05069ade3ffc783f8031088f8-FixC	nan	nan	nan	nan	nan	nan	nan	nan	nan	nan	nan	nan	nan	nan	nan	nan	nan	nan	nan	nan	nan	nan	nan	nan	nan	nan	nan	nan	nan	nan	nan	nan	nan	nan	nan	nan	nan	nan	nan	nan	nan	nan	nan	nan	nan	nan	nan	nan	nan
06-e466f2f05069ade3ffc783f8031088f8-RegA	22.8059	23.3864	23.9495	24.4971	25.0254	25.5343	26.0296	26.5037	26.9623	27.3996	27.8214	28.2258	28.6109	28.9786	29.3288	29.6616	29.977	30.2731	30.5498	30.811	31.0568	31.2812	31.4883	31.6779	31.8501	32.0049	32.1404	32.2584	32.359	32.4441	32.508	32.5544	32.5854	32.597	32.5912	32.566	32.5235	32.4635	32.388	32.2913	32.179	32.0494	31.9004	31.7359	31.556	31.3625	31.1574	30.9407	30.7123
06-e466f2f05069ade3ffc783f8031088f8-RegB	nan	nan	nan	nan	nan	nan	nan	nan	nan	nan	nan	nan	nan	nan	nan	nan	nan	nan	nan	nan	nan	nan	nan	nan	nan	nan	nan	nan	nan	nan	nan	nan	nan	nan	nan	nan	nan	nan	nan	nan	nan	nan	nan	nan	nan	nan	nan	nan	nan
06-e466f2f05069ade3ffc783f8031088f8-RegC	nan	nan	nan	nan	nan	nan	nan	nan	nan	nan	nan	nan	nan	nan	nan	nan	nan	nan	nan	nan	nan	nan	nan	nan	nan	nan	nan	nan	nan	nan	nan	nan	nan	nan	nan	nan	nan	nan	nan	nan	nan	nan	nan	nan	nan	nan	nan	nan	nan
06-7dc8d8816f2afbebf8069c1b8e736e35-FixA	nan	nan	nan	nan	nan	nan	nan	nan	nan	nan	nan	nan	nan	nan	nan	nan	nan	nan	nan	nan	nan	nan	nan	nan	nan	nan	nan	nan	nan	nan	nan	nan	nan	nan	nan	nan	nan	nan	nan	nan	nan	nan	nan	nan	nan	nan	nan	nan	nan
06-7dc8d8816f2afbebf8069c1b8e736e35-FixB	nan	nan	nan	nan	nan	nan	nan	nan	nan	nan	nan	nan	nan	nan	nan	nan	nan	nan	nan	nan	nan	nan	nan	nan	nan	nan	nan	nan	nan	nan	nan	nan	nan	nan	nan	nan	nan	nan	nan	nan	nan	nan	nan	nan	nan	nan	nan	nan	nan
06-7dc8d8816f2afbebf8069c1b8e736e35-FixC	nan	nan	nan	nan	nan	nan	nan	nan	nan	nan	nan	nan	nan	nan	nan	nan	nan	nan	nan	nan	nan	nan	nan	nan	nan	nan	nan	nan	nan	nan	nan	nan	nan	nan	nan	nan	nan	nan	nan	nan	nan	nan	nan	nan	nan	nan	nan	nan	nan
06-7dc8d8816f2afbebf8069c1b8e736e35-RegA	-45.74	-45.81	-45.87	-45.93	-45.97	-46.01	-46.04	-46.06	-46.08	-46.09	-46.09	-46.08	-46.07	-46.04	-46.01	-45.97	-45.93	-45.88	-45.82	-45.75	-45.67	-45.59	-45.5	-45.41	-45.3	-45.19	-45.07	-44.94	-44.8	-44.66	-44.51	-44.35	-44.19	-44.01	-43.83	-43.64	-43.45	-43.25	-43.03	-42.82	-42.59	-42.36	-42.12	-41.87	-41.61	-41.35	-41.08	-40.8	-40.52
06-7dc8d8816f2afbebf8069c1b8e736e35-RegB	nan	nan	nan	nan	nan	nan	nan	nan	nan	nan	nan	nan	nan	nan	nan	nan	nan	nan	nan	nan	nan	nan	nan	nan	nan	nan	nan	nan	nan	nan	nan	nan	nan	nan	nan	nan	nan	nan	nan	nan	nan	nan	nan	nan	nan	nan	nan	nan	nan
06-7dc8d8816f2afbebf8069c1b8e736e35-RegC	nan	nan	nan	nan	nan	nan	nan	nan	nan	nan	nan	nan	nan	nan	nan	nan	nan	nan	nan	nan	nan	nan	nan	nan	nan	nan	nan	nan	nan	nan	nan	nan	nan	nan	nan	nan	nan	nan	nan	nan	nan	nan	nan	nan	nan	nan	nan	nan	nan
06-ac312c385f4bc45d2747ec4ad26abe04-FixA	nan	nan	nan	nan	nan	nan	nan	nan	nan	nan	nan	nan	nan	nan	nan	nan	nan	nan	nan	nan	nan	nan	nan	nan	nan	nan	nan	nan	nan	nan	nan	nan	nan	nan	nan	nan	nan	nan	nan	nan	nan	nan	nan	nan	nan	nan	nan	nan	nan
06-ac312c385f4bc45d2747ec4ad26abe04-FixB	nan	nan	nan	nan	nan	nan	nan	nan	nan	nan	nan	nan	nan	nan	nan	nan	nan	nan	nan	nan	nan	nan	nan	nan	nan	nan	nan	nan	nan	nan	nan	nan	nan	nan	nan	nan	nan	nan	nan	nan	nan	nan	nan	nan	nan	nan	nan	nan	nan
06-ac312c385f4bc45d2747ec4ad26abe04-FixC	nan	nan	nan	nan	nan	nan	nan	nan	nan	nan	nan	nan	nan	nan	nan	nan	nan	nan	nan	nan	nan	nan	nan	nan	nan	nan	nan	nan	nan	nan	nan	nan	nan	nan	nan	nan	nan	nan	nan	nan	nan	nan	nan	nan	nan	nan	nan	nan	nan
06-ac312c385f4bc45d2747ec4ad26abe04-RegA	-45.8982	-45.9582	-46.0124	-46.0588	-46.0975	-46.1304	-46.1517	-46.1691	-46.1788	-46.1807	-46.1749	-46.1633	-46.142	-46.1149	-46.0782	-46.0356	-45.9872	-45.9292	-45.8653	-45.7937	-45.7124	-45.6273	-45.5325	-45.4319	-45.3235	-45.2055	-45.0816	-44.95	-44.8127	-44.6675	-44.5147	-44.3541	-44.1857	-44.0116	-43.8277	-43.6362	-43.4388	-43.2337	-43.0228	-42.8022	-42.5758	-42.3417	-42.0979	-41.8521	-41.5948	-41.3316	-41.0607	-40.784	-40.4995
06-ac312c385f4bc45d2747ec4ad26abe04-RegB	nan	nan	nan	nan	nan	nan	nan	nan	nan	nan	nan	nan	nan	nan	nan	nan	nan	nan	nan	nan	nan	nan	nan	nan	nan	nan	nan	nan	nan	nan	nan	nan	nan	nan	nan	nan	nan	nan	nan	nan	nan	nan	nan	nan	nan	nan	nan	nan	nan
06-ac312c385f4bc45d2747ec4ad26abe04-RegC	nan	nan	nan	nan	nan	nan	nan	nan	nan	nan	nan	nan	nan	nan	nan	nan	nan	nan	nan	nan	nan	nan	nan	nan	nan	nan	nan	nan	nan	nan	nan	nan	nan	nan	nan	nan	nan	nan	nan	nan	nan	nan	nan	nan	nan	nan	nan	nan	nan
06-d07fa3e9d1e033687b2d5bf552a7cc54-FixA	nan	nan	nan	nan	nan	nan	nan	nan	nan	nan	nan	nan	nan	nan	nan	nan	nan	nan	nan	nan	nan	nan	nan	nan	nan	nan	nan	nan	nan	nan	nan	nan	nan	nan	nan	nan	nan	nan	nan	nan	nan	nan	nan	nan	nan	nan	nan	nan	nan
06-d07fa3e9d1e033687b2d5bf552a7cc54-FixB	nan	nan	nan	nan	nan	nan	nan	nan	nan	nan	nan	nan	nan	nan	nan	nan	nan	nan	nan	nan	nan	nan	nan	nan	nan	nan	nan	nan	nan	nan	nan	nan	nan	nan	nan	nan	nan	nan	nan	nan	nan	nan	nan	nan	nan	nan	nan	nan	nan
06-d07fa3e9d1e033687b2d5bf552a7cc54-FixC	nan	nan	nan	nan	nan	nan	nan	nan	nan	nan	nan	nan	nan	nan	nan	nan	nan	nan	nan	nan	nan	nan	nan	nan	nan	nan	nan	nan	nan	nan	nan	nan	nan	nan	nan	nan	nan	nan	nan	nan	nan	nan	nan	nan	nan	nan	nan	nan	nan
06-d07fa3e9d1e033687b2d5bf552a7cc54-RegA	-43.3146	-43.1397	-41.5012	-39.6493	-38.8342	-39.6883	-40.3341	-39.1123	-37.8664	-38.3774	-38.4656	-35.9551	-32.9346	-32.0701	-33.7994	-37.3504	-39.3037	-37.0043	-34.0278	-34.1507	-34.8916	-33.4168	-32.6302	-35.5253	-38.7226	-38.4232	-36.6172	-36.151	-36.623	-36.9331	-36.8759	-36.4239	-35.2266	-33.0164	-30.3124	-27.9373	-27.0822	-28.7314	-32.4321	-36.9309	-39.1757	-36.8187	-33.2475	-32.341	-32.3907	-30.9191	-29.6155	-30.6806	-32.8348
06-d07fa3e9d1e033687b2d5bf552a7cc54-RegB	nan	nan	nan	nan	nan	nan	nan	nan	nan	nan	nan	nan	nan	nan	nan	nan	nan	nan	nan	nan	nan	nan	nan	nan	nan	nan	nan	nan	nan	nan	nan	nan	nan	nan	nan	nan	nan	nan	nan	nan	nan	nan	nan	nan	nan	nan	nan	nan	nan
06-d07fa3e9d1e033687b2d5bf552a7cc54-RegC	nan	nan	nan	nan	nan	nan	nan	nan	nan	nan	nan	nan	nan	nan	nan	nan	nan	nan	nan	nan	nan	nan	nan	nan	nan	nan	nan	nan	nan	nan	nan	nan	nan	nan	nan	nan	nan	nan	nan	nan	nan	nan	nan	nan	nan	nan	nan	nan	nan
06-5a454a4c569343dfbcf8d80ed5390f5e-FixA	nan	nan	nan	nan	nan	nan	nan	nan	nan	nan	nan	nan	nan	nan	nan	nan	nan	nan	nan	nan	nan	nan	nan	nan	nan	nan	nan	nan	nan	nan	nan	nan	nan	nan	nan	nan	nan	nan	nan	nan	nan	nan	nan	nan	nan	nan	nan	nan	nan
06-5a454a4c569343dfbcf8d80ed5390f5e-FixB	nan	nan	nan	nan	nan	nan	nan	nan	nan	nan	nan	nan	nan	nan	nan	nan	nan	nan	nan	nan	nan	nan	nan	nan	nan	nan	nan	nan	nan	nan	nan	nan	nan	nan	nan	nan	nan	nan	nan	nan	nan	nan	nan	nan	nan	nan	nan	nan	nan
06-5a454a4c569343dfbcf8d80ed5390f5e-FixC	nan	nan	nan	nan	nan	nan	nan	nan	nan	nan	nan	nan	nan	nan	nan	nan	nan	nan	nan	nan	nan	nan	nan	nan	nan	nan	nan	nan	nan	nan	nan	nan	nan	nan	nan	nan	nan	nan	nan	nan	nan	nan	nan	nan	nan	nan	nan	nan	nan
06-5a454a4c569343dfbcf8d80ed5390f5e-RegA	-27.52	-27.36	-27.21	-27.07	-26.93	-26.79	-26.65	-26.52	-26.38	-26.26	-26.13	-26.01	-25.89	-25.78	-25.67	-25.55	-25.45	-25.35	-25.24	-25.15	-25.05	-24.96	-24.87	-24.79	-24.71	-24.63	-24.55	-24.48	-24.41	-24.34	-24.27	-24.21	-24.16	-24.1	-24.05	-24	-23.95	-23.91	-23.87	-23.83	-23.8	-23.77	-23.74	-23.71	-23.69	-23.67	-23.64	-23.62	-23.6
06-5a454a4c569343dfbcf8d80ed5390f5e-RegB	nan	nan	nan	nan	nan	nan	nan	nan	nan	nan	nan	nan	nan	nan	nan	nan	nan	nan	nan	nan	nan	nan	nan	nan	nan	nan	nan	nan	nan	nan	nan	nan	nan	nan	nan	nan	nan	nan	nan	nan	nan	nan	nan	nan	nan	nan	nan	nan	nan
06-5a454a4c569343dfbcf8d80ed5390f5e-RegC	nan	nan	nan	nan	nan	nan	nan	nan	nan	nan	nan	nan	nan	nan	nan	nan	nan	nan	nan	nan	nan	nan	nan	nan	nan	nan	nan	nan	nan	nan	nan	nan	nan	nan	nan	nan	nan	nan	nan	nan	nan	nan	nan	nan	nan	nan	nan	nan	nan
06-59b37b2d267db3801443b3e9ed2788c1-FixA	nan	nan	nan	nan	nan	nan	nan	nan	nan	nan	nan	nan	nan	nan	nan	nan	nan	nan	nan	nan	nan	nan	nan	nan	nan	nan	nan	nan	nan	nan	nan	nan	nan	nan	nan	nan	nan	nan	nan	nan	nan	nan	nan	nan	nan	nan	nan	nan	nan
06-59b37b2d267db3801443b3e9ed2788c1-FixB	nan	nan	nan	nan	nan	nan	nan	nan	nan	nan	nan	nan	nan	nan	nan	nan	nan	nan	nan	nan	nan	nan	nan	nan	nan	nan	nan	nan	nan	nan	nan	nan	nan	nan	nan	nan	nan	nan	nan	nan	nan	nan	nan	nan	nan	nan	nan	nan	nan
06-59b37b2d267db3801443b3e9ed2788c1-FixC	nan	nan	nan	nan	nan	nan	nan	nan	nan	nan	nan	nan	nan	nan	nan	nan	nan	nan	nan	nan	nan	nan	nan	nan	nan	nan	nan	nan	nan	nan	nan	nan	nan	nan	nan	nan	nan	nan	nan	nan	nan	nan	nan	nan	nan	nan	nan	nan	nan
06-59b37b2d267db3801443b3e9ed2788c1-RegA	-28.1775	-27.9975	-27.8214	-27.6492	-27.4789	-27.3125	-27.1481	-26.9874	-26.8307	-26.6778	-26.5269	-26.3799	-26.2367	-26.0935	-25.958	-25.8226	-25.691	-25.5633	-25.4394	-25.3175	-25.1995	-25.0834	-24.9712	-24.8609	-24.7564	-24.6538	-24.5551	-24.4584	-24.3655	-24.2765	-24.1894	-24.1062	-24.0269	-23.9495	-23.876	-23.8063	-23.7386	-23.6747	-23.6147	-23.5567	-23.5025	-23.4503	-23.4038	-23.3574	-23.3129	-23.2722	-23.2297	-23.189	-23.1484
06-59b37b2d267db3801443b3e9ed2788c1-RegB	nan	nan	nan	nan	nan	nan	nan	nan	nan	nan	nan	nan	nan	nan	nan	nan	nan	nan	nan	nan	nan	nan	nan	nan	nan	nan	nan	nan	nan	nan	nan	nan	nan	nan	nan	nan	nan	nan	nan	nan	nan	nan	nan	nan	nan	nan	nan	nan	nan
06-59b37b2d267db3801443b3e9ed2788c1-RegC	nan	nan	nan	nan	nan	nan	nan	nan	nan	nan	nan	nan	nan	nan	nan	nan	nan	nan	nan	nan	nan	nan	nan	nan	nan	nan	nan	nan	nan	nan	nan	nan	nan	nan	nan	nan	nan	nan	nan	nan	nan	nan	nan	nan	nan	nan	nan	nan	nan
06-8ba3ce32c9d595b58cf362a27aeae587-FixA	nan	nan	nan	nan	nan	nan	nan	nan	nan	nan	nan	nan	nan	nan	nan	nan	nan	nan	nan	nan	nan	nan	nan	nan	nan	nan	nan	nan	nan	nan	nan	nan	nan	nan	nan	nan	nan	nan	nan	nan	nan	nan	nan	nan	nan	nan	nan	nan	nan
06-8ba3ce32c9d595b58cf362a27aeae587-FixB	nan	nan	nan	nan	nan	nan	nan	nan	nan	nan	nan	nan	nan	nan	nan	nan	nan	nan	nan	nan	nan	nan	nan	nan	nan	nan	nan	nan	nan	nan	nan	nan	nan	nan	nan	nan	nan	nan	nan	nan	nan	nan	nan	nan	nan	nan	nan	nan	nan
06-8ba3ce32c9d595b58cf362a27aeae587-FixC	nan	nan	nan	nan	nan	nan	nan	nan	nan	nan	nan	nan	nan	nan	nan	nan	nan	nan	nan	nan	nan	nan	nan	nan	nan	nan	nan	nan	nan	nan	nan	nan	nan	nan	nan	nan	nan	nan	nan	nan	nan	nan	nan	nan	nan	nan	nan	nan	nan
06-8ba3ce32c9d595b58cf362a27aeae587-RegA	-19.3055	-19.1952	-19.0888	-18.9882	-18.8914	-18.8005	-18.7115	-18.6302	-18.5547	-18.4812	-18.4135	-18.3515	-18.2954	-18.2432	-18.1967	-18.1561	-18.1174	-18.0864	-18.0594	-18.0361	-18.0187	-18.0052	-17.9974	-17.9974	-17.9994	-18.0071	-18.0187	-18.0381	-18.0574	-18.0864	-18.1193	-18.1561	-18.1987	-18.2471	-18.2974	-18.3535	-18.4173	-18.4831	-18.5566	-18.634	-18.7153	-18.8024	-18.8933	-18.9901	-19.0907	-19.1952	-19.3016	-19.4139	-19.5261
06-8ba3ce32c9d595b58cf362a27aeae587-RegB	nan	nan	nan	nan	nan	nan	nan	nan	nan	nan	nan	nan	nan	nan	nan	nan	nan	nan	nan	nan	nan	nan	nan	nan	nan	nan	nan	nan	nan	nan	nan	nan	nan	nan	nan	nan	nan	nan	nan	nan	nan	nan	nan	nan	nan	nan	nan	nan	nan
06-8ba3ce32c9d595b58cf362a27aeae587-RegC	nan	nan	nan	nan	nan	nan	nan	nan	nan	nan	nan	nan	nan	nan	nan	nan	nan	nan	nan	nan	nan	nan	nan	nan	nan	nan	nan	nan	nan	nan	nan	nan	nan	nan	nan	nan	nan	nan	nan	nan	nan	nan	nan	nan	nan	nan	nan	nan	nan
06-0c5c79938b71bf9865cfd78159f86867-FixA	nan	nan	nan	nan	nan	nan	nan	nan	nan	nan	nan	nan	nan	nan	nan	nan	nan	nan	nan	nan	nan	nan	nan	nan	nan	nan	nan	nan	nan	nan	nan	nan	nan	nan	nan	nan	nan	nan	nan	nan	nan	nan	nan	nan	nan	nan	nan	nan	nan
06-0c5c79938b71bf9865cfd78159f86867-FixB	nan	nan	nan	nan	nan	nan	nan	nan	nan	nan	nan	nan	nan	nan	nan	nan	nan	nan	nan	nan	nan	nan	nan	nan	nan	nan	nan	nan	nan	nan	nan	nan	nan	nan	nan	nan	nan	nan	nan	nan	nan	nan	nan	nan	nan	nan	nan	nan	nan
06-0c5c79938b71bf9865cfd78159f86867-FixC	nan	nan	nan	nan	nan	nan	nan	nan	nan	nan	nan	nan	nan	nan	nan	nan	nan	nan	nan	nan	nan	nan	nan	nan	nan	nan	nan	nan	nan	nan	nan	nan	nan	nan	nan	nan	nan	nan	nan	nan	nan	nan	nan	nan	nan	nan	nan	nan	nan
06-0c5c79938b71bf9865cfd78159f86867-RegA	-15.369	-14.3013	-15.3563	-17.0511	-17.9029	-17.0299	-15.9918	-16.3291	-16.9639	-16.5831	-15.6685	-15.0256	-14.8823	-15.2308	-15.7073	-15.9983	-16.3993	-17.1959	-17.9473	-18.1744	-18.066	-17.9276	-17.7967	-17.635	-17.3916	-17.0936	-17.1267	-17.71	-17.8885	-16.8689	-16.0313	-16.8114	-18.1702	-18.6894	-18.3877	-17.7355	-17.4081	-17.9242	-18.8126	-19.3562	-19.0204	-17.7438	-17.4316	-19.6546	-21.6948	-20.6052	-18.3559	-17.7542	-18.624
06-0c5c79938b71bf9865cfd78159f86867-RegB	nan	nan	nan	nan	nan	nan	nan	nan	nan	nan	nan	nan	nan	nan	nan	nan	nan	nan	nan	nan	nan	nan	nan	nan	nan	nan	nan	nan	nan	nan	nan	nan	nan	nan	nan	nan	nan	nan	nan	nan	nan	nan	nan	nan	nan	nan	nan	nan	nan
06-0c5c79938b71bf9865cfd78159f86867-RegC	nan	nan	nan	nan	nan	nan	nan	nan	nan	nan	nan	nan	nan	nan	nan	nan	nan	nan	nan	nan	nan	nan	nan	nan	nan	nan	nan	nan	nan	nan	nan	nan	nan	nan	nan	nan	nan	nan	nan	nan	nan	nan	nan	nan	nan	nan	nan	nan	nan
06-ce0aea45ccc0e81d77f680f96e02c3da-FixA	nan	nan	nan	nan	nan	nan	nan	nan	nan	nan	nan	nan	nan	nan	nan	nan	nan	nan	nan	nan	nan	nan	nan	nan	nan	nan	nan	nan	nan	nan	nan	nan	nan	nan	nan	nan	nan	nan	nan	nan	nan	nan	nan	nan	nan	nan	nan	nan	nan
06-ce0aea45ccc0e81d77f680f96e02c3da-FixB	nan	nan	nan	nan	nan	nan	nan	nan	nan	nan	nan	nan	nan	nan	nan	nan	nan	nan	nan	nan	nan	nan	nan	nan	nan	nan	nan	nan	nan	nan	nan	nan	nan	nan	nan	nan	nan	nan	nan	nan	nan	nan	nan	nan	nan	nan	nan	nan	nan
06-ce0aea45ccc0e81d77f680f96e02c3da-FixC	nan	nan	nan	nan	nan	nan	nan	nan	nan	nan	nan	nan	nan	nan	nan	nan	nan	nan	nan	nan	nan	nan	nan	nan	nan	nan	nan	nan	nan	nan	nan	nan	nan	nan	nan	nan	nan	nan	nan	nan	nan	nan	nan	nan	nan	nan	nan	nan	nan
06-ce0aea45ccc0e81d77f680f96e02c3da-RegA	-18.797	-19.4673	-19.3431	-18.7126	-17.8639	-17.0251	-16.1801	-15.3712	-15.1327	-15.8018	-16.3788	-15.9522	-15.4089	-15.785	-16.7792	-17.4987	-16.0317	-11.3546	-7.37237	-7.97115	-11.3247	-14.3836	-15.4349	-13.8315	-11.9984	-12.4601	-14.5014	-16.574	-17.3814	-16.2992	-15.3933	-16.5802	-17.7308	-16.4443	-14.2452	-13.3264	-13.8534	-15.3391	-16.9574	-17.943	-18.264	-18.1385	-17.9587	-18.0937	-18.5648	-19.1532	-18.9868	-17.5043	-16.564
06-ce0aea45ccc0e81d77f680f96e02c3da-RegB	nan	nan	nan	nan	nan	nan	nan	nan	nan	nan	nan	nan	nan	nan	nan	nan	nan	nan	nan	nan	nan	nan	nan	nan	nan	nan	nan	nan	nan	nan	nan	nan	nan	nan	nan	nan	nan	nan	nan	nan	nan	nan	nan	nan	nan	nan	nan	nan	nan
06-ce0aea45ccc0e81d77f680f96e02c3da-RegC	nan	nan	nan	nan	nan	nan	nan	nan	nan	nan	nan	nan	nan	nan	nan	nan	nan	nan	nan	nan	nan	nan	nan	nan	nan	nan	nan	nan	nan	nan	nan	nan	nan	nan	nan	nan	nan	nan	nan	nan	nan	nan	nan	nan	nan	nan	nan	nan	nan
06-c26e374baf842e7fcff742308d2e5667-FixA	nan	nan	nan	nan	nan	nan	nan	nan	nan	nan	nan	nan	nan	nan	nan	nan	nan	nan	nan	nan	nan	nan	nan	nan	nan	nan	nan	nan	nan	nan	nan	nan	nan	nan	nan	nan	nan	nan	nan	nan	nan	nan	nan	nan	nan	nan	nan	nan	nan
06-c26e374baf842e7fcff742308d2e5667-FixB	nan	nan	nan	nan	nan	nan	nan	nan	nan	nan	nan	nan	nan	nan	nan	nan	nan	nan	nan	nan	nan	nan	nan	nan	nan	nan	nan	nan	nan	nan	nan	nan	nan	nan	nan	nan	nan	nan	nan	nan	nan	nan	nan	nan	nan	nan	nan	nan	nan
06-c26e374baf842e7fcff742308d2e5667-FixC	nan	nan	nan	nan	nan	nan	nan	nan	nan	nan	nan	nan	nan	nan	nan	nan	nan	nan	nan	nan	nan	nan	nan	nan	nan	nan	nan	nan	nan	nan	nan	nan	nan	nan	nan	nan	nan	nan	nan	nan	nan	nan	nan	nan	nan	nan	nan	nan	nan
06-c26e374baf842e7fcff742308d2e5667-RegA	43.2663	40.9091	40.3932	40.6767	40.7177	39.8822	39.1923	39.7237	41.0474	42.3797	43.0644	42.6787	41.6361	40.4098	38.8121	36.936	36.7907	39.7963	42.7075	42.306	40.8187	41.0272	41.7945	41.5363	41.3388	42.264	42.0713	38.8219	35.9288	37.068	40.4757	43.1876	43.6655	41.4267	38.9562	38.7744	39.7197	39.9216	39.0842	37.5441	36.4676	36.8591	37.8358	38.208	37.941	37.4813	37.948	40.0446	41.5291
06-c26e374baf842e7fcff742308d2e5667-RegB	nan	nan	nan	nan	nan	nan	nan	nan	nan	nan	nan	nan	nan	nan	nan	nan	nan	nan	nan	nan	nan	nan	nan	nan	nan	nan	nan	nan	nan	nan	nan	nan	nan	nan	nan	nan	nan	nan	nan	nan	nan	nan	nan	nan	nan	nan	nan	nan	nan
06-c26e374baf842e7fcff742308d2e5667-RegC	nan	nan	nan	nan	nan	nan	nan	nan	nan	nan	nan	nan	nan	nan	nan	nan	nan	nan	nan	nan	nan	nan	nan	nan	nan	nan	nan	nan	nan	nan	nan	nan	nan	nan	nan	nan	nan	nan	nan	nan	nan	nan	nan	nan	nan	nan	nan	nan	nan
06-ba2fcb9a9d961c48420383198d986385-FixA	nan	nan	nan	nan	nan	nan	nan	nan	nan	nan	nan	nan	nan	nan	nan	nan	nan	nan	nan	nan	nan	nan	nan	nan	nan	nan	nan	nan	nan	nan	nan	nan	nan	nan	nan	nan	nan	nan	nan	nan	nan	nan	nan	nan	nan	nan	nan	nan	nan
06-ba2fcb9a9d961c48420383198d986385-FixB	nan	nan	nan	nan	nan	nan	nan	nan	nan	nan	nan	nan	nan	nan	nan	nan	nan	nan	nan	nan	nan	nan	nan	nan	nan	nan	nan	nan	nan	nan	nan	nan	nan	nan	nan	nan	nan	nan	nan	nan	nan	nan	nan	nan	nan	nan	nan	nan	nan
06-ba2fcb9a9d961c48420383198d986385-FixC	nan	nan	nan	nan	nan	nan	nan	nan	nan	nan	nan	nan	nan	nan	nan	nan	nan	nan	nan	nan	nan	nan	nan	nan	nan	nan	nan	nan	nan	nan	nan	nan	nan	nan	nan	nan	nan	nan	nan	nan	nan	nan	nan	nan	nan	nan	nan	nan	nan
06-ba2fcb9a9d961c48420383198d986385-RegA	36.2699	40.8739	41.4186	40.1134	39.1375	39.9937	40.952	40.2305	38.6759	37.5179	36.9434	36.9218	37.8277	39.8804	42.179	43.6056	43.0486	40.1002	37.2782	37.0532	38.0603	38.3449	38.5514	39.3602	39.503	37.9619	37.3948	40.1517	42.9751	42.0822	38.9818	36.3726	35.3512	36.2877	37.712	38.1523	38.4459	39.7181	41.0678	41.2775	41.1066	41.3216	41.0769	39.5011	38.0886	38.3036	38.3545	36.3505	34.7543
06-ba2fcb9a9d961c48420383198d986385-RegB	nan	nan	nan	nan	nan	nan	nan	nan	nan	nan	nan	nan	nan	nan	nan	nan	nan	nan	nan	nan	nan	nan	nan	nan	nan	nan	nan	nan	nan	nan	nan	nan	nan	nan	nan	nan	nan	nan	nan	nan	nan	nan	nan	nan	nan	nan	nan	nan	nan
06-ba2fcb9a9d961c48420383198d986385-RegC	nan	nan	nan	nan	nan	nan	nan	nan	nan	nan	nan	nan	nan	nan	nan	nan	nan	nan	nan	nan	nan	nan	nan	nan	nan	nan	nan	nan	nan	nan	nan	nan	nan	nan	nan	nan	nan	nan	nan	nan	nan	nan	nan	nan	nan	nan	nan	nan	nan
06-a3458acaedca279c3c0c93ed5f82684f-FixA	nan	nan	nan	nan	nan	nan	nan	nan	nan	nan	nan	nan	nan	nan	nan	nan	nan	nan	nan	nan	nan	nan	nan	nan	nan	nan	nan	nan	nan	nan	nan	nan	nan	nan	nan	nan	nan	nan	nan	nan	nan	nan	nan	nan	nan	nan	nan	nan	nan
06-a3458acaedca279c3c0c93ed5f82684f-FixB	nan	nan	nan	nan	nan	nan	nan	nan	nan	nan	nan	nan	nan	nan	nan	nan	nan	nan	nan	nan	nan	nan	nan	nan	nan	nan	nan	nan	nan	nan	nan	nan	nan	nan	nan	nan	nan	nan	nan	nan	nan	nan	nan	nan	nan	nan	nan	nan	nan
06-a3458acaedca279c3c0c93ed5f82684f-FixC	nan	nan	nan	nan	nan	nan	nan	nan	nan	nan	nan	nan	nan	nan	nan	nan	nan	nan	nan	nan	nan	nan	nan	nan	nan	nan	nan	nan	nan	nan	nan	nan	nan	nan	nan	nan	nan	nan	nan	nan	nan	nan	nan	nan	nan	nan	nan	nan	nan
06-a3458acaedca279c3c0c93ed5f82684f-RegA	18.6094	16.2253	14.892	14.8607	16.4121	19.2331	20.8387	19.4511	17.7716	18.6831	20.3676	20.7047	21.1441	23.2312	24.8308	23.9941	23.6639	26.4253	28.3764	25.5856	21.957	22.1064	24.6689	27.0595	28.2344	27.8484	26.7977	26.0184	25.425	24.9282	25.2068	26.5395	26.9666	24.765	22.7597	23.8266	25.7943	25.7912	25.1915	25.7105	25.5866	22.986	20.5293	20.9119	21.4279	18.9522	16.3899	17.0533	18.2182
06-a3458acaedca279c3c0c93ed5f82684f-RegB	nan	nan	nan	nan	nan	nan	nan	nan	nan	nan	nan	nan	nan	nan	nan	nan	nan	nan	nan	nan	nan	nan	nan	nan	nan	nan	nan	nan	nan	nan	nan	nan	nan	nan	nan	nan	nan	nan	nan	nan	nan	nan	nan	nan	nan	nan	nan	nan	nan
06-a3458acaedca279c3c0c93ed5f82684f-RegC	nan	nan	nan	nan	nan	nan	nan	nan	nan	nan	nan	nan	nan	nan	nan	nan	nan	nan	nan	nan	nan	nan	nan	nan	nan	nan	nan	nan	nan	nan	nan	nan	nan	nan	nan	nan	nan	nan	nan	nan	nan	nan	nan	nan	nan	nan	nan	nan	nan
06-5a3815281b9cfd1902eec23a2f74b99d-FixA	nan	nan	nan	nan	nan	nan	nan	nan	nan	nan	nan	nan	nan	nan	nan	nan	nan	nan	nan	nan	nan	nan	nan	nan	nan	nan	nan	nan	nan	nan	nan	nan	nan	nan	nan	nan	nan	nan	nan	nan	nan	nan	nan	nan	nan	nan	nan	nan	nan
06-5a3815281b9cfd1902eec23a2f74b99d-FixB	nan	nan	nan	nan	nan	nan	nan	nan	nan	nan	nan	nan	nan	nan	nan	nan	nan	nan	nan	nan	nan	nan	nan	nan	nan	nan	nan	nan	nan	nan	nan	nan	nan	nan	nan	nan	nan	nan	nan	nan	nan	nan	nan	nan	nan	nan	nan	nan	nan
06-5a3815281b9cfd1902eec23a2f74b99d-FixC	nan	nan	nan	nan	nan	nan	nan	nan	nan	nan	nan	nan	nan	nan	nan	nan	nan	nan	nan	nan	nan	nan	nan	nan	nan	nan	nan	nan	nan	nan	nan	nan	nan	nan	nan	nan	nan	nan	nan	nan	nan	nan	nan	nan	nan	nan	nan	nan	nan
06-5a3815281b9cfd1902eec23a2f74b99d-RegA	16.3845	16.4743	15.96	15.2832	14.8799	15.1817	16.6439	19.2266	20.9317	20.0556	18.2216	17.4593	17.9101	19.0462	19.3501	17.7205	15.6574	15.0795	16.6092	19.9814	22.5035	21.7354	19.2345	17.3792	17.3116	19.3588	21.4912	21.5098	19.172	15.238	12.4166	12.9439	14.5262	14.3227	13.0389	12.1823	12.5372	14.1622	14.7296	12.2245	9.16056	8.56547	9.76806	11.0677	11.1599	9.35199	7.36455	6.85544	5.85711
06-5a3815281b9cfd1902eec23a2f74b99d-RegB	nan	nan	nan	nan	nan	nan	nan	nan	nan	nan	nan	nan	nan	nan	nan	nan	nan	nan	nan	nan	nan	nan	nan	nan	nan	nan	nan	nan	nan	nan	nan	nan	nan	nan	nan	nan	nan	nan	nan	nan	nan	nan	nan	nan	nan	nan	nan	nan	nan
06-5a3815281b9cfd1902eec23a2f74b99d-RegC	nan	nan	nan	nan	nan	nan	nan	nan	nan	nan	nan	nan	nan	nan	nan	nan	nan	nan	nan	nan	nan	nan	nan	nan	nan	nan	nan	nan	nan	nan	nan	nan	nan	nan	nan	nan	nan	nan	nan	nan	nan	nan	nan	nan	nan	nan	nan	nan	nan
06-bf7f989e0d9deae6cc8512380b227c51-FixA	nan	nan	nan	nan	nan	nan	nan	nan	nan	nan	nan	nan	nan	nan	nan	nan	nan	nan	nan	nan	nan	nan	nan	nan	nan	nan	nan	nan	nan	nan	nan	nan	nan	nan	nan	nan	nan	nan	nan	nan	nan	nan	nan	nan	nan	nan	nan	nan	nan
06-bf7f989e0d9deae6cc8512380b227c51-FixB	nan	nan	nan	nan	nan	nan	nan	nan	nan	nan	nan	nan	nan	nan	nan	nan	nan	nan	nan	nan	nan	nan	nan	nan	nan	nan	nan	nan	nan	nan	nan	nan	nan	nan	nan	nan	nan	nan	nan	nan	nan	nan	nan	nan	nan	nan	nan	nan	nan
06-bf7f989e0d9deae6cc8512380b227c51-FixC	nan	nan	nan	nan	nan	nan	nan	nan	nan	nan	nan	nan	nan	nan	nan	nan	nan	nan	nan	nan	nan	nan	nan	nan	nan	nan	nan	nan	nan	nan	nan	nan	nan	nan	nan	nan	nan	nan	nan	nan	nan	nan	nan	nan	nan	nan	nan	nan	nan
06-bf7f989e0d9deae6cc8512380b227c51-RegA	6.08504	3.02834	3.15757	4.58382	5.41816	4.53411	3.90315	5.30071	6.47755	5.19516	3.51055	3.71099	4.43221	4.00224	3.43937	3.97263	4.74326	4.80374	5.17675	6.7314	7.42671	5.39892	2.92797	2.56432	3.1534	3.02911	2.71377	3.03003	3.46918	3.33106	2.70578	1.90712	1.2636	1.03428	1.14445	1.36562	1.1986	0.225435	-1.24152	-2.62348	-3.08028	-2.12684	-1.29439	-2.20091	-4.09389	-5.70713	-6.65155	-6.90713	-6.97453
06-bf7f989e0d9deae6cc8512380b227c51-RegB	nan	nan	nan	nan	nan	nan	nan	nan	nan	nan	nan	nan	nan	nan	nan	nan	nan	nan	nan	nan	nan	nan	nan	nan	nan	nan	nan	nan	nan	nan	nan	nan	nan	nan	nan	nan	nan	nan	nan	nan	nan	nan	nan	nan	nan	nan	nan	nan	nan
06-bf7f989e0d9deae6cc8512380b227c51-RegC	nan	nan	nan	nan	nan	nan	nan	nan	nan	nan	nan	nan	nan	nan	nan	nan	nan	nan	nan	nan	nan	nan	nan	nan	nan	nan	nan	nan	nan	nan	nan	nan	nan	nan	nan	nan	nan	nan	nan	nan	nan	nan	nan	nan	nan	nan	nan	nan	nan
06-d75a44800541931e466e0bb1c98cf3cd-FixA	nan	nan	nan	nan	nan	nan	nan	nan	nan	nan	nan	nan	nan	nan	nan	nan	nan	nan	nan	nan	nan	nan	nan	nan	nan	nan	nan	nan	nan	nan	nan	nan	nan	nan	nan	nan	nan	nan	nan	nan	nan	nan	nan	nan	nan	nan	nan	nan	nan
06-d75a44800541931e466e0bb1c98cf3cd-FixB	nan	nan	nan	nan	nan	nan	nan	nan	nan	nan	nan	nan	nan	nan	nan	nan	nan	nan	nan	nan	nan	nan	nan	nan	nan	nan	nan	nan	nan	nan	nan	nan	nan	nan	nan	nan	nan	nan	nan	nan	nan	nan	nan	nan	nan	nan	nan	nan	nan
06-d75a44800541931e466e0bb1c98cf3cd-FixC	nan	nan	nan	nan	nan	nan	nan	nan	nan	nan	nan	nan	nan	nan	nan	nan	nan	nan	nan	nan	nan	nan	nan	nan	nan	nan	nan	nan	nan	nan	nan	nan	nan	nan	nan	nan	nan	nan	nan	nan	nan	nan	nan	nan	nan	nan	nan	nan	nan
[truncated: 2,836 more rows]
[truncated: 719 more columns]
