# Supplementary material for: Statistical framework for validation without ground truth of choroidal thickness changes detection
Source: PLoS One. 2019 Jun 28;14(6):e0218776. doi: 10.1371/journal.pone.0218776 (PMC6599222; doi:10.1371/journal.pone.0218776)
Supplement: S1 Table — (ZIP) [file pone.0218776.s003.zip › S1_Table/Expert1.xlsx]

## Sheet: Expert1
subject	1	2	3	4	5	6	7	8	9	10	11	12	13	14	15	16	17	18	19	20	21	22	23	24	25	26	27	28	29	30	31	32	33	34	35	36	37	38	39	40	41	42	43	44	45	46	47	48	49
01-cfb7d458ea3ef4fc4f27e0eb06be2555-FixA	681.21	685.38	691.07	697.06	702.14	705.6	708.76	713.02	718	722.79	726.28	727.85	729.08	731.48	734.08	735.75	737.61	740.89	744.92	748.58	751.19	752.48	753.51	755.28	757.08	758.06	758.9	760.55	763.23	766.56	768.42	767.17	765.58	766.86	770.62	775.52	780.6	784.96	787.59	788.08	788.81	792.11	796.27	798.98	800.65	802.27	803.95	805.61	807.54
01-cfb7d458ea3ef4fc4f27e0eb06be2555-FixB	649.44	656.93	662.3	666.99	672.39	679.14	684.66	686.83	688.87	694.08	700.45	705.6	711.25	718.91	724.53	724.48	722.9	724.59	728.36	731.7	733.15	732.37	732.66	736.95	742.43	745.54	746.45	746.42	746.93	749.14	752.42	755.62	757.53	757.49	757.38	759.22	762.52	766.15	769.71	773.06	776.55	780.33	783.08	783.77	784.71	788.1	790.88	789.83	788.71
01-cfb7d458ea3ef4fc4f27e0eb06be2555-FixC	672.51	675.12	679.73	684.97	689.51	692.63	696.23	701.95	707.57	710.84	713.49	717.31	720.1	719.73	718.83	720.32	723.09	725.53	728.33	732.47	737.24	741.54	744.34	745.16	745.68	747.62	750.26	752.46	754.1	755.39	756.75	758.55	760.72	763.09	765.52	767.91	770.22	772.49	775.1	778.29	781.19	783.04	784.79	787.6	791.29	795.17	798.17	799.5	800.45
01-cfb7d458ea3ef4fc4f27e0eb06be2555-RegA	659.8	662.32	665.63	669.31	672.95	676.1	678.2	679.1	680.63	684.25	687.96	689.67	690.68	692.72	695.66	698.86	701.81	704.25	707.04	710.87	714.64	717.27	719.81	723.42	727.19	729.99	732.25	734.54	736.48	737.87	740.55	745.98	751.29	753.68	756.01	761.49	767.61	771.06	772.35	772.98	774.03	776.11	778.43	780.06	781.71	784.25	787.29	790.11	792.3
01-cfb7d458ea3ef4fc4f27e0eb06be2555-RegB	675.63	670.3	667.82	667	666.63	665.99	666.27	668.52	671.27	672.88	673.87	675.16	677.12	680	684.07	689.07	692.26	691.62	691.16	694.67	698.44	698.39	697.78	700.29	702.73	701.72	701.06	704.85	709.95	712.41	713.69	716.21	719.96	724.25	728.46	732.07	734.59	735.83	736.76	738.44	740.72	743.18	745.83	748.71	751.77	754.76	756.79	757.32	758.33
01-cfb7d458ea3ef4fc4f27e0eb06be2555-RegC	624.01	616.15	618.76	625.7	630.84	630.44	630.42	636.69	645	650.06	652.87	655.72	659.39	663.97	668.29	671.37	674.5	678.97	683.43	686.47	689.34	693.44	697.55	700.43	703.66	708.68	712.97	714.15	715.23	719.49	724.9	728.76	732.05	736.27	740.53	743.64	746.36	749.63	752.88	755.44	757.99	761.42	765.64	770.03	772.86	772.91	773.03	776.24	780.42
01-1a2d6fed9d23244edd4d50c50d068f88-FixA	679.16	686.93	693.09	698.1	702.44	706.39	709.6	712	715.51	721.46	726.83	728.62	728.9	730.35	732.94	736.01	739.43	742.97	745.51	746.28	747.12	749.88	753.59	756.78	759.31	761.17	761.48	759.88	759.47	763.11	768.35	771.86	772.98	772.35	773.11	777.79	782.8	784.26	785.02	788.63	792.98	795.31	797.37	801.31	804.76	805.11	804.82	806.94	810.05
01-1a2d6fed9d23244edd4d50c50d068f88-FixB	652.82	659.98	663.89	666.89	671.27	678.23	684.4	686.9	689.73	696.66	703.48	705.95	708.38	715.23	722.29	724.87	725.63	727.96	729.83	728.9	727.52	728.61	732.26	737.42	741.49	742.46	742.6	744.41	746.17	746.07	747.33	752.89	758.09	758.11	757.12	760.21	765.08	768.16	769.83	771.58	774.8	780.18	785.11	786.85	786.58	786.29	786.61	787.69	789.59
01-1a2d6fed9d23244edd4d50c50d068f88-FixC	667.76	671.57	677.98	684.79	689.78	691.75	693.67	698.46	704.6	709.91	714.34	718.14	720.68	721.36	720.68	719.78	721.01	726.05	732.15	736.33	739.55	743.3	746.72	748.65	749.47	749.85	749.87	749.77	751.23	755.48	759.99	762.11	763.3	765.56	768.1	769.72	770.91	772.48	774.49	776.82	779.4	782.17	784.89	787.43	790.21	793.66	797.27	800.35	802.48
01-1a2d6fed9d23244edd4d50c50d068f88-RegA	659.2	661.58	665.08	669.11	673.11	676.51	678.79	679.69	680.04	680.96	683.83	689.35	695.18	698.79	700.02	699.86	701.39	706.89	712.58	714.51	714.6	715.73	717.98	720.8	723.99	727.46	731.05	734.7	738.95	744.02	748.24	750.19	751.88	755.56	760.13	763.83	766.29	767.75	769.47	772.56	776.15	779.04	781.33	783.32	784.66	785.08	785.83	788.19	791.42
01-1a2d6fed9d23244edd4d50c50d068f88-RegB	676.13	669.24	665.8	664.74	664.99	665.84	668.09	672.07	674.75	673.66	672.1	673.78	677.95	682.79	686.69	688.65	689.83	691.62	693.78	695.72	697.27	698.34	698.99	699.37	699.95	701.17	703.07	705.53	708.36	711.33	714.05	716.38	719.42	724.17	729.44	733.63	736.03	736.61	737.53	740.63	743.45	743.46	743.68	747.49	752.32	754.83	756.31	758.74	760.81
01-1a2d6fed9d23244edd4d50c50d068f88-RegC	622.33	620.82	622.48	625.66	628.7	630.61	633.17	637.98	642.98	646.21	649.96	656.37	662.37	664.98	667.21	672.17	676.57	677.21	678.37	684.47	691.99	696.6	699.67	703.4	706.74	708.34	709.33	711.37	715.53	721.99	727.92	730.7	732.6	736.44	741.36	745.75	749.5	752.79	755.33	757.05	759.82	765.22	770.87	773.88	774.51	774.15	775.25	779.6	784.2
01-eb97e7204c6191e141cb459c65307b66-FixA	687.7	688.39	689.17	690.83	694.04	699.26	705.55	711.51	715.66	717.58	721.36	724.61	729.71	732.49	733.93	735.82	737.15	736.95	737.01	739.18	742.37	744.94	746.81	748.46	750.76	752.55	756.05	760.62	763	760.65	758.2	760.56	765.68	769.65	769.78	770.12	769.96	774.08	780.62	786.45	791.3	795.6	795.83	795.6	796.93	801.38	806.44	809.1	810.49
01-eb97e7204c6191e141cb459c65307b66-FixB	645.67	644.39	659.87	668.7	672.82	673.05	680.5	682.98	685.27	681.17	701.01	704.84	708.15	705.08	715.52	719.02	724.3	724.77	724.84	726.17	729.92	735.32	737.05	740.36	743.58	744.79	749.04	750.6	751.71	753.31	752.51	748.73	746.65	751.02	757.52	763.26	764.13	766.44	770.25	773.79	777.52	778.8	778.07	780.66	785.01	785.86	787.73	792.68	796.84
01-eb97e7204c6191e141cb459c65307b66-FixC	676.33	675.53	681.58	678.31	682.7	691.52	697.36	702.7	706.81	714.95	712.08	709.59	709.35	714.17	715.03	719.69	723.99	724.87	725.52	730.61	736.05	737.56	740.9	741.29	743.1	744.11	744.82	749.91	754.03	756.07	757.78	758.84	760.51	761.17	759.49	764.03	767.45	770.51	772.8	774.97	778.95	783.81	785.34	789.81	793.22	794.69	794.98	797.45	801.26
01-eb97e7204c6191e141cb459c65307b66-RegA	656.71	663.6	668.58	672.69	671.05	670.53	672.16	676.34	682.42	685.83	687.17	687.9	689	691.26	695.44	700.74	704.57	704.97	704.8	707.38	711.82	716.41	719.92	721.84	723.38	725.59	728.24	730.78	733.08	735.14	736.73	741.14	745.93	751.68	756.57	759.22	762.42	764.35	768.18	771.29	773.5	775.36	777.6	780.81	783.83	786.87	789.11	789.93	790.52
01-eb97e7204c6191e141cb459c65307b66-RegB	674.44	645.05	665.94	670.78	668.05	670.15	669.88	668.93	662.16	677.47	676.38	680.18	680.81	679.86	679.05	680.97	685.47	693.2	696.41	694.19	692.07	694.29	697.43	698.12	698.79	704.02	708.25	707.86	705.8	707.25	710.95	717.1	721.31	723.28	723.95	726.35	732.05	736.03	739.98	741.02	741.74	745.07	746.92	744.95	746.18	749.81	755.46	759.05	762.52
01-eb97e7204c6191e141cb459c65307b66-RegC	628.42	617.36	618.46	622.45	622.55	626.81	629.94	627.6	642.12	627.34	649.14	651.48	653.41	657.78	663.21	666.31	669.87	675.89	683.34	685.58	686.53	689.2	693.35	697.49	701.81	705.2	709.91	717.13	722.34	720.14	718.18	724.2	731.67	736.31	738.95	743.28	748.39	749.19	750.77	753.83	755.88	754.39	758.91	765.88	766.59	771.06	774.01	775.76	776.29
01-a0d7d61fb5cd943b985ec1f2d4c41b60-FixA	nan	nan	nan	nan	nan	nan	nan	nan	nan	nan	nan	nan	nan	nan	nan	nan	nan	nan	nan	nan	nan	nan	nan	nan	nan	nan	nan	nan	nan	nan	nan	nan	nan	nan	nan	nan	nan	nan	nan	nan	nan	nan	nan	nan	nan	nan	nan	nan	nan
01-a0d7d61fb5cd943b985ec1f2d4c41b60-FixB	nan	nan	nan	nan	nan	nan	nan	nan	nan	nan	nan	nan	nan	nan	nan	nan	nan	nan	nan	nan	nan	nan	nan	nan	nan	nan	nan	nan	nan	nan	nan	nan	nan	nan	nan	nan	nan	nan	nan	nan	nan	nan	nan	nan	nan	nan	nan	nan	nan
01-a0d7d61fb5cd943b985ec1f2d4c41b60-FixC	nan	nan	nan	nan	nan	nan	nan	nan	nan	nan	nan	nan	nan	nan	nan	nan	nan	nan	nan	nan	nan	nan	nan	nan	nan	nan	nan	nan	nan	nan	nan	nan	nan	nan	nan	nan	nan	nan	nan	nan	nan	nan	nan	nan	nan	nan	nan	nan	nan
01-a0d7d61fb5cd943b985ec1f2d4c41b60-RegA	nan	nan	nan	nan	nan	nan	nan	nan	nan	nan	nan	nan	nan	nan	nan	nan	nan	nan	nan	nan	nan	nan	nan	nan	nan	nan	nan	nan	nan	nan	nan	nan	nan	nan	nan	nan	nan	nan	nan	nan	nan	nan	nan	nan	nan	nan	nan	nan	nan
01-a0d7d61fb5cd943b985ec1f2d4c41b60-RegB	nan	nan	nan	nan	nan	nan	nan	nan	nan	nan	nan	nan	nan	nan	nan	nan	nan	nan	nan	nan	nan	nan	nan	nan	nan	nan	nan	nan	nan	nan	nan	nan	nan	nan	nan	nan	nan	nan	nan	nan	nan	nan	nan	nan	nan	nan	nan	nan	nan
01-a0d7d61fb5cd943b985ec1f2d4c41b60-RegC	nan	nan	nan	nan	nan	nan	nan	nan	nan	nan	nan	nan	nan	nan	nan	nan	nan	nan	nan	nan	nan	nan	nan	nan	nan	nan	nan	nan	nan	nan	nan	nan	nan	nan	nan	nan	nan	nan	nan	nan	nan	nan	nan	nan	nan	nan	nan	nan	nan
01-5084aa77e3950fa577962c870e76ef77-FixA	nan	nan	nan	nan	nan	nan	nan	nan	nan	nan	nan	nan	nan	nan	nan	nan	nan	nan	nan	nan	nan	nan	nan	nan	nan	nan	nan	nan	nan	nan	nan	nan	nan	nan	nan	nan	nan	nan	nan	nan	nan	nan	nan	nan	nan	nan	nan	nan	nan
01-5084aa77e3950fa577962c870e76ef77-FixB	nan	nan	nan	nan	nan	nan	nan	nan	nan	nan	nan	nan	nan	nan	nan	nan	nan	nan	nan	nan	nan	nan	nan	nan	nan	nan	nan	nan	nan	nan	nan	nan	nan	nan	nan	nan	nan	nan	nan	nan	nan	nan	nan	nan	nan	nan	nan	nan	nan
01-5084aa77e3950fa577962c870e76ef77-FixC	nan	nan	nan	nan	nan	nan	nan	nan	nan	nan	nan	nan	nan	nan	nan	nan	nan	nan	nan	nan	nan	nan	nan	nan	nan	nan	nan	nan	nan	nan	nan	nan	nan	nan	nan	nan	nan	nan	nan	nan	nan	nan	nan	nan	nan	nan	nan	nan	nan
01-5084aa77e3950fa577962c870e76ef77-RegA	nan	nan	nan	nan	nan	nan	nan	nan	nan	nan	nan	nan	nan	nan	nan	nan	nan	nan	nan	nan	nan	nan	nan	nan	nan	nan	nan	nan	nan	nan	nan	nan	nan	nan	nan	nan	nan	nan	nan	nan	nan	nan	nan	nan	nan	nan	nan	nan	nan
01-5084aa77e3950fa577962c870e76ef77-RegB	nan	nan	nan	nan	nan	nan	nan	nan	nan	nan	nan	nan	nan	nan	nan	nan	nan	nan	nan	nan	nan	nan	nan	nan	nan	nan	nan	nan	nan	nan	nan	nan	nan	nan	nan	nan	nan	nan	nan	nan	nan	nan	nan	nan	nan	nan	nan	nan	nan
01-5084aa77e3950fa577962c870e76ef77-RegC	nan	nan	nan	nan	nan	nan	nan	nan	nan	nan	nan	nan	nan	nan	nan	nan	nan	nan	nan	nan	nan	nan	nan	nan	nan	nan	nan	nan	nan	nan	nan	nan	nan	nan	nan	nan	nan	nan	nan	nan	nan	nan	nan	nan	nan	nan	nan	nan	nan
01-b4cc9a8c47750b239b1b52b2d0974984-FixA	nan	nan	nan	nan	nan	nan	nan	nan	nan	nan	nan	nan	nan	nan	nan	nan	nan	nan	nan	nan	nan	nan	nan	nan	nan	nan	nan	nan	nan	nan	nan	nan	nan	nan	nan	nan	nan	nan	nan	nan	nan	nan	nan	nan	nan	nan	nan	nan	nan
01-b4cc9a8c47750b239b1b52b2d0974984-FixB	nan	nan	nan	nan	nan	nan	nan	nan	nan	nan	nan	nan	nan	nan	nan	nan	nan	nan	nan	nan	nan	nan	nan	nan	nan	nan	nan	nan	nan	nan	nan	nan	nan	nan	nan	nan	nan	nan	nan	nan	nan	nan	nan	nan	nan	nan	nan	nan	nan
01-b4cc9a8c47750b239b1b52b2d0974984-FixC	nan	nan	nan	nan	nan	nan	nan	nan	nan	nan	nan	nan	nan	nan	nan	nan	nan	nan	nan	nan	nan	nan	nan	nan	nan	nan	nan	nan	nan	nan	nan	nan	nan	nan	nan	nan	nan	nan	nan	nan	nan	nan	nan	nan	nan	nan	nan	nan	nan
01-b4cc9a8c47750b239b1b52b2d0974984-RegA	nan	nan	nan	nan	nan	nan	nan	nan	nan	nan	nan	nan	nan	nan	nan	nan	nan	nan	nan	nan	nan	nan	nan	nan	nan	nan	nan	nan	nan	nan	nan	nan	nan	nan	nan	nan	nan	nan	nan	nan	nan	nan	nan	nan	nan	nan	nan	nan	nan
01-b4cc9a8c47750b239b1b52b2d0974984-RegB	nan	nan	nan	nan	nan	nan	nan	nan	nan	nan	nan	nan	nan	nan	nan	nan	nan	nan	nan	nan	nan	nan	nan	nan	nan	nan	nan	nan	nan	nan	nan	nan	nan	nan	nan	nan	nan	nan	nan	nan	nan	nan	nan	nan	nan	nan	nan	nan	nan
01-b4cc9a8c47750b239b1b52b2d0974984-RegC	nan	nan	nan	nan	nan	nan	nan	nan	nan	nan	nan	nan	nan	nan	nan	nan	nan	nan	nan	nan	nan	nan	nan	nan	nan	nan	nan	nan	nan	nan	nan	nan	nan	nan	nan	nan	nan	nan	nan	nan	nan	nan	nan	nan	nan	nan	nan	nan	nan
01-01e7b55eaccd340faab4a688d59ce227-FixA	846.18	846.22	848.41	851.21	853.11	853.27	853.66	855.89	857.16	855.08	853.49	856.24	860.49	862.81	864.53	867.46	870.24	871.25	871.18	871.19	871.8	873.21	875.09	876.93	877.93	877.73	878.31	881.35	884.57	885.56	886.27	889.01	892.21	894.04	896.53	901.75	906.96	909.12	910.1	912.46	915.44	917.53	918.27	917.81	917.59	918.93	920.67	921.36	921.8
01-01e7b55eaccd340faab4a688d59ce227-FixB	841.22	839.37	837.25	835.55	834.97	835.94	837.69	839.27	839.99	839.62	839.23	839.88	841.12	842.46	845	849.34	852.19	850.84	849.48	852.32	856.01	856.65	856.82	859.45	861.48	859.88	858.94	862.83	866.15	863.45	860.84	865.13	871.77	874.85	876.43	879.85	883.59	885.63	887.86	892.22	895.72	895.19	893.3	893.49	894.97	896.11	897.24	898.98	900.57
01-01e7b55eaccd340faab4a688d59ce227-FixC	856.06	858.13	858.29	857.86	858.16	859.91	861.5	861.32	860.09	859.57	863.13	872.7	882.43	886.51	887.76	890.06	892.3	892.85	893.56	896.16	898.01	896.67	895.74	898.74	901.72	900.53	898.87	901.2	905.66	909.4	912.92	917.22	921.35	924.23	926.71	929.76	932.42	933.81	936.05	941.05	945.78	946.9	946.25	946.55	947.85	949.36	950.41	950.7	951.67
01-01e7b55eaccd340faab4a688d59ce227-RegA	829.66	836.99	840.76	842.82	845.04	848.58	851.63	852.44	852.42	853.33	855.02	856.91	858.75	860.46	862.13	863.85	865.26	866.23	868.04	871.59	874.53	874.55	873.2	872.62	873.01	873.95	874.93	875.61	876.93	879.82	883.7	887.51	889.81	889.6	888.41	888.21	889.94	893.68	896.97	897.57	897.58	899.47	901.46	901.42	901.2	903.22	906.67	910.04	912.88
01-01e7b55eaccd340faab4a688d59ce227-RegB	829.78	836.37	839.62	841.41	843.64	847.41	850.59	851.24	851.41	853.5	857.01	860.71	863.33	864.21	865.21	867.95	870.31	870.2	869.91	872.02	875.2	877.52	878.72	879.18	880.13	882.46	884.67	885.25	885.45	886.92	889.62	892.82	894.87	894.56	893.7	894.47	896.49	898.74	900.39	900.96	901.37	902.57	903.94	904.78	906.06	908.73	911.18	911.79	912.63
01-01e7b55eaccd340faab4a688d59ce227-RegC	818.57	824.41	829.53	833.62	836.35	837.65	838.32	839.27	840.88	843.2	845.52	847.17	848.32	849.25	849.68	849.46	849.51	850.74	852.88	855.26	856.76	856.72	856.85	858.76	860.65	860.6	860.02	860.8	862.84	865.54	868.31	870.7	872.75	874.58	876.11	877.33	878.96	881.63	884.68	887.13	888.37	888.3	888.74	891.31	893.96	894.59	896.19	901.64	906.51
01-b880a0b4b49867fe873d99e6161e83d1-FixA	851.71	848	847.6	849.22	851.59	853.67	855.4	856.75	856.66	854.68	853.81	856.76	861.1	863.99	866.33	869.26	870.79	869.38	869.05	873.24	876.65	874.11	871.11	873.81	878.54	880.48	881.38	883.78	885.46	884.26	884.03	888.59	893.83	895.28	896.67	902.31	908.43	910.49	910.87	913.06	916.19	918.39	918.89	917.72	917.08	918.94	921.21	921.4	920.8
01-b880a0b4b49867fe873d99e6161e83d1-FixB	844.02	836.7	833.66	833.6	835.21	837.2	838.33	837.87	836.91	836.75	837.49	838.93	841.02	843.7	846.83	850.12	852.65	853.66	853.87	854.26	855.15	856.58	858.06	858.99	859.04	858.38	859.16	862.96	866.53	866.56	865.58	866.87	869.75	872.83	876.47	880.99	884.24	884.45	884.69	888.15	892.14	893.32	893.55	895.43	897.79	898.9	899.61	901.03	901.69
01-b880a0b4b49867fe873d99e6161e83d1-FixC	860.19	856.5	856.78	859.22	862.03	863.82	864.74	865.04	863.48	859.94	860.39	869.68	881.27	887.77	890.48	892.5	894.85	897.56	898.71	896.79	894.22	893.9	896.17	900.21	903.15	902.75	902.2	904.87	908.44	910.02	911.43	914.95	919.25	922.46	924.96	927.63	930.69	934.13	937.65	940.99	944.23	947.32	949.09	948.66	948.26	950.2	952.97	954.44	954.99
01-b880a0b4b49867fe873d99e6161e83d1-RegA	827.93	837.99	843.11	845.25	846.34	848.01	850.58	853.82	856.71	858.32	859.09	859.82	861.4	864.16	866.02	865.26	864.38	865.93	868	868.27	867.72	868.02	869.8	872.93	874.98	874.13	873.89	877.67	881.95	882.82	883.36	887.03	890.17	888.76	886.26	887.1	890.31	893.56	895.19	894.58	895.1	899.6	902.88	899.86	896.99	901.61	909.27	913.4	914.18
01-b880a0b4b49867fe873d99e6161e83d1-RegB	828.22	834.78	839.95	843.62	845.7	846.45	847.61	850.74	855.12	859.2	860.69	858.5	857.63	862.32	867.19	866.76	865.98	870.2	874.96	875.16	874.19	876.35	880.04	882.56	883.33	882.75	882.87	885.21	886.87	885.3	884.86	889.82	895.5	896.44	895.06	895.29	897.79	901.92	905.27	905.64	904.08	902.48	902.37	904.68	908.13	911.17	913.92	916.68	918.09
01-b880a0b4b49867fe873d99e6161e83d1-RegC	819.1	827.75	830.39	830.63	832.06	836.93	841.9	843.45	842.91	842.65	843.94	847.25	850.64	852.22	852.88	853.77	854.05	852.89	851.81	852.46	854.4	856.52	857.32	856.16	856.37	860.75	864.64	863.55	862.46	866.85	872.62	874.52	874.26	874.86	876.68	879.11	880.69	880.44	880.83	884.31	888.52	890.49	890.91	891.34	892.13	893.42	895.72	899.18	901.72
01-ba3c26541a39ffdf18a5cb6bc1c02a76-FixA	840.84	844.49	842.71	844.07	845.59	854.97	852.85	849.27	848.09	852.15	854.61	860.5	860.57	864.05	868.7	871.51	869.54	872.25	874.97	873.07	871.39	872.53	873.63	880.68	874.95	873.21	871.73	877.87	884.55	884.77	884.28	888.59	889.15	894.87	900.01	898.16	895.86	900.64	908.27	912.75	915.65	911.37	910.12	914.66	918.4	918.11	916.98	919	922.05
01-ba3c26541a39ffdf18a5cb6bc1c02a76-FixB	840.9	827.93	831.57	839.15	829.41	839.59	833.06	832.03	832.31	832.92	835.41	826.45	832.7	838.29	843.66	847.93	848.1	852.26	857.21	857.79	857.05	854.76	852.91	860.72	858.43	860.48	860.41	863.03	866.45	862.06	862.46	868.39	866.89	868.76	873.32	875.14	877.39	884.36	891.13	892.56	893.96	893.15	892.12	892.18	890.46	890.34	890.61	889.58	891.38
01-ba3c26541a39ffdf18a5cb6bc1c02a76-FixC	847.63	858.04	856.08	861.72	851.73	863.19	858.85	860.65	865.34	871.29	863.65	895.28	882.87	881.23	887.69	893.32	892.35	890.97	890.99	892.2	894.84	896.92	896	900.96	895.46	897.47	900.12	907.64	912.18	919.38	919.28	921.72	920.07	920.77	924.32	927.08	930.91	935.61	939.38	940.6	940.73	935.6	938.73	942.16	944.52	944.38	943.82	945.37	949.04
01-ba3c26541a39ffdf18a5cb6bc1c02a76-RegA	832.17	841.09	837.81	839.26	841.58	841.98	842	843.59	846.33	849.45	852.63	855.62	857.83	859.01	858.78	861.15	863.92	864.73	864.15	863.66	864.57	867.58	870.45	871.23	871.52	874.16	876.16	874.45	875.63	878.65	881.01	880.31	881.68	886.03	892.45	894.54	892.36	892.9	895.54	903.12	904.74	900.52	897.4	902.62	907.87	909.75	907.16	908.19	913.08
01-ba3c26541a39ffdf18a5cb6bc1c02a76-RegB	832.04	844.93	841.88	841.79	842.88	843.71	844.02	846.95	849.08	849.6	851.31	856.47	861.42	862.27	860.47	862.25	865.01	865.26	866.14	865.36	868.51	869.42	869.88	872.28	875.33	878.37	880.84	881.09	886.42	891.8	894.82	891.93	889.48	891.05	895.48	896.66	894.35	894.39	895.83	901.33	901.74	901.4	903.52	903.74	901.66	904.98	908.79	914.45	920.17
01-ba3c26541a39ffdf18a5cb6bc1c02a76-RegC	820.67	833	831.35	833.18	835.15	835.12	834.91	836.81	840.1	842.44	843.22	842.62	842.47	844.07	844.74	845.86	846.78	848.01	849.2	856.19	855	855.25	856.56	858.15	857.72	855.12	853.48	855.19	859.61	861.76	862.45	867.39	874.89	875.7	875.62	875.23	875.32	882.1	887.9	891.21	887.85	888.04	888.72	887.28	886.71	894.03	899.38	899.68	900.48
01-24ef36defce471dfc7521f94d97adfb7-FixA	549.18	553	554.17	554.61	556.23	560.25	565.06	568.88	572.21	575.81	579.19	581.92	585.04	589.7	595.72	602.34	607.55	609.74	610.27	610.84	611.1	610.93	613.64	621.46	628.19	627.97	626.79	631.46	638.28	641.91	642.9	643.31	644.78	648.31	652.66	656.19	658.5	659.87	662.3	667.4	672.73	675.53	676.77	678.23	680.22	682.8	686.83	692.73	697.73
01-24ef36defce471dfc7521f94d97adfb7-FixB	597.08	nan	nan	nan	nan	nan	nan	nan	nan	nan	nan	nan	nan	nan	628.16	nan	nan	nan	641.3	641.27	641.19	640.06	642.13	650.59	657.84	656.59	653.86	657.8	664.1	666.45	665.09	662.3	661.51	665.14	669.67	670.97	669.74	668.11	668.51	672.41	676.55	677.42	676.86	677.62	679.46	681.47	683.96	687.26	690.14
01-24ef36defce471dfc7521f94d97adfb7-FixC	523.48	519.62	521.95	527.39	532.89	536.45	540.55	547.76	556.47	564.31	570.25	574.09	577.8	583.37	590.69	598.8	605.52	608.98	610.05	610.19	610.13	610.87	615.35	625.21	634.03	635.68	634.99	638.16	644.11	649.98	653.93	655.14	656.21	659.97	666.01	672.79	677.67	678.93	680.47	686.34	693.76	698.83	701.48	702.57	702.11	700.76	703.68	714.71	725.03
01-24ef36defce471dfc7521f94d97adfb7-RegA	448.52	445.81	448.29	453.85	460.35	465.79	468.69	468.67	469.29	473.7	479.25	482.87	485.79	489.75	493.74	496.79	500.81	507.43	513.7	516.56	517.8	519.96	523.42	527.76	531.91	534.84	536.71	538.17	540.63	544.99	548.92	550.31	552.06	557.3	563.73	568.24	570.89	572.71	574.92	578.32	581.63	583.72	586.9	593.5	600.84	605.66	608.88	612.26	615.69
01-24ef36defce471dfc7521f94d97adfb7-RegB	447.17	nan	nan	nan	nan	nan	nan	nan	nan	nan	nan	nan	nan	nan	480.44	nan	nan	nan	494	498.52	501.82	503.76	506.76	512.81	519.19	522.76	524.28	525.43	526.97	529.37	532.94	537.55	541.63	543.91	546.47	551.42	556.83	560.25	562.31	564.37	567.11	571.06	576.88	584.76	592.46	597.8	602.28	607.71	612.34
01-24ef36defce471dfc7521f94d97adfb7-RegC	448.99	446.21	449.79	456.81	464.37	469.87	472.01	470.81	470.5	474.76	480.57	484.39	487.81	492.87	497.86	500.94	503.57	507.51	511.94	515.6	518.47	520.99	524.47	529.71	534.39	536.11	535.91	535.78	537.73	542.78	547.52	548.76	550.09	555.34	560.94	562.81	564.14	568.77	574.08	576.47	576.4	575.77	577.8	584.66	592.1	595.19	595.06	594.61	596.52
01-53dd48af2af790afc27836a0a72c6f66-FixA	546.58	551.2	553.61	555.22	557.43	561.13	565.11	568.25	572.12	578.16	584.56	589.15	591.82	593.51	597.45	605.7	612.99	613.96	611.01	608.32	608.69	613.45	619.23	622.5	624.66	627.77	631.04	633.43	636.29	640.89	645.03	646.59	647.8	651.39	656.48	661.1	662.89	660.74	659.82	665.12	672.31	675.72	676.08	675.83	676.85	680.3	684.84	688.81	692.88
01-53dd48af2af790afc27836a0a72c6f66-FixB	nan	nan	nan	nan	nan	601.39	600.7	604.43	610.19	nan	nan	nan	nan	625.62	625.45	nan	nan	nan	nan	641.49	641.57	642.25	644.42	649	654.36	658.56	661.26	662.73	664.13	666.31	667.67	666.72	665.27	665.57	667.49	669.99	671.06	669.5	669.2	673.69	678.19	677.43	675.31	676.84	679.69	680.62	682.36	687.91	693.27
01-53dd48af2af790afc27836a0a72c6f66-FixC	521.83	519.99	523.59	529.24	533.54	534.88	538.84	550	561.38	565.88	568.19	574	580.61	584.78	590.13	600.01	608.89	611.05	609.73	609.5	610.3	611.69	616.72	627.35	636.78	638.45	637.55	640.62	645.77	649.67	652.81	656.29	659.21	660.87	664.21	671.71	679.21	682.2	683.41	686.78	692.28	698.52	703.21	704.49	703.6	703.01	706.48	716.33	725.91
01-53dd48af2af790afc27836a0a72c6f66-RegA	449.95	448.91	449.93	452.71	456.93	461.98	466.07	468.05	470.68	476.49	482.85	486.75	489.06	491.48	495.06	500.11	504.38	506.21	509.15	516.24	522.37	522.57	522.06	526.55	532.04	533.55	533.63	536.08	540.97	547.11	552.1	554.09	554.9	556.9	560.2	564.24	568.32	571.92	575.5	579.56	583.3	586.14	590.32	597.78	605.3	609.29	611.87	615.89	619.78
01-53dd48af2af790afc27836a0a72c6f66-RegB	nan	nan	nan	nan	nan	452.92	455.83	458.71	461.41	nan	nan	nan	nan	476.63	479.12	nan	nan	nan	nan	497.93	504.22	504.6	505.45	513.18	521.36	522.81	522.2	525.48	529.75	531.07	531.74	534.83	539.05	542.52	546.31	551.6	556.45	558.88	560.83	564.58	568.56	571.09	575.24	583.92	592.55	596.25	598.72	604.5	609.66
01-53dd48af2af790afc27836a0a72c6f66-RegC	452.13	450.12	450.53	453.78	460.24	469.12	474.75	472.81	469.63	472.02	477.58	482.44	486.62	490.95	495.4	499.79	504.26	508.91	513.3	516.96	519.66	521.64	524.78	530.38	535.37	536.88	538.04	542.14	545.73	545.16	544.12	547.03	552.38	557.32	560.56	561.8	563.27	567.13	571.84	575.19	576.91	577.57	579.28	583.8	589.31	593.34	595.4	595.96	597.06
01-a695c46ddbff6aec9dabdaf16e0c204f-FixA	544.98	542.35	550.34	556.01	559.92	559.91	562.7	567.35	571.74	573.68	575.47	579.76	585.55	590.78	586.6	577.53	605.58	608.22	610.63	612.76	612.13	613.33	610.63	616.94	625.43	626.4	628.18	624.96	638.47	636.03	636.69	640.51	643.62	648.08	650.25	653.68	661.16	661.94	660.43	667.41	672.28	671.86	676.05	680.63	683.41	683.17	680.43	693.71	692.35
01-a695c46ddbff6aec9dabdaf16e0c204f-FixB	596.14	578.12	nan	nan	nan	nan	nan	598.83	nan	nan	611.16	613.93	nan	nan	nan	619.73	nan	nan	642.97	644.28	643.85	650.86	644.52	643.85	652.05	656.43	652.06	649.98	664.97	658.49	656.55	662.23	661.22	666.03	664.51	665.58	666.53	667.13	664.47	670.86	675.13	675	675.76	676.67	677.25	679.6	679.85	685.11	683.24
01-a695c46ddbff6aec9dabdaf16e0c204f-FixC	520.15	522.67	522.76	525.8	530.17	538.55	547.64	562.76	552.96	568.52	570.99	575.97	580.23	592.37	588.08	577.59	604.25	606.14	606.41	609.94	612.63	622.04	615.48	629.71	629.18	630.08	628.82	627.47	640.59	644.34	650.77	651.85	648.52	655.71	666.68	672.75	676.58	673.62	672.17	681.58	691.2	689.56	695.72	696.58	703.2	710.41	711.67	731.21	720.86
01-a695c46ddbff6aec9dabdaf16e0c204f-RegA	447.41	452.32	449.92	454.25	456.19	458.35	463.99	474.68	472.57	463.51	475.74	480.87	482.54	483.08	493.89	504.21	502.82	501.27	516.22	513.16	512.69	517.22	521.16	513.45	528	530.47	535.38	532.61	537.91	536.24	536.11	541.55	551.65	557.07	559.97	564.09	570.01	571.49	572.57	577.77	583.38	585.35	584.86	583.46	604.31	605.27	609.22	611.6	614.06
01-a695c46ddbff6aec9dabdaf16e0c204f-RegB	453.86	444.03	nan	nan	nan	nan	nan	452.3	nan	nan	462.4	468.86	nan	nan	nan	488.91	nan	nan	494.7	495.14	498.25	503.43	507.61	497.74	510.13	514.79	522.22	516.92	521.78	524.87	530.01	531.71	536.64	537.68	547.12	552.68	558.68	557.54	558.21	567.38	570.49	572.2	572.31	571.64	592.28	595.59	600.95	605.94	612.37
01-a695c46ddbff6aec9dabdaf16e0c204f-RegC	444.21	455.26	449.11	455.95	463.74	464.57	468.57	480.93	476.98	470.21	481.68	485.66	484.94	482.89	492.25	502.35	501.3	500.02	510.65	514.07	519.28	520.37	522.96	512.37	525.98	528.76	532.47	530.65	538.77	544.11	545.05	545.56	547.4	558.58	556.94	561.06	565.25	569.6	572.36	576.2	578.96	575.53	572.23	567.05	587.24	588.64	595.17	595.84	593.6
01-95a424b417e625b3c49616005e52aa1c-FixA	1063.44	1062.92	1062.26	1062.08	1062.98	1065.2	1067.37	1068.41	1069.91	1073.37	1077.15	1079.32	1080.4	1081.43	1083.15	1085.99	1089.45	1092.85	1095.77	1097.9	1099.15	1099.64	1100.14	1101.45	1103.6	1106.41	1109.29	1111.74	1113.97	1116.34	1118.88	1121.41	1123.29	1124	1124.42	1125.61	1127.99	1131.54	1134.96	1136.99	1138.31	1139.96	1142.14	1144.82	1148.05	1151.79	1155.25	1157.73	1159.9
01-95a424b417e625b3c49616005e52aa1c-FixB	1053.25	1058.22	1059.16	1058.2	1057.5	1058.68	1061.19	1064.06	1066.78	1068.91	1070.01	1070.12	1071.29	1075.18	1079.57	1082.09	1084	1086.93	1089.96	1091.9	1093.28	1094.85	1096.25	1097.27	1099.5	1104.16	1108.46	1109.74	1110.55	1113.8	1117.46	1119.07	1120.58	1124.2	1127.79	1128.95	1129.71	1132.56	1136.1	1138.43	1140.54	1143.71	1146.81	1148.59	1150.54	1154.24	1157.88	1159.45	1160.49
01-95a424b417e625b3c49616005e52aa1c-FixC	1076.7	1074.76	1077.21	1082.03	1087.18	1090.87	1092.25	1091.26	1090.11	1090.96	1093.41	1096.35	1098.67	1099.63	1100.18	1101.33	1102.64	1103.55	1104.58	1106.25	1107.84	1108.68	1109.76	1112.17	1115.4	1118.45	1120	1119.25	1118.2	1119.07	1121.52	1124.5	1126.66	1127.02	1126.6	1126.8	1128.21	1130.87	1133.35	1134.26	1134.46	1135.25	1137.05	1139.85	1142.77	1145.1	1148.3	1153.8	1159.86
01-95a424b417e625b3c49616005e52aa1c-RegA	1065.98	1066.51	1067.12	1067.96	1069.16	1070.76	1072.41	1073.74	1074.84	1075.83	1076.81	1077.84	1079.26	1081.23	1083.16	1084.41	1085	1085.42	1087.42	1092.2	1096.96	1099.04	1100.79	1104.86	1109.42	1112.02	1112.98	1113.41	1114.64	1117.63	1121.42	1124.62	1126.35	1126.55	1128.2	1133.65	1138.74	1139.15	1138.58	1141.6	1145.82	1147.96	1149.82	1153.87	1158.68	1162.16	1164.43	1166.06	1166.55
01-95a424b417e625b3c49616005e52aa1c-RegB	1059.46	1062.8	1063.75	1064.12	1065.73	1069.35	1071.51	1069.53	1068.56	1073.65	1081.36	1086.94	1089.25	1088.88	1089.54	1094.1	1098.14	1097.39	1096.27	1099.81	1105.57	1109.92	1112.58	1114.26	1115.96	1118.35	1120.49	1121.48	1122.56	1125.1	1128.26	1131.13	1135.08	1141.28	1147.07	1149.59	1150	1150.43	1152.19	1155.93	1160.21	1163.34	1165.1	1166	1167.95	1172.43	1176.9	1178.49	1178.33
01-95a424b417e625b3c49616005e52aa1c-RegC	1038.76	1038.88	1041.24	1044.52	1047.42	1049.04	1050.1	1051.28	1051.43	1049.61	1047.8	1048.02	1049.29	1050.22	1050.84	1051.61	1053.11	1055.63	1058.26	1060.26	1063.2	1068.26	1072.38	1072.4	1069.75	1067.14	1067.44	1072.33	1078	1080.42	1081.48	1083.85	1086.34	1087.4	1088.5	1091.41	1095.32	1098.91	1102.07	1104.94	1107.48	1109.76	1112.5	1116.38	1120.66	1124.27	1126.35	1126.63	1127.24
01-e7297e82c055894c8094f0dc2d616655-FixA	1056.41	1060.15	1062.3	1063.65	1064.99	1066.85	1068.66	1069.82	1070.89	1072.54	1074.83	1077.59	1080.12	1081.91	1083.56	1085.75	1087.98	1089.87	1092.62	1097.18	1101.62	1104.01	1105.76	1108.58	1111.35	1112.69	1113.34	1114.31	1114.96	1114.75	1115.28	1118.07	1121.49	1123.68	1125.85	1129.46	1133.28	1135.76	1137.58	1139.71	1141.63	1142.74	1144.03	1146.55	1149.45	1151.56	1152.99	1154.35	1156.68
01-e7297e82c055894c8094f0dc2d616655-FixB	1056.82	1058.1	1060.41	1062.7	1063.92	1063.48	1062.71	1063.11	1065.19	1068.68	1071.43	1071.76	1072.09	1074.83	1078.12	1079.84	1081.75	1085.76	1090.02	1092.47	1094.41	1097.31	1099.69	1100.09	1100.88	1104.39	1108.25	1109.87	1111.42	1115.27	1118.68	1118.94	1119.71	1124.76	1130.13	1131.31	1131.29	1133.84	1136.54	1136.53	1137.35	1142.84	1149.65	1153.4	1154.84	1155.95	1157.48	1159.57	1161.2
01-e7297e82c055894c8094f0dc2d616655-FixC	1077.36	1076.05	1080.4	1086.59	1090.84	1090.68	1089.13	1089.62	1091.53	1093.44	1094.89	1095.85	1097.06	1099.21	1101.99	1104.7	1106.11	1105.46	1104.6	1105.44	1107.21	1108.93	1111.82	1116.69	1119.79	1117.8	1114.89	1115.68	1117.91	1118.52	1119.42	1122.82	1126.07	1126.32	1126.01	1128.06	1130.58	1131.22	1131.79	1134.44	1137.54	1138.95	1139.58	1140.92	1143.22	1146.34	1149.95	1153.74	1157.41
01-e7297e82c055894c8094f0dc2d616655-RegA	1065.92	1067.29	1067.18	1066.89	1067.71	1070.35	1073.01	1074.05	1074.96	1077.23	1079.02	1078.5	1077.35	1077.84	1080.92	1086.33	1090.25	1089.62	1088.63	1091.65	1095.62	1096.89	1097.86	1101.42	1105.61	1107.92	1109.36	1111.55	1114.48	1117.69	1120.78	1123.59	1127.12	1131.92	1135.07	1134	1132.36	1134.45	1139.44	1145.07	1149.43	1151.35	1152.66	1155.44	1158.8	1161.31	1162.95	1164.02	1164.05
01-e7297e82c055894c8094f0dc2d616655-RegB	1061.84	1064.43	1065.43	1065.62	1065.78	1066.49	1067.46	1068.61	1071.52	1077.33	1083.37	1086.85	1088.43	1089.64	1091.88	1095.88	1099.73	1101.39	1101.21	1100.39	1101.14	1104.96	1109.18	1111.32	1114.51	1121.53	1126.9	1125.36	1122.74	1125.7	1130.98	1134.08	1137.41	1143.89	1149.9	1151.4	1150.85	1151.8	1154.14	1156.85	1159.77	1162.79	1165.08	1166.04	1167.05	1169.61	1172.8	1175.22	1176.6
01-e7297e82c055894c8094f0dc2d616655-RegC	1037.57	1039.41	1042.95	1046.62	1048.79	1048.68	1048.62	1050.49	1050.81	1046.74	1043.7	1046.89	1051.82	1053.19	1053.03	1054.21	1055.04	1053.74	1053.5	1057.47	1063.27	1067.59	1069.54	1069.14	1067.65	1066.72	1068.23	1073.2	1078.43	1080.77	1082.61	1086.54	1089.18	1087.3	1085.99	1090.65	1097.2	1100.39	1101.81	1104.41	1108.19	1112.35	1116.31	1119.54	1121.56	1122.29	1123.45	1126.57	1129.57
01-e4397716ebc10028163f1e642a130ebd-FixA	1062.56	1062.33	1063.84	1065.37	1066.13	1065.05	1063.77	1064.57	1068.9	1070.69	1071.52	1073.79	1077.08	1081.16	1084.69	1086.57	1088.07	1089.68	1090.3	1089.92	1090.53	1093.95	1097.99	1100.17	1101.54	1103.7	1106.47	1109.36	1112.77	1116.61	1119.25	1119.62	1120.32	1123.11	1126.24	1127.43	1126.93	1126.59	1127.37	1128.91	1131.36	1136.4	1140.73	1143.03	1144.69	1146.65	1149.55	1155.02	1159.52
01-e4397716ebc10028163f1e642a130ebd-FixB	1056.4	1057	1060.62	1050.92	1055.01	1056.9	1057.47	1057.56	1060.04	1061.68	1065.1	1072.21	1077.97	1078.6	1078.75	1082.33	1086.63	1087.51	1086.84	1089.07	1092.38	1091.95	1092.6	1095.6	1099.55	1098.37	1097.21	1106.12	1107.85	1120.49	1114.53	1117.61	1120.61	1128.44	1123.48	1125.34	1128.6	1129.8	1131.27	1136.24	1137.51	1135.05	1146.74	1147.11	1149.92	1151.32	1157.94	1159.68	1162.21
01-e4397716ebc10028163f1e642a130ebd-FixC	1074.78	1079.1	1073.37	1091.55	1086.28	1084.87	1086.9	1088.07	1091.88	1093.71	1094.38	1095.34	1096.4	1097.85	1098	1097.6	1098.65	1101.84	1103.98	1103.75	1102.67	1107.56	1111.36	1111.89	1108.21	1109.79	1113.81	1113.99	1116.89	1111.97	1118.39	1119.84	1122.57	1124.06	1128.79	1130.74	1130.81	1130.21	1130.96	1130.79	1133.5	1139.6	1137.47	1141.33	1144.11	1146.96	1148.95	1153.76	1157.93
01-e4397716ebc10028163f1e642a130ebd-RegA	1059.8	1061.8	1064.9	1068.25	1069.83	1069.49	1068.78	1070.3	1071.9	1072.54	1073.38	1076.75	1080.09	1081.52	1081.62	1080.06	1080.65	1085.96	1089.74	1093.95	1097.22	1101.06	1105.25	1104.82	1102.98	1105.27	1109.76	1114.34	1117.07	1118.07	1118.1	1119.3	1120.93	1123.12	1125.23	1128.95	1133.9	1139.5	1143.18	1142.63	1142.15	1146.19	1151.12	1152.7	1152.62	1154.74	1158.92	1159.52	1162.29
01-e4397716ebc10028163f1e642a130ebd-RegB	1061.08	1059.19	1060.98	1064.44	1066.42	1064.62	1065.54	1069.28	1069.95	1061.95	1079.12	1085.83	1081.96	1089.18	1087.81	1080.79	1089.86	1090.49	1093.02	1106.46	1108.38	1111.57	1106.28	1104.38	1108.8	1109	1112.95	1117.53	1122.81	1138.51	1134.28	1136.65	1137.4	1129.3	1137.12	1138.47	1144.39	1152.25	1157.39	1156.41	1154.58	1153.81	1162.15	1165.21	1166.85	1164.34	1176.69	1176.29	1178.99
01-e4397716ebc10028163f1e642a130ebd-RegC	1036.57	1042.1	1043.39	1043.95	1046.03	1048.68	1047.89	1048.23	1050.86	1060.15	1053.91	1047.45	1045.64	1044.18	1049.59	1053.49	1049.33	1053.98	1057.19	1060.11	1064.16	1058.9	1058.77	1065.36	1071.57	1077.5	1079.92	1078.43	1075.61	1073.22	1078.88	1079.34	1080.67	1090.28	1091.15	1093.19	1092.7	1093.57	1096.66	1100.87	1104.14	1107.29	1108.03	1112.38	1117.26	1124.28	1124.52	1125.6	1126.45
01-b8c89064d7af988e8b7aa1d3fabda912-FixA	nan	nan	nan	nan	nan	nan	nan	nan	nan	nan	nan	nan	nan	nan	nan	nan	nan	nan	nan	nan	nan	nan	nan	nan	nan	nan	nan	nan	nan	nan	nan	nan	nan	nan	nan	nan	nan	nan	nan	nan	nan	nan	nan	nan	nan	nan	nan	nan	nan
01-b8c89064d7af988e8b7aa1d3fabda912-FixB	nan	nan	nan	nan	nan	nan	nan	nan	nan	nan	nan	nan	nan	nan	nan	nan	nan	nan	nan	nan	nan	nan	nan	nan	nan	nan	nan	nan	nan	nan	nan	nan	nan	nan	nan	nan	nan	nan	nan	nan	nan	nan	nan	nan	nan	nan	nan	nan	nan
01-b8c89064d7af988e8b7aa1d3fabda912-FixC	nan	nan	nan	nan	nan	nan	nan	nan	nan	nan	nan	nan	nan	nan	nan	nan	nan	nan	nan	nan	nan	nan	nan	nan	nan	nan	nan	nan	nan	nan	nan	nan	nan	nan	nan	nan	nan	nan	nan	nan	nan	nan	nan	nan	nan	nan	nan	nan	nan
01-b8c89064d7af988e8b7aa1d3fabda912-RegA	nan	nan	nan	nan	nan	nan	nan	nan	nan	nan	nan	nan	nan	nan	nan	nan	nan	nan	nan	nan	nan	nan	nan	nan	nan	nan	nan	nan	nan	nan	nan	nan	nan	nan	nan	nan	nan	nan	nan	nan	nan	nan	nan	nan	nan	nan	nan	nan	nan
01-b8c89064d7af988e8b7aa1d3fabda912-RegB	nan	nan	nan	nan	nan	nan	nan	nan	nan	nan	nan	nan	nan	nan	nan	nan	nan	nan	nan	nan	nan	nan	nan	nan	nan	nan	nan	nan	nan	nan	nan	nan	nan	nan	nan	nan	nan	nan	nan	nan	nan	nan	nan	nan	nan	nan	nan	nan	nan
01-b8c89064d7af988e8b7aa1d3fabda912-RegC	nan	nan	nan	nan	nan	nan	nan	nan	nan	nan	nan	nan	nan	nan	nan	nan	nan	nan	nan	nan	nan	nan	nan	nan	nan	nan	nan	nan	nan	nan	nan	nan	nan	nan	nan	nan	nan	nan	nan	nan	nan	nan	nan	nan	nan	nan	nan	nan	nan
01-550f3208318ac985ff6ca4a430354041-FixA	nan	nan	nan	nan	nan	nan	nan	nan	nan	nan	nan	nan	nan	nan	nan	nan	nan	nan	nan	nan	nan	nan	nan	nan	nan	nan	nan	nan	nan	nan	nan	nan	nan	nan	nan	nan	nan	nan	nan	nan	nan	nan	nan	nan	nan	nan	nan	nan	nan
01-550f3208318ac985ff6ca4a430354041-FixB	nan	nan	nan	nan	nan	nan	nan	nan	nan	nan	nan	nan	nan	nan	nan	nan	nan	nan	nan	nan	nan	nan	nan	nan	nan	nan	nan	nan	nan	nan	nan	nan	nan	nan	nan	nan	nan	nan	nan	nan	nan	nan	nan	nan	nan	nan	nan	nan	nan
01-550f3208318ac985ff6ca4a430354041-FixC	nan	nan	nan	nan	nan	nan	nan	nan	nan	nan	nan	nan	nan	nan	nan	nan	nan	nan	nan	nan	nan	nan	nan	nan	nan	nan	nan	nan	nan	nan	nan	nan	nan	nan	nan	nan	nan	nan	nan	nan	nan	nan	nan	nan	nan	nan	nan	nan	nan
01-550f3208318ac985ff6ca4a430354041-RegA	nan	nan	nan	nan	nan	nan	nan	nan	nan	nan	nan	nan	nan	nan	nan	nan	nan	nan	nan	nan	nan	nan	nan	nan	nan	nan	nan	nan	nan	nan	nan	nan	nan	nan	nan	nan	nan	nan	nan	nan	nan	nan	nan	nan	nan	nan	nan	nan	nan
01-550f3208318ac985ff6ca4a430354041-RegB	nan	nan	nan	nan	nan	nan	nan	nan	nan	nan	nan	nan	nan	nan	nan	nan	nan	nan	nan	nan	nan	nan	nan	nan	nan	nan	nan	nan	nan	nan	nan	nan	nan	nan	nan	nan	nan	nan	nan	nan	nan	nan	nan	nan	nan	nan	nan	nan	nan
01-550f3208318ac985ff6ca4a430354041-RegC	nan	nan	nan	nan	nan	nan	nan	nan	nan	nan	nan	nan	nan	nan	nan	nan	nan	nan	nan	nan	nan	nan	nan	nan	nan	nan	nan	nan	nan	nan	nan	nan	nan	nan	nan	nan	nan	nan	nan	nan	nan	nan	nan	nan	nan	nan	nan	nan	nan
01-6a2f94c163a8cfd48a48a65fbe585adf-FixA	nan	nan	nan	nan	nan	nan	nan	nan	nan	nan	nan	nan	nan	nan	nan	nan	nan	nan	nan	nan	nan	nan	nan	nan	nan	nan	nan	nan	nan	nan	nan	nan	nan	nan	nan	nan	nan	nan	nan	nan	nan	nan	nan	nan	nan	nan	nan	nan	nan
01-6a2f94c163a8cfd48a48a65fbe585adf-FixB	nan	nan	nan	nan	nan	nan	nan	nan	nan	nan	nan	nan	nan	nan	nan	nan	nan	nan	nan	nan	nan	nan	nan	nan	nan	nan	nan	nan	nan	nan	nan	nan	nan	nan	nan	nan	nan	nan	nan	nan	nan	nan	nan	nan	nan	nan	nan	nan	nan
01-6a2f94c163a8cfd48a48a65fbe585adf-FixC	nan	nan	nan	nan	nan	nan	nan	nan	nan	nan	nan	nan	nan	nan	nan	nan	nan	nan	nan	nan	nan	nan	nan	nan	nan	nan	nan	nan	nan	nan	nan	nan	nan	nan	nan	nan	nan	nan	nan	nan	nan	nan	nan	nan	nan	nan	nan	nan	nan
01-6a2f94c163a8cfd48a48a65fbe585adf-RegA	nan	nan	nan	nan	nan	nan	nan	nan	nan	nan	nan	nan	nan	nan	nan	nan	nan	nan	nan	nan	nan	nan	nan	nan	nan	nan	nan	nan	nan	nan	nan	nan	nan	nan	nan	nan	nan	nan	nan	nan	nan	nan	nan	nan	nan	nan	nan	nan	nan
01-6a2f94c163a8cfd48a48a65fbe585adf-RegB	nan	nan	nan	nan	nan	nan	nan	nan	nan	nan	nan	nan	nan	nan	nan	nan	nan	nan	nan	nan	nan	nan	nan	nan	nan	nan	nan	nan	nan	nan	nan	nan	nan	nan	nan	nan	nan	nan	nan	nan	nan	nan	nan	nan	nan	nan	nan	nan	nan
01-6a2f94c163a8cfd48a48a65fbe585adf-RegC	nan	nan	nan	nan	nan	nan	nan	nan	nan	nan	nan	nan	nan	nan	nan	nan	nan	nan	nan	nan	nan	nan	nan	nan	nan	nan	nan	nan	nan	nan	nan	nan	nan	nan	nan	nan	nan	nan	nan	nan	nan	nan	nan	nan	nan	nan	nan	nan	nan
01-c08f4cd4bdc8a2bcdfeb3a93c5f597d7-FixA	816.97	820.83	822.65	823.38	823.96	825.1	826.46	827.72	829.5	832.4	835.77	838.75	840.82	841.91	843.3	846.22	850.09	853.85	856.58	857.87	859.32	862.46	866.08	868.69	870.83	873.33	875.78	877.71	879.8	882.66	885.16	886.16	886.86	888.66	890.77	892.21	893.86	896.67	899.41	900.82	902.33	905.43	908.23	908.71	909.19	912.31	916.24	918.47	919.6
01-c08f4cd4bdc8a2bcdfeb3a93c5f597d7-FixB	789.68	799.88	802.26	801.32	801.5	805.81	811.12	814.03	816.05	819.22	822.47	824.49	826.23	828.7	830.75	831.42	833.1	837.89	842.83	844.83	846.1	849.4	853.94	858.12	861.21	863.05	865.05	868.45	871.76	873.4	874.89	877.88	880.64	881.32	881.76	884.16	887.59	890.54	892.95	895	896.05	895.74	896.11	898.96	901.59	901.26	901.23	905.09	909.47
01-c08f4cd4bdc8a2bcdfeb3a93c5f597d7-FixC	852.39	859.73	861.23	860.07	859.46	861.59	864.55	866.1	866.83	867.92	870.09	873.47	876.36	877.33	878.22	880.86	883.43	883.95	883.96	885.44	888.03	890.88	893.6	896.01	898.29	900.68	903.02	905.16	907.44	910.04	911.76	911.63	911.56	913.46	915.79	916.65	917.22	919.11	921.82	924.35	926.18	927.21	928.78	932.1	936.01	938.99	941.19	943.25	945.9
01-c08f4cd4bdc8a2bcdfeb3a93c5f597d7-RegA	864.42	873.44	878.69	881.43	882.94	884.5	887.45	892.41	897.2	899.71	901.19	903.36	906.14	908.91	910.65	910.69	910.12	910.29	911.51	913.7	916.21	918.31	919.6	919.97	920.13	920.85	922.03	923.38	924.73	925.98	927.07	928.11	929.66	932.04	933.79	933.64	933.37	935.08	938.25	941.69	944.72	946.9	948.47	949.89	951.91	955.03	958.04	959.73	961.3
01-c08f4cd4bdc8a2bcdfeb3a93c5f597d7-RegB	845.88	851.82	854.51	856.69	861.1	868.98	875.57	876.42	874.71	874.63	876.54	879.75	883.25	886.23	889.24	892.75	895.53	896.55	897.77	900.89	903.22	902.23	900.96	902.81	906.09	908.46	910.92	914.64	917.79	918.46	918.31	919.38	920.89	921.88	924.12	929.27	934.95	938.45	940.51	942.64	945.25	948.16	949.99	949.55	948.09	947.67	950.48	957.54	963.93
01-c08f4cd4bdc8a2bcdfeb3a93c5f597d7-RegC	897.32	898.95	902.67	906.4	908.08	906.66	905.27	907.1	911.17	915.55	918.61	919.57	920.84	924.48	927.52	927.1	926.22	928.13	930.58	930.84	930.34	931.1	932.78	934.59	936.72	939.24	940.4	939.02	938.5	942.02	946.02	946.47	945.58	946.43	947.99	948.67	949.5	951.78	954.76	957.4	960.15	963.66	967.48	970.99	974.13	977.01	979.66	982.13	984.62
01-152f1b1f1d279adea6cba79e8c93f417-FixA	820.48	826.77	826.24	823.33	822.48	826.46	831.27	832.68	832.75	834.31	836.88	839.29	841.27	842.85	844.65	847.26	850.65	854.39	856.94	857.47	859.28	865.17	871.15	872.88	872.46	873.1	875.08	877.78	880.19	881.74	884.39	889.56	893.23	891.68	889.61	892.3	896.67	898.57	899.82	903.03	906.62	908.36	908.79	909.25	911.18	915.41	919.69	921.54	921.69
01-152f1b1f1d279adea6cba79e8c93f417-FixB	791.51	799.78	803.95	805.52	805.98	806.86	809.76	815.3	820.03	820.89	820.69	822.7	825.82	828.17	829.37	829.88	831.99	837.56	844.49	849.91	852.14	850.76	849.69	852.84	859.14	866.05	870.44	870.36	869.73	872.71	877.37	880.72	882.74	884.11	884.82	885.06	886.65	891.01	895.17	896.16	896.66	899.76	902.9	902.93	901.65	901.89	904.58	909.44	913.47
01-152f1b1f1d279adea6cba79e8c93f417-FixC	853.87	857.08	859.91	861.98	862.93	862.75	862.98	865.05	868.44	872.05	874.47	874.88	875.14	877.09	879.49	880.79	881.57	882.75	884.25	885.89	888.06	891.07	894.04	896.22	898.75	902.56	905.32	905.1	905.61	910.38	915.11	915.02	912.82	912.54	914.4	917.43	920.25	921.74	922.77	924.36	925.7	926.12	927.84	932.92	938.44	941.09	942.65	945.65	949.17
01-152f1b1f1d279adea6cba79e8c93f417-RegA	866.64	871.41	876.4	880.98	884.53	886.79	889.1	892.56	895.87	897.74	899.69	903.17	906.35	907.3	907.05	907.27	908.73	911.57	914.01	914.44	914.13	914.73	916.1	917.77	919.75	921.85	922.38	920.45	920.3	925.49	930.24	928.57	925.51	927.33	932.01	935.92	938.8	941.22	943.19	944.65	945.76	946.76	947.72	948.81	950.77	954.25	958.35	961.91	964.45
01-152f1b1f1d279adea6cba79e8c93f417-RegB	851.45	850.46	852.93	857.79	863.93	870.13	874.66	876.19	875.65	874.61	874.96	878.15	883.61	889.97	894.91	896.53	895.8	894.63	895.63	900.13	903.38	901.23	899.38	903.86	910.63	914.3	915.48	916.1	916.48	916.68	917.59	919.82	921.94	922.76	924.77	930.36	936.39	939.36	941.06	944.1	947.79	950.6	951.66	950.65	948.88	948.22	950.82	957.82	965.04
01-152f1b1f1d279adea6cba79e8c93f417-RegC	897.91	897.64	902.2	907.53	909.55	906.24	903.8	908.12	915.11	919.38	920.61	920	919.58	921.08	924.03	927.27	929.21	928.86	928.26	929.55	931.73	933.23	933.85	933.94	934.73	937.17	940.05	941.86	942.47	942.39	943.18	945.96	948.46	948.32	947.07	947.13	949.92	955.75	961.12	962.67	962.69	964.37	967.37	970.56	973.79	977.09	979.83	981.5	983.18
01-389c492fc98f16a8c3157161fc96f23e-FixA	813.25	815.73	827.1	814.53	821.42	822.93	823.36	827.32	832.1	834.24	834.93	836.17	838.72	842.68	846.12	847.22	846.56	845.69	848.51	854.82	859.66	858.73	857.25	861.02	867.4	872.39	876.06	879.56	880.31	881.17	881.28	880.39	881.27	886.3	891.51	892.66	891.92	892.46	893.74	895.37	896.51	897.91	900.93	906.23	910.05	908.9	906.93	909.1	914.06
01-389c492fc98f16a8c3157161fc96f23e-FixB	786.8	788.7	802.53	792.6	796.3	795.47	812.2	813.26	808.3	821.47	820.2	821.83	822.58	834.98	836.08	839.26	835.93	837.68	840.36	835.92	842.17	849.98	856.3	858.71	859.06	860.08	865.01	865.59	863.94	868.08	870.67	876.97	877.09	875.45	882.4	887.9	891.03	891.83	893.42	892.39	892.87	892.09	898.55	897.92	898.82	901.12	905.88	903.27	900.96
01-389c492fc98f16a8c3157161fc96f23e-FixC	858.71	856.92	861.39	846.39	857.25	866.47	860.26	861.38	865.87	862.05	866.04	868.9	872.38	870.33	872.44	873.88	877.81	877.62	880.08	886.81	889.85	891.8	893.93	897.17	900.17	901.83	901.38	908.34	911.52	906.33	901.99	902.45	908.76	915.28	915.35	915.74	916.63	917.51	918.03	921.72	926.37	932.75	933.64	933.28	931.89	934.27	936	938.97	940.85
01-389c492fc98f16a8c3157161fc96f23e-RegA	856.68	865.81	878.49	879.39	882.52	886.88	889.83	889.58	889.67	893.49	898.25	900.79	903.01	907.49	908.93	911.63	913.64	913.57	912.82	913.14	913.88	914.1	914.36	915.26	916.03	917.21	919.48	924.03	926.82	924.37	922.49	927.11	932.62	932.41	929.93	930.16	933.76	935.84	936.88	938.19	940.26	943.28	946.94	950.65	952.86	954.16	954.91	957.55	961.3
01-389c492fc98f16a8c3157161fc96f23e-RegB	839.91	825.69	852.48	864.82	858.18	886.59	875.5	873.15	875.45	873.18	876.09	881.94	885.24	888.13	887.19	889.07	892.45	898.02	901.73	899.98	900.27	900.65	901.06	915.17	907.28	904.49	904.11	909.43	915.59	912.84	917.86	917.92	917.64	924.32	928.51	926.29	933	933.39	936.47	937.5	937.41	936.98	941.91	943.51	950.73	957.51	957.74	954.52	958.21
01-389c492fc98f16a8c3157161fc96f23e-RegC	904.22	887.79	905.68	892.81	898.8	893.93	909.37	914.84	915.38	914.92	914.54	920.52	925.98	927.19	922.27	920.51	923.58	926.21	928.99	930.97	932.85	937.09	941.34	934.39	935.86	936.37	937.78	939.57	941.73	946.31	945.68	945.8	947.52	949.52	951.89	953.83	951.29	950.02	948.48	954.37	961.68	965.65	966.64	971.67	973.17	976.55	980.67	983.5	981.18
01-f727bebe537981a229de154b2bbaaf95-FixA	nan	nan	nan	nan	nan	nan	nan	nan	nan	nan	nan	nan	nan	nan	nan	nan	nan	nan	nan	nan	nan	nan	nan	nan	nan	nan	nan	nan	nan	nan	nan	nan	nan	nan	nan	nan	nan	nan	nan	nan	nan	nan	nan	nan	nan	nan	nan	nan	nan
01-f727bebe537981a229de154b2bbaaf95-FixB	nan	nan	nan	nan	nan	nan	nan	nan	nan	nan	nan	nan	nan	nan	nan	nan	nan	nan	nan	nan	nan	nan	nan	nan	nan	nan	nan	nan	nan	nan	nan	nan	nan	nan	nan	nan	nan	nan	nan	nan	nan	nan	nan	nan	nan	nan	nan	nan	nan
01-f727bebe537981a229de154b2bbaaf95-FixC	nan	nan	nan	nan	nan	nan	nan	nan	nan	nan	nan	nan	nan	nan	nan	nan	nan	nan	nan	nan	nan	nan	nan	nan	nan	nan	nan	nan	nan	nan	nan	nan	nan	nan	nan	nan	nan	nan	nan	nan	nan	nan	nan	nan	nan	nan	nan	nan	nan
01-f727bebe537981a229de154b2bbaaf95-RegA	nan	nan	nan	nan	nan	nan	nan	nan	nan	nan	nan	nan	nan	nan	nan	nan	nan	nan	nan	nan	nan	nan	nan	nan	nan	nan	nan	nan	nan	nan	nan	nan	nan	nan	nan	nan	nan	nan	nan	nan	nan	nan	nan	nan	nan	nan	nan	nan	nan
01-f727bebe537981a229de154b2bbaaf95-RegB	nan	nan	nan	nan	nan	nan	nan	nan	nan	nan	nan	nan	nan	nan	nan	nan	nan	nan	nan	nan	nan	nan	nan	nan	nan	nan	nan	nan	nan	nan	nan	nan	nan	nan	nan	nan	nan	nan	nan	nan	nan	nan	nan	nan	nan	nan	nan	nan	nan
01-f727bebe537981a229de154b2bbaaf95-RegC	nan	nan	nan	nan	nan	nan	nan	nan	nan	nan	nan	nan	nan	nan	nan	nan	nan	nan	nan	nan	nan	nan	nan	nan	nan	nan	nan	nan	nan	nan	nan	nan	nan	nan	nan	nan	nan	nan	nan	nan	nan	nan	nan	nan	nan	nan	nan	nan	nan
01-6f7048484ee56d3d12159487e89a90b2-FixA	nan	nan	nan	nan	nan	nan	nan	nan	nan	nan	nan	nan	nan	nan	nan	nan	nan	nan	nan	nan	nan	nan	nan	nan	nan	nan	nan	nan	nan	nan	nan	nan	nan	nan	nan	nan	nan	nan	nan	nan	nan	nan	nan	nan	nan	nan	nan	nan	nan
01-6f7048484ee56d3d12159487e89a90b2-FixB	nan	nan	nan	nan	nan	nan	nan	nan	nan	nan	nan	nan	nan	nan	nan	nan	nan	nan	nan	nan	nan	nan	nan	nan	nan	nan	nan	nan	nan	nan	nan	nan	nan	nan	nan	nan	nan	nan	nan	nan	nan	nan	nan	nan	nan	nan	nan	nan	nan
01-6f7048484ee56d3d12159487e89a90b2-FixC	nan	nan	nan	nan	nan	nan	nan	nan	nan	nan	nan	nan	nan	nan	nan	nan	nan	nan	nan	nan	nan	nan	nan	nan	nan	nan	nan	nan	nan	nan	nan	nan	nan	nan	nan	nan	nan	nan	nan	nan	nan	nan	nan	nan	nan	nan	nan	nan	nan
01-6f7048484ee56d3d12159487e89a90b2-RegA	nan	nan	nan	nan	nan	nan	nan	nan	nan	nan	nan	nan	nan	nan	nan	nan	nan	nan	nan	nan	nan	nan	nan	nan	nan	nan	nan	nan	nan	nan	nan	nan	nan	nan	nan	nan	nan	nan	nan	nan	nan	nan	nan	nan	nan	nan	nan	nan	nan
01-6f7048484ee56d3d12159487e89a90b2-RegB	nan	nan	nan	nan	nan	nan	nan	nan	nan	nan	nan	nan	nan	nan	nan	nan	nan	nan	nan	nan	nan	nan	nan	nan	nan	nan	nan	nan	nan	nan	nan	nan	nan	nan	nan	nan	nan	nan	nan	nan	nan	nan	nan	nan	nan	nan	nan	nan	nan
01-6f7048484ee56d3d12159487e89a90b2-RegC	nan	nan	nan	nan	nan	nan	nan	nan	nan	nan	nan	nan	nan	nan	nan	nan	nan	nan	nan	nan	nan	nan	nan	nan	nan	nan	nan	nan	nan	nan	nan	nan	nan	nan	nan	nan	nan	nan	nan	nan	nan	nan	nan	nan	nan	nan	nan	nan	nan
01-e772fcac1fb25d0dda917c0497010bf7-FixA	nan	nan	nan	nan	nan	nan	nan	nan	nan	nan	nan	nan	nan	nan	nan	nan	nan	nan	nan	nan	nan	nan	nan	nan	nan	nan	nan	nan	nan	nan	nan	nan	nan	nan	nan	nan	nan	nan	nan	nan	nan	nan	nan	nan	nan	nan	nan	nan	nan
01-e772fcac1fb25d0dda917c0497010bf7-FixB	nan	nan	nan	nan	nan	nan	nan	nan	nan	nan	nan	nan	nan	nan	nan	nan	nan	nan	nan	nan	nan	nan	nan	nan	nan	nan	nan	nan	nan	nan	nan	nan	nan	nan	nan	nan	nan	nan	nan	nan	nan	nan	nan	nan	nan	nan	nan	nan	nan
01-e772fcac1fb25d0dda917c0497010bf7-FixC	nan	nan	nan	nan	nan	nan	nan	nan	nan	nan	nan	nan	nan	nan	nan	nan	nan	nan	nan	nan	nan	nan	nan	nan	nan	nan	nan	nan	nan	nan	nan	nan	nan	nan	nan	nan	nan	nan	nan	nan	nan	nan	nan	nan	nan	nan	nan	nan	nan
01-e772fcac1fb25d0dda917c0497010bf7-RegA	nan	nan	nan	nan	nan	nan	nan	nan	nan	nan	nan	nan	nan	nan	nan	nan	nan	nan	nan	nan	nan	nan	nan	nan	nan	nan	nan	nan	nan	nan	nan	nan	nan	nan	nan	nan	nan	nan	nan	nan	nan	nan	nan	nan	nan	nan	nan	nan	nan
01-e772fcac1fb25d0dda917c0497010bf7-RegB	nan	nan	nan	nan	nan	nan	nan	nan	nan	nan	nan	nan	nan	nan	nan	nan	nan	nan	nan	nan	nan	nan	nan	nan	nan	nan	nan	nan	nan	nan	nan	nan	nan	nan	nan	nan	nan	nan	nan	nan	nan	nan	nan	nan	nan	nan	nan	nan	nan
01-e772fcac1fb25d0dda917c0497010bf7-RegC	nan	nan	nan	nan	nan	nan	nan	nan	nan	nan	nan	nan	nan	nan	nan	nan	nan	nan	nan	nan	nan	nan	nan	nan	nan	nan	nan	nan	nan	nan	nan	nan	nan	nan	nan	nan	nan	nan	nan	nan	nan	nan	nan	nan	nan	nan	nan	nan	nan
01-1ed92607083f3fd8132489a65bc944fe-FixA	nan	nan	nan	nan	nan	nan	nan	nan	nan	nan	nan	nan	nan	nan	nan	nan	nan	nan	nan	nan	nan	nan	nan	nan	nan	nan	nan	nan	nan	nan	nan	nan	nan	nan	nan	nan	nan	nan	nan	nan	nan	nan	nan	nan	nan	nan	nan	nan	nan
01-1ed92607083f3fd8132489a65bc944fe-FixB	nan	nan	nan	nan	nan	nan	nan	nan	nan	nan	nan	nan	nan	nan	nan	nan	nan	nan	nan	nan	nan	nan	nan	nan	nan	nan	nan	nan	nan	nan	nan	nan	nan	nan	nan	nan	nan	nan	nan	nan	nan	nan	nan	nan	nan	nan	nan	nan	nan
01-1ed92607083f3fd8132489a65bc944fe-FixC	nan	nan	nan	nan	nan	nan	nan	nan	nan	nan	nan	nan	nan	nan	nan	nan	nan	nan	nan	nan	nan	nan	nan	nan	nan	nan	nan	nan	nan	nan	nan	nan	nan	nan	nan	nan	nan	nan	nan	nan	nan	nan	nan	nan	nan	nan	nan	nan	nan
01-1ed92607083f3fd8132489a65bc944fe-RegA	nan	nan	nan	nan	nan	nan	nan	nan	nan	nan	nan	nan	nan	nan	nan	nan	nan	nan	nan	nan	nan	nan	nan	nan	nan	nan	nan	nan	nan	nan	nan	nan	nan	nan	nan	nan	nan	nan	nan	nan	nan	nan	nan	nan	nan	nan	nan	nan	nan
01-1ed92607083f3fd8132489a65bc944fe-RegB	nan	nan	nan	nan	nan	nan	nan	nan	nan	nan	nan	nan	nan	nan	nan	nan	nan	nan	nan	nan	nan	nan	nan	nan	nan	nan	nan	nan	nan	nan	nan	nan	nan	nan	nan	nan	nan	nan	nan	nan	nan	nan	nan	nan	nan	nan	nan	nan	nan
01-1ed92607083f3fd8132489a65bc944fe-RegC	nan	nan	nan	nan	nan	nan	nan	nan	nan	nan	nan	nan	nan	nan	nan	nan	nan	nan	nan	nan	nan	nan	nan	nan	nan	nan	nan	nan	nan	nan	nan	nan	nan	nan	nan	nan	nan	nan	nan	nan	nan	nan	nan	nan	nan	nan	nan	nan	nan
01-685ee641cbf18bd706d36cb768e77792-FixA	nan	nan	nan	nan	nan	nan	nan	nan	nan	nan	nan	nan	nan	nan	nan	nan	nan	nan	nan	nan	nan	nan	nan	nan	nan	nan	nan	nan	nan	nan	nan	nan	nan	nan	nan	nan	nan	nan	nan	nan	nan	nan	nan	nan	nan	nan	nan	nan	nan
01-685ee641cbf18bd706d36cb768e77792-FixB	nan	nan	nan	nan	nan	nan	nan	nan	nan	nan	nan	nan	nan	nan	nan	nan	nan	nan	nan	nan	nan	nan	nan	nan	nan	nan	nan	nan	nan	nan	nan	nan	nan	nan	nan	nan	nan	nan	nan	nan	nan	nan	nan	nan	nan	nan	nan	nan	nan
01-685ee641cbf18bd706d36cb768e77792-FixC	nan	nan	nan	nan	nan	nan	nan	nan	nan	nan	nan	nan	nan	nan	nan	nan	nan	nan	nan	nan	nan	nan	nan	nan	nan	nan	nan	nan	nan	nan	nan	nan	nan	nan	nan	nan	nan	nan	nan	nan	nan	nan	nan	nan	nan	nan	nan	nan	nan
01-685ee641cbf18bd706d36cb768e77792-RegA	nan	nan	nan	nan	nan	nan	nan	nan	nan	nan	nan	nan	nan	nan	nan	nan	nan	nan	nan	nan	nan	nan	nan	nan	nan	nan	nan	nan	nan	nan	nan	nan	nan	nan	nan	nan	nan	nan	nan	nan	nan	nan	nan	nan	nan	nan	nan	nan	nan
01-685ee641cbf18bd706d36cb768e77792-RegB	nan	nan	nan	nan	nan	nan	nan	nan	nan	nan	nan	nan	nan	nan	nan	nan	nan	nan	nan	nan	nan	nan	nan	nan	nan	nan	nan	nan	nan	nan	nan	nan	nan	nan	nan	nan	nan	nan	nan	nan	nan	nan	nan	nan	nan	nan	nan	nan	nan
01-685ee641cbf18bd706d36cb768e77792-RegC	nan	nan	nan	nan	nan	nan	nan	nan	nan	nan	nan	nan	nan	nan	nan	nan	nan	nan	nan	nan	nan	nan	nan	nan	nan	nan	nan	nan	nan	nan	nan	nan	nan	nan	nan	nan	nan	nan	nan	nan	nan	nan	nan	nan	nan	nan	nan	nan	nan
01-8f3c51100093899ac5adeba84eebacf8-FixA	nan	nan	nan	nan	nan	nan	nan	nan	nan	nan	nan	nan	nan	nan	nan	nan	nan	nan	nan	nan	nan	nan	nan	nan	nan	nan	nan	nan	nan	nan	nan	nan	nan	nan	nan	nan	nan	nan	nan	nan	nan	nan	nan	nan	nan	nan	nan	nan	nan
01-8f3c51100093899ac5adeba84eebacf8-FixB	nan	nan	nan	nan	nan	nan	nan	nan	nan	nan	nan	nan	nan	nan	nan	nan	nan	nan	nan	nan	nan	nan	nan	nan	nan	nan	nan	nan	nan	nan	nan	nan	nan	nan	nan	nan	nan	nan	nan	nan	nan	nan	nan	nan	nan	nan	nan	nan	nan
01-8f3c51100093899ac5adeba84eebacf8-FixC	nan	nan	nan	nan	nan	nan	nan	nan	nan	nan	nan	nan	nan	nan	nan	nan	nan	nan	nan	nan	nan	nan	nan	nan	nan	nan	nan	nan	nan	nan	nan	nan	nan	nan	nan	nan	nan	nan	nan	nan	nan	nan	nan	nan	nan	nan	nan	nan	nan
01-8f3c51100093899ac5adeba84eebacf8-RegA	nan	nan	nan	nan	nan	nan	nan	nan	nan	nan	nan	nan	nan	nan	nan	nan	nan	nan	nan	nan	nan	nan	nan	nan	nan	nan	nan	nan	nan	nan	nan	nan	nan	nan	nan	nan	nan	nan	nan	nan	nan	nan	nan	nan	nan	nan	nan	nan	nan
01-8f3c51100093899ac5adeba84eebacf8-RegB	nan	nan	nan	nan	nan	nan	nan	nan	nan	nan	nan	nan	nan	nan	nan	nan	nan	nan	nan	nan	nan	nan	nan	nan	nan	nan	nan	nan	nan	nan	nan	nan	nan	nan	nan	nan	nan	nan	nan	nan	nan	nan	nan	nan	nan	nan	nan	nan	nan
01-8f3c51100093899ac5adeba84eebacf8-RegC	nan	nan	nan	nan	nan	nan	nan	nan	nan	nan	nan	nan	nan	nan	nan	nan	nan	nan	nan	nan	nan	nan	nan	nan	nan	nan	nan	nan	nan	nan	nan	nan	nan	nan	nan	nan	nan	nan	nan	nan	nan	nan	nan	nan	nan	nan	nan	nan	nan
01-621505ce6b6158046469882ba9c8f176-FixA	nan	763.77	679.72	670.61	689.05	697.27	696.85	697.23	699.33	701.93	704.09	705.67	709.71	718.34	726.45	729.08	729.83	733.02	736.27	736.65	736.72	739.35	742.62	744.2	745.58	748.68	752.62	756.02	758.74	761.03	763.37	766.1	768.54	770.11	771.78	774.55	777.56	779.67	781.05	782.35	784.51	788.2	792.28	795.4	797.76	799.94	802.16	804.45	806.44
01-621505ce6b6158046469882ba9c8f176-FixB	nan	740.03	654.39	642.4	657.65	663.29	661.25	661.03	662.91	665.17	667.45	669.89	673.13	677.58	682.06	685.38	687.94	690.57	694.06	698.81	703.75	707.71	710.95	714.07	717.37	721.01	724.87	728.88	733.56	739.05	743.02	743.54	743.61	746.49	750.39	753	756.05	761.58	767.52	771.3	773.34	774.99	777.58	781.95	786.53	789.48	790.94	791.7	792.89
01-621505ce6b6158046469882ba9c8f176-FixC	nan	nan	704.77	692.6	707.81	714.22	713.33	714.1	716.75	719.42	720.81	720.63	722.1	727.94	734.75	738.59	739.85	740.12	741.18	744.15	747.17	748.22	747.91	747.44	747.37	747.97	749.1	750.46	751.68	752.62	754.35	757.64	760.39	760.66	760.79	763.34	766.42	767.65	768.24	769.92	771.82	772.77	773.45	774.88	776.89	779.06	781.57	784.63	787.83
01-621505ce6b6158046469882ba9c8f176-RegA	nan	683.05	693.22	699.64	701.53	699.16	697.09	699.25	702.52	703.38	704.13	707.02	707.9	703.04	697.55	697.14	700.4	704.32	707.17	708.03	708.05	708.77	710.83	714.14	716.51	716.08	715.21	716.47	718.47	719.36	720.08	721.84	723.56	724.03	724.3	725.73	728.08	730.65	732.67	733.73	734.99	737.6	740.58	742.71	744.59	747.12	750.22	753.4	755.75
01-621505ce6b6158046469882ba9c8f176-RegB	nan	710.16	716.39	720.12	722.67	724.95	726.3	726.09	725.44	725.69	727.18	729.31	728.53	722.39	716.13	715.15	717.1	718.34	718.42	717.92	718.24	720.41	722.81	723.57	722.83	721.4	720.78	722.05	723.74	724.31	725.07	727.58	730.93	733.76	736.06	738.15	740.14	741.99	743.07	743.1	744.27	748.52	753.44	756.12	757.23	758.29	759.7	761.53	763.86
01-621505ce6b6158046469882ba9c8f176-RegC	nan	nan	644.76	659.13	668.29	667.31	664.02	666.6	671.34	673.15	673.61	675	675.29	672.67	670.91	673.54	677.04	677.55	677.73	680.68	683.87	684.47	684.73	687.41	691.33	694.73	698.17	702.33	705.68	706.82	707.36	709.15	711.12	711.89	712.49	714.05	715.01	713.91	713.4	716.14	719.67	721.08	722.54	726.67	731.16	733.19	734.55	737.56	740.78
01-02328ef6f3addb303a0e75cc4fec921a-FixA	nan	769.01	685.05	672.38	687.21	694.44	694.26	694.44	697.15	702.24	705.9	705.48	707.27	716.88	727.43	731.19	730.76	730.62	731.73	734.11	737.7	742.17	746.27	748.81	750.09	750.8	751.41	752.48	755.18	760.08	764.23	765	765.58	769.5	774.52	777.47	778.51	778.81	780.01	783.29	787.02	789.32	790.8	792.56	794.77	797.35	800.51	804.3	807.85
01-02328ef6f3addb303a0e75cc4fec921a-FixB	nan	739.74	654.69	641.79	655.76	660.77	659.33	661.15	665.62	669.65	670.96	668.95	669.41	677.05	685.32	687.46	688.24	693.29	698.89	700.63	701.93	706.75	712.29	715.14	717.36	721.53	726	728.78	731.47	736	741.29	745.69	748.8	750.77	752.61	755.32	758.69	762.34	766.79	772.25	776.38	777.13	777.25	779.92	783.61	786.05	788.19	791.47	795.18
01-02328ef6f3addb303a0e75cc4fec921a-FixC	nan	nan	703.65	693.82	711.22	717.71	715.25	713.85	714.62	716.51	719.06	722.05	725.58	729.85	734.95	740.56	744.74	745.81	744.85	743.54	743.17	744.48	746.42	747.75	748.3	748.4	749.34	751.97	754.02	753.37	752.17	753.08	755.44	758.13	761.9	766.99	768.95	764.39	761.05	766.8	775.13	777.63	776.64	776.7	778.04	779.8	781.93	784.63	788.36
01-02328ef6f3addb303a0e75cc4fec921a-RegA	nan	684.47	693.45	699.03	700.9	699.41	697.58	698.14	699.85	701.15	703.45	707.7	709.7	705.87	700.75	699.54	701.14	703.2	705.34	707.49	708.65	708.3	708.98	712.84	716.74	717.26	716.15	716.14	717.9	721.07	722.87	721.21	720.08	723.42	727.39	727.57	727.06	729.77	733.45	735.12	736.62	740.27	744.1	745.62	745.94	746.97	749.4	753.18	756.59
01-02328ef6f3addb303a0e75cc4fec921a-RegB	nan	717.42	721.05	719.97	719.39	722.96	727.75	729.94	728.78	725.19	723.69	727.29	728.82	721.93	714.51	715.26	720.16	723	722.35	718.89	717.06	720.4	724.44	724.27	722.44	722.6	724.32	726.11	727	726.65	726.82	729.21	732.43	734.67	735.95	737.02	739.51	744.42	748.66	749.17	748.27	749.09	751.25	753.51	755.51	757.23	759.13	761.62	764.34
01-02328ef6f3addb303a0e75cc4fec921a-RegC	nan	nan	649.02	660.35	667.59	668.02	665.8	665.71	667.93	671.51	675.68	679.28	679.27	673.87	668.55	668.93	673.41	678.62	682.18	682.76	682.54	683.97	686.46	689.05	692.62	697.81	701.86	702.32	702.14	704.55	707.37	707.96	708.34	710.9	713.7	714.33	713.86	714.11	715.69	718.58	721.21	722.31	723.71	727.43	731.68	734.21	735.87	738.2	741.45
01-f57bbc71a2a15c1bbddaca5408e222d3-FixA	nan	nan	679.34	709.55	684.72	677.69	686.72	694.56	698.19	698.91	701.53	708.8	711.4	701.59	717.67	718.51	725.39	729.54	732.41	736.85	740.39	740.52	740.35	743.44	748	751.39	754.04	756.8	758.58	758.59	759.33	763.03	767.2	768.95	769.47	770.93	774.12	778.91	783.53	786.16	787.49	788.7	790.34	792.69	795.32	797.76	799.62	800.73	802.4
01-f57bbc71a2a15c1bbddaca5408e222d3-FixB	nan	nan	651.04	685.5	660.68	654.44	662.35	665.12	663.19	661.29	662.13	666.1	666.83	659.14	677.12	677.07	691.61	694.06	695.14	698.81	702.71	704.1	705.46	709.65	718.72	725.46	727.82	731.77	735.1	738.7	741.52	742.19	744.61	747.02	752.2	757.82	754.64	760.26	764.66	766.36	768.2	773.8	779.09	782.65	784.93	790.13	792.49	793.83	794.33
01-f57bbc71a2a15c1bbddaca5408e222d3-FixC	nan	nan	702.33	734.95	707.82	700.4	709.2	715.28	717.34	718.26	719.79	722.47	722.91	718.28	738.15	735.2	729.96	732.69	736.7	739.11	740.53	742.29	744.74	747.95	748.53	748.88	749.78	748.8	748.49	748.32	751.16	753.52	754.96	760.24	761.04	758.1	761.64	767.75	773.25	770.52	765.94	768.11	774.02	776.89	777.88	778.27	781.08	783.79	785.36
01-f57bbc71a2a15c1bbddaca5408e222d3-RegA	nan	nan	689.57	689.75	698.17	691.08	699.87	702.01	701.93	704.62	706.46	704.17	706.18	719.74	696.88	702.66	701.97	700.16	699.34	700.5	703.51	707.32	708.75	705.75	703.65	707.72	713.88	716.81	717.23	717.34	719	723.07	726.65	727.01	726.94	729.49	731.82	730.75	729.22	730.66	732.07	732.91	733.25	736.71	741.63	745.2	746.78	746.96	748.31
01-f57bbc71a2a15c1bbddaca5408e222d3-RegB	nan	nan	716.5	705.9	722.97	727.59	719.67	720.27	724.7	729.31	730.65	726.23	726.79	741.14	717.99	719.06	713.03	710.2	712.02	712.62	718.49	717.58	715.75	717.12	721.02	723.62	723.85	722.09	720.85	721.97	724.28	726.49	727.04	729.07	732.59	736.53	739.15	739.44	741.48	740.58	743.84	745.21	747.47	747.97	750.33	753.53	756.16	758.59	760.26
01-f57bbc71a2a15c1bbddaca5408e222d3-RegC	nan	nan	646.69	679.9	668.41	643.43	659.49	665.31	666.7	668.34	670.77	672.81	679.59	694.62	670.28	673.49	671.74	672.68	675.61	681.06	683.22	685.8	687.63	690.13	691.67	692.13	693.67	698.1	703.99	709.49	710.2	709.95	709.74	708.56	707.3	707.27	708.93	712.17	713.85	714.82	713.3	718.41	723.22	724.98	725.83	731.39	738.45	742.83	746.05
01-fea96982caab6b2dc0ec9c1738918f03-FixA	nan	nan	nan	nan	nan	nan	nan	nan	nan	nan	nan	nan	nan	nan	nan	nan	nan	nan	nan	nan	nan	nan	nan	nan	nan	nan	nan	nan	nan	nan	nan	nan	nan	nan	nan	nan	nan	nan	nan	nan	nan	nan	nan	nan	nan	nan	nan	nan	nan
01-fea96982caab6b2dc0ec9c1738918f03-FixB	nan	nan	nan	nan	nan	nan	nan	nan	nan	nan	nan	nan	nan	nan	nan	nan	nan	nan	nan	nan	nan	nan	nan	nan	nan	nan	nan	nan	nan	nan	nan	nan	nan	nan	nan	nan	nan	nan	nan	nan	nan	nan	nan	nan	nan	nan	nan	nan	nan
01-fea96982caab6b2dc0ec9c1738918f03-FixC	827.47	nan	nan	827.89	834.51	840.41	nan	850.03	853.93	857.15	860.59	864.91	nan	871.6	874.11	877.79	881.47	883.88	886.2	889.73	893.65	896.93	900.2	904.2	908.16	911.35	914.9	919.82	924.5	927.18	928.85	931.03	934.46	939.29	944.19	947.81	950.74	953.77	956.1	957.01	958.37	961.91	965.26	965.87	965.98	968.36	971.62	973.74	975.66
01-fea96982caab6b2dc0ec9c1738918f03-RegA	nan	nan	nan	nan	nan	nan	nan	nan	nan	nan	nan	nan	nan	nan	nan	nan	nan	nan	nan	nan	nan	nan	nan	nan	nan	nan	nan	nan	nan	nan	nan	nan	nan	nan	nan	nan	nan	nan	nan	nan	nan	nan	nan	nan	nan	nan	nan	nan	nan
01-fea96982caab6b2dc0ec9c1738918f03-RegB	nan	nan	nan	nan	nan	nan	nan	nan	nan	nan	nan	nan	nan	nan	nan	nan	nan	nan	nan	nan	nan	nan	nan	nan	nan	nan	nan	nan	nan	nan	nan	nan	nan	nan	nan	nan	nan	nan	nan	nan	nan	nan	nan	nan	nan	nan	nan	nan	nan
01-fea96982caab6b2dc0ec9c1738918f03-RegC	974.03	nan	nan	976.78	978.98	987.7	nan	995.99	994.61	998.46	1006.14	1014.22	nan	1021.22	1021.12	1022.42	1024.1	1024.78	1026.05	1029.47	1033.15	1034.93	1035.4	1035.87	1037.6	1041.38	1046.04	1049.97	1052.18	1052.47	1053.51	1057.7	1062.63	1065.42	1066.89	1068.63	1070.55	1072.2	1073.29	1073.94	1075.78	1079.96	1083.41	1083.17	1082.62	1085.67	1089.7	1091.21	1091.84
01-479f9e9c78548ccf60c91a2f4cfbdc13-FixA	nan	nan	nan	nan	nan	nan	nan	nan	nan	nan	nan	nan	nan	nan	nan	nan	nan	nan	nan	nan	nan	nan	nan	nan	nan	nan	nan	nan	nan	nan	nan	nan	nan	nan	nan	nan	nan	nan	nan	nan	nan	nan	nan	nan	nan	nan	nan	nan	nan
01-479f9e9c78548ccf60c91a2f4cfbdc13-FixB	nan	nan	nan	nan	nan	nan	nan	nan	nan	nan	nan	nan	nan	nan	nan	nan	nan	nan	nan	nan	nan	nan	nan	nan	nan	nan	nan	nan	nan	nan	nan	nan	nan	nan	nan	nan	nan	nan	nan	nan	nan	nan	nan	nan	nan	nan	nan	nan	nan
01-479f9e9c78548ccf60c91a2f4cfbdc13-FixC	828.59	nan	nan	nan	833.99	841.29	847.94	853.05	856.83	859.76	862.3	nan	nan	872.02	875.51	877.75	880.53	885.48	890.41	893.06	895.16	898.56	901.17	901.12	902.39	908.88	917.27	923.23	926.77	929.01	930.66	932.42	935.59	940.92	945.8	947.75	948.99	952.21	956.12	958.73	960.32	961.69	963.14	964.93	967.74	971.75	974.22	972.94	972.39
01-479f9e9c78548ccf60c91a2f4cfbdc13-RegA	nan	nan	nan	nan	nan	nan	nan	nan	nan	nan	nan	nan	nan	nan	nan	nan	nan	nan	nan	nan	nan	nan	nan	nan	nan	nan	nan	nan	nan	nan	nan	nan	nan	nan	nan	nan	nan	nan	nan	nan	nan	nan	nan	nan	nan	nan	nan	nan	nan
01-479f9e9c78548ccf60c91a2f4cfbdc13-RegB	nan	nan	nan	nan	nan	nan	nan	nan	nan	nan	nan	nan	nan	nan	nan	nan	nan	nan	nan	nan	nan	nan	nan	nan	nan	nan	nan	nan	nan	nan	nan	nan	nan	nan	nan	nan	nan	nan	nan	nan	nan	nan	nan	nan	nan	nan	nan	nan	nan
01-479f9e9c78548ccf60c91a2f4cfbdc13-RegC	974.21	nan	nan	nan	983.29	989.98	995.69	996.31	996.56	1001.62	1009.22	nan	nan	1019.3	1019.04	1021.02	1022.75	1021.77	1021.64	1026.01	1032.19	1036.55	1038.91	1039.94	1040	1039.78	1041.85	1048.06	1054.66	1057.59	1058.22	1059.06	1060.73	1063.18	1065.52	1066.99	1068.72	1071.72	1074.07	1073.95	1073.9	1076.73	1080.58	1082.77	1083.44	1083.62	1084.82	1088.14	1091.89
01-5d0848ee151d8a7035288a2c2480ca70-FixA	nan	nan	nan	nan	nan	nan	nan	nan	nan	nan	nan	nan	nan	nan	nan	nan	nan	nan	nan	nan	nan	nan	nan	nan	nan	nan	nan	nan	nan	nan	nan	nan	nan	nan	nan	nan	nan	nan	nan	nan	nan	nan	nan	nan	nan	nan	nan	nan	960.27
01-5d0848ee151d8a7035288a2c2480ca70-FixB	nan	nan	nan	nan	nan	nan	nan	nan	nan	nan	nan	nan	nan	nan	nan	nan	nan	nan	nan	nan	nan	nan	nan	nan	nan	nan	nan	nan	nan	nan	nan	nan	nan	nan	nan	nan	nan	nan	nan	nan	nan	nan	nan	nan	nan	nan	nan	nan	nan
01-5d0848ee151d8a7035288a2c2480ca70-FixC	830.45	nan	nan	nan	834.76	833.55	nan	nan	846.61	854.47	857.34	864.8	866.73	869.43	872.61	875.94	878.67	880.54	nan	885.55	888.76	893.61	899.27	905.81	911.09	906.73	905.46	909.1	915.41	919.21	925.15	930.41	935.25	936.53	938.18	944.03	948.89	950.53	952.18	955.27	957.94	959.68	961.25	965.28	968.79	968.78	969.63	975.35	980.5
01-5d0848ee151d8a7035288a2c2480ca70-RegA	nan	nan	nan	nan	nan	nan	nan	nan	nan	nan	nan	nan	nan	nan	nan	nan	nan	nan	nan	nan	nan	nan	nan	nan	nan	nan	nan	nan	nan	nan	nan	nan	nan	nan	nan	nan	nan	nan	nan	nan	nan	nan	nan	nan	nan	nan	nan	nan	1109.44
01-5d0848ee151d8a7035288a2c2480ca70-RegB	nan	nan	nan	nan	nan	nan	nan	nan	nan	nan	nan	nan	nan	nan	nan	nan	nan	nan	nan	nan	nan	nan	nan	nan	nan	nan	nan	nan	nan	nan	nan	nan	nan	nan	nan	nan	nan	nan	nan	nan	nan	nan	nan	nan	nan	nan	nan	nan	nan
01-5d0848ee151d8a7035288a2c2480ca70-RegC	974.8	nan	nan	nan	978.79	964.98	nan	nan	993.86	1002.3	1004.08	1003.11	1011.34	1013.84	1018.69	1020.83	1022.85	1028.58	nan	1034	1029.57	1028.16	1029.81	1037.63	1037.46	1043.12	1041.51	1040.59	1049.52	1043.94	1048.99	1054.89	1058.7	1056.7	1063.51	1070.72	1069.98	1072.26	1075.34	1077.71	1078.82	1074.8	1082.41	1085.66	1089.04	1090.21	1083.48	1085.15	1088.67
01-4beabccc3fcc6d3621b5dcfd8493dfac-FixA	nan	nan	nan	nan	nan	nan	nan	nan	nan	nan	nan	nan	nan	nan	nan	nan	nan	nan	nan	nan	nan	nan	nan	nan	nan	nan	nan	nan	nan	nan	nan	nan	nan	nan	nan	nan	nan	nan	nan	nan	nan	nan	nan	nan	nan	nan	nan	nan	nan
01-4beabccc3fcc6d3621b5dcfd8493dfac-FixB	nan	nan	nan	nan	nan	nan	nan	nan	nan	nan	nan	nan	nan	nan	nan	nan	nan	nan	nan	nan	nan	nan	nan	nan	nan	nan	nan	nan	nan	nan	nan	nan	nan	nan	nan	nan	nan	nan	nan	nan	nan	nan	nan	nan	nan	nan	nan	nan	nan
01-4beabccc3fcc6d3621b5dcfd8493dfac-FixC	nan	nan	nan	nan	nan	nan	nan	nan	nan	nan	nan	nan	nan	nan	nan	nan	nan	nan	nan	nan	nan	nan	nan	nan	nan	nan	nan	nan	nan	nan	nan	nan	nan	nan	nan	nan	nan	nan	nan	nan	nan	nan	nan	nan	nan	nan	nan	nan	nan
01-4beabccc3fcc6d3621b5dcfd8493dfac-RegA	nan	nan	nan	nan	nan	nan	nan	nan	nan	nan	nan	nan	nan	nan	nan	nan	nan	nan	nan	nan	nan	nan	nan	nan	nan	nan	nan	nan	nan	nan	nan	nan	nan	nan	nan	nan	nan	nan	nan	nan	nan	nan	nan	nan	nan	nan	nan	nan	nan
01-4beabccc3fcc6d3621b5dcfd8493dfac-RegB	nan	nan	nan	nan	nan	nan	nan	nan	nan	nan	nan	nan	nan	nan	nan	nan	nan	nan	nan	nan	nan	nan	nan	nan	nan	nan	nan	nan	nan	nan	nan	nan	nan	nan	nan	nan	nan	nan	nan	nan	nan	nan	nan	nan	nan	nan	nan	nan	nan
01-4beabccc3fcc6d3621b5dcfd8493dfac-RegC	nan	nan	nan	nan	nan	nan	nan	nan	nan	nan	nan	nan	nan	nan	nan	nan	nan	nan	nan	nan	nan	nan	nan	nan	nan	nan	nan	nan	nan	nan	nan	nan	nan	nan	nan	nan	nan	nan	nan	nan	nan	nan	nan	nan	nan	nan	nan	nan	nan
01-f105e726d5500ba884197d3d90bbfcef-FixA	nan	nan	nan	nan	nan	nan	nan	nan	nan	nan	nan	nan	nan	nan	nan	nan	nan	nan	nan	nan	nan	nan	nan	nan	nan	nan	nan	nan	nan	nan	nan	nan	nan	nan	nan	nan	nan	nan	nan	nan	nan	nan	nan	nan	nan	nan	nan	nan	nan
01-f105e726d5500ba884197d3d90bbfcef-FixB	nan	nan	nan	nan	nan	nan	nan	nan	nan	nan	nan	nan	nan	nan	nan	nan	nan	nan	nan	nan	nan	nan	nan	nan	nan	nan	nan	nan	nan	nan	nan	nan	nan	nan	nan	nan	nan	nan	nan	nan	nan	nan	nan	nan	nan	nan	nan	nan	nan
01-f105e726d5500ba884197d3d90bbfcef-FixC	nan	nan	nan	nan	nan	nan	nan	nan	nan	nan	nan	nan	nan	nan	nan	nan	nan	nan	nan	nan	nan	nan	nan	nan	nan	nan	nan	nan	nan	nan	nan	nan	nan	nan	nan	nan	nan	nan	nan	nan	nan	nan	nan	nan	nan	nan	nan	nan	nan
01-f105e726d5500ba884197d3d90bbfcef-RegA	nan	nan	nan	nan	nan	nan	nan	nan	nan	nan	nan	nan	nan	nan	nan	nan	nan	nan	nan	nan	nan	nan	nan	nan	nan	nan	nan	nan	nan	nan	nan	nan	nan	nan	nan	nan	nan	nan	nan	nan	nan	nan	nan	nan	nan	nan	nan	nan	nan
01-f105e726d5500ba884197d3d90bbfcef-RegB	nan	nan	nan	nan	nan	nan	nan	nan	nan	nan	nan	nan	nan	nan	nan	nan	nan	nan	nan	nan	nan	nan	nan	nan	nan	nan	nan	nan	nan	nan	nan	nan	nan	nan	nan	nan	nan	nan	nan	nan	nan	nan	nan	nan	nan	nan	nan	nan	nan
01-f105e726d5500ba884197d3d90bbfcef-RegC	nan	nan	nan	nan	nan	nan	nan	nan	nan	nan	nan	nan	nan	nan	nan	nan	nan	nan	nan	nan	nan	nan	nan	nan	nan	nan	nan	nan	nan	nan	nan	nan	nan	nan	nan	nan	nan	nan	nan	nan	nan	nan	nan	nan	nan	nan	nan	nan	nan
01-a2b07b96aae7ff55cbeeca107ff804ab-FixA	nan	nan	nan	nan	nan	nan	nan	nan	nan	nan	nan	nan	nan	nan	nan	nan	nan	nan	nan	nan	nan	nan	nan	nan	nan	nan	nan	nan	nan	nan	nan	nan	nan	nan	nan	nan	nan	nan	nan	nan	nan	nan	nan	nan	nan	nan	nan	nan	nan
01-a2b07b96aae7ff55cbeeca107ff804ab-FixB	nan	nan	nan	nan	nan	nan	nan	nan	nan	nan	nan	nan	nan	nan	nan	nan	nan	nan	nan	nan	nan	nan	nan	nan	nan	nan	nan	nan	nan	nan	nan	nan	nan	nan	nan	nan	nan	nan	nan	nan	nan	nan	nan	nan	nan	nan	nan	nan	nan
01-a2b07b96aae7ff55cbeeca107ff804ab-FixC	nan	nan	nan	nan	nan	nan	nan	nan	nan	nan	nan	nan	nan	nan	nan	nan	nan	nan	nan	nan	nan	nan	nan	nan	nan	nan	nan	nan	nan	nan	nan	nan	nan	nan	nan	nan	nan	nan	nan	nan	nan	nan	nan	nan	nan	nan	nan	nan	nan
01-a2b07b96aae7ff55cbeeca107ff804ab-RegA	nan	nan	nan	nan	nan	nan	nan	nan	nan	nan	nan	nan	nan	nan	nan	nan	nan	nan	nan	nan	nan	nan	nan	nan	nan	nan	nan	nan	nan	nan	nan	nan	nan	nan	nan	nan	nan	nan	nan	nan	nan	nan	nan	nan	nan	nan	nan	nan	nan
01-a2b07b96aae7ff55cbeeca107ff804ab-RegB	nan	nan	nan	nan	nan	nan	nan	nan	nan	nan	nan	nan	nan	nan	nan	nan	nan	nan	nan	nan	nan	nan	nan	nan	nan	nan	nan	nan	nan	nan	nan	nan	nan	nan	nan	nan	nan	nan	nan	nan	nan	nan	nan	nan	nan	nan	nan	nan	nan
01-a2b07b96aae7ff55cbeeca107ff804ab-RegC	nan	nan	nan	nan	nan	nan	nan	nan	nan	nan	nan	nan	nan	nan	nan	nan	nan	nan	nan	nan	nan	nan	nan	nan	nan	nan	nan	nan	nan	nan	nan	nan	nan	nan	nan	nan	nan	nan	nan	nan	nan	nan	nan	nan	nan	nan	nan	nan	nan
01-ab03203b80ee85c5ea4a247a38ec1f1d-FixA	1044.81	1043.09	1044.54	1047.69	1051.1	1053.57	1055.07	1055.99	1057.24	1059.59	1062.48	1065.12	1067.17	1068.66	1070.77	1074.28	1077.1	1077.39	1077.5	1079.93	1082.78	1083.82	1084.21	1085.67	1088.4	1091.83	1093.96	1093.34	1092.83	1095.31	1098.65	1100.02	1099.86	1099.6	1100.95	1104.9	1108.63	1109.4	1109.84	1112.99	1116.85	1118.8	1120.21	1123	1126.24	1128.51	1130.13	1131.8	1133.92
01-ab03203b80ee85c5ea4a247a38ec1f1d-FixB	1067.15	1064.65	1065.24	1067.8	1071.19	1074.48	1077.48	1080.11	1082	1082.96	1084.01	1086.1	1088.74	1091.44	1095.42	1101.39	1106.02	1106.38	1105.73	1107.72	1110.81	1112.67	1113.73	1114.89	1115.75	1115.9	1116.29	1118	1120.79	1123.99	1126.6	1127.87	1128.5	1129.38	1130.57	1131.94	1133.7	1135.93	1137.71	1138.34	1139.57	1143.11	1147.42	1150.42	1152.05	1152.93	1154.17	1156.73	1160.43
01-ab03203b80ee85c5ea4a247a38ec1f1d-FixC	1031.27	1027.33	1029.19	1033.69	1037.68	1039.05	1039.98	1042.85	1046.43	1048.99	1050.57	1051.85	1054.42	1059.26	1063.89	1065.85	1066.41	1067.39	1068.84	1070.27	1071.09	1070.92	1070.47	1070.63	1071.7	1073.66	1075.6	1076.7	1077.49	1078.47	1078.54	1076.78	1075.43	1076.7	1078.87	1079.87	1080.98	1083.77	1086.42	1086.9	1086.55	1087.28	1088.74	1090.23	1092.31	1095.47	1098.19	1099.1	1100.17
01-ab03203b80ee85c5ea4a247a38ec1f1d-RegA	1070.29	1075.55	1079.2	1081.8	1083.93	1086.15	1088.98	1092.5	1095.05	1095.45	1096.2	1099.66	1103.63	1105.64	1107.02	1109.38	1111.46	1111.9	1112.47	1114.98	1117.86	1119.33	1120.64	1123.26	1126.12	1127.96	1129.76	1132.69	1135.83	1137.95	1138.89	1138.96	1139.39	1141.32	1144.26	1147.22	1149.09	1149.29	1149.99	1153.2	1156.43	1156.91	1156.59	1158.08	1160.42	1162.01	1163.06	1164.21	1165.42
01-ab03203b80ee85c5ea4a247a38ec1f1d-RegB	1062.87	1081.54	1090.13	1092.67	1093.15	1094.64	1096.3	1096.85	1097.25	1098.82	1101.93	1106.25	1109.67	1110.42	1110.23	1111.3	1114.05	1118.27	1123.19	1127.85	1131.09	1132.14	1132.19	1132.66	1133.86	1135.71	1138.04	1140.49	1142.06	1142.17	1142.71	1145.48	1148.74	1150.45	1151.77	1154.22	1156.86	1158.33	1158.79	1158.76	1158.36	1157.84	1158.47	1161.25	1164.32	1165.61	1165.84	1166.33	1167.19
01-ab03203b80ee85c5ea4a247a38ec1f1d-RegC	1070.67	1078.42	1082.54	1084.74	1086.69	1089.65	1093.03	1095.91	1097.67	1098.21	1099	1101.26	1103.35	1103.73	1104.54	1107.86	1111.63	1113.44	1114.11	1115.07	1116.75	1119.16	1121.77	1124.02	1125.81	1127.22	1128.44	1129.76	1131.59	1134.13	1136.29	1137.16	1138.25	1141.07	1144.26	1146.14	1147.58	1149.7	1151.56	1152.12	1152.78	1155.05	1157.6	1158.82	1159.61	1161.26	1163.59	1166.01	1168.18
01-a8599cf71fe84a9b0887af9aaf14b33b-FixA	1041.66	1043.15	1046.44	1050.29	1053.48	1055.28	1057.05	1059.97	1062.35	1062.72	1063.39	1066.48	1069.27	1069.21	1069.95	1074.93	1079.86	1080.2	1078.86	1079.7	1081.98	1084.04	1085.61	1086.86	1088.12	1089.75	1092.02	1094.72	1095.67	1093.5	1092.83	1097.94	1104	1105.41	1104.49	1104.97	1106.94	1109.6	1112.87	1116.52	1118.47	1117.16	1116.03	1118.8	1123.88	1128.55	1132.12	1134.79	1137.93
01-a8599cf71fe84a9b0887af9aaf14b33b-FixB	1064.46	1059.49	1062.7	1069.39	1074.85	1075.94	1075.83	1078.01	1080.72	1081.71	1082.24	1084.14	1087.71	1092.6	1097.06	1099.67	1101.71	1104.5	1106.42	1106.04	1106.04	1108.96	1111.93	1112.04	1112.56	1116.89	1121.72	1123.29	1124.19	1127.49	1130.44	1129.89	1128.09	1128.06	1129.33	1130.78	1132.85	1136.12	1139.81	1142.83	1144.4	1144.23	1143.97	1145.51	1149.14	1154.33	1158.63	1159.97	1160.68
01-a8599cf71fe84a9b0887af9aaf14b33b-FixC	1034.33	1029.05	1030.84	1035.9	1040.46	1041.72	1041.07	1040.71	1041.95	1045.24	1048.28	1049.31	1051.71	1058.38	1064.61	1065.59	1064.63	1066.01	1069.29	1072.67	1073.92	1071.8	1069.79	1071.35	1074.32	1075.84	1076.78	1078.43	1079.23	1077.79	1076.9	1079.32	1082.33	1082.55	1080.76	1078.83	1078.46	1080.81	1085.01	1089.54	1092.72	1093.31	1092.39	1091.63	1092.16	1094.73	1098.67	1102.8	1105.57
01-a8599cf71fe84a9b0887af9aaf14b33b-RegA	1066.08	1076.71	1081.68	1083.54	1084.81	1087.36	1090.38	1092.5	1092.95	1091.85	1092.53	1097.63	1103.45	1105.97	1106.73	1108.06	1109.47	1110.17	1111.47	1114.66	1118.66	1121.96	1123.82	1124.13	1124.69	1127.08	1129.85	1131.36	1132.88	1135.86	1138.84	1139.98	1139.43	1138.26	1139.04	1143.59	1148.48	1150.08	1151.01	1154.38	1157.42	1157	1156.35	1159.16	1162.77	1163.68	1163.42	1164.32	1165.39
01-a8599cf71fe84a9b0887af9aaf14b33b-RegB	1060.78	1084.83	1092.79	1092.12	1090.23	1092.44	1095.43	1095.6	1097.07	1103.64	1109.73	1109.61	1106.97	1106.66	1108.02	1109.5	1112.03	1116.74	1122.85	1128.95	1132.92	1133.32	1132.44	1132.9	1134.39	1135.97	1137.71	1139.78	1141.7	1143.06	1144.6	1147	1149.28	1150.49	1151.81	1154.52	1157.43	1159.1	1159.92	1160.64	1161.17	1161.33	1161.53	1162.3	1163.68	1165.47	1167.01	1167.63	1167.51
01-a8599cf71fe84a9b0887af9aaf14b33b-RegC	1071.66	1079.21	1083.87	1086.65	1088.58	1090.51	1092.69	1095.02	1096.81	1097.58	1098.39	1100.24	1102.43	1104.28	1107.12	1111.81	1114.88	1113.38	1111.16	1112.61	1116.46	1120.3	1123.22	1124.82	1125.1	1124.47	1124.6	1127	1131.1	1135.67	1139.14	1140.32	1140.18	1140.3	1142.32	1147.07	1151.7	1153.22	1153.15	1153.8	1155.38	1157.34	1158.32	1157.46	1157.3	1160.43	1164.94	1168.15	1170.06
01-b8718626c67c2b7e9328e1349f333459-FixA	1046.73	1046.96	1042.22	1053.82	1051.72	1052.25	1053.48	1054.44	1055.3	1057.39	1061.33	1063.4	1066.36	1072.73	1077.38	1076.69	1073.14	1076.72	1082.14	1083.07	1082.14	1083.24	1085.77	1087.26	1087.48	1086.62	1086.42	1088.84	1093.2	1097.39	1099.52	1097.55	1096.14	1099.79	1103.86	1104.23	1103.03	1106.2	1109.09	1108.89	1109.68	1115.93	1122.27	1123.31	1122.49	1123.34	1125.95	1129.41	1131.65
01-b8718626c67c2b7e9328e1349f333459-FixB	1069.51	1071.85	1065.84	1078.23	1069.17	1064.92	1077.3	1076.44	1075.52	1081.03	1081.89	1085.79	1087.45	1095.53	1095.96	1094.73	1103.31	1101.36	1101.32	1100.93	1106.86	1110.9	1116.2	1116.14	1119.79	1120.54	1115.84	1117.19	1118.43	1112.76	1122.85	1122.89	1124.74	1126.56	1130.38	1133.94	1132.49	1131.37	1130.27	1134.8	1140.48	1145.59	1149.71	1151.52	1153.51	1155.09	1154.59	1155.74	1156.08
01-b8718626c67c2b7e9328e1349f333459-FixC	1031.24	1035.33	1029.47	1037.39	1036.12	1041.05	1040.29	1043.42	1043.93	1041.4	1046.66	1051.96	1054.6	1058.46	1058.15	1064.13	1064.13	1066.31	1066.11	1065.82	1064.4	1067.41	1070.8	1073.62	1072.21	1071.27	1072.23	1071.7	1072.65	1077.26	1073.94	1074.99	1074.98	1077.15	1078.01	1080.58	1083.18	1083.37	1081.89	1080.32	1080.92	1083.35	1086.25	1091.14	1095.03	1096.2	1097.76	1100.92	1104.99
01-b8718626c67c2b7e9328e1349f333459-RegA	1069.73	1081.14	1078.82	1080.66	1083.56	1085.09	1085.54	1086.2	1089.5	1096.5	1101.37	1099.11	1095.62	1097.39	1101.55	1104.15	1106.98	1112.13	1116.56	1117.16	1116.58	1118.11	1121.24	1124.61	1127.49	1128.66	1129.18	1130.16	1130.89	1130.88	1132.37	1136.57	1142.08	1146.42	1148.11	1145.99	1144.64	1147.93	1151.7	1150.52	1149.35	1153.49	1158.37	1157.96	1155.91	1157.31	1160.42	1162.27	1163.89
01-b8718626c67c2b7e9328e1349f333459-RegB	1071.77	1061.5	1082.22	1088.17	1092.23	1091.17	1096.89	1098.82	1099.62	1109.49	1102.84	1105.08	1110.73	1112.85	1114.26	1115.98	1115	1130.71	1127.47	1124.12	1124.31	1125.05	1128.09	1129.31	1136.54	1142.09	1139.01	1139.34	1140.7	1143	1142.4	1143.88	1144.99	1148.42	1148.3	1145.68	1150.37	1149.47	1150.7	1155.13	1159.4	1163.28	1163.07	1174.3	1169.22	1165.48	1163.05	1165.17	1167.64
01-b8718626c67c2b7e9328e1349f333459-RegC	1069.1	1078.54	1083.29	1084.19	1088.76	1092.3	1091.33	1094.55	1099.45	1096.45	1100.91	1100.9	1100.74	1104.55	1106.95	1106.7	1107.61	1104.9	1112.45	1116.82	1118.06	1118.62	1119.91	1122.89	1123.76	1125.04	1129.3	1131.2	1130.87	1130.62	1133.47	1137.28	1142.2	1144.83	1146.02	1145.76	1142.22	1144.65	1149.28	1153.17	1155.32	1154.6	1155.58	1154.57	1161.02	1163.29	1163.53	1163.02	1164.1
01-faff82990486fec835e5ac229c623bcb-FixA	888.82	891.15	893.98	896.96	899.75	902.19	904.9	908.36	911.73	914.01	914.79	914.41	915.56	920.31	925.53	927.9	928.94	930.77	932.44	932.75	932.85	934.11	936.32	938.79	940.78	941.69	941.73	941.58	943.28	948.13	952.53	953.06	953.51	958.04	963.37	965.43	966.14	968.37	971.54	974.27	976.14	977.34	979.56	983.92	987.04	985.98	986.18	993.1	1000.35
01-faff82990486fec835e5ac229c623bcb-FixB	892.63	897.67	900.19	901.62	903.33	906.37	910.31	914.24	916.72	916.96	917.52	920.68	924.13	925.35	925.94	927.87	930.19	931.42	931.52	930.96	931.09	933.01	935.78	938.11	939.68	940.61	941.83	944.14	946.52	947.95	949.42	952.23	956.62	962.08	965.91	965.9	964.78	965.89	968.83	972.17	974.71	975.86	977.55	981.31	983.29	980.18	978.49	984.83	991.95
01-faff82990486fec835e5ac229c623bcb-FixC	860.53	863.33	869.68	877.15	883.33	886.49	887.67	888.42	889.28	890.65	893.2	897.27	901.63	904.82	906.31	906.37	907.73	912.46	917.19	918.04	915.31	910.91	908.79	911.79	915.53	915.41	914.48	916.85	922.04	928.2	933.25	935.7	937.14	939.55	942.76	945.98	948.35	949.51	951.4	955.89	961.51	966.29	970.42	974.28	976.15	974.88	974.99	980.72	986.77
01-faff82990486fec835e5ac229c623bcb-RegA	850.91	848.55	849.38	852.03	855.14	857.77	860.73	864.73	868.07	869.5	872.11	878.3	883.09	881.97	880.5	884.54	890.23	892.77	894.26	897.51	900.39	900.63	901.21	905.19	909.72	911.44	911.53	912	912.71	913.39	915.77	921.13	926.36	928.26	928.8	930.73	933.79	937.12	941.36	946.89	950.88	950.82	949.96	952.17	956.25	959.8	961.78	961.9	961.35
01-faff82990486fec835e5ac229c623bcb-RegB	856.94	874.03	879.03	877.87	876.48	879.27	884.41	889.03	892.26	894.07	895.59	897.75	899.29	899.25	900.24	904.63	909.85	912.88	914.5	916.03	917.06	917.37	919.74	926.12	931.37	930.53	927.92	928.78	931.05	931.69	932.38	935.29	939.19	942.3	944.79	947.2	948.99	949.96	952.81	959.59	965.44	965.56	964.66	968.4	973.79	976.32	976.32	975.5	975.3
01-faff82990486fec835e5ac229c623bcb-RegC	847.35	857.66	859.71	858.45	858.81	863.93	869.62	871.62	873.03	877.55	883.63	888.64	891.16	890.85	890.63	893.24	896.99	899.58	900.99	901.9	903.24	905.55	907.55	908.22	910.16	915.67	921.67	924.65	925.9	927.66	930.58	934.61	938.48	941.04	943.04	945.37	947.1	947.56	949.76	956.18	962.18	962.96	962.7	966.53	971.75	974.28	974.32	973.38	972.91
01-d88801aa91153b0f3dfbb6e96a1e890c-FixA	889.41	890.98	892.63	894.7	897.55	901.44	906.3	911.49	914.43	913.56	913.62	918.65	922.85	920.58	917.6	920.59	927.52	934.27	937.71	936.18	933.2	932.66	934.14	936.16	937.85	938.89	940.53	943.98	948.19	951.57	952.95	952.12	952.54	957.28	962.91	965.29	965.44	965.9	969.37	977.09	983.41	982.96	980.93	983.48	986.72	985.95	986.65	994.44	1001.35
01-d88801aa91153b0f3dfbb6e96a1e890c-FixB	895.98	896.23	898.48	901.93	905.78	909.46	913.3	917.45	920.37	920.76	920.12	920.39	922.6	926.81	930.12	930.06	929.41	931.15	933.1	932.76	931.94	933.04	935.97	939.59	941.1	938.61	936.44	939.08	944.33	948.77	951.62	953.17	955.23	959.34	964.05	967.32	968.24	967.02	967.41	972.45	977.11	976.2	974.59	978.07	982.74	983.76	985.21	991.63	997.16
01-d88801aa91153b0f3dfbb6e96a1e890c-FixC	859.84	863.52	871.28	879.59	884.95	885.46	885.68	889.96	894.82	896.24	896.14	897.3	899.81	902.98	905.97	908.33	911.5	916.54	920.86	921.54	918.56	913.24	909.22	909.63	912.53	915.17	917.2	919.12	921.98	926.59	931.67	935.72	938.77	941.34	943.95	946.88	949.21	950.21	951.82	956.21	963.27	971.58	976.84	975.56	972.05	971.93	976.28	983.95	989.7
01-d88801aa91153b0f3dfbb6e96a1e890c-RegA	849.68	853.32	853.31	852.61	854.19	859.6	864.47	864.89	864.86	868.84	874.8	879.6	882.31	883.01	883.49	885.6	889.55	894.79	899.44	901.64	901.17	898.93	898.93	904.36	911.3	914.86	914.47	911.35	909.53	912.48	917.8	922.13	925.05	927.07	929.29	932.59	936.11	938.97	942.23	946.84	950.37	950.53	950.31	953.2	958	962.3	964.59	964.1	962.43
01-d88801aa91153b0f3dfbb6e96a1e890c-RegB	850.66	869.9	878.63	880.75	880.13	880.13	881.84	885.37	889.03	891.46	894.49	899.56	903.1	901.95	900.24	902.5	906.86	910.44	913.2	915.81	918.55	921.67	925.51	929.93	932.4	931.02	929.47	931.41	933.88	933.42	932.8	935.42	939.84	943.64	946.17	947.51	948.64	950.77	954.75	960.52	964.44	963.42	961.96	965.25	971.24	976.13	978.14	976.85	975.73
01-d88801aa91153b0f3dfbb6e96a1e890c-RegC	847.94	855.26	858.78	860.7	863.21	867.65	871.95	874.02	875.42	878.16	882.46	887.64	891.03	890.82	890.95	895.07	899.19	899.11	898.07	900.02	903.31	905.49	907.25	909.88	913.54	917.92	921.89	924.44	926.11	927.9	931	936.05	941.04	943.82	944.73	945.08	947.16	952.43	957.34	958.29	958.24	960.94	964.9	967.8	970.57	974.34	976.72	975.28	972.68
01-7d3ec2a875673920337f13dbca24957d-FixA	885.05	889.84	894.04	897.69	900.75	903.09	904.22	904.27	903.75	908.14	913.08	914.22	914.66	917.97	921.52	921.98	921.72	920.89	923.48	927.6	933.37	935.55	934.75	941.87	938.19	936.24	934.57	939.93	942.72	943.19	946.09	952.18	957.1	959.43	960.05	955.61	966.34	969.43	968.58	981.33	973.13	978.16	983.77	988.44	982.08	983.91	983.01	991.49	988.91
01-7d3ec2a875673920337f13dbca24957d-FixB	892.99	892.54	898.76	894.62	901.36	908.62	910.99	913.32	915.44	922.28	919.62	924.54	927.26	924.38	923.07	923.79	925.33	925.6	926.76	929.93	932.86	933.77	931.97	937.38	935.6	938.45	937.92	942.77	944.93	942.17	946.07	949.64	950.27	953.6	956.2	952.54	963.9	968.33	969.32	982.7	977.04	982.43	982.55	986.14	977.85	978.31	977.81	989.11	987.44
01-7d3ec2a875673920337f13dbca24957d-FixC	859.92	869.85	869.05	879.5	870.99	872.04	883.1	888.51	890.28	895	889.78	892.91	894.4	894.49	896.43	900.48	906.87	908.04	909.92	906.8	910.87	915.25	916.02	926.29	918.63	915.09	914.35	921.64	925.22	923.97	928.55	928.69	931.27	939.2	944.53	937.94	944.4	949.68	953.6	969.53	959.56	953.25	961.43	972.56	975.48	978.13	975.84	984.57	984.03
01-7d3ec2a875673920337f13dbca24957d-RegA	850.01	848.88	848.21	855.11	859.27	860.05	861.06	864.51	869.09	871.54	874.71	875.48	871.96	876.4	881.41	886.99	889.08	893.03	887.04	887.53	891.06	897.08	900.52	895.11	906.97	901.84	902.29	916.67	917.93	914.45	918.48	932.1	924.1	926.12	929.3	935.8	929.37	934.94	939.17	940.76	944.97	945.02	946.26	952.89	955.73	953.82	955.52	956.01	961.29
01-7d3ec2a875673920337f13dbca24957d-RegB	856.48	824.81	869.79	867.8	878.44	884.23	886	885.49	886.27	889.65	892.75	897.52	896.69	902.8	906.49	910.54	911.64	915.72	910.47	913.15	916.2	918.09	917.16	912.27	929.83	926.38	927.66	933.53	925.91	922.83	933.37	951.2	943.08	942.16	942.14	949.21	945.52	954.39	959.55	958.97	962.4	957.21	960.43	965.86	967.24	966.76	971.76	975.04	980.45
01-7d3ec2a875673920337f13dbca24957d-RegC	848.57	820.16	857.84	857.22	864.04	864.14	863.84	868.45	874.38	875.82	885.72	887.17	885.13	889.22	890.95	893.57	895.05	901.89	899.29	901.93	902.82	902.26	902.47	901.83	918.22	922.57	914.55	922.58	921.61	920.01	929.48	945.14	937.85	939.87	943.38	952.86	949.67	953.85	956.62	959.12	960.96	969.15	963.23	965.84	967.52	965.11	966.6	967.02	971.1
01-187895eb56048a0b42a0eac0f769dbbb-FixA	nan	nan	nan	nan	nan	nan	nan	nan	nan	nan	nan	nan	nan	nan	nan	nan	nan	nan	nan	nan	nan	nan	nan	nan	nan	nan	nan	nan	nan	nan	nan	nan	nan	nan	nan	nan	nan	nan	nan	nan	nan	nan	nan	nan	nan	nan	nan	nan	nan
01-187895eb56048a0b42a0eac0f769dbbb-FixB	nan	nan	nan	nan	nan	nan	nan	nan	nan	nan	nan	nan	nan	nan	nan	nan	nan	nan	nan	nan	nan	nan	nan	nan	nan	nan	nan	nan	nan	nan	nan	nan	nan	nan	nan	nan	nan	nan	nan	nan	nan	nan	nan	nan	nan	nan	nan	nan	nan
01-187895eb56048a0b42a0eac0f769dbbb-FixC	nan	nan	nan	nan	nan	nan	nan	nan	nan	nan	nan	nan	nan	nan	nan	nan	nan	nan	nan	nan	nan	nan	nan	nan	nan	nan	nan	nan	nan	nan	nan	nan	nan	nan	nan	nan	nan	nan	nan	nan	nan	nan	nan	nan	nan	nan	nan	nan	nan
01-187895eb56048a0b42a0eac0f769dbbb-RegA	nan	nan	nan	nan	nan	nan	nan	nan	nan	nan	nan	nan	nan	nan	nan	nan	nan	nan	nan	nan	nan	nan	nan	nan	nan	nan	nan	nan	nan	nan	nan	nan	nan	nan	nan	nan	nan	nan	nan	nan	nan	nan	nan	nan	nan	nan	nan	nan	nan
01-187895eb56048a0b42a0eac0f769dbbb-RegB	nan	nan	nan	nan	nan	nan	nan	nan	nan	nan	nan	nan	nan	nan	nan	nan	nan	nan	nan	nan	nan	nan	nan	nan	nan	nan	nan	nan	nan	nan	nan	nan	nan	nan	nan	nan	nan	nan	nan	nan	nan	nan	nan	nan	nan	nan	nan	nan	nan
01-187895eb56048a0b42a0eac0f769dbbb-RegC	nan	nan	nan	nan	nan	nan	nan	nan	nan	nan	nan	nan	nan	nan	nan	nan	nan	nan	nan	nan	nan	nan	nan	nan	nan	nan	nan	nan	nan	nan	nan	nan	nan	nan	nan	nan	nan	nan	nan	nan	nan	nan	nan	nan	nan	nan	nan	nan	nan
01-a41134949b4afaaa14bc04259480fa0b-FixA	nan	nan	nan	nan	nan	nan	nan	nan	nan	nan	nan	nan	nan	nan	nan	nan	nan	nan	nan	nan	nan	nan	nan	nan	nan	nan	nan	nan	nan	nan	nan	nan	nan	nan	nan	nan	nan	nan	nan	nan	nan	nan	nan	nan	nan	nan	nan	nan	nan
01-a41134949b4afaaa14bc04259480fa0b-FixB	nan	nan	nan	nan	nan	nan	nan	nan	nan	nan	nan	nan	nan	nan	nan	nan	nan	nan	nan	nan	nan	nan	nan	nan	nan	nan	nan	nan	nan	nan	nan	nan	nan	nan	nan	nan	nan	nan	nan	nan	nan	nan	nan	nan	nan	nan	nan	nan	nan
01-a41134949b4afaaa14bc04259480fa0b-FixC	nan	nan	nan	nan	nan	nan	nan	nan	nan	nan	nan	nan	nan	nan	nan	nan	nan	nan	nan	nan	nan	nan	nan	nan	nan	nan	nan	nan	nan	nan	nan	nan	nan	nan	nan	nan	nan	nan	nan	nan	nan	nan	nan	nan	nan	nan	nan	nan	nan
01-a41134949b4afaaa14bc04259480fa0b-RegA	nan	nan	nan	nan	nan	nan	nan	nan	nan	nan	nan	nan	nan	nan	nan	nan	nan	nan	nan	nan	nan	nan	nan	nan	nan	nan	nan	nan	nan	nan	nan	nan	nan	nan	nan	nan	nan	nan	nan	nan	nan	nan	nan	nan	nan	nan	nan	nan	nan
01-a41134949b4afaaa14bc04259480fa0b-RegB	nan	nan	nan	nan	nan	nan	nan	nan	nan	nan	nan	nan	nan	nan	nan	nan	nan	nan	nan	nan	nan	nan	nan	nan	nan	nan	nan	nan	nan	nan	nan	nan	nan	nan	nan	nan	nan	nan	nan	nan	nan	nan	nan	nan	nan	nan	nan	nan	nan
01-a41134949b4afaaa14bc04259480fa0b-RegC	nan	nan	nan	nan	nan	nan	nan	nan	nan	nan	nan	nan	nan	nan	nan	nan	nan	nan	nan	nan	nan	nan	nan	nan	nan	nan	nan	nan	nan	nan	nan	nan	nan	nan	nan	nan	nan	nan	nan	nan	nan	nan	nan	nan	nan	nan	nan	nan	nan
01-b364d57a246c60000b8fe65c097f7950-FixA	nan	nan	nan	nan	nan	nan	nan	nan	nan	nan	nan	nan	nan	nan	nan	nan	nan	nan	nan	nan	nan	nan	nan	nan	nan	nan	nan	nan	nan	nan	nan	nan	nan	nan	nan	nan	nan	nan	nan	nan	nan	nan	nan	nan	nan	nan	nan	nan	nan
01-b364d57a246c60000b8fe65c097f7950-FixB	nan	nan	nan	nan	nan	nan	nan	nan	nan	nan	nan	nan	nan	nan	nan	nan	nan	nan	nan	nan	nan	nan	nan	nan	nan	nan	nan	nan	nan	nan	nan	nan	nan	nan	nan	nan	nan	nan	nan	nan	nan	nan	nan	nan	nan	nan	nan	nan	nan
01-b364d57a246c60000b8fe65c097f7950-FixC	nan	nan	nan	nan	nan	nan	nan	nan	nan	nan	nan	nan	nan	nan	nan	nan	nan	nan	nan	nan	nan	nan	nan	nan	nan	nan	nan	nan	nan	nan	nan	nan	nan	nan	nan	nan	nan	nan	nan	nan	nan	nan	nan	nan	nan	nan	nan	nan	nan
01-b364d57a246c60000b8fe65c097f7950-RegA	nan	nan	nan	nan	nan	nan	nan	nan	nan	nan	nan	nan	nan	nan	nan	nan	nan	nan	nan	nan	nan	nan	nan	nan	nan	nan	nan	nan	nan	nan	nan	nan	nan	nan	nan	nan	nan	nan	nan	nan	nan	nan	nan	nan	nan	nan	nan	nan	nan
01-b364d57a246c60000b8fe65c097f7950-RegB	nan	nan	nan	nan	nan	nan	nan	nan	nan	nan	nan	nan	nan	nan	nan	nan	nan	nan	nan	nan	nan	nan	nan	nan	nan	nan	nan	nan	nan	nan	nan	nan	nan	nan	nan	nan	nan	nan	nan	nan	nan	nan	nan	nan	nan	nan	nan	nan	nan
01-b364d57a246c60000b8fe65c097f7950-RegC	nan	nan	nan	nan	nan	nan	nan	nan	nan	nan	nan	nan	nan	nan	nan	nan	nan	nan	nan	nan	nan	nan	nan	nan	nan	nan	nan	nan	nan	nan	nan	nan	nan	nan	nan	nan	nan	nan	nan	nan	nan	nan	nan	nan	nan	nan	nan	nan	nan
01-d1caf2f33ebc9081c14cec776df67c33-FixA	nan	nan	nan	nan	nan	nan	nan	nan	nan	nan	nan	nan	nan	nan	nan	nan	nan	nan	nan	nan	nan	nan	nan	nan	nan	nan	nan	nan	nan	nan	nan	nan	nan	nan	nan	nan	nan	nan	nan	nan	nan	nan	nan	nan	nan	nan	nan	nan	nan
01-d1caf2f33ebc9081c14cec776df67c33-FixB	nan	nan	nan	nan	nan	nan	nan	nan	nan	nan	nan	nan	nan	nan	nan	nan	nan	nan	nan	nan	nan	nan	nan	nan	nan	nan	nan	nan	nan	nan	nan	nan	nan	nan	nan	nan	nan	nan	nan	nan	nan	nan	nan	nan	nan	nan	nan	nan	nan
01-d1caf2f33ebc9081c14cec776df67c33-FixC	nan	nan	nan	nan	nan	nan	nan	nan	nan	nan	nan	nan	nan	nan	nan	nan	nan	nan	nan	nan	nan	nan	nan	nan	nan	nan	nan	nan	nan	nan	nan	nan	nan	nan	nan	nan	nan	nan	nan	nan	nan	nan	nan	nan	nan	nan	nan	nan	nan
01-d1caf2f33ebc9081c14cec776df67c33-RegA	nan	nan	nan	nan	nan	nan	nan	nan	nan	nan	nan	nan	nan	nan	nan	nan	nan	nan	nan	nan	nan	nan	nan	nan	nan	nan	nan	nan	nan	nan	nan	nan	nan	nan	nan	nan	nan	nan	nan	nan	nan	nan	nan	nan	nan	nan	nan	nan	nan
01-d1caf2f33ebc9081c14cec776df67c33-RegB	nan	nan	nan	nan	nan	nan	nan	nan	nan	nan	nan	nan	nan	nan	nan	nan	nan	nan	nan	nan	nan	nan	nan	nan	nan	nan	nan	nan	nan	nan	nan	nan	nan	nan	nan	nan	nan	nan	nan	nan	nan	nan	nan	nan	nan	nan	nan	nan	nan
01-d1caf2f33ebc9081c14cec776df67c33-RegC	nan	nan	nan	nan	nan	nan	nan	nan	nan	nan	nan	nan	nan	nan	nan	nan	nan	nan	nan	nan	nan	nan	nan	nan	nan	nan	nan	nan	nan	nan	nan	nan	nan	nan	nan	nan	nan	nan	nan	nan	nan	nan	nan	nan	nan	nan	nan	nan	nan
01-6ca77fdca742c83dc3556ff2362a6790-FixA	nan	nan	nan	nan	nan	nan	nan	nan	nan	nan	nan	nan	nan	nan	nan	nan	nan	nan	nan	nan	nan	nan	nan	nan	nan	nan	nan	nan	nan	nan	nan	nan	nan	nan	nan	nan	nan	nan	nan	nan	nan	nan	nan	nan	nan	nan	nan	nan	nan
01-6ca77fdca742c83dc3556ff2362a6790-FixB	nan	nan	nan	nan	nan	nan	nan	nan	nan	nan	nan	nan	nan	nan	nan	nan	nan	nan	nan	nan	nan	nan	nan	nan	nan	nan	nan	nan	nan	nan	nan	nan	nan	nan	nan	nan	nan	nan	nan	nan	nan	nan	nan	nan	nan	nan	nan	nan	nan
01-6ca77fdca742c83dc3556ff2362a6790-FixC	nan	nan	nan	nan	nan	nan	nan	nan	nan	nan	nan	nan	nan	nan	nan	nan	nan	nan	nan	nan	nan	nan	nan	nan	nan	nan	nan	nan	nan	nan	nan	nan	nan	nan	nan	nan	nan	nan	nan	nan	nan	nan	nan	nan	nan	nan	nan	nan	nan
01-6ca77fdca742c83dc3556ff2362a6790-RegA	nan	nan	nan	nan	nan	nan	nan	nan	nan	nan	nan	nan	nan	nan	nan	nan	nan	nan	nan	nan	nan	nan	nan	nan	nan	nan	nan	nan	nan	nan	nan	nan	nan	nan	nan	nan	nan	nan	nan	nan	nan	nan	nan	nan	nan	nan	nan	nan	nan
01-6ca77fdca742c83dc3556ff2362a6790-RegB	nan	nan	nan	nan	nan	nan	nan	nan	nan	nan	nan	nan	nan	nan	nan	nan	nan	nan	nan	nan	nan	nan	nan	nan	nan	nan	nan	nan	nan	nan	nan	nan	nan	nan	nan	nan	nan	nan	nan	nan	nan	nan	nan	nan	nan	nan	nan	nan	nan
01-6ca77fdca742c83dc3556ff2362a6790-RegC	nan	nan	nan	nan	nan	nan	nan	nan	nan	nan	nan	nan	nan	nan	nan	nan	nan	nan	nan	nan	nan	nan	nan	nan	nan	nan	nan	nan	nan	nan	nan	nan	nan	nan	nan	nan	nan	nan	nan	nan	nan	nan	nan	nan	nan	nan	nan	nan	nan
01-33e2f5ba7ca1eaf6cd2db2373a446657-FixA	nan	nan	nan	nan	nan	nan	nan	nan	nan	nan	nan	nan	nan	nan	nan	nan	nan	nan	nan	nan	nan	nan	nan	nan	nan	nan	nan	nan	nan	nan	nan	nan	nan	nan	nan	nan	nan	nan	nan	nan	nan	nan	nan	nan	nan	nan	nan	nan	nan
01-33e2f5ba7ca1eaf6cd2db2373a446657-FixB	nan	nan	nan	nan	nan	nan	nan	nan	nan	nan	nan	nan	nan	nan	nan	nan	nan	nan	nan	nan	nan	nan	nan	nan	nan	nan	nan	nan	nan	nan	nan	nan	nan	nan	nan	nan	nan	nan	nan	nan	nan	nan	nan	nan	nan	nan	nan	nan	nan
01-33e2f5ba7ca1eaf6cd2db2373a446657-FixC	nan	nan	nan	nan	nan	nan	nan	nan	nan	nan	nan	nan	nan	nan	nan	nan	nan	nan	nan	nan	nan	nan	nan	nan	nan	nan	nan	nan	nan	nan	nan	nan	nan	nan	nan	nan	nan	nan	nan	nan	nan	nan	nan	nan	nan	nan	nan	nan	nan
01-33e2f5ba7ca1eaf6cd2db2373a446657-RegA	nan	nan	nan	nan	nan	nan	nan	nan	nan	nan	nan	nan	nan	nan	nan	nan	nan	nan	nan	nan	nan	nan	nan	nan	nan	nan	nan	nan	nan	nan	nan	nan	nan	nan	nan	nan	nan	nan	nan	nan	nan	nan	nan	nan	nan	nan	nan	nan	nan
01-33e2f5ba7ca1eaf6cd2db2373a446657-RegB	nan	nan	nan	nan	nan	nan	nan	nan	nan	nan	nan	nan	nan	nan	nan	nan	nan	nan	nan	nan	nan	nan	nan	nan	nan	nan	nan	nan	nan	nan	nan	nan	nan	nan	nan	nan	nan	nan	nan	nan	nan	nan	nan	nan	nan	nan	nan	nan	nan
01-33e2f5ba7ca1eaf6cd2db2373a446657-RegC	nan	nan	nan	nan	nan	nan	nan	nan	nan	nan	nan	nan	nan	nan	nan	nan	nan	nan	nan	nan	nan	nan	nan	nan	nan	nan	nan	nan	nan	nan	nan	nan	nan	nan	nan	nan	nan	nan	nan	nan	nan	nan	nan	nan	nan	nan	nan	nan	nan
01-2b4976ef8e1e93cc1253ef15993fff8e-FixA	nan	nan	nan	nan	nan	nan	nan	nan	nan	nan	nan	nan	nan	nan	nan	nan	nan	nan	nan	nan	nan	nan	nan	nan	nan	nan	nan	nan	nan	nan	nan	nan	nan	nan	nan	nan	nan	nan	nan	nan	nan	nan	nan	nan	nan	nan	nan	nan	nan
01-2b4976ef8e1e93cc1253ef15993fff8e-FixB	nan	nan	nan	nan	nan	nan	nan	nan	nan	nan	nan	nan	nan	nan	nan	nan	nan	nan	nan	nan	nan	nan	nan	nan	nan	nan	nan	nan	nan	nan	nan	nan	nan	nan	nan	nan	nan	nan	nan	nan	nan	nan	nan	nan	nan	nan	nan	nan	nan
01-2b4976ef8e1e93cc1253ef15993fff8e-FixC	nan	nan	nan	nan	nan	nan	nan	nan	nan	nan	nan	nan	nan	nan	nan	nan	nan	nan	nan	nan	nan	nan	nan	nan	nan	nan	nan	nan	nan	nan	nan	nan	nan	nan	nan	nan	nan	nan	nan	nan	nan	nan	nan	nan	nan	nan	nan	nan	nan
01-2b4976ef8e1e93cc1253ef15993fff8e-RegA	nan	nan	nan	nan	nan	nan	nan	nan	nan	nan	nan	nan	nan	nan	nan	nan	nan	nan	nan	nan	nan	nan	nan	nan	nan	nan	nan	nan	nan	nan	nan	nan	nan	nan	nan	nan	nan	nan	nan	nan	nan	nan	nan	nan	nan	nan	nan	nan	nan
01-2b4976ef8e1e93cc1253ef15993fff8e-RegB	nan	nan	nan	nan	nan	nan	nan	nan	nan	nan	nan	nan	nan	nan	nan	nan	nan	nan	nan	nan	nan	nan	nan	nan	nan	nan	nan	nan	nan	nan	nan	nan	nan	nan	nan	nan	nan	nan	nan	nan	nan	nan	nan	nan	nan	nan	nan	nan	nan
01-2b4976ef8e1e93cc1253ef15993fff8e-RegC	nan	nan	nan	nan	nan	nan	nan	nan	nan	nan	nan	nan	nan	nan	nan	nan	nan	nan	nan	nan	nan	nan	nan	nan	nan	nan	nan	nan	nan	nan	nan	nan	nan	nan	nan	nan	nan	nan	nan	nan	nan	nan	nan	nan	nan	nan	nan	nan	nan
01-9b927cee8bd34bda02f6e48a2e9102ed-FixA	nan	nan	nan	nan	nan	nan	nan	nan	nan	nan	nan	nan	nan	nan	nan	nan	nan	nan	nan	nan	nan	nan	nan	nan	nan	nan	nan	nan	nan	nan	nan	nan	nan	nan	nan	nan	nan	nan	nan	nan	nan	nan	nan	nan	nan	nan	nan	nan	nan
01-9b927cee8bd34bda02f6e48a2e9102ed-FixB	nan	nan	nan	nan	nan	nan	nan	nan	nan	nan	nan	nan	nan	nan	nan	nan	nan	nan	nan	nan	nan	nan	nan	nan	nan	nan	nan	nan	nan	nan	nan	nan	nan	nan	nan	nan	nan	nan	nan	nan	nan	nan	nan	nan	nan	nan	nan	nan	nan
01-9b927cee8bd34bda02f6e48a2e9102ed-FixC	nan	nan	nan	nan	nan	nan	nan	nan	nan	nan	nan	nan	nan	nan	nan	nan	nan	nan	nan	nan	nan	nan	nan	nan	nan	nan	nan	nan	nan	nan	nan	nan	nan	nan	nan	nan	nan	nan	nan	nan	nan	nan	nan	nan	nan	nan	nan	nan	nan
01-9b927cee8bd34bda02f6e48a2e9102ed-RegA	nan	nan	nan	nan	nan	nan	nan	nan	nan	nan	nan	nan	nan	nan	nan	nan	nan	nan	nan	nan	nan	nan	nan	nan	nan	nan	nan	nan	nan	nan	nan	nan	nan	nan	nan	nan	nan	nan	nan	nan	nan	nan	nan	nan	nan	nan	nan	nan	nan
01-9b927cee8bd34bda02f6e48a2e9102ed-RegB	nan	nan	nan	nan	nan	nan	nan	nan	nan	nan	nan	nan	nan	nan	nan	nan	nan	nan	nan	nan	nan	nan	nan	nan	nan	nan	nan	nan	nan	nan	nan	nan	nan	nan	nan	nan	nan	nan	nan	nan	nan	nan	nan	nan	nan	nan	nan	nan	nan
01-9b927cee8bd34bda02f6e48a2e9102ed-RegC	nan	nan	nan	nan	nan	nan	nan	nan	nan	nan	nan	nan	nan	nan	nan	nan	nan	nan	nan	nan	nan	nan	nan	nan	nan	nan	nan	nan	nan	nan	nan	nan	nan	nan	nan	nan	nan	nan	nan	nan	nan	nan	nan	nan	nan	nan	nan	nan	nan
01-7cb4805f65b89ec73beb78c46635ea68-FixA	nan	nan	nan	nan	nan	nan	nan	nan	nan	nan	nan	nan	nan	nan	nan	nan	nan	nan	nan	nan	nan	nan	nan	nan	nan	nan	nan	nan	nan	nan	nan	nan	nan	nan	nan	nan	nan	nan	nan	nan	nan	nan	nan	nan	nan	nan	nan	nan	nan
01-7cb4805f65b89ec73beb78c46635ea68-FixB	nan	nan	nan	nan	nan	nan	nan	nan	nan	nan	nan	nan	nan	nan	nan	nan	nan	nan	nan	nan	nan	nan	nan	nan	nan	nan	nan	nan	nan	nan	nan	nan	nan	nan	nan	nan	nan	nan	nan	nan	nan	nan	nan	nan	nan	nan	nan	nan	nan
01-7cb4805f65b89ec73beb78c46635ea68-FixC	nan	nan	nan	nan	nan	nan	nan	nan	nan	nan	nan	nan	nan	nan	nan	nan	nan	nan	nan	nan	nan	nan	nan	nan	nan	nan	nan	nan	nan	nan	nan	nan	nan	nan	nan	nan	nan	nan	nan	nan	nan	nan	nan	nan	nan	nan	nan	nan	nan
01-7cb4805f65b89ec73beb78c46635ea68-RegA	nan	nan	nan	nan	nan	nan	nan	nan	nan	nan	nan	nan	nan	nan	nan	nan	nan	nan	nan	nan	nan	nan	nan	nan	nan	nan	nan	nan	nan	nan	nan	nan	nan	nan	nan	nan	nan	nan	nan	nan	nan	nan	nan	nan	nan	nan	nan	nan	nan
01-7cb4805f65b89ec73beb78c46635ea68-RegB	nan	nan	nan	nan	nan	nan	nan	nan	nan	nan	nan	nan	nan	nan	nan	nan	nan	nan	nan	nan	nan	nan	nan	nan	nan	nan	nan	nan	nan	nan	nan	nan	nan	nan	nan	nan	nan	nan	nan	nan	nan	nan	nan	nan	nan	nan	nan	nan	nan
01-7cb4805f65b89ec73beb78c46635ea68-RegC	nan	nan	nan	nan	nan	nan	nan	nan	nan	nan	nan	nan	nan	nan	nan	nan	nan	nan	nan	nan	nan	nan	nan	nan	nan	nan	nan	nan	nan	nan	nan	nan	nan	nan	nan	nan	nan	nan	nan	nan	nan	nan	nan	nan	nan	nan	nan	nan	nan
01-b21d5f64136e4e28b2a984ecc9d42f9a-FixA	nan	nan	nan	nan	nan	nan	nan	nan	nan	nan	nan	nan	nan	nan	nan	nan	nan	nan	nan	nan	nan	nan	nan	nan	nan	nan	nan	nan	nan	nan	nan	nan	nan	nan	nan	nan	nan	nan	nan	nan	nan	nan	nan	nan	nan	nan	nan	nan	nan
01-b21d5f64136e4e28b2a984ecc9d42f9a-FixB	nan	nan	nan	nan	nan	nan	nan	nan	nan	nan	nan	nan	nan	nan	nan	nan	nan	nan	nan	nan	nan	nan	nan	nan	nan	nan	nan	nan	nan	nan	nan	nan	nan	nan	nan	nan	nan	nan	nan	nan	nan	nan	nan	nan	nan	nan	nan	nan	nan
01-b21d5f64136e4e28b2a984ecc9d42f9a-FixC	nan	nan	nan	nan	nan	nan	nan	nan	nan	nan	nan	nan	nan	nan	nan	nan	nan	nan	nan	nan	nan	nan	nan	nan	nan	nan	nan	nan	nan	nan	nan	nan	nan	nan	nan	nan	nan	nan	nan	nan	nan	nan	nan	nan	nan	nan	nan	nan	nan
01-b21d5f64136e4e28b2a984ecc9d42f9a-RegA	nan	nan	nan	nan	nan	nan	nan	nan	nan	nan	nan	nan	nan	nan	nan	nan	nan	nan	nan	nan	nan	nan	nan	nan	nan	nan	nan	nan	nan	nan	nan	nan	nan	nan	nan	nan	nan	nan	nan	nan	nan	nan	nan	nan	nan	nan	nan	nan	nan
01-b21d5f64136e4e28b2a984ecc9d42f9a-RegB	nan	nan	nan	nan	nan	nan	nan	nan	nan	nan	nan	nan	nan	nan	nan	nan	nan	nan	nan	nan	nan	nan	nan	nan	nan	nan	nan	nan	nan	nan	nan	nan	nan	nan	nan	nan	nan	nan	nan	nan	nan	nan	nan	nan	nan	nan	nan	nan	nan
01-b21d5f64136e4e28b2a984ecc9d42f9a-RegC	nan	nan	nan	nan	nan	nan	nan	nan	nan	nan	nan	nan	nan	nan	nan	nan	nan	nan	nan	nan	nan	nan	nan	nan	nan	nan	nan	nan	nan	nan	nan	nan	nan	nan	nan	nan	nan	nan	nan	nan	nan	nan	nan	nan	nan	nan	nan	nan	nan
01-55ef83682998723a355a669b8bb122b2-FixA	nan	nan	nan	nan	nan	nan	nan	nan	nan	nan	nan	nan	nan	nan	nan	nan	nan	nan	nan	nan	nan	nan	nan	nan	nan	nan	nan	nan	nan	nan	nan	nan	nan	nan	nan	nan	nan	nan	nan	nan	nan	nan	nan	nan	nan	nan	nan	nan	nan
01-55ef83682998723a355a669b8bb122b2-FixB	nan	nan	nan	nan	nan	nan	nan	nan	nan	nan	nan	nan	nan	nan	nan	nan	nan	nan	nan	nan	nan	nan	nan	nan	nan	nan	nan	nan	nan	nan	nan	nan	nan	nan	nan	nan	nan	nan	nan	nan	nan	nan	nan	nan	nan	nan	nan	nan	nan
01-55ef83682998723a355a669b8bb122b2-FixC	nan	nan	nan	nan	nan	nan	nan	nan	nan	nan	nan	nan	nan	nan	nan	nan	nan	nan	nan	nan	nan	nan	nan	nan	nan	nan	nan	nan	nan	nan	nan	nan	nan	nan	nan	nan	nan	nan	nan	nan	nan	nan	nan	nan	nan	nan	nan	nan	nan
01-55ef83682998723a355a669b8bb122b2-RegA	nan	nan	nan	nan	nan	nan	nan	nan	nan	nan	nan	nan	nan	nan	nan	nan	nan	nan	nan	nan	nan	nan	nan	nan	nan	nan	nan	nan	nan	nan	nan	nan	nan	nan	nan	nan	nan	nan	nan	nan	nan	nan	nan	nan	nan	nan	nan	nan	nan
01-55ef83682998723a355a669b8bb122b2-RegB	nan	nan	nan	nan	nan	nan	nan	nan	nan	nan	nan	nan	nan	nan	nan	nan	nan	nan	nan	nan	nan	nan	nan	nan	nan	nan	nan	nan	nan	nan	nan	nan	nan	nan	nan	nan	nan	nan	nan	nan	nan	nan	nan	nan	nan	nan	nan	nan	nan
01-55ef83682998723a355a669b8bb122b2-RegC	nan	nan	nan	nan	nan	nan	nan	nan	nan	nan	nan	nan	nan	nan	nan	nan	nan	nan	nan	nan	nan	nan	nan	nan	nan	nan	nan	nan	nan	nan	nan	nan	nan	nan	nan	nan	nan	nan	nan	nan	nan	nan	nan	nan	nan	nan	nan	nan	nan
01-e466f2f05069ade3ffc783f8031088f8-FixA	nan	nan	nan	nan	nan	nan	nan	nan	nan	nan	nan	nan	nan	nan	nan	nan	nan	nan	nan	nan	nan	nan	nan	nan	nan	nan	nan	nan	nan	nan	nan	nan	nan	nan	nan	nan	nan	nan	nan	nan	nan	nan	nan	nan	nan	nan	nan	nan	nan
01-e466f2f05069ade3ffc783f8031088f8-FixB	nan	nan	nan	nan	nan	nan	nan	nan	nan	nan	nan	nan	nan	nan	nan	nan	nan	nan	nan	nan	nan	nan	nan	nan	nan	nan	nan	nan	nan	nan	nan	nan	nan	nan	nan	nan	nan	nan	nan	nan	nan	nan	nan	nan	nan	nan	nan	nan	nan
01-e466f2f05069ade3ffc783f8031088f8-FixC	nan	nan	nan	nan	nan	nan	nan	nan	nan	nan	nan	nan	nan	nan	nan	nan	nan	nan	nan	nan	nan	nan	nan	nan	nan	nan	nan	nan	nan	nan	nan	nan	nan	nan	nan	nan	nan	nan	nan	nan	nan	nan	nan	nan	nan	nan	nan	nan	nan
01-e466f2f05069ade3ffc783f8031088f8-RegA	nan	nan	nan	nan	nan	nan	nan	nan	nan	nan	nan	nan	nan	nan	nan	nan	nan	nan	nan	nan	nan	nan	nan	nan	nan	nan	nan	nan	nan	nan	nan	nan	nan	nan	nan	nan	nan	nan	nan	nan	nan	nan	nan	nan	nan	nan	nan	nan	nan
01-e466f2f05069ade3ffc783f8031088f8-RegB	nan	nan	nan	nan	nan	nan	nan	nan	nan	nan	nan	nan	nan	nan	nan	nan	nan	nan	nan	nan	nan	nan	nan	nan	nan	nan	nan	nan	nan	nan	nan	nan	nan	nan	nan	nan	nan	nan	nan	nan	nan	nan	nan	nan	nan	nan	nan	nan	nan
01-e466f2f05069ade3ffc783f8031088f8-RegC	nan	nan	nan	nan	nan	nan	nan	nan	nan	nan	nan	nan	nan	nan	nan	nan	nan	nan	nan	nan	nan	nan	nan	nan	nan	nan	nan	nan	nan	nan	nan	nan	nan	nan	nan	nan	nan	nan	nan	nan	nan	nan	nan	nan	nan	nan	nan	nan	nan
01-7dc8d8816f2afbebf8069c1b8e736e35-FixA	897.34	897.57	898.93	901.07	903.65	906.31	908.55	910.21	912.46	916.11	919.01	919.23	918.98	920.74	923.45	925.61	927.51	929.7	931.63	932.81	933.96	935.85	938.16	940.38	942.41	944.26	945.83	947.12	948.52	950.4	952.49	954.39	955.83	956.84	958.63	962.14	965.42	966.5	967.01	968.89	970.78	970.98	970.76	971.85	974.06	976.61	978.79	980.1	981.14
01-7dc8d8816f2afbebf8069c1b8e736e35-FixB	944.45	944.6	944.22	943.8	943.8	944.79	947.69	952.67	956.45	956.43	956.43	960.2	964.18	964.43	963.34	963.95	965.12	965.23	965.4	967.06	969.92	973.19	976.06	978.07	980.19	983.41	986.95	989.79	991.88	993.39	994.3	994.73	995.77	998.36	1001.49	1003.83	1005.04	1005.33	1006.09	1008.59	1012.23	1015.87	1018.74	1020.31	1020.91	1021.07	1021.36	1022.27	1023.96
01-7dc8d8816f2afbebf8069c1b8e736e35-FixC	919.8	916.96	922.14	930.25	936.23	936.84	936.24	938.66	940.96	939.73	938.29	940.41	944.64	948.44	950.47	950.39	950.86	954.19	957.95	959.38	959.53	960.1	961.33	962.93	964.24	964.69	964.82	965.4	966.82	969.29	972.62	976.28	978.98	979.75	980.32	982.51	985.31	987.31	989.18	991.8	994.26	995.45	995.59	995.29	995.07	995.55	997.81	1002.4	1006.71
01-7dc8d8816f2afbebf8069c1b8e736e35-RegA	846.18	871.4	885.32	891.13	892.03	891.15	891.31	894.23	897.47	898.45	898.56	899.66	901.37	903.05	905.35	908.75	911.8	913.2	914.5	917.1	918.41	916.2	914.68	918.02	922.84	924.92	925.41	926.48	928.34	930.65	932.96	934.87	936.17	936.82	937.18	937.7	938.52	939.73	941.49	943.83	946.2	948.07	949.9	952.13	953.75	953.81	953.44	954.03	955.26
01-7dc8d8816f2afbebf8069c1b8e736e35-RegB	886.61	930.38	948.35	951.19	949.58	951.68	955.39	957.26	958.86	962.09	964.84	965.01	964.83	966.73	969.44	971.29	973.32	976.61	979.68	980.91	981.07	981.41	982.39	984.18	986.62	989.41	991.86	993.38	993.94	993.79	993.73	994.5	996.06	998.09	1000.2	1001.98	1003.26	1004.04	1004.95	1006.61	1008.74	1010.78	1011.87	1011.7	1012.77	1017.16	1020.84	1019.76	1018.29
01-7dc8d8816f2afbebf8069c1b8e736e35-RegC	822.48	851.45	864.35	867.72	868.06	870.44	874.07	877.06	879.26	881.01	883.15	886.19	888.78	889.79	890.98	894.06	897.44	899.28	900.47	902.26	904.27	905.87	907.24	908.66	909.92	910.72	910.74	910.08	910.41	913.2	916.85	919.34	920.36	920.36	920.81	923.02	926.01	928.37	929.73	930.2	930.84	932.65	935.17	937.64	940.03	942.48	944.74	946.57	948.21
01-ac312c385f4bc45d2747ec4ad26abe04-FixA	900.96	901.45	901.49	902.06	904.09	907.97	911.63	913.15	913.63	914.64	916.55	919.23	921.84	923.59	924.61	925.47	927.53	931.56	934.79	934.72	934.16	936.2	939.02	940.31	941.43	943.96	946.17	946.28	946.59	949.71	954.46	958.74	960.98	960.42	959.31	960.03	961.6	962.52	963.43	965.21	967.26	968.81	970.4	972.77	975.78	978.94	981.22	981.88	982.28
01-ac312c385f4bc45d2747ec4ad26abe04-FixB	946.94	946.37	946.91	947.39	946.65	944.52	944.76	950.38	957.06	959.96	959.76	958.45	957.57	958.17	959.65	961.21	962.86	964.76	966.67	968.41	970.31	972.77	975.58	978.48	981.49	984.74	988.45	992.45	994.58	993.25	991.88	994.14	998.48	1002.23	1004.25	1004.18	1003.41	1003.69	1006.27	1011.54	1016.75	1019.12	1019.99	1021.37	1022.54	1022.51	1022.67	1024.5	1026.34
01-ac312c385f4bc45d2747ec4ad26abe04-FixC	919.65	913.76	920.3	931.76	940.59	941.75	940.15	941.33	942.9	941.79	940.33	941.42	944.64	948.54	950.99	950.65	950.35	952.9	956.27	957.91	958.57	959.58	961.07	962.83	964.66	966.25	966.77	965.84	965.69	968.54	973.23	977.74	980.5	980.8	981.41	984.91	988.64	989.48	989.09	989.96	991.95	994.1	995.09	994.17	993.72	996.22	1000.05	1002.89	1004.82
01-ac312c385f4bc45d2747ec4ad26abe04-RegA	841.14	869.13	883.12	888.03	888.78	889.53	891.37	894.28	896.87	898.09	899.63	902.93	905.43	904.97	905.41	910.25	914.81	914.35	913.19	916.15	920.04	920.92	921.04	923.18	925.28	925.05	925.05	927.92	930.92	931.06	931.04	933.87	936.72	936.47	935.88	938.21	941.27	942.15	941.95	942.61	944.95	948.93	952.29	952.9	952.52	953.41	955.03	956.34	958.09
01-ac312c385f4bc45d2747ec4ad26abe04-RegB	894.17	936.31	953	954.3	950.26	949.04	951.02	954.58	957.97	959.96	961.42	963.37	965.2	966.27	967.48	969.84	972.97	976.17	979.02	981.33	983.59	986.09	987.69	987.37	986.4	986.41	987.94	991	994.71	997.9	999.17	997.84	996.89	999	1001.02	999.65	998.47	1001.55	1005.91	1007.8	1009.05	1012.15	1014.97	1015.02	1014.51	1016.15	1018.41	1019.16	1019.33
01-ac312c385f4bc45d2747ec4ad26abe04-RegC	821.49	852.76	866.57	869.64	868.7	869.29	872.23	876.73	880.31	880.99	880.64	881.73	885.27	891.12	895.99	897.02	896.83	898.57	901.69	904.95	908.47	912.27	914.17	912.47	909.83	909.31	910.32	911.46	912.15	912.33	913.63	917.34	921.5	923.78	924.65	925.2	925.81	926.78	928.67	931.8	934.63	935.64	935.5	935.61	937.5	941.99	946.36	947.73	947.49
01-d07fa3e9d1e033687b2d5bf552a7cc54-FixA	894.68	893.96	898.35	901.44	902.61	901.87	901.75	904.36	907.45	908.58	909.56	912.46	915.88	918.16	920.21	922.99	924.82	924.42	924.66	928.95	933.77	935.23	935.52	937.42	939.67	940.69	942.34	946.34	950.03	950.43	949.02	948.24	949.96	954.41	958.58	959.24	959.28	962.13	965.61	966.81	967.76	970.9	974.38	975.82	975.5	974.64	975.07	977.96	981.41
01-d07fa3e9d1e033687b2d5bf552a7cc54-FixB	945.47	940.24	940.22	926.39	936.77	946.26	945.51	945.02	944.72	949.25	949.69	953.61	956.92	962.45	966.9	969.56	968.29	967.84	964.34	967.62	969.52	970.47	971.47	973.23	974.76	975.3	985.06	983.58	984.74	983.9	990.47	993.88	995.95	996.53	997.09	1000.56	1005.87	1007.14	1004.35	1012.5	1004.2	998.73	1018.68	1018.4	1017.29	1018.28	1021.55	1022.49	1022.65
01-d07fa3e9d1e033687b2d5bf552a7cc54-FixC	916.32	924.76	918.56	943.96	927.21	922.21	931.84	931.81	931.53	941.37	944.58	947.83	946.85	945.62	946.06	951.39	957.79	958.52	955.01	955.35	957.96	959.81	960.54	960.6	960.89	962.65	960.86	965.83	969.18	980.56	975.79	970.79	969.87	972.81	978	978.71	978.57	984.02	989.49	985.24	987.76	991.4	985.63	989.54	996.95	1001.18	1001.03	999.53	999.24
01-d07fa3e9d1e033687b2d5bf552a7cc54-RegA	838.78	904.6	882.36	877.31	881.33	887.1	890.77	890.61	890.45	893.92	897.93	899.18	900.64	905.08	908.02	905.45	903.48	908.21	912.48	911.29	910.52	916.25	922.03	920.96	918.45	920.97	924.9	925.33	924.89	926.85	928.94	928.62	928.87	932.85	937.48	939.02	939.55	941.86	944.69	946.09	945.8	944.33	943.55	945.09	948.27	951.72	954.86	957.36	958.78
01-d07fa3e9d1e033687b2d5bf552a7cc54-RegB	888.87	923.75	943.11	944.63	954.04	955.58	952.34	953.23	954.53	959.48	965.44	965.75	966.55	966.77	969.89	972.68	974.53	975.07	974.92	977.11	977.67	980.39	981.68	984.14	986.59	987.7	987.62	986.94	986.59	985.64	986.49	989.14	990.64	995.13	996.05	1000.64	1005.57	1006.75	1006.48	1007.99	1009.63	1009.5	1008.6	1011.66	1014.11	1011.07	1008.75	1013.88	1019.97
01-d07fa3e9d1e033687b2d5bf552a7cc54-RegC	817.6	880.17	859.22	858.45	868.57	873.81	875.49	874.3	874.84	876.78	879.37	883.45	885.56	887.65	888.63	891.53	895.34	898.79	900.25	900.94	900.96	899.83	899.16	902.09	906.09	908.42	910.02	912.15	913.77	915.98	916.17	915.16	915.14	916.88	920.11	921.9	922.82	924.06	925.33	926.3	927.38	929.09	934.13	938.96	942.1	942.59	943.03	944.63	948.02
01-5a454a4c569343dfbcf8d80ed5390f5e-FixA	nan	nan	nan	nan	nan	nan	nan	nan	nan	nan	nan	nan	nan	nan	nan	nan	nan	nan	nan	nan	nan	nan	nan	nan	nan	nan	nan	nan	nan	nan	nan	nan	nan	nan	nan	nan	nan	nan	nan	nan	nan	nan	nan	nan	nan	nan	nan	nan	nan
01-5a454a4c569343dfbcf8d80ed5390f5e-FixB	nan	nan	nan	nan	nan	nan	nan	nan	nan	nan	nan	nan	nan	nan	nan	nan	nan	nan	nan	nan	nan	nan	nan	nan	nan	nan	nan	nan	nan	nan	nan	nan	nan	nan	nan	nan	nan	nan	nan	nan	nan	nan	nan	nan	nan	nan	nan	nan	nan
01-5a454a4c569343dfbcf8d80ed5390f5e-FixC	nan	nan	nan	nan	nan	nan	nan	nan	nan	nan	nan	nan	nan	nan	nan	nan	nan	nan	nan	nan	nan	nan	nan	nan	nan	nan	nan	nan	nan	nan	nan	nan	nan	nan	nan	nan	nan	nan	nan	nan	nan	nan	nan	nan	nan	nan	nan	nan	nan
01-5a454a4c569343dfbcf8d80ed5390f5e-RegA	nan	nan	nan	nan	nan	nan	nan	nan	nan	nan	nan	nan	nan	nan	nan	nan	nan	nan	nan	nan	nan	nan	nan	nan	nan	nan	nan	nan	nan	nan	nan	nan	nan	nan	nan	nan	nan	nan	nan	nan	nan	nan	nan	nan	nan	nan	nan	nan	nan
01-5a454a4c569343dfbcf8d80ed5390f5e-RegB	nan	nan	nan	nan	nan	nan	nan	nan	nan	nan	nan	nan	nan	nan	nan	nan	nan	nan	nan	nan	nan	nan	nan	nan	nan	nan	nan	nan	nan	nan	nan	nan	nan	nan	nan	nan	nan	nan	nan	nan	nan	nan	nan	nan	nan	nan	nan	nan	nan
01-5a454a4c569343dfbcf8d80ed5390f5e-RegC	nan	nan	nan	nan	nan	nan	nan	nan	nan	nan	nan	nan	nan	nan	nan	nan	nan	nan	nan	nan	nan	nan	nan	nan	nan	nan	nan	nan	nan	nan	nan	nan	nan	nan	nan	nan	nan	nan	nan	nan	nan	nan	nan	nan	nan	nan	nan	nan	nan
01-59b37b2d267db3801443b3e9ed2788c1-FixA	nan	nan	nan	nan	nan	nan	nan	nan	nan	nan	nan	nan	nan	nan	nan	nan	nan	nan	nan	nan	nan	nan	nan	nan	nan	nan	nan	nan	nan	nan	nan	nan	nan	nan	nan	nan	nan	nan	nan	nan	nan	nan	nan	nan	nan	nan	nan	nan	nan
01-59b37b2d267db3801443b3e9ed2788c1-FixB	nan	nan	nan	nan	nan	nan	nan	nan	nan	nan	nan	nan	nan	nan	nan	nan	nan	nan	nan	nan	nan	nan	nan	nan	nan	nan	nan	nan	nan	nan	nan	nan	nan	nan	nan	nan	nan	nan	nan	nan	nan	nan	nan	nan	nan	nan	nan	nan	nan
01-59b37b2d267db3801443b3e9ed2788c1-FixC	nan	nan	nan	nan	nan	nan	nan	nan	nan	nan	nan	nan	nan	nan	nan	nan	nan	nan	nan	nan	nan	nan	nan	nan	nan	nan	nan	nan	nan	nan	nan	nan	nan	nan	nan	nan	nan	nan	nan	nan	nan	nan	nan	nan	nan	nan	nan	nan	nan
01-59b37b2d267db3801443b3e9ed2788c1-RegA	nan	nan	nan	nan	nan	nan	nan	nan	nan	nan	nan	nan	nan	nan	nan	nan	nan	nan	nan	nan	nan	nan	nan	nan	nan	nan	nan	nan	nan	nan	nan	nan	nan	nan	nan	nan	nan	nan	nan	nan	nan	nan	nan	nan	nan	nan	nan	nan	nan
01-59b37b2d267db3801443b3e9ed2788c1-RegB	nan	nan	nan	nan	nan	nan	nan	nan	nan	nan	nan	nan	nan	nan	nan	nan	nan	nan	nan	nan	nan	nan	nan	nan	nan	nan	nan	nan	nan	nan	nan	nan	nan	nan	nan	nan	nan	nan	nan	nan	nan	nan	nan	nan	nan	nan	nan	nan	nan
01-59b37b2d267db3801443b3e9ed2788c1-RegC	nan	nan	nan	nan	nan	nan	nan	nan	nan	nan	nan	nan	nan	nan	nan	nan	nan	nan	nan	nan	nan	nan	nan	nan	nan	nan	nan	nan	nan	nan	nan	nan	nan	nan	nan	nan	nan	nan	nan	nan	nan	nan	nan	nan	nan	nan	nan	nan	nan
01-8ba3ce32c9d595b58cf362a27aeae587-FixA	nan	nan	nan	nan	nan	nan	nan	nan	nan	nan	nan	nan	nan	nan	nan	nan	nan	nan	nan	nan	nan	nan	nan	nan	nan	nan	nan	nan	nan	nan	nan	nan	nan	nan	nan	nan	nan	nan	nan	nan	nan	nan	nan	nan	nan	nan	nan	nan	nan
01-8ba3ce32c9d595b58cf362a27aeae587-FixB	nan	nan	nan	nan	nan	nan	nan	nan	nan	nan	nan	nan	nan	nan	nan	nan	nan	nan	nan	nan	nan	nan	nan	nan	nan	nan	nan	nan	nan	nan	nan	nan	nan	nan	nan	nan	nan	nan	nan	nan	nan	nan	nan	nan	nan	nan	nan	nan	nan
01-8ba3ce32c9d595b58cf362a27aeae587-FixC	nan	nan	nan	nan	nan	nan	nan	nan	nan	nan	nan	nan	nan	nan	nan	nan	nan	nan	nan	nan	nan	nan	nan	nan	nan	nan	nan	nan	nan	nan	nan	nan	nan	nan	nan	nan	nan	nan	nan	nan	nan	nan	nan	nan	nan	nan	nan	nan	nan
01-8ba3ce32c9d595b58cf362a27aeae587-RegA	nan	nan	nan	nan	nan	nan	nan	nan	nan	nan	nan	nan	nan	nan	nan	nan	nan	nan	nan	nan	nan	nan	nan	nan	nan	nan	nan	nan	nan	nan	nan	nan	nan	nan	nan	nan	nan	nan	nan	nan	nan	nan	nan	nan	nan	nan	nan	nan	nan
01-8ba3ce32c9d595b58cf362a27aeae587-RegB	nan	nan	nan	nan	nan	nan	nan	nan	nan	nan	nan	nan	nan	nan	nan	nan	nan	nan	nan	nan	nan	nan	nan	nan	nan	nan	nan	nan	nan	nan	nan	nan	nan	nan	nan	nan	nan	nan	nan	nan	nan	nan	nan	nan	nan	nan	nan	nan	nan
01-8ba3ce32c9d595b58cf362a27aeae587-RegC	nan	nan	nan	nan	nan	nan	nan	nan	nan	nan	nan	nan	nan	nan	nan	nan	nan	nan	nan	nan	nan	nan	nan	nan	nan	nan	nan	nan	nan	nan	nan	nan	nan	nan	nan	nan	nan	nan	nan	nan	nan	nan	nan	nan	nan	nan	nan	nan	nan
01-0c5c79938b71bf9865cfd78159f86867-FixA	nan	794.76	723.89	715.61	729.88	734.77	731.3	727.45	725.58	726.34	729.38	733.75	737.03	737.44	737.12	738.51	740.77	742.61	744.51	747.07	749.33	750.41	751.59	754.18	756.87	758.15	758.56	759.16	760.82	763.96	767.2	769.18	770.9	773.53	776.14	777.58	778.45	779.72	781.75	784.5	786.74	787.47	788.19	790.46	792.73	793.27	794.07	797.35	801.29
01-0c5c79938b71bf9865cfd78159f86867-FixB	nan	817.86	743.02	730.62	742.4	747.75	747.16	747.34	747.91	747.41	747.44	749.59	752.27	753.72	754.91	757.02	758.88	759.31	759.82	761.92	764.18	765.03	765.6	767.5	771.38	776.99	781.51	782.52	782.5	784.37	786.98	788.63	790.4	793.53	796.7	798.27	798.39	798	799.18	803.43	807.96	809.7	810.07	811.38	813.74	816.52	818.53	818.93	819.25
01-0c5c79938b71bf9865cfd78159f86867-FixC	nan	821.63	748.97	739.78	752.49	754.38	748.75	745.75	746.34	748.97	751.65	752.73	752.57	752.15	752.92	755.76	758.59	759.42	759.76	761.64	764.89	768.59	770.81	770.29	769.65	771.58	774.28	775.57	776.98	780.23	783.26	783.91	784.21	786.49	789	789.56	789.18	789.5	790.96	793.51	796.76	800.1	802.62	803.78	805.31	808.87	812.64	814.37	814.8
01-0c5c79938b71bf9865cfd78159f86867-RegA	nan	720.32	718.05	708.24	700.41	701.49	707.98	714.65	719.89	723.38	726.08	729.2	733.32	738.35	741.98	742.34	742.06	743.96	746.76	748.61	750.08	752.07	754.22	756.02	757.84	759.99	761.35	761.06	761.07	763.38	766.86	769.82	772.09	773.91	775.31	776.34	777.49	779.26	781.75	784.83	787.92	790.49	792.99	796.07	800.03	804.72	808.54	810.14	811.7
01-0c5c79938b71bf9865cfd78159f86867-RegB	nan	716.26	714.53	702.85	693.26	694.45	701.25	706.62	710.04	712.66	715.66	719.83	724.29	727.95	730.56	732.21	733.38	734.61	736.16	738.07	739.7	740.54	741.36	742.97	744.93	746.55	747.71	748.69	750.74	754.76	758.56	759.96	760.38	761.86	764.5	767.71	770.18	771.07	772.57	776.87	781.85	784.89	786.78	789.04	792.05	795.74	799.69	803.45	806.86
01-0c5c79938b71bf9865cfd78159f86867-RegC	nan	689.94	687.43	674.83	666.93	673.5	683.78	686.07	686.16	691.84	700.79	708.84	715.04	719.22	721.06	720.65	719.8	720.32	721.82	723.58	725.69	728.29	730.64	732.01	732.87	734.03	736.48	740.53	743.2	741.98	740.58	743.11	747.47	750.62	752.96	755.53	757.88	759.33	760.36	761.82	764.81	769.91	775	777.86	779.62	782.08	785.76	790.47	794.59
01-ce0aea45ccc0e81d77f680f96e02c3da-FixA	nan	796	724.2	714.43	727.92	733.62	731.85	729.56	728.27	728.12	729.13	731.22	733.98	736.89	739.42	741.1	741.66	741.35	742.36	746.37	750.59	752.11	752.54	754.11	756.21	757.85	759.77	762.77	765.69	767.24	767.65	767.74	768.79	771.63	774.43	775.44	776.8	780.66	784.17	784.34	784.48	788.26	792.44	793.02	791.74	791.65	793.71	797.87	802.18
01-ce0aea45ccc0e81d77f680f96e02c3da-FixB	nan	819.19	745.63	732.28	743.58	750.47	750.33	747.16	744.65	745.43	748.34	751.37	753.35	753.69	753.36	753.59	754.91	757.5	761.14	765.24	768.09	768.47	768.38	770.05	772.98	776.17	779.63	783.31	785.53	785.13	785.12	788.44	792.64	794.65	795.55	797.1	798.83	799.92	800.91	802.78	806.87	813.56	818.52	817.81	815.92	818.1	821.36	821.67	821.41
01-ce0aea45ccc0e81d77f680f96e02c3da-FixC	nan	825.99	751.35	739.26	750.31	752.99	747.97	743.12	742.23	746.56	751.21	751.58	750.75	752.47	754.9	755.67	756.44	759.09	761.94	763.19	764.52	767.64	770.47	770.94	771.65	775.16	778.32	777.83	776.59	778.06	780.61	781.9	783.03	785.41	787.8	788.74	789.34	791.01	793.31	795.37	796.95	798.22	800.59	805.14	809.75	811.95	812.1	811.61	812.64
01-ce0aea45ccc0e81d77f680f96e02c3da-RegA	nan	721.75	718.94	707.75	698.46	698.67	705.17	712.67	718.58	721.93	725.38	731.15	735.5	735.14	734.99	740.02	746.32	749.09	749.73	750.72	752.24	753.89	755.64	757.44	758.98	760.05	761.29	763.18	764.31	763.61	763.73	767.33	772.14	775.18	776.47	777.06	778.67	782.48	786.08	787.01	787.27	789.57	793.83	798.96	803.1	804.84	806.32	809.96	814.69
01-ce0aea45ccc0e81d77f680f96e02c3da-RegB	nan	718.21	717.27	705.75	696.48	698.47	705.41	709.39	712.03	716.37	721.3	724.88	726.34	725.83	725.94	728.93	732.65	734.62	735.76	737.51	739.71	741.76	743.24	743.96	744.58	745.82	747.54	749.45	751.62	754.27	757.68	761.78	764.69	764.83	764.04	764.74	767.43	771.64	775.06	775.85	776.99	781.63	787.43	791.14	792.91	793.97	796.01	800.3	805.49
01-ce0aea45ccc0e81d77f680f96e02c3da-RegC	nan	694.81	691.89	676.27	665.45	671.21	682.14	685.28	685.58	690.47	698.74	707.21	713.85	717.39	718.45	718.23	718.14	719.28	721.21	723.16	724.87	726.26	727.84	730.07	732.85	735.79	737.95	738.76	739.78	742.66	746.63	750.28	752.17	751.56	750.86	752.64	756.2	760	762.83	764.11	765.6	769.17	773.97	778.59	782.94	787.04	789.79	790.39	791.16
01-c26e374baf842e7fcff742308d2e5667-FixA	nan	nan	nan	nan	nan	nan	nan	nan	nan	nan	nan	nan	nan	nan	nan	nan	nan	nan	nan	nan	nan	nan	nan	nan	nan	nan	nan	nan	nan	nan	nan	nan	nan	nan	nan	nan	nan	nan	nan	nan	nan	nan	nan	nan	nan	nan	nan	nan	nan
01-c26e374baf842e7fcff742308d2e5667-FixB	nan	nan	nan	nan	nan	nan	nan	nan	nan	nan	nan	nan	nan	nan	nan	nan	nan	nan	nan	nan	nan	nan	nan	nan	nan	nan	nan	nan	nan	nan	nan	nan	nan	nan	nan	nan	nan	nan	nan	nan	nan	nan	nan	nan	nan	nan	nan	nan	nan
01-c26e374baf842e7fcff742308d2e5667-FixC	nan	nan	nan	nan	nan	nan	nan	nan	nan	nan	nan	nan	nan	nan	nan	nan	nan	nan	nan	nan	nan	nan	nan	nan	nan	nan	nan	nan	nan	nan	nan	nan	nan	nan	nan	nan	nan	nan	nan	nan	nan	nan	nan	nan	nan	nan	nan	nan	nan
01-c26e374baf842e7fcff742308d2e5667-RegA	nan	nan	nan	nan	nan	nan	nan	nan	nan	nan	nan	nan	nan	nan	nan	nan	nan	nan	nan	nan	nan	nan	nan	nan	nan	nan	nan	nan	nan	nan	nan	nan	nan	nan	nan	nan	nan	nan	nan	nan	nan	nan	nan	nan	nan	nan	nan	nan	nan
01-c26e374baf842e7fcff742308d2e5667-RegB	nan	nan	nan	nan	nan	nan	nan	nan	nan	nan	nan	nan	nan	nan	nan	nan	nan	nan	nan	nan	nan	nan	nan	nan	nan	nan	nan	nan	nan	nan	nan	nan	nan	nan	nan	nan	nan	nan	nan	nan	nan	nan	nan	nan	nan	nan	nan	nan	nan
01-c26e374baf842e7fcff742308d2e5667-RegC	nan	nan	nan	nan	nan	nan	nan	nan	nan	nan	nan	nan	nan	nan	nan	nan	nan	nan	nan	nan	nan	nan	nan	nan	nan	nan	nan	nan	nan	nan	nan	nan	nan	nan	nan	nan	nan	nan	nan	nan	nan	nan	nan	nan	nan	nan	nan	nan	nan
01-ba2fcb9a9d961c48420383198d986385-FixA	969.3	964.45	966.77	972.4	977.45	979.33	980.69	984.27	987.91	989.2	989.88	992	994.24	995.18	996.4	999.51	1002.68	1003.91	1004.18	1005.05	1007.1	1010.3	1013.12	1014.26	1015.23	1017.74	1021.13	1024.18	1026.42	1027.82	1029.6	1032.78	1035.83	1037.12	1037.8	1039.46	1042.02	1044.94	1047.84	1050.51	1053.26	1056.37	1059.28	1061.43	1063.24	1065.23	1066.79	1067.41	1068.46
01-ba2fcb9a9d961c48420383198d986385-FixB	983.06	979.28	978.75	980.57	983.85	987.73	991.5	994.39	995.41	994.4	995.22	1000.83	1006.2	1006.23	1004.31	1004.8	1006.86	1008.63	1009.72	1010.37	1011.7	1014.7	1018.71	1022.67	1025.7	1027.37	1028.99	1031.73	1033.98	1034.17	1034.57	1037.49	1040.65	1041.5	1042.15	1045.12	1048.95	1051.62	1053.82	1056.62	1059.45	1061.39	1062.08	1061.65	1061.86	1064.29	1067.62	1070.05	1071.44
01-ba2fcb9a9d961c48420383198d986385-FixC	nan	nan	952.31	957.16	961.65	963.54	964.67	967.17	970.14	972.32	974.11	976.23	978.84	981.86	984.84	987.34	989.21	990.56	992.11	994.43	996.84	998.65	1000.62	1003.56	1006.55	1008.66	1011.07	1015.02	1019.63	1023.53	1025.88	1026.38	1026.58	1028.18	1031.46	1035.98	1039.81	1041.33	1042.07	1043.99	1046.79	1049.68	1052.69	1055.87	1058.16	1058.75	1059.69	1063	1066.7
01-ba2fcb9a9d961c48420383198d986385-RegA	1020.79	1026.84	1028.62	1028.2	1027.64	1028.43	1029.79	1030.68	1031.27	1031.93	1032.33	1032.46	1034.36	1039.52	1045.09	1047.99	1049.2	1050.45	1052.03	1053.83	1055.53	1056.91	1058.45	1060.55	1062.41	1063.29	1064.27	1066.54	1069.73	1072.96	1074.86	1074.65	1074.62	1077.03	1080.05	1081.32	1081.37	1081.49	1082.5	1084.82	1087.64	1090.05	1092.38	1095.08	1097.3	1098.27	1099.16	1101.2	1103.13
01-ba2fcb9a9d961c48420383198d986385-RegB	1025.83	1024.9	1026.08	1027.97	1029.15	1028.81	1028.71	1030.46	1032.65	1033.46	1032.77	1031.51	1033.21	1040.33	1047.94	1050.77	1050.43	1049.77	1049.42	1049.49	1050.58	1052.98	1055.1	1055.58	1056.26	1059.02	1061.99	1063.14	1063.96	1066.41	1070.05	1073.76	1076.25	1076.63	1075.88	1075.42	1076.55	1079.88	1083.22	1084.36	1084.95	1087.09	1089.75	1091.47	1092.83	1094.85	1097.77	1101.4	1104.79
01-ba2fcb9a9d961c48420383198d986385-RegC	nan	nan	1054.55	1036.82	1034.5	1035.37	1036.66	1038.12	1040.18	1043.23	1046.86	1050.8	1056.07	1063.07	1068.3	1068.85	1068.67	1071.73	1074.29	1072.55	1071.21	1075.18	1080.32	1081.68	1081.49	1083.08	1085.9	1088.46	1089.84	1089.76	1090.22	1093.03	1096.31	1097.98	1099.55	1102.79	1105.95	1106.98	1107.12	1108.13	1109.7	1111.15	1112.75	1114.94	1117.64	1120.6	1123.54	1126.16	1128.39
01-a3458acaedca279c3c0c93ed5f82684f-FixA	970.15	968.37	969.26	971.64	974.34	976.56	979.03	982.48	985.94	988.37	990.01	991.59	994.44	999.07	1001.96	1000.19	998.07	1000.17	1004.41	1007.56	1009.3	1010.18	1011.12	1012.88	1015.24	1017.83	1020.96	1024.8	1027.79	1028.81	1030.47	1035.1	1039.02	1038.58	1038.14	1042.43	1047.63	1049.05	1049.14	1051.43	1054.98	1057.85	1059.53	1060.18	1061.18	1063.67	1066.37	1067.82	1069.59
01-a3458acaedca279c3c0c93ed5f82684f-FixB	985.59	980.88	979.82	981	982.97	984.84	987.93	993.15	997.47	998.17	997.95	1000.07	1004.2	1008.74	1010.49	1007.56	1005.43	1009.15	1013.59	1013.06	1011.03	1012.25	1016.39	1021.71	1026.09	1028.09	1029.47	1032.14	1034.61	1035.31	1036.38	1039.92	1043.17	1043.15	1042.08	1043.06	1046.43	1051.43	1055.75	1057.35	1057.46	1057.97	1059.4	1061.65	1063.7	1064.65	1065.6	1067.9	1071.11
01-a3458acaedca279c3c0c93ed5f82684f-FixC	nan	nan	953.89	960.47	965.56	966.54	966.96	970.39	974.11	975.08	975.56	978.22	981.75	984.17	985.08	984.9	985.81	989.57	994.08	996.76	997.32	996.57	997.34	1001.73	1006.39	1007.91	1009.33	1014.04	1019.32	1021.9	1023.63	1027	1030.8	1033.29	1035.06	1037.09	1039.35	1041.46	1042.9	1043.62	1045.74	1051.01	1056.47	1058.79	1059.58	1061.22	1062.95	1063.63	1064.57
01-a3458acaedca279c3c0c93ed5f82684f-RegA	1019.52	1025.6	1027.24	1026.82	1026.74	1028.62	1030.96	1032.07	1032.75	1034	1035.04	1035.26	1036.67	1041.05	1046.17	1049.46	1051.1	1051.97	1052.55	1053.24	1054.64	1057.03	1059.22	1060.24	1061.64	1064.91	1068.05	1068.98	1069.49	1071.67	1074.09	1074.91	1074.87	1075.25	1076.51	1078.67	1080.96	1082.76	1085.28	1089.45	1092.56	1091.97	1090.19	1090.49	1092.48	1095.04	1098.44	1102.83	1105.69
01-a3458acaedca279c3c0c93ed5f82684f-RegB	1027.16	1031.46	1032.77	1032	1030.11	1028.25	1028.53	1032.08	1035.27	1034.5	1031.6	1029.77	1032.1	1039.86	1047	1047.84	1046.62	1048.51	1051.42	1052.26	1051.79	1051.7	1053.29	1057.15	1061.16	1063.11	1063.55	1063.69	1064.3	1065.8	1067.68	1069.5	1072.32	1076.87	1080.58	1080.99	1080.73	1082.85	1085.77	1087.25	1088.25	1090.16	1092.25	1093.47	1094.46	1096.15	1098.62	1101.56	1103.97
01-a3458acaedca279c3c0c93ed5f82684f-RegC	nan	nan	1054.43	1036.91	1035.43	1038.16	1040.73	1041.36	1041.17	1041.88	1044.48	1049.48	1056.05	1062.81	1067.35	1068.17	1068.69	1072.07	1074.91	1073.8	1073	1076.93	1081.85	1083.24	1082.99	1083.95	1085.62	1087	1089.18	1092.97	1095.74	1095.09	1094.03	1095.94	1098.81	1099.96	1100.71	1102.95	1106.21	1109.35	1111.39	1111.97	1113.61	1118.45	1122.88	1123.04	1121.94	1123.42	1125.68
01-5a3815281b9cfd1902eec23a2f74b99d-FixA	nan	nan	nan	nan	nan	nan	nan	nan	nan	nan	nan	nan	nan	nan	nan	nan	nan	nan	nan	nan	nan	nan	nan	nan	nan	nan	nan	nan	nan	nan	nan	nan	nan	nan	nan	nan	nan	nan	nan	nan	nan	nan	nan	nan	nan	nan	nan	nan	nan
01-5a3815281b9cfd1902eec23a2f74b99d-FixB	nan	nan	nan	nan	nan	nan	nan	nan	nan	nan	nan	nan	nan	nan	nan	nan	nan	nan	nan	nan	nan	nan	nan	nan	nan	nan	nan	nan	nan	nan	nan	nan	nan	nan	nan	nan	nan	nan	nan	nan	nan	nan	nan	nan	nan	nan	nan	nan	nan
01-5a3815281b9cfd1902eec23a2f74b99d-FixC	nan	nan	nan	nan	nan	nan	nan	nan	nan	nan	nan	nan	nan	nan	nan	nan	nan	nan	nan	nan	nan	nan	nan	nan	nan	nan	nan	nan	nan	nan	nan	nan	nan	nan	nan	nan	nan	nan	nan	nan	nan	nan	nan	nan	nan	nan	nan	nan	nan
01-5a3815281b9cfd1902eec23a2f74b99d-RegA	nan	nan	nan	nan	nan	nan	nan	nan	nan	nan	nan	nan	nan	nan	nan	nan	nan	nan	nan	nan	nan	nan	nan	nan	nan	nan	nan	nan	nan	nan	nan	nan	nan	nan	nan	nan	nan	nan	nan	nan	nan	nan	nan	nan	nan	nan	nan	nan	nan
01-5a3815281b9cfd1902eec23a2f74b99d-RegB	nan	nan	nan	nan	nan	nan	nan	nan	nan	nan	nan	nan	nan	nan	nan	nan	nan	nan	nan	nan	nan	nan	nan	nan	nan	nan	nan	nan	nan	nan	nan	nan	nan	nan	nan	nan	nan	nan	nan	nan	nan	nan	nan	nan	nan	nan	nan	nan	nan
01-5a3815281b9cfd1902eec23a2f74b99d-RegC	nan	nan	nan	nan	nan	nan	nan	nan	nan	nan	nan	nan	nan	nan	nan	nan	nan	nan	nan	nan	nan	nan	nan	nan	nan	nan	nan	nan	nan	nan	nan	nan	nan	nan	nan	nan	nan	nan	nan	nan	nan	nan	nan	nan	nan	nan	nan	nan	nan
01-bf7f989e0d9deae6cc8512380b227c51-FixA	707.7	710.97	714.16	717.12	719.71	721.87	723.84	725.74	726.88	726.93	727.92	731.59	735.86	738.49	740.5	743.24	745.67	746.68	747.35	749	751.41	753.99	756.18	757.67	759.07	761.08	763.62	766.34	768.74	770.52	772.83	776.62	780.22	781.82	782.35	783.3	785.4	788.75	791.64	792.48	792.89	794.89	798.05	801.38	804.64	807.71	810.18	811.67	812.59
01-bf7f989e0d9deae6cc8512380b227c51-FixB	715.32	721.63	727.41	732.21	735.57	737.58	740.56	746.22	751.48	753.34	754.22	756.83	759.3	759.6	760.11	763.42	767.9	771.39	773.94	776.08	777.88	779.38	780.99	782.95	784.21	784.04	784.71	788.26	792.26	794	795.4	798.7	802.23	803.88	804.83	806.71	809.17	811.43	813.57	815.93	818.76	822.13	825.42	827.99	830.02	831.89	833.7	835.42	836.75
01-bf7f989e0d9deae6cc8512380b227c51-FixC	711.35	715.48	718.84	721.89	725.04	728.53	731.64	733.7	735.33	737.07	737.94	737.22	737.02	739.38	743.05	746.21	748.27	749.35	751.19	755.16	759.41	761.89	763.52	765.6	767.48	768.43	769.75	772.71	776.17	778.63	779.93	780.45	781.25	783.2	785.45	787.14	789.59	793.91	797.45	797.5	796.11	796.04	796.73	797.08	798.02	800.43	802.22	801.41	801.04
01-bf7f989e0d9deae6cc8512380b227c51-RegA	741.05	748.57	751.42	751.82	751.98	753.48	755.25	756.17	757.6	760.71	763.17	762.87	762.43	764.58	767.57	769.26	770.88	773.85	776.52	777.26	778.07	781.11	785.02	787.99	790.41	793.02	795.3	796.8	798.74	802.28	806.19	809.02	811.14	813.33	815.68	818.19	821.3	825.23	828.44	829.56	830.39	833.02	836.55	839.55	841.97	844.24	846.98	850.58	853.99
01-bf7f989e0d9deae6cc8512380b227c51-RegB	763.43	758.15	757.06	758.26	759.82	760.52	762.04	765.77	769.1	769.57	769.8	772.36	774.25	772.57	771.03	773.63	778.13	781.29	782.6	782.59	783.05	785.6	789.59	793.87	797.93	801.41	803.94	805.36	806.41	807.88	809.67	811.5	813.57	816.11	818.89	821.57	823.86	825.71	828.07	831.73	835.22	837.03	838.61	841.64	844.87	846.78	848.68	852.13	855.82
01-bf7f989e0d9deae6cc8512380b227c51-RegC	754.23	755.71	756.94	758.06	759.2	760.36	761.12	761.39	762.89	766.75	769.64	768.74	768.12	771.88	776.66	778.38	778.26	778.4	779	779.83	781.22	783.4	785.47	786.78	788.9	793.24	797.68	799.86	800.44	800.75	801.4	802.9	806.19	811.72	817.03	819.67	820.88	822.59	824.91	827.43	829.55	830.88	832.37	835.05	838.45	841.74	844.37	846.16	848.02
01-d75a44800541931e466e0bb1c98cf3cd-FixA	709.46	711.56	714.52	717.31	718.89	718.83	719.25	722.09	726.02	729.19	731.37	732.89	735	738.55	741.98	743.7	744.62	746.06	748.09	750.43	752.67	754.51	756.39	758.8	761.72	764.84	767.01	767.46	767.75	769.69	773.12	777.21	780.47	781.78	782.36	783.82	786.29	789.44	792.64	795.29	797.23	798.56	800.06	802.39	804.62	805.87	807.72	811.6	814.74
01-d75a44800541931e466e0bb1c98cf3cd-FixB	715.08	719.95	725.47	731.07	736.21	740.57	744.72	749.12	752.59	754.12	755.01	756.76	759.11	761.39	763.07	763.92	764.86	766.81	769.38	772.08	775.28	779.34	783.67	787.3	788.89	787.91	787.7	791.35	796.11	798.43	798.41	797.39	797.7	801	804.55	805.65	807.41	812.88	817.3	815.86	814.06	818.21	824.62	828	829.24	830.65	832.67	835.13	837.48
01-d75a44800541931e466e0bb1c98cf3cd-FixC	710.17	713.79	716.78	720.13	724.83	730.95	734.79	733.55	732.07	735.16	739.41	740.67	740.44	741.3	744.2	749.04	753.23	754.47	754.61	755.98	758.05	759.84	761.88	764.74	767.74	770.11	772.35	775.07	777.7	779.39	779.4	777.83	778.6	784.89	791.67	793.29	791.72	790.73	792.28	796.82	800.31	799.03	796.66	797.72	800.31	801.32	800.72	799.59	800.02
01-d75a44800541931e466e0bb1c98cf3cd-RegA	745.23	746.23	748.8	751.72	753.78	754.14	753.61	753.55	755.79	761.19	766.05	766.94	766.49	767.9	770.02	771.16	772.23	774.33	776.65	778.19	779.36	780.78	782.53	784.57	787.18	790.67	795.02	799.92	804.06	806.33	807.6	809.06	810.82	812.75	815.2	818.34	821.06	822.45	824.17	827.88	831.76	833.77	835.6	839.25	843.17	845.44	847.5	851.08	854.7
01-d75a44800541931e466e0bb1c98cf3cd-RegB	767.09	764.05	760.71	758.36	758.27	761.1	764.98	767.75	768.9	768.79	769.61	773	776.31	776.69	775.32	774.35	775.53	779.54	783.01	782.89	782.22	784.68	789.67	795.3	799.1	799.52	799.77	803.14	807.26	809.2	810.22	812.16	814.08	814.95	816.87	821.62	825.53	825	823.78	826.5	831.92	837.3	841.05	842.47	843.71	846.94	850.4	852.04	854.11
01-d75a44800541931e466e0bb1c98cf3cd-RegC	753.95	757.9	758.57	757.87	757.73	759.59	762.94	766.55	768.41	767.18	765.17	765.03	766.87	770.09	773.93	777.42	778.72	776.99	776.39	780.53	784.86	784.59	783.08	784.76	788.94	793.63	797.52	799.83	801.66	804.14	806.4	807.48	808.76	811.79	815.88	819.83	822.7	824.01	824.94	826.78	829.22	831.65	834.18	837.02	839.55	841.34	843.99	848.92	853.95
01-d2b88448c1de4f0f54c9d900233b900c-FixA	nan	nan	nan	nan	nan	nan	nan	nan	nan	nan	nan	nan	nan	nan	nan	nan	nan	nan	nan	nan	nan	nan	nan	nan	nan	nan	nan	nan	nan	nan	nan	nan	nan	nan	nan	nan	nan	nan	nan	nan	nan	nan	nan	nan	nan	nan	nan	nan	nan
01-d2b88448c1de4f0f54c9d900233b900c-FixB	nan	nan	nan	nan	nan	nan	nan	nan	nan	nan	nan	nan	nan	nan	nan	nan	nan	nan	nan	nan	nan	nan	nan	nan	nan	nan	nan	nan	nan	nan	nan	nan	nan	nan	nan	nan	nan	nan	nan	nan	nan	nan	nan	nan	nan	nan	nan	nan	nan
01-d2b88448c1de4f0f54c9d900233b900c-FixC	nan	nan	nan	nan	nan	nan	nan	nan	nan	nan	nan	nan	nan	nan	nan	nan	nan	nan	nan	nan	nan	nan	nan	nan	nan	nan	nan	nan	nan	nan	nan	nan	nan	nan	nan	nan	nan	nan	nan	nan	nan	nan	nan	nan	nan	nan	nan	nan	nan
01-d2b88448c1de4f0f54c9d900233b900c-RegA	nan	nan	nan	nan	nan	nan	nan	nan	nan	nan	nan	nan	nan	nan	nan	nan	nan	nan	nan	nan	nan	nan	nan	nan	nan	nan	nan	nan	nan	nan	nan	nan	nan	nan	nan	nan	nan	nan	nan	nan	nan	nan	nan	nan	nan	nan	nan	nan	nan
01-d2b88448c1de4f0f54c9d900233b900c-RegB	nan	nan	nan	nan	nan	nan	nan	nan	nan	nan	nan	nan	nan	nan	nan	nan	nan	nan	nan	nan	nan	nan	nan	nan	nan	nan	nan	nan	nan	nan	nan	nan	nan	nan	nan	nan	nan	nan	nan	nan	nan	nan	nan	nan	nan	nan	nan	nan	nan
01-d2b88448c1de4f0f54c9d900233b900c-RegC	nan	nan	nan	nan	nan	nan	nan	nan	nan	nan	nan	nan	nan	nan	nan	nan	nan	nan	nan	nan	nan	nan	nan	nan	nan	nan	nan	nan	nan	nan	nan	nan	nan	nan	nan	nan	nan	nan	nan	nan	nan	nan	nan	nan	nan	nan	nan	nan	nan
01-75b34d668c12025e2bfc21d2991ca609-FixA	848.36	842.05	843.08	847.09	849.68	848.04	845.76	846.52	847.85	846.98	846.39	848.76	851.69	852.63	853.84	857.71	861.7	863	863.14	864.39	867.21	871.15	873.8	873.24	871.99	872.87	874.74	875.75	875.93	875.78	875.6	875.62	875.76	875.97	876.63	878.09	879.98	881.8	883.39	884.77	886.08	887.44	888.51	888.86	888.17	886.59	886.36	889.32	892.38
01-75b34d668c12025e2bfc21d2991ca609-FixB	816.08	820.1	819.76	817.55	815.95	816.66	818.18	818.7	818.47	818.15	817.93	817.96	818.72	820.58	822.82	824.67	826.17	827.62	829.34	831.57	834.1	836.49	837.77	837.36	837.18	839.09	841.81	843.48	843.47	842.05	841.83	844.87	847.88	847.31	845.23	844.66	845.82	848.07	850.55	852.46	853.5	853.74	854.14	855.46	856.21	855.05	854.67	857.69	860.86
01-75b34d668c12025e2bfc21d2991ca609-FixC	797.12	819.54	823.74	818.53	812.7	812.55	814.02	812.33	810.17	810.93	812.84	813.61	814.18	815.91	818.19	820.13	821.68	823.09	825.05	828.14	832.02	835.82	837.56	836.1	835.12	837.99	840.9	839.55	836.49	835.35	836.52	839.15	841.13	840.68	839.43	839.47	840.75	842.76	845.5	848.73	850.38	848.86	847.24	848.82	851.61	852.72	852.67	852.9	854.47
01-75b34d668c12025e2bfc21d2991ca609-RegA	798.2	797.06	798.82	800.66	799.7	794.65	790.4	791.57	795.19	797.34	798.37	799.46	800.81	802.41	804.29	806.48	808.96	811.6	813.89	815.4	816.56	817.9	819.27	820.43	821.33	821.99	822.51	823.08	824.15	826	827.84	828.81	828.95	828.63	828.4	828.75	829.51	830.44	831.94	834.33	836.48	837.26	837.35	837.9	839.7	842.97	845.59	845.57	844.78
01-75b34d668c12025e2bfc21d2991ca609-RegB	827.63	824.77	827.93	831.8	831.08	823.18	816.51	818.81	823.6	823.11	819.37	816.39	816.04	819	823.37	827.04	829.95	832.42	834.24	835.28	836.25	837.89	839.99	842.07	843.5	843.79	843.08	842.03	842.71	846.39	848.84	846.24	843.47	845.88	849.7	850	848.38	847.73	848.55	850.48	852.63	853.99	853.95	852.58	852.93	857.52	862.32	862.8	861.17
01-75b34d668c12025e2bfc21d2991ca609-RegC	778.46	777.43	780.66	783.63	781.77	772.98	764.94	764.95	768.41	769.56	770.19	772.97	776.01	776.97	776.66	776.53	777.48	779.85	782.4	783.88	785.09	787.03	789.52	791.89	793.1	792.55	792.17	793.86	796.08	796.89	796.68	796.54	797.67	800.66	803.13	802.78	801.75	802.63	804.26	805.04	806.21	809.13	812.05	812.94	812.77	813.17	814.88	817.9	820.14
01-ce722cf1eb1db6892cf0a2cca44dbd65-FixA	844.58	843.25	844.2	846.34	848.55	849.72	848.59	844.9	842.52	844.98	850	854.17	855.61	853.95	853.42	857.75	863.54	866.5	866.65	865.38	865.03	867.26	870.03	871.11	871.97	874.35	876.74	877.22	876.09	874.39	873.6	874.83	876.99	878.63	879.76	880.8	882.38	884.65	885.32	882.72	881.11	884.69	889	888.79	886.85	887.28	889.15	890.3	889.77
01-ce722cf1eb1db6892cf0a2cca44dbd65-FixB	820.83	819.54	817.63	815.8	814.73	814.94	816.25	818.09	819.17	818.59	817.7	818.08	819.8	822.16	822.85	820.58	820.23	826	832.44	833.62	832.69	833.91	835.7	835.79	835.69	837.36	840.48	844.02	846.69	847.54	847.42	847.31	846.4	844.09	843.19	846.22	850.24	851.75	851.9	852.6	853.29	853.12	853.19	854.75	856.91	858.36	858.74	858.05	856.84
01-ce722cf1eb1db6892cf0a2cca44dbd65-FixC	798.85	817.92	823.59	821.32	816.59	813.65	811.93	810.21	809.52	810.96	813.3	815.06	816.21	817.18	818.78	821.58	824.92	827.93	830.34	832.12	833.55	834.95	836.34	837.67	838.76	839.44	839.8	839.84	838.88	836.6	835.2	836.78	839.75	841.79	842.05	840.66	840.38	843.75	848.9	852.92	854.05	851.69	849.2	850.01	852.58	854.39	855.41	856.3	857.56
01-ce722cf1eb1db6892cf0a2cca44dbd65-RegA	799.2	799.05	801.81	804.17	802.79	796.18	790.22	790.47	793.44	794.57	794.72	795.75	798.17	801.81	805.19	807.02	808.26	810.05	811.7	812.58	814.44	818.66	822.25	822.2	820.54	820.23	822.23	826.32	829.28	828.23	825.49	824.38	826.15	830.57	833.33	830.85	827.95	830.01	833.75	834.73	834.45	835.65	838.72	843	846.13	846.04	844.49	843.92	844.48
01-ce722cf1eb1db6892cf0a2cca44dbd65-RegB	829.9	825.93	827.76	830.83	830.53	824.53	819.64	821.99	825.31	822.83	818.77	818.48	820.09	820.9	822.51	826.65	830.73	832.28	834.22	839.24	842.98	841.2	838.18	839.02	842.15	844.62	845.19	843.8	843.57	847.02	850.01	848.46	846.76	849.64	852.61	850.56	847.6	848.82	851.91	853.35	854.14	855.89	856.87	855.3	853.8	855.3	857.98	859.29	859.74
01-ce722cf1eb1db6892cf0a2cca44dbd65-RegC	779.43	780.94	783.23	784.12	781.41	774.39	768.25	767.82	770.24	771.56	771.52	770.94	771.3	773.69	776.93	779.42	780.18	779.25	780.06	785.34	790.75	791.61	789.93	789.03	790.28	793.74	796.06	794.45	792.57	794.54	798.46	801.25	801.97	800.8	800.46	803.28	806.61	807.25	805.9	804.44	805.02	808.82	812.36	812.22	811.84	815.16	819.12	819.73	818.65
01-cfd6fa447c168f1803f282252fc51569-FixA	nan	nan	nan	nan	nan	nan	nan	nan	nan	nan	nan	nan	nan	nan	nan	nan	nan	nan	nan	nan	nan	nan	nan	nan	nan	nan	nan	nan	nan	nan	nan	nan	nan	nan	nan	nan	nan	nan	nan	nan	nan	nan	nan	nan	nan	nan	nan	nan	nan
01-cfd6fa447c168f1803f282252fc51569-FixB	nan	nan	nan	nan	nan	nan	nan	nan	nan	nan	nan	nan	nan	nan	nan	nan	nan	nan	nan	nan	nan	nan	nan	nan	nan	nan	nan	nan	nan	nan	nan	nan	nan	nan	nan	nan	nan	nan	nan	nan	nan	nan	nan	nan	nan	nan	nan	nan	nan
01-cfd6fa447c168f1803f282252fc51569-FixC	nan	nan	nan	nan	nan	nan	nan	nan	nan	nan	nan	nan	nan	nan	nan	nan	nan	nan	nan	nan	nan	nan	nan	nan	nan	nan	nan	nan	nan	nan	nan	nan	nan	nan	nan	nan	nan	nan	nan	nan	nan	nan	nan	nan	nan	nan	nan	nan	nan
01-cfd6fa447c168f1803f282252fc51569-RegA	nan	nan	nan	nan	nan	nan	nan	nan	nan	nan	nan	nan	nan	nan	nan	nan	nan	nan	nan	nan	nan	nan	nan	nan	nan	nan	nan	nan	nan	nan	nan	nan	nan	nan	nan	nan	nan	nan	nan	nan	nan	nan	nan	nan	nan	nan	nan	nan	nan
01-cfd6fa447c168f1803f282252fc51569-RegB	nan	nan	nan	nan	nan	nan	nan	nan	nan	nan	nan	nan	nan	nan	nan	nan	nan	nan	nan	nan	nan	nan	nan	nan	nan	nan	nan	nan	nan	nan	nan	nan	nan	nan	nan	nan	nan	nan	nan	nan	nan	nan	nan	nan	nan	nan	nan	nan	nan
01-cfd6fa447c168f1803f282252fc51569-RegC	nan	nan	nan	nan	nan	nan	nan	nan	nan	nan	nan	nan	nan	nan	nan	nan	nan	nan	nan	nan	nan	nan	nan	nan	nan	nan	nan	nan	nan	nan	nan	nan	nan	nan	nan	nan	nan	nan	nan	nan	nan	nan	nan	nan	nan	nan	nan	nan	nan
01-3538def344a506a49615be8366b59c5e-FixA	nan	693.97	705.55	706.97	705.9	708.06	711.21	712.45	714.4	719.63	724.66	725.88	725.79	727.45	729.5	730.16	730.83	733.13	736.06	738.35	740.39	742.83	745.33	747.5	749.84	753.05	757.58	763.51	769.45	773.91	776.82	778.6	779.98	781.66	783.98	786.9	789.36	790.49	791.64	794.29	797.42	799.71	801.82	804.57	806.53	806.35	806.15	808.36	812.01
01-3538def344a506a49615be8366b59c5e-FixB	703.97	737.82	753.98	758.38	756.98	755.03	755.06	758.24	762.98	767.28	770.24	771.58	772.55	774.29	776.08	777.17	778.93	782.47	785.31	785.14	784.25	785.5	788.91	793.61	798.48	802.68	807.13	812.67	817.64	820.31	821.65	823.14	824.95	826.96	829.1	831.39	834.15	837.57	841.03	843.73	845.3	845.77	846.45	848.53	850.75	851.69	852.48	854.49	856.67
01-3538def344a506a49615be8366b59c5e-FixC	696.88	720.56	731.13	732.98	730.5	727.72	727.2	730.37	735.53	740.34	743.03	742.9	742.86	745.6	748.67	749.35	749.37	750.75	751.82	751.03	751.63	756.44	760.76	760.26	761.12	769.41	778.26	780.07	779.96	784.46	790.78	794.54	795.88	796.16	796.65	798.25	800.22	801.73	803.59	806.62	809.69	811.47	812.57	814.17	817.4	822.67	826.83	826.9	825.59
01-3538def344a506a49615be8366b59c5e-RegA	nan	820.8	824.42	826.89	826.24	821.84	818.59	820.99	826.06	829.77	831.69	832.46	833.41	835.64	838.53	841.24	843.69	846.02	848.41	851.04	854	857.18	859.54	860.26	860.56	861.87	864.24	867.2	869.74	871.07	872.13	874.03	876.35	878.37	879.85	880.78	881.68	883.16	885.6	888.99	892.02	893.46	894.37	896.1	897.94	898.97	899.88	901.6	903.76
01-3538def344a506a49615be8366b59c5e-RegB	800.27	800.54	803.36	806.27	806.82	803.65	799.71	798.22	798.85	800.4	801.79	802.44	803.86	807.34	811.15	813.32	814.32	815.34	817.8	822.43	826.65	828.12	829.37	833.13	837.35	839.45	840.2	840.94	841.57	841.81	842.56	844.64	847.04	848.62	849.72	850.99	852.52	854.28	856.5	859.38	862.64	865.85	868.4	869.85	870.72	871.74	873.15	875	877.05
01-3538def344a506a49615be8366b59c5e-RegC	826.24	818.5	823.4	831.46	833.16	823.26	813.75	816.49	824.84	829.69	831.41	832.64	835.31	840.23	844.52	845.54	845.97	848.94	853.72	858.66	862.78	865.55	867.83	870.64	874.14	878.03	880.85	881.72	883.64	889.32	895.2	897.4	898.31	901.07	904.18	905.65	906.95	910.03	914.09	917.79	920.61	922.44	923.78	925.26	927.08	929.33	932.04	935.11	937.84
01-5558429b4edb1dcf363d8efa97f2f4cd-FixA	nan	691.23	704.33	707.66	706.99	707.16	709.24	713.06	717.26	720.57	723.31	726.01	728.13	729.08	729.15	728.92	729.11	730.4	733.27	737.63	741.43	742.83	743.26	744.75	747.98	753.09	759.29	765.46	770.21	772.54	773.65	775.34	779.43	786.62	792.55	793.02	791.11	791.09	793.16	796.21	798.5	798.81	799.13	801.55	804.33	805.54	807.54	812.75	817.57
01-5558429b4edb1dcf363d8efa97f2f4cd-FixB	704.31	741.19	756.84	759.57	757.69	757.78	759.47	761.29	764.56	770.2	774.63	774.66	773.61	775.29	778.26	780.28	781.5	782.59	783.67	784.6	784.63	783.58	784.27	789.23	796.05	801.81	807.04	812.88	818.82	823.77	826.08	824.95	823.96	826.67	830.87	833.62	835.98	839.57	843.19	845.17	845.21	843.86	843.66	846.67	849.91	850.26	850.72	854.76	859.34
01-5558429b4edb1dcf363d8efa97f2f4cd-FixC	696.24	725.1	734.14	732.16	727.95	728.18	730.85	732.83	735.21	739.38	743.37	745.13	745.95	747.44	748.83	749.23	750	752.38	754.75	755.44	755.83	757.59	759.89	761.78	764.66	769.81	775.11	778.49	782.15	788.16	792.76	792.35	791.18	793.92	796.93	796.01	795.34	799.64	805.4	808.07	809.34	812	815.41	818.22	820.27	821.76	822.54	822.67	823.56
01-5558429b4edb1dcf363d8efa97f2f4cd-RegA	nan	820.71	824.49	826.17	825.16	821.7	819.47	821.47	824.47	825.16	826.42	831.3	836.56	838.77	840.34	844.05	847.76	849.04	849.85	852.51	855.92	858.44	859.91	860.73	861.99	864.55	867.42	869.35	870.17	870.33	871.6	875.27	878.75	879.35	878.88	879.81	881.73	883.7	886.08	889.28	892.35	894.29	895.61	896.99	897.77	897.46	898.27	902.12	905.55
01-5558429b4edb1dcf363d8efa97f2f4cd-RegB	801.28	802.8	806.83	809.93	808.68	801.66	795.61	796.87	801.57	804.56	806.01	807.33	809.16	811.58	813.07	812.56	812.37	814.94	819.11	823.07	826.32	828.81	830.88	832.93	834.98	836.91	838.27	838.91	840.33	843.73	846.96	847.74	847.37	847.83	849.67	852.75	855.84	857.77	859.28	861.36	863.71	865.72	867.16	868.15	869.9	873.46	877.54	880.38	881.14
01-5558429b4edb1dcf363d8efa97f2f4cd-RegC	822.31	818.01	825.66	834.94	835.53	822.14	809.79	813.17	824.24	831.59	833.68	832.36	832.76	838.76	845.41	847.25	846.35	846.31	848.52	853.42	859.88	866.4	871.57	874.55	876.65	879.25	881.15	881.45	883.51	890.12	896.25	896.85	896.46	900.37	904.93	905.63	905.71	909.29	914.44	918.15	920.4	921.99	923.44	925.07	926.62	928.14	931.65	938.45	943.39
01-946c49b4df543d6ea06aa798b1331945-FixA	nan	nan	nan	nan	nan	nan	nan	nan	nan	nan	nan	nan	nan	nan	nan	nan	nan	nan	nan	nan	nan	nan	nan	nan	nan	nan	nan	nan	nan	nan	nan	nan	nan	nan	nan	nan	nan	nan	nan	nan	nan	nan	nan	nan	nan	nan	nan	nan	nan
01-946c49b4df543d6ea06aa798b1331945-FixB	nan	nan	nan	nan	nan	nan	nan	nan	nan	nan	nan	nan	nan	nan	nan	nan	nan	nan	nan	nan	nan	nan	nan	nan	nan	nan	nan	nan	nan	nan	nan	nan	nan	nan	nan	nan	nan	nan	nan	nan	nan	nan	nan	nan	nan	nan	nan	nan	nan
01-946c49b4df543d6ea06aa798b1331945-FixC	nan	nan	nan	nan	nan	nan	nan	nan	nan	nan	nan	nan	nan	nan	nan	nan	nan	nan	nan	nan	nan	nan	nan	nan	nan	nan	nan	nan	nan	nan	nan	nan	nan	nan	nan	nan	nan	nan	nan	nan	nan	nan	nan	nan	nan	nan	nan	nan	nan
01-946c49b4df543d6ea06aa798b1331945-RegA	nan	nan	nan	nan	nan	nan	nan	nan	nan	nan	nan	nan	nan	nan	nan	nan	nan	nan	nan	nan	nan	nan	nan	nan	nan	nan	nan	nan	nan	nan	nan	nan	nan	nan	nan	nan	nan	nan	nan	nan	nan	nan	nan	nan	nan	nan	nan	nan	nan
01-946c49b4df543d6ea06aa798b1331945-RegB	nan	nan	nan	nan	nan	nan	nan	nan	nan	nan	nan	nan	nan	nan	nan	nan	nan	nan	nan	nan	nan	nan	nan	nan	nan	nan	nan	nan	nan	nan	nan	nan	nan	nan	nan	nan	nan	nan	nan	nan	nan	nan	nan	nan	nan	nan	nan	nan	nan
01-946c49b4df543d6ea06aa798b1331945-RegC	nan	nan	nan	nan	nan	nan	nan	nan	nan	nan	nan	nan	nan	nan	nan	nan	nan	nan	nan	nan	nan	nan	nan	nan	nan	nan	nan	nan	nan	nan	nan	nan	nan	nan	nan	nan	nan	nan	nan	nan	nan	nan	nan	nan	nan	nan	nan	nan	nan
01-4955927dbc8499def710ae9d2d85a9c6-FixA	954.03	961.38	963.45	962.83	962.13	963.24	965.34	967.12	968.24	968.92	970.58	974.41	979.17	983.08	984.57	982.9	980.78	981.1	983.71	987.56	991.31	993.83	995.32	996.31	997.11	998.18	1001	1006.29	1010.31	1009.7	1008.23	1010.22	1013.58	1015.28	1016.05	1017.35	1019.11	1020.88	1022.51	1024.02	1025.8	1028.07	1029.76	1030.05	1031.12	1035	1038.98	1039.78	1038.27
01-4955927dbc8499def710ae9d2d85a9c6-FixB	1002.8	998.42	1002.46	1009.74	1015.03	1015.02	1014.05	1016.52	1019.06	1018.1	1017.31	1020.6	1025.04	1026.88	1026.42	1025.06	1024.32	1025.57	1029.38	1035.43	1040.56	1041.94	1041.41	1041.58	1042.81	1044.94	1047.89	1051.4	1054.15	1055.15	1056.06	1058.52	1060.76	1060.83	1060.48	1061.85	1064.01	1065.46	1066.15	1066.52	1067.6	1070.15	1072.95	1074.83	1077.25	1081.64	1085.39	1085.69	1084.55
01-4955927dbc8499def710ae9d2d85a9c6-FixC	971.18	982.21	980.79	973.24	965.86	963.54	965.33	968.78	971.36	971.6	972.57	977.06	981.8	983.31	983.75	985.78	988.09	989.17	991.19	996.05	1000.28	1000.42	999.18	999.94	1001.61	1002.67	1004.95	1010.04	1014.32	1014.31	1013.73	1016.7	1020.14	1020.49	1020.9	1025.07	1030.41	1033.42	1034.81	1036.18	1037.59	1038.74	1039.65	1040.68	1043.19	1048.13	1052.73	1054.07	1053.39
01-4955927dbc8499def710ae9d2d85a9c6-RegA	923	929.9	932.24	933.24	936.14	942.65	948.32	948.93	947.69	948.72	952.05	956.61	961.32	965.2	967.9	969.38	970.58	972.42	974.88	977.67	980.21	982.05	983.58	985.4	988.29	992.55	996.27	997.77	999.17	1002.75	1006.78	1009.11	1010.81	1013.29	1015.53	1016.37	1017.21	1019.72	1023.42	1026.98	1027.95	1025.18	1024.95	1033.02	1042.14	1043.77	1041.44	1041.14	1043.42
01-4955927dbc8499def710ae9d2d85a9c6-RegB	923.61	926.65	930.35	935.05	941.08	948.06	952.81	952.91	952.11	954.47	958.74	962.76	966.29	969.48	972.01	973.66	974.92	976.49	978.89	982.21	984.94	985.83	986.8	989.78	992.92	994.15	994.81	996.67	999.32	1001.93	1004.63	1007.69	1010.86	1013.78	1016.41	1018.79	1021.02	1023.17	1025.39	1027.56	1028.52	1027.62	1028.15	1033.11	1038.97	1041.35	1041.17	1040.81	1042.2
01-4955927dbc8499def710ae9d2d85a9c6-RegC	946.78	948.33	951.84	956.94	963.23	969.92	974.6	975.65	976.57	980.9	987.11	992.67	996.45	998.18	999.62	1002.43	1005.55	1007.79	1010.34	1014.43	1018.48	1020.77	1021.98	1023.4	1026	1030.35	1035.45	1040.01	1043.55	1045.99	1048.17	1050.98	1054.46	1058.35	1062.33	1066.1	1069.6	1072.79	1075.42	1077.22	1077.77	1077.32	1079.52	1087.26	1095.05	1096.9	1095.79	1096.39	1098.46
01-cac44502fdaa2962a0d096818f728cd0-FixA	953.49	962.58	966	965.98	964.76	964.28	965.22	967.6	970	971.26	972.63	975.29	977.17	976.56	976.52	979.92	983.26	983.19	984.07	990.01	995.34	994.36	992.59	996.16	1000.66	1000.86	1000.47	1003.96	1008.45	1010.18	1010.59	1011.88	1013.13	1013.19	1014.01	1017.41	1020.7	1021.02	1020.6	1022.33	1025.16	1027.4	1029.3	1031.64	1034.7	1038.32	1040.82	1040.61	1038.65
01-cac44502fdaa2962a0d096818f728cd0-FixB	1002.66	1000.52	1004.11	1009.89	1014.35	1015.13	1014.69	1015.81	1017.67	1019.16	1021.93	1027.05	1030.34	1028.11	1024.48	1024.12	1025.41	1026.19	1028.95	1036.01	1043.41	1046.79	1047.16	1046.8	1047.06	1048.74	1051.35	1054.03	1055.75	1055.93	1056.23	1058.33	1061.06	1062.83	1063.58	1063.8	1064.4	1066.02	1067.45	1067.5	1067.54	1069.14	1071.5	1073.51	1075.88	1079.37	1082.53	1083.75	1084.18
01-cac44502fdaa2962a0d096818f728cd0-FixC	969.39	980.67	980.44	974.37	968.14	966.06	966.83	968.23	969.9	972.02	974.85	978.34	981.12	982.14	983.16	985.75	987.76	987.26	987.71	992.32	997.2	998.29	999.03	1003.21	1007.14	1006.92	1006.45	1010.16	1015.1	1017.28	1016.98	1015.79	1015.84	1018.65	1022.53	1025.42	1027.89	1031.14	1035.51	1040.64	1043.67	1042.39	1040.72	1043.02	1047.12	1049.81	1051.9	1054.84	1057.25
01-cac44502fdaa2962a0d096818f728cd0-RegA	926.33	932.86	934.02	933.75	935.96	942.79	948.94	949.33	947.31	947.57	951.36	958.1	963.37	963.64	963.4	967.41	972.73	975.48	976.41	977.3	979.08	982.09	985.25	987.6	990.46	995.03	999.39	1001.53	1003.03	1005.65	1007.9	1008.27	1009.51	1014.2	1018.91	1020	1020.69	1024.57	1027.89	1026.51	1024.54	1026.9	1031.26	1034.09	1036.25	1039.25	1041.57	1041.69	1042.22
01-cac44502fdaa2962a0d096818f728cd0-RegB	922.77	926.15	932.04	939.01	945.65	950.65	953.13	952.99	952.97	955.74	960.55	965.65	968.62	968.11	967.89	971.67	977.11	980.92	982.49	982.27	982.2	984.08	987.46	991.2	993.73	993.92	992.96	992.85	996.25	1004.44	1011.62	1012.3	1011.35	1014.63	1019.44	1021.67	1022.03	1022.42	1024.27	1027.91	1029.49	1025.95	1023.77	1029.72	1038.78	1043.94	1045.3	1045.05	1045.39
01-cac44502fdaa2962a0d096818f728cd0-RegC	950.64	949.28	954.34	962.09	968.78	971.73	972.46	973.55	977.37	984.87	991.47	993.04	993.34	996.69	1001.26	1004.31	1006.16	1007.77	1009.46	1011.5	1014.67	1019.24	1022.49	1022.36	1022.88	1028.08	1034.58	1038.29	1040.77	1044.51	1048.9	1052.68	1055.53	1057.7	1060.87	1066.33	1071.78	1074.6	1075.72	1076.75	1077.58	1078.16	1080.7	1086.98	1093.32	1095.62	1095.35	1095.22	1095.88
01-13943d911f985ebbebd3b8b0c8e26831-FixA	nan	nan	nan	nan	nan	nan	nan	nan	nan	nan	nan	nan	nan	nan	nan	nan	nan	nan	nan	nan	nan	nan	nan	nan	nan	nan	nan	nan	nan	nan	nan	nan	nan	nan	nan	nan	nan	nan	nan	nan	nan	nan	nan	nan	nan	nan	nan	nan	nan
01-13943d911f985ebbebd3b8b0c8e26831-FixB	nan	nan	nan	nan	nan	nan	nan	nan	nan	nan	nan	nan	nan	nan	nan	nan	nan	nan	nan	nan	nan	nan	nan	nan	nan	nan	nan	nan	nan	nan	nan	nan	nan	nan	nan	nan	nan	nan	nan	nan	nan	nan	nan	nan	nan	nan	nan	nan	nan
01-13943d911f985ebbebd3b8b0c8e26831-FixC	nan	nan	nan	nan	nan	nan	nan	nan	nan	nan	nan	nan	nan	nan	nan	nan	nan	nan	nan	nan	nan	nan	nan	nan	nan	nan	nan	nan	nan	nan	nan	nan	nan	nan	nan	nan	nan	nan	nan	nan	nan	nan	nan	nan	nan	nan	nan	nan	nan
01-13943d911f985ebbebd3b8b0c8e26831-RegA	nan	nan	nan	nan	nan	nan	nan	nan	nan	nan	nan	nan	nan	nan	nan	nan	nan	nan	nan	nan	nan	nan	nan	nan	nan	nan	nan	nan	nan	nan	nan	nan	nan	nan	nan	nan	nan	nan	nan	nan	nan	nan	nan	nan	nan	nan	nan	nan	nan
01-13943d911f985ebbebd3b8b0c8e26831-RegB	nan	nan	nan	nan	nan	nan	nan	nan	nan	nan	nan	nan	nan	nan	nan	nan	nan	nan	nan	nan	nan	nan	nan	nan	nan	nan	nan	nan	nan	nan	nan	nan	nan	nan	nan	nan	nan	nan	nan	nan	nan	nan	nan	nan	nan	nan	nan	nan	nan
01-13943d911f985ebbebd3b8b0c8e26831-RegC	nan	nan	nan	nan	nan	nan	nan	nan	nan	nan	nan	nan	nan	nan	nan	nan	nan	nan	nan	nan	nan	nan	nan	nan	nan	nan	nan	nan	nan	nan	nan	nan	nan	nan	nan	nan	nan	nan	nan	nan	nan	nan	nan	nan	nan	nan	nan	nan	nan
01-b25ff5b3b8576db442b5a055e37f55c9-FixA	598.64	597.69	598.84	600.79	602.26	602.38	602.01	602.45	604.98	609.99	614.23	614.83	614.49	616.45	620.02	623.6	626.2	627.31	627.85	629.01	631.42	635.26	639.29	642.22	644.12	645.52	647.36	650.26	653.16	654.95	656.53	659.01	661.77	663.94	665.8	667.92	670.73	674.31	677.39	678.85	680.05	682.53	685.53	687.83	689.51	690.93	691.86	692.22	693.55
01-b25ff5b3b8576db442b5a055e37f55c9-FixB	562.52	567.69	568.4	567.94	569.62	575.03	578.67	575.99	573.39	577.63	585.48	591.98	595.97	597.55	598.04	598.83	600.39	602.79	605.68	608.6	611.11	612.94	614.62	616.57	617.99	618.45	620.58	626.41	631.45	631.33	630.17	632.86	637.33	640.34	642.44	644.87	647.27	649.14	651.44	655.18	659.47	663.19	666.51	669.7	671.61	671.39	671.42	674.11	677.19
01-b25ff5b3b8576db442b5a055e37f55c9-FixC	584.71	577.19	576.47	578.78	580.35	578.87	577.99	581.27	585.69	587.74	588.81	590.91	593.41	595.3	596.87	598.65	600.64	602.73	605.02	607.36	608.46	607.68	608.56	614.01	619.07	618.86	618.05	621.97	627.31	629.57	629.9	630.61	632.34	635.01	637.49	638.85	640.31	643.23	646.61	649.17	651.46	654.43	658.79	664.53	668.75	668.88	667.88	669.35	671.93
01-b25ff5b3b8576db442b5a055e37f55c9-RegA	619.49	622.1	624.85	627.48	629.74	631.43	632.71	633.86	635.4	637.66	640.07	642.08	644.47	647.93	651.38	653.76	656.12	659.53	662.64	664.14	665.49	668.28	671.28	673.02	674.26	676	677.71	678.87	680.89	684.95	688.77	689.93	689.75	690.32	692.48	696.29	699.79	701.22	702.4	705.45	709.31	712.38	714.91	717.67	721.23	725.71	729.19	730.02	730.65
01-b25ff5b3b8576db442b5a055e37f55c9-RegB	571.56	562.09	573.08	592.5	608.37	612.48	612.12	615.64	619.81	620.31	620.64	624.76	629.97	633.08	635.84	640.31	644.48	646.23	647.53	650.62	654.27	656.74	658.29	659.76	662.13	665.87	669.01	669.83	670.6	673.68	676.91	677.87	678.87	682.51	686.53	688.37	690.1	694.26	699.39	703.25	705.38	706.07	706.93	709.35	712.06	713.45	713.97	714.6	715.7
01-b25ff5b3b8576db442b5a055e37f55c9-RegC	592.25	586.72	593.41	605.86	617.64	623.8	625.48	625.24	625.14	626.73	629.91	634.04	637.94	640.57	642.05	643	644.78	648.37	652.23	654.74	656.65	659	661.43	663.27	664.41	664.98	665.61	666.96	669.33	672.7	676.2	678.92	680.95	682.61	684.01	685.17	686.13	686.99	688.24	690.29	692.72	695.02	697.4	700.13	702.88	705.28	707.51	709.92	713.09
01-9caffa89a75bbb91c07b12bb945af4fd-FixA	598.3	601.21	601	599.62	599	600.61	603.95	607.9	610.84	611.74	612.46	614.95	618.44	621.71	624.49	626.68	627.62	626.99	626.42	627.63	630.54	634.41	637.66	639.18	640.93	644.9	649.5	652.58	653.62	653.1	654.07	658.9	664.07	665.6	665.35	666.25	668.96	673.15	676.9	678.56	679.8	682.69	686.52	689.87	691.58	691.14	690.65	692.41	695.95
01-9caffa89a75bbb91c07b12bb945af4fd-FixB	557.85	568.19	570.24	569.26	570.46	576.72	581.29	578.3	575.44	580.65	588.54	592.46	594.75	598.93	603.74	606.94	607.58	605.72	604.21	605.72	608.96	611.9	613.96	615.23	617.15	620.91	625.07	627.88	629.24	629.71	630.74	633.39	635.93	636.74	638.15	642.52	647.09	648.74	649.64	652.72	657.64	663.02	667.07	668.5	668.94	670.42	672.72	675.23	678.55
01-9caffa89a75bbb91c07b12bb945af4fd-FixC	585.04	579.31	577.59	578.04	578.82	578.78	579.55	582.68	586.29	588.33	589.46	590.93	593.4	596.95	599.7	600.1	599.9	601.27	604.13	607.66	610.38	611.28	612.28	615.22	618.07	618.66	618.61	620.22	624.02	629.49	633.54	633.55	632.39	633.62	636.77	640.28	642.69	643.3	644.87	649.82	654.35	654.56	654.72	659.66	665.99	669.04	669.94	671.07	672.51
01-9caffa89a75bbb91c07b12bb945af4fd-RegA	617.89	617.32	620.57	625.2	628.75	629.68	630.12	632.47	636.24	640.28	643.53	645.52	647.87	651.96	655.74	657.19	658.14	660.69	663.62	665.35	666.41	667.67	668.82	669.45	669.93	671.01	674.23	680.37	685.88	687.42	687.71	690	692.36	692.44	692.69	695.83	699.59	701.33	703.38	708.37	713.8	716.57	717.72	719.22	721.57	724.57	726.75	727.01	727.95
01-9caffa89a75bbb91c07b12bb945af4fd-RegB	574.55	564.24	573.63	591.61	607.08	612.22	612.57	615.07	618.45	620.36	622.62	627.12	631.74	634.1	635.4	637.66	642.48	650.2	656.29	656.82	655.82	658.11	662.29	665.71	667.37	667.11	666.51	667.26	669.44	672.61	676.01	678.94	681.47	683.73	685.42	686.54	689.08	694.73	701.04	704.98	706.26	705.81	706.69	711.12	714.66	712.94	711.29	715.77	722.16
01-9caffa89a75bbb91c07b12bb945af4fd-RegC	592.27	590.48	596	605.3	614.82	621.7	625.84	627.87	628.59	628.99	630.63	634.47	638.26	639.91	641.52	645.34	649.59	652.14	653.98	656.47	659	660.52	660.4	658.84	659.21	664.14	669.22	670.01	670.54	675.38	681.3	684.01	684.33	684.19	684	683.79	683.89	684.77	687.14	691.29	695.34	697.41	698.8	701.22	704.15	706.69	709.14	712.08	715.68
01-e6c03095595e21349f6a469d012bb1ab-FixA	nan	nan	nan	nan	nan	nan	nan	nan	nan	nan	nan	nan	nan	nan	nan	nan	nan	nan	nan	nan	nan	nan	nan	nan	nan	nan	nan	nan	nan	nan	nan	nan	nan	nan	nan	nan	nan	nan	nan	nan	nan	nan	nan	nan	nan	nan	nan	nan	nan
01-e6c03095595e21349f6a469d012bb1ab-FixB	nan	nan	nan	nan	nan	nan	nan	nan	nan	nan	nan	nan	nan	nan	nan	nan	nan	nan	nan	nan	nan	nan	nan	nan	nan	nan	nan	nan	nan	nan	nan	nan	nan	nan	nan	nan	nan	nan	nan	nan	nan	nan	nan	nan	nan	nan	nan	nan	nan
01-e6c03095595e21349f6a469d012bb1ab-FixC	nan	nan	nan	nan	nan	nan	nan	nan	nan	nan	nan	nan	nan	nan	nan	nan	nan	nan	nan	nan	nan	nan	nan	nan	nan	nan	nan	nan	nan	nan	nan	nan	nan	nan	nan	nan	nan	nan	nan	nan	nan	nan	nan	nan	nan	nan	nan	nan	nan
01-e6c03095595e21349f6a469d012bb1ab-RegA	nan	nan	nan	nan	nan	nan	nan	nan	nan	nan	nan	nan	nan	nan	nan	nan	nan	nan	nan	nan	nan	nan	nan	nan	nan	nan	nan	nan	nan	nan	nan	nan	nan	nan	nan	nan	nan	nan	nan	nan	nan	nan	nan	nan	nan	nan	nan	nan	nan
01-e6c03095595e21349f6a469d012bb1ab-RegB	nan	nan	nan	nan	nan	nan	nan	nan	nan	nan	nan	nan	nan	nan	nan	nan	nan	nan	nan	nan	nan	nan	nan	nan	nan	nan	nan	nan	nan	nan	nan	nan	nan	nan	nan	nan	nan	nan	nan	nan	nan	nan	nan	nan	nan	nan	nan	nan	nan
01-e6c03095595e21349f6a469d012bb1ab-RegC	nan	nan	nan	nan	nan	nan	nan	nan	nan	nan	nan	nan	nan	nan	nan	nan	nan	nan	nan	nan	nan	nan	nan	nan	nan	nan	nan	nan	nan	nan	nan	nan	nan	nan	nan	nan	nan	nan	nan	nan	nan	nan	nan	nan	nan	nan	nan	nan	nan
01-aafb3338f17138d77dabff38d08bb349-FixA	897.89	900.35	901.52	902.57	904.64	908.26	911.41	912.28	912.61	914.43	917.26	919.98	921.62	921.87	923.25	927.87	933.1	936.01	937.68	939.93	943.11	946.96	950.18	951.75	953.06	955.7	959.09	962.18	964.33	965.36	966.45	968.72	971.31	973.14	974.92	977.45	979.63	980.35	980.76	982.24	984.24	985.86	987.31	989.04	991.25	993.89	996.37	998.05	999.2
01-aafb3338f17138d77dabff38d08bb349-FixB	955.41	936.34	936.22	945.28	953.75	954.8	953.44	955.8	960.01	963.09	965.72	968.98	971.67	972.67	973.67	976.39	979.46	981.33	983.23	986.45	989.57	991.12	992.89	996.68	1000.72	1002.87	1003.66	1004.45	1007.19	1012.89	1017.68	1017.99	1017.5	1020.49	1024.35	1025.69	1026.01	1027.58	1029.39	1030.1	1030.91	1033.23	1035.97	1037.73	1039.08	1040.86	1042.6	1043.59	1044
01-aafb3338f17138d77dabff38d08bb349-FixC	924.2	926.1	925.21	923.31	922.16	923.09	925.62	928.86	931.89	934.11	936.26	939.01	941.39	942.47	943.42	945.53	948.29	950.91	953.26	955.55	958.65	963.05	966.99	968.89	970.87	975.07	979.47	981.66	982.77	984.55	987.09	989.95	992.33	993.71	995.06	997.32	999.31	999.75	999.53	1000.2	1003.3	1009.44	1014.98	1016.31	1015.84	1016.93	1018.93	1020.41	1022.01
01-aafb3338f17138d77dabff38d08bb349-RegA	973	978.96	982.18	983.64	984.34	985.23	986.96	990.02	994.26	999.05	1002.13	1001.97	1001.73	1004.49	1008.01	1009.45	1009.49	1009.48	1009.8	1010.47	1011.23	1011.9	1012.91	1014.74	1017.32	1020.19	1022.05	1022.02	1022.29	1025.03	1028.57	1030.78	1032.28	1034.22	1036.7	1039.45	1041.78	1043.08	1043.86	1044.87	1046.36	1048.45	1051.22	1054.42	1056.43	1056.04	1055.89	1058.8	1063.02
01-aafb3338f17138d77dabff38d08bb349-RegB	985.73	988.32	990.93	993.33	995.34	997.04	999.62	1003.81	1007.28	1008.04	1008.83	1012.3	1015.47	1015.18	1013.71	1013.95	1015.34	1016.59	1017.33	1017.65	1018.62	1020.99	1022.81	1022.44	1022.8	1026.63	1030.45	1030.65	1030.42	1033.51	1037.49	1039.25	1040.33	1042.83	1045.43	1046.41	1046.55	1047.13	1048.45	1050.36	1052.02	1052.71	1053.24	1054.5	1055.74	1056.25	1058.03	1062.73	1066.51
01-aafb3338f17138d77dabff38d08bb349-RegC	1006.75	1011.21	1013.57	1014.81	1015.89	1017.61	1020.04	1022.88	1024.88	1025.23	1025.95	1028.89	1032.32	1034.16	1034.69	1034.71	1034.55	1034.42	1034.74	1035.63	1035.87	1034.63	1034.71	1038.52	1042.82	1044.09	1044.42	1046.49	1048.55	1048.49	1047.76	1048.42	1050.92	1054.83	1058.17	1059.11	1058.78	1058.95	1060.28	1062.82	1065.13	1065.98	1067.28	1071.01	1075.15	1077.36	1079.31	1083.03	1086.69
01-df604bd2886870358fbf3b1823772256-FixA	896.8	902.18	904.11	904.76	906.31	910.04	913.63	914.84	915.64	918.1	920.32	920.39	920.77	923.93	927.87	930.16	931.59	933.63	937.08	941.99	946.15	947.57	948.05	949.86	952.87	956.34	959.63	962.25	964.43	966.43	967.69	968	969.52	974.02	978.3	979.03	978.77	980.82	983.88	985.8	986.52	986.75	987.91	991.02	994.07	994.9	994.9	996.06	998.46
01-df604bd2886870358fbf3b1823772256-FixB	954.94	935.31	934.16	942.59	951.73	954.94	954.83	955.51	957.72	961.22	965.36	969.34	972.34	974	975.96	979.58	982.93	984.19	985.7	989.71	993.26	993.33	992.78	994.97	998.66	1001.92	1005.3	1009.59	1013.5	1015.67	1016.83	1018.06	1019.27	1020.39	1022.82	1027.47	1030.92	1029.93	1027.94	1029.12	1032.41	1035.56	1038.03	1039.77	1040.77	1041.12	1041.21	1041.55	1042.42
01-df604bd2886870358fbf3b1823772256-FixC	921.67	928.09	926.22	921.47	919.22	923.01	928.79	931.9	933.23	934.74	937.13	940.27	941.88	940.49	940.43	945.46	950.65	950.95	950.66	954.79	960.74	964.86	967.7	970.76	974.52	978.98	983.07	985.69	986.86	987.16	988.21	991.14	993.54	993.18	992.99	995.97	998.66	997.39	996	999.12	1005.08	1010.77	1015.02	1017.31	1017.46	1015.86	1015.12	1017.66	1021.78
01-df604bd2886870358fbf3b1823772256-RegA	974.39	975.5	978.82	982.73	985.64	986.7	988.03	991.65	996.07	999.23	1000.59	1000.55	1001.98	1006.78	1010.15	1007.91	1005.77	1009.55	1014.44	1014.71	1012.95	1013	1014.7	1016.83	1018.5	1019.29	1020.76	1024.3	1028.39	1031	1031.52	1030.38	1030.87	1035.55	1040.03	1039.77	1038.47	1040.82	1045.17	1048.48	1049.85	1049.38	1048.89	1050.19	1052.55	1054.82	1057.52	1061.19	1064.04
01-df604bd2886870358fbf3b1823772256-RegB	984.18	991.92	994.31	994.15	994.24	996.55	999.58	1001.65	1003.74	1006.86	1009.24	1009.34	1009.62	1012.48	1015.88	1017.13	1015.82	1012.65	1010.34	1011.43	1015.14	1019.8	1023.5	1024.92	1025.38	1026.47	1027.57	1027.86	1028.04	1029.14	1031.61	1035.48	1039.73	1043.14	1045.05	1045.31	1045.59	1047.53	1050.45	1052.97	1053.65	1051.76	1049.91	1050.88	1053.7	1056.56	1059.1	1061.37	1063.43
01-df604bd2886870358fbf3b1823772256-RegC	1008.48	1012.27	1015.69	1018.4	1020.07	1020.52	1020.34	1020.38	1021.86	1025.51	1029.54	1031.78	1031.35	1028.5	1026.89	1029.53	1033.18	1034.13	1033.95	1034.93	1036.5	1037.48	1037.58	1037.09	1038.1	1042.21	1046.95	1049.35	1049.27	1047.63	1046.84	1048.93	1052.33	1055.04	1057.58	1060.78	1063.51	1064.57	1064.98	1066.09	1067.84	1069.75	1071.33	1072.15	1072.17	1071.97	1074.62	1082.32	1089.56
01-646b2ca80d70a9f3ea97bc25eb7b8e5c-FixA	nan	nan	nan	nan	nan	nan	nan	nan	nan	nan	nan	nan	nan	nan	nan	nan	nan	nan	nan	nan	nan	nan	nan	nan	nan	nan	nan	nan	nan	nan	nan	nan	nan	nan	nan	nan	nan	nan	nan	nan	nan	nan	nan	nan	nan	nan	nan	nan	nan
01-646b2ca80d70a9f3ea97bc25eb7b8e5c-FixB	nan	nan	nan	nan	nan	nan	nan	nan	nan	nan	nan	nan	nan	nan	nan	nan	nan	nan	nan	nan	nan	nan	nan	nan	nan	nan	nan	nan	nan	nan	nan	nan	nan	nan	nan	nan	nan	nan	nan	nan	nan	nan	nan	nan	nan	nan	nan	nan	nan
01-646b2ca80d70a9f3ea97bc25eb7b8e5c-FixC	nan	nan	nan	nan	nan	nan	nan	nan	nan	nan	nan	nan	nan	nan	nan	nan	nan	nan	nan	nan	nan	nan	nan	nan	nan	nan	nan	nan	nan	nan	nan	nan	nan	nan	nan	nan	nan	nan	nan	nan	nan	nan	nan	nan	nan	nan	nan	nan	nan
01-646b2ca80d70a9f3ea97bc25eb7b8e5c-RegA	nan	nan	nan	nan	nan	nan	nan	nan	nan	nan	nan	nan	nan	nan	nan	nan	nan	nan	nan	nan	nan	nan	nan	nan	nan	nan	nan	nan	nan	nan	nan	nan	nan	nan	nan	nan	nan	nan	nan	nan	nan	nan	nan	nan	nan	nan	nan	nan	nan
01-646b2ca80d70a9f3ea97bc25eb7b8e5c-RegB	nan	nan	nan	nan	nan	nan	nan	nan	nan	nan	nan	nan	nan	nan	nan	nan	nan	nan	nan	nan	nan	nan	nan	nan	nan	nan	nan	nan	nan	nan	nan	nan	nan	nan	nan	nan	nan	nan	nan	nan	nan	nan	nan	nan	nan	nan	nan	nan	nan
01-646b2ca80d70a9f3ea97bc25eb7b8e5c-RegC	nan	nan	nan	nan	nan	nan	nan	nan	nan	nan	nan	nan	nan	nan	nan	nan	nan	nan	nan	nan	nan	nan	nan	nan	nan	nan	nan	nan	nan	nan	nan	nan	nan	nan	nan	nan	nan	nan	nan	nan	nan	nan	nan	nan	nan	nan	nan	nan	nan
01-a83c875f3ab6467556056f66d9def81c-FixA	nan	678.4	557.38	540.25	561.39	568.84	566.16	567.46	572.43	577.6	581.64	584.13	586.06	588.42	590.67	592.24	594.11	597.23	600.64	603.15	604.71	605.7	606.92	609.08	611.73	614.18	615.83	616.65	618.7	623.57	628.23	629.66	630.82	635.09	640.25	643.28	644.6	645.46	646.34	647.4	648.41	649.1	649.6	650.2	651.28	653.12	655.58	658.3	660.72
01-a83c875f3ab6467556056f66d9def81c-FixB	nan	618.63	498.79	481.84	501.23	504.85	499.11	500.6	506.87	512.07	516.44	521.16	524.59	525.29	525.65	528.37	533.33	539.38	544.28	546.22	546.6	547.44	549.79	553.79	556.94	557.16	557.63	561.64	566.62	569.22	569.8	569.92	571.64	576.33	581.44	584.19	585.77	587.87	589.37	589	588.68	590.44	592.42	592.48	592.58	595.08	598.61	601.23	603.37
01-a83c875f3ab6467556056f66d9def81c-FixC	nan	678.18	560.03	546.05	569.8	578.57	575.38	574.22	576.21	579.55	584.07	589.55	593.68	594.6	594.57	596.3	599.74	604.04	607.93	610.43	612.1	613.66	614.64	614.7	615.33	617.91	621.04	623.14	625.19	628.32	631.18	632.46	634.04	637.78	641.23	641.9	642.88	647.35	651.55	651.05	647.65	644.53	643.1	643.82	645.33	646.11	646.57	647.46	648.62
01-a83c875f3ab6467556056f66d9def81c-RegA	nan	573.88	576.75	579.89	582.3	583.43	584.55	586.85	589.22	590.51	591.6	593.55	595.8	597.52	598.52	598.88	599.1	599.76	601.18	603.31	604.92	605.06	605.5	608.08	611.68	614.58	615.91	615.35	613.9	612.98	614.13	618.19	622.68	625.14	627.59	632.07	634.92	632.85	631.72	637.5	644.35	645.28	644.02	645.75	647.72	646.34	644.91	647.45	651.75
01-a83c875f3ab6467556056f66d9def81c-RegB	nan	584.47	585.88	585.21	584.64	585.79	587.95	589.94	591.03	591.04	591.66	594.37	597.98	600.81	602.17	602.14	602.96	606.43	610.13	611.4	611.31	611.68	613.23	616.13	619.38	621.88	623.37	623.93	624.08	624.51	625.99	628.85	631.31	631.83	632.8	636.45	639.28	637.95	637.32	642.63	649.87	653.58	654.26	653.86	653.26	652.99	653.45	654.89	656.89
01-a83c875f3ab6467556056f66d9def81c-RegC	nan	545.09	545.76	547.6	550.23	553.4	557.39	562.39	567.58	572.01	575.15	576.8	577.65	578.46	579.51	580.94	582.92	585.48	587.86	589.48	591.53	595.18	599.53	603.35	606.47	608.91	610.37	610.75	611.51	613.94	616.82	618.76	620.62	623.54	626.97	629.86	630.9	629.65	630.17	636.09	643.19	646.39	647.34	648.76	649.37	647.7	647.13	651.08	656.25
01-dbd0df24fc5e5ad57fec276d06f70ff7-FixA	nan	677.6	558.03	542.68	565.29	573.22	569.19	567.23	570.03	576.56	582.2	583.17	582.79	585.05	588.87	592.2	594.46	595.7	596.83	598.86	602.08	606.3	610.06	612.03	613	614.24	616.45	619.88	623.43	625.89	627.48	628.81	630.57	633.27	636.73	640.53	644.05	646.76	648.53	649.42	649.52	649.09	649.11	650.48	652.75	655.1	657.04	658.37	659.84
01-dbd0df24fc5e5ad57fec276d06f70ff7-FixB	nan	618.79	498.07	479.67	499.42	506.24	501.94	499.52	502.54	510.83	518.82	521.51	522.12	524.77	528.41	531.37	535.22	541.29	546.37	547.42	547.31	549.53	553.14	556.3	558.34	559.15	559.59	560.66	562.87	566.32	570.07	573.15	575.86	578.74	581.51	583.85	586.03	588.19	589.08	587.84	587.29	590.1	593.44	594.07	594.59	598.15	602.36	604.14	604.96
01-dbd0df24fc5e5ad57fec276d06f70ff7-FixC	nan	681.62	561.97	546.25	569.22	578.79	576.4	574.78	577.09	583.03	588.08	588.5	588.33	592.04	597.35	601.05	603.4	605.36	606.85	607.9	610.09	614.53	618.54	619.37	618.62	618.62	619.73	621.81	624.79	628.43	631.56	633.3	635.05	638.2	641.07	641.97	642.95	646.18	649.41	649.93	648.8	647.78	646.74	645.4	645.51	648.3	649.8	646.46	644.16
01-dbd0df24fc5e5ad57fec276d06f70ff7-RegA	nan	575.75	576.52	576.99	578.66	582.36	586.21	588.33	589.57	591.22	593.43	595.9	597.41	597.12	596.66	597.79	600.15	602.67	603.66	602.27	602	606	610.95	612.98	613.36	614.37	616.35	618.88	620.43	620.04	620.45	624.02	626.63	624.48	623.58	629.84	635.89	633.88	631.03	635.97	643.74	647.08	646.45	644.51	643.71	645.72	648.86	651.02	652.68
01-dbd0df24fc5e5ad57fec276d06f70ff7-RegB	nan	581.07	584.47	586.85	588.27	588.93	589.76	591.5	593.27	594.21	595.17	597	598.76	599.55	600.51	602.75	605.04	606.09	606.94	608.9	611.78	614.92	617.27	618.19	619.28	621.98	624.41	624.59	624.31	625.68	627.7	628.96	630.07	631.99	634.59	637.41	639.59	640.59	641.79	644.67	648.86	653.1	654.73	651.98	649.27	651.28	655.33	657.45	657.83
01-dbd0df24fc5e5ad57fec276d06f70ff7-RegC	nan	542.51	545.88	550.9	554.83	556	557	560.59	565.86	570.97	574.12	574.43	574.83	578.13	582.46	585.4	587.32	589.08	590.63	591.9	593.78	596.95	599.91	601.27	602.84	606.51	610.82	613.73	614.76	614.31	614.68	618.03	623.44	628.95	631.58	629.42	626.74	628.39	633.65	640.19	645.4	647.33	647.38	647.51	647.49	646.91	647.4	650.56	655.04
01-38c0082b2830d29c8d1f46c8576e50bd-FixA	nan	nan	nan	nan	nan	nan	nan	nan	nan	nan	nan	nan	nan	nan	nan	nan	nan	nan	nan	nan	nan	nan	nan	nan	nan	nan	nan	nan	nan	nan	nan	nan	nan	nan	nan	nan	nan	nan	nan	nan	nan	nan	nan	nan	nan	nan	nan	nan	nan
01-38c0082b2830d29c8d1f46c8576e50bd-FixB	nan	nan	nan	nan	nan	nan	nan	nan	nan	nan	nan	nan	nan	nan	nan	nan	nan	nan	nan	nan	nan	nan	nan	nan	nan	nan	nan	nan	nan	nan	nan	nan	nan	nan	nan	nan	nan	nan	nan	nan	nan	nan	nan	nan	nan	nan	nan	nan	nan
01-38c0082b2830d29c8d1f46c8576e50bd-FixC	nan	nan	nan	nan	nan	nan	nan	nan	nan	nan	nan	nan	nan	nan	nan	nan	nan	nan	nan	nan	nan	nan	nan	nan	nan	nan	nan	nan	nan	nan	nan	nan	nan	nan	nan	nan	nan	nan	nan	nan	nan	nan	nan	nan	nan	nan	nan	nan	nan
01-38c0082b2830d29c8d1f46c8576e50bd-RegA	nan	nan	nan	nan	nan	nan	nan	nan	nan	nan	nan	nan	nan	nan	nan	nan	nan	nan	nan	nan	nan	nan	nan	nan	nan	nan	nan	nan	nan	nan	nan	nan	nan	nan	nan	nan	nan	nan	nan	nan	nan	nan	nan	nan	nan	nan	nan	nan	nan
01-38c0082b2830d29c8d1f46c8576e50bd-RegB	nan	nan	nan	nan	nan	nan	nan	nan	nan	nan	nan	nan	nan	nan	nan	nan	nan	nan	nan	nan	nan	nan	nan	nan	nan	nan	nan	nan	nan	nan	nan	nan	nan	nan	nan	nan	nan	nan	nan	nan	nan	nan	nan	nan	nan	nan	nan	nan	nan
01-38c0082b2830d29c8d1f46c8576e50bd-RegC	nan	nan	nan	nan	nan	nan	nan	nan	nan	nan	nan	nan	nan	nan	nan	nan	nan	nan	nan	nan	nan	nan	nan	nan	nan	nan	nan	nan	nan	nan	nan	nan	nan	nan	nan	nan	nan	nan	nan	nan	nan	nan	nan	nan	nan	nan	nan	nan	nan
01-bd58b46a502bc788de4166be23a79faf-FixA	932.53	940.99	945.5	948.22	951.31	956.28	961.87	966.68	971.53	977.35	983.1	987.56	990.75	993.08	995.03	997.07	999.66	1003.1	1007.02	1010.92	1014.41	1017.29	1020.02	1023.06	1025.92	1028.11	1030.19	1032.76	1035.43	1037.68	1039.64	1041.62	1044.09	1047.33	1050.63	1053.04	1053.75	1052.66	1052.85	1057.04	1061.91	1063.76	1065.09	1069.03	1073.26	1074.87	1075.77	1078.58	1082.34
01-bd58b46a502bc788de4166be23a79faf-FixB	955.29	950.73	954.73	963.3	972.42	978.98	983.47	987.26	991.73	997.63	1003.21	1006.78	1009.66	1013.5	1018.1	1022.65	1025.92	1027.18	1028.47	1031.85	1036.53	1040.95	1043.57	1043.83	1045.17	1050.66	1056.9	1059.95	1061.42	1063.92	1067.59	1071.74	1074.93	1076.06	1076.58	1078.29	1081.52	1085.75	1088.43	1087.65	1087.1	1090.8	1096.37	1100.39	1103	1105.24	1107.38	1109.55	1112.37
01-bd58b46a502bc788de4166be23a79faf-FixC	918.47	921.78	925.28	929.25	933.98	939.56	945.28	950.6	956.49	963.64	970	973.63	976.18	979.65	983.66	987.4	991.11	995.09	998.88	1001.87	1003.81	1004.74	1005.72	1007.84	1011.27	1015.66	1019.56	1021.65	1022.44	1022.98	1024.26	1026.92	1029.95	1032.14	1033.66	1034.93	1036.05	1037.14	1038.9	1041.97	1045.91	1050.04	1053.92	1057.19	1059.63	1061.12	1062.04	1062.85	1063.89
01-bd58b46a502bc788de4166be23a79faf-RegA	946.45	912.07	898.34	898.06	904.03	910.15	914.64	917.25	919.27	921.98	924.85	927.29	930.38	934.96	939.01	940.67	941.57	943.81	947.17	950.92	954.51	957.5	959.77	961.42	963.09	965.41	968.42	971.9	975.4	978.36	980	980.13	981.33	985.87	991.09	994.01	996.49	1000.94	1005.88	1009.33	1011.94	1014.95	1018.42	1022.17	1026.18	1030.34	1033.67	1035.53	1038.04
01-bd58b46a502bc788de4166be23a79faf-RegB	963.27	932.54	921.08	921.52	926.46	930.05	932.61	935.61	938.87	941.9	944.91	948.09	950.96	953.23	955.97	960.09	964.07	966.43	968.49	971.85	976.14	980.4	983.44	984.63	986.12	989.9	994.01	996.21	997.89	1000.84	1004.03	1006.18	1008.25	1011.5	1015.51	1019.54	1023.47	1027.32	1030.7	1033.35	1036.08	1039.79	1044.46	1049.69	1054.49	1057.96	1060.39	1062.56	1065.82
01-bd58b46a502bc788de4166be23a79faf-RegC	929.22	896.06	883.78	884.27	889.4	892.83	895.56	899.63	903.83	906.75	909.65	913.8	917.62	919.54	921	923.72	927.43	931.26	934.17	935.49	936.48	938.49	941.08	943.52	945.84	948.15	949.91	950.6	950.61	950.66	951.8	954.76	958.37	961.32	964.18	967.77	971.76	975.54	978.75	981.21	983.16	985.02	987.46	991.01	995.24	999.59	1004.01	1008.4	1011.35
01-44bb52659d82aa8b5f30657205c9dcef-FixA	933.61	937.31	940.7	944.33	948.77	954.32	960.21	965.75	971.76	978.72	984.15	986.08	987.91	992.93	998.34	1001.02	1003.09	1007.08	1011.06	1012.91	1014.55	1018.06	1021.57	1023.01	1024.01	1026.65	1030.6	1034.81	1038.16	1039.94	1041.46	1044.01	1046.21	1046.67	1047.25	1050.02	1053.63	1056.04	1056.8	1056.34	1057.25	1061.71	1067.08	1070.09	1071.11	1071.68	1073.65	1078.37	1083.99
01-44bb52659d82aa8b5f30657205c9dcef-FixB	952.86	949.79	955.91	966	974.79	978.79	981.67	987.32	993.3	996.82	1000.46	1006.76	1012.31	1013.9	1015.49	1021.18	1027.52	1030.37	1031.23	1032.6	1035.06	1038.56	1042.66	1046.83	1050.73	1054.19	1057.51	1060.93	1063.91	1065.97	1067.85	1070.33	1072.91	1074.98	1077.17	1080.21	1083.78	1087.16	1089.22	1089.3	1089.51	1092.06	1095.73	1098.7	1101.28	1104.22	1107.65	1111.4	1114.61
01-44bb52659d82aa8b5f30657205c9dcef-FixC	918.93	921.28	927.04	933.61	938.41	940.04	941.87	947.45	955.84	964.88	972.03	975.61	977.84	981.1	984.23	985.88	988.01	992.45	996.97	999.25	1001.25	1005.17	1009.32	1011.72	1013.81	1017.16	1019.9	1020.25	1021	1024.86	1028.53	1028.47	1027.73	1029.91	1032.6	1032.9	1033.25	1036.51	1040.29	1041.92	1044.43	1050.86	1056.67	1057.07	1056.34	1059.6	1062.83	1061.3	1059.57
01-44bb52659d82aa8b5f30657205c9dcef-RegA	941.86	913.25	902.94	903.62	908	910.47	912.26	915.72	920.52	925.61	929.71	931.92	932.89	933.79	935.99	940.5	946.49	952.45	956.07	955.89	955.18	957.33	960.72	962.97	964.11	964.94	966.55	969.73	973.49	976.63	979.07	981.02	982.7	984.45	987.2	991.45	995.07	996.16	997.49	1002.32	1010.01	1018.39	1023.56	1022.85	1021.97	1027	1034.23	1038.39	1040.72
01-44bb52659d82aa8b5f30657205c9dcef-RegB	964.21	934.22	920.42	918.12	922.61	929.35	934.42	935.58	936.62	941.33	946.83	949.77	951.91	955.67	960.6	965.38	968.26	968.23	968.06	970.78	976.35	983.31	987.64	986.39	984.4	986.94	991.86	995.8	999.14	1002.94	1006.69	1009.62	1011.83	1013.77	1016.35	1020.25	1024.58	1028.27	1031.61	1035.18	1039.15	1043.36	1046.73	1048.4	1050.13	1053.8	1058.36	1062.37	1066.67
01-44bb52659d82aa8b5f30657205c9dcef-RegC	930.12	890.42	879.65	885.02	893.73	896.16	895.62	897.41	901.34	905.88	909.56	911.59	914.04	918.7	923.18	925.11	926.93	931.1	934.8	935.17	935.27	938.42	942.42	944.38	944.92	945.57	947.61	951.66	955.65	957.48	958.47	960.27	962.07	962.96	964.99	969.99	975.3	978	979.81	983	986.28	987.98	989.55	992.79	996.8	1000.24	1003.37	1006.64	1009.03
01-2ad1c59ed15eb675088c5bf56c5c45d3-FixA	nan	nan	nan	nan	nan	nan	nan	nan	nan	nan	nan	nan	nan	nan	nan	nan	nan	nan	nan	nan	nan	nan	nan	nan	nan	nan	nan	nan	nan	nan	nan	nan	nan	nan	nan	nan	nan	nan	nan	nan	nan	nan	nan	nan	nan	nan	nan	nan	nan
01-2ad1c59ed15eb675088c5bf56c5c45d3-FixB	nan	nan	nan	nan	nan	nan	nan	nan	nan	nan	nan	nan	nan	nan	nan	nan	nan	nan	nan	nan	nan	nan	nan	nan	nan	nan	nan	nan	nan	nan	nan	nan	nan	nan	nan	nan	nan	nan	nan	nan	nan	nan	nan	nan	nan	nan	nan	nan	nan
01-2ad1c59ed15eb675088c5bf56c5c45d3-FixC	nan	nan	nan	nan	nan	nan	nan	nan	nan	nan	nan	nan	nan	nan	nan	nan	nan	nan	nan	nan	nan	nan	nan	nan	nan	nan	nan	nan	nan	nan	nan	nan	nan	nan	nan	nan	nan	nan	nan	nan	nan	nan	nan	nan	nan	nan	nan	nan	nan
01-2ad1c59ed15eb675088c5bf56c5c45d3-RegA	nan	nan	nan	nan	nan	nan	nan	nan	nan	nan	nan	nan	nan	nan	nan	nan	nan	nan	nan	nan	nan	nan	nan	nan	nan	nan	nan	nan	nan	nan	nan	nan	nan	nan	nan	nan	nan	nan	nan	nan	nan	nan	nan	nan	nan	nan	nan	nan	nan
01-2ad1c59ed15eb675088c5bf56c5c45d3-RegB	nan	nan	nan	nan	nan	nan	nan	nan	nan	nan	nan	nan	nan	nan	nan	nan	nan	nan	nan	nan	nan	nan	nan	nan	nan	nan	nan	nan	nan	nan	nan	nan	nan	nan	nan	nan	nan	nan	nan	nan	nan	nan	nan	nan	nan	nan	nan	nan	nan
01-2ad1c59ed15eb675088c5bf56c5c45d3-RegC	nan	nan	nan	nan	nan	nan	nan	nan	nan	nan	nan	nan	nan	nan	nan	nan	nan	nan	nan	nan	nan	nan	nan	nan	nan	nan	nan	nan	nan	nan	nan	nan	nan	nan	nan	nan	nan	nan	nan	nan	nan	nan	nan	nan	nan	nan	nan	nan	nan
03-cfb7d458ea3ef4fc4f27e0eb06be2555-FixA	808	810.94	812.17	813	814.7	817.93	820.69	821.3	822.11	825.46	829.25	830.96	830.82	830.1	831.3	836.13	841.55	844.35	845.75	847.77	850.69	854.16	856.95	858.05	858.36	859.25	861.85	866.62	871.28	873.57	874.55	875.9	877.79	879.96	882.04	883.99	887.22	892.82	898.52	901.82	903.68	905.69	907.69	909.29	911.08	913.81	917.22	920.81	924.08
03-cfb7d458ea3ef4fc4f27e0eb06be2555-FixB	729.09	735.05	738.04	740.43	744.58	751.52	756.91	757.21	757.86	764.17	771.44	774.58	777.61	784.92	792.58	796.04	797.41	799.72	802.49	804.69	806.77	809.52	813.43	818.53	823.21	825.98	827.77	829.93	832.94	836.71	839.93	841.56	843.15	846.39	850.08	852.57	853.89	854.66	856.05	859.03	862.85	866.47	869.63	872.21	873.75	874.02	874.43	876.45	879.47
03-cfb7d458ea3ef4fc4f27e0eb06be2555-FixC	754.18	756.03	757.62	759.42	761.86	765.21	768.85	772.11	775.12	778.04	780.68	782.92	785.55	789.17	792.58	794.6	795.96	797.87	801.42	807.15	813.3	817.98	821.34	824.04	826.5	829.09	832.11	835.67	839.08	841.76	844.74	848.86	852.44	853.83	855.09	858.4	861.94	863.39	863.42	863.44	864.21	866.2	869.36	873.36	877.36	880.55	883.22	885.89	888.75
03-cfb7d458ea3ef4fc4f27e0eb06be2555-RegA	756.42	786.07	803.09	811.7	816.17	819.94	823.25	825.65	827.35	828.82	830.91	834.19	837.51	839.68	841.24	843.01	845.37	848.43	851.91	855.4	858.69	861.75	865.29	869.84	874.41	877.96	881.03	884.41	888.17	892.07	895.72	898.82	901.67	904.62	907.52	910.18	913.17	916.98	921.08	924.7	927.55	929.58	931.16	932.77	934.83	937.41	939.19	939.12	939.63
03-cfb7d458ea3ef4fc4f27e0eb06be2555-RegB	756.53	756.53	755.73	755.22	756.14	759.07	762.53	764.99	766.97	769.38	772.48	776.13	779.35	781.35	783.16	785.98	789.66	793.57	796.51	797.67	798.46	800.29	802.14	802.9	803.9	806.68	810.69	814.73	817.45	818.09	819.09	822.73	826.89	828.97	829.99	831.61	833.95	836.69	839.9	843.47	846.24	847.32	848.71	852.42	856.64	859.16	861.29	864.83	869.18
03-cfb7d458ea3ef4fc4f27e0eb06be2555-RegC	706.06	708.54	711.34	714.21	716.94	719.74	724.7	733.11	741.01	744.64	746.58	750.25	755.91	762.63	768.12	770.72	773.19	778.29	783.86	787.44	790.92	796.4	802.05	805.64	808.17	811.29	815.64	821.2	826.14	828.8	830.47	832.87	835.86	838.94	842.1	845.34	847.91	849.4	851.8	856.99	862.97	867.36	871.31	876.24	879.84	879.9	879.98	883.93	888.97
03-1a2d6fed9d23244edd4d50c50d068f88-FixA	811.53	812.08	810.67	809.5	810.76	815.59	820.84	823.29	824.16	825.26	826.39	827.2	828.96	832.71	836.8	839.55	841.9	845.09	848.41	850.96	853.15	855.46	857.3	858.11	858.88	860.78	863.91	868.02	872.45	876.31	878.19	877.44	877.33	880.95	885.47	887.54	889.4	893.83	898.95	902.2	904.2	906.16	907.83	908.89	910.65	914.35	918.48	921.33	923.97
03-1a2d6fed9d23244edd4d50c50d068f88-FixB	732.58	735.98	738.11	740.59	745.05	752.05	757.75	759.03	760.24	765.77	772.3	776.09	779.88	786.63	793.08	795.72	796.68	798.94	802.51	806.52	809.64	811.16	813.5	818.81	824.33	827.03	828.42	830.85	834.6	839.12	842.54	843.34	843.19	844.16	846.07	848.41	852.29	858.24	862.26	860.92	859.51	863.9	870.72	874.86	875.65	874.21	873.77	877.13	881.64
03-1a2d6fed9d23244edd4d50c50d068f88-FixC	757.06	751.24	752.29	757.16	762.81	766.73	768.56	769.08	771.48	777.97	784.12	785.54	785.27	787.22	790.92	794.89	798.39	801.16	804.32	808.91	813.83	817.86	821.38	824.86	827.12	827.39	828.57	833.37	839.21	843.01	846.25	850.84	854.94	856.45	856.69	857.47	858.15	858	859.01	863.03	867.52	869.58	870.55	872.73	876.99	883.17	888.04	888.89	889.83
03-1a2d6fed9d23244edd4d50c50d068f88-RegA	755.23	788.23	802.97	807.81	811.12	818.79	826.65	829.67	829.7	829.8	830.81	832.87	835.68	838.92	842.74	847.03	849.94	850.11	849.97	852.33	857.13	863.29	868.72	871.88	874.95	880.08	884.76	886.43	888.02	892.64	897.71	900.08	901.21	903.41	906.83	910.91	914.6	917.16	919.87	924	928.02	930.18	931.5	933.49	935.97	938.17	938.99	937.94	938.01
03-1a2d6fed9d23244edd4d50c50d068f88-RegB	757.32	761.42	759.78	756.27	754.78	757.73	761.71	763.08	763.46	765.37	769.53	775.6	780.81	782.95	784.89	789.41	793.34	793.34	791.82	792.17	795.17	800.36	804.94	806.48	807.03	809.08	811.71	813.6	815.68	818.97	821.96	822.91	822.15	821.14	823.56	831.75	839.08	839.05	837.63	841.86	847.03	847.12	846.03	849.03	854.18	858.25	862	866.77	870.98
03-1a2d6fed9d23244edd4d50c50d068f88-RegC	703.19	701.04	706.22	714.47	721.52	724.59	726.98	732.31	739.37	745.86	750.42	752.68	755.51	761.48	768.41	773.49	776.56	778.42	781.01	785.86	791.58	796.29	799.57	801.67	804.02	808.08	813.9	820.76	825.94	827.41	828.4	832.33	836.75	838.68	840.37	844.56	849.59	853.21	856.33	860.28	864.44	867.84	870.78	873.79	876.53	878.65	880.7	883.35	886.45
03-eb97e7204c6191e141cb459c65307b66-FixA	804.32	817.99	801	809.12	813.9	813.54	813.25	817.9	823.93	824.64	824.88	827.49	831.03	833.16	833.02	835.78	838.32	842.62	844.53	846.59	848.07	848.92	850.93	855.65	861.17	866.1	868.07	866.9	865.52	865.98	869.74	875.77	880.59	881.43	881.46	884.06	890.56	892.11	892.87	897.9	900.25	902.47	904.97	908.49	911.15	914	915.72	918.55	921.91
03-eb97e7204c6191e141cb459c65307b66-FixB	730.43	732.68	739.14	745.85	748.82	746.49	754.75	753.16	751.31	739.48	763.21	769.53	775.94	775.14	791.84	793.48	798.88	802.03	803.42	804.96	807.49	810.97	812.43	817.44	822.65	824.93	829.46	832.61	833.59	833.04	834.14	839.43	845.72	848.29	849.45	851.36	852.91	852.94	854.3	859.42	863.75	862.5	859.27	859.33	863.74	871.67	878.45	879.85	879.06
03-eb97e7204c6191e141cb459c65307b66-FixC	749.53	757.37	758.6	755.8	759.28	763.59	769.71	774.62	777.92	777.17	777.09	780.39	784.96	786.35	786.2	787.16	793.89	800.79	805.66	812.75	819.04	821.92	826.65	826.26	827.31	830.25	831.85	835.06	837.4	842.52	847.88	846.87	846.94	851.75	854.9	855.43	855.85	859.18	862.79	864.54	865.07	866.81	868.47	873.87	877.22	879.43	880.59	885.75	890.63
03-eb97e7204c6191e141cb459c65307b66-RegA	757.09	818.29	802.26	804.52	812.43	816.65	821.26	822.53	827.49	832.61	836.2	837.55	838.11	839.39	840.7	841.33	842.75	846.21	849.57	855.56	859.33	861.94	864.83	868.94	873.15	876.32	880.43	885.92	891.18	893.22	892.47	895.01	899.01	901.87	906.08	909.86	913.72	916.89	919.59	921.38	924.02	929.37	931.15	932.22	932.37	932.27	934.35	940.15	944.24
03-eb97e7204c6191e141cb459c65307b66-RegB	754.89	735.65	753.76	758.03	758.88	760.97	761.52	765.67	771.29	774.98	775.7	773.96	773.51	777.38	781.61	784.83	787.8	794.47	797.69	800.85	801.72	799.38	797.6	799.99	803.08	805.54	806.19	807.52	810.01	813.36	816.67	819.38	823.26	829.45	833.3	830.77	829.09	834.36	840.55	840.72	840.77	847.58	855.26	856.53	856.25	858.75	861.96	862.74	863.26
03-eb97e7204c6191e141cb459c65307b66-RegC	708.06	713.76	711.84	712.14	713.77	719.33	723.38	721.07	743.26	718.81	750.33	757.21	761.54	761.65	762.04	767.17	774.45	780.29	784.94	789.31	792.94	795.55	799.43	805.59	812.56	817.23	818.87	818.31	820.04	824.85	831.16	833.77	835.3	839.26	843.35	844.86	846.2	850.63	854.65	855.01	854.42	856.14	866.88	876.59	874.39	876.32	878.3	883.54	887.26
03-a0d7d61fb5cd943b985ec1f2d4c41b60-FixA	nan	nan	nan	nan	nan	nan	nan	nan	nan	nan	nan	nan	nan	nan	nan	nan	nan	nan	nan	nan	nan	nan	nan	nan	nan	nan	nan	nan	nan	nan	nan	nan	nan	nan	nan	nan	nan	nan	nan	nan	nan	nan	nan	nan	nan	nan	nan	nan	nan
03-a0d7d61fb5cd943b985ec1f2d4c41b60-FixB	nan	nan	nan	nan	nan	nan	nan	nan	nan	nan	nan	nan	nan	nan	nan	nan	nan	nan	nan	nan	nan	nan	nan	nan	nan	nan	nan	nan	nan	nan	nan	nan	nan	nan	nan	nan	nan	nan	nan	nan	nan	nan	nan	nan	nan	nan	nan	nan	nan
03-a0d7d61fb5cd943b985ec1f2d4c41b60-FixC	nan	nan	nan	nan	nan	nan	nan	nan	nan	nan	nan	nan	nan	nan	nan	nan	nan	nan	nan	nan	nan	nan	nan	nan	nan	nan	nan	nan	nan	nan	nan	nan	nan	nan	nan	nan	nan	nan	nan	nan	nan	nan	nan	nan	nan	nan	nan	nan	nan
03-a0d7d61fb5cd943b985ec1f2d4c41b60-RegA	nan	nan	nan	nan	nan	nan	nan	nan	nan	nan	nan	nan	nan	nan	nan	nan	nan	nan	nan	nan	nan	nan	nan	nan	nan	nan	nan	nan	nan	nan	nan	nan	nan	nan	nan	nan	nan	nan	nan	nan	nan	nan	nan	nan	nan	nan	nan	nan	nan
03-a0d7d61fb5cd943b985ec1f2d4c41b60-RegB	nan	nan	nan	nan	nan	nan	nan	nan	nan	nan	nan	nan	nan	nan	nan	nan	nan	nan	nan	nan	nan	nan	nan	nan	nan	nan	nan	nan	nan	nan	nan	nan	nan	nan	nan	nan	nan	nan	nan	nan	nan	nan	nan	nan	nan	nan	nan	nan	nan
03-a0d7d61fb5cd943b985ec1f2d4c41b60-RegC	nan	nan	nan	nan	nan	nan	nan	nan	nan	nan	nan	nan	nan	nan	nan	nan	nan	nan	nan	nan	nan	nan	nan	nan	nan	nan	nan	nan	nan	nan	nan	nan	nan	nan	nan	nan	nan	nan	nan	nan	nan	nan	nan	nan	nan	nan	nan	nan	nan
03-5084aa77e3950fa577962c870e76ef77-FixA	nan	nan	nan	nan	nan	nan	nan	nan	nan	nan	nan	nan	nan	nan	nan	nan	nan	nan	nan	nan	nan	nan	nan	nan	nan	nan	nan	nan	nan	nan	nan	nan	nan	nan	nan	nan	nan	nan	nan	nan	nan	nan	nan	nan	nan	nan	nan	nan	nan
03-5084aa77e3950fa577962c870e76ef77-FixB	nan	nan	nan	nan	nan	nan	nan	nan	nan	nan	nan	nan	nan	nan	nan	nan	nan	nan	nan	nan	nan	nan	nan	nan	nan	nan	nan	nan	nan	nan	nan	nan	nan	nan	nan	nan	nan	nan	nan	nan	nan	nan	nan	nan	nan	nan	nan	nan	nan
03-5084aa77e3950fa577962c870e76ef77-FixC	nan	nan	nan	nan	nan	nan	nan	nan	nan	nan	nan	nan	nan	nan	nan	nan	nan	nan	nan	nan	nan	nan	nan	nan	nan	nan	nan	nan	nan	nan	nan	nan	nan	nan	nan	nan	nan	nan	nan	nan	nan	nan	nan	nan	nan	nan	nan	nan	nan
03-5084aa77e3950fa577962c870e76ef77-RegA	nan	nan	nan	nan	nan	nan	nan	nan	nan	nan	nan	nan	nan	nan	nan	nan	nan	nan	nan	nan	nan	nan	nan	nan	nan	nan	nan	nan	nan	nan	nan	nan	nan	nan	nan	nan	nan	nan	nan	nan	nan	nan	nan	nan	nan	nan	nan	nan	nan
03-5084aa77e3950fa577962c870e76ef77-RegB	nan	nan	nan	nan	nan	nan	nan	nan	nan	nan	nan	nan	nan	nan	nan	nan	nan	nan	nan	nan	nan	nan	nan	nan	nan	nan	nan	nan	nan	nan	nan	nan	nan	nan	nan	nan	nan	nan	nan	nan	nan	nan	nan	nan	nan	nan	nan	nan	nan
03-5084aa77e3950fa577962c870e76ef77-RegC	nan	nan	nan	nan	nan	nan	nan	nan	nan	nan	nan	nan	nan	nan	nan	nan	nan	nan	nan	nan	nan	nan	nan	nan	nan	nan	nan	nan	nan	nan	nan	nan	nan	nan	nan	nan	nan	nan	nan	nan	nan	nan	nan	nan	nan	nan	nan	nan	nan
03-b4cc9a8c47750b239b1b52b2d0974984-FixA	nan	nan	nan	nan	nan	nan	nan	nan	nan	nan	nan	nan	nan	nan	nan	nan	nan	nan	nan	nan	nan	nan	nan	nan	nan	nan	nan	nan	nan	nan	nan	nan	nan	nan	nan	nan	nan	nan	nan	nan	nan	nan	nan	nan	nan	nan	nan	nan	nan
03-b4cc9a8c47750b239b1b52b2d0974984-FixB	nan	nan	nan	nan	nan	nan	nan	nan	nan	nan	nan	nan	nan	nan	nan	nan	nan	nan	nan	nan	nan	nan	nan	nan	nan	nan	nan	nan	nan	nan	nan	nan	nan	nan	nan	nan	nan	nan	nan	nan	nan	nan	nan	nan	nan	nan	nan	nan	nan
03-b4cc9a8c47750b239b1b52b2d0974984-FixC	nan	nan	nan	nan	nan	nan	nan	nan	nan	nan	nan	nan	nan	nan	nan	nan	nan	nan	nan	nan	nan	nan	nan	nan	nan	nan	nan	nan	nan	nan	nan	nan	nan	nan	nan	nan	nan	nan	nan	nan	nan	nan	nan	nan	nan	nan	nan	nan	nan
03-b4cc9a8c47750b239b1b52b2d0974984-RegA	nan	nan	nan	nan	nan	nan	nan	nan	nan	nan	nan	nan	nan	nan	nan	nan	nan	nan	nan	nan	nan	nan	nan	nan	nan	nan	nan	nan	nan	nan	nan	nan	nan	nan	nan	nan	nan	nan	nan	nan	nan	nan	nan	nan	nan	nan	nan	nan	nan
03-b4cc9a8c47750b239b1b52b2d0974984-RegB	nan	nan	nan	nan	nan	nan	nan	nan	nan	nan	nan	nan	nan	nan	nan	nan	nan	nan	nan	nan	nan	nan	nan	nan	nan	nan	nan	nan	nan	nan	nan	nan	nan	nan	nan	nan	nan	nan	nan	nan	nan	nan	nan	nan	nan	nan	nan	nan	nan
03-b4cc9a8c47750b239b1b52b2d0974984-RegC	nan	nan	nan	nan	nan	nan	nan	nan	nan	nan	nan	nan	nan	nan	nan	nan	nan	nan	nan	nan	nan	nan	nan	nan	nan	nan	nan	nan	nan	nan	nan	nan	nan	nan	nan	nan	nan	nan	nan	nan	nan	nan	nan	nan	nan	nan	nan	nan	nan
03-01e7b55eaccd340faab4a688d59ce227-FixA	774.83	769.29	775.02	785.65	794.83	798.05	798.22	799.24	801.22	803.4	805.38	806.87	807.62	807.61	807.95	809.57	811.65	813.08	813.66	813.6	814.09	816.12	818.76	820.79	822.01	822.66	823.78	826.1	828.2	828.79	829.98	833.82	837.69	838.69	838.51	839.42	840.49	840.5	841.06	843.95	847.76	850.55	852.32	853.57	854.27	854.51	855.5	858.26	861.23
03-01e7b55eaccd340faab4a688d59ce227-FixB	772.13	766.24	763.58	763.49	765.32	768.28	770.97	772.37	773.72	776.28	779.33	781.84	783.7	785.19	787.17	790.33	793.94	797.1	799.74	802.03	804.1	805.95	807.13	807.47	808.61	811.82	814.36	813.69	812.9	815.4	819.09	821.08	821.85	822.6	823.58	824.76	826.06	827.37	828.56	829.53	830.18	830.66	832.22	835.73	838.86	839.23	838.7	839.78	842
03-01e7b55eaccd340faab4a688d59ce227-FixC	784.99	784.48	785.83	787.91	789.64	790.59	793.22	799.06	802.84	800.7	801.72	813.99	827.5	831.4	830.96	833.49	836.95	837.96	837.94	839.06	841.26	843.78	845.68	846.45	847.7	850.86	853.92	855.07	857.49	864.13	870.55	871.95	871.03	871.69	873.52	875.12	876.07	876.44	877.25	879.34	881.46	882.34	883.39	886.21	889.55	891.79	893.38	895.15	896.74
03-01e7b55eaccd340faab4a688d59ce227-RegA	836.09	837.21	837.43	837.49	838.09	839.57	840.63	840.18	839.65	840.45	841.21	840.52	839.8	840.65	842.43	844.08	845.48	846.56	846.54	844.99	843.89	844.99	846.16	845.17	844.01	845.02	847.08	848.55	849.48	850.22	850.05	848.5	847.52	848.95	851.06	851.84	852.54	854.77	857.33	858.63	858.9	858.83	858.7	858.72	859.18	860.16	860.76	860.2	859.82
03-01e7b55eaccd340faab4a688d59ce227-RegB	825.09	826.4	827.35	827.89	827.99	827.76	827.9	828.92	830.08	830.59	831.08	832.1	832.51	831.43	831.17	833.88	837.58	839.71	839.87	838.65	838.26	840.42	842.84	843.11	843.15	845.13	847.04	846.63	845.45	845.56	846.44	847.13	847.88	849.13	850.61	851.88	852.6	852.64	852.47	852.53	852.42	851.81	851.92	853.85	856.09	856.86	856.64	856.43	856.35
03-01e7b55eaccd340faab4a688d59ce227-RegC	816.42	819.2	819.18	817.88	816.8	817	817.75	818.08	818.01	817.79	817.65	817.7	817.81	817.97	818.97	821.14	821.9	819.33	817.68	820.88	824.42	823.48	821.49	822.53	823.71	821.67	819.28	820.03	822.53	824.53	826.21	828.09	829.29	829.08	829.08	830.97	833.58	835.37	836.94	839.13	841.15	842	841.97	841.62	841.01	840.32	840.75	843.18	845.14
03-b880a0b4b49867fe873d99e6161e83d1-FixA	772.01	769.38	776.56	787.53	796.28	798.67	798.31	799.55	801.75	803.55	805.69	808.92	811.45	811.51	809.98	808.46	808.76	811.96	815.94	818.14	817.91	815.82	815.47	819.66	824.06	824.23	823.91	827.31	830.9	830.63	829.57	831.57	834.85	836.75	837.73	838.91	840.56	842.56	844.2	844.97	846.21	849.22	852.83	855.47	857.34	859.02	860.42	861.28	861.55
03-b880a0b4b49867fe873d99e6161e83d1-FixB	770.54	764.34	762.94	764.28	766.32	767.63	769.3	772.48	776.01	778.62	781.18	784.67	788.19	790.62	791.84	792.28	793.26	795.92	799.42	802.49	804.44	805.13	806.28	809.38	812.98	815.32	816.88	818.44	819.37	819	818.29	818.35	819.17	820.43	822.08	824.07	826.05	827.73	829.59	831.9	833.16	832.23	832.13	835.74	839.3	838.8	838.28	842.45	847.66
03-b880a0b4b49867fe873d99e6161e83d1-FixC	783.84	784.38	784.4	784.72	786.17	789.36	794	799.17	802.33	802.4	806.13	818.76	830.8	832.65	830.33	831.62	834.47	835.4	835.64	837.35	841.18	846.68	850.42	849.71	848.71	851.76	855.9	857.68	860.39	867.21	872.67	871.34	869.02	872.17	875.94	874.55	872.63	875.74	879.87	880.01	878.92	880.54	883.84	886.8	889.83	893.6	896.76	897.99	898.91
03-b880a0b4b49867fe873d99e6161e83d1-RegA	836.96	840.46	840.85	839.66	838.4	838.28	839.3	840.92	841.74	840.71	839.24	838.98	840.13	842.46	845.73	849.24	850.35	847.42	845.03	847.36	849.63	846.76	842.92	843.11	845.01	845.31	845.07	846	847.51	848.58	849.3	850.02	850.7	851.32	852.33	854	855.29	855.23	855.08	856.3	858.49	860.67	861.6	860.42	858.49	857.49	857.7	858.8	859.5
03-b880a0b4b49867fe873d99e6161e83d1-RegB	831.5	831.2	828.64	825.74	824.37	825.7	827.79	828.75	830.06	833.22	836.31	837.21	836.62	835.92	836.15	837.76	839.19	839	838.51	839.28	840.72	841.9	842.96	844.13	844.88	844.73	844.61	845.5	846.84	847.93	849.03	850.37	850.7	848.99	847.27	847.67	849.07	849.91	851.01	853.21	854.38	852.56	850.59	851.62	853.77	854.44	854.59	855.71	856.73
03-b880a0b4b49867fe873d99e6161e83d1-RegC	818.89	818.46	818.98	819.71	819.94	819.32	819.07	820.21	821.21	820.57	819.48	819.31	819.16	818.06	817.12	817.72	819.9	823.05	825.2	824.68	822.73	821.23	821.4	823.55	824.64	821.95	818.11	816.59	818.19	822.4	826.35	827.5	827.76	829.5	831.36	831.53	830.92	831.11	833.03	836.9	840.44	841.4	841.05	841.22	841.44	840.98	840.93	842.45	844.26
03-ba3c26541a39ffdf18a5cb6bc1c02a76-FixA	768.88	781.62	773.27	756.2	786.39	780.78	796.51	798.63	798.85	799.29	799.58	799.24	800.37	804.72	805.92	805.82	803.44	803.96	804.57	807.59	812.46	817.68	820.56	819.49	819.03	823.36	827.73	827.17	826.61	831.46	836.45	835.74	836.3	841.1	842.89	843.38	843.26	843.84	844.23	843.14	843.89	843.9	844.31	846.22	849.44	853.31	856.71	858.87	855.62
03-ba3c26541a39ffdf18a5cb6bc1c02a76-FixB	773.06	754.22	758.29	763.48	766.06	768.21	770.31	772.16	773.72	774.99	775.83	776.25	777.32	779.86	783.07	787.21	790.33	792.25	793.82	796.2	799.9	802.5	805.34	807.07	807.49	807.1	808.12	810.8	814.23	815.67	816.26	817.77	819.76	821.3	822.24	822.63	822.92	823.5	824.02	824.28	827.02	832.09	835.27	832.78	830.75	835.5	841.19	840.57	837.78
03-ba3c26541a39ffdf18a5cb6bc1c02a76-FixC	784.65	784.61	783.25	789.12	794.23	798.37	799.37	796.64	797.98	808.31	803.55	842.4	822.64	822.68	831.23	833.2	832.68	836.53	842.1	845.09	844.86	842.62	842.77	848.5	854.04	853.62	852.2	855.07	855.76	865.46	865.16	867.44	872.98	871.48	868.19	870.29	875.13	875.52	874.44	876.06	878.91	880.27	887.5	887.51	886.93	886.74	887.78	890.57	893.84
03-ba3c26541a39ffdf18a5cb6bc1c02a76-RegA	839.83	834.9	833.98	834.78	835.14	833.45	833.26	833.94	835.54	837.66	840.25	843.08	844.55	844.12	841.83	839.43	839.67	844.26	846.37	845.26	843.79	845.23	847.6	848.07	847.03	845.39	843.27	842.91	842.54	842.77	844.29	847.16	849.53	849.55	848.47	848.09	848.14	848.04	847.7	847.23	852.14	857.41	856.29	857.14	858.29	857.97	856.86	855.99	858.46
03-ba3c26541a39ffdf18a5cb6bc1c02a76-RegB	825.44	824.1	825.4	827.43	828.39	826.97	824.45	825.22	825.51	824.6	823.78	824.61	827.56	832.13	834.93	833.36	830.98	831.82	834.91	838.11	839.85	839.26	838.56	839.87	841.84	842.78	843.77	844.77	846.09	846.4	845.92	845.39	845.81	847.77	849.51	849.34	848.72	849.33	849.91	849.16	849.6	853.52	856.88	855.43	852.41	852.39	853.83	854.33	854.76
03-ba3c26541a39ffdf18a5cb6bc1c02a76-RegC	815	813.1	813.05	814.07	815.37	816.24	816.22	815.2	814.72	816.03	817.71	818.28	818.77	820.19	820.58	818.26	814.99	814.11	813.28	821.85	819.93	822.07	823.56	820.07	817.47	821.9	827.8	828.26	823.84	823.09	822.91	825.35	829.38	830.4	831.12	831.64	832.22	834.53	835.37	833.59	832.35	834.86	834.91	834.8	836.77	839.55	840.78	838.42	836.26
03-24ef36defce471dfc7521f94d97adfb7-FixA	446.54	466.76	476.81	481.89	487.23	496.22	504.85	508.78	509.99	511.53	514.05	517.44	521.03	524.08	526.38	528.16	530.97	535.91	540.63	542.92	545.2	549.96	554.65	556.61	558.63	563.74	569.69	573.64	576.67	580.73	586.71	594.68	602.04	606.35	609.24	613.13	618.75	625.91	632.29	635.94	639.21	644.77	650.56	654	656.41	659.68	662.81	664.84	669.14
03-24ef36defce471dfc7521f94d97adfb7-FixB	525.41	539.43	547.32	551.23	553.33	555.49	558.29	561.91	566.19	571.08	577.21	584.59	589.98	590.78	590.64	593.57	598.07	601.67	604.05	605.67	608.06	612.38	617.16	620.71	623.46	626.38	630.06	634.58	638.44	640.27	641.64	644.38	647.91	651.11	653.43	654.71	655.97	658.28	661.37	664.56	667.01	668.2	669.37	671.97	676.05	681.05	685.55	688.24	689.61
03-24ef36defce471dfc7521f94d97adfb7-FixC	448.53	457.59	466.24	474.68	483.15	491.66	499.47	506.1	512.98	521.36	529.94	537.08	542.52	546.57	550.49	555.31	560.17	564.15	568.16	573.12	578.03	582.01	587.22	595.47	603.58	608	609.47	610.2	613.74	622.39	631.31	635.38	637.22	640.96	647.73	657.05	665.21	668.89	671.09	675.74	682.67	690.38	696.53	699.38	700.92	703.85	708.92	715.92	722.74
03-24ef36defce471dfc7521f94d97adfb7-RegA	489.44	504.15	507.48	505.24	503.23	505.95	512.42	520.49	528.73	535.94	541	543.53	546.21	551.37	556.84	560.46	565.2	573.64	580.91	582.27	582.13	585.62	590.34	592.81	593.58	594.4	597.5	604.19	611.39	615.8	618.93	622.92	626.93	629.67	631.74	634.07	636.83	640	643.65	647.89	653.03	659.18	665.47	670.97	675.8	680.31	684.52	688.28	691.27
03-24ef36defce471dfc7521f94d97adfb7-RegB	489.53	487.36	486.65	487.24	488.99	491.8	495.83	500.93	505.45	508.2	511.5	517.39	522.75	524.61	526.03	530.34	535.26	538.12	540.94	546.03	551.77	556.17	560.22	565.26	570.4	574.47	577.47	579.83	582.43	586.04	590.41	594.92	598.49	600.33	601.5	603.35	606.18	609.84	613.6	616.8	619.97	623.85	628.7	634.5	640.55	646.19	651.67	657.2	661.61
03-24ef36defce471dfc7521f94d97adfb7-RegC	488.79	492.53	497.26	502.25	506.78	510.31	513.08	515.66	519.02	523.8	528.55	531.88	534.74	538.36	542.49	546.62	550.66	554.81	560.05	566.88	572.79	575.58	577.67	581.65	585.18	585.91	587.01	591.87	597.8	601.26	602.48	602.97	605.27	610.84	614.83	612.98	611.99	618.8	626.95	628.66	627.62	629.42	632.68	634.8	636.85	640.3	643.38	644.36	646.45
03-53dd48af2af790afc27836a0a72c6f66-FixA	445.54	465.44	477.21	484.78	492.03	501.25	508.15	508.85	508.06	511.04	516.29	520.79	522.59	521.15	520.61	525	532.71	540.52	544.72	543.44	543.25	550.19	558.26	560.74	561.72	566.37	571.41	572.98	574.63	580.59	588.85	596.08	601.08	603.95	608.14	616.48	624.76	628.44	630.76	635.75	640.78	642.67	644.85	651.09	657.92	661.04	662.37	665.32	671.36
03-53dd48af2af790afc27836a0a72c6f66-FixB	524.39	542.05	549.8	551.84	552.36	554.68	558.55	562.97	567.63	572.49	577.9	583.8	588.01	589.07	590.77	596.43	601.69	602.09	601.5	604.37	608.32	610.51	614.17	622.29	629.81	631.44	630.81	632.66	636	638.69	640.53	642.07	644.85	649.92	654.72	656.6	656.99	658.07	659.89	661.97	664.21	666.77	670.56	675.99	680.12	680.34	680.12	683.57	688.86
03-53dd48af2af790afc27836a0a72c6f66-FixC	453.04	458.85	465.09	472.02	479.91	488.95	499.12	509.81	518.35	522.75	525.93	531.25	538.5	546.46	553.57	558.6	562	564.75	568.02	572.71	578.35	584.32	590.82	597.84	603.32	605.66	607.84	613.14	620.65	628.26	633.82	636.04	637.73	642.01	648.07	654.37	660.99	667.97	672.99	674.62	678.5	689.65	700.57	702.88	701.24	702.8	708	715.21	722.12
03-53dd48af2af790afc27836a0a72c6f66-RegA	490.36	501.83	505.25	504.84	504.82	508.48	515.31	523.67	531.11	535.91	540.15	545.88	550.91	553.01	554.59	558.64	565.57	574.41	581	582.06	581.67	584.48	589.01	592.59	594.71	595.86	598.47	604.35	610.31	613.03	614.77	618.47	623.16	627.2	630.83	634.7	638.88	643.09	646.39	648.33	651.84	659.5	667.65	672.22	675.7	681.37	687.1	690.08	692.05
03-53dd48af2af790afc27836a0a72c6f66-RegB	490.34	487.11	486.84	488.08	489.4	490.25	493.69	501.9	509.64	511.81	511.81	514.13	518.77	524.25	527.85	527.94	528.94	535.11	543.26	549.28	553.61	557.58	561.21	564.53	569.2	576.29	582.32	584.05	584.88	588.61	592.77	594.21	594.93	597.64	601.87	606.4	610.65	614.19	616.17	616.43	618.21	624.54	632.59	638.68	643.11	647.13	651.2	655.33	658.67
03-53dd48af2af790afc27836a0a72c6f66-RegC	488.46	492.99	497.1	500.89	504.45	508	512.2	517.35	521.84	524.34	526.85	531.52	537.6	543.58	547.85	549.49	550.45	552.97	557.25	562.85	569.08	575.14	580.19	583.63	585.87	587.72	590.47	594.82	598.21	598.49	599.29	604.24	609.69	611.34	611.42	613.34	617.34	622.51	626.75	628.32	628.83	630.34	632.44	634.47	637.99	644.02	647.99	646.03	645.49
03-a695c46ddbff6aec9dabdaf16e0c204f-FixA	450.35	472.01	470.8	478.79	486.81	491.79	499.42	499.95	504.66	505.27	507.83	510.22	515.15	521.25	527.2	531.35	531.11	528.69	535.2	539.31	542.34	535.78	553.98	554.67	556.8	552.17	572.13	574.3	577.33	582.76	583.97	584.22	602.79	607.96	613.24	613.38	624.17	624.91	627.79	630.76	634.04	642.04	649.53	655.3	655.32	658.2	663.01	667.3	666.23
03-a695c46ddbff6aec9dabdaf16e0c204f-FixB	524.4	508.16	538.81	543.19	550.88	556.72	560.34	562.63	564	569.69	573.58	575.75	581.6	587.45	593.6	592.72	590.71	594.4	600.33	603.57	604.95	610.83	614.75	615.47	617.56	625.39	630.06	631.4	631.95	635.13	639.62	643.09	644.49	643.93	644.55	649.1	655.19	659.51	662.34	664.78	667.83	671.79	674.57	674.25	673.75	676.27	680.42	682.71	684.47
03-a695c46ddbff6aec9dabdaf16e0c204f-FixC	443.84	454.08	464.3	474.03	482.79	490.35	497.45	520.69	511.07	533.06	532.87	537.81	542.49	553.64	554.22	555.96	559.27	564.12	568.45	570.38	571.41	578.83	584.52	603.99	599.67	602.18	607.8	611.03	609.26	616.19	624.87	630.16	638.24	641.8	652.13	659.7	668.08	669.01	673.39	678.69	685.24	683.79	689.88	692.46	700.27	703.49	704.83	725.36	723.23
03-a695c46ddbff6aec9dabdaf16e0c204f-RegA	486.09	483.25	499.81	502.62	504.79	514.05	516.34	523.22	530.88	534.41	540.8	544.26	548.3	552.76	557.47	565.4	569.29	567.62	584.76	582.49	583.16	592.52	591.13	592.94	597.88	603.77	609.8	608.98	607.55	612.15	619.01	623.05	626.08	631.06	633.23	634.88	635.83	636.3	637.25	638.93	653.62	663.13	664.28	669.81	677.1	678.64	680.43	685.43	692.2
03-a695c46ddbff6aec9dabdaf16e0c204f-RegB	486.02	476.18	487.12	495.28	488.1	484.59	487.59	484.75	498.35	505.17	513.59	517.11	518.86	521.97	527.42	533.49	538.02	539.45	538.95	543.43	548.97	556.18	561	565.15	567.81	569.16	572.65	577.29	582.6	583.98	584.22	586.99	591.44	595.61	598.94	601.29	603.63	605.85	609.53	615.49	619.97	625.36	628.05	631.76	636.85	642.78	648.81	654.71	662.57
03-a695c46ddbff6aec9dabdaf16e0c204f-RegC	487.8	491.26	494.15	497.1	500.77	505.42	510.18	514.19	518.06	522.55	527.01	530.74	533.53	535.66	538.99	544.98	551.71	558.69	562.85	564.07	565.61	570.42	576.95	578.39	581.43	587.71	592.67	595.22	597.63	605.62	607.62	606.17	602.44	618.53	614.61	614.69	611.83	617.4	622.52	623.27	627.79	628.51	629.08	630.87	637.03	639.31	643.98	645.11	643.72
03-95a424b417e625b3c49616005e52aa1c-FixA	942.02	941.76	942.5	943.77	945.08	946.06	946.77	947.44	948.63	950.81	953.69	956.74	959.28	960.85	962.13	963.94	966.25	968.89	971.72	974.6	977.11	979.02	981.04	983.75	985.98	986.74	987.98	991.46	994.7	995.23	995.72	999.14	1003.36	1005.47	1005.62	1005.02	1005.76	1009.26	1012.72	1013.16	1012.34	1012.77	1013.92	1014.61	1014.91	1015.24	1015.94	1017.22	1018.64
03-95a424b417e625b3c49616005e52aa1c-FixB	946.94	949.34	951.55	953.58	955.45	957.03	957.4	956.3	956.77	961.2	965.73	966.52	966.39	968.6	971.06	971.22	970.59	971.14	972.36	973.46	975.39	979	982.82	985.1	985.66	985.1	985.37	988.01	990.97	992.18	994.02	998.99	1004.85	1008.57	1009.49	1008.1	1006.86	1008.01	1010.06	1011.19	1013.02	1017.16	1020.85	1021.15	1020.47	1021.81	1023.46	1023.14	1022.6
03-95a424b417e625b3c49616005e52aa1c-FixC	968.2	963.61	967.71	975.81	983.19	986.32	986.29	985.24	984.74	985.74	987.41	988.59	988.79	988.06	987.79	989.05	989.94	988.68	987.33	988.26	990.78	993.58	996.21	998.3	998.83	997.27	995.86	996.77	998.5	999.25	1000.3	1003.12	1006.09	1007.32	1007.88	1009.11	1009.95	1009.18	1007.87	1007.48	1008.04	1009.21	1010.68	1012.14	1013.2	1013.62	1014.16	1015.76	1018.75
03-95a424b417e625b3c49616005e52aa1c-RegA	939.97	940.77	940.35	939.77	940.12	942.06	944.54	946.48	948.45	951.09	953.71	955.67	957.97	961.4	964.01	964.1	964.06	966.54	970.97	975.84	979.43	980.72	982.04	985.72	990.26	993.58	995.65	997.1	998.88	1001.58	1003.58	1003.35	1002.51	1003.03	1004.37	1005.6	1007.13	1009.4	1011.34	1011.98	1012.89	1015.67	1018.48	1019.2	1019	1019.7	1021.57	1024.24	1026.27
03-95a424b417e625b3c49616005e52aa1c-RegB	908.19	908.16	909.78	912.12	914.2	915.31	915.54	915.72	918.68	926.4	935.18	940.86	943.41	944.18	945.88	950.48	955.17	956.91	957	957.54	959	961.29	963.71	965.64	967.65	970.23	972.11	972.35	973.65	978.47	983.72	986.09	988.21	993.04	997.34	997.51	996.07	996.39	997.79	998.81	999.83	1001.49	1003.28	1004.5	1005.39	1006.51	1008.68	1012.26	1015.14
03-95a424b417e625b3c49616005e52aa1c-RegC	883.52	887.17	890.85	893.92	895.69	895.95	896.3	898.14	900.17	900.97	901.63	903.44	906.01	908.48	909.69	909.16	909.41	912.65	916.38	917.79	918.29	919.79	921.62	922.79	923.97	925.93	927.89	929.01	930.08	931.99	934.18	935.86	936.99	937.81	938.95	940.86	942.87	944.18	945.14	946.3	947.74	949.49	951.87	955	957.68	958.89	960.37	963.83	966.95
03-e7297e82c055894c8094f0dc2d616655-FixA	944.43	948.83	948.93	946.71	944.19	943.08	943.96	946.74	949.78	951.81	954.59	959.53	963.25	962.82	962.29	965.71	969.36	969.3	969.46	973.96	978.77	979.39	978.86	981.08	984.85	988.02	990.59	993.03	995.34	997.4	999.16	1000.49	1001.13	1001.15	1002.47	1006.64	1010.84	1011.89	1010.61	1009.06	1009.9	1014.64	1018.79	1017.86	1015.61	1016.71	1018.58	1017.8	1017.02
03-e7297e82c055894c8094f0dc2d616655-FixB	948.91	951.2	950.21	948.96	950.45	956.05	960.45	959	956.88	959.61	963.9	965.6	966.41	968.51	969.73	968.15	967.74	972.14	976.8	976.89	975.78	977.71	981.14	983.56	984.99	986.13	987.51	989.49	992.02	994.85	997.52	999.84	1002.95	1007.75	1011.98	1013.43	1013.77	1015.17	1016.72	1017.08	1017.05	1017.61	1017.84	1016.92	1017.27	1021.12	1025.29	1025.99	1024.39
03-e7297e82c055894c8094f0dc2d616655-FixC	969.51	962.9	967.06	976.12	984.18	986.95	986.69	986.61	987.28	988.33	988.48	987.12	987.49	991.98	995.2	992.17	988.49	990.07	992.29	989.86	986.55	987.12	990.24	993.43	996.56	999.66	1000.65	997.99	995.2	996	998.74	1000.9	1002.86	1005.44	1007.89	1009.19	1009.36	1008.85	1008.77	1010	1011.31	1011.3	1010.57	1010.33	1011.48	1014.46	1017.61	1019.26	1020.7
03-e7297e82c055894c8094f0dc2d616655-RegA	941.28	941.57	940.68	939.64	939.43	940.84	943.73	947.48	950.59	952.02	953.55	956.99	961.32	964.74	965.47	962.94	961.72	965.89	971.64	974.56	976.88	981.44	986.23	988.76	990.13	992.13	995.38	999.59	1002.06	1000.68	998.95	1000.65	1003.69	1005.25	1006.63	1009.51	1011.83	1011.54	1011.3	1013.95	1016.75	1016.47	1015.27	1016.14	1018.42	1020.6	1022.04	1022.61	1023.4
03-e7297e82c055894c8094f0dc2d616655-RegB	908.42	911.19	912.07	912.36	913.34	915.72	917.75	918.27	921.01	929.08	937.85	942.22	943.31	943.87	946.67	953.08	958.52	958.62	956.49	956.2	957.35	958.69	960.69	964.06	968.77	974.24	978.3	979.21	979.01	980.16	982.53	985.51	989.93	996.09	1000.12	998.62	995.83	996.52	998.16	997.48	997.65	1002.1	1006.72	1006.87	1005.74	1007.53	1010.54	1011.97	1012.51
03-e7297e82c055894c8094f0dc2d616655-RegC	886.6	889.2	891.74	893.85	895.17	895.57	895.88	896.93	898.67	900.8	902.8	904.19	904.68	904.48	905.6	909.52	913.77	915.62	915.89	916.16	917.14	919.21	922.05	925.09	927.4	928.25	928.18	928.13	929.19	932.09	935.54	937.93	938.5	937.07	934.99	934.02	935.91	941.41	946.79	948.37	948.53	950.55	953.61	955.96	957.4	958.26	959.54	962.04	964.6
03-e4397716ebc10028163f1e642a130ebd-FixA	939.1	934.95	934.12	935.07	936.28	942.37	946.73	949.22	950.92	952.66	952.94	950.92	950.6	955.41	960.59	961.3	961.27	964.67	969.36	969.69	970.08	975.26	980.41	982.07	982.7	985.39	988.19	988.91	989.98	992.55	995.44	995.84	996.11	999.09	1002.71	1004.54	1004.7	1005.25	1005.77	1009.88	1012.56	1010.09	1007.8	1010.73	1015.67	1016.96	1017.08	1019.59	1021.64
03-e4397716ebc10028163f1e642a130ebd-FixB	944.28	945.37	949.95	953.53	954.51	951.68	951.23	958.12	964.12	961.33	956.85	958.71	962.35	962.39	963.06	968.83	974.22	973.62	972.06	975.22	978.75	977.56	974.66	974.32	976.64	980.41	983.11	990.07	984.58	1003.73	999.22	997.73	994.59	1009.19	1004.02	1003.97	1004.87	1006.22	1006.53	1008.92	1007.13	1002.43	1021.61	1022.23	1022.56	1017.37	1023.26	1022.87	1025.01
03-e4397716ebc10028163f1e642a130ebd-FixC	964.79	975.99	967.72	992.48	980.91	978.85	983.02	985.79	987.28	986.9	986.73	988.57	989.64	987.53	984.58	986.35	989.14	988.82	987.95	989.45	990.24	994.6	996.56	999.03	995.36	993.82	994.25	996.01	997.06	995.5	1000.38	1004.07	1007.86	1012.73	1009.73	1007.2	1006.19	1007.47	1008.85	1008.02	1007.94	1008.9	1009.95	1010.83	1010.42	1009.12	1014.13	1019.58	1023.84
03-e4397716ebc10028163f1e642a130ebd-RegA	938.05	937.21	938.76	940.62	940.72	943.97	945.17	946.08	947.6	950.13	952.58	953.77	953.75	953.47	956.73	965.77	973.63	973.57	970	968.81	969.47	970.22	975.93	981.54	987.46	993.95	994	993.74	994.85	993.78	997.47	1000.2	1002.2	1004.02	1005.49	1005.59	1005.64	1007.87	1010.36	1010.97	1011.46	1013.16	1015.45	1018.06	1020.18	1021.21	1022.09	1023.05	1024.14
03-e4397716ebc10028163f1e642a130ebd-RegB	905.26	906.63	908.24	909.7	910.73	911.36	913.19	916.6	915	903.3	932.3	945.64	942.25	952.74	948.48	937.71	950.98	949.38	951.66	963.23	960.87	969.05	964.87	959.84	964.94	968.72	974.6	973.68	972.82	990.25	982.88	983.56	983.04	972.3	987.36	988.92	993.4	998.42	1001.4	1001.31	1000.36	994.49	999.91	998.83	999.38	996.45	1014.68	1015.67	1018.55
03-e4397716ebc10028163f1e642a130ebd-RegC	882.27	883.58	884.92	887.31	891.74	896.81	896.39	898.09	898.91	900.57	902.47	903.87	905.39	907.71	909.97	911.14	911.23	910.73	911.32	914.2	917.31	918.33	918.25	918.6	919.7	921.48	924.18	927.7	930.13	929.92	928.85	929.22	932	937.04	942.43	945.95	946.5	944.13	942.25	943.96	946.83	947.49	948.93	950.29	953.04	957.81	961.91	962.83	963.99
03-b8c89064d7af988e8b7aa1d3fabda912-FixA	nan	nan	nan	nan	nan	nan	nan	nan	nan	nan	nan	nan	nan	nan	nan	nan	nan	nan	nan	nan	nan	nan	nan	nan	nan	nan	nan	nan	nan	nan	nan	nan	nan	nan	nan	nan	nan	nan	nan	nan	nan	nan	nan	nan	nan	nan	nan	nan	nan
03-b8c89064d7af988e8b7aa1d3fabda912-FixB	nan	nan	nan	nan	nan	nan	nan	nan	nan	nan	nan	nan	nan	nan	nan	nan	nan	nan	nan	nan	nan	nan	nan	nan	nan	nan	nan	nan	nan	nan	nan	nan	nan	nan	nan	nan	nan	nan	nan	nan	nan	nan	nan	nan	nan	nan	nan	nan	nan
03-b8c89064d7af988e8b7aa1d3fabda912-FixC	nan	nan	nan	nan	nan	nan	nan	nan	nan	nan	nan	nan	nan	nan	nan	nan	nan	nan	nan	nan	nan	nan	nan	nan	nan	nan	nan	nan	nan	nan	nan	nan	nan	nan	nan	nan	nan	nan	nan	nan	nan	nan	nan	nan	nan	nan	nan	nan	nan
03-b8c89064d7af988e8b7aa1d3fabda912-RegA	nan	nan	nan	nan	nan	nan	nan	nan	nan	nan	nan	nan	nan	nan	nan	nan	nan	nan	nan	nan	nan	nan	nan	nan	nan	nan	nan	nan	nan	nan	nan	nan	nan	nan	nan	nan	nan	nan	nan	nan	nan	nan	nan	nan	nan	nan	nan	nan	nan
03-b8c89064d7af988e8b7aa1d3fabda912-RegB	nan	nan	nan	nan	nan	nan	nan	nan	nan	nan	nan	nan	nan	nan	nan	nan	nan	nan	nan	nan	nan	nan	nan	nan	nan	nan	nan	nan	nan	nan	nan	nan	nan	nan	nan	nan	nan	nan	nan	nan	nan	nan	nan	nan	nan	nan	nan	nan	nan
03-b8c89064d7af988e8b7aa1d3fabda912-RegC	nan	nan	nan	nan	nan	nan	nan	nan	nan	nan	nan	nan	nan	nan	nan	nan	nan	nan	nan	nan	nan	nan	nan	nan	nan	nan	nan	nan	nan	nan	nan	nan	nan	nan	nan	nan	nan	nan	nan	nan	nan	nan	nan	nan	nan	nan	nan	nan	nan
03-550f3208318ac985ff6ca4a430354041-FixA	nan	nan	nan	nan	nan	nan	nan	nan	nan	nan	nan	nan	nan	nan	nan	nan	nan	nan	nan	nan	nan	nan	nan	nan	nan	nan	nan	nan	nan	nan	nan	nan	nan	nan	nan	nan	nan	nan	nan	nan	nan	nan	nan	nan	nan	nan	nan	nan	nan
03-550f3208318ac985ff6ca4a430354041-FixB	nan	nan	nan	nan	nan	nan	nan	nan	nan	nan	nan	nan	nan	nan	nan	nan	nan	nan	nan	nan	nan	nan	nan	nan	nan	nan	nan	nan	nan	nan	nan	nan	nan	nan	nan	nan	nan	nan	nan	nan	nan	nan	nan	nan	nan	nan	nan	nan	nan
03-550f3208318ac985ff6ca4a430354041-FixC	nan	nan	nan	nan	nan	nan	nan	nan	nan	nan	nan	nan	nan	nan	nan	nan	nan	nan	nan	nan	nan	nan	nan	nan	nan	nan	nan	nan	nan	nan	nan	nan	nan	nan	nan	nan	nan	nan	nan	nan	nan	nan	nan	nan	nan	nan	nan	nan	nan
03-550f3208318ac985ff6ca4a430354041-RegA	nan	nan	nan	nan	nan	nan	nan	nan	nan	nan	nan	nan	nan	nan	nan	nan	nan	nan	nan	nan	nan	nan	nan	nan	nan	nan	nan	nan	nan	nan	nan	nan	nan	nan	nan	nan	nan	nan	nan	nan	nan	nan	nan	nan	nan	nan	nan	nan	nan
03-550f3208318ac985ff6ca4a430354041-RegB	nan	nan	nan	nan	nan	nan	nan	nan	nan	nan	nan	nan	nan	nan	nan	nan	nan	nan	nan	nan	nan	nan	nan	nan	nan	nan	nan	nan	nan	nan	nan	nan	nan	nan	nan	nan	nan	nan	nan	nan	nan	nan	nan	nan	nan	nan	nan	nan	nan
03-550f3208318ac985ff6ca4a430354041-RegC	nan	nan	nan	nan	nan	nan	nan	nan	nan	nan	nan	nan	nan	nan	nan	nan	nan	nan	nan	nan	nan	nan	nan	nan	nan	nan	nan	nan	nan	nan	nan	nan	nan	nan	nan	nan	nan	nan	nan	nan	nan	nan	nan	nan	nan	nan	nan	nan	nan
03-6a2f94c163a8cfd48a48a65fbe585adf-FixA	nan	nan	nan	nan	nan	nan	nan	nan	nan	nan	nan	nan	nan	nan	nan	nan	nan	nan	nan	nan	nan	nan	nan	nan	nan	nan	nan	nan	nan	nan	nan	nan	nan	nan	nan	nan	nan	nan	nan	nan	nan	nan	nan	nan	nan	nan	nan	nan	nan
03-6a2f94c163a8cfd48a48a65fbe585adf-FixB	nan	nan	nan	nan	nan	nan	nan	nan	nan	nan	nan	nan	nan	nan	nan	nan	nan	nan	nan	nan	nan	nan	nan	nan	nan	nan	nan	nan	nan	nan	nan	nan	nan	nan	nan	nan	nan	nan	nan	nan	nan	nan	nan	nan	nan	nan	nan	nan	nan
03-6a2f94c163a8cfd48a48a65fbe585adf-FixC	nan	nan	nan	nan	nan	nan	nan	nan	nan	nan	nan	nan	nan	nan	nan	nan	nan	nan	nan	nan	nan	nan	nan	nan	nan	nan	nan	nan	nan	nan	nan	nan	nan	nan	nan	nan	nan	nan	nan	nan	nan	nan	nan	nan	nan	nan	nan	nan	nan
03-6a2f94c163a8cfd48a48a65fbe585adf-RegA	nan	nan	nan	nan	nan	nan	nan	nan	nan	nan	nan	nan	nan	nan	nan	nan	nan	nan	nan	nan	nan	nan	nan	nan	nan	nan	nan	nan	nan	nan	nan	nan	nan	nan	nan	nan	nan	nan	nan	nan	nan	nan	nan	nan	nan	nan	nan	nan	nan
03-6a2f94c163a8cfd48a48a65fbe585adf-RegB	nan	nan	nan	nan	nan	nan	nan	nan	nan	nan	nan	nan	nan	nan	nan	nan	nan	nan	nan	nan	nan	nan	nan	nan	nan	nan	nan	nan	nan	nan	nan	nan	nan	nan	nan	nan	nan	nan	nan	nan	nan	nan	nan	nan	nan	nan	nan	nan	nan
03-6a2f94c163a8cfd48a48a65fbe585adf-RegC	nan	nan	nan	nan	nan	nan	nan	nan	nan	nan	nan	nan	nan	nan	nan	nan	nan	nan	nan	nan	nan	nan	nan	nan	nan	nan	nan	nan	nan	nan	nan	nan	nan	nan	nan	nan	nan	nan	nan	nan	nan	nan	nan	nan	nan	nan	nan	nan	nan
03-c08f4cd4bdc8a2bcdfeb3a93c5f597d7-FixA	737.15	735.13	734.41	734.74	735.83	737.46	739.62	742.31	745.29	748.29	751.11	753.54	755.44	756.95	759.3	763.51	768.27	772.12	775.41	778.8	782.1	784.94	787.11	788.69	790.79	794.31	798.11	800.95	803.59	807.02	810.69	813.74	815.76	816.67	817.52	819.42	822.35	825.78	828.49	829.6	830.9	834.13	837.3	838.15	838.37	840.21	843.06	845.68	847.92
03-c08f4cd4bdc8a2bcdfeb3a93c5f597d7-FixB	718.18	726.48	728.55	728.42	730.09	736.02	742.24	744.79	746.56	750.74	754.56	755.34	757.18	763.78	769.92	770.5	770.73	776.23	782.76	785.2	786.1	788.98	792.87	796.14	799.64	804.2	807.65	807.99	807.94	810.58	814.9	819.04	822.28	824.53	827.11	831.31	836.39	841.06	844.13	844.92	844.84	845.52	846.73	847.76	848.11	847.69	847.97	850.39	853.97
03-c08f4cd4bdc8a2bcdfeb3a93c5f597d7-FixC	786.03	785.38	786.58	788.69	790.75	792.19	793.92	796.82	800.21	803.07	804.7	804.96	805.86	809.12	813.03	815.47	816.3	816.35	818.16	823.48	828.74	830.41	831.39	835.09	839.55	842.1	843.19	844.04	845.55	848.13	850.51	851.58	852.96	856.38	860.66	864.16	866.94	869.37	871.05	871.7	872.72	875.49	879.29	882.82	885.14	885.86	886.83	889.85	893.28
03-c08f4cd4bdc8a2bcdfeb3a93c5f597d7-RegA	711.42	732.47	742.54	746.49	749.19	754.15	759.42	762.74	766.38	772.72	779.86	785.35	788.99	791.21	792.47	793.23	794.15	795.81	798.21	801.17	804.05	806.36	808.49	811.01	814.06	817.56	820.9	823.44	824.99	825.82	827.64	831.68	835.33	835.92	835.4	836.42	838.6	840.87	842.65	843.74	844.89	846.84	848.74	849.79	851.43	855.05	858.82	860.75	862.62
03-c08f4cd4bdc8a2bcdfeb3a93c5f597d7-RegB	715	716.72	718.02	721.13	728.29	740	749.62	751.2	748.98	748.78	752.09	758.61	765.12	768.74	771.06	774.34	778.43	782.71	787.17	791.59	794.23	794.17	795.89	803.21	810.84	813.33	815.43	822.35	828.79	828.96	827.66	830.8	835.86	839.12	842.12	847.02	852.25	855.66	857.7	859.48	861.76	864.89	867.81	869.36	869.84	870.13	871.82	876	880.49
03-c08f4cd4bdc8a2bcdfeb3a93c5f597d7-RegC	768.44	766.42	766.91	769.22	772.68	776.62	780.6	784.27	787.61	790.78	794.44	798.91	802.67	804.34	805.27	807.24	810.82	815.82	820.09	821.9	823.36	826.86	831.54	835.89	839.51	842.42	845.1	847.92	850.4	852.16	854.52	858.46	861.15	860.19	859.9	864.59	869.89	870.68	869.99	872.15	876.8	882.39	888.04	892.97	895.78	895.78	896.46	901.16	906.57
03-152f1b1f1d279adea6cba79e8c93f417-FixA	734.25	734.97	735.56	736.31	737.48	739.08	739.93	739.56	741.6	748.63	754.51	753.5	750.84	752.8	758.19	764.14	769.17	772.49	774.95	777.61	780.65	783.91	786.86	789.23	792.22	796.73	800.57	801.66	802.2	804.84	808.96	813.15	816.72	819.23	820.64	821.24	822.61	825.94	828.99	829.6	830.63	835.12	840.29	842.57	842.84	843.11	844.45	847.3	850.16
03-152f1b1f1d279adea6cba79e8c93f417-FixB	719.39	728.06	729.96	729.77	732.13	739.55	745.68	744.92	743.8	748.92	754.26	753.56	753.25	759.9	767.01	767.73	768.12	774.76	782.05	783.51	783.07	786.01	791.42	796.98	801.53	804.46	806.39	808.12	809.88	811.83	814.54	818.41	822.49	825.74	828.15	830.25	833.6	839.17	843.82	844.39	843.15	843.25	844.58	846.2	847.79	849.2	850.28	851	852.2
03-152f1b1f1d279adea6cba79e8c93f417-FixC	783.79	780.79	781.45	784.68	789.39	794.28	797.23	797.02	797.06	800.39	803.6	803.36	803.31	807.49	813.8	819.01	822.04	822.8	823.07	824.62	826.88	829.1	832.26	837.19	842.17	845.33	847.3	849.04	849.85	849.26	849.6	852.93	856.57	857.63	858.44	861.76	865.5	867.12	868.51	871.97	875.91	878.1	878.61	878.27	878.4	880.16	883.41	887.61	892.02
03-152f1b1f1d279adea6cba79e8c93f417-RegA	712.59	731.42	743.22	750.09	754.14	757.1	759.1	760.74	766.18	778.04	788.8	791.18	789.95	791.16	793.2	793.5	793.9	796.63	800.38	803.3	805.04	805.98	807.96	812.48	817.71	821.32	822.47	821.44	821.57	825.73	830.95	833.58	834.32	834.99	836.98	840.76	843.16	841.47	839.94	843.04	846.98	847.15	846.25	848.03	851.27	853.84	856.21	859.36	862.84
03-152f1b1f1d279adea6cba79e8c93f417-RegB	713.74	718.43	721.25	724.75	731.46	742.14	750.33	750.47	748.28	750.28	754.38	757.42	761.17	767.55	773.75	776.83	778.76	782.25	787.76	794.45	798.33	796.62	795.34	800.57	808.19	812.96	816.81	822.49	827.52	829.09	829.37	831.16	833.98	836.92	841.15	847.67	854.02	857.49	858.77	859.52	861.25	864.97	869.57	873.3	874.1	871.26	870.61	877.54	885.85
03-152f1b1f1d279adea6cba79e8c93f417-RegC	770.86	771.41	772.45	773.45	773.86	773.91	776.95	785.25	793.37	795.9	795.84	797.12	798.78	799.45	801.55	807.16	812.76	814.8	815.9	819.28	823.85	827.75	830.84	833.54	836.59	840.54	844.74	848.43	851.99	855.69	858.16	858.22	857.88	859.38	861.95	864.37	867.28	871.38	875.28	877.61	880.17	884.78	889.29	891.3	892.77	896.09	899.84	902.11	904.18
03-389c492fc98f16a8c3157161fc96f23e-FixA	736.23	737.54	737.66	736.6	734.33	731.1	735.79	741.19	743.85	741.53	740.57	746.89	755.39	759.66	763.5	764.92	766.71	771.12	773.98	776.51	778.75	781.24	784.72	789.35	792.84	793.39	794.36	798.14	802.7	804.34	804.29	804.75	806.89	810.33	814.95	819.31	821.85	821.95	823.06	828.21	832.74	831.88	829.72	832.77	838.46	842.53	844.49	845.2	846.28
03-389c492fc98f16a8c3157161fc96f23e-FixB	718.92	713.56	721.16	733.08	729.04	715.69	738.11	747.9	747.24	761.1	751.96	757.68	761.95	771.86	764.4	768.89	768.27	773.52	777.08	773.18	784.3	790.06	792.37	795.12	798.65	802.73	808.97	806.89	805.18	812.18	816.73	826.1	824.59	819.09	825.67	830.96	834.11	835.45	839.34	837.98	839.3	838.52	847.56	844.91	842.97	841.98	848.33	852.93	855.87
03-389c492fc98f16a8c3157161fc96f23e-FixC	783.66	787.29	785.43	786.91	786.98	787.45	789.59	793.71	797.09	797.74	799.71	806.51	812.47	811.83	808.45	807.61	810.56	816.56	821.29	821.27	823.37	829.14	834.66	835.69	835.9	839.85	841.75	844.14	846.76	849.76	852	852.57	852.5	855.77	858.39	859.3	860.49	864.18	868.83	870.5	871.33	872.19	873.68	876.26	879.6	882.92	884.49	886.92	888.75
03-389c492fc98f16a8c3157161fc96f23e-RegA	707.49	775.76	738.33	740.34	746.42	751.34	756.92	764.81	768.56	773.49	778.72	777.42	781.61	784.74	788.02	793.53	798.8	801	799.94	799.16	799.61	804.04	807.6	808.28	807.68	808.25	811.44	817.61	823.61	826.3	826.95	827.95	831.24	833.82	836.16	835.2	834.43	837.69	841.25	840.87	839.61	844.07	849.67	853.41	855.1	855.49	855.94	857.43	862.33
03-389c492fc98f16a8c3157161fc96f23e-RegB	713.47	712.82	714.46	730.99	722.87	764.14	746.3	744.53	748.9	747.07	752.47	755.75	758.33	761.14	765.46	771.94	778.75	783.8	786.67	787.11	792.13	793.85	793.39	815.55	807.97	808.39	810.12	814.87	820.73	818.96	831.5	832.34	830.21	835.56	839.85	839.97	851.53	850.41	852.85	858	861.67	862.5	866.53	861.2	863.72	870.11	872.88	873.32	883.66
03-389c492fc98f16a8c3157161fc96f23e-RegC	765.12	766.57	765	761.63	769.32	776.87	781.4	780.95	781.05	786.89	794.85	795.99	797.47	802.06	805.93	805.25	807.63	812.13	818.31	822.33	825.54	827.35	828.81	830.98	834.21	837.25	840.25	843.63	847.49	851.9	856.97	858.74	862.11	867.33	870.81	869.43	866.99	867.85	870.38	877.43	881.77	883.12	884.51	889.08	892.49	896.88	900.13	900.84	901.03
03-f727bebe537981a229de154b2bbaaf95-FixA	nan	nan	nan	nan	nan	nan	nan	nan	nan	nan	nan	nan	nan	nan	nan	nan	nan	nan	nan	nan	nan	nan	nan	nan	nan	nan	nan	nan	nan	nan	nan	nan	nan	nan	nan	nan	nan	nan	nan	nan	nan	nan	nan	nan	nan	nan	nan	nan	nan
03-f727bebe537981a229de154b2bbaaf95-FixB	nan	nan	nan	nan	nan	nan	nan	nan	nan	nan	nan	nan	nan	nan	nan	nan	nan	nan	nan	nan	nan	nan	nan	nan	nan	nan	nan	nan	nan	nan	nan	nan	nan	nan	nan	nan	nan	nan	nan	nan	nan	nan	nan	nan	nan	nan	nan	nan	nan
03-f727bebe537981a229de154b2bbaaf95-FixC	nan	nan	nan	nan	nan	nan	nan	nan	nan	nan	nan	nan	nan	nan	nan	nan	nan	nan	nan	nan	nan	nan	nan	nan	nan	nan	nan	nan	nan	nan	nan	nan	nan	nan	nan	nan	nan	nan	nan	nan	nan	nan	nan	nan	nan	nan	nan	nan	nan
03-f727bebe537981a229de154b2bbaaf95-RegA	nan	nan	nan	nan	nan	nan	nan	nan	nan	nan	nan	nan	nan	nan	nan	nan	nan	nan	nan	nan	nan	nan	nan	nan	nan	nan	nan	nan	nan	nan	nan	nan	nan	nan	nan	nan	nan	nan	nan	nan	nan	nan	nan	nan	nan	nan	nan	nan	nan
03-f727bebe537981a229de154b2bbaaf95-RegB	nan	nan	nan	nan	nan	nan	nan	nan	nan	nan	nan	nan	nan	nan	nan	nan	nan	nan	nan	nan	nan	nan	nan	nan	nan	nan	nan	nan	nan	nan	nan	nan	nan	nan	nan	nan	nan	nan	nan	nan	nan	nan	nan	nan	nan	nan	nan	nan	nan
03-f727bebe537981a229de154b2bbaaf95-RegC	nan	nan	nan	nan	nan	nan	nan	nan	nan	nan	nan	nan	nan	nan	nan	nan	nan	nan	nan	nan	nan	nan	nan	nan	nan	nan	nan	nan	nan	nan	nan	nan	nan	nan	nan	nan	nan	nan	nan	nan	nan	nan	nan	nan	nan	nan	nan	nan	nan
03-6f7048484ee56d3d12159487e89a90b2-FixA	nan	nan	nan	nan	nan	nan	nan	nan	nan	nan	nan	nan	nan	nan	nan	nan	nan	nan	nan	nan	nan	nan	nan	nan	nan	nan	nan	nan	nan	nan	nan	nan	nan	nan	nan	nan	nan	nan	nan	nan	nan	nan	nan	nan	nan	nan	nan	nan	nan
03-6f7048484ee56d3d12159487e89a90b2-FixB	nan	nan	nan	nan	nan	nan	nan	nan	nan	nan	nan	nan	nan	nan	nan	nan	nan	nan	nan	nan	nan	nan	nan	nan	nan	nan	nan	nan	nan	nan	nan	nan	nan	nan	nan	nan	nan	nan	nan	nan	nan	nan	nan	nan	nan	nan	nan	nan	nan
03-6f7048484ee56d3d12159487e89a90b2-FixC	nan	nan	nan	nan	nan	nan	nan	nan	nan	nan	nan	nan	nan	nan	nan	nan	nan	nan	nan	nan	nan	nan	nan	nan	nan	nan	nan	nan	nan	nan	nan	nan	nan	nan	nan	nan	nan	nan	nan	nan	nan	nan	nan	nan	nan	nan	nan	nan	nan
03-6f7048484ee56d3d12159487e89a90b2-RegA	nan	nan	nan	nan	nan	nan	nan	nan	nan	nan	nan	nan	nan	nan	nan	nan	nan	nan	nan	nan	nan	nan	nan	nan	nan	nan	nan	nan	nan	nan	nan	nan	nan	nan	nan	nan	nan	nan	nan	nan	nan	nan	nan	nan	nan	nan	nan	nan	nan
03-6f7048484ee56d3d12159487e89a90b2-RegB	nan	nan	nan	nan	nan	nan	nan	nan	nan	nan	nan	nan	nan	nan	nan	nan	nan	nan	nan	nan	nan	nan	nan	nan	nan	nan	nan	nan	nan	nan	nan	nan	nan	nan	nan	nan	nan	nan	nan	nan	nan	nan	nan	nan	nan	nan	nan	nan	nan
03-6f7048484ee56d3d12159487e89a90b2-RegC	nan	nan	nan	nan	nan	nan	nan	nan	nan	nan	nan	nan	nan	nan	nan	nan	nan	nan	nan	nan	nan	nan	nan	nan	nan	nan	nan	nan	nan	nan	nan	nan	nan	nan	nan	nan	nan	nan	nan	nan	nan	nan	nan	nan	nan	nan	nan	nan	nan
03-e772fcac1fb25d0dda917c0497010bf7-FixA	nan	nan	nan	nan	nan	nan	nan	nan	nan	nan	nan	nan	nan	nan	nan	nan	nan	nan	nan	nan	nan	nan	nan	nan	nan	nan	nan	nan	nan	nan	nan	nan	nan	nan	nan	nan	nan	nan	nan	nan	nan	nan	nan	nan	nan	nan	nan	nan	nan
03-e772fcac1fb25d0dda917c0497010bf7-FixB	nan	nan	nan	nan	nan	nan	nan	nan	nan	nan	nan	nan	nan	nan	nan	nan	nan	nan	nan	nan	nan	nan	nan	nan	nan	nan	nan	nan	nan	nan	nan	nan	nan	nan	nan	nan	nan	nan	nan	nan	nan	nan	nan	nan	nan	nan	nan	nan	nan
03-e772fcac1fb25d0dda917c0497010bf7-FixC	nan	nan	nan	nan	nan	nan	nan	nan	nan	nan	nan	nan	nan	nan	nan	nan	nan	nan	nan	nan	nan	nan	nan	nan	nan	nan	nan	nan	nan	nan	nan	nan	nan	nan	nan	nan	nan	nan	nan	nan	nan	nan	nan	nan	nan	nan	nan	nan	nan
03-e772fcac1fb25d0dda917c0497010bf7-RegA	nan	nan	nan	nan	nan	nan	nan	nan	nan	nan	nan	nan	nan	nan	nan	nan	nan	nan	nan	nan	nan	nan	nan	nan	nan	nan	nan	nan	nan	nan	nan	nan	nan	nan	nan	nan	nan	nan	nan	nan	nan	nan	nan	nan	nan	nan	nan	nan	nan
03-e772fcac1fb25d0dda917c0497010bf7-RegB	nan	nan	nan	nan	nan	nan	nan	nan	nan	nan	nan	nan	nan	nan	nan	nan	nan	nan	nan	nan	nan	nan	nan	nan	nan	nan	nan	nan	nan	nan	nan	nan	nan	nan	nan	nan	nan	nan	nan	nan	nan	nan	nan	nan	nan	nan	nan	nan	nan
03-e772fcac1fb25d0dda917c0497010bf7-RegC	nan	nan	nan	nan	nan	nan	nan	nan	nan	nan	nan	nan	nan	nan	nan	nan	nan	nan	nan	nan	nan	nan	nan	nan	nan	nan	nan	nan	nan	nan	nan	nan	nan	nan	nan	nan	nan	nan	nan	nan	nan	nan	nan	nan	nan	nan	nan	nan	nan
03-1ed92607083f3fd8132489a65bc944fe-FixA	nan	nan	nan	nan	nan	nan	nan	nan	nan	nan	nan	nan	nan	nan	nan	nan	nan	nan	nan	nan	nan	nan	nan	nan	nan	nan	nan	nan	nan	nan	nan	nan	nan	nan	nan	nan	nan	nan	nan	nan	nan	nan	nan	nan	nan	nan	nan	nan	nan
03-1ed92607083f3fd8132489a65bc944fe-FixB	nan	nan	nan	nan	nan	nan	nan	nan	nan	nan	nan	nan	nan	nan	nan	nan	nan	nan	nan	nan	nan	nan	nan	nan	nan	nan	nan	nan	nan	nan	nan	nan	nan	nan	nan	nan	nan	nan	nan	nan	nan	nan	nan	nan	nan	nan	nan	nan	nan
03-1ed92607083f3fd8132489a65bc944fe-FixC	nan	nan	nan	nan	nan	nan	nan	nan	nan	nan	nan	nan	nan	nan	nan	nan	nan	nan	nan	nan	nan	nan	nan	nan	nan	nan	nan	nan	nan	nan	nan	nan	nan	nan	nan	nan	nan	nan	nan	nan	nan	nan	nan	nan	nan	nan	nan	nan	nan
03-1ed92607083f3fd8132489a65bc944fe-RegA	nan	nan	nan	nan	nan	nan	nan	nan	nan	nan	nan	nan	nan	nan	nan	nan	nan	nan	nan	nan	nan	nan	nan	nan	nan	nan	nan	nan	nan	nan	nan	nan	nan	nan	nan	nan	nan	nan	nan	nan	nan	nan	nan	nan	nan	nan	nan	nan	nan
03-1ed92607083f3fd8132489a65bc944fe-RegB	nan	nan	nan	nan	nan	nan	nan	nan	nan	nan	nan	nan	nan	nan	nan	nan	nan	nan	nan	nan	nan	nan	nan	nan	nan	nan	nan	nan	nan	nan	nan	nan	nan	nan	nan	nan	nan	nan	nan	nan	nan	nan	nan	nan	nan	nan	nan	nan	nan
03-1ed92607083f3fd8132489a65bc944fe-RegC	nan	nan	nan	nan	nan	nan	nan	nan	nan	nan	nan	nan	nan	nan	nan	nan	nan	nan	nan	nan	nan	nan	nan	nan	nan	nan	nan	nan	nan	nan	nan	nan	nan	nan	nan	nan	nan	nan	nan	nan	nan	nan	nan	nan	nan	nan	nan	nan	nan
03-685ee641cbf18bd706d36cb768e77792-FixA	nan	nan	nan	nan	nan	nan	nan	nan	nan	nan	nan	nan	nan	nan	nan	nan	nan	nan	nan	nan	nan	nan	nan	nan	nan	nan	nan	nan	nan	nan	nan	nan	nan	nan	nan	nan	nan	nan	nan	nan	nan	nan	nan	nan	nan	nan	nan	nan	nan
03-685ee641cbf18bd706d36cb768e77792-FixB	nan	nan	nan	nan	nan	nan	nan	nan	nan	nan	nan	nan	nan	nan	nan	nan	nan	nan	nan	nan	nan	nan	nan	nan	nan	nan	nan	nan	nan	nan	nan	nan	nan	nan	nan	nan	nan	nan	nan	nan	nan	nan	nan	nan	nan	nan	nan	nan	nan
03-685ee641cbf18bd706d36cb768e77792-FixC	nan	nan	nan	nan	nan	nan	nan	nan	nan	nan	nan	nan	nan	nan	nan	nan	nan	nan	nan	nan	nan	nan	nan	nan	nan	nan	nan	nan	nan	nan	nan	nan	nan	nan	nan	nan	nan	nan	nan	nan	nan	nan	nan	nan	nan	nan	nan	nan	nan
03-685ee641cbf18bd706d36cb768e77792-RegA	nan	nan	nan	nan	nan	nan	nan	nan	nan	nan	nan	nan	nan	nan	nan	nan	nan	nan	nan	nan	nan	nan	nan	nan	nan	nan	nan	nan	nan	nan	nan	nan	nan	nan	nan	nan	nan	nan	nan	nan	nan	nan	nan	nan	nan	nan	nan	nan	nan
03-685ee641cbf18bd706d36cb768e77792-RegB	nan	nan	nan	nan	nan	nan	nan	nan	nan	nan	nan	nan	nan	nan	nan	nan	nan	nan	nan	nan	nan	nan	nan	nan	nan	nan	nan	nan	nan	nan	nan	nan	nan	nan	nan	nan	nan	nan	nan	nan	nan	nan	nan	nan	nan	nan	nan	nan	nan
03-685ee641cbf18bd706d36cb768e77792-RegC	nan	nan	nan	nan	nan	nan	nan	nan	nan	nan	nan	nan	nan	nan	nan	nan	nan	nan	nan	nan	nan	nan	nan	nan	nan	nan	nan	nan	nan	nan	nan	nan	nan	nan	nan	nan	nan	nan	nan	nan	nan	nan	nan	nan	nan	nan	nan	nan	nan
03-8f3c51100093899ac5adeba84eebacf8-FixA	nan	nan	nan	nan	nan	nan	nan	nan	nan	nan	nan	nan	nan	nan	nan	nan	nan	nan	nan	nan	nan	nan	nan	nan	nan	nan	nan	nan	nan	nan	nan	nan	nan	nan	nan	nan	nan	nan	nan	nan	nan	nan	nan	nan	nan	nan	nan	nan	nan
03-8f3c51100093899ac5adeba84eebacf8-FixB	nan	nan	nan	nan	nan	nan	nan	nan	nan	nan	nan	nan	nan	nan	nan	nan	nan	nan	nan	nan	nan	nan	nan	nan	nan	nan	nan	nan	nan	nan	nan	nan	nan	nan	nan	nan	nan	nan	nan	nan	nan	nan	nan	nan	nan	nan	nan	nan	nan
03-8f3c51100093899ac5adeba84eebacf8-FixC	nan	nan	nan	nan	nan	nan	nan	nan	nan	nan	nan	nan	nan	nan	nan	nan	nan	nan	nan	nan	nan	nan	nan	nan	nan	nan	nan	nan	nan	nan	nan	nan	nan	nan	nan	nan	nan	nan	nan	nan	nan	nan	nan	nan	nan	nan	nan	nan	nan
03-8f3c51100093899ac5adeba84eebacf8-RegA	nan	nan	nan	nan	nan	nan	nan	nan	nan	nan	nan	nan	nan	nan	nan	nan	nan	nan	nan	nan	nan	nan	nan	nan	nan	nan	nan	nan	nan	nan	nan	nan	nan	nan	nan	nan	nan	nan	nan	nan	nan	nan	nan	nan	nan	nan	nan	nan	nan
03-8f3c51100093899ac5adeba84eebacf8-RegB	nan	nan	nan	nan	nan	nan	nan	nan	nan	nan	nan	nan	nan	nan	nan	nan	nan	nan	nan	nan	nan	nan	nan	nan	nan	nan	nan	nan	nan	nan	nan	nan	nan	nan	nan	nan	nan	nan	nan	nan	nan	nan	nan	nan	nan	nan	nan	nan	nan
03-8f3c51100093899ac5adeba84eebacf8-RegC	nan	nan	nan	nan	nan	nan	nan	nan	nan	nan	nan	nan	nan	nan	nan	nan	nan	nan	nan	nan	nan	nan	nan	nan	nan	nan	nan	nan	nan	nan	nan	nan	nan	nan	nan	nan	nan	nan	nan	nan	nan	nan	nan	nan	nan	nan	nan	nan	nan
03-621505ce6b6158046469882ba9c8f176-FixA	620.96	629.34	632.85	634.49	637.23	643.04	649.65	654.58	658.89	664.04	669.37	674.16	679.8	687.2	692.92	694	694.19	697.56	702.01	704.76	707.23	711.22	715.26	717.65	719.62	722.67	726.22	729.42	732.71	736.62	740.47	743.48	746.24	749.36	752.12	753.72	754.83	756.35	758.32	760.56	763.03	765.72	768.5	771.24	773.76	776.01	778.52	781.7	784.55
03-621505ce6b6158046469882ba9c8f176-FixB	599.42	600.18	600.02	600.07	601.44	604.61	607.44	608.09	608.6	611.07	613.75	614.65	614.97	616.28	618.17	620.13	623.41	629.14	635.93	641.87	645.7	647.05	648.55	652.83	659.05	665.42	670.12	672.24	674.93	681.08	687.54	690.85	693.65	698.95	703.52	703.85	703.27	706.05	711.87	718.9	724.32	726.06	726.85	729.94	734.37	738.25	740.9	742.32	743.96
03-621505ce6b6158046469882ba9c8f176-FixC	649	648.45	649.49	651.43	653.63	655.57	657.43	659.49	661.71	663.85	665.25	665.65	666.75	669.93	672.91	673.52	674.07	677.03	680.39	681.81	682.64	684.7	687.8	691.11	693.34	693.6	693.33	694.1	695.44	696.62	698.42	701.59	704.71	706.45	708.3	711.84	715.26	716.45	716.32	716.54	718.27	721.97	725.61	727.1	727.5	728.53	730.64	733.69	736.6
03-621505ce6b6158046469882ba9c8f176-RegA	643.98	663.4	672.27	675.01	676.01	678.64	681.99	684.67	687.63	691.94	696.51	700.26	704.15	709.21	714.37	718.39	721.69	724.97	728.48	732.27	736.09	739.63	742.45	744.37	746.36	749.26	752	753.51	755.25	758.72	762.49	764.89	766.66	768.93	771.43	773.7	776.4	780.11	783.9	786.63	788.55	790.19	791.71	793.2	795.1	797.75	800.67	803.21	805.25
03-621505ce6b6158046469882ba9c8f176-RegB	668.9	676.59	680.86	683.96	688.1	694.62	701.19	705.28	707.29	708.35	709.43	711.24	713.63	716.48	720.53	726.02	730.06	730.19	729.32	730.84	734.12	737.66	741.07	744.32	747.74	751.42	754.03	754.54	754.91	757.28	760.76	764.01	767.26	771.05	775.44	780.28	785.11	789.4	792.55	794.25	795.48	797.36	800.08	803.29	805.74	806.45	807.23	810.05	813.58
03-621505ce6b6158046469882ba9c8f176-RegC	599.64	597.38	607.75	622.74	634.35	637.36	637.8	642.36	648.61	652.95	656.69	661.67	666.77	670.64	674.28	678.84	683.49	687.26	690.65	694.4	698.41	702.58	707.54	713.65	719.22	722.71	725.82	730.41	735.23	738.67	741.55	744.9	747.64	748.8	750.47	754.61	758.75	760.17	761.03	764.05	768.05	771.14	773.57	776.1	778.82	781.8	785.81	791.25	795.9
03-02328ef6f3addb303a0e75cc4fec921a-FixA	619.73	627.93	631.31	633.09	636.51	643.4	650.04	653.03	656.21	663.44	671.08	675.09	677.84	682.42	687.98	692.95	697.16	700.83	704.3	707.73	710.26	711.3	712.78	716.45	720.61	723.27	725.26	727.95	731.84	736.84	741.42	744.21	746.33	749.17	752.24	754.76	756.98	759.36	761.74	763.88	765.94	768.1	770.36	772.59	774.68	776.58	778.58	781.04	784.23
03-02328ef6f3addb303a0e75cc4fec921a-FixB	602.59	600.14	600.73	602.89	605.16	606.41	607.02	607.57	608.11	608.7	609.91	612.09	614.08	615.19	618.24	625.43	632.34	634.42	634.13	635.17	638.53	644.15	650.48	655.8	659.4	661.5	665.11	672.67	680.59	684.91	687.4	690.78	694.74	698.19	700.36	701.14	703.1	708.51	714.82	718.96	721.86	725.23	728.82	732.01	734.96	737.91	740.26	741.52	742.93
03-02328ef6f3addb303a0e75cc4fec921a-FixC	651.61	649.74	649.89	651.47	653.89	656.49	658.41	659.2	660.16	662.61	665.99	669.28	671.6	672.56	673.55	675.87	678.45	680.01	681.11	682.63	684.86	687.68	690.09	691.08	690.73	689.7	689.94	692.82	695.6	695.62	695.86	699.62	704.93	708.78	710.43	710.13	709.77	711.22	714.11	717.53	721.08	724.47	727.05	728.26	728.17	727.44	728.51	733.18	737.69
03-02328ef6f3addb303a0e75cc4fec921a-RegA	648.41	663.9	672.51	676.88	679.66	682.83	685.67	687.29	688.9	691.93	696.51	702.16	706.96	709.44	711.45	715.12	720.07	725.24	729.39	731.84	734.37	738.63	742.86	745.14	747.16	750.81	754.62	756.86	758.47	760.97	765.06	770.54	774.03	772.79	771.13	773.68	777.7	779.59	781.65	786.71	792.38	795.45	795.84	794.82	795.57	800.59	806.29	808.39	807.73
03-02328ef6f3addb303a0e75cc4fec921a-RegB	671.08	674.53	678.73	683.93	690.4	697.74	702.92	703.72	703.91	707.33	711.67	713.99	715.15	716.82	719.69	723.81	727.51	729.2	729.7	730.53	733.44	739.28	744.62	746.22	746.6	748.92	752.11	754.34	755.67	756.81	759.05	763.4	768.86	774.04	778.3	781.43	784.28	787.68	790.78	792.7	794.32	796.8	800.09	803.62	806	806.41	807.67	812.47	817.35
03-02328ef6f3addb303a0e75cc4fec921a-RegC	603.79	596.53	606.32	623.12	636.85	640.64	640.54	643.95	650.31	657.09	661.94	663.45	663.8	665.68	670.04	676.84	683.7	688.29	691.11	693.42	696.59	701.52	706.72	710.75	714.97	720.82	726.73	731.03	735.42	741.43	745.82	745.74	746.03	751.63	758.14	760.12	759.28	758.86	759.58	761.43	764.56	768.9	773.25	776.43	779.12	782.35	786.21	790.29	793.29
03-f57bbc71a2a15c1bbddaca5408e222d3-FixA	611.57	610.47	634.45	631.06	640.35	643.09	645.3	652.83	660.8	663.86	666.34	672.98	680.05	683.52	687.7	690.46	694.88	696.66	697.59	700.23	704.05	707.84	711.15	713.9	716.59	719.69	722.98	725.91	727.55	730.24	733.4	739.18	745.89	746.55	747.34	749.83	753.13	755.86	758.14	760.35	763.57	766.43	769.13	771.88	775.01	778.56	780.23	780.8	780.94
03-f57bbc71a2a15c1bbddaca5408e222d3-FixB	595.3	596.98	596.54	598.8	599.61	599.66	600.69	603.93	607.34	608.72	609.31	610.67	612.83	614.85	614.38	609.67	622.67	626.44	631.51	636.16	640.55	645.15	648.9	650.91	658.46	667.36	670.63	672.56	673.53	680.43	688.88	689.9	690.88	689.84	694.68	705.15	703.77	712.98	718.22	718.63	718.05	720.65	724.01	729.31	733.5	738.28	737.13	738.32	739.14
03-f57bbc71a2a15c1bbddaca5408e222d3-FixC	647.32	649.74	648.56	650.55	651.46	652.44	654.17	656.84	659.18	660.11	660.85	662.69	664.75	666.13	667.68	670.27	672.66	673.66	674.73	677.29	679.76	680.4	680.41	681.63	683.59	688.22	692.13	692.35	692.08	694.74	701.4	703.14	703.41	706.52	708.36	710.46	712.74	715.47	718.05	719.75	719.84	718.09	717.21	719.85	724.91	729.95	732.11	731.35	730.89
03-f57bbc71a2a15c1bbddaca5408e222d3-RegA	645.04	656.96	670.98	672.12	676.59	679.08	681.13	685.11	688.79	693.61	696.56	699.29	702.73	707.3	712.28	716.71	720.58	722.96	726.13	730.73	735.23	738.25	742.04	745	748.17	748.76	749.38	752.79	756.61	757.83	758.25	758.65	761.67	768.9	776.36	779.81	781.38	784.04	785.34	784.72	784.3	786.76	792.02	798.73	803.25	801.24	798.32	799.39	803.7
03-f57bbc71a2a15c1bbddaca5408e222d3-RegB	666.02	669.59	675.82	682.22	686.31	708.99	697.81	700.1	705.07	707.72	709.46	712.52	716.13	718.78	719.36	717.25	717.02	722.7	730.53	728.75	734.68	737.42	740.82	742.3	744.83	745.19	745.72	749.31	753.93	756.79	757.4	761.92	765.37	768.51	771.98	776.13	780.56	785.03	790.89	787.82	791.33	793.3	799.42	799	800.52	805.74	810.03	809.91	809
03-f57bbc71a2a15c1bbddaca5408e222d3-RegC	594.27	619.06	607.86	657.64	632.87	626.61	639.17	644.1	644.4	646.18	650.48	656.89	664.34	671.46	676.35	677.9	679.3	683.83	690.51	697.36	703.08	706.1	708.06	710.07	714.33	719.05	724.07	729.25	734.08	738.7	738.59	742.47	746.61	747.02	746.01	747.06	750.94	757.43	763.35	765.98	766.32	766.39	770.08	774.87	779.93	784.18	786.79	787.74	790.56
03-fea96982caab6b2dc0ec9c1738918f03-FixA	nan	790.42	792.87	nan	nan	nan	nan	nan	nan	nan	nan	nan	nan	nan	nan	nan	nan	nan	nan	nan	nan	nan	nan	nan	nan	nan	nan	nan	nan	nan	nan	nan	nan	nan	nan	nan	nan	nan	nan	nan	nan	nan	nan	nan	nan	nan	nan	nan	nan
03-fea96982caab6b2dc0ec9c1738918f03-FixB	nan	nan	nan	nan	nan	nan	nan	nan	nan	nan	nan	nan	nan	nan	nan	nan	nan	nan	nan	nan	nan	nan	nan	nan	nan	nan	nan	nan	nan	nan	nan	nan	nan	nan	nan	nan	nan	nan	nan	nan	nan	nan	nan	nan	nan	nan	nan	nan	nan
03-fea96982caab6b2dc0ec9c1738918f03-FixC	743.35	nan	750.63	756.84	762.8	767.44	771.31	775.12	778.44	781.21	786.03	794.7	802.74	805.85	807.12	810.63	816.25	822.65	827.86	830.66	833.48	838.81	845.34	850.99	855.18	858.24	862.67	870.33	877.47	880.15	880.61	882.19	885.29	889.37	893.21	895.72	897.35	898.96	901.25	904.53	907.62	909.32	910.23	911.46	913.97	918.19	922.2	924.06	925.08
03-fea96982caab6b2dc0ec9c1738918f03-RegA	nan	938.16	941.21	nan	nan	nan	nan	nan	nan	nan	nan	nan	nan	nan	nan	nan	nan	nan	nan	nan	nan	nan	nan	nan	nan	nan	nan	nan	nan	nan	nan	nan	nan	nan	nan	nan	nan	nan	nan	nan	nan	nan	nan	nan	nan	nan	nan	nan	nan
03-fea96982caab6b2dc0ec9c1738918f03-RegB	nan	nan	nan	nan	nan	nan	nan	nan	nan	nan	nan	nan	nan	nan	nan	nan	nan	nan	nan	nan	nan	nan	nan	nan	nan	nan	nan	nan	nan	nan	nan	nan	nan	nan	nan	nan	nan	nan	nan	nan	nan	nan	nan	nan	nan	nan	nan	nan	nan
03-fea96982caab6b2dc0ec9c1738918f03-RegC	883.5	nan	895.53	890.49	891.55	904.53	917.93	920.19	917.75	919.51	925.66	933.87	940.71	943.49	944.04	944.98	947.6	952.12	955.83	956.4	956.41	958.79	962.35	965.25	967.85	970.79	973.5	975.47	977.9	981.76	984.97	985.58	986.17	989.59	994.02	996.92	998.44	999.47	1000.92	1003.52	1007.32	1011.86	1015.47	1016.79	1017.77	1020.56	1023.8	1025.61	1026.62
03-479f9e9c78548ccf60c91a2f4cfbdc13-FixA	nan	793.22	795.62	nan	nan	nan	nan	nan	nan	nan	nan	nan	nan	nan	nan	nan	nan	nan	nan	nan	nan	nan	nan	nan	nan	nan	nan	nan	nan	nan	nan	nan	nan	nan	nan	nan	nan	nan	nan	nan	nan	nan	nan	nan	nan	nan	nan	nan	911.9
03-479f9e9c78548ccf60c91a2f4cfbdc13-FixB	nan	nan	nan	nan	nan	nan	nan	nan	nan	nan	nan	nan	nan	nan	nan	nan	nan	nan	nan	nan	nan	nan	nan	nan	nan	nan	nan	nan	nan	nan	nan	nan	nan	nan	nan	nan	nan	nan	nan	nan	nan	nan	nan	nan	nan	nan	nan	nan	nan
03-479f9e9c78548ccf60c91a2f4cfbdc13-FixC	745.05	746.96	750.8	755.84	761.3	766.46	770.63	773.52	776.14	779.58	783.88	789.04	796.08	805.21	811.98	812.95	813.97	820.75	828.11	830.44	832.68	840.26	848.19	850.99	853.1	859.6	866.39	868.66	869.48	872.97	878.11	882.8	886.71	890.05	893.36	896.89	899.41	899.85	899.78	901.29	905.17	911.09	915.33	914.65	912.84	914.55	918.59	922.37	925.14
03-479f9e9c78548ccf60c91a2f4cfbdc13-RegA	nan	936.95	939.75	nan	nan	nan	nan	nan	nan	nan	nan	nan	nan	nan	nan	nan	nan	nan	nan	nan	nan	nan	nan	nan	nan	nan	nan	nan	nan	nan	nan	nan	nan	nan	nan	nan	nan	nan	nan	nan	nan	nan	nan	nan	nan	nan	nan	nan	1061.27
03-479f9e9c78548ccf60c91a2f4cfbdc13-RegB	nan	nan	nan	nan	nan	nan	nan	nan	nan	nan	nan	nan	nan	nan	nan	nan	nan	nan	nan	nan	nan	nan	nan	nan	nan	nan	nan	nan	nan	nan	nan	nan	nan	nan	nan	nan	nan	nan	nan	nan	nan	nan	nan	nan	nan	nan	nan	nan	nan
03-479f9e9c78548ccf60c91a2f4cfbdc13-RegC	883.75	893.13	893.44	891.58	894.44	905.76	916.37	917.67	916.62	921.6	930.29	938.18	943.2	944.79	945.81	949	952.55	954.33	955.7	958.3	960.8	961.73	962.41	964.34	966.67	968.45	971.15	976.03	980.59	982.25	982.73	984.34	986.74	989.26	993.12	998.9	1001.78	997.8	993.97	997.89	1005.22	1009.75	1012.75	1016.87	1020.98	1023.29	1024.1	1024.4	1025.3
03-5d0848ee151d8a7035288a2c2480ca70-FixA	nan	793.86	nan	nan	793.95	nan	nan	nan	nan	nan	nan	nan	nan	nan	nan	nan	nan	nan	nan	nan	nan	nan	nan	nan	nan	nan	nan	nan	nan	nan	nan	nan	nan	nan	nan	nan	nan	nan	nan	nan	nan	nan	nan	nan	nan	nan	nan	nan	nan
03-5d0848ee151d8a7035288a2c2480ca70-FixB	nan	nan	nan	nan	nan	nan	nan	nan	nan	nan	nan	nan	nan	nan	nan	nan	nan	nan	nan	nan	nan	nan	nan	nan	nan	nan	nan	nan	nan	nan	nan	nan	nan	nan	nan	nan	nan	nan	nan	nan	nan	nan	nan	nan	nan	nan	nan	nan	nan
03-5d0848ee151d8a7035288a2c2480ca70-FixC	737.62	747.32	752.4	755.05	757.55	761.65	767.51	774.7	782.68	790.36	795.14	795.23	794.04	795.72	801.57	811.01	818.26	819.01	820.31	829.11	837.94	842.43	845.34	848.47	853.74	855.8	856.16	863.6	873.01	875.54	878.64	881.04	882.73	884	885.56	888.19	892.74	897.65	902.36	904.53	904.52	903.86	905.31	911.4	917.32	917.98	916.57	917.56	920.37
03-5d0848ee151d8a7035288a2c2480ca70-RegA	nan	939.04	nan	nan	943.42	nan	nan	nan	nan	nan	nan	nan	nan	nan	nan	nan	nan	nan	nan	nan	nan	nan	nan	nan	nan	nan	nan	nan	nan	nan	nan	nan	nan	nan	nan	nan	nan	nan	nan	nan	nan	nan	nan	nan	nan	nan	nan	nan	nan
03-5d0848ee151d8a7035288a2c2480ca70-RegB	nan	nan	nan	nan	nan	nan	nan	nan	nan	nan	nan	nan	nan	nan	nan	nan	nan	nan	nan	nan	nan	nan	nan	nan	nan	nan	nan	nan	nan	nan	nan	nan	nan	nan	nan	nan	nan	nan	nan	nan	nan	nan	nan	nan	nan	nan	nan	nan	nan
03-5d0848ee151d8a7035288a2c2480ca70-RegC	878.73	863.66	890.81	897.47	893.34	868.8	913.1	909.33	912.58	925.61	930.54	934.21	942.09	937.51	942.57	945.07	945.52	945.87	947.41	950.87	954.96	958.28	960.67	962.47	964.17	966.08	967.3	967.08	978.15	972.38	976.38	981.85	986.54	988.31	987.69	986.69	989.97	1000.6	1010.51	1011.79	1008.47	1006.89	1019.48	1019.13	1019.45	1019.46	1020.5	1023.49	1026.99
03-4beabccc3fcc6d3621b5dcfd8493dfac-FixA	nan	nan	nan	nan	nan	nan	nan	nan	nan	nan	nan	nan	nan	nan	nan	nan	nan	nan	nan	nan	nan	nan	nan	nan	nan	nan	nan	nan	nan	nan	nan	nan	nan	nan	nan	nan	nan	nan	nan	nan	nan	nan	nan	nan	nan	nan	nan	nan	nan
03-4beabccc3fcc6d3621b5dcfd8493dfac-FixB	nan	nan	nan	nan	nan	nan	nan	nan	nan	nan	nan	nan	nan	nan	nan	nan	nan	nan	nan	nan	nan	nan	nan	nan	nan	nan	nan	nan	nan	nan	nan	nan	nan	nan	nan	nan	nan	nan	nan	nan	nan	nan	nan	nan	nan	nan	nan	nan	nan
03-4beabccc3fcc6d3621b5dcfd8493dfac-FixC	nan	nan	nan	nan	nan	nan	nan	nan	nan	nan	nan	nan	nan	nan	nan	nan	nan	nan	nan	nan	nan	nan	nan	nan	nan	nan	nan	nan	nan	nan	nan	nan	nan	nan	nan	nan	nan	nan	nan	nan	nan	nan	nan	nan	nan	nan	nan	nan	nan
03-4beabccc3fcc6d3621b5dcfd8493dfac-RegA	nan	nan	nan	nan	nan	nan	nan	nan	nan	nan	nan	nan	nan	nan	nan	nan	nan	nan	nan	nan	nan	nan	nan	nan	nan	nan	nan	nan	nan	nan	nan	nan	nan	nan	nan	nan	nan	nan	nan	nan	nan	nan	nan	nan	nan	nan	nan	nan	nan
03-4beabccc3fcc6d3621b5dcfd8493dfac-RegB	nan	nan	nan	nan	nan	nan	nan	nan	nan	nan	nan	nan	nan	nan	nan	nan	nan	nan	nan	nan	nan	nan	nan	nan	nan	nan	nan	nan	nan	nan	nan	nan	nan	nan	nan	nan	nan	nan	nan	nan	nan	nan	nan	nan	nan	nan	nan	nan	nan
03-4beabccc3fcc6d3621b5dcfd8493dfac-RegC	nan	nan	nan	nan	nan	nan	nan	nan	nan	nan	nan	nan	nan	nan	nan	nan	nan	nan	nan	nan	nan	nan	nan	nan	nan	nan	nan	nan	nan	nan	nan	nan	nan	nan	nan	nan	nan	nan	nan	nan	nan	nan	nan	nan	nan	nan	nan	nan	nan
03-f105e726d5500ba884197d3d90bbfcef-FixA	nan	nan	nan	nan	nan	nan	nan	nan	nan	nan	nan	nan	nan	nan	nan	nan	nan	nan	nan	nan	nan	nan	nan	nan	nan	nan	nan	nan	nan	nan	nan	nan	nan	nan	nan	nan	nan	nan	nan	nan	nan	nan	nan	nan	nan	nan	nan	nan	nan
03-f105e726d5500ba884197d3d90bbfcef-FixB	nan	nan	nan	nan	nan	nan	nan	nan	nan	nan	nan	nan	nan	nan	nan	nan	nan	nan	nan	nan	nan	nan	nan	nan	nan	nan	nan	nan	nan	nan	nan	nan	nan	nan	nan	nan	nan	nan	nan	nan	nan	nan	nan	nan	nan	nan	nan	nan	nan
03-f105e726d5500ba884197d3d90bbfcef-FixC	nan	nan	nan	nan	nan	nan	nan	nan	nan	nan	nan	nan	nan	nan	nan	nan	nan	nan	nan	nan	nan	nan	nan	nan	nan	nan	nan	nan	nan	nan	nan	nan	nan	nan	nan	nan	nan	nan	nan	nan	nan	nan	nan	nan	nan	nan	nan	nan	nan
03-f105e726d5500ba884197d3d90bbfcef-RegA	nan	nan	nan	nan	nan	nan	nan	nan	nan	nan	nan	nan	nan	nan	nan	nan	nan	nan	nan	nan	nan	nan	nan	nan	nan	nan	nan	nan	nan	nan	nan	nan	nan	nan	nan	nan	nan	nan	nan	nan	nan	nan	nan	nan	nan	nan	nan	nan	nan
03-f105e726d5500ba884197d3d90bbfcef-RegB	nan	nan	nan	nan	nan	nan	nan	nan	nan	nan	nan	nan	nan	nan	nan	nan	nan	nan	nan	nan	nan	nan	nan	nan	nan	nan	nan	nan	nan	nan	nan	nan	nan	nan	nan	nan	nan	nan	nan	nan	nan	nan	nan	nan	nan	nan	nan	nan	nan
03-f105e726d5500ba884197d3d90bbfcef-RegC	nan	nan	nan	nan	nan	nan	nan	nan	nan	nan	nan	nan	nan	nan	nan	nan	nan	nan	nan	nan	nan	nan	nan	nan	nan	nan	nan	nan	nan	nan	nan	nan	nan	nan	nan	nan	nan	nan	nan	nan	nan	nan	nan	nan	nan	nan	nan	nan	nan
03-a2b07b96aae7ff55cbeeca107ff804ab-FixA	nan	nan	nan	nan	nan	nan	nan	nan	nan	nan	nan	nan	nan	nan	nan	nan	nan	nan	nan	nan	nan	nan	nan	nan	nan	nan	nan	nan	nan	nan	nan	nan	nan	nan	nan	nan	nan	nan	nan	nan	nan	nan	nan	nan	nan	nan	nan	nan	nan
03-a2b07b96aae7ff55cbeeca107ff804ab-FixB	nan	nan	nan	nan	nan	nan	nan	nan	nan	nan	nan	nan	nan	nan	nan	nan	nan	nan	nan	nan	nan	nan	nan	nan	nan	nan	nan	nan	nan	nan	nan	nan	nan	nan	nan	nan	nan	nan	nan	nan	nan	nan	nan	nan	nan	nan	nan	nan	nan
03-a2b07b96aae7ff55cbeeca107ff804ab-FixC	nan	nan	nan	nan	nan	nan	nan	nan	nan	nan	nan	nan	nan	nan	nan	nan	nan	nan	nan	nan	nan	nan	nan	nan	nan	nan	nan	nan	nan	nan	nan	nan	nan	nan	nan	nan	nan	nan	nan	nan	nan	nan	nan	nan	nan	nan	nan	nan	nan
03-a2b07b96aae7ff55cbeeca107ff804ab-RegA	nan	nan	nan	nan	nan	nan	nan	nan	nan	nan	nan	nan	nan	nan	nan	nan	nan	nan	nan	nan	nan	nan	nan	nan	nan	nan	nan	nan	nan	nan	nan	nan	nan	nan	nan	nan	nan	nan	nan	nan	nan	nan	nan	nan	nan	nan	nan	nan	nan
03-a2b07b96aae7ff55cbeeca107ff804ab-RegB	nan	nan	nan	nan	nan	nan	nan	nan	nan	nan	nan	nan	nan	nan	nan	nan	nan	nan	nan	nan	nan	nan	nan	nan	nan	nan	nan	nan	nan	nan	nan	nan	nan	nan	nan	nan	nan	nan	nan	nan	nan	nan	nan	nan	nan	nan	nan	nan	nan
03-a2b07b96aae7ff55cbeeca107ff804ab-RegC	nan	nan	nan	nan	nan	nan	nan	nan	nan	nan	nan	nan	nan	nan	nan	nan	nan	nan	nan	nan	nan	nan	nan	nan	nan	nan	nan	nan	nan	nan	nan	nan	nan	nan	nan	nan	nan	nan	nan	nan	nan	nan	nan	nan	nan	nan	nan	nan	nan
03-ab03203b80ee85c5ea4a247a38ec1f1d-FixA	936.17	943.02	946.39	947.85	948.97	950.96	953.37	955.57	957.8	960.42	963.63	967.06	968.29	965.69	963.09	964.36	967.39	969.3	970.89	973.39	975.85	977.21	978.47	980.67	982.75	983.64	984.89	988.06	991.68	994.15	997.03	1001.86	1005.92	1006.51	1006.24	1008.18	1010.57	1011.18	1011.82	1014.65	1018.08	1019.99	1020.98	1022.34	1025.01	1029.21	1032.34	1032.05	1031.18
03-ab03203b80ee85c5ea4a247a38ec1f1d-FixB	971.42	970.17	970.46	971.75	973.5	975.39	978.03	981.84	985.48	987.67	989.44	991.88	994.02	995.11	997.64	1003.56	1008.89	1009.65	1008.52	1009.12	1011.55	1015.01	1018.7	1021.84	1023.51	1023.36	1023.71	1026.77	1031.09	1034.48	1036.08	1035.78	1034.98	1035.2	1036.34	1037.91	1039.62	1041.22	1042.29	1042.65	1043.25	1045.14	1048.04	1051.18	1053.12	1052.72	1051.09	1049.98	1051.31
03-ab03203b80ee85c5ea4a247a38ec1f1d-FixC	937.69	933.86	934.77	938.16	941.76	943.94	945.65	948.11	951.03	953.83	956.32	958.52	960.81	963.48	966.06	968.06	969.98	972.26	974.06	974.62	974.96	976.14	977.26	977.34	977.36	978.49	980.52	982.89	985.04	986.53	987.57	988.45	989.05	989.22	989.1	988.93	989.07	989.69	990.1	989.62	988.9	988.8	989.3	990.16	991.11	992	993.26	995.23	996.99
03-ab03203b80ee85c5ea4a247a38ec1f1d-RegA	923.62	908.86	902.93	902.6	904.68	906.61	908.62	911.29	914.03	916.25	918.64	921.86	925.16	927.61	929.29	930.46	931.09	931.25	931.89	933.79	936.05	937.75	940.03	943.93	947.82	949.88	950.75	951.62	953.3	956.07	958.52	959.33	960.08	962.56	966	969.05	971.03	971.75	972.54	974.72	977.35	979.19	980.52	982.01	984.27	987.49	989.99	990.21	989.71
03-ab03203b80ee85c5ea4a247a38ec1f1d-RegB	918.28	922.2	923.12	923.14	924.37	927.95	930.97	930.86	930.56	933.3	937.72	941.47	943.07	942.05	941.1	942.93	946.71	950.85	954.68	957.73	959.43	959.59	959.74	961.35	963.42	964.75	966.07	968.13	969.43	968.73	968.75	972.11	976.14	977.76	978.9	981.86	984.03	982.68	980.75	981.81	984.65	987.18	989.75	993.03	995.78	996.88	998.06	1000.99	1002.65
03-ab03203b80ee85c5ea4a247a38ec1f1d-RegC	923.61	918.01	916.17	916.98	919.3	922.2	925.48	928.95	931.65	932.89	933.85	935.72	937.51	938.17	938.63	939.89	941	941.09	941.78	944.58	947.67	948.98	949.41	950.36	952.16	954.69	957.26	959.18	960.66	962.19	964.35	967.45	970.17	971.33	972.13	974.02	976.21	977.57	978.43	979.41	980.81	982.76	985.19	987.96	990.88	993.8	996.65	999.3	1001.08
03-a8599cf71fe84a9b0887af9aaf14b33b-FixA	938.99	941.36	946.11	950.66	952.42	950.39	949.97	955.69	961.73	962.23	961.99	966.05	969.06	965.63	961.45	962.84	966.36	967.56	968.5	971.9	975.86	978.04	979.41	981.38	983.21	984.08	985.59	989.29	993.84	997.41	999.62	1000.78	1002.51	1006.16	1010.28	1012.96	1013.86	1013.39	1013.24	1015.01	1017.92	1020.73	1023.04	1024.76	1026.09	1027.39	1029.6	1033.3	1036.49
03-a8599cf71fe84a9b0887af9aaf14b33b-FixB	968.98	971.26	972.57	973.82	975.91	979.28	982.48	984.17	985.37	987.36	989.89	992.4	994.65	996.91	1001.17	1008.41	1013.26	1011.07	1007.58	1009.35	1014.7	1020.12	1023.57	1024.01	1022.93	1022.27	1022.86	1025.1	1028.72	1033.03	1036.3	1037.12	1036.91	1037.46	1038.57	1039.46	1039.18	1037.39	1036.86	1040.22	1045.1	1048.28	1049.08	1048.06	1047.99	1051.06	1053.52	1051.64	1050.5
03-a8599cf71fe84a9b0887af9aaf14b33b-FixC	937.23	938.45	938.65	938.57	938.93	940.3	942.58	945.48	948.63	951.81	955.64	960.36	963.86	964.42	964.56	966.93	970.2	972.33	972.92	972.27	971.91	973.24	975.8	978.55	980.42	980.69	980.34	980.65	982.26	985.28	988.46	990.33	990.04	987.51	985.2	985.54	987.61	989.69	990.82	990.5	989.16	987.78	988.33	992.25	996.69	998.43	998.2	997.63	997.12
03-a8599cf71fe84a9b0887af9aaf14b33b-RegA	925.71	911.75	904.14	901.4	902.11	904.85	908.5	912.11	915.2	917.53	919.21	920.68	923.22	927.69	932.2	934.66	935.02	934.07	933.64	935.18	937.25	938.13	938.39	939.25	942.3	948.29	953.98	956.05	955.72	955.31	956.58	960.24	963.23	962.86	962.98	967.57	972.53	973.15	972.14	973.42	976.3	979.02	980.99	982.07	982.62	983.25	984.85	988.07	991.82
03-a8599cf71fe84a9b0887af9aaf14b33b-RegB	919.45	920.72	921.95	923.64	926.26	929.76	931.94	931.21	930.67	933.29	936.68	938.2	940.18	944.59	946.57	942.33	940.08	947.44	956.24	957.26	955.12	956.27	959.15	960.86	962.15	964.22	966.07	966.72	968.17	972.17	975.78	976	975.32	976.85	979.62	981.73	982.26	981.21	981.66	985.94	989.13	986.51	984.52	990.01	996.62	996.7	994.99	997.79	1001.06
03-a8599cf71fe84a9b0887af9aaf14b33b-RegC	924.08	916.79	914.83	916.37	919.6	923.08	926.99	931.31	933.61	932.24	931.3	934.56	938.23	938.2	937.28	938.87	941.04	941.32	940.86	941.39	943.16	946.05	950.16	955.13	958.23	957.46	956.69	959.9	964.06	965.43	965.51	966.7	968.82	971.02	972.77	973.82	974.62	975.77	977.58	980.07	982.4	983.86	985.5	988.44	991.74	994.1	995.47	996.34	997.8
03-b8718626c67c2b7e9328e1349f333459-FixA	935.01	941.17	939.68	940.31	944.05	950.7	955.33	954.04	952.38	956.99	961.76	962.01	965.5	956.01	962.79	965.76	964.82	967.35	970.43	970.17	969.36	971.46	974.44	975.9	977.61	981.45	986.41	987.25	986.79	988.46	993.69	997.96	1002.67	1003.83	1005.68	1006.77	1008.87	1014.43	1019.64	1020.74	1019.8	1020.78	1023.18	1025.5	1026.91	1026.51	1026.26	1027.95	1030.73
03-b8718626c67c2b7e9328e1349f333459-FixB	969.23	968.21	966.61	975.65	971.81	966.56	983.9	984.19	985.14	992.54	988.24	991.03	994.35	998.75	997.74	990.42	1003.35	1004.77	1009.4	1007.04	1010.94	1013.47	1018.03	1014.45	1019.56	1026.37	1025.43	1025.83	1023.59	1015.89	1034.12	1033.6	1034.61	1033.84	1037.59	1040.83	1039.4	1039.59	1039.04	1041.04	1041.55	1042.18	1044.18	1045.97	1048	1049.21	1048.4	1051.38	1051.18
03-b8718626c67c2b7e9328e1349f333459-FixC	930.44	933.05	931.94	936.07	939.58	943.47	946.93	949.04	950.41	951.86	952.97	953.53	955.19	959.39	964.15	967.21	969.47	968.38	969.29	972.68	976.03	976.82	976.45	976.93	978.34	980.25	981.9	982.51	982.06	980.88	979.95	978.17	978.82	982.17	985.56	986.34	985.1	983.36	982.81	984.57	987.58	990.03	989.93	988.34	986.1	986.62	988.77	990.52	992.42
03-b8718626c67c2b7e9328e1349f333459-RegA	917.18	946.29	898.73	907.3	910.05	910.92	910.78	910.06	909.74	913.29	917.32	920.73	922.99	924.18	926.08	925.39	927.34	931.07	933.8	933.29	931.94	937.45	943	946.34	947.5	947.54	949.08	951.27	955.09	957.84	959.26	959.92	961.31	964.34	965.93	963.42	961.61	965.41	970.75	972.42	973.24	974.98	977.99	981.74	985.22	987.71	989.91	992.77	995.86
03-b8718626c67c2b7e9328e1349f333459-RegB	912.76	915.67	921.62	928.01	924.55	917.83	924.6	925.8	927.03	945.22	937.78	938.68	941.28	938.26	937.61	940.37	939.25	958.64	951.65	953.22	959.3	958.38	955.74	952.78	961.39	969.93	967.15	968.66	970.18	971.11	967.84	972.35	977.11	982.07	978.54	973.86	983.1	985.89	987.74	986.64	984.85	989.16	988.98	1003.73	994.75	993.97	994.86	995.31	996.58
03-b8718626c67c2b7e9328e1349f333459-RegC	918.82	932.1	920.24	924.07	924.7	924.47	923.46	921.82	923	926.97	930.82	929.53	927.94	931.15	935.47	936.47	937.03	940.53	944.14	945.81	945.97	946.78	947.25	946.34	946.44	949.7	952.91	952.79	952.16	956.58	961.69	964.72	967.2	971.17	972.86	974.16	975.4	977.12	978.72	979.47	979.97	980.79	980.98	983.37	985.25	988.07	991.94	996.51	1001.42
03-faff82990486fec835e5ac229c623bcb-FixA	912.38	911.33	911.87	913.36	915.16	916.66	917.49	917.82	919.81	924.94	929.68	930.72	931.01	933.96	938.16	941.5	944.41	947.78	951.67	955.95	960.39	964.7	968.18	970.37	972.48	975.62	978.49	979.74	980.47	981.96	983.32	983.51	983.81	985.54	987.51	988.35	989.27	991.52	993.12	992.2	991.42	993.76	997.16	998.91	1000.16	1002.59	1005.18	1006.56	1007.65
03-faff82990486fec835e5ac229c623bcb-FixB	895.29	898.14	899.93	901.64	904.24	908.27	912.49	915.57	917.78	919.66	921.13	922.3	924.63	929.02	932.63	932.75	931.53	931.69	933.05	934.84	937.1	939.95	942.95	945.66	948.11	950.55	953.35	956.72	959.88	962.08	963.71	965.29	966.44	966.69	966.55	966.71	967.5	969.04	970.91	972.71	974.77	977.36	979.28	979.48	979.71	981.85	984.74	986.76	988.45
03-faff82990486fec835e5ac229c623bcb-FixC	863.42	864.07	868.53	874.72	880.59	884.59	887.24	889.49	891.72	894.14	896.75	899.41	901.63	903.15	905.3	909.25	913.94	917.82	920.05	920.26	919.49	919.09	920.19	923.36	927.11	929.76	931.44	932.9	935.5	940.05	944.12	945.33	945.49	946.97	949.16	950.9	952.21	953.41	954.63	956.18	959.43	965.28	971.19	974.53	977.02	980.86	984.24	984.96	984.79
03-faff82990486fec835e5ac229c623bcb-RegA	832.31	798.03	788.49	793.24	801.84	806.17	807.53	808.94	810.63	812.27	814.06	816.19	818.11	819.63	822.71	828.82	834.91	837.86	839.36	841.73	844.67	847.11	848.03	847.15	847.5	851.76	856.94	859.58	860.86	862.77	865.31	867.87	869.6	870.04	870.69	872.92	875.08	875.43	876.11	879.55	884.53	889.01	892.09	893.58	894.72	896.92	900.23	904.16	907.71
03-faff82990486fec835e5ac229c623bcb-RegB	840.39	845.8	848.45	849.81	851.33	854.01	857	859.28	861.24	863.41	865.52	867.42	870.24	874.63	877.87	877.69	877.4	880.45	884.77	887.55	889.22	890.93	893.24	896.31	899.06	900.58	902.09	904.87	907.97	910.09	910.92	910.76	911.31	914	917.25	919.19	920.41	921.86	922.83	922.67	923.17	926.26	930.99	935.68	939.01	940.31	941.34	944	947.32
03-faff82990486fec835e5ac229c623bcb-RegC	830.41	828.91	830.03	832.86	836.49	840.06	842.78	844.43	846.81	851.39	856.02	858.43	859.81	861.81	864.41	867.05	868.95	869.63	870.29	872.18	874.98	877.82	879.38	879.25	881.27	888.64	896.5	899.58	900.51	903.07	906.52	909.23	911.32	913.3	915.25	917.2	919.6	922.56	924.1	922.78	922.41	926.74	932.13	934.27	935.55	939.19	942.82	943.53	943.7
03-d88801aa91153b0f3dfbb6e96a1e890c-FixA	909.9	910.94	913.45	916.43	918.86	919.82	918.64	915.83	916.49	924.39	932.93	935.34	935.04	936.75	939.58	941.75	944.07	947.54	951.11	953.74	956.83	961.96	968.66	975.54	979.63	978.84	977.02	978.34	981.42	983.67	984.25	983.26	983	985.35	987.59	986.97	986.51	989.66	994.16	996.66	996.37	993.92	993.1	997.3	1003.58	1007.95	1010.13	1010.84	1010.23
03-d88801aa91153b0f3dfbb6e96a1e890c-FixB	899.57	898.89	898.58	899.51	902.59	908.03	913.35	916.21	917.58	919.13	921.63	925.17	927.69	927.64	927.84	930.98	934.4	935.09	934.45	934.72	936.76	940.54	944.03	945.46	946.84	950.22	953.41	954.2	955.37	959.78	964.37	965.65	965.44	966.38	968.08	969.46	970.37	970.98	972.01	973.99	976.23	977.94	979.65	981.98	984.29	985.79	986.95	988.39	989.68
03-d88801aa91153b0f3dfbb6e96a1e890c-FixC	863.9	867.98	872.28	876.43	880.04	882.82	884.82	886.43	889.19	894.06	898.48	900.01	900.45	902.25	905.96	911.17	915.58	917.29	918.14	920.14	921.75	921.3	920.87	922.72	925.46	927.2	928.09	929.02	931.72	937.32	943.29	946.75	947.91	947.88	947.97	949.16	950.68	951.71	953.53	957.45	962.16	965.97	969.1	972.25	975.72	979.48	982.52	983.89	984.38
03-d88801aa91153b0f3dfbb6e96a1e890c-RegA	828.66	798.24	790.9	796.49	804.86	808.14	807.81	807.44	809.5	814.88	819.05	818.18	817.02	820.75	826.81	831.56	835.4	839.32	842.36	843.59	844.38	846.15	848.02	848.95	849.91	852.1	855.38	859.17	862.85	865.82	867.86	868.89	869.17	869.19	869.94	872.22	875.15	877.66	879.76	881.88	885.08	889.89	893.69	894.09	894.22	897.56	901.53	902.95	904.58
03-d88801aa91153b0f3dfbb6e96a1e890c-RegB	842.42	845.99	848.34	850.18	852.23	854.98	858.17	861.25	863.58	864.9	866.54	869.64	872.69	874.1	874.87	876.41	879.24	883.26	886.8	888.56	890.74	895.12	897.79	895.34	893.14	896.8	902.62	905.63	906.73	907.98	909.18	909.77	910.3	911.48	913.58	916.49	919.2	920.81	922.01	923.96	927.56	932.92	936.75	936.2	935.24	938.49	944.15	948.87	950.96
03-d88801aa91153b0f3dfbb6e96a1e890c-RegC	829.68	830.49	831.56	833.66	837.5	842.9	845.81	843.48	842.5	848.92	856.84	859.54	859.89	862.08	865.53	868.58	870.54	871.31	872.25	874.61	877.48	879.58	880.56	880.85	883.13	889.41	896.03	899.09	900.63	903.53	907.17	910.2	912.5	914.24	915.67	917.01	918.53	920.31	921.56	921.78	923.08	927.37	931.92	933.81	935.44	939.69	943.97	945.08	944.49
03-7d3ec2a875673920337f13dbca24957d-FixA	910.61	910.61	907.56	910.77	914.25	914.4	917.32	922.39	922.32	911.91	932.01	928.56	928.58	933.57	936.2	940.35	944.78	947.6	949.8	952.55	954.67	960.71	966.03	964.63	966.13	971.5	978.16	975.59	971.79	983.55	981.61	982.4	982.37	978.29	979.24	984.15	988.82	988.55	987.61	991.17	992.22	997.5	1000.11	999.32	999.56	1000.56	1000.89	1003.9	1008.51
03-7d3ec2a875673920337f13dbca24957d-FixB	891.67	889.5	897.29	903.92	907.52	907.31	907.04	908.81	912.97	917.26	921.02	924.02	926.91	926.41	926.47	927.08	928.75	931.77	934.92	936.72	936.3	938.94	941.72	946.85	952.29	955.74	954.88	955.85	956.65	955.21	954.11	956.38	959.32	961.99	964.31	966.63	968.8	970.48	971.46	971.56	973.04	974.56	976.73	979.97	983.23	985.38	987.12	989.45	990.04
03-7d3ec2a875673920337f13dbca24957d-FixC	857.9	864.74	867.57	892	882.52	875.74	882.67	886.55	889.27	889.72	890.4	893.94	899	903.42	905.27	903.85	906.33	912.31	920.81	918.6	917.78	918.62	917.95	924.51	924.97	927.54	931.94	936.48	938.14	939.57	941.14	940.31	942.86	945.28	946.87	947.78	948.82	953.55	957.47	958.93	957.94	955.23	969.35	971.56	974.3	975.37	977.66	979.43	982.95
03-7d3ec2a875673920337f13dbca24957d-RegA	830.52	912.9	785.3	810	799.09	797.57	802.62	807.68	809.98	809.06	809.18	814.03	819.35	820.16	822.9	823.92	825.87	830.88	838.19	840.67	843.05	843.75	845.88	850.75	854.36	852.86	853.38	855.91	859.93	864.04	862.64	862.24	863.4	866.15	870.81	872.39	873.39	876.61	879.9	880.43	881.25	880.93	883.01	890.1	896.84	899.34	900.07	902.73	905.55
03-7d3ec2a875673920337f13dbca24957d-RegB	828.9	835.68	846.43	849.68	852.6	853.6	853.92	855	857.19	860.16	862.88	864.33	864.94	866.55	869.95	876.03	880.9	881.23	880.82	883.68	887.25	888.61	891.02	897.82	904.72	906.94	904.32	903.21	903.71	905.06	907.71	911.98	915.62	916.46	915.8	915.66	916.43	918.05	920.59	923.51	927.42	926.97	926.42	930.33	935.97	939.43	940.75	941.42	944.01
03-7d3ec2a875673920337f13dbca24957d-RegC	831.41	832.4	830.5	833.11	833.16	831.73	833.63	841.84	847.97	844.5	851.06	852.04	856.4	858.26	858.32	858.71	860.94	865.55	870.04	871.88	872.3	873.42	876.96	880.98	880.82	894.5	889.57	892.99	900.07	904.17	906.65	906.97	908.68	911.03	913.75	916.52	918.69	916.56	916.38	920.09	921.76	938.92	933.89	934.79	936.8	933.86	930.87	933.97	939.31
03-187895eb56048a0b42a0eac0f769dbbb-FixA	nan	nan	nan	nan	nan	nan	nan	nan	nan	nan	nan	nan	nan	nan	nan	nan	nan	nan	nan	nan	nan	nan	nan	nan	nan	nan	nan	nan	nan	nan	nan	nan	nan	nan	nan	nan	nan	nan	nan	nan	nan	nan	nan	nan	nan	nan	nan	nan	nan
03-187895eb56048a0b42a0eac0f769dbbb-FixB	nan	nan	nan	nan	nan	nan	nan	nan	nan	nan	nan	nan	nan	nan	nan	nan	nan	nan	nan	nan	nan	nan	nan	nan	nan	nan	nan	nan	nan	nan	nan	nan	nan	nan	nan	nan	nan	nan	nan	nan	nan	nan	nan	nan	nan	nan	nan	nan	nan
03-187895eb56048a0b42a0eac0f769dbbb-FixC	nan	nan	nan	nan	nan	nan	nan	nan	nan	nan	nan	nan	nan	nan	nan	nan	nan	nan	nan	nan	nan	nan	nan	nan	nan	nan	nan	nan	nan	nan	nan	nan	nan	nan	nan	nan	nan	nan	nan	nan	nan	nan	nan	nan	nan	nan	nan	nan	nan
03-187895eb56048a0b42a0eac0f769dbbb-RegA	nan	nan	nan	nan	nan	nan	nan	nan	nan	nan	nan	nan	nan	nan	nan	nan	nan	nan	nan	nan	nan	nan	nan	nan	nan	nan	nan	nan	nan	nan	nan	nan	nan	nan	nan	nan	nan	nan	nan	nan	nan	nan	nan	nan	nan	nan	nan	nan	nan
03-187895eb56048a0b42a0eac0f769dbbb-RegB	nan	nan	nan	nan	nan	nan	nan	nan	nan	nan	nan	nan	nan	nan	nan	nan	nan	nan	nan	nan	nan	nan	nan	nan	nan	nan	nan	nan	nan	nan	nan	nan	nan	nan	nan	nan	nan	nan	nan	nan	nan	nan	nan	nan	nan	nan	nan	nan	nan
03-187895eb56048a0b42a0eac0f769dbbb-RegC	nan	nan	nan	nan	nan	nan	nan	nan	nan	nan	nan	nan	nan	nan	nan	nan	nan	nan	nan	nan	nan	nan	nan	nan	nan	nan	nan	nan	nan	nan	nan	nan	nan	nan	nan	nan	nan	nan	nan	nan	nan	nan	nan	nan	nan	nan	nan	nan	nan
03-a41134949b4afaaa14bc04259480fa0b-FixA	nan	nan	nan	nan	nan	nan	nan	nan	nan	nan	nan	nan	nan	nan	nan	nan	nan	nan	nan	nan	nan	nan	nan	nan	nan	nan	nan	nan	nan	nan	nan	nan	nan	nan	nan	nan	nan	nan	nan	nan	nan	nan	nan	nan	nan	nan	nan	nan	nan
03-a41134949b4afaaa14bc04259480fa0b-FixB	nan	nan	nan	nan	nan	nan	nan	nan	nan	nan	nan	nan	nan	nan	nan	nan	nan	nan	nan	nan	nan	nan	nan	nan	nan	nan	nan	nan	nan	nan	nan	nan	nan	nan	nan	nan	nan	nan	nan	nan	nan	nan	nan	nan	nan	nan	nan	nan	nan
03-a41134949b4afaaa14bc04259480fa0b-FixC	nan	nan	nan	nan	nan	nan	nan	nan	nan	nan	nan	nan	nan	nan	nan	nan	nan	nan	nan	nan	nan	nan	nan	nan	nan	nan	nan	nan	nan	nan	nan	nan	nan	nan	nan	nan	nan	nan	nan	nan	nan	nan	nan	nan	nan	nan	nan	nan	nan
03-a41134949b4afaaa14bc04259480fa0b-RegA	nan	nan	nan	nan	nan	nan	nan	nan	nan	nan	nan	nan	nan	nan	nan	nan	nan	nan	nan	nan	nan	nan	nan	nan	nan	nan	nan	nan	nan	nan	nan	nan	nan	nan	nan	nan	nan	nan	nan	nan	nan	nan	nan	nan	nan	nan	nan	nan	nan
03-a41134949b4afaaa14bc04259480fa0b-RegB	nan	nan	nan	nan	nan	nan	nan	nan	nan	nan	nan	nan	nan	nan	nan	nan	nan	nan	nan	nan	nan	nan	nan	nan	nan	nan	nan	nan	nan	nan	nan	nan	nan	nan	nan	nan	nan	nan	nan	nan	nan	nan	nan	nan	nan	nan	nan	nan	nan
03-a41134949b4afaaa14bc04259480fa0b-RegC	nan	nan	nan	nan	nan	nan	nan	nan	nan	nan	nan	nan	nan	nan	nan	nan	nan	nan	nan	nan	nan	nan	nan	nan	nan	nan	nan	nan	nan	nan	nan	nan	nan	nan	nan	nan	nan	nan	nan	nan	nan	nan	nan	nan	nan	nan	nan	nan	nan
03-b364d57a246c60000b8fe65c097f7950-FixA	nan	nan	nan	nan	nan	nan	nan	nan	nan	nan	nan	nan	nan	nan	nan	nan	nan	nan	nan	nan	nan	nan	nan	nan	nan	nan	nan	nan	nan	nan	nan	nan	nan	nan	nan	nan	nan	nan	nan	nan	nan	nan	nan	nan	nan	nan	nan	nan	nan
03-b364d57a246c60000b8fe65c097f7950-FixB	nan	nan	nan	nan	nan	nan	nan	nan	nan	nan	nan	nan	nan	nan	nan	nan	nan	nan	nan	nan	nan	nan	nan	nan	nan	nan	nan	nan	nan	nan	nan	nan	nan	nan	nan	nan	nan	nan	nan	nan	nan	nan	nan	nan	nan	nan	nan	nan	nan
03-b364d57a246c60000b8fe65c097f7950-FixC	nan	nan	nan	nan	nan	nan	nan	nan	nan	nan	nan	nan	nan	nan	nan	nan	nan	nan	nan	nan	nan	nan	nan	nan	nan	nan	nan	nan	nan	nan	nan	nan	nan	nan	nan	nan	nan	nan	nan	nan	nan	nan	nan	nan	nan	nan	nan	nan	nan
03-b364d57a246c60000b8fe65c097f7950-RegA	nan	nan	nan	nan	nan	nan	nan	nan	nan	nan	nan	nan	nan	nan	nan	nan	nan	nan	nan	nan	nan	nan	nan	nan	nan	nan	nan	nan	nan	nan	nan	nan	nan	nan	nan	nan	nan	nan	nan	nan	nan	nan	nan	nan	nan	nan	nan	nan	nan
03-b364d57a246c60000b8fe65c097f7950-RegB	nan	nan	nan	nan	nan	nan	nan	nan	nan	nan	nan	nan	nan	nan	nan	nan	nan	nan	nan	nan	nan	nan	nan	nan	nan	nan	nan	nan	nan	nan	nan	nan	nan	nan	nan	nan	nan	nan	nan	nan	nan	nan	nan	nan	nan	nan	nan	nan	nan
03-b364d57a246c60000b8fe65c097f7950-RegC	nan	nan	nan	nan	nan	nan	nan	nan	nan	nan	nan	nan	nan	nan	nan	nan	nan	nan	nan	nan	nan	nan	nan	nan	nan	nan	nan	nan	nan	nan	nan	nan	nan	nan	nan	nan	nan	nan	nan	nan	nan	nan	nan	nan	nan	nan	nan	nan	nan
03-d1caf2f33ebc9081c14cec776df67c33-FixA	nan	nan	nan	nan	nan	nan	nan	nan	nan	nan	nan	nan	nan	nan	nan	nan	nan	nan	nan	nan	nan	nan	nan	nan	nan	nan	nan	nan	nan	nan	nan	nan	nan	nan	nan	nan	nan	nan	nan	nan	nan	nan	nan	nan	nan	nan	nan	nan	nan
03-d1caf2f33ebc9081c14cec776df67c33-FixB	nan	nan	nan	nan	nan	nan	nan	nan	nan	nan	nan	nan	nan	nan	nan	nan	nan	nan	nan	nan	nan	nan	nan	nan	nan	nan	nan	nan	nan	nan	nan	nan	nan	nan	nan	nan	nan	nan	nan	nan	nan	nan	nan	nan	nan	nan	nan	nan	nan
03-d1caf2f33ebc9081c14cec776df67c33-FixC	nan	nan	nan	nan	nan	nan	nan	nan	nan	nan	nan	nan	nan	nan	nan	nan	nan	nan	nan	nan	nan	nan	nan	nan	nan	nan	nan	nan	nan	nan	nan	nan	nan	nan	nan	nan	nan	nan	nan	nan	nan	nan	nan	nan	nan	nan	nan	nan	nan
03-d1caf2f33ebc9081c14cec776df67c33-RegA	nan	nan	nan	nan	nan	nan	nan	nan	nan	nan	nan	nan	nan	nan	nan	nan	nan	nan	nan	nan	nan	nan	nan	nan	nan	nan	nan	nan	nan	nan	nan	nan	nan	nan	nan	nan	nan	nan	nan	nan	nan	nan	nan	nan	nan	nan	nan	nan	nan
03-d1caf2f33ebc9081c14cec776df67c33-RegB	nan	nan	nan	nan	nan	nan	nan	nan	nan	nan	nan	nan	nan	nan	nan	nan	nan	nan	nan	nan	nan	nan	nan	nan	nan	nan	nan	nan	nan	nan	nan	nan	nan	nan	nan	nan	nan	nan	nan	nan	nan	nan	nan	nan	nan	nan	nan	nan	nan
03-d1caf2f33ebc9081c14cec776df67c33-RegC	nan	nan	nan	nan	nan	nan	nan	nan	nan	nan	nan	nan	nan	nan	nan	nan	nan	nan	nan	nan	nan	nan	nan	nan	nan	nan	nan	nan	nan	nan	nan	nan	nan	nan	nan	nan	nan	nan	nan	nan	nan	nan	nan	nan	nan	nan	nan	nan	nan
03-6ca77fdca742c83dc3556ff2362a6790-FixA	nan	nan	nan	nan	nan	nan	nan	nan	nan	nan	nan	nan	nan	nan	nan	nan	nan	nan	nan	nan	nan	nan	nan	nan	nan	nan	nan	nan	nan	nan	nan	nan	nan	nan	nan	nan	nan	nan	nan	nan	nan	nan	nan	nan	nan	nan	nan	nan	nan
03-6ca77fdca742c83dc3556ff2362a6790-FixB	nan	nan	nan	nan	nan	nan	nan	nan	nan	nan	nan	nan	nan	nan	nan	nan	nan	nan	nan	nan	nan	nan	nan	nan	nan	nan	nan	nan	nan	nan	nan	nan	nan	nan	nan	nan	nan	nan	nan	nan	nan	nan	nan	nan	nan	nan	nan	nan	nan
03-6ca77fdca742c83dc3556ff2362a6790-FixC	nan	nan	nan	nan	nan	nan	nan	nan	nan	nan	nan	nan	nan	nan	nan	nan	nan	nan	nan	nan	nan	nan	nan	nan	nan	nan	nan	nan	nan	nan	nan	nan	nan	nan	nan	nan	nan	nan	nan	nan	nan	nan	nan	nan	nan	nan	nan	nan	nan
03-6ca77fdca742c83dc3556ff2362a6790-RegA	nan	nan	nan	nan	nan	nan	nan	nan	nan	nan	nan	nan	nan	nan	nan	nan	nan	nan	nan	nan	nan	nan	nan	nan	nan	nan	nan	nan	nan	nan	nan	nan	nan	nan	nan	nan	nan	nan	nan	nan	nan	nan	nan	nan	nan	nan	nan	nan	nan
03-6ca77fdca742c83dc3556ff2362a6790-RegB	nan	nan	nan	nan	nan	nan	nan	nan	nan	nan	nan	nan	nan	nan	nan	nan	nan	nan	nan	nan	nan	nan	nan	nan	nan	nan	nan	nan	nan	nan	nan	nan	nan	nan	nan	nan	nan	nan	nan	nan	nan	nan	nan	nan	nan	nan	nan	nan	nan
03-6ca77fdca742c83dc3556ff2362a6790-RegC	nan	nan	nan	nan	nan	nan	nan	nan	nan	nan	nan	nan	nan	nan	nan	nan	nan	nan	nan	nan	nan	nan	nan	nan	nan	nan	nan	nan	nan	nan	nan	nan	nan	nan	nan	nan	nan	nan	nan	nan	nan	nan	nan	nan	nan	nan	nan	nan	nan
03-33e2f5ba7ca1eaf6cd2db2373a446657-FixA	nan	nan	nan	nan	nan	nan	nan	nan	nan	nan	nan	nan	nan	nan	nan	nan	nan	nan	nan	nan	nan	nan	nan	nan	nan	nan	nan	nan	nan	nan	nan	nan	nan	nan	nan	nan	nan	nan	nan	nan	nan	nan	nan	nan	nan	nan	nan	nan	nan
03-33e2f5ba7ca1eaf6cd2db2373a446657-FixB	nan	nan	nan	nan	nan	nan	nan	nan	nan	nan	nan	nan	nan	nan	nan	nan	nan	nan	nan	nan	nan	nan	nan	nan	nan	nan	nan	nan	nan	nan	nan	nan	nan	nan	nan	nan	nan	nan	nan	nan	nan	nan	nan	nan	nan	nan	nan	nan	nan
03-33e2f5ba7ca1eaf6cd2db2373a446657-FixC	nan	nan	nan	nan	nan	nan	nan	nan	nan	nan	nan	nan	nan	nan	nan	nan	nan	nan	nan	nan	nan	nan	nan	nan	nan	nan	nan	nan	nan	nan	nan	nan	nan	nan	nan	nan	nan	nan	nan	nan	nan	nan	nan	nan	nan	nan	nan	nan	nan
03-33e2f5ba7ca1eaf6cd2db2373a446657-RegA	nan	nan	nan	nan	nan	nan	nan	nan	nan	nan	nan	nan	nan	nan	nan	nan	nan	nan	nan	nan	nan	nan	nan	nan	nan	nan	nan	nan	nan	nan	nan	nan	nan	nan	nan	nan	nan	nan	nan	nan	nan	nan	nan	nan	nan	nan	nan	nan	nan
03-33e2f5ba7ca1eaf6cd2db2373a446657-RegB	nan	nan	nan	nan	nan	nan	nan	nan	nan	nan	nan	nan	nan	nan	nan	nan	nan	nan	nan	nan	nan	nan	nan	nan	nan	nan	nan	nan	nan	nan	nan	nan	nan	nan	nan	nan	nan	nan	nan	nan	nan	nan	nan	nan	nan	nan	nan	nan	nan
03-33e2f5ba7ca1eaf6cd2db2373a446657-RegC	nan	nan	nan	nan	nan	nan	nan	nan	nan	nan	nan	nan	nan	nan	nan	nan	nan	nan	nan	nan	nan	nan	nan	nan	nan	nan	nan	nan	nan	nan	nan	nan	nan	nan	nan	nan	nan	nan	nan	nan	nan	nan	nan	nan	nan	nan	nan	nan	nan
03-2b4976ef8e1e93cc1253ef15993fff8e-FixA	nan	nan	nan	nan	nan	nan	nan	nan	nan	nan	nan	nan	nan	nan	nan	nan	nan	nan	nan	nan	nan	nan	nan	nan	nan	nan	nan	nan	nan	nan	nan	nan	nan	nan	nan	nan	nan	nan	nan	nan	nan	nan	nan	nan	nan	nan	nan	nan	nan
03-2b4976ef8e1e93cc1253ef15993fff8e-FixB	nan	nan	nan	nan	nan	nan	nan	nan	nan	nan	nan	nan	nan	nan	nan	nan	nan	nan	nan	nan	nan	nan	nan	nan	nan	nan	nan	nan	nan	nan	nan	nan	nan	nan	nan	nan	nan	nan	nan	nan	nan	nan	nan	nan	nan	nan	nan	nan	nan
03-2b4976ef8e1e93cc1253ef15993fff8e-FixC	nan	nan	nan	nan	nan	nan	nan	nan	nan	nan	nan	nan	nan	nan	nan	nan	nan	nan	nan	nan	nan	nan	nan	nan	nan	nan	nan	nan	nan	nan	nan	nan	nan	nan	nan	nan	nan	nan	nan	nan	nan	nan	nan	nan	nan	nan	nan	nan	nan
03-2b4976ef8e1e93cc1253ef15993fff8e-RegA	nan	nan	nan	nan	nan	nan	nan	nan	nan	nan	nan	nan	nan	nan	nan	nan	nan	nan	nan	nan	nan	nan	nan	nan	nan	nan	nan	nan	nan	nan	nan	nan	nan	nan	nan	nan	nan	nan	nan	nan	nan	nan	nan	nan	nan	nan	nan	nan	nan
03-2b4976ef8e1e93cc1253ef15993fff8e-RegB	nan	nan	nan	nan	nan	nan	nan	nan	nan	nan	nan	nan	nan	nan	nan	nan	nan	nan	nan	nan	nan	nan	nan	nan	nan	nan	nan	nan	nan	nan	nan	nan	nan	nan	nan	nan	nan	nan	nan	nan	nan	nan	nan	nan	nan	nan	nan	nan	nan
03-2b4976ef8e1e93cc1253ef15993fff8e-RegC	nan	nan	nan	nan	nan	nan	nan	nan	nan	nan	nan	nan	nan	nan	nan	nan	nan	nan	nan	nan	nan	nan	nan	nan	nan	nan	nan	nan	nan	nan	nan	nan	nan	nan	nan	nan	nan	nan	nan	nan	nan	nan	nan	nan	nan	nan	nan	nan	nan
03-9b927cee8bd34bda02f6e48a2e9102ed-FixA	nan	nan	nan	nan	nan	nan	nan	nan	nan	nan	nan	nan	nan	nan	nan	nan	nan	nan	nan	nan	nan	nan	nan	nan	nan	nan	nan	nan	nan	nan	nan	nan	nan	nan	nan	nan	nan	nan	nan	nan	nan	nan	nan	nan	nan	nan	nan	nan	nan
03-9b927cee8bd34bda02f6e48a2e9102ed-FixB	nan	nan	nan	nan	nan	nan	nan	nan	nan	nan	nan	nan	nan	nan	nan	nan	nan	nan	nan	nan	nan	nan	nan	nan	nan	nan	nan	nan	nan	nan	nan	nan	nan	nan	nan	nan	nan	nan	nan	nan	nan	nan	nan	nan	nan	nan	nan	nan	nan
03-9b927cee8bd34bda02f6e48a2e9102ed-FixC	nan	nan	nan	nan	nan	nan	nan	nan	nan	nan	nan	nan	nan	nan	nan	nan	nan	nan	nan	nan	nan	nan	nan	nan	nan	nan	nan	nan	nan	nan	nan	nan	nan	nan	nan	nan	nan	nan	nan	nan	nan	nan	nan	nan	nan	nan	nan	nan	nan
03-9b927cee8bd34bda02f6e48a2e9102ed-RegA	nan	nan	nan	nan	nan	nan	nan	nan	nan	nan	nan	nan	nan	nan	nan	nan	nan	nan	nan	nan	nan	nan	nan	nan	nan	nan	nan	nan	nan	nan	nan	nan	nan	nan	nan	nan	nan	nan	nan	nan	nan	nan	nan	nan	nan	nan	nan	nan	nan
03-9b927cee8bd34bda02f6e48a2e9102ed-RegB	nan	nan	nan	nan	nan	nan	nan	nan	nan	nan	nan	nan	nan	nan	nan	nan	nan	nan	nan	nan	nan	nan	nan	nan	nan	nan	nan	nan	nan	nan	nan	nan	nan	nan	nan	nan	nan	nan	nan	nan	nan	nan	nan	nan	nan	nan	nan	nan	nan
03-9b927cee8bd34bda02f6e48a2e9102ed-RegC	nan	nan	nan	nan	nan	nan	nan	nan	nan	nan	nan	nan	nan	nan	nan	nan	nan	nan	nan	nan	nan	nan	nan	nan	nan	nan	nan	nan	nan	nan	nan	nan	nan	nan	nan	nan	nan	nan	nan	nan	nan	nan	nan	nan	nan	nan	nan	nan	nan
03-7cb4805f65b89ec73beb78c46635ea68-FixA	nan	nan	nan	nan	nan	nan	nan	nan	nan	nan	nan	nan	nan	nan	nan	nan	nan	nan	nan	nan	nan	nan	nan	nan	nan	nan	nan	nan	nan	nan	nan	nan	nan	nan	nan	nan	nan	nan	nan	nan	nan	nan	nan	nan	nan	nan	nan	nan	nan
03-7cb4805f65b89ec73beb78c46635ea68-FixB	nan	nan	nan	nan	nan	nan	nan	nan	nan	nan	nan	nan	nan	nan	nan	nan	nan	nan	nan	nan	nan	nan	nan	nan	nan	nan	nan	nan	nan	nan	nan	nan	nan	nan	nan	nan	nan	nan	nan	nan	nan	nan	nan	nan	nan	nan	nan	nan	nan
03-7cb4805f65b89ec73beb78c46635ea68-FixC	nan	nan	nan	nan	nan	nan	nan	nan	nan	nan	nan	nan	nan	nan	nan	nan	nan	nan	nan	nan	nan	nan	nan	nan	nan	nan	nan	nan	nan	nan	nan	nan	nan	nan	nan	nan	nan	nan	nan	nan	nan	nan	nan	nan	nan	nan	nan	nan	nan
03-7cb4805f65b89ec73beb78c46635ea68-RegA	nan	nan	nan	nan	nan	nan	nan	nan	nan	nan	nan	nan	nan	nan	nan	nan	nan	nan	nan	nan	nan	nan	nan	nan	nan	nan	nan	nan	nan	nan	nan	nan	nan	nan	nan	nan	nan	nan	nan	nan	nan	nan	nan	nan	nan	nan	nan	nan	nan
03-7cb4805f65b89ec73beb78c46635ea68-RegB	nan	nan	nan	nan	nan	nan	nan	nan	nan	nan	nan	nan	nan	nan	nan	nan	nan	nan	nan	nan	nan	nan	nan	nan	nan	nan	nan	nan	nan	nan	nan	nan	nan	nan	nan	nan	nan	nan	nan	nan	nan	nan	nan	nan	nan	nan	nan	nan	nan
03-7cb4805f65b89ec73beb78c46635ea68-RegC	nan	nan	nan	nan	nan	nan	nan	nan	nan	nan	nan	nan	nan	nan	nan	nan	nan	nan	nan	nan	nan	nan	nan	nan	nan	nan	nan	nan	nan	nan	nan	nan	nan	nan	nan	nan	nan	nan	nan	nan	nan	nan	nan	nan	nan	nan	nan	nan	nan
03-b21d5f64136e4e28b2a984ecc9d42f9a-FixA	nan	nan	nan	nan	nan	nan	nan	nan	nan	nan	nan	nan	nan	nan	nan	nan	nan	nan	nan	nan	nan	nan	nan	nan	nan	nan	nan	nan	nan	nan	nan	nan	nan	nan	nan	nan	nan	nan	nan	nan	nan	nan	nan	nan	nan	nan	nan	nan	nan
03-b21d5f64136e4e28b2a984ecc9d42f9a-FixB	nan	nan	nan	nan	nan	nan	nan	nan	nan	nan	nan	nan	nan	nan	nan	nan	nan	nan	nan	nan	nan	nan	nan	nan	nan	nan	nan	nan	nan	nan	nan	nan	nan	nan	nan	nan	nan	nan	nan	nan	nan	nan	nan	nan	nan	nan	nan	nan	nan
03-b21d5f64136e4e28b2a984ecc9d42f9a-FixC	nan	nan	nan	nan	nan	nan	nan	nan	nan	nan	nan	nan	nan	nan	nan	nan	nan	nan	nan	nan	nan	nan	nan	nan	nan	nan	nan	nan	nan	nan	nan	nan	nan	nan	nan	nan	nan	nan	nan	nan	nan	nan	nan	nan	nan	nan	nan	nan	nan
03-b21d5f64136e4e28b2a984ecc9d42f9a-RegA	nan	nan	nan	nan	nan	nan	nan	nan	nan	nan	nan	nan	nan	nan	nan	nan	nan	nan	nan	nan	nan	nan	nan	nan	nan	nan	nan	nan	nan	nan	nan	nan	nan	nan	nan	nan	nan	nan	nan	nan	nan	nan	nan	nan	nan	nan	nan	nan	nan
03-b21d5f64136e4e28b2a984ecc9d42f9a-RegB	nan	nan	nan	nan	nan	nan	nan	nan	nan	nan	nan	nan	nan	nan	nan	nan	nan	nan	nan	nan	nan	nan	nan	nan	nan	nan	nan	nan	nan	nan	nan	nan	nan	nan	nan	nan	nan	nan	nan	nan	nan	nan	nan	nan	nan	nan	nan	nan	nan
03-b21d5f64136e4e28b2a984ecc9d42f9a-RegC	nan	nan	nan	nan	nan	nan	nan	nan	nan	nan	nan	nan	nan	nan	nan	nan	nan	nan	nan	nan	nan	nan	nan	nan	nan	nan	nan	nan	nan	nan	nan	nan	nan	nan	nan	nan	nan	nan	nan	nan	nan	nan	nan	nan	nan	nan	nan	nan	nan
03-55ef83682998723a355a669b8bb122b2-FixA	nan	nan	nan	nan	nan	nan	nan	nan	nan	nan	nan	nan	nan	nan	nan	nan	nan	nan	nan	nan	nan	nan	nan	nan	nan	nan	nan	nan	nan	nan	nan	nan	nan	nan	nan	nan	nan	nan	nan	nan	nan	nan	nan	nan	nan	nan	nan	nan	nan
03-55ef83682998723a355a669b8bb122b2-FixB	nan	nan	nan	nan	nan	nan	nan	nan	nan	nan	nan	nan	nan	nan	nan	nan	nan	nan	nan	nan	nan	nan	nan	nan	nan	nan	nan	nan	nan	nan	nan	nan	nan	nan	nan	nan	nan	nan	nan	nan	nan	nan	nan	nan	nan	nan	nan	nan	nan
03-55ef83682998723a355a669b8bb122b2-FixC	nan	nan	nan	nan	nan	nan	nan	nan	nan	nan	nan	nan	nan	nan	nan	nan	nan	nan	nan	nan	nan	nan	nan	nan	nan	nan	nan	nan	nan	nan	nan	nan	nan	nan	nan	nan	nan	nan	nan	nan	nan	nan	nan	nan	nan	nan	nan	nan	nan
03-55ef83682998723a355a669b8bb122b2-RegA	nan	nan	nan	nan	nan	nan	nan	nan	nan	nan	nan	nan	nan	nan	nan	nan	nan	nan	nan	nan	nan	nan	nan	nan	nan	nan	nan	nan	nan	nan	nan	nan	nan	nan	nan	nan	nan	nan	nan	nan	nan	nan	nan	nan	nan	nan	nan	nan	nan
03-55ef83682998723a355a669b8bb122b2-RegB	nan	nan	nan	nan	nan	nan	nan	nan	nan	nan	nan	nan	nan	nan	nan	nan	nan	nan	nan	nan	nan	nan	nan	nan	nan	nan	nan	nan	nan	nan	nan	nan	nan	nan	nan	nan	nan	nan	nan	nan	nan	nan	nan	nan	nan	nan	nan	nan	nan
03-55ef83682998723a355a669b8bb122b2-RegC	nan	nan	nan	nan	nan	nan	nan	nan	nan	nan	nan	nan	nan	nan	nan	nan	nan	nan	nan	nan	nan	nan	nan	nan	nan	nan	nan	nan	nan	nan	nan	nan	nan	nan	nan	nan	nan	nan	nan	nan	nan	nan	nan	nan	nan	nan	nan	nan	nan
03-e466f2f05069ade3ffc783f8031088f8-FixA	nan	nan	nan	nan	nan	nan	nan	nan	nan	nan	nan	nan	nan	nan	nan	nan	nan	nan	nan	nan	nan	nan	nan	nan	nan	nan	nan	nan	nan	nan	nan	nan	nan	nan	nan	nan	nan	nan	nan	nan	nan	nan	nan	nan	nan	nan	nan	nan	nan
03-e466f2f05069ade3ffc783f8031088f8-FixB	nan	nan	nan	nan	nan	nan	nan	nan	nan	nan	nan	nan	nan	nan	nan	nan	nan	nan	nan	nan	nan	nan	nan	nan	nan	nan	nan	nan	nan	nan	nan	nan	nan	nan	nan	nan	nan	nan	nan	nan	nan	nan	nan	nan	nan	nan	nan	nan	nan
03-e466f2f05069ade3ffc783f8031088f8-FixC	nan	nan	nan	nan	nan	nan	nan	nan	nan	nan	nan	nan	nan	nan	nan	nan	nan	nan	nan	nan	nan	nan	nan	nan	nan	nan	nan	nan	nan	nan	nan	nan	nan	nan	nan	nan	nan	nan	nan	nan	nan	nan	nan	nan	nan	nan	nan	nan	nan
03-e466f2f05069ade3ffc783f8031088f8-RegA	nan	nan	nan	nan	nan	nan	nan	nan	nan	nan	nan	nan	nan	nan	nan	nan	nan	nan	nan	nan	nan	nan	nan	nan	nan	nan	nan	nan	nan	nan	nan	nan	nan	nan	nan	nan	nan	nan	nan	nan	nan	nan	nan	nan	nan	nan	nan	nan	nan
03-e466f2f05069ade3ffc783f8031088f8-RegB	nan	nan	nan	nan	nan	nan	nan	nan	nan	nan	nan	nan	nan	nan	nan	nan	nan	nan	nan	nan	nan	nan	nan	nan	nan	nan	nan	nan	nan	nan	nan	nan	nan	nan	nan	nan	nan	nan	nan	nan	nan	nan	nan	nan	nan	nan	nan	nan	nan
03-e466f2f05069ade3ffc783f8031088f8-RegC	nan	nan	nan	nan	nan	nan	nan	nan	nan	nan	nan	nan	nan	nan	nan	nan	nan	nan	nan	nan	nan	nan	nan	nan	nan	nan	nan	nan	nan	nan	nan	nan	nan	nan	nan	nan	nan	nan	nan	nan	nan	nan	nan	nan	nan	nan	nan	nan	nan
03-7dc8d8816f2afbebf8069c1b8e736e35-FixA	754.04	759.86	764.8	769.23	773.51	777.73	780.89	782.26	783.42	786.03	789.4	792.43	794.65	795.92	796.82	798.1	800.56	804.51	808.27	810.27	811.68	814.13	818.03	823.06	827.05	828.17	828.3	829.84	832.95	836.96	839.98	840.57	840.74	842.59	844.2	843.44	842.55	844.25	847.5	850.51	852.88	854.62	855.9	857.01	858.67	861.41	864.21	865.98	867.28
03-7dc8d8816f2afbebf8069c1b8e736e35-FixB	876.99	873.74	874.39	877.45	881.41	884.94	887.36	888.48	889.35	891.11	893.94	897.56	900.74	902.42	902.99	903.15	903.03	902.86	903.75	906.72	911.13	915.87	919.59	921.51	923.59	927.62	931.25	932.07	932.3	934.62	938.03	940.8	942.81	944.45	946.52	949.43	951.41	950.89	950.13	951.95	956.48	962.75	968.25	970.73	971.61	972.77	973.32	972.22	971.67
03-7dc8d8816f2afbebf8069c1b8e736e35-FixC	847.6	844.9	852.6	864.35	873.79	876.56	876.45	877.86	879.3	878.96	880.03	885.28	890.37	890.81	889.22	889.27	891.19	894.15	896.82	898.26	899.81	902.72	904.96	904.63	904.02	905.71	908.43	910.45	912.83	916.77	920.95	923.69	925	925.51	926.46	928.79	931.28	932.58	933.64	935.72	938.28	940.53	942.68	945.04	947.01	948.04	949.03	951	953.33
03-7dc8d8816f2afbebf8069c1b8e736e35-RegA	763.07	765.21	765.36	764.71	764.45	765.44	767.19	769.01	770.96	773.12	774.91	775.88	776.68	777.99	779.3	780.03	780.45	780.98	781.63	782.36	783.26	784.44	786.22	788.73	791.32	793.32	795.16	797.5	800.69	804.7	808.25	810.17	811.38	812.97	814.33	814.85	816.22	819.86	822.81	822.14	820.92	822.75	825.52	826.33	826.25	827.15	829.04	831.5	834.79
03-7dc8d8816f2afbebf8069c1b8e736e35-RegB	841	860.67	871.66	876.04	875.92	873.6	872.43	874.94	879.5	883.71	886.43	887.23	887.25	887.75	889.01	890.97	893.44	896.07	898.21	899.38	900.42	902.2	904.47	906.63	907.86	907.83	908.51	911.54	914.27	914.01	913.23	915.02	918.79	922.95	925.98	926.94	927.53	929.51	931.74	932.78	933.54	935.41	938.51	942.42	945.75	947.26	947.67	948.14	949.16
03-7dc8d8816f2afbebf8069c1b8e736e35-RegC	769.92	783.7	789.71	791.45	792.45	795.15	797.67	798.06	798.7	801.96	805.6	807.13	808.09	810.41	813.45	816.07	817.94	819.09	820.13	821.56	822.95	823.97	825.78	829.31	832.57	833.47	832.82	832.11	832.31	834.03	836.89	840.19	843.08	844.96	846.58	848.76	851.02	852.68	853.96	855.26	856.45	857.55	859.89	864.59	869.92	873.76	876.14	877.77	879.64
03-ac312c385f4bc45d2747ec4ad26abe04-FixA	758.35	762.63	765.41	767.69	770.5	774.51	779.08	783.34	786.93	789.61	790.97	791.01	791.67	794.51	797.54	798.62	798.91	800.24	803.69	809.45	814.9	817.81	820.87	826.52	830.24	827.93	825.51	829.27	834.83	836.74	837.89	841.84	844.81	842.8	840.04	841.48	844.46	845.27	845.15	846.47	850.13	855.93	860.57	861.13	860.74	863.29	867.87	872.16	874.03
03-ac312c385f4bc45d2747ec4ad26abe04-FixB	873.81	873.02	872.72	873.69	876.69	881.94	887.49	891.39	893.97	896.09	898.46	901.41	903.92	904.99	905.2	905.42	906.12	907.48	908.88	909.9	911.61	914.95	918.32	920.26	922.92	928.35	933.86	936.37	937.05	937.85	939.22	941.13	943.34	945.59	947.73	949.64	951.2	952.26	952.73	953.09	956.24	964.31	972.53	975.48	974.51	972.73	972.47	974.92	977.13
03-ac312c385f4bc45d2747ec4ad26abe04-FixC	845.64	845.26	854.45	866.48	874.64	874.72	872.61	874.77	879.15	882.47	885.13	887.96	889.55	888.74	887.73	888.97	892.1	895.9	898.67	899.29	899.79	902.26	905.45	907.62	908.67	908.92	908.54	908.16	910.76	918.19	924.51	923.97	921.5	923.11	925.97	926.23	926.56	930.28	935	937.64	939.58	942.75	945.72	946.72	947.08	948.49	950.07	950.74	952.33
03-ac312c385f4bc45d2747ec4ad26abe04-RegA	762.97	762.83	765.23	768.23	769.91	769.24	769.01	771.65	774.46	774.5	773.36	773.45	775.69	780.12	784.71	787.14	786.44	782.73	779.61	780.34	782.96	784.85	786.55	789.2	792.84	796.91	799.38	798.87	798.77	802.47	807.55	810.84	813.02	815.51	818.03	819.9	820.87	820.96	820.78	821.18	823.14	826.99	829.83	829.1	828.08	830.48	834.02	835.52	836.45
03-ac312c385f4bc45d2747ec4ad26abe04-RegB	838.48	861.25	871.79	874.73	874.68	875.25	875.98	876.1	877.72	882.46	886.74	887.18	886.83	889.07	891.81	892.58	893.56	896.93	899.79	899.41	899.45	903.4	906.33	903.58	901.26	905.82	912.11	913.67	912.39	911.87	912.97	915.68	919.48	923.62	927.07	929.02	930.18	931.58	933.8	936.98	939.78	940.85	940.83	940.79	941.05	941.74	943.29	946.03	949.44
03-ac312c385f4bc45d2747ec4ad26abe04-RegC	769.18	784.06	788.35	787.66	787.55	791.8	796.81	798.55	799	801.01	804.85	809.79	813.71	814.97	815.33	816.86	819.02	820.71	821.32	820.86	821.49	824.85	827.69	827.01	826.32	829.39	833.02	833.41	832.63	833.65	836.45	840.07	843.29	845.17	846.44	848.04	849.52	850.4	851.95	855.12	857.17	855.83	856.13	863.01	871.21	874.24	874.4	875.81	878.96
03-d07fa3e9d1e033687b2d5bf552a7cc54-FixA	757.03	758.5	762.37	767.23	771.72	778.97	776.4	775.94	776.33	771.05	787.89	787.91	788.09	787.07	790.88	796.26	801.22	803.68	811.9	811.84	812.72	815.07	815.85	812.88	812.9	820.72	829.61	830.96	828.91	829.58	832.05	834.14	833.58	836.32	840.08	841.99	842.46	842.54	846.04	848.34	848.91	848	848.72	853.67	859	858.87	856.64	855.72	857.71
03-d07fa3e9d1e033687b2d5bf552a7cc54-FixB	869.16	873.2	872.84	880.43	885.05	887.86	879.88	886.44	894.6	895.67	895.45	893.84	893.12	895.32	899.52	904.09	903.5	902.32	900.02	904.33	906.48	906.68	907.87	912.29	915.83	914.62	928.67	931.13	936.02	938.68	939.69	940.8	942.4	944.3	945.89	946.84	949.1	948.57	948.85	969.83	962.16	947.8	968.87	963.43	963.53	964.14	967.71	970.23	972.42
03-d07fa3e9d1e033687b2d5bf552a7cc54-FixC	845.63	854.08	842.56	889.13	871.53	868.68	875.94	877.41	876.63	878.69	879.99	876.96	875.32	880.73	888.37	892.12	892.11	890.39	889.99	892.94	895.92	895.6	895.2	898.41	903	906.09	908.8	912.2	912.27	924.05	916.46	917.14	921.2	921.97	924.61	928.47	932.07	933.5	934.14	935.87	937.79	938.82	940.15	936.79	940.54	944.19	947.72	951.2	953.37
03-d07fa3e9d1e033687b2d5bf552a7cc54-RegA	765.99	764.59	762.67	760.92	760.1	764.24	767.21	767.21	766.92	769.2	773.01	776.42	777.85	774.42	770.83	770	772.6	778.09	782.87	783.75	782.54	781.78	785.53	787.57	788.57	789.7	792.63	797.99	802.13	802.73	802.44	805.54	810.49	810.42	810.57	812.2	813.91	814.21	815.45	819.74	823.05	821.4	821	826.17	832.49	834.43	834.24	835.49	836.52
03-d07fa3e9d1e033687b2d5bf552a7cc54-RegB	835.14	800.57	876.45	869.73	870.54	872.88	873.93	877.69	877.89	881.12	886.3	885.65	886.6	884.48	886.88	890.52	893.47	893.86	895.25	900.85	900.37	899.11	898.34	903.41	908.96	908.91	906.38	906.26	909.28	914.53	918.65	918.62	915.52	919.4	918.35	920.84	924.52	926.58	927.55	928.76	930.63	933.12	935.47	937	938.85	942.07	946.51	949.68	951.64
03-d07fa3e9d1e033687b2d5bf552a7cc54-RegC	767.45	748.66	787.53	787.08	792.58	792.01	790.88	795.14	800.45	801.56	800.47	800.39	801.91	804.71	807.7	809.94	812.3	815.85	820.59	826.01	827.16	825.97	824.49	824.83	825.43	824.61	824.82	828.32	832.08	836.9	838.77	839.41	840.83	844.63	846.7	847.86	849.04	851.45	853.57	854.05	855.76	860.95	868.15	866.44	862.75	865.75	873.06	876.4	877.77
03-5a454a4c569343dfbcf8d80ed5390f5e-FixA	nan	nan	nan	nan	nan	nan	nan	nan	nan	nan	nan	nan	nan	nan	nan	nan	nan	nan	nan	nan	nan	nan	nan	nan	nan	nan	nan	nan	nan	nan	nan	nan	nan	nan	nan	nan	nan	nan	nan	nan	nan	nan	nan	nan	nan	nan	nan	nan	nan
03-5a454a4c569343dfbcf8d80ed5390f5e-FixB	nan	nan	nan	nan	nan	nan	nan	nan	nan	nan	nan	nan	nan	nan	nan	nan	nan	nan	nan	nan	nan	nan	nan	nan	nan	nan	nan	nan	nan	nan	nan	nan	nan	nan	nan	nan	nan	nan	nan	nan	nan	nan	nan	nan	nan	nan	nan	nan	nan
03-5a454a4c569343dfbcf8d80ed5390f5e-FixC	nan	nan	nan	nan	nan	nan	nan	nan	nan	nan	nan	nan	nan	nan	nan	nan	nan	nan	nan	nan	nan	nan	nan	nan	nan	nan	nan	nan	nan	nan	nan	nan	nan	nan	nan	nan	nan	nan	nan	nan	nan	nan	nan	nan	nan	nan	nan	nan	nan
03-5a454a4c569343dfbcf8d80ed5390f5e-RegA	nan	nan	nan	nan	nan	nan	nan	nan	nan	nan	nan	nan	nan	nan	nan	nan	nan	nan	nan	nan	nan	nan	nan	nan	nan	nan	nan	nan	nan	nan	nan	nan	nan	nan	nan	nan	nan	nan	nan	nan	nan	nan	nan	nan	nan	nan	nan	nan	nan
03-5a454a4c569343dfbcf8d80ed5390f5e-RegB	nan	nan	nan	nan	nan	nan	nan	nan	nan	nan	nan	nan	nan	nan	nan	nan	nan	nan	nan	nan	nan	nan	nan	nan	nan	nan	nan	nan	nan	nan	nan	nan	nan	nan	nan	nan	nan	nan	nan	nan	nan	nan	nan	nan	nan	nan	nan	nan	nan
03-5a454a4c569343dfbcf8d80ed5390f5e-RegC	nan	nan	nan	nan	nan	nan	nan	nan	nan	nan	nan	nan	nan	nan	nan	nan	nan	nan	nan	nan	nan	nan	nan	nan	nan	nan	nan	nan	nan	nan	nan	nan	nan	nan	nan	nan	nan	nan	nan	nan	nan	nan	nan	nan	nan	nan	nan	nan	nan
03-59b37b2d267db3801443b3e9ed2788c1-FixA	nan	nan	nan	nan	nan	nan	nan	nan	nan	nan	nan	nan	nan	nan	nan	nan	nan	nan	nan	nan	nan	nan	nan	nan	nan	nan	nan	nan	nan	nan	nan	nan	nan	nan	nan	nan	nan	nan	nan	nan	nan	nan	nan	nan	nan	nan	nan	nan	nan
03-59b37b2d267db3801443b3e9ed2788c1-FixB	nan	nan	nan	nan	nan	nan	nan	nan	nan	nan	nan	nan	nan	nan	nan	nan	nan	nan	nan	nan	nan	nan	nan	nan	nan	nan	nan	nan	nan	nan	nan	nan	nan	nan	nan	nan	nan	nan	nan	nan	nan	nan	nan	nan	nan	nan	nan	nan	nan
03-59b37b2d267db3801443b3e9ed2788c1-FixC	nan	nan	nan	nan	nan	nan	nan	nan	nan	nan	nan	nan	nan	nan	nan	nan	nan	nan	nan	nan	nan	nan	nan	nan	nan	nan	nan	nan	nan	nan	nan	nan	nan	nan	nan	nan	nan	nan	nan	nan	nan	nan	nan	nan	nan	nan	nan	nan	nan
03-59b37b2d267db3801443b3e9ed2788c1-RegA	nan	nan	nan	nan	nan	nan	nan	nan	nan	nan	nan	nan	nan	nan	nan	nan	nan	nan	nan	nan	nan	nan	nan	nan	nan	nan	nan	nan	nan	nan	nan	nan	nan	nan	nan	nan	nan	nan	nan	nan	nan	nan	nan	nan	nan	nan	nan	nan	nan
03-59b37b2d267db3801443b3e9ed2788c1-RegB	nan	nan	nan	nan	nan	nan	nan	nan	nan	nan	nan	nan	nan	nan	nan	nan	nan	nan	nan	nan	nan	nan	nan	nan	nan	nan	nan	nan	nan	nan	nan	nan	nan	nan	nan	nan	nan	nan	nan	nan	nan	nan	nan	nan	nan	nan	nan	nan	nan
03-59b37b2d267db3801443b3e9ed2788c1-RegC	nan	nan	nan	nan	nan	nan	nan	nan	nan	nan	nan	nan	nan	nan	nan	nan	nan	nan	nan	nan	nan	nan	nan	nan	nan	nan	nan	nan	nan	nan	nan	nan	nan	nan	nan	nan	nan	nan	nan	nan	nan	nan	nan	nan	nan	nan	nan	nan	nan
03-8ba3ce32c9d595b58cf362a27aeae587-FixA	nan	nan	nan	nan	nan	nan	nan	nan	nan	nan	nan	nan	nan	nan	nan	nan	nan	nan	nan	nan	nan	nan	nan	nan	nan	nan	nan	nan	nan	nan	nan	nan	nan	nan	nan	nan	nan	nan	nan	nan	nan	nan	nan	nan	nan	nan	nan	nan	nan
03-8ba3ce32c9d595b58cf362a27aeae587-FixB	nan	nan	nan	nan	nan	nan	nan	nan	nan	nan	nan	nan	nan	nan	nan	nan	nan	nan	nan	nan	nan	nan	nan	nan	nan	nan	nan	nan	nan	nan	nan	nan	nan	nan	nan	nan	nan	nan	nan	nan	nan	nan	nan	nan	nan	nan	nan	nan	nan
03-8ba3ce32c9d595b58cf362a27aeae587-FixC	nan	nan	nan	nan	nan	nan	nan	nan	nan	nan	nan	nan	nan	nan	nan	nan	nan	nan	nan	nan	nan	nan	nan	nan	nan	nan	nan	nan	nan	nan	nan	nan	nan	nan	nan	nan	nan	nan	nan	nan	nan	nan	nan	nan	nan	nan	nan	nan	nan
03-8ba3ce32c9d595b58cf362a27aeae587-RegA	nan	nan	nan	nan	nan	nan	nan	nan	nan	nan	nan	nan	nan	nan	nan	nan	nan	nan	nan	nan	nan	nan	nan	nan	nan	nan	nan	nan	nan	nan	nan	nan	nan	nan	nan	nan	nan	nan	nan	nan	nan	nan	nan	nan	nan	nan	nan	nan	nan
03-8ba3ce32c9d595b58cf362a27aeae587-RegB	nan	nan	nan	nan	nan	nan	nan	nan	nan	nan	nan	nan	nan	nan	nan	nan	nan	nan	nan	nan	nan	nan	nan	nan	nan	nan	nan	nan	nan	nan	nan	nan	nan	nan	nan	nan	nan	nan	nan	nan	nan	nan	nan	nan	nan	nan	nan	nan	nan
03-8ba3ce32c9d595b58cf362a27aeae587-RegC	nan	nan	nan	nan	nan	nan	nan	nan	nan	nan	nan	nan	nan	nan	nan	nan	nan	nan	nan	nan	nan	nan	nan	nan	nan	nan	nan	nan	nan	nan	nan	nan	nan	nan	nan	nan	nan	nan	nan	nan	nan	nan	nan	nan	nan	nan	nan	nan	nan
03-0c5c79938b71bf9865cfd78159f86867-FixA	807.66	810.4	812.07	813.43	815.25	817.92	820.48	822.06	823.82	826.75	828.98	828.86	828.7	831.07	835.27	839.83	843.47	845.42	846.76	848.77	851.41	854.29	856.77	858.35	859.45	860.8	863.47	868.08	872.73	875.39	876.39	876.74	877.57	879.86	883.85	889.21	894.03	896.59	898.12	900.32	903.07	905.8	908.21	910.22	912.28	914.88	917.84	920.86	924.15
03-0c5c79938b71bf9865cfd78159f86867-FixB	734.19	734.88	737.41	741.57	747.1	753.24	756.96	756.36	756.33	761.58	768.81	774.06	779.22	786.55	793.53	797.36	799.2	800.94	802.93	805.15	807.56	810.39	814.85	821.62	827.85	830.64	831.03	830.99	831.98	834.83	838.35	841.11	843.21	845.2	847.68	850.98	854.24	856.53	858.23	860.02	862.21	864.88	867.44	869.38	871.44	874.35	877.05	878.46	880.13
03-0c5c79938b71bf9865cfd78159f86867-FixC	752.84	757.18	759.46	760.89	762.67	765.62	769.13	772.39	775.41	778.36	781.24	784.01	786.61	789.03	791.38	793.72	795.69	797.41	801.34	809.27	817.44	821.84	823.84	825.74	827.61	829.15	830.96	833.84	838.25	844.14	849.63	852.88	854.46	855.47	856.37	857.46	859.14	861.6	863.89	865.02	865.44	866.15	868.99	875.13	881.3	884.07	885.37	888.04	891.62
03-0c5c79938b71bf9865cfd78159f86867-RegA	757.28	788.76	804.35	810.68	814.34	820.19	825.86	828.34	829.23	830.79	833.11	835.67	838.11	840.16	842.12	844.26	846.33	848.18	850.69	854.63	859.21	863.37	866.93	870.14	874	879.16	883.65	885.7	887.52	891.51	896.18	899.48	901.65	903.6	905.97	909.24	913.3	917.77	921.74	924.52	927.07	930.33	932.73	932.76	932.8	935.45	939.01	941.17	942.71
03-0c5c79938b71bf9865cfd78159f86867-RegB	756.97	755.08	755.95	758.11	760.11	761.08	762.61	766.07	769.26	770.14	771.09	774.57	778.77	781.44	783.28	785.64	789.41	794.67	798.66	799.04	798.47	800.1	803.12	805.97	808.38	810.43	812.18	813.72	815.37	817.43	819.97	822.85	825.42	827.18	829.03	831.88	834.66	836.33	838.29	842.04	846.08	848.7	851.1	854.72	858.14	859.82	861.59	865.63	870.67
03-0c5c79938b71bf9865cfd78159f86867-RegC	702.23	703.41	708	713.71	718.25	720.55	724.54	733.39	742.07	745.52	747.55	752.67	759.05	764.01	768.21	772.77	776.9	779.78	782.4	785.98	790.72	796.27	801.01	803.74	806.55	811.62	817.73	822.9	826.04	826.98	828.66	833.59	838.62	840.35	841.29	844.63	848.82	851.68	854.29	858.12	861.95	864.39	866.96	871.39	876.15	879.35	881.77	884.71	888.29
03-ce0aea45ccc0e81d77f680f96e02c3da-FixA	774.95	768.69	773.88	784.31	793.74	797.75	799.16	801.48	803.63	804.1	804.41	806.11	807.51	806.91	806.02	806.82	808.64	810.34	811.84	813.47	815.93	819.49	822.08	821.95	821.61	823.65	826.06	826.53	827.29	830.73	834.75	836.74	837.8	839.56	841.48	842.62	842.98	842.92	843.29	844.83	847.03	849.2	851.44	853.92	856.14	857.63	858.88	860.43	861.72
03-ce0aea45ccc0e81d77f680f96e02c3da-FixB	774.06	767.51	762.73	760.89	763.17	769.54	775.09	775.6	774.59	776.23	779.1	780.97	782.34	784.26	787.07	790.72	794.18	796.55	798.45	800.78	803.62	806.69	808.74	808.92	809.04	810.86	812.83	813.15	813.19	814.69	817.25	819.96	822.05	823.13	824.01	825.55	827.15	828.01	828.11	827.94	829.4	833.78	837.76	838.03	837.46	839.62	842.55	843.55	844.15
03-ce0aea45ccc0e81d77f680f96e02c3da-FixC	787.01	785.75	786.72	788.81	790.92	792.33	793.99	796.77	799.62	801.88	806.39	815.37	824.73	830.01	832.13	833.25	834.86	837.77	840.7	842.36	843.88	846.41	848.4	848.44	848.91	852.12	855.56	856.68	858.6	864.4	869.93	870.76	870.23	872.49	875.48	876.25	875.71	875.59	876.09	877.18	879.64	883.8	886.72	885.97	885.8	890.63	896.12	897.03	896.43
03-ce0aea45ccc0e81d77f680f96e02c3da-RegA	837.93	837.12	837.57	838.51	839.22	839.24	839.47	840.68	841.94	842.29	842.57	843.59	844.14	843.21	842.69	844.53	847.74	850.54	851.1	848.47	845.64	845.58	846.64	846.58	845.99	845.99	846.79	848.14	849.02	848.57	847.72	847.75	849.34	852.48	854.83	854.3	852.84	852.89	853.96	854.99	856.44	858.78	860.55	860.39	860.16	861.82	863.38	862.52	860.82
03-ce0aea45ccc0e81d77f680f96e02c3da-RegB	830.06	830.24	830.03	829.49	828.65	827.73	827.55	828.71	830.15	830.77	831.18	832.16	833.58	835.08	836.48	837.61	838.33	838.55	838.41	838.22	838.88	840.95	842.84	843.13	843.44	845.39	846.9	845.87	844.66	845.91	848.29	849.76	850.41	850.77	850.69	850.05	849.89	851.12	852.71	853.41	853.37	853.21	853.38	854.16	854.9	854.95	854.97	855.72	856.83
03-ce0aea45ccc0e81d77f680f96e02c3da-RegC	819.76	819.53	819.25	819.15	819.42	820.08	820.21	819.19	818.6	819.82	821.12	820.73	820.13	820.88	821.3	819.73	818.02	818.32	820.19	822.45	823.85	823.57	822.72	822.59	822.98	823.29	822.95	821.82	821.55	823.61	826.25	827.51	828.39	830.14	831.6	831.55	831.82	834.3	837.11	838.03	838.05	838.69	839.35	839.26	839.74	841.98	843.71	842.7	841.74
03-c26e374baf842e7fcff742308d2e5667-FixA	nan	nan	nan	nan	nan	nan	nan	nan	nan	nan	nan	nan	nan	nan	nan	nan	nan	nan	nan	nan	nan	nan	nan	nan	nan	nan	nan	nan	nan	nan	nan	nan	nan	nan	nan	nan	nan	nan	nan	nan	nan	nan	nan	nan	nan	nan	nan	nan	nan
03-c26e374baf842e7fcff742308d2e5667-FixB	nan	nan	nan	nan	nan	nan	nan	nan	nan	nan	nan	nan	nan	nan	nan	nan	nan	nan	nan	nan	nan	nan	nan	nan	nan	nan	nan	nan	nan	nan	nan	nan	nan	nan	nan	nan	nan	nan	nan	nan	nan	nan	nan	nan	nan	nan	nan	nan	nan
03-c26e374baf842e7fcff742308d2e5667-FixC	nan	nan	nan	nan	nan	nan	nan	nan	nan	nan	nan	nan	nan	nan	nan	nan	nan	nan	nan	nan	nan	nan	nan	nan	nan	nan	nan	nan	nan	nan	nan	nan	nan	nan	nan	nan	nan	nan	nan	nan	nan	nan	nan	nan	nan	nan	nan	nan	nan
03-c26e374baf842e7fcff742308d2e5667-RegA	nan	nan	nan	nan	nan	nan	nan	nan	nan	nan	nan	nan	nan	nan	nan	nan	nan	nan	nan	nan	nan	nan	nan	nan	nan	nan	nan	nan	nan	nan	nan	nan	nan	nan	nan	nan	nan	nan	nan	nan	nan	nan	nan	nan	nan	nan	nan	nan	nan
03-c26e374baf842e7fcff742308d2e5667-RegB	nan	nan	nan	nan	nan	nan	nan	nan	nan	nan	nan	nan	nan	nan	nan	nan	nan	nan	nan	nan	nan	nan	nan	nan	nan	nan	nan	nan	nan	nan	nan	nan	nan	nan	nan	nan	nan	nan	nan	nan	nan	nan	nan	nan	nan	nan	nan	nan	nan
03-c26e374baf842e7fcff742308d2e5667-RegC	nan	nan	nan	nan	nan	nan	nan	nan	nan	nan	nan	nan	nan	nan	nan	nan	nan	nan	nan	nan	nan	nan	nan	nan	nan	nan	nan	nan	nan	nan	nan	nan	nan	nan	nan	nan	nan	nan	nan	nan	nan	nan	nan	nan	nan	nan	nan	nan	nan
03-ba2fcb9a9d961c48420383198d986385-FixA	448.77	464.03	474.22	481.86	489.48	498.39	505.02	506.28	506.26	509.36	513.8	516.97	519.59	522.81	525.93	528.28	531.45	536.68	541.03	542.04	544.04	551.06	557.95	559.42	560.18	565.55	571.58	573.61	575.08	580.46	588.61	597.02	603.89	608.3	612.55	618.85	625.07	628.63	630.83	633.78	638.29	644.39	650.55	655.14	658.46	661.28	663.79	666.41	671.18
03-ba2fcb9a9d961c48420383198d986385-FixB	523.77	536.95	544.64	549.07	552.48	556.53	560.48	563.48	566.57	571.05	577.06	584.02	589.48	591.53	592.53	595.11	598.35	600.72	602.25	603.6	606.33	611.53	617.29	621.39	624.07	626.26	629.14	633.38	637.31	639.26	640.5	642.74	646.04	649.85	652.98	654.54	655.93	658.65	661.69	663.84	666.26	670.23	674.39	677.13	679.17	681.61	683.87	685.18	686.13
03-ba2fcb9a9d961c48420383198d986385-FixC	450.55	460.15	467.4	473.97	481.54	491.13	501.02	509.37	516.51	523.17	529.22	534.73	541.24	549.7	556.7	559.24	560.84	565.38	571.09	575.35	578.41	581.5	586.86	595.7	603.68	606.51	606.75	608.42	613.57	622.77	632.34	638.45	641.86	644.63	648.99	656.36	664.3	669.97	673.95	677.8	683.09	690.7	698.14	702.5	703.37	701.95	703.67	713	724.1
03-ba2fcb9a9d961c48420383198d986385-RegA	491.32	503.16	505.91	504.62	504.35	508.86	516.63	525	531.93	536.32	540.11	545.26	550.5	554.3	557.51	561.67	568.32	577.71	584.37	583.77	581.92	585.34	590.59	593.08	595.07	599.6	604.93	608.65	611.1	613.42	616.96	622.34	626.82	627.94	628.68	632.45	637.35	640.73	643.36	646.79	651.56	657.75	664.64	671.34	677.48	682.74	686.55	688.66	690.77
03-ba2fcb9a9d961c48420383198d986385-RegB	489.68	488.14	487.66	488.05	489.12	490.88	494.19	499.57	505.22	509.39	513.07	517.5	522.06	525.91	529.58	533.55	536.88	538.82	541.2	545.86	551.58	556.81	561.9	567.28	571.46	573.29	575.45	580.48	585.68	588.02	589.39	592.34	596.07	599.2	601.87	604.65	608.14	612.6	616.8	619.53	621.92	625.41	629.98	635.13	640.38	645.42	650.81	656.83	661.18
03-ba2fcb9a9d961c48420383198d986385-RegC	488.18	491.06	495.84	501.37	506.5	510.45	513.93	517.79	521.84	525.65	528.83	531.31	534.29	538.88	544.36	549.64	553.87	556.74	559.84	564.75	570.59	575.97	579.99	582.29	584.15	587.01	590.9	595.35	599.25	601.62	602.86	603.96	606.83	612.42	616.08	613.9	612.46	618.64	626.69	629.35	629.16	630.52	633.17	635.84	638.89	642.63	644.77	643.69	644.53
03-a3458acaedca279c3c0c93ed5f82684f-FixA	941.32	940.49	941.6	943.36	944.48	944.32	944.9	948.03	952.06	954.86	956.19	956.47	956.96	958.75	961.46	964.32	966.66	968.21	970.19	973.6	976.49	977.11	977.83	981.12	984.94	986.95	988.81	992.39	995.52	995.94	995.83	997.87	1001.18	1004.12	1006.07	1006.93	1007.76	1009.5	1011.14	1011.62	1012.02	1013.55	1015.01	1015	1014.75	1015.8	1017.4	1018.42	1019.01
03-a3458acaedca279c3c0c93ed5f82684f-FixB	945.78	947.62	950.45	953.44	955.77	956.98	958.03	959.85	961.8	963.12	964.41	966.39	968.84	971.17	972.14	971.06	970.09	971.39	973.85	975.93	977.96	980.44	982.29	982.59	982.94	984.96	987.53	989.35	991.87	996.39	999.96	1000	1000.54	1005.61	1010.86	1011.23	1009.38	1009.22	1010.19	1011.07	1013.42	1018.57	1022.81	1022.48	1020.73	1021.65	1023.95	1025.28	1025.54
03-a3458acaedca279c3c0c93ed5f82684f-FixC	968.41	966.48	970.01	976.23	982.33	986.06	987.35	986.96	986.9	988.71	990.65	990.79	990.04	989.65	989.38	988.85	988.95	990.37	991.59	991.2	990.89	992.43	994.51	995.58	996.73	999.1	1000.9	1000.2	998.15	996.75	997.95	1002.78	1008.14	1010.62	1010.73	1009.97	1009.49	1009.94	1010.31	1009.62	1009.18	1010.39	1011.63	1011.12	1010.41	1011.55	1014.48	1018.36	1021.83
03-a3458acaedca279c3c0c93ed5f82684f-RegA	940.29	943.14	943.87	943.48	942.95	943.15	944.46	946.87	949.45	951.4	953.47	956.39	959.06	960.41	961.47	963.45	965.9	968.15	970.46	973.23	976.43	979.84	983.11	986.03	989.15	992.91	996.43	998.66	999.45	999.21	999.7	1002.31	1005.09	1005.95	1006.52	1008.77	1011.36	1012.5	1012.61	1012.67	1013.38	1015.21	1018.05	1021.37	1023.57	1023.28	1022.03	1021.92	1023.63
03-a3458acaedca279c3c0c93ed5f82684f-RegB	909.3	911.48	913.09	914.36	915.56	916.74	917.1	916.56	918.83	926.73	935.49	940.04	942.2	944.93	948.54	952.38	954.66	954.17	953.47	955.25	958.5	961.48	963.87	965.92	968.76	973.04	976.01	975.38	974.92	978.53	983.02	984.7	986.41	991.32	995.82	996.01	995.39	998.11	1001.41	1001.72	1000.93	1001.7	1002.81	1002.77	1003.92	1008.65	1013.96	1016.19	1016.03
03-a3458acaedca279c3c0c93ed5f82684f-RegC	885.6	891.37	893.36	893.47	893.57	894.98	896.77	897.83	898.84	900.68	903.38	906.49	908.62	908.76	908.36	909.07	910.49	912	914.24	917.63	920.11	919.94	919.46	921.25	924.05	926.05	927.5	929.09	930.88	932.72	934.41	935.84	937.31	939.13	941.08	942.73	943.51	943.12	942.91	944.29	947.06	950.49	953.62	955.68	957	958.39	961.32	966.49	970.01
03-5a3815281b9cfd1902eec23a2f74b99d-FixA	nan	nan	nan	nan	nan	nan	nan	nan	nan	nan	nan	nan	nan	nan	nan	nan	nan	nan	nan	nan	nan	nan	nan	nan	nan	nan	nan	nan	nan	nan	nan	nan	nan	nan	nan	nan	nan	nan	nan	nan	nan	nan	nan	nan	nan	nan	nan	nan	nan
03-5a3815281b9cfd1902eec23a2f74b99d-FixB	nan	nan	nan	nan	nan	nan	nan	nan	nan	nan	nan	nan	nan	nan	nan	nan	nan	nan	nan	nan	nan	nan	nan	nan	nan	nan	nan	nan	nan	nan	nan	nan	nan	nan	nan	nan	nan	nan	nan	nan	nan	nan	nan	nan	nan	nan	nan	nan	nan
03-5a3815281b9cfd1902eec23a2f74b99d-FixC	nan	nan	nan	nan	nan	nan	nan	nan	nan	nan	nan	nan	nan	nan	nan	nan	nan	nan	nan	nan	nan	nan	nan	nan	nan	nan	nan	nan	nan	nan	nan	nan	nan	nan	nan	nan	nan	nan	nan	nan	nan	nan	nan	nan	nan	nan	nan	nan	nan
03-5a3815281b9cfd1902eec23a2f74b99d-RegA	nan	nan	nan	nan	nan	nan	nan	nan	nan	nan	nan	nan	nan	nan	nan	nan	nan	nan	nan	nan	nan	nan	nan	nan	nan	nan	nan	nan	nan	nan	nan	nan	nan	nan	nan	nan	nan	nan	nan	nan	nan	nan	nan	nan	nan	nan	nan	nan	nan
03-5a3815281b9cfd1902eec23a2f74b99d-RegB	nan	nan	nan	nan	nan	nan	nan	nan	nan	nan	nan	nan	nan	nan	nan	nan	nan	nan	nan	nan	nan	nan	nan	nan	nan	nan	nan	nan	nan	nan	nan	nan	nan	nan	nan	nan	nan	nan	nan	nan	nan	nan	nan	nan	nan	nan	nan	nan	nan
03-5a3815281b9cfd1902eec23a2f74b99d-RegC	nan	nan	nan	nan	nan	nan	nan	nan	nan	nan	nan	nan	nan	nan	nan	nan	nan	nan	nan	nan	nan	nan	nan	nan	nan	nan	nan	nan	nan	nan	nan	nan	nan	nan	nan	nan	nan	nan	nan	nan	nan	nan	nan	nan	nan	nan	nan	nan	nan
03-bf7f989e0d9deae6cc8512380b227c51-FixA	735.28	737.95	739.17	739.44	739.21	739.07	740.03	742.74	745.81	747.91	750.09	753.41	756.72	758.85	761.36	765.7	770.14	772.79	774.59	776.95	779.96	783.31	786.53	789.39	792.78	797.34	801.28	802.88	803.79	806.05	809.24	812.3	814.61	815.97	817.86	821.49	824.88	826.01	826.7	829.27	832.92	836.1	837.79	837.69	838.16	841.41	845.16	846.7	847.69
03-bf7f989e0d9deae6cc8512380b227c51-FixB	718.43	725.03	727.11	727.85	730.43	736.62	742.53	744.57	746.37	751.64	756.73	757.92	759.05	764.03	768.99	769.93	771.04	776.62	782.48	783.98	784.31	787.55	792.85	798.19	802.52	805.27	806.69	807.43	808.87	812.1	816.16	819.72	822.38	824.24	826.46	830.24	835.65	841.88	845.34	843.33	840.79	843.11	847.33	849.03	848.46	847.31	847.94	851.83	855.63
03-bf7f989e0d9deae6cc8512380b227c51-FixC	787.56	785.8	786.11	787.74	789.94	792.07	793.86	795.38	797.56	801.18	805.46	809.21	811.43	811.66	811.53	812.78	815.19	818.1	820.96	823.48	826.14	829.46	833.14	836.68	839.71	842.1	844.68	848	850.52	850.82	850.66	852.15	855.05	858.48	861.75	864.38	866.71	869.14	871.24	872.57	873.67	875.21	877.16	879.36	881.88	884.75	887.26	888.86	890.72
03-bf7f989e0d9deae6cc8512380b227c51-RegA	711.93	733.07	743.01	746.99	750.24	756.38	762.54	765.76	769.44	776.9	784.46	787.96	788.95	789.99	791.8	794.35	796.34	796.83	797.45	799.94	803.28	806.03	808.18	810.14	812.53	815.81	819.44	822.66	825.22	827.19	829.66	833.46	837.12	838.9	838.76	837.49	837.37	840.14	843.25	843.9	844.07	846.24	849.07	850.64	851.75	853.72	856.63	860.21	864.26
03-bf7f989e0d9deae6cc8512380b227c51-RegB	712.86	716.98	718.66	721.17	727.79	739.69	749.42	750.33	747.88	748.86	752.88	757.93	763.12	768.03	772.93	778.05	782.51	785.71	789.38	794.72	797.91	796.06	796.22	804.78	813.63	814.09	812.34	816.22	822.86	827.45	829.87	831.36	833.52	837.65	843.16	848.8	852.91	854.36	854.95	856.88	860.24	864.49	869.01	872.97	874.39	872.24	871.38	876.45	882.76
03-bf7f989e0d9deae6cc8512380b227c51-RegC	770.3	769.7	769.13	769.7	772.51	777.95	783.62	787.26	790.14	793.91	797.97	801.27	803.4	804.38	805.47	807.82	810.85	813.76	817.1	821.32	825.16	827.48	829.85	833.9	838.53	842.2	844.68	846.38	849.06	853.87	857.77	857.86	857.38	860.08	864.49	868.06	870.31	871.53	872.85	875.37	878.95	883.12	887.48	891.67	895.46	898.66	901.23	903.25	905.29
03-d75a44800541931e466e0bb1c98cf3cd-FixA	807.95	813.67	807.95	810.54	813.12	815.69	818.26	820.83	823.4	825.12	826.84	828.55	830.27	831.99	833.71	837.15	840.59	844.02	846.23	848.44	850.64	852.85	855.06	857.27	859.47	862.04	864.61	867.18	869.75	871.95	874.16	876.37	878.57	880.78	882.99	885.2	889.06	892.92	896.78	900.64	902.71	904.77	906.83	908.89	910.96	914.05	917.14	920.23	923.32
03-d75a44800541931e466e0bb1c98cf3cd-FixB	730.7	734.57	738.43	742.29	746.15	750.02	756.47	756.47	756.47	756.47	768.98	773.4	777.81	782.23	792.5	795.08	797.66	800.23	802.81	805.39	807.97	810.55	813.12	818.26	823.4	825.98	828.55	831.13	833.71	836.29	838.87	841.44	844.02	846.28	848.53	850.78	853.03	855.28	857.54	859.79	862.04	864.29	866.54	868.8	871.05	873.3	875.55	877.81	880.06
03-d75a44800541931e466e0bb1c98cf3cd-FixC	753.59	754.88	756.17	757.46	761.32	765.18	769.04	771.94	774.84	777.73	780.63	782.95	785.26	787.58	789.9	792.22	796.08	799.94	803.8	809.6	815.39	819.25	823.12	825.05	826.98	828.91	830.84	834.7	838.56	842.43	846.29	848.86	851.44	854.01	855.56	857.1	858.65	860.19	861.74	863.67	865.6	867.53	869.46	873.32	877.19	881.05	883.95	886.84	889.74
03-d75a44800541931e466e0bb1c98cf3cd-RegA	756.25	797.53	802.77	808.01	813.24	818.46	823.72	825.95	828.18	830.41	832.64	834.87	837.1	839.33	841.56	843.79	846.02	848.25	850.48	854.43	858.38	862.33	866.28	870.22	874.17	878.12	882.07	885.59	889.12	892.64	895.3	897.97	900.63	903.3	906.81	910.32	913.83	917.01	920.18	923.36	926.53	929.71	931.27	932.83	934.39	935.95	937.51	939.07	940.63
03-d75a44800541931e466e0bb1c98cf3cd-RegB	756.25	751.2	756.42	756.51	756.6	759.26	761.92	764.58	767.24	769.91	772.57	775.23	777.89	780.56	783.22	786.74	790.27	793.79	795.34	796.9	798.45	800.01	801.56	803.12	804.67	807.1	809.53	811.95	814.38	816.81	819.24	821.67	824.1	826.52	828.95	831.38	834.04	836.7	839.36	842.02	844.68	847.34	850	852.66	855.69	858.72	861.75	864.78	867.81
03-d75a44800541931e466e0bb1c98cf3cd-RegC	705.77	707.78	709.8	713.61	717.41	721.22	725.02	728.83	741.21	736.44	749.11	753.38	757.65	761.92	766.19	770.46	774.73	779	783.27	787.54	791.81	796.08	800.35	804.3	808.25	812.2	816.14	820.09	824.04	827.02	830.01	832.99	835.97	838.96	841.94	844.92	847.9	851.08	854.26	857.43	860.61	863.78	869.66	875.54	876.92	878.29	879.66	883.61	887.56
03-d2b88448c1de4f0f54c9d900233b900c-FixA	nan	nan	nan	nan	nan	nan	nan	nan	nan	nan	nan	nan	nan	nan	nan	nan	nan	nan	nan	nan	nan	nan	nan	nan	nan	nan	nan	nan	nan	nan	nan	nan	nan	nan	nan	nan	nan	nan	nan	nan	nan	nan	nan	nan	nan	nan	nan	nan	nan
03-d2b88448c1de4f0f54c9d900233b900c-FixB	nan	nan	nan	nan	nan	nan	nan	nan	nan	nan	nan	nan	nan	nan	nan	nan	nan	nan	nan	nan	nan	nan	nan	nan	nan	nan	nan	nan	nan	nan	nan	nan	nan	nan	nan	nan	nan	nan	nan	nan	nan	nan	nan	nan	nan	nan	nan	nan	nan
03-d2b88448c1de4f0f54c9d900233b900c-FixC	nan	nan	nan	nan	nan	nan	nan	nan	nan	nan	nan	nan	nan	nan	nan	nan	nan	nan	nan	nan	nan	nan	nan	nan	nan	nan	nan	nan	nan	nan	nan	nan	nan	nan	nan	nan	nan	nan	nan	nan	nan	nan	nan	nan	nan	nan	nan	nan	nan
03-d2b88448c1de4f0f54c9d900233b900c-RegA	nan	nan	nan	nan	nan	nan	nan	nan	nan	nan	nan	nan	nan	nan	nan	nan	nan	nan	nan	nan	nan	nan	nan	nan	nan	nan	nan	nan	nan	nan	nan	nan	nan	nan	nan	nan	nan	nan	nan	nan	nan	nan	nan	nan	nan	nan	nan	nan	nan
03-d2b88448c1de4f0f54c9d900233b900c-RegB	nan	nan	nan	nan	nan	nan	nan	nan	nan	nan	nan	nan	nan	nan	nan	nan	nan	nan	nan	nan	nan	nan	nan	nan	nan	nan	nan	nan	nan	nan	nan	nan	nan	nan	nan	nan	nan	nan	nan	nan	nan	nan	nan	nan	nan	nan	nan	nan	nan
03-d2b88448c1de4f0f54c9d900233b900c-RegC	nan	nan	nan	nan	nan	nan	nan	nan	nan	nan	nan	nan	nan	nan	nan	nan	nan	nan	nan	nan	nan	nan	nan	nan	nan	nan	nan	nan	nan	nan	nan	nan	nan	nan	nan	nan	nan	nan	nan	nan	nan	nan	nan	nan	nan	nan	nan	nan	nan
03-75b34d668c12025e2bfc21d2991ca609-FixA	617.92	630.29	634.1	634.45	636.43	643.36	651.37	656.24	659.67	664.21	669.42	674.4	679.48	684.94	689.63	692.58	695.31	699.19	702.25	702.72	703.61	707.96	713.29	716.59	718.91	721.92	725.13	727.77	730.49	734.1	738.28	742.45	746.08	748.77	750.58	751.88	753.91	757.57	761.21	763.14	764.71	767.56	770.7	772.79	774.83	778.09	781.95	785.29	787.19
03-75b34d668c12025e2bfc21d2991ca609-FixB	601.25	597.7	598.29	600.93	603.52	604.72	606.19	609.46	612.43	613	612.88	614.09	615.78	616.9	618.85	622.98	627.93	632.07	635.7	639.48	643.34	647.09	650.97	655.25	660.04	665.15	669.39	671.95	675.16	681.17	687.74	692.12	695.03	697.77	699.85	700.87	703.1	708.66	715.62	721.19	723.88	723.52	724.16	729.53	736.05	739.24	740.68	743	745.19
03-75b34d668c12025e2bfc21d2991ca609-FixC	647.72	649.84	651.31	652.55	653.99	655.85	657.59	658.73	659.98	662.01	664.28	666.16	668.05	670.34	672.28	673.24	674.21	676.25	678.87	681.28	683.38	685.14	686.22	686.53	687.53	690.49	694.18	696.92	698.14	697.96	698.1	700.21	703.53	706.88	710.15	713.36	715.63	716.25	716.33	717.18	718.68	720.38	722.25	724.33	726.48	728.53	730.55	732.69	735.25
03-75b34d668c12025e2bfc21d2991ca609-RegA	647.8	665.41	673.05	675.03	675.64	678.17	681.71	684.8	688.15	692.54	696.89	700.2	703.78	708.93	714.33	718.36	721.13	723.32	726.23	730.9	736.77	742.64	746.5	747.03	746.78	748.48	750.9	752.39	754.19	757.86	762.46	766.66	770.12	772.83	774.9	776.62	778.94	782.51	785.69	786.9	788	791.07	794.65	796.85	798.55	801.05	803.59	805.18	806.38
03-75b34d668c12025e2bfc21d2991ca609-RegB	671.65	674.17	678.1	683.19	689.15	695.44	700.38	702.83	705.14	709.49	713.73	715.59	716.91	719.76	722.5	723.39	724.26	727.18	731.35	735.29	737.85	738.69	740.4	745.14	749.46	749.83	748.81	749.75	752.2	754.93	758.11	762.14	766.99	772.37	777.42	781.41	785	788.88	792.06	793.67	795.54	799.42	803.18	804.46	805.14	807.59	810.55	812.33	814.21
03-75b34d668c12025e2bfc21d2991ca609-RegC	598.61	597.94	608.13	622.55	634.54	639.55	641.43	644.91	649.54	653.84	657.62	661.11	664.54	668.27	672.89	678.67	684.14	687.98	691.43	695.92	700.82	705.22	709.19	713.14	717.6	722.81	727.44	730.5	734.28	740.76	746.45	747.75	747.23	748.42	751.15	754.29	757.06	759.06	761.17	764.35	768.22	772.05	775.21	777.38	779.53	782.66	786.13	789.14	792.56
03-ce722cf1eb1db6892cf0a2cca44dbd65-FixA	nan	790.4	793.21	nan	nan	nan	nan	nan	nan	nan	nan	nan	nan	nan	nan	nan	nan	nan	nan	nan	nan	nan	nan	nan	nan	nan	nan	nan	nan	nan	nan	nan	nan	nan	nan	nan	nan	nan	nan	nan	nan	nan	nan	nan	nan	nan	nan	nan	nan
03-ce722cf1eb1db6892cf0a2cca44dbd65-FixB	nan	nan	nan	nan	nan	nan	nan	nan	nan	nan	nan	nan	nan	nan	nan	nan	nan	nan	nan	nan	nan	nan	nan	nan	nan	nan	nan	nan	nan	nan	nan	nan	nan	nan	nan	nan	nan	nan	nan	nan	nan	nan	nan	nan	nan	nan	nan	nan	nan
03-ce722cf1eb1db6892cf0a2cca44dbd65-FixC	741.43	746.98	751.47	755.53	759.8	764.71	769.84	774.79	779.97	785.65	790.66	794.09	797.73	803.27	809.14	813.5	817.02	820.82	825.19	830.18	835.91	842.22	847.7	851.17	854.05	858.14	863.81	870.57	875.89	877.67	878.23	880.48	884.6	889.69	893.51	894.51	896.06	901.35	906.43	906.85	905.57	906.66	909.56	912.61	915.43	918	920.06	921.61	924.08
03-ce722cf1eb1db6892cf0a2cca44dbd65-RegA	nan	938.77	941.01	nan	nan	nan	nan	nan	nan	nan	nan	nan	nan	nan	nan	nan	nan	nan	nan	nan	nan	nan	nan	nan	nan	nan	nan	nan	nan	nan	nan	nan	nan	nan	nan	nan	nan	nan	nan	nan	nan	nan	nan	nan	nan	nan	nan	nan	nan
03-ce722cf1eb1db6892cf0a2cca44dbd65-RegB	nan	nan	nan	nan	nan	nan	nan	nan	nan	nan	nan	nan	nan	nan	nan	nan	nan	nan	nan	nan	nan	nan	nan	nan	nan	nan	nan	nan	nan	nan	nan	nan	nan	nan	nan	nan	nan	nan	nan	nan	nan	nan	nan	nan	nan	nan	nan	nan	nan
03-ce722cf1eb1db6892cf0a2cca44dbd65-RegC	885.53	896.29	895.29	891.09	892.27	903.77	915.72	918.43	918.12	922.77	930.61	937.86	942.9	945.17	946.22	947.79	950.01	952.55	954.94	956.79	958.07	959.05	960.68	963.68	966.92	969.26	971.72	975.39	978.83	980.6	982.31	985.63	988.66	989.48	990.28	993.65	998.42	1002.51	1004.54	1004.26	1005.7	1012.33	1019.07	1020.28	1019.12	1020.25	1022.95	1025.22	1026.74
03-cfd6fa447c168f1803f282252fc51569-FixA	nan	nan	nan	nan	nan	nan	nan	nan	nan	nan	nan	nan	nan	nan	nan	nan	nan	nan	nan	nan	nan	nan	nan	nan	nan	nan	nan	nan	nan	nan	nan	nan	nan	nan	nan	nan	nan	nan	nan	nan	nan	nan	nan	nan	nan	nan	nan	nan	nan
03-cfd6fa447c168f1803f282252fc51569-FixB	nan	nan	nan	nan	nan	nan	nan	nan	nan	nan	nan	nan	nan	nan	nan	nan	nan	nan	nan	nan	nan	nan	nan	nan	nan	nan	nan	nan	nan	nan	nan	nan	nan	nan	nan	nan	nan	nan	nan	nan	nan	nan	nan	nan	nan	nan	nan	nan	nan
03-cfd6fa447c168f1803f282252fc51569-FixC	nan	nan	nan	nan	nan	nan	nan	nan	nan	nan	nan	nan	nan	nan	nan	nan	nan	nan	nan	nan	nan	nan	nan	nan	nan	nan	nan	nan	nan	nan	nan	nan	nan	nan	nan	nan	nan	nan	nan	nan	nan	nan	nan	nan	nan	nan	nan	nan	nan
03-cfd6fa447c168f1803f282252fc51569-RegA	nan	nan	nan	nan	nan	nan	nan	nan	nan	nan	nan	nan	nan	nan	nan	nan	nan	nan	nan	nan	nan	nan	nan	nan	nan	nan	nan	nan	nan	nan	nan	nan	nan	nan	nan	nan	nan	nan	nan	nan	nan	nan	nan	nan	nan	nan	nan	nan	nan
03-cfd6fa447c168f1803f282252fc51569-RegB	nan	nan	nan	nan	nan	nan	nan	nan	nan	nan	nan	nan	nan	nan	nan	nan	nan	nan	nan	nan	nan	nan	nan	nan	nan	nan	nan	nan	nan	nan	nan	nan	nan	nan	nan	nan	nan	nan	nan	nan	nan	nan	nan	nan	nan	nan	nan	nan	nan
03-cfd6fa447c168f1803f282252fc51569-RegC	nan	nan	nan	nan	nan	nan	nan	nan	nan	nan	nan	nan	nan	nan	nan	nan	nan	nan	nan	nan	nan	nan	nan	nan	nan	nan	nan	nan	nan	nan	nan	nan	nan	nan	nan	nan	nan	nan	nan	nan	nan	nan	nan	nan	nan	nan	nan	nan	nan
03-3538def344a506a49615be8366b59c5e-FixA	939.55	942.12	944.09	945.89	947.96	950.59	953.52	956.31	958.54	960.11	962.43	966.31	968.69	966.95	964.63	965.6	968.28	970.26	971.66	973.24	975.61	978.88	981.17	980.96	980.64	982.77	985.84	987.86	989.84	993.28	998.37	1004.52	1009.22	1010.37	1009.94	1010.54	1012.28	1014.53	1016.47	1017.63	1019.36	1022.78	1025.53	1025.29	1024.85	1027.45	1031.16	1033.29	1034.59
03-3538def344a506a49615be8366b59c5e-FixB	969.73	971.86	972.01	972.2	974.44	979.7	984.68	986.24	986.37	987.67	989.78	991.83	993.81	996.07	999.49	1004.47	1008.6	1009.74	1009.82	1011.34	1014.59	1018.91	1022.01	1022.17	1021.95	1024.03	1026.31	1026.5	1027.22	1031.21	1035.72	1037.37	1036.78	1035.73	1036.08	1038.91	1041.54	1041.34	1040.69	1042.44	1045.12	1046.59	1047.45	1048.82	1050.41	1051.56	1051.76	1050.96	1051.08
03-3538def344a506a49615be8366b59c5e-FixC	935.3	932.12	934	938.36	942.63	944.9	946.06	947.53	949.99	953.66	957.39	960.06	961.89	963.52	965.71	968.82	971.2	971.52	971.91	974.44	977.04	977.39	977.1	978.15	979.52	979.91	980.22	981.62	983.54	985.1	986.34	987.39	987.76	987.15	986.63	987.23	987.95	987.62	987.17	987.69	988.39	988.39	989.07	991.72	994.22	994.21	993.05	992.84	994.01
03-3538def344a506a49615be8366b59c5e-RegA	921.86	908.37	903.4	903.93	906.95	909.77	911.2	911.01	911.56	914.97	919.65	923.55	926.58	929.01	930.55	931.01	931.16	931.87	933.27	935.17	936.89	938.04	939.9	943.56	947.29	949.35	951.1	954.14	957.16	958.63	959.59	961.37	963.36	964.73	966.1	968.21	970.44	971.93	972.57	972.73	974.01	977.64	981.42	982.99	983.87	986.17	989.16	991.58	993.46
03-3538def344a506a49615be8366b59c5e-RegB	919.01	920.48	922.88	925.51	927.67	928.89	929.62	930.45	931.61	933.3	936.13	940.18	943	942.47	940.69	940.45	942.93	948.3	954.37	958.71	960.77	960.89	961.29	963.8	966.37	966.82	966.92	968.71	970.39	970.04	970.05	973.02	977.28	980.43	982.21	983.06	983.69	984.76	986.15	987.47	988.21	988.27	989.78	994.39	998.6	998.78	997.69	998.92	1000.74
03-3538def344a506a49615be8366b59c5e-RegC	922.51	922.51	921.83	921.51	922.61	925.64	928.92	930.74	931.5	932.07	932.98	934.46	935.9	936.73	937.3	938.13	939.32	940.83	942.56	944.39	946.53	948.96	950.72	950.99	951.1	952.58	955.42	959.02	961.85	962.84	963.96	967.21	970.82	972.68	973.92	975.99	977.67	977.74	978.56	982.3	985.57	984.86	983.81	986.67	990.93	993.05	994.23	996.6	999.79
03-5558429b4edb1dcf363d8efa97f2f4cd-FixA	912.2	910.18	911.96	915.23	917.68	917.72	916.76	916.93	920.25	927.34	933.28	933.69	932.38	933.97	937.7	941.81	946.5	951.84	955.45	955.62	956.31	961.33	967.1	969.59	971.32	975.33	978.93	979.18	978.64	980.34	982.5	982.82	982.84	984.46	986.43	987.16	987.52	988.74	990.6	992.48	993.85	994.57	996.28	1000.33	1004.18	1005.14	1005.2	1007.01	1009.9
03-5558429b4edb1dcf363d8efa97f2f4cd-FixB	899.98	896.22	897.77	902.11	906.74	909.72	911.41	912.78	915.02	918.89	923.36	927	928.65	928.09	928.53	932.53	936.18	935.53	933.81	935.04	938.47	942.25	945.33	947.25	949.1	951.99	955.26	957.88	959.34	959.66	960.48	963.16	965.78	966.34	966.81	969.31	971.51	970.89	969.88	971.48	974.69	977.66	979.85	981.3	982.85	985.28	987.96	989.99	991.31
03-5558429b4edb1dcf363d8efa97f2f4cd-FixC	862.68	866.44	871.54	876.98	881.79	885.2	887.25	888.37	889.85	892.73	896.42	899.93	902.52	903.91	905.54	908.88	913.59	918.61	921.77	921.48	919.91	919.72	921.42	924.66	927.87	929.68	931.01	933.19	936.68	941.26	944.86	945.68	945.58	946.74	948.46	949.6	950.99	953.62	956.52	958.66	961.3	965.83	971.13	975.61	978.88	981.04	982.76	984.68	986.24
03-5558429b4edb1dcf363d8efa97f2f4cd-RegA	834.38	796.74	787.39	794.01	804.26	808.61	808.83	808.91	810.17	812.94	816.29	819.17	821.27	822.73	824.61	827.97	832.76	838.32	842.55	843.86	844.56	846.96	849.15	848.98	848.59	850.55	854.24	858.36	862.46	866.19	868.51	868.7	868.24	868.82	870.48	872.77	875.01	876.84	879.3	883.29	886.95	888.42	889.5	892.39	896.04	898.87	901.26	903.98	906.79
03-5558429b4edb1dcf363d8efa97f2f4cd-RegB	838.71	843.2	847.39	851.06	853.97	855.98	857.34	858.46	860.04	862.58	865.55	868.25	870.3	871.62	873.08	875.54	878.88	882.66	886.16	888.8	890.88	892.83	894.67	896.36	898.32	900.96	904.28	907.85	909.91	909.18	908.2	909.74	912.74	915.37	917.08	917.92	919.03	921.38	923.88	925.28	926.37	928.29	930.92	933.89	937.6	942.28	946.33	948.24	949.15
03-5558429b4edb1dcf363d8efa97f2f4cd-RegC	829.77	830.34	831.7	833.72	836.26	839.1	841.71	843.75	846.23	849.99	854.02	857.14	859.53	861.55	862.72	862.85	863.98	867.91	872.97	876.9	878.92	879	878.86	880.39	884.27	890.37	896.45	900.3	902.54	904.42	906.53	909.1	911.6	913.59	916.03	919.67	922.57	922.74	921.49	920.98	922.77	927.58	933.13	936.81	938.62	939.38	940.17	941.79	943.61
03-946c49b4df543d6ea06aa798b1331945-FixA	nan	nan	nan	nan	nan	nan	nan	nan	nan	nan	nan	nan	nan	nan	nan	nan	nan	nan	nan	nan	nan	nan	nan	nan	nan	nan	nan	nan	nan	nan	nan	nan	nan	nan	nan	nan	nan	nan	nan	nan	nan	nan	nan	nan	nan	nan	nan	nan	nan
03-946c49b4df543d6ea06aa798b1331945-FixB	nan	nan	nan	nan	nan	nan	nan	nan	nan	nan	nan	nan	nan	nan	nan	nan	nan	nan	nan	nan	nan	nan	nan	nan	nan	nan	nan	nan	nan	nan	nan	nan	nan	nan	nan	nan	nan	nan	nan	nan	nan	nan	nan	nan	nan	nan	nan	nan	nan
03-946c49b4df543d6ea06aa798b1331945-FixC	nan	nan	nan	nan	nan	nan	nan	nan	nan	nan	nan	nan	nan	nan	nan	nan	nan	nan	nan	nan	nan	nan	nan	nan	nan	nan	nan	nan	nan	nan	nan	nan	nan	nan	nan	nan	nan	nan	nan	nan	nan	nan	nan	nan	nan	nan	nan	nan	nan
03-946c49b4df543d6ea06aa798b1331945-RegA	nan	nan	nan	nan	nan	nan	nan	nan	nan	nan	nan	nan	nan	nan	nan	nan	nan	nan	nan	nan	nan	nan	nan	nan	nan	nan	nan	nan	nan	nan	nan	nan	nan	nan	nan	nan	nan	nan	nan	nan	nan	nan	nan	nan	nan	nan	nan	nan	nan
03-946c49b4df543d6ea06aa798b1331945-RegB	nan	nan	nan	nan	nan	nan	nan	nan	nan	nan	nan	nan	nan	nan	nan	nan	nan	nan	nan	nan	nan	nan	nan	nan	nan	nan	nan	nan	nan	nan	nan	nan	nan	nan	nan	nan	nan	nan	nan	nan	nan	nan	nan	nan	nan	nan	nan	nan	nan
03-946c49b4df543d6ea06aa798b1331945-RegC	nan	nan	nan	nan	nan	nan	nan	nan	nan	nan	nan	nan	nan	nan	nan	nan	nan	nan	nan	nan	nan	nan	nan	nan	nan	nan	nan	nan	nan	nan	nan	nan	nan	nan	nan	nan	nan	nan	nan	nan	nan	nan	nan	nan	nan	nan	nan	nan	nan
03-4955927dbc8499def710ae9d2d85a9c6-FixA	941.85	941.85	941.85	941.85	941.85	943.84	945.82	947.8	949.78	951.76	953.74	955.73	957.71	959.69	961.67	963.65	965.63	967.62	970.18	972.75	975.32	977.89	980.1	982.3	984.51	986.72	988.92	991.13	993.34	995.06	996.77	998.49	1000.2	1001.9	1003.6	1005.4	1007.1	1008.8	1009.7	1010.7	1011.6	1012.5	1013.5	1014.4	1015.4	1016.3	1017.2	1018.2	1019.1
03-4955927dbc8499def710ae9d2d85a9c6-FixB	946.71	948.64	950.57	952.02	953.47	954.92	956.36	957.81	959.26	960.71	962.16	963.61	965.05	966.5	967.95	969.4	970.85	972.3	973.74	975.19	976.64	978.09	979.54	980.99	982.43	983.88	985.33	989.19	989.19	996.92	996.92	998.85	1000.8	1008.5	1008.5	1008.5	1008.5	1009.8	1011.1	1012.4	1012.4	1012.4	1020.1	1020.1	1020.1	1020.1	1024	1024	1024
03-4955927dbc8499def710ae9d2d85a9c6-FixC	967.5	967.5	967.5	981.47	982.76	984.04	985.33	985.88	986.43	986.99	987.54	988.09	988.64	989.19	989.19	989.19	989.19	989.19	989.19	989.19	989.19	991.77	994.34	996.92	996.92	996.92	996.92	996.92	996.92	996.92	999.81	1002.7	1005.6	1008.5	1008.5	1008.5	1008.5	1008.5	1008.5	1008.5	1009.1	1009.8	1010.4	1011.1	1011.7	1012.4	1015.3	1018.2	1021.1
03-4955927dbc8499def710ae9d2d85a9c6-RegA	939.77	939.85	939.93	940.01	940.09	942.29	944.48	946.68	948.88	951.08	953.28	955.48	957.68	959.87	962.07	964.27	966.47	968.67	970.87	973.07	975.26	977.46	981.4	985.34	989.28	993.22	995.01	996.81	998.6	998.68	1000	1001.4	1002.8	1004.1	1005.5	1006.9	1008.2	1009.6	1011	1012.3	1013.7	1015.1	1016.4	1017.8	1019.2	1020.5	1021.9	1023.3	1024.6
03-4955927dbc8499def710ae9d2d85a9c6-RegB	907.29	908.66	910.03	911.39	912.76	914.13	915.49	916.86	918.23	919.59	935.11	942.91	942.99	946.93	947.01	947.09	954.89	954.97	955.05	958.99	959.07	963.01	963.09	963.18	967.12	971.06	975	975.08	975.16	982.96	983.04	985.05	987.06	987.14	994.94	995.02	995.1	997.11	999.12	999.2	999.28	999.36	1003.3	1003.4	1003.5	1003.5	1011.3	1013.3	1015.4
03-4955927dbc8499def710ae9d2d85a9c6-RegC	884.13	886.65	889.17	891.69	894.2	896.11	896.19	897.72	899.25	900.78	902.3	903.83	905.36	906.89	908.42	909.94	911.47	913	914.53	916.05	917.58	919.11	920.64	922.16	923.69	925.22	926.75	928.28	929.8	931.33	932.86	934.34	935.83	937.31	938.79	940.28	941.76	943.24	944.73	946.21	947.7	949.18	951.47	953.75	956.04	958.32	960.61	962.9	965.18
03-cac44502fdaa2962a0d096818f728cd0-FixA	nan	792.5	792.5	nan	nan	nan	nan	nan	nan	nan	nan	nan	nan	nan	nan	nan	nan	nan	nan	nan	nan	nan	nan	nan	nan	nan	nan	nan	nan	nan	nan	nan	nan	nan	nan	nan	nan	nan	nan	nan	nan	nan	nan	nan	nan	nan	nan	nan	nan
03-cac44502fdaa2962a0d096818f728cd0-FixB	nan	nan	nan	nan	nan	nan	nan	nan	nan	nan	nan	nan	nan	nan	nan	nan	nan	nan	nan	nan	nan	nan	nan	nan	nan	nan	nan	nan	nan	nan	nan	nan	nan	nan	nan	nan	nan	nan	nan	nan	nan	nan	nan	nan	nan	nan	nan	nan	nan
03-cac44502fdaa2962a0d096818f728cd0-FixC	742.01	746.64	751.28	755.91	760.55	765.18	769.82	774.45	779.09	783.72	788.35	792.99	797.62	802.26	806.89	811.53	816.16	820.8	825.43	830.07	834.7	840.5	846.29	850.15	854.01	857.88	861.74	867.53	873.32	876.22	879.12	882.01	884.91	887.81	890.71	893.6	896.5	898.82	901.13	903.45	905.77	908.09	910.29	912.5	914.71	916.91	919.12	921.33	923.53
03-cac44502fdaa2962a0d096818f728cd0-RegA	nan	938.05	941.02	nan	nan	nan	nan	nan	nan	nan	nan	nan	nan	nan	nan	nan	nan	nan	nan	nan	nan	nan	nan	nan	nan	nan	nan	nan	nan	nan	nan	nan	nan	nan	nan	nan	nan	nan	nan	nan	nan	nan	nan	nan	nan	nan	nan	nan	nan
03-cac44502fdaa2962a0d096818f728cd0-RegB	nan	nan	nan	nan	nan	nan	nan	nan	nan	nan	nan	nan	nan	nan	nan	nan	nan	nan	nan	nan	nan	nan	nan	nan	nan	nan	nan	nan	nan	nan	nan	nan	nan	nan	nan	nan	nan	nan	nan	nan	nan	nan	nan	nan	nan	nan	nan	nan	nan
03-cac44502fdaa2962a0d096818f728cd0-RegC	881.99	884.45	893.26	893.18	893.11	893.03	915.8	915.73	915.65	922.24	928.83	935.42	942	941.93	944.14	946.35	948.56	950.77	952.98	955.19	957.39	959.6	961.81	964.02	966.23	968.44	970.65	972.86	978.88	978.8	981.36	983.92	986.48	989.05	991.61	994.17	996.73	999.29	1001.8	1004.4	1007	1009.5	1015.9	1017.6	1019.4	1021.1	1022.8	1024.5	1026.3
03-13943d911f985ebbebd3b8b0c8e26831-FixA	nan	nan	nan	nan	nan	nan	nan	nan	nan	nan	nan	nan	nan	nan	nan	nan	nan	nan	nan	nan	nan	nan	nan	nan	nan	nan	nan	nan	nan	nan	nan	nan	nan	nan	nan	nan	nan	nan	nan	nan	nan	nan	nan	nan	nan	nan	nan	nan	nan
03-13943d911f985ebbebd3b8b0c8e26831-FixB	nan	nan	nan	nan	nan	nan	nan	nan	nan	nan	nan	nan	nan	nan	nan	nan	nan	nan	nan	nan	nan	nan	nan	nan	nan	nan	nan	nan	nan	nan	nan	nan	nan	nan	nan	nan	nan	nan	nan	nan	nan	nan	nan	nan	nan	nan	nan	nan	nan
03-13943d911f985ebbebd3b8b0c8e26831-FixC	nan	nan	nan	nan	nan	nan	nan	nan	nan	nan	nan	nan	nan	nan	nan	nan	nan	nan	nan	nan	nan	nan	nan	nan	nan	nan	nan	nan	nan	nan	nan	nan	nan	nan	nan	nan	nan	nan	nan	nan	nan	nan	nan	nan	nan	nan	nan	nan	nan
03-13943d911f985ebbebd3b8b0c8e26831-RegA	nan	nan	nan	nan	nan	nan	nan	nan	nan	nan	nan	nan	nan	nan	nan	nan	nan	nan	nan	nan	nan	nan	nan	nan	nan	nan	nan	nan	nan	nan	nan	nan	nan	nan	nan	nan	nan	nan	nan	nan	nan	nan	nan	nan	nan	nan	nan	nan	nan
03-13943d911f985ebbebd3b8b0c8e26831-RegB	nan	nan	nan	nan	nan	nan	nan	nan	nan	nan	nan	nan	nan	nan	nan	nan	nan	nan	nan	nan	nan	nan	nan	nan	nan	nan	nan	nan	nan	nan	nan	nan	nan	nan	nan	nan	nan	nan	nan	nan	nan	nan	nan	nan	nan	nan	nan	nan	nan
03-13943d911f985ebbebd3b8b0c8e26831-RegC	nan	nan	nan	nan	nan	nan	nan	nan	nan	nan	nan	nan	nan	nan	nan	nan	nan	nan	nan	nan	nan	nan	nan	nan	nan	nan	nan	nan	nan	nan	nan	nan	nan	nan	nan	nan	nan	nan	nan	nan	nan	nan	nan	nan	nan	nan	nan	nan	nan
03-b25ff5b3b8576db442b5a055e37f55c9-FixA	758.78	759.93	764.26	769.68	774.11	776.23	777.81	780.8	784.78	788.66	791.17	791.62	791.81	793.55	796.18	798.6	800.9	803.47	806.88	811.35	815.33	817.45	819.1	821.8	824.35	825.38	826.23	828.54	832.24	836.54	839.74	840.55	840.8	842.45	844.18	844.27	843.67	843.82	844.86	846.59	848.76	851.23	854.41	858.51	862.06	863.59	864.09	865.04	866.71
03-b25ff5b3b8576db442b5a055e37f55c9-FixB	875.39	875.81	876.95	878.72	881.07	883.9	886.92	889.87	892.57	894.9	896.64	897.77	899.2	901.59	903.63	904.08	904.08	905	906.29	907.32	909.13	912.59	915.69	916.7	918.57	924.21	930.93	935.3	937.6	939.01	940.39	942.27	944.2	945.7	947.47	950.07	952.02	951.94	951.88	954.34	959.21	965.4	970.6	972.67	971.94	969.81	969.47	973.36	977.98
03-b25ff5b3b8576db442b5a055e37f55c9-FixC	844.36	839.63	848.99	863.48	874.17	875.2	873.31	875.87	879.76	880.71	880.95	883.27	885.93	886.84	887.3	889.08	891.86	894.81	897.06	898.19	899.58	902.45	905.23	906.24	906.48	907.35	908.84	910.71	913.48	917.52	921.61	924.43	926.13	927.15	927.4	927.06	928.32	932.84	937.15	937.74	937.76	940.98	944.94	946.42	947.08	949.22	951.4	951.72	951.65
03-b25ff5b3b8576db442b5a055e37f55c9-RegA	766.09	765.39	764.84	765	766.4	769.08	771.02	770.62	770.14	772.01	775.12	777.77	779.45	780.07	779.9	779.31	778.92	779.33	780.96	783.79	786.34	787.31	787.95	789.78	792.54	795.5	797.93	799.38	800.6	802.59	806.04	811	814.94	815.54	814.7	814.95	816.11	817.52	819.68	822.9	824.85	823.69	823.35	827.77	832.85	833.65	832.35	832.62	835
03-b25ff5b3b8576db442b5a055e37f55c9-RegB	841.57	865.92	875.98	877.39	875.8	875.63	876.49	877.24	878.66	881.6	885.05	887.76	889.49	890.45	891.57	893.63	896	897.81	898.88	899.31	899.67	900.56	902.24	904.67	907.07	908.79	910.59	913.18	915.18	915.23	914.69	915.34	917.64	921.37	925.18	927.76	929.58	931.39	932.87	933.67	934.7	936.9	939.47	941.37	942.58	943.47	945.02	947.98	951.36
03-b25ff5b3b8576db442b5a055e37f55c9-RegC	769.56	783.77	789.8	791.26	791.78	794.04	796.92	798.87	800.37	802.27	804.57	807.07	809.36	811.13	812.59	813.96	815.04	815.81	817.56	821.3	825.22	827.37	828.37	829.26	829.96	830.2	830.4	831.17	833.07	836.35	839.93	842.54	843.82	843.95	844.61	847.26	850.46	852.47	853.84	855.56	857.57	859.56	861.73	864.44	868.24	873.24	877.18	878.07	878.48
03-9caffa89a75bbb91c07b12bb945af4fd-FixA	756.47	760.33	764.19	768.05	771.91	777.07	778.79	780.51	782.23	782.23	789.42	790.45	791.47	792.5	795.08	797.66	800.23	802.81	807.95	810.52	813.1	815.67	818.25	820.82	823.4	825.61	827.81	830.02	832.23	834.43	836.64	838.85	839.71	840.57	841.44	842.3	843.16	844.02	846.23	848.44	850.64	852.85	855.06	857.27	859.47	861.19	862.91	864.62	866.34
03-9caffa89a75bbb91c07b12bb945af4fd-FixB	873.32	873.32	873.32	877.19	881.05	884.91	884.91	888.77	892.64	894.29	895.95	897.6	899.26	900.91	902.57	904.22	904.22	904.22	904.22	906.98	909.74	912.5	915.26	918.02	920.78	923.53	931.26	933.19	935.12	937.05	938.98	940.91	942.85	944.78	946.71	948.64	950.57	950.57	950.57	958.29	958.29	958.29	969.88	969.88	969.88	969.88	971.17	972.46	973.74
03-9caffa89a75bbb91c07b12bb945af4fd-FixC	846.29	848.08	849.87	873.32	873.32	873.32	875	876.68	878.36	880.04	881.72	883.4	885.08	886.76	888.44	890.12	891.8	893.48	895.16	896.83	898.51	900.19	901.87	903.55	905.23	906.91	908.59	910.27	911.95	919.67	920.64	921.6	922.57	923.53	925.68	927.83	929.97	932.12	934.26	936.41	938.55	940.7	942.85	942.85	944.88	946.91	948.94	950.98	953.01
03-9caffa89a75bbb91c07b12bb945af4fd-RegA	764.01	764.21	764.42	764.62	764.82	766.31	767.8	769.29	770.78	772.27	773.76	775.25	776.74	777.51	778.28	779.06	779.83	780.6	781.37	782.15	782.92	783.69	786.1	788.5	790.91	793.31	795.72	798.12	800.53	803.3	806.08	808.85	811.63	812.97	814.31	815.65	817	818.34	819.68	821.02	822.37	823.71	825.45	827.2	828.94	830.69	832.43	834.17	835.92
03-9caffa89a75bbb91c07b12bb945af4fd-RegB	838.21	840.83	873.3	873.5	873.71	873.91	874.11	876.24	878.37	882.43	886.49	886.69	886.89	887.1	889.23	891.36	893.49	895.62	897.75	899.88	900.08	901.57	903.05	904.54	906.03	907.52	909	910.49	911.98	913.47	914.95	916.44	917.93	921.99	923.8	925.6	927.41	929.22	931.03	932.84	934.65	936.46	938.27	940.07	941.88	943.69	945.82	947.95	950.08
03-9caffa89a75bbb91c07b12bb945af4fd-RegC	768.85	772.14	788.53	788.73	790.86	792.99	795.12	797.25	799.38	801.51	803.64	805.77	807.9	810.03	812.16	814.29	816.42	818.55	820.68	822.81	823.87	824.93	825.99	827.05	828.11	829.16	830.22	831.28	832.34	834.86	837.37	839.89	842.4	844.92	846.57	848.22	849.86	851.51	853.16	854.81	856.46	858.11	861.39	864.68	867.96	871.25	874.53	876.66	878.79
03-e6c03095595e21349f6a469d012bb1ab-FixA	nan	nan	nan	nan	nan	nan	nan	nan	nan	nan	nan	nan	nan	nan	nan	nan	nan	nan	nan	nan	nan	nan	nan	nan	nan	nan	nan	nan	nan	nan	nan	nan	nan	nan	nan	nan	nan	nan	nan	nan	nan	nan	nan	nan	nan	nan	nan	nan	nan
03-e6c03095595e21349f6a469d012bb1ab-FixB	nan	nan	nan	nan	nan	nan	nan	nan	nan	nan	nan	nan	nan	nan	nan	nan	nan	nan	nan	nan	nan	nan	nan	nan	nan	nan	nan	nan	nan	nan	nan	nan	nan	nan	nan	nan	nan	nan	nan	nan	nan	nan	nan	nan	nan	nan	nan	nan	nan
03-e6c03095595e21349f6a469d012bb1ab-FixC	nan	nan	nan	nan	nan	nan	nan	nan	nan	nan	nan	nan	nan	nan	nan	nan	nan	nan	nan	nan	nan	nan	nan	nan	nan	nan	nan	nan	nan	nan	nan	nan	nan	nan	nan	nan	nan	nan	nan	nan	nan	nan	nan	nan	nan	nan	nan	nan	nan
03-e6c03095595e21349f6a469d012bb1ab-RegA	nan	nan	nan	nan	nan	nan	nan	nan	nan	nan	nan	nan	nan	nan	nan	nan	nan	nan	nan	nan	nan	nan	nan	nan	nan	nan	nan	nan	nan	nan	nan	nan	nan	nan	nan	nan	nan	nan	nan	nan	nan	nan	nan	nan	nan	nan	nan	nan	nan
03-e6c03095595e21349f6a469d012bb1ab-RegB	nan	nan	nan	nan	nan	nan	nan	nan	nan	nan	nan	nan	nan	nan	nan	nan	nan	nan	nan	nan	nan	nan	nan	nan	nan	nan	nan	nan	nan	nan	nan	nan	nan	nan	nan	nan	nan	nan	nan	nan	nan	nan	nan	nan	nan	nan	nan	nan	nan
03-e6c03095595e21349f6a469d012bb1ab-RegC	nan	nan	nan	nan	nan	nan	nan	nan	nan	nan	nan	nan	nan	nan	nan	nan	nan	nan	nan	nan	nan	nan	nan	nan	nan	nan	nan	nan	nan	nan	nan	nan	nan	nan	nan	nan	nan	nan	nan	nan	nan	nan	nan	nan	nan	nan	nan	nan	nan
03-aafb3338f17138d77dabff38d08bb349-FixA	771.91	773.43	774.95	776.46	792.5	792.5	797.68	799.14	800.61	802.08	803.55	805.01	806.48	807.95	807.95	807.95	807.95	809.67	811.39	813.11	814.82	816.54	818.26	819.98	821.7	823.42	825.14	826.86	828.57	830.29	832	833.71	836.28	838.85	839.71	840.57	841.44	842.3	843.16	844.02	845.95	847.89	849.82	851.75	853.68	855.61	857.54	859.47	859.47
03-aafb3338f17138d77dabff38d08bb349-FixB	771.91	761.6	761.6	763.75	765.9	768.04	770.19	772.34	774.48	776.63	778.78	780.92	783.07	785.22	787.36	789.94	792.51	795.09	797.66	800.24	802.81	804.53	806.25	807.97	809.69	811.41	813.12	814.31	815.5	816.69	817.88	819.07	820.26	821.44	822.63	823.82	825.01	826.2	827.39	828.57	830.12	831.66	833.21	834.75	836.3	837.84	839.39	840.93	842.48
03-aafb3338f17138d77dabff38d08bb349-FixC	784.49	784.49	784.49	787.25	790.01	792.77	795.53	798.29	801.05	803.8	803.8	825.05	826.98	828.91	830.84	832.77	834.7	836.63	838.56	840.5	842.43	844.36	846.29	848.22	850.15	852.08	854.01	855.94	857.88	865.6	869.46	870.24	871.01	871.78	872.55	873.32	874.61	875.9	877.19	878.47	879.76	881.05	884.91	886.84	888.77	890.71	892.64	894.57	896.5
03-aafb3338f17138d77dabff38d08bb349-RegA	837.63	837.52	837.42	837.31	837.21	837.1	837.73	838.35	838.98	839.61	840.23	840.86	841.49	842.41	843.33	844.25	845.17	846.08	845.98	845.87	845.77	845.66	845.56	845.45	845.35	845.24	845.14	845.82	846.51	847.19	847.88	848.56	849.25	849.94	850.62	851.31	851.99	852.68	853.37	854.05	856.51	858.97	858.86	858.76	858.65	858.54	858.44	858.33	859.26
03-aafb3338f17138d77dabff38d08bb349-RegB	827.34	827.23	827.13	827.02	826.92	826.81	826.71	827.63	828.55	829.47	830.39	831.31	832.23	833.16	834.08	835	835.92	836.84	837.76	838.68	839.61	840.53	841.45	842.37	843.29	844.21	845.14	845.63	846.13	846.63	847.13	847.63	848.13	848.63	849.13	849.63	850.13	850.63	851.13	851.63	852.13	852.63	853.13	853.63	854.09	854.56	855.02	855.49	855.95
03-aafb3338f17138d77dabff38d08bb349-RegC	816.77	816.92	817.07	817.22	817.37	817.52	817.68	817.83	817.98	818.13	818.28	818.43	818.58	818.74	818.89	819.04	818.93	818.83	818.72	822.47	822.36	822.26	822.15	822.05	821.94	821.84	821.73	821.63	821.52	823.34	825.16	826.98	828.81	829.66	830.52	831.38	832.24	833.67	835.11	836.54	837.98	839.42	839.31	839.21	839.74	840.28	840.82	841.35	841.89
03-df604bd2886870358fbf3b1823772256-FixA	447.48	468.07	474.94	481.82	488.69	496.42	504.14	505.86	507.57	509.28	512.72	516.15	519.59	522.16	524.73	528.17	531.6	535.04	540.18	541.89	543.6	545.31	555.63	557.34	559.05	560.76	571.08	573.64	576.21	581.36	586.51	591.66	601.97	606.09	610.21	614.33	622.56	626.42	630.28	634.15	638.01	643.16	648.31	653.46	656.55	659.64	662.73	665.82	668.91
03-df604bd2886870358fbf3b1823772256-FixB	524.73	529.88	545.31	548.75	552.19	555.63	559.06	562.5	565.94	571.09	576.23	581.38	586.53	589.1	591.67	594.24	596.82	599.39	601.96	604.54	607.11	611.24	615.36	619.49	623.61	627.74	630.31	632.88	635.46	638.03	640.6	643.18	645.75	648.32	650.9	653.47	656.05	658.62	661.2	663.77	666.35	668.92	671.5	674.07	676.64	679.22	682.03	684.84	687.65
03-df604bd2886870358fbf3b1823772256-FixC	448.47	456.84	465.21	473.58	481.95	490.32	498.68	512.2	514.13	525.72	529.58	535.38	541.17	548.89	552.76	556.62	560.48	564.34	568.21	572.07	575.93	581.72	587.52	599.1	602.19	605.28	608.37	611.46	614.55	622.28	630	633.86	637.73	641.59	649.31	657.04	664.76	668.62	672.49	676.35	682.14	687.94	695.66	698.24	700.81	703.38	707.25	718.83	722.7
03-df604bd2886870358fbf3b1823772256-RegA	488.63	496.41	504.18	504.23	504.28	509.49	514.69	522.46	530.24	535.42	540.65	544.56	548.47	552.38	556.3	561.5	566.69	571.89	582.22	582.27	582.32	587.54	590.16	592.78	595.39	598.01	601.92	605.84	609.75	613.66	617.57	621.48	625.39	629.31	631.93	634.55	637.18	639.8	642.43	645.05	652.83	660.6	665.8	671	676.2	680.11	684.02	687.93	691.84
03-df604bd2886870358fbf3b1823772256-RegB	488.63	483.55	486.87	490.2	488.83	488.88	492.37	495.86	504.48	508.39	512.3	516.21	520.13	523.61	527.1	530.59	534.07	537.56	541.05	546.25	551.45	556.64	560.81	564.98	569.14	573.31	577.48	580.39	583.3	586.21	589.13	592.04	594.95	597.86	600.77	603.68	606.82	609.96	613.1	616.24	619.38	624.58	629.78	634.98	640.17	645.37	650.56	655.75	660.95
03-df604bd2886870358fbf3b1823772256-RegC	488.35	492.26	496.17	500.08	504	507.91	511.82	515.73	519.64	523.56	527.47	531.38	535.29	539.2	543.11	547.03	550.94	555.49	560.05	564.6	569.16	573.71	578.27	581.22	584.16	587.11	590.05	593.97	597.88	601.79	603.13	604.46	605.8	613.57	613.62	613.67	613.72	619.57	625.41	626.75	628.08	629.42	631.4	633.38	637.29	641.21	645.12	645.17	645.22
03-646b2ca80d70a9f3ea97bc25eb7b8e5c-FixA	nan	nan	nan	nan	nan	nan	nan	nan	nan	nan	nan	nan	nan	nan	nan	nan	nan	nan	nan	nan	nan	nan	nan	nan	nan	nan	nan	nan	nan	nan	nan	nan	nan	nan	nan	nan	nan	nan	nan	nan	nan	nan	nan	nan	nan	nan	nan	nan	nan
03-646b2ca80d70a9f3ea97bc25eb7b8e5c-FixB	nan	nan	nan	nan	nan	nan	nan	nan	nan	nan	nan	nan	nan	nan	nan	nan	nan	nan	nan	nan	nan	nan	nan	nan	nan	nan	nan	nan	nan	nan	nan	nan	nan	nan	nan	nan	nan	nan	nan	nan	nan	nan	nan	nan	nan	nan	nan	nan	nan
03-646b2ca80d70a9f3ea97bc25eb7b8e5c-FixC	nan	nan	nan	nan	nan	nan	nan	nan	nan	nan	nan	nan	nan	nan	nan	nan	nan	nan	nan	nan	nan	nan	nan	nan	nan	nan	nan	nan	nan	nan	nan	nan	nan	nan	nan	nan	nan	nan	nan	nan	nan	nan	nan	nan	nan	nan	nan	nan	nan
03-646b2ca80d70a9f3ea97bc25eb7b8e5c-RegA	nan	nan	nan	nan	nan	nan	nan	nan	nan	nan	nan	nan	nan	nan	nan	nan	nan	nan	nan	nan	nan	nan	nan	nan	nan	nan	nan	nan	nan	nan	nan	nan	nan	nan	nan	nan	nan	nan	nan	nan	nan	nan	nan	nan	nan	nan	nan	nan	nan
03-646b2ca80d70a9f3ea97bc25eb7b8e5c-RegB	nan	nan	nan	nan	nan	nan	nan	nan	nan	nan	nan	nan	nan	nan	nan	nan	nan	nan	nan	nan	nan	nan	nan	nan	nan	nan	nan	nan	nan	nan	nan	nan	nan	nan	nan	nan	nan	nan	nan	nan	nan	nan	nan	nan	nan	nan	nan	nan	nan
03-646b2ca80d70a9f3ea97bc25eb7b8e5c-RegC	nan	nan	nan	nan	nan	nan	nan	nan	nan	nan	nan	nan	nan	nan	nan	nan	nan	nan	nan	nan	nan	nan	nan	nan	nan	nan	nan	nan	nan	nan	nan	nan	nan	nan	nan	nan	nan	nan	nan	nan	nan	nan	nan	nan	nan	nan	nan	nan	nan
03-a83c875f3ab6467556056f66d9def81c-FixA	735.88	735.88	735.88	735.88	735.88	735.88	738.45	741.02	743.58	746.15	748.73	751.31	753.89	756.47	760.33	764.19	768.05	771.91	774.78	777.64	780.5	783.36	786.23	789.09	791.95	794.81	797.68	800.25	802.83	805.4	807.98	810.55	813.12	815.41	817.7	819.99	822.27	824.56	826.85	829.14	831.42	833.71	835.77	837.83	839.89	841.95	844	846.06	848.12
03-a83c875f3ab6467556056f66d9def81c-FixB	718.83	722.7	726.56	730.42	730.42	730.42	742.01	745.87	745.87	753.59	753.59	755.53	757.46	765.18	767.11	769.04	769.04	774.84	780.63	780.63	784.49	788.35	792.22	796.08	799.94	803.8	807.67	807.67	807.67	811.53	815.39	821.18	823.12	823.12	826.98	830.84	834.7	838.56	842.43	842.43	842.43	842.43	846.29	846.29	846.29	846.29	848.86	851.44	854.01
03-a83c875f3ab6467556056f66d9def81c-FixC	784.49	784.49	784.49	786.76	789.04	791.31	793.58	795.85	798.12	800.4	802.67	804.94	807.21	809.48	811.76	814.03	816.3	818.57	820.84	823.12	826.33	829.55	832.77	835.99	839.21	842.43	844.08	845.74	847.39	849.05	850.7	852.36	854.01	856.59	859.16	861.74	864.31	866.89	869.46	871.39	873.32	875.26	877.19	879.12	881.05	882.98	884.91	888.13	891.35
03-a83c875f3ab6467556056f66d9def81c-RegA	710.5	746.55	741.36	745.64	749.92	754.2	758.48	762.76	767.04	774.75	782.46	784.65	786.85	789.04	791.23	793.42	795.62	797.81	799.51	801.21	802.9	805.46	808.02	810.59	813.15	815.71	818.27	820.83	823.39	825.95	828.51	831.07	833.63	834.91	836.18	837.46	838.73	840.01	841.28	842.55	843.83	846.02	848.22	850.41	852.6	854.79	856.99	859.18	862.6
03-a83c875f3ab6467556056f66d9def81c-RegB	714.07	715.99	717.91	725.62	727.54	748.76	748.75	748.73	748.72	748.71	752.98	757.26	761.54	765.81	770.09	774.37	778.65	782.92	787.2	791.05	794.9	794.88	794.87	806.44	809	811.56	814.12	819.9	825.68	825.67	829.51	831.43	833.35	837.2	841.04	844.89	852.6	854.52	856.44	859	861.56	864.12	867.97	867.95	869.22	870.5	871.77	875.62	883.33
03-a83c875f3ab6467556056f66d9def81c-RegC	768.14	768.13	768.12	768.1	771.95	775.8	779.65	783.49	787.34	791.19	795.04	797.34	799.64	801.95	804.25	806.55	810.4	814.25	818.1	821.17	824.25	827.32	830.4	833.47	836.77	840.07	843.36	846.66	849.96	853.25	856.55	858.47	860.38	862.3	864.22	866.13	868.05	869.97	871.88	875.73	879.58	883.43	887.28	891.12	893.68	896.25	898.81	901.37	903.93
03-dbd0df24fc5e5ad57fec276d06f70ff7-FixA	617.42	622.58	632.87	632.88	638.03	643.18	648.33	653.48	658.63	663.78	668.93	674.08	679.23	684.38	689.53	692.47	695.41	698.35	701.3	704.24	707.18	710.12	713.06	716	718.94	721.88	724.82	727.76	730.7	734.57	738.43	742.29	746.15	748.36	750.57	752.77	754.98	757.19	759.4	761.6	764.18	766.75	769.33	771.9	774.48	777.05	779.11	781.18	783.24
03-dbd0df24fc5e5ad57fec276d06f70ff7-FixB	599.1	599.1	599.1	600.59	602.07	603.56	605.05	606.53	608.02	609.5	610.99	612.47	613.96	615.44	616.93	618.41	626.14	630	633.86	637.73	641.59	645.45	649.31	653.18	658.97	664.76	668.62	672.49	676.35	682.14	687.94	690.51	693.09	695.66	699.52	703.38	703.38	709.18	714.97	718.83	721.41	723.98	726.56	730.42	734.28	738.15	739.43	740.72	742.01
03-dbd0df24fc5e5ad57fec276d06f70ff7-FixC	649.31	649.31	649.31	651.15	652.99	654.83	656.67	658.51	660.35	662.19	664.03	665.87	667.7	669.54	671.38	673.22	675.06	676.9	678.74	680.58	682.42	684.26	686.1	687.94	689.22	690.51	691.8	693.09	694.37	695.66	698.56	701.45	704.35	707.25	709.03	710.81	712.59	714.38	716.16	717.94	719.73	721.51	723.29	725.07	726.86	728.64	730.42	732.74	735.06
03-dbd0df24fc5e5ad57fec276d06f70ff7-RegA	645.81	661.42	671.92	674.67	677.42	680.18	682.93	685.69	688.44	692.49	696.53	700.57	704.61	708.65	712.7	716.74	720.78	724.39	728	731.61	735.23	738.84	742.45	744.84	747.23	749.61	752	754.39	756.78	759.17	761.93	764.69	767.45	770.21	772.97	775.73	778.49	781.25	783.63	786.02	788.41	790.8	793.19	795.58	797.97	799.86	801.76	803.66	805.56
03-dbd0df24fc5e5ad57fec276d06f70ff7-RegB	668.67	673.57	678.47	683.37	688.27	700.45	700.64	703.03	705.42	707.8	710.19	712.58	714.97	717.36	719.86	722.36	724.86	727.36	729.85	730.04	734.08	738.12	742.17	744.28	746.39	748.51	750.62	752.73	754.84	756.96	759.07	763.11	767.16	771.2	775.24	779.28	783.32	787.37	791.41	791.59	793.71	795.82	799.86	801.97	804.09	806.2	808.31	810.81	813.31
03-dbd0df24fc5e5ad57fec276d06f70ff7-RegC	599.23	604.32	607.31	634.5	634.69	634.87	639.17	643.47	647.77	652.07	656.37	660.67	664.97	669.26	673.56	677.86	682.16	686.46	690.76	695.06	699.36	703.4	707.44	711.49	716.17	720.86	725.54	730.23	734.91	739.6	741.99	744.37	746.76	749.15	751.54	753.93	756.32	758.82	761.32	763.82	766.31	768.81	772.3	775.8	779.29	782.78	786.27	789.76	793.25
03-38c0082b2830d29c8d1f46c8576e50bd-FixA	nan	nan	nan	nan	nan	nan	nan	nan	nan	nan	nan	nan	nan	nan	nan	nan	nan	nan	nan	nan	nan	nan	nan	nan	nan	nan	nan	nan	nan	nan	nan	nan	nan	nan	nan	nan	nan	nan	nan	nan	nan	nan	nan	nan	nan	nan	nan	nan	nan
03-38c0082b2830d29c8d1f46c8576e50bd-FixB	nan	nan	nan	nan	nan	nan	nan	nan	nan	nan	nan	nan	nan	nan	nan	nan	nan	nan	nan	nan	nan	nan	nan	nan	nan	nan	nan	nan	nan	nan	nan	nan	nan	nan	nan	nan	nan	nan	nan	nan	nan	nan	nan	nan	nan	nan	nan	nan	nan
03-38c0082b2830d29c8d1f46c8576e50bd-FixC	nan	nan	nan	nan	nan	nan	nan	nan	nan	nan	nan	nan	nan	nan	nan	nan	nan	nan	nan	nan	nan	nan	nan	nan	nan	nan	nan	nan	nan	nan	nan	nan	nan	nan	nan	nan	nan	nan	nan	nan	nan	nan	nan	nan	nan	nan	nan	nan	nan
03-38c0082b2830d29c8d1f46c8576e50bd-RegA	nan	nan	nan	nan	nan	nan	nan	nan	nan	nan	nan	nan	nan	nan	nan	nan	nan	nan	nan	nan	nan	nan	nan	nan	nan	nan	nan	nan	nan	nan	nan	nan	nan	nan	nan	nan	nan	nan	nan	nan	nan	nan	nan	nan	nan	nan	nan	nan	nan
03-38c0082b2830d29c8d1f46c8576e50bd-RegB	nan	nan	nan	nan	nan	nan	nan	nan	nan	nan	nan	nan	nan	nan	nan	nan	nan	nan	nan	nan	nan	nan	nan	nan	nan	nan	nan	nan	nan	nan	nan	nan	nan	nan	nan	nan	nan	nan	nan	nan	nan	nan	nan	nan	nan	nan	nan	nan	nan
03-38c0082b2830d29c8d1f46c8576e50bd-RegC	nan	nan	nan	nan	nan	nan	nan	nan	nan	nan	nan	nan	nan	nan	nan	nan	nan	nan	nan	nan	nan	nan	nan	nan	nan	nan	nan	nan	nan	nan	nan	nan	nan	nan	nan	nan	nan	nan	nan	nan	nan	nan	nan	nan	nan	nan	nan	nan	nan
03-bd58b46a502bc788de4166be23a79faf-FixA	936.72	941.85	944.06	946.27	948.48	950.68	952.89	955.1	957.3	959.88	962.46	965.04	967.62	962.44	962.44	964.32	966.19	968.07	969.94	971.82	973.69	975.57	977.44	979.32	981.19	983.06	985.63	988.2	990.77	993.34	996.78	1000.2	1003.7	1005.5	1007.4	1009.3	1011.1	1013	1014.9	1016.8	1018.6	1020.5	1022.4	1024.2	1026	1027.7	1029.4	1031.1	1032.8
03-bd58b46a502bc788de4166be23a79faf-FixB	969.88	969.88	969.88	973.74	973.74	973.74	981.47	983.4	985.33	989.19	989.19	991.77	994.34	996.92	998.85	1000.8	1008.5	1008.5	1008.5	1008.5	1012.4	1016.2	1020.1	1020.1	1022	1024	1024	1025.9	1027.8	1027.8	1035.5	1035.5	1035.5	1035.5	1037.5	1039.4	1039.4	1039.4	1039.4	1041.3	1043.3	1045.2	1047.1	1048.4	1049.7	1051	1051	1051	1051
03-bd58b46a502bc788de4166be23a79faf-FixC	935.12	935.12	935.12	937.6	940.09	942.57	945.05	947.54	950.02	952.5	954.98	957.47	959.95	962.43	964.92	967.4	969.88	970.99	972.09	973.19	974.3	975.4	976.5	977.61	978.71	979.81	980.92	982.02	983.12	984.23	985.33	985.65	985.97	986.3	986.62	986.94	987.26	987.58	987.91	988.23	988.55	988.87	989.19	990.25	991.3	992.35	993.41	994.46	995.51
03-bd58b46a502bc788de4166be23a79faf-RegA	922.17	922.3	901.93	903.77	905.61	907.46	909.3	911.15	912.99	915.69	918.39	921.09	923.79	926.49	929.19	930.17	931.15	932.13	933.11	934.09	935.08	937.78	940.47	943.17	945.87	948.57	951.27	952.98	954.7	956.41	958.12	959.83	961.54	963.25	964.97	966.68	968.39	970.1	971.81	973.52	975.63	977.73	979.83	981.94	984.04	986.15	988.25	990.35	992.46
03-bd58b46a502bc788de4166be23a79faf-RegB	916.83	919.53	922.23	924.93	925.06	925.18	929.17	929.29	929.42	937.27	937.39	939.45	941.51	941.63	941.76	941.88	942.01	952.31	954.19	956.07	957.95	958.08	958.21	958.33	962.32	966.3	966.43	967.84	969.26	970.67	970.79	973.49	976.19	978.89	979.02	979.15	983.13	983.26	983.38	984.8	986.21	987.62	987.75	995.59	995.72	995.85	995.97	998.03	1000.1
03-bd58b46a502bc788de4166be23a79faf-RegC	922.17	922.3	917.08	919.14	921.2	923.25	925.31	927.36	929.42	930.7	931.99	933.27	934.56	935.84	937.13	938.41	939.69	940.98	942.26	943.93	945.6	947.27	948.94	950.61	952.28	953.95	955.62	957.29	958.96	961.4	963.85	966.29	968.73	971.17	972.59	974	975.41	976.82	978.24	979.65	981.06	982.47	983.89	986.59	989.29	991.99	994.69	997.38	1000.1
03-44bb52659d82aa8b5f30657205c9dcef-FixA	910.96	910.96	910.96	913.52	916.09	916.96	917.82	918.68	919.54	920.41	931.54	931.54	931.54	934.76	937.98	941.2	944.42	947.64	950.86	954.08	957.3	962.46	967.62	970.18	972.75	975.32	977.89	977.89	977.89	983.06	983.06	983.06	983.06	983.06	984.78	986.49	988.2	989.91	991.63	993.34	993.34	995.06	996.79	998.51	1001.1	1003.7	1005.4	1007.1	1008.8
03-44bb52659d82aa8b5f30657205c9dcef-FixB	895.51	895.51	898.6	901.69	904.78	907.87	910.96	913.53	916.11	918.68	921.26	923.83	926.41	927.69	928.98	930.27	931.56	932.85	934.14	935.43	936.72	939.81	942.9	945.99	949.08	952.17	953.88	955.59	957.3	959.02	960.73	962.44	963.73	965.02	966.31	967.6	968.89	970.17	971.46	972.75	974.68	976.62	978.55	980.48	982.41	984.34	986.27	988.2	989.39
03-44bb52659d82aa8b5f30657205c9dcef-FixC	861.74	865.6	869.46	881.05	881.05	881.05	884.91	887.49	890.06	892.64	895.21	897.79	900.36	902.94	905.51	908.09	911.95	915.81	919.67	919.67	919.67	919.67	919.67	923.53	925.85	928.17	930.49	932.8	935.12	938.98	942.85	944.13	945.42	946.71	948	949.28	950.57	952.89	955.21	957.52	959.84	962.16	969.88	972.78	975.68	978.57	981.47	982.76	984.04
03-44bb52659d82aa8b5f30657205c9dcef-RegA	830.5	836.39	788.23	799.91	801.93	803.96	805.99	808.02	810.04	812.07	814.1	816.13	818.16	820.18	824.14	828.1	832.06	836.02	839.97	842	844.03	845.67	847.31	848.95	850.59	852.24	855.23	858.22	861.21	864.21	865.27	866.33	867.39	868.46	870.48	872.51	874.54	876.57	878.59	880.62	883.62	886.61	889.6	892.59	895.26	897.94	900.61	903.28	905.95
03-44bb52659d82aa8b5f30657205c9dcef-RegB	837.24	842.49	847.74	849.89	852.05	854.2	856.36	858.51	860.67	862.82	864.98	867.13	869.29	871.76	874.23	876.71	879.18	881.65	884.13	886.6	889.07	891.55	894.02	896.49	898.97	901.44	903.01	904.57	906.14	907.71	909.27	910.84	912.41	913.98	915.54	917.11	918.68	920.24	921.81	923.38	926.05	928.72	931.39	934.07	936.74	939.41	942.08	944.76	947.43
03-44bb52659d82aa8b5f30657205c9dcef-RegC	830.5	830.6	830.7	833.21	835.72	838.23	840.74	843.25	845.76	848.27	854.64	856.67	858.7	860.72	862.75	864.78	866.81	868.83	870.86	872.89	874.92	876.94	878.97	880.36	881.74	890.85	894.03	897.22	900.4	903.59	906.78	908.8	910.83	912.86	914.89	916.91	918.94	919.81	920.68	921.55	922.42	931.01	932.65	934.29	935.93	937.58	939.22	940.86	942.5
03-2ad1c59ed15eb675088c5bf56c5c45d3-FixA	nan	nan	nan	nan	nan	nan	nan	nan	nan	nan	nan	nan	nan	nan	nan	nan	nan	nan	nan	nan	nan	nan	nan	nan	nan	nan	nan	nan	nan	nan	nan	nan	nan	nan	nan	nan	nan	nan	nan	nan	nan	nan	nan	nan	nan	nan	nan	nan	nan
03-2ad1c59ed15eb675088c5bf56c5c45d3-FixB	nan	nan	nan	nan	nan	nan	nan	nan	nan	nan	nan	nan	nan	nan	nan	nan	nan	nan	nan	nan	nan	nan	nan	nan	nan	nan	nan	nan	nan	nan	nan	nan	nan	nan	nan	nan	nan	nan	nan	nan	nan	nan	nan	nan	nan	nan	nan	nan	nan
03-2ad1c59ed15eb675088c5bf56c5c45d3-FixC	nan	nan	nan	nan	nan	nan	nan	nan	nan	nan	nan	nan	nan	nan	nan	nan	nan	nan	nan	nan	nan	nan	nan	nan	nan	nan	nan	nan	nan	nan	nan	nan	nan	nan	nan	nan	nan	nan	nan	nan	nan	nan	nan	nan	nan	nan	nan	nan	nan
03-2ad1c59ed15eb675088c5bf56c5c45d3-RegA	nan	nan	nan	nan	nan	nan	nan	nan	nan	nan	nan	nan	nan	nan	nan	nan	nan	nan	nan	nan	nan	nan	nan	nan	nan	nan	nan	nan	nan	nan	nan	nan	nan	nan	nan	nan	nan	nan	nan	nan	nan	nan	nan	nan	nan	nan	nan	nan	nan
03-2ad1c59ed15eb675088c5bf56c5c45d3-RegB	nan	nan	nan	nan	nan	nan	nan	nan	nan	nan	nan	nan	nan	nan	nan	nan	nan	nan	nan	nan	nan	nan	nan	nan	nan	nan	nan	nan	nan	nan	nan	nan	nan	nan	nan	nan	nan	nan	nan	nan	nan	nan	nan	nan	nan	nan	nan	nan	nan
03-2ad1c59ed15eb675088c5bf56c5c45d3-RegC	nan	nan	nan	nan	nan	nan	nan	nan	nan	nan	nan	nan	nan	nan	nan	nan	nan	nan	nan	nan	nan	nan	nan	nan	nan	nan	nan	nan	nan	nan	nan	nan	nan	nan	nan	nan	nan	nan	nan	nan	nan	nan	nan	nan	nan	nan	nan	nan	nan
06-cfb7d458ea3ef4fc4f27e0eb06be2555-FixA	1127.91	1125.51	1132.35	1142.71	1150.89	1152.93	1152.04	1152.25	1153.48	1154.72	1155.65	1156.31	1157.84	1161.03	1164.29	1166	1167.08	1168.68	1169.97	1170.19	1171.14	1174.37	1177.37	1177.58	1177	1178.14	1180.22	1181.94	1183.71	1186.15	1188.84	1191.22	1193.6	1196.37	1199.38	1202.23	1204.05	1204.4	1205.44	1209.16	1213.48	1215.88	1217.19	1218.94	1221.03	1223.08	1225.55	1228.87	1232.1
06-cfb7d458ea3ef4fc4f27e0eb06be2555-FixB	1095.91	1097.41	1105.02	1114.81	1122.89	1126.3	1126.03	1124.25	1123.94	1127.23	1132.02	1135.86	1139.55	1144.19	1148.67	1151.6	1152.98	1153.23	1153.01	1153.03	1153.75	1155.48	1158.23	1161.75	1165.01	1167.03	1167.98	1168.43	1169.49	1171.98	1174.77	1176.77	1179.31	1183.64	1187.4	1188.31	1189.02	1192.41	1195.86	1196.37	1196.36	1198.83	1201.89	1202.98	1203.2	1204.42	1207.22	1211.34	1214.45
06-cfb7d458ea3ef4fc4f27e0eb06be2555-FixC	1117.35	1116.82	1123.01	1131.59	1138.23	1140.05	1140.02	1141.38	1142.26	1140.68	1139.48	1141.55	1144.66	1146.09	1146.49	1147.18	1148.65	1151.05	1154.3	1158.14	1161.95	1165.06	1167.12	1168.05	1168.64	1169.62	1170.47	1170.8	1172.41	1176.81	1181.61	1184.28	1186.57	1190.56	1194.38	1195.75	1195.54	1195.38	1196.34	1198.85	1201.32	1202.22	1202.97	1205.34	1208.73	1212.18	1216.16	1221.06	1224.94
06-cfb7d458ea3ef4fc4f27e0eb06be2555-RegA	1134.31	1136.82	1137.85	1138.17	1138.53	1139.54	1141.05	1142.59	1143.05	1141.79	1140.83	1142.11	1144.28	1145.8	1147.79	1151.36	1154.92	1156.78	1158.08	1160.29	1163.15	1165.99	1168.33	1169.86	1170.95	1172.02	1173.01	1173.92	1175.65	1178.77	1181.42	1181.99	1183.11	1187.35	1191.54	1192.2	1191.61	1192.89	1195.16	1196.81	1197.88	1198.84	1199.93	1201.31	1203.03	1205.11	1207.57	1210.28	1212.54
06-cfb7d458ea3ef4fc4f27e0eb06be2555-RegB	1148.48	1140.24	1135.62	1133.65	1133.39	1133.87	1134.17	1133.57	1132.28	1130.85	1130.32	1131.43	1133.31	1134.89	1135.95	1136.71	1138.4	1141.88	1145.41	1147.06	1147.2	1146.63	1145.53	1144.15	1143.79	1145.44	1147.21	1147.28	1147.51	1149.98	1153.1	1154.76	1155.22	1155.37	1156.06	1157.89	1160.15	1161.89	1162.68	1162.6	1163.24	1165.93	1168.56	1168.93	1169.29	1172.32	1176.61	1179.85	1181.17
06-cfb7d458ea3ef4fc4f27e0eb06be2555-RegC	1100.59	1093.31	1090.93	1091.32	1092.34	1092.83	1095.6	1102.58	1108.02	1106.74	1104.14	1106.34	1111.07	1114.72	1117.02	1118.79	1121.65	1126.76	1132.39	1136.58	1139.71	1142.55	1145.03	1147.03	1149.13	1151.81	1154.2	1155.5	1156.95	1159.83	1163.1	1165.43	1167.12	1168.8	1170.34	1171.56	1172.89	1174.83	1177.4	1180.34	1182.93	1184.66	1186.76	1190.36	1193.8	1195.26	1196.13	1198.24	1200.96
06-1a2d6fed9d23244edd4d50c50d068f88-FixA	1130.58	1127.57	1134.46	1145.01	1152.93	1154.02	1152.36	1152.77	1154.6	1156.13	1157.26	1158.29	1159.59	1161.39	1163.27	1164.76	1165.81	1166.71	1168.56	1171.95	1174.04	1172.53	1171.23	1173.99	1177.8	1178.89	1178.42	1178.65	1180.6	1184.54	1188.75	1191.63	1194.62	1199.16	1203.04	1203.88	1203.55	1204.6	1207.25	1210.91	1214.35	1216.41	1217.29	1217.79	1219.68	1224.16	1228.23	1228.88	1229.04
06-1a2d6fed9d23244edd4d50c50d068f88-FixB	1094.56	1098.11	1105.1	1113.59	1121.65	1127.22	1127.88	1123.02	1119.99	1125.12	1132.23	1134.64	1136.9	1144.04	1150.92	1151.94	1151.05	1153.14	1156.38	1157.97	1158.38	1158.88	1160.34	1163.23	1166.86	1170.2	1172.16	1172.14	1171.95	1173.28	1174.66	1174.49	1174.86	1178.17	1183.55	1189.18	1193.04	1193.93	1194.54	1197.57	1200.78	1201.46	1201.44	1203.14	1205.53	1207.12	1209.12	1212.86	1216.47
06-1a2d6fed9d23244edd4d50c50d068f88-FixC	1117.53	1116.86	1123.62	1132.71	1139.04	1139.36	1137.93	1139.34	1141.61	1142.14	1142.56	1144.62	1146.02	1144.72	1144.13	1147.63	1152.34	1154.97	1157.33	1161.55	1165.33	1166.23	1166.33	1168.03	1169.86	1169.93	1169.36	1169.85	1172.22	1176.63	1181.42	1185.03	1188.77	1194.05	1199.33	1202.43	1202.18	1198.59	1195.89	1198.01	1201.88	1203.57	1204.88	1208.43	1212.99	1216.54	1218.95	1220.64	1222.32
06-1a2d6fed9d23244edd4d50c50d068f88-RegA	1134.55	1134.18	1135.18	1136.85	1138.45	1139.74	1142.32	1147.03	1149.62	1146.57	1142.75	1143.37	1146.12	1147.72	1149.02	1151.46	1154.39	1156.87	1159.01	1161.11	1162.89	1164.23	1166.06	1169.13	1172.18	1173.95	1175.54	1178.2	1180.8	1181.98	1182.2	1182.29	1182.43	1182.77	1184.32	1187.83	1191.63	1193.93	1195.2	1196.39	1197.32	1197.78	1198.71	1201	1203.69	1205.57	1206.83	1208.12	1210.37
06-1a2d6fed9d23244edd4d50c50d068f88-RegB	1152.79	1138.87	1133.93	1133.55	1133.3	1130.44	1129.1	1132.84	1135.74	1132.25	1128.51	1131	1135.23	1135.83	1135.83	1138.95	1142.49	1143.18	1142.39	1142.43	1144.08	1147.24	1149.6	1149.15	1147.71	1147.52	1148.21	1148.81	1149.17	1149.56	1151.22	1154.99	1158.79	1160.3	1159.72	1158.21	1157.83	1160.02	1162.15	1161.54	1160.89	1163.36	1167.22	1170.01	1172.63	1176.5	1180.53	1183.26	1184.76
06-1a2d6fed9d23244edd4d50c50d068f88-RegC	1100.53	1093.95	1091.29	1091.16	1092.16	1093.5	1096.8	1102.88	1106.55	1103.71	1100.96	1104.93	1111	1113.57	1115.35	1119.93	1125.46	1129.4	1132.32	1135.36	1138.57	1141.73	1144.79	1147.73	1150.45	1152.89	1155.54	1158.59	1160.29	1159.39	1159.37	1163.54	1168.58	1170.61	1171.3	1173.21	1175.52	1176.85	1177.7	1179.04	1181.5	1185.31	1189.15	1191.61	1192.65	1192.88	1193.9	1197	1200.69
06-eb97e7204c6191e141cb459c65307b66-FixA	1125.81	1139.02	1133.09	1119.68	1145.28	1143.95	1148.6	1149.77	1148.52	1147.84	1147.6	1151.9	1154.77	1155.48	1156.34	1158.84	1162.41	1165.91	1168.46	1169.06	1170.22	1172.7	1175.2	1176.43	1177.39	1179.37	1181.96	1184.21	1184.69	1182.51	1184.91	1188.94	1192.88	1194.87	1197.28	1199.29	1203.5	1208.1	1210.12	1208.43	1206.67	1207.92	1211.42	1215.17	1216.89	1218.76	1220.62	1225.05	1230.07
06-eb97e7204c6191e141cb459c65307b66-FixB	1093.69	1097.17	1102.53	1095.57	1122.42	1116.55	1124.73	1127.69	1127.37	1116.44	1126.74	1131.3	1135.84	1134.55	1145.7	1146.84	1149.91	1151.44	1153.2	1152.94	1153.19	1154.24	1153.29	1157.22	1160.68	1160.18	1162.12	1164.61	1166.67	1166.14	1170.36	1178.19	1184.96	1186.36	1187.26	1187.17	1187.39	1188.21	1188.96	1189.84	1193.12	1196.18	1199.36	1201.16	1202.82	1205.96	1208.08	1207.15	1207.34
06-eb97e7204c6191e141cb459c65307b66-FixC	1117.95	1119.94	1119.23	1105.19	1135.2	1136.14	1138.39	1140.66	1142.54	1149.75	1143.9	1144.29	1143.97	1148.03	1146.87	1147	1148.22	1150.91	1153.93	1156.87	1160.29	1163.4	1168.41	1166.49	1164.8	1166.65	1169.29	1175.24	1178.04	1176.39	1179.03	1182.39	1186.05	1186.75	1185.59	1185.44	1188.59	1195.3	1199.73	1198.55	1197.76	1200.41	1203.6	1207.08	1208.25	1212.02	1214.51	1216.73	1220.05
06-eb97e7204c6191e141cb459c65307b66-RegA	1131.04	1132.2	1133.46	1134.79	1136.12	1137.12	1136.33	1136.98	1140.83	1119.64	1131.61	1136.92	1138.9	1142.97	1146.89	1147.78	1148.5	1151.35	1154.8	1157.7	1160.26	1162.98	1166.02	1166.52	1167.47	1169.73	1171.95	1173.48	1174.26	1175.05	1177.28	1181.72	1185.56	1186.09	1185.43	1186.37	1187.95	1189.49	1191.03	1193.3	1196.4	1200.08	1203.16	1204.59	1205.28	1206.41	1207.5	1208.6	1210.39
06-eb97e7204c6191e141cb459c65307b66-RegB	1149.12	1121.18	1137.22	1134	1128.97	1130.93	1131.53	1134.57	1130.57	1117.87	1119.76	1122.18	1121.78	1125.64	1130.61	1134.17	1136.7	1140.27	1141.03	1141.44	1141.73	1140.94	1141.76	1143.92	1146.02	1146.61	1145.93	1147.73	1149.62	1150.22	1149.76	1148.63	1148.68	1151.31	1154.67	1157.82	1159.57	1159.7	1160.85	1165.61	1169.69	1168.6	1165.09	1164.91	1170.15	1171.48	1171.08	1170.77	1174.8
06-eb97e7204c6191e141cb459c65307b66-RegC	1097.82	1082.76	1084.68	1090.02	1093.58	1094.8	1091.7	1088.27	1105.93	1070.11	1103.11	1107.79	1107.54	1112.16	1118.93	1122.27	1123.86	1124.8	1127.92	1130.91	1134.81	1138.75	1143.44	1146	1148.69	1150.18	1151.44	1154.15	1158.05	1161.17	1163.9	1163.38	1162.6	1164.89	1167.78	1169.77	1170.72	1173.07	1175.28	1176.6	1177.18	1177.24	1183.93	1190.52	1189.31	1190.87	1191.93	1195.13	1198.34
06-a0d7d61fb5cd943b985ec1f2d4c41b60-FixA	nan	nan	nan	nan	nan	nan	nan	nan	nan	nan	nan	nan	nan	nan	nan	nan	nan	nan	nan	nan	nan	nan	nan	nan	nan	nan	nan	nan	nan	nan	nan	nan	nan	nan	nan	nan	nan	nan	nan	nan	nan	nan	nan	nan	nan	nan	nan	nan	nan
06-a0d7d61fb5cd943b985ec1f2d4c41b60-FixB	nan	nan	nan	nan	nan	nan	nan	nan	nan	nan	nan	nan	nan	nan	nan	nan	nan	nan	nan	nan	nan	nan	nan	nan	nan	nan	nan	nan	nan	nan	nan	nan	nan	nan	nan	nan	nan	nan	nan	nan	nan	nan	nan	nan	nan	nan	nan	nan	nan
06-a0d7d61fb5cd943b985ec1f2d4c41b60-FixC	nan	nan	nan	nan	nan	nan	nan	nan	nan	nan	nan	nan	nan	nan	nan	nan	nan	nan	nan	nan	nan	nan	nan	nan	nan	nan	nan	nan	nan	nan	nan	nan	nan	nan	nan	nan	nan	nan	nan	nan	nan	nan	nan	nan	nan	nan	nan	nan	nan
06-a0d7d61fb5cd943b985ec1f2d4c41b60-RegA	nan	nan	nan	nan	nan	nan	nan	nan	nan	nan	nan	nan	nan	nan	nan	nan	nan	nan	nan	nan	nan	nan	nan	nan	nan	nan	nan	nan	nan	nan	nan	nan	nan	nan	nan	nan	nan	nan	nan	nan	nan	nan	nan	nan	nan	nan	nan	nan	nan
06-a0d7d61fb5cd943b985ec1f2d4c41b60-RegB	nan	nan	nan	nan	nan	nan	nan	nan	nan	nan	nan	nan	nan	nan	nan	nan	nan	nan	nan	nan	nan	nan	nan	nan	nan	nan	nan	nan	nan	nan	nan	nan	nan	nan	nan	nan	nan	nan	nan	nan	nan	nan	nan	nan	nan	nan	nan	nan	nan
06-a0d7d61fb5cd943b985ec1f2d4c41b60-RegC	nan	nan	nan	nan	nan	nan	nan	nan	nan	nan	nan	nan	nan	nan	nan	nan	nan	nan	nan	nan	nan	nan	nan	nan	nan	nan	nan	nan	nan	nan	nan	nan	nan	nan	nan	nan	nan	nan	nan	nan	nan	nan	nan	nan	nan	nan	nan	nan	nan
06-5084aa77e3950fa577962c870e76ef77-FixA	nan	nan	nan	nan	nan	nan	nan	nan	nan	nan	nan	nan	nan	nan	nan	nan	nan	nan	nan	nan	nan	nan	nan	nan	nan	nan	nan	nan	nan	nan	nan	nan	nan	nan	nan	nan	nan	nan	nan	nan	nan	nan	nan	nan	nan	nan	nan	nan	nan
06-5084aa77e3950fa577962c870e76ef77-FixB	nan	nan	nan	nan	nan	nan	nan	nan	nan	nan	nan	nan	nan	nan	nan	nan	nan	nan	nan	nan	nan	nan	nan	nan	nan	nan	nan	nan	nan	nan	nan	nan	nan	nan	nan	nan	nan	nan	nan	nan	nan	nan	nan	nan	nan	nan	nan	nan	nan
06-5084aa77e3950fa577962c870e76ef77-FixC	nan	nan	nan	nan	nan	nan	nan	nan	nan	nan	nan	nan	nan	nan	nan	nan	nan	nan	nan	nan	nan	nan	nan	nan	nan	nan	nan	nan	nan	nan	nan	nan	nan	nan	nan	nan	nan	nan	nan	nan	nan	nan	nan	nan	nan	nan	nan	nan	nan
06-5084aa77e3950fa577962c870e76ef77-RegA	nan	nan	nan	nan	nan	nan	nan	nan	nan	nan	nan	nan	nan	nan	nan	nan	nan	nan	nan	nan	nan	nan	nan	nan	nan	nan	nan	nan	nan	nan	nan	nan	nan	nan	nan	nan	nan	nan	nan	nan	nan	nan	nan	nan	nan	nan	nan	nan	nan
06-5084aa77e3950fa577962c870e76ef77-RegB	nan	nan	nan	nan	nan	nan	nan	nan	nan	nan	nan	nan	nan	nan	nan	nan	nan	nan	nan	nan	nan	nan	nan	nan	nan	nan	nan	nan	nan	nan	nan	nan	nan	nan	nan	nan	nan	nan	nan	nan	nan	nan	nan	nan	nan	nan	nan	nan	nan
06-5084aa77e3950fa577962c870e76ef77-RegC	nan	nan	nan	nan	nan	nan	nan	nan	nan	nan	nan	nan	nan	nan	nan	nan	nan	nan	nan	nan	nan	nan	nan	nan	nan	nan	nan	nan	nan	nan	nan	nan	nan	nan	nan	nan	nan	nan	nan	nan	nan	nan	nan	nan	nan	nan	nan	nan	nan
06-b4cc9a8c47750b239b1b52b2d0974984-FixA	nan	nan	nan	nan	nan	nan	nan	nan	nan	nan	nan	nan	nan	nan	nan	nan	nan	nan	nan	nan	nan	nan	nan	nan	nan	nan	nan	nan	nan	nan	nan	nan	nan	nan	nan	nan	nan	nan	nan	nan	nan	nan	nan	nan	nan	nan	nan	nan	nan
06-b4cc9a8c47750b239b1b52b2d0974984-FixB	nan	nan	nan	nan	nan	nan	nan	nan	nan	nan	nan	nan	nan	nan	nan	nan	nan	nan	nan	nan	nan	nan	nan	nan	nan	nan	nan	nan	nan	nan	nan	nan	nan	nan	nan	nan	nan	nan	nan	nan	nan	nan	nan	nan	nan	nan	nan	nan	nan
06-b4cc9a8c47750b239b1b52b2d0974984-FixC	nan	nan	nan	nan	nan	nan	nan	nan	nan	nan	nan	nan	nan	nan	nan	nan	nan	nan	nan	nan	nan	nan	nan	nan	nan	nan	nan	nan	nan	nan	nan	nan	nan	nan	nan	nan	nan	nan	nan	nan	nan	nan	nan	nan	nan	nan	nan	nan	nan
06-b4cc9a8c47750b239b1b52b2d0974984-RegA	nan	nan	nan	nan	nan	nan	nan	nan	nan	nan	nan	nan	nan	nan	nan	nan	nan	nan	nan	nan	nan	nan	nan	nan	nan	nan	nan	nan	nan	nan	nan	nan	nan	nan	nan	nan	nan	nan	nan	nan	nan	nan	nan	nan	nan	nan	nan	nan	nan
06-b4cc9a8c47750b239b1b52b2d0974984-RegB	nan	nan	nan	nan	nan	nan	nan	nan	nan	nan	nan	nan	nan	nan	nan	nan	nan	nan	nan	nan	nan	nan	nan	nan	nan	nan	nan	nan	nan	nan	nan	nan	nan	nan	nan	nan	nan	nan	nan	nan	nan	nan	nan	nan	nan	nan	nan	nan	nan
06-b4cc9a8c47750b239b1b52b2d0974984-RegC	nan	nan	nan	nan	nan	nan	nan	nan	nan	nan	nan	nan	nan	nan	nan	nan	nan	nan	nan	nan	nan	nan	nan	nan	nan	nan	nan	nan	nan	nan	nan	nan	nan	nan	nan	nan	nan	nan	nan	nan	nan	nan	nan	nan	nan	nan	nan	nan	nan
06-01e7b55eaccd340faab4a688d59ce227-FixA	954.47	960.7	963.19	963.65	963.81	965.03	967.15	969.61	971.92	973.8	975.82	978.33	979.66	978.59	977.79	979.92	983.22	985.49	987.57	990.7	994.31	997.47	999.81	1001.27	1002.53	1004.12	1005.04	1004.5	1004.62	1007.46	1011.17	1013.51	1015.21	1017.52	1020.23	1022.79	1025.1	1027.16	1029.12	1031.08	1032.95	1034.68	1036.68	1039.24	1041.37	1042.15	1042.9	1045.08	1047.79
06-01e7b55eaccd340faab4a688d59ce227-FixB	953.26	952.92	951.43	949.64	948.4	948.42	949.8	952.36	955.35	957.89	959.32	959.19	957.72	955.71	955.51	958.91	963.35	966.06	968.19	971.33	974.58	976.79	978.78	981.51	984.41	986.66	988.29	989.5	990.26	990.61	991.18	992.66	995.07	998.1	1000.7	1002	1002.81	1004.19	1006.06	1008.11	1010.58	1013.63	1016.46	1018.13	1018.46	1017.84	1018.6	1022.5	1026.04
06-01e7b55eaccd340faab4a688d59ce227-FixC	965.37	967.82	969.92	971.76	973.39	975.06	977.73	981.68	983.69	981.71	982.28	990.98	1000.21	1001.99	1000.92	1003.1	1006.93	1009.6	1011.69	1014.32	1017.28	1020.04	1022.11	1023.19	1023.61	1023.96	1025.27	1028.35	1032.66	1037.26	1041.33	1044.17	1045.42	1045.22	1045.73	1048.83	1052.89	1055.74	1057.48	1058.85	1060.43	1062.59	1065.12	1067.61	1069.85	1071.83	1074.18	1077.3	1079.47
06-01e7b55eaccd340faab4a688d59ce227-RegA	988.2	995.59	998.38	999.23	1000.79	1004.7	1008.48	1009.52	1009.04	1009.03	1010.79	1014.66	1017.9	1018.11	1017.62	1019.25	1022.51	1026.06	1028.65	1029.32	1028.29	1026.36	1025.66	1027.86	1031.41	1034.31	1036.32	1037.76	1038.95	1040.15	1041.07	1041.41	1041.45	1041.65	1042.54	1044.45	1046.58	1048.03	1048.92	1049.68	1050.92	1052.99	1054.76	1055.2	1055.68	1057.87	1061.15	1064.42	1067.16
06-01e7b55eaccd340faab4a688d59ce227-RegB	986.85	992.14	995.7	998.54	1001.72	1005.68	1008.6	1008.9	1008.48	1009.61	1012.5	1016.57	1020.22	1022.05	1022.55	1022.79	1024.01	1026.97	1030.01	1031.38	1031.61	1031.81	1032.8	1035.02	1037.47	1039.15	1040.69	1042.88	1045.3	1047.19	1047.76	1046.67	1045.48	1045.92	1047.84	1050.45	1052.31	1052.35	1052.05	1053.12	1054.92	1056.22	1056.25	1055.01	1055.59	1060.59	1066.04	1067.41	1067.05
06-01e7b55eaccd340faab4a688d59ce227-RegC	977.57	982.64	985.83	988.03	990.12	992.74	995.42	997.44	998.09	997.41	998.46	1003.52	1008.27	1008.43	1006.97	1007.73	1010.15	1012.69	1014.37	1014.65	1014.14	1013.73	1014.18	1015.84	1017.49	1017.92	1017.91	1018.49	1019.5	1020.63	1022.34	1025.03	1027.68	1029.17	1029.58	1029.56	1031	1035.23	1039.6	1041.23	1041.72	1043.14	1043.77	1041.82	1040.44	1043.25	1049.03	1055.2	1059.34
06-b880a0b4b49867fe873d99e6161e83d1-FixA	959.77	960.56	960.88	961.53	963.35	966.7	970.1	972.21	974.11	976.92	979.34	979.87	978.92	977.63	978.18	981.95	985.6	986	986.17	989.35	992.72	993.26	994.09	998.47	1002.98	1003.79	1003.51	1005.44	1008.34	1010.26	1011.52	1013.14	1016.19	1021.05	1024.82	1024.77	1023.2	1023.25	1025.3	1028.93	1033.62	1038.59	1041.92	1042.11	1041.11	1041.42	1043.14	1045.43	1046.61
06-b880a0b4b49867fe873d99e6161e83d1-FixB	953.41	952.65	950.82	949.09	948.61	950.07	952.33	954.17	956.08	958.47	959.73	958.46	956.18	954.96	955.97	959.68	964.48	968.59	971.84	974.51	977.1	979.8	981.14	980.17	980.14	984.01	988.56	989.98	989.42	989.18	990.72	994.53	997.85	998.15	997.8	999.78	1003.29	1006.65	1009.1	1010.41	1011.6	1013.7	1016.37	1018.74	1019.47	1017.93	1017.53	1021.36	1025.44
06-b880a0b4b49867fe873d99e6161e83d1-FixC	967.69	969.28	971.64	973.71	974.43	973.55	974.13	978.47	982.31	981.85	982.37	988.99	996.6	999.61	1001.5	1006.32	1010.52	1010.3	1009.37	1011.92	1015.77	1017.89	1019.18	1021.29	1024.55	1028.55	1031.2	1031.22	1032.97	1040.18	1046.76	1046.43	1044.07	1045.98	1050.45	1054.06	1056.14	1056.85	1056.65	1056.51	1059.16	1066.3	1072.32	1071.58	1068.45	1068.78	1071.62	1074.39	1076.54
06-b880a0b4b49867fe873d99e6161e83d1-RegA	986.4	998.05	1000.91	999.37	997.82	999.6	1003.72	1008.17	1011.22	1012.07	1013.46	1017.52	1020.15	1017.83	1016.23	1020.76	1025.67	1024.83	1023.02	1025.68	1028.53	1026.8	1025.04	1028.3	1032.94	1034.25	1033.33	1032.74	1034.34	1038.89	1042.76	1042.46	1040.5	1040.3	1041.86	1044.34	1047.31	1050.27	1051.74	1050.73	1049.85	1051.65	1053.45	1052.44	1052.34	1057.19	1063.42	1066.37	1066.78
06-b880a0b4b49867fe873d99e6161e83d1-RegB	988.25	994.35	998.63	1001.53	1003.51	1005	1006.18	1007.26	1008.45	1010.09	1012.77	1016.68	1019.95	1021.03	1021.94	1024.68	1027.14	1027.2	1027.31	1030.03	1033.34	1034.69	1034.66	1034.63	1035.74	1038.66	1042.47	1045.79	1047.33	1046.47	1045.47	1046.63	1048.84	1050.36	1050.91	1050.85	1051.55	1054.02	1056.12	1055.69	1054.64	1055.3	1056.36	1056.18	1056.73	1060.18	1064.82	1068.27	1070.62
06-b880a0b4b49867fe873d99e6161e83d1-RegC	979.68	983.91	986.45	988.51	991.3	995.5	999.73	1002.1	1001	996.47	995.24	1002.54	1010.28	1010.01	1006.6	1006.53	1008.49	1009.82	1010.91	1012.5	1013.25	1012.06	1011.34	1013.45	1016.25	1017.18	1017.18	1017.81	1019.24	1021.25	1023.62	1026.08	1028.25	1029.8	1030.77	1031.38	1032.03	1033.21	1035.59	1039.4	1042.76	1043.74	1043.02	1042.15	1043.38	1048.21	1053.63	1056.19	1056.5
06-ba3c26541a39ffdf18a5cb6bc1c02a76-FixA	956.64	957.33	962.27	961.15	964.95	966.18	966.45	967.68	969.26	970.38	971.73	974.48	974.1	976.47	976.71	978.52	979.31	984.35	989.84	991.24	992	994.09	996.71	996.66	996.6	1000.19	1005.26	1009.56	1012.53	1013.49	1014.21	1015.95	1017.2	1015.73	1014.95	1018.44	1023.4	1026.99	1028.98	1030.29	1030.63	1030.83	1032.4	1036.85	1039.32	1042.12	1043.56	1045.98	1049.3
06-ba3c26541a39ffdf18a5cb6bc1c02a76-FixB	951.63	938.3	947.84	951.39	944.4	950.23	948.74	950.2	951.15	952.12	958.05	946.81	951.46	955.6	957.12	960.96	962.68	965.07	968.92	972.32	975.72	976.39	978.64	982.46	985.09	984.76	984.05	985.84	990.37	988.9	989.3	989.61	988.91	990.3	994.49	997.97	999.57	1000.76	1002.67	1006.42	1009.55	1011.15	1009.87	1012.24	1014.02	1019.28	1022.07	1020.47	1021.21
06-ba3c26541a39ffdf18a5cb6bc1c02a76-FixC	962.98	975.45	977.2	975.15	965.92	974.3	975.03	974.44	976.3	986.42	987.5	1016.89	1000.28	995.73	996.63	998.63	999.63	1004.44	1010.6	1012.7	1013.21	1014.55	1017.4	1020.41	1022.85	1024.92	1027.1	1030.64	1031.56	1037.99	1037.85	1039.7	1044.6	1046.36	1046.59	1045.36	1045.44	1048.12	1053.1	1059.29	1061.06	1057.75	1060.36	1066.19	1071.06	1073.06	1072.15	1073.55	1078.75
06-ba3c26541a39ffdf18a5cb6bc1c02a76-RegA	986.14	967.24	986.55	995.67	1004.09	1006.8	1007.3	1013.51	1011.24	1010.39	1007.55	1022.73	1017.15	1019.26	1021.65	1021.19	1019.02	1022.31	1027.53	1024.19	1022.68	1026.33	1029.1	1029.34	1027.14	1028.94	1033.84	1036.01	1036.2	1033.46	1031.67	1034.62	1039.54	1042.85	1043.39	1039.01	1039.91	1041.5	1044.85	1051.09	1053.13	1051.96	1050.79	1053.76	1055.77	1057.75	1056.93	1059.41	1065.26
06-ba3c26541a39ffdf18a5cb6bc1c02a76-RegB	985.91	974.4	991.29	993.71	996.73	999.42	1002.73	1014.12	1014.71	1013	1008.8	1024.98	1019.42	1017.29	1016.94	1020.44	1023.79	1027.8	1032.7	1026.81	1025.64	1026.14	1027.52	1033.09	1037.59	1041.03	1043.75	1041.64	1041.1	1041.57	1043.49	1044.93	1045.38	1046.18	1046.17	1043.07	1045.97	1048.34	1051.11	1055.36	1054.11	1051.94	1054.48	1059.5	1061.27	1062.33	1061.43	1065.83	1072.29
06-ba3c26541a39ffdf18a5cb6bc1c02a76-RegC	972.05	963.42	983.15	987.84	991.89	993.99	995.27	1001.34	1000.83	1004.8	1004.04	1013.53	1000.1	998.67	1002.3	1005.77	1005.33	1005.43	1007.62	1012.44	1011.46	1012.05	1011.57	1012.49	1013	1016.62	1021.59	1022.01	1021.16	1023.48	1024.85	1025.17	1025.81	1026.58	1028.74	1028.68	1033.14	1035.38	1036.03	1038.28	1036.75	1036.96	1038.84	1043.46	1046.72	1048.8	1047.02	1047.69	1051.93
06-24ef36defce471dfc7521f94d97adfb7-FixA	701.59	702.36	702.51	703.18	705.49	709.96	714.67	717.58	718.86	719.44	721.05	724.84	728.76	730.71	731.85	733.73	735.78	737.3	739.44	743.2	746.79	748.38	749.15	750.78	753.85	758.2	762.05	763.83	765.19	767.83	770	769.91	770.18	773.64	778.55	782.23	783.73	783.26	784.14	789.21	794.84	796.87	797.49	799.8	802.35	803.2	804.25	807.67	811.33
06-24ef36defce471dfc7521f94d97adfb7-FixB	749.69	749.04	747.35	746.1	746.76	750	753.27	754.28	755.06	757.83	761.05	762.92	764.84	768.11	770.47	769.7	767.96	768	770.31	774.39	778.17	779.88	780.87	782.84	785.17	787.01	789.08	792.03	794.1	793.45	790.79	787.75	787.02	790.39	794.34	794.93	793.11	791.27	792.03	796.84	801.39	801.2	798.9	798.35	799.44	801.13	803.52	806.53	807.62
06-24ef36defce471dfc7521f94d97adfb7-FixC	677.22	670.34	671.01	676.14	682.67	688.18	692.89	697.61	702.84	708.71	714.13	718.23	722.32	727.61	732.51	735.24	736.35	737.08	739.05	743.29	747.82	750.66	753.07	756.72	761.19	765.55	769.24	771.99	774.57	777.66	780.23	781.33	782.31	784.89	789.29	794.97	799.69	801.76	804.05	809.62	816.02	819.98	821.84	822.88	823.72	824.98	828.11	834	839.31
06-24ef36defce471dfc7521f94d97adfb7-RegA	647.47	647.59	651.6	657.46	663.16	667.02	668.93	669.6	671.54	676.65	682.43	685.95	687.22	687.3	688.55	692.75	697.99	702.02	705.24	708.49	711.35	713.15	713.81	713.99	716.96	725.11	733.81	738.06	739.7	741.78	744.32	746.96	751.34	758.59	764.84	766.46	767.35	771.92	777.23	779.25	779.04	778.88	779.86	782.45	785.55	787.94	789.98	792.27	794.47
06-24ef36defce471dfc7521f94d97adfb7-RegB	646.36	645.83	646.22	648.1	652.03	657.7	661.41	660.3	658.74	661.38	666.55	671.36	674.43	675.34	675.8	677.58	680.45	683.8	687.79	692.52	696.75	699.18	699.74	699.51	703.19	713.95	723.84	725.01	723.44	726.7	732.29	736.11	739.63	744.97	750.23	753.2	755.56	759.27	762.54	763.36	763.59	765.57	768.44	770.83	773.05	775.87	779.65	784.29	788.05
06-24ef36defce471dfc7521f94d97adfb7-RegC	646.34	649.61	654.73	660.92	667.35	672.91	675.27	673.24	671.66	675.16	681.02	685.47	688.2	689.87	691.68	694.53	697.65	700.43	704.77	712.01	717.92	718.43	716.31	715.73	718.97	726.63	734.21	737.44	738.96	742.17	745.09	745.67	748.15	756.32	763.8	764.09	763.19	768.09	773.88	774.2	771.93	771.34	770.67	767.67	766.15	769.9	774.21	773.74	772.32
06-53dd48af2af790afc27836a0a72c6f66-FixA	697.1	698.86	700.44	702.87	707.23	713.56	717.88	717.04	715.32	717.44	721.9	726.15	730.01	733.59	735.73	735.55	734.84	735.72	738.87	744.07	748.94	751.27	752.07	752.86	753.57	754.11	756.18	761.14	766.58	769.64	770.17	769.16	769.18	772.53	778.08	783.65	786.62	785.57	785.1	789.78	795.87	798.49	798.47	798.13	798.85	801.39	805.07	808.77	811.4
06-53dd48af2af790afc27836a0a72c6f66-FixB	748.53	747.48	748.32	750.2	752.29	753.89	755	755.8	756.64	757.9	759.9	762.75	765.68	767.85	769.08	769.43	769.53	770.11	771.99	775.44	778.53	779.4	779.23	779.7	781.4	784.48	788.6	793.09	796.15	796.27	794.25	791.56	789.53	789.2	790.49	792.7	793.71	792.33	793.47	801.22	807.55	804.15	797.66	796.91	800.27	803.52	804.89	803.89	802.8
06-53dd48af2af790afc27836a0a72c6f66-FixC	674.42	669.31	669.83	674.17	680.49	687.14	693.23	698.42	703.92	710.53	715.69	717.51	720.59	728.71	735.08	733.35	730.67	734.78	740.88	742.93	744.07	748.41	753.89	757.72	761.56	767.1	771.01	770.44	770.78	777.03	782.19	779.18	775.59	780.31	789.77	797.77	802.38	803.56	804.24	807.54	813.25	819.89	824.27	824.01	822.81	825.13	830.45	836.66	841.32
06-53dd48af2af790afc27836a0a72c6f66-RegA	646.93	650.2	653.42	656.96	661.2	666.11	670	671.66	673.46	677.75	682.98	686.92	688.58	688.05	688.38	692.13	696.34	698.17	701.49	709.83	717.51	718.45	715.58	713.94	717.02	726.12	734.64	736.29	735.6	738.48	743.48	747.81	751.92	756.75	761.13	763.9	766.72	771.14	774.64	774.79	775.23	779.67	783.99	783.71	783.19	787.52	792.68	793.62	793.03
06-53dd48af2af790afc27836a0a72c6f66-RegB	648.23	644.88	646.65	650.97	655.27	657.5	657.78	656.98	656.77	658.85	664.06	671.96	677.58	677.07	676.2	680.68	685.37	684.83	684.59	690.67	698.73	702.99	703.44	702.24	704.38	713.35	722.87	726.09	725.56	725.66	727.2	730.17	735.29	742.9	750.69	756.14	759.11	760.2	760.36	760.65	762.21	765.64	768.89	770.01	770.93	774.04	778.47	782.58	785.75
06-53dd48af2af790afc27836a0a72c6f66-RegC	648.06	651.93	655.99	660.73	666.66	673.39	677.02	674.85	672.85	676.89	683.28	687.13	689.03	690.81	693.41	697.24	701.26	704.55	708.32	713.54	717.76	718.53	717.35	716.86	720.04	728.3	735.94	737.55	737.71	741.74	745.98	746.43	748.96	759.01	767.52	765.31	761.43	766.47	774.02	775.22	772.43	770.5	770.65	772.79	775.63	777.48	776.42	771.69	768.49
06-a695c46ddbff6aec9dabdaf16e0c204f-FixA	699.72	697.19	695.46	707.81	705.02	698.08	712.21	710.15	718.32	723.32	725	716.96	720.76	726.81	735.11	733.4	732.08	729.67	743.7	742.48	741.73	743.6	747.83	757.01	753.23	759.92	765.58	770.41	763.62	763.71	766.83	767.93	767.64	772.41	773.53	775.85	782.96	784.49	784.08	774.33	797.38	796.6	799.87	801.73	798.47	802.82	805.8	806.42	807.85
06-a695c46ddbff6aec9dabdaf16e0c204f-FixB	753.7	736.75	753.21	759.65	752.42	742.23	751.79	741.62	750.98	751.66	757.16	753.51	761.31	762.29	768.99	767.24	766.76	763.98	775.24	775.04	775.45	779.42	776.51	780.65	780.05	790.18	787.29	790.94	785.3	783.88	786.65	788.53	782.25	787.95	787.6	789.67	791.28	791.93	787.45	772.3	791.7	793.35	798.3	800.85	795.88	798.18	800.79	797.47	803.84
06-a695c46ddbff6aec9dabdaf16e0c204f-FixC	671.5	674.49	667.74	680.14	677.59	674.86	692.8	704.77	700.49	712.04	708.34	705.44	712.84	721.31	724.22	724.92	728.2	725.07	736.36	741.24	746.72	751.06	746.13	767.57	759.62	761.64	758.92	769.36	767.46	771.66	777.47	779.37	776.84	782.15	788.61	795.29	802.16	800.21	798.53	790.94	818.74	815.89	821.23	821.73	821.56	825.2	826.3	839.2	838.78
06-a695c46ddbff6aec9dabdaf16e0c204f-RegA	646.06	654.37	658.84	661.13	662.9	665.84	671.73	657.94	667.35	671.08	673.23	678.92	689.13	682.47	692.59	696.34	698.58	704.44	709.59	709.69	710.86	711.15	716.36	720.82	717.8	723.83	729.88	729.9	734.86	741.6	745.76	750.5	753.7	759.11	765.97	767.49	769.7	772.4	775.3	773.24	773.13	776.69	779.23	784.76	782.3	783.41	784.04	788.67	791.02
06-a695c46ddbff6aec9dabdaf16e0c204f-RegB	646.15	639.89	644.38	652.58	649.35	644.12	649.7	635.45	655.91	663.06	664.51	664.95	669.42	661.05	672.32	675.61	677.61	683.73	683.77	690.46	695.66	692.6	695.76	702.96	702.94	709.26	714.62	714.13	720.13	726.47	731.63	737.12	740.75	739.42	747.01	747.65	751.83	756.55	762.62	763.95	759.45	763.17	768.11	775.66	773.91	778.38	780.56	786.09	789.56
06-a695c46ddbff6aec9dabdaf16e0c204f-RegC	645.49	655.18	654.43	659.64	668.15	670.1	674.95	664.25	672.39	676.74	676.35	681.18	689.68	679.55	687.24	691.41	695.12	701.17	700.06	703.16	708.59	709.03	717.66	720.84	716.56	723.03	728.88	730.97	736.2	741.66	742.05	748.57	751.12	759.09	755.15	757.56	762.59	770.29	774.55	770.07	766.98	767.05	768.99	771.24	767.47	768.43	771.73	775.79	775.35
06-95a424b417e625b3c49616005e52aa1c-FixA	1078.86	1079.42	1080.26	1081.64	1083.79	1086.85	1090.54	1094.35	1097.4	1099.12	1100.5	1102.55	1104.61	1105.96	1107.39	1109.83	1113.03	1116.41	1119.21	1120.95	1122.54	1124.9	1127.36	1128.98	1129.53	1129.31	1130.03	1133	1136.08	1137.05	1137.75	1140.33	1143.23	1144.52	1145.47	1147.7	1150.37	1152.27	1153.53	1154.68	1156.46	1159.21	1161.32	1161.39	1161.76	1164.96	1169.08	1171.51	1172.49
06-95a424b417e625b3c49616005e52aa1c-FixB	1070.67	1077.69	1080.25	1080.59	1080.97	1082.97	1085.49	1087.25	1089.27	1092.56	1095.76	1097.51	1098.82	1100.86	1103	1104.49	1106.31	1109.44	1113.11	1116.29	1118.8	1120.76	1122.66	1124.85	1126.84	1127.99	1128.09	1127.41	1128.08	1131.8	1136.17	1138.49	1140.03	1142.73	1146.61	1150.95	1154.19	1155.06	1154.79	1155.14	1156.93	1160.39	1164.29	1167.31	1169.77	1172.11	1173.1	1171.77	1170.69
06-95a424b417e625b3c49616005e52aa1c-FixC	1092.32	1090.85	1096.15	1104.02	1110.27	1112.15	1112.71	1115.33	1118.5	1120.17	1120.88	1121.55	1121.91	1121.73	1122.33	1124.83	1127.77	1129.49	1130.61	1132.08	1133.62	1134.87	1136.49	1138.98	1141.1	1141.55	1140.75	1139.6	1138.71	1138.6	1139.67	1142.09	1145.22	1148.17	1150.18	1150.71	1150.23	1149.58	1150.08	1152.58	1154.95	1155.04	1154.49	1155.55	1158.15	1161.63	1165.68	1169.9	1173.12
06-95a424b417e625b3c49616005e52aa1c-RegA	1081.39	1048.31	1033.42	1031.35	1036.75	1044.42	1049.85	1050.32	1049.64	1051.75	1054.17	1054	1053.47	1055.18	1057.72	1059.19	1060.01	1061	1062.04	1062.87	1063.73	1064.98	1066.93	1069.54	1071.39	1071.38	1071.52	1073.85	1076.79	1078.51	1080.48	1084.29	1087.81	1088.83	1089.46	1092.3	1096.47	1100.3	1102.85	1103.81	1104.84	1107.49	1110.14	1111	1111.74	1114.48	1118.57	1122.59	1125.34
06-95a424b417e625b3c49616005e52aa1c-RegB	1075.16	1043.89	1030.23	1028.54	1033.21	1039.08	1042.94	1043.36	1044.37	1049.72	1056.35	1060.45	1062.58	1064.18	1065.89	1068.04	1070.56	1073.08	1074.33	1073.46	1072.49	1073.46	1075.1	1075.85	1076.81	1079.07	1080.72	1080.19	1081.23	1087.33	1094.15	1096.94	1098.81	1103.7	1109	1111.32	1111.89	1112.95	1115.05	1118.09	1121.18	1123.38	1124.53	1124.89	1125.88	1128.69	1132.1	1134.54	1136.11
06-95a424b417e625b3c49616005e52aa1c-RegC	1056.23	1022.62	1009.22	1009.02	1015.01	1021.04	1024.59	1024.78	1023.65	1023.43	1023.97	1024.74	1026.22	1028.66	1030.33	1029.7	1028.3	1028.04	1029.28	1031.52	1032.46	1030.5	1029.18	1031.72	1033.88	1031.39	1028.88	1031.69	1037.28	1041.76	1044.72	1046.75	1048.46	1050.37	1052.43	1054.48	1056.54	1058.7	1060.97	1063.45	1066.48	1070.22	1073.41	1074.97	1076.32	1079.15	1082.72	1085.66	1087.11
06-e7297e82c055894c8094f0dc2d616655-FixA	1075.51	1080.1	1083.13	1085.22	1087.03	1089.12	1091.76	1094.83	1096.83	1096.85	1097.98	1102.74	1107.27	1107.61	1106.5	1107.39	1109.54	1111.51	1113.65	1116.56	1119.88	1123.14	1126.66	1130.48	1132.59	1131.56	1131.3	1135.42	1140.03	1140.75	1140.54	1142.98	1145.26	1144.16	1142.5	1143.82	1147.16	1150.52	1153.3	1155.47	1157.73	1160.65	1163	1163.63	1164.12	1166.25	1168.92	1170.6	1171.92
06-e7297e82c055894c8094f0dc2d616655-FixB	1068.5	1072.98	1075.26	1076.81	1079.09	1082.91	1086.52	1088.23	1089.28	1091.25	1093.88	1096.51	1098.87	1100.91	1103.13	1106.04	1109.58	1113.4	1116.55	1118.24	1119.05	1119.9	1121.58	1124.43	1126.81	1127.26	1127.35	1129.01	1131.99	1135.3	1137.31	1137.22	1138.66	1144.69	1149.96	1149.1	1147.36	1150.88	1155.91	1157.5	1158.29	1161.85	1165.51	1166.12	1166.94	1171.66	1177.14	1179.21	1178.42
06-e7297e82c055894c8094f0dc2d616655-FixC	1094.87	1096.35	1099.33	1103.25	1107.51	1111.58	1115.12	1117.93	1120.16	1122.01	1123.31	1124.04	1125.09	1127.02	1128.29	1127.5	1126.38	1126.98	1129.27	1132.48	1135.17	1136.27	1137.26	1139.5	1141.01	1139.81	1137.97	1137.88	1138.31	1137.83	1138.49	1142.15	1145.64	1145.67	1144.87	1146.52	1149.34	1151.26	1152.72	1154.31	1154.17	1151.01	1149.66	1154.77	1161.68	1164.75	1166.59	1170.89	1174.63
06-e7297e82c055894c8094f0dc2d616655-RegA	1080.56	1050.43	1035.31	1031.43	1034.97	1042.05	1048.41	1050.89	1051.29	1051.93	1052.16	1051.3	1051.71	1055.35	1058.91	1059.15	1058.76	1060.89	1063.77	1064.95	1064.75	1064.19	1064.4	1066.21	1069.08	1072.03	1073.76	1073.7	1074.82	1079.7	1084.8	1086.31	1086.78	1089.55	1093.34	1096.03	1097.77	1099.3	1101.21	1103.77	1105.97	1106.88	1107.88	1110.38	1112.74	1113.41	1115.7	1122.6	1128.74
06-e7297e82c055894c8094f0dc2d616655-RegB	1077.16	1043.44	1028.7	1027.16	1033.07	1040.93	1046.27	1046.57	1046.15	1049.61	1055.65	1061.46	1064.41	1063.24	1062.14	1065.24	1070.44	1074.33	1074.93	1071.83	1069.88	1073.18	1076.61	1074.91	1073.18	1077.04	1081.8	1082.05	1081.49	1084.91	1090.7	1096.04	1100.67	1104.86	1108.06	1109.82	1111.34	1113.69	1115.19	1114.32	1113.72	1116.27	1120.16	1122.95	1125.6	1129.53	1133.28	1135.1	1135.8
06-e7297e82c055894c8094f0dc2d616655-RegC	1054.82	1021.55	1008.06	1007.96	1014.84	1022.69	1027.1	1025.7	1022.61	1022.32	1023.87	1025.29	1026.19	1026.84	1028.53	1031.95	1034.32	1033.15	1031.39	1032.29	1034.24	1034.85	1034	1032.46	1032.16	1034.35	1035.85	1033.89	1032.8	1037.06	1043.14	1046.5	1048.05	1049.9	1052.86	1056.88	1059.97	1060.54	1061.59	1065.95	1069.78	1069.09	1068.57	1073.37	1078.87	1079.63	1079.92	1084.91	1090.47
06-e4397716ebc10028163f1e642a130ebd-FixA	1077.53	1078.08	1079.91	1082.14	1085.98	1088.63	1090.1	1090.72	1093.47	1099.53	1102.72	1101.91	1101.02	1105.03	1110.71	1113.08	1113.43	1113.78	1116.64	1119.79	1122.68	1124.56	1126.38	1128.74	1129.38	1133.93	1136.77	1132.97	1128.6	1130.2	1133	1133.69	1134.51	1140.02	1146.43	1148.88	1148.57	1149.01	1150.97	1153.35	1155.02	1155.35	1156.59	1161.58	1166.72	1167.09	1166	1166.69	1168.89
06-e4397716ebc10028163f1e642a130ebd-FixB	1076.8	1074.86	1079.58	1072.32	1079.07	1080.67	1081.96	1086.36	1091.46	1094.36	1094.6	1096.57	1098.96	1100.95	1103.52	1105.73	1106.99	1106.65	1107.95	1111.21	1116.02	1118.46	1120.8	1121.69	1121.28	1123.66	1127.48	1135.31	1132.75	1142.76	1135.09	1137.8	1140.11	1147.88	1142.73	1143.45	1145.95	1148.16	1151.09	1156.46	1158.07	1155.45	1167.4	1167.87	1168.99	1166.03	1169.26	1169.43	1171.99
06-e4397716ebc10028163f1e642a130ebd-FixC	1091.14	1094.91	1090.4	1110.8	1109.22	1110.19	1113.04	1112.8	1112.86	1114.83	1116.2	1118.44	1120.42	1122.04	1122.74	1123.3	1123.75	1123.69	1124.08	1123.18	1122.74	1129.01	1135.69	1140.27	1136.29	1136.69	1138.96	1137.44	1138.99	1133.43	1139.08	1140.82	1142.34	1141.46	1144.25	1146.27	1147.93	1149.36	1151.2	1150.51	1154.28	1163.85	1163.95	1163.99	1160.67	1160.32	1161.13	1162.21	1164.65
06-e4397716ebc10028163f1e642a130ebd-RegA	1076.84	994.86	1028.77	1038.92	1033.88	1054.23	1042.44	1039.79	1044.57	1046.32	1048.17	1053.7	1058.32	1057.47	1055.87	1058.66	1061.52	1061.41	1060.49	1061.48	1064.13	1066.43	1067.27	1065.85	1064.43	1064.49	1065.62	1066.35	1074.29	1076.1	1077.42	1080.5	1084.91	1089.82	1093.8	1096.67	1097.05	1098.3	1100.14	1102.92	1106.29	1109.03	1111.98	1114.92	1118.13	1121.31	1121.23	1116.91	1114.33
06-e4397716ebc10028163f1e642a130ebd-RegB	1077.17	997.08	1029.54	1037.08	1030.55	1050.55	1041.8	1040.39	1043.32	1037.99	1057.14	1063.6	1059.45	1067.68	1068	1063.69	1071.14	1064.16	1061.74	1072.87	1075.53	1078.4	1071.03	1069.7	1076.18	1075.47	1076.61	1076.73	1085.11	1097.98	1091.07	1092.48	1095.51	1092.51	1105.13	1106.72	1108.31	1112.64	1116.46	1117.98	1119.37	1118.19	1124.04	1123.71	1122.88	1119.16	1130.21	1132.85	1137.52
06-e4397716ebc10028163f1e642a130ebd-RegC	1048.95	974.23	1008.59	1016.69	1011.3	1032.78	1021.42	1022.42	1030.63	1035.14	1022.87	1018.23	1021.13	1019.48	1021.41	1023.86	1019.27	1024.47	1028.77	1025.52	1026.73	1028	1032.21	1033.21	1029.83	1028.33	1029.66	1032.99	1041.66	1036.5	1037.52	1040.08	1044.79	1051.31	1048.45	1052.28	1055	1058.43	1060.98	1062.02	1063.26	1068	1071.26	1074.27	1076.79	1083.05	1080.89	1080.74	1081.18
06-b8c89064d7af988e8b7aa1d3fabda912-FixA	nan	nan	nan	nan	nan	nan	nan	nan	nan	nan	nan	nan	nan	nan	nan	nan	nan	nan	nan	nan	nan	nan	nan	nan	nan	nan	nan	nan	nan	nan	nan	nan	nan	nan	nan	nan	nan	nan	nan	nan	nan	nan	nan	nan	nan	nan	nan	nan	nan
06-b8c89064d7af988e8b7aa1d3fabda912-FixB	nan	nan	nan	nan	nan	nan	nan	nan	nan	nan	nan	nan	nan	nan	nan	nan	nan	nan	nan	nan	nan	nan	nan	nan	nan	nan	nan	nan	nan	nan	nan	nan	nan	nan	nan	nan	nan	nan	nan	nan	nan	nan	nan	nan	nan	nan	nan	nan	nan
06-b8c89064d7af988e8b7aa1d3fabda912-FixC	nan	nan	nan	nan	nan	nan	nan	nan	nan	nan	nan	nan	nan	nan	nan	nan	nan	nan	nan	nan	nan	nan	nan	nan	nan	nan	nan	nan	nan	nan	nan	nan	nan	nan	nan	nan	nan	nan	nan	nan	nan	nan	nan	nan	nan	nan	nan	nan	nan
06-b8c89064d7af988e8b7aa1d3fabda912-RegA	nan	nan	nan	nan	nan	nan	nan	nan	nan	nan	nan	nan	nan	nan	nan	nan	nan	nan	nan	nan	nan	nan	nan	nan	nan	nan	nan	nan	nan	nan	nan	nan	nan	nan	nan	nan	nan	nan	nan	nan	nan	nan	nan	nan	nan	nan	nan	nan	nan
06-b8c89064d7af988e8b7aa1d3fabda912-RegB	nan	nan	nan	nan	nan	nan	nan	nan	nan	nan	nan	nan	nan	nan	nan	nan	nan	nan	nan	nan	nan	nan	nan	nan	nan	nan	nan	nan	nan	nan	nan	nan	nan	nan	nan	nan	nan	nan	nan	nan	nan	nan	nan	nan	nan	nan	nan	nan	nan
06-b8c89064d7af988e8b7aa1d3fabda912-RegC	nan	nan	nan	nan	nan	nan	nan	nan	nan	nan	nan	nan	nan	nan	nan	nan	nan	nan	nan	nan	nan	nan	nan	nan	nan	nan	nan	nan	nan	nan	nan	nan	nan	nan	nan	nan	nan	nan	nan	nan	nan	nan	nan	nan	nan	nan	nan	nan	nan
06-550f3208318ac985ff6ca4a430354041-FixA	nan	nan	nan	nan	nan	nan	nan	nan	nan	nan	nan	nan	nan	nan	nan	nan	nan	nan	nan	nan	nan	nan	nan	nan	nan	nan	nan	nan	nan	nan	nan	nan	nan	nan	nan	nan	nan	nan	nan	nan	nan	nan	nan	nan	nan	nan	nan	nan	nan
06-550f3208318ac985ff6ca4a430354041-FixB	nan	nan	nan	nan	nan	nan	nan	nan	nan	nan	nan	nan	nan	nan	nan	nan	nan	nan	nan	nan	nan	nan	nan	nan	nan	nan	nan	nan	nan	nan	nan	nan	nan	nan	nan	nan	nan	nan	nan	nan	nan	nan	nan	nan	nan	nan	nan	nan	nan
06-550f3208318ac985ff6ca4a430354041-FixC	nan	nan	nan	nan	nan	nan	nan	nan	nan	nan	nan	nan	nan	nan	nan	nan	nan	nan	nan	nan	nan	nan	nan	nan	nan	nan	nan	nan	nan	nan	nan	nan	nan	nan	nan	nan	nan	nan	nan	nan	nan	nan	nan	nan	nan	nan	nan	nan	nan
06-550f3208318ac985ff6ca4a430354041-RegA	nan	nan	nan	nan	nan	nan	nan	nan	nan	nan	nan	nan	nan	nan	nan	nan	nan	nan	nan	nan	nan	nan	nan	nan	nan	nan	nan	nan	nan	nan	nan	nan	nan	nan	nan	nan	nan	nan	nan	nan	nan	nan	nan	nan	nan	nan	nan	nan	nan
06-550f3208318ac985ff6ca4a430354041-RegB	nan	nan	nan	nan	nan	nan	nan	nan	nan	nan	nan	nan	nan	nan	nan	nan	nan	nan	nan	nan	nan	nan	nan	nan	nan	nan	nan	nan	nan	nan	nan	nan	nan	nan	nan	nan	nan	nan	nan	nan	nan	nan	nan	nan	nan	nan	nan	nan	nan
06-550f3208318ac985ff6ca4a430354041-RegC	nan	nan	nan	nan	nan	nan	nan	nan	nan	nan	nan	nan	nan	nan	nan	nan	nan	nan	nan	nan	nan	nan	nan	nan	nan	nan	nan	nan	nan	nan	nan	nan	nan	nan	nan	nan	nan	nan	nan	nan	nan	nan	nan	nan	nan	nan	nan	nan	nan
06-6a2f94c163a8cfd48a48a65fbe585adf-FixA	nan	nan	nan	nan	nan	nan	nan	nan	nan	nan	nan	nan	nan	nan	nan	nan	nan	nan	nan	nan	nan	nan	nan	nan	nan	nan	nan	nan	nan	nan	nan	nan	nan	nan	nan	nan	nan	nan	nan	nan	nan	nan	nan	nan	nan	nan	nan	nan	nan
06-6a2f94c163a8cfd48a48a65fbe585adf-FixB	nan	nan	nan	nan	nan	nan	nan	nan	nan	nan	nan	nan	nan	nan	nan	nan	nan	nan	nan	nan	nan	nan	nan	nan	nan	nan	nan	nan	nan	nan	nan	nan	nan	nan	nan	nan	nan	nan	nan	nan	nan	nan	nan	nan	nan	nan	nan	nan	nan
06-6a2f94c163a8cfd48a48a65fbe585adf-FixC	nan	nan	nan	nan	nan	nan	nan	nan	nan	nan	nan	nan	nan	nan	nan	nan	nan	nan	nan	nan	nan	nan	nan	nan	nan	nan	nan	nan	nan	nan	nan	nan	nan	nan	nan	nan	nan	nan	nan	nan	nan	nan	nan	nan	nan	nan	nan	nan	nan
06-6a2f94c163a8cfd48a48a65fbe585adf-RegA	nan	nan	nan	nan	nan	nan	nan	nan	nan	nan	nan	nan	nan	nan	nan	nan	nan	nan	nan	nan	nan	nan	nan	nan	nan	nan	nan	nan	nan	nan	nan	nan	nan	nan	nan	nan	nan	nan	nan	nan	nan	nan	nan	nan	nan	nan	nan	nan	nan
06-6a2f94c163a8cfd48a48a65fbe585adf-RegB	nan	nan	nan	nan	nan	nan	nan	nan	nan	nan	nan	nan	nan	nan	nan	nan	nan	nan	nan	nan	nan	nan	nan	nan	nan	nan	nan	nan	nan	nan	nan	nan	nan	nan	nan	nan	nan	nan	nan	nan	nan	nan	nan	nan	nan	nan	nan	nan	nan
06-6a2f94c163a8cfd48a48a65fbe585adf-RegC	nan	nan	nan	nan	nan	nan	nan	nan	nan	nan	nan	nan	nan	nan	nan	nan	nan	nan	nan	nan	nan	nan	nan	nan	nan	nan	nan	nan	nan	nan	nan	nan	nan	nan	nan	nan	nan	nan	nan	nan	nan	nan	nan	nan	nan	nan	nan	nan	nan
06-c08f4cd4bdc8a2bcdfeb3a93c5f597d7-FixA	919.7	921.47	923.23	925.33	928.11	931.65	934.98	937.23	939.14	941.53	943.88	945.54	946.69	947.85	950.02	953.8	957.59	959.82	961.41	963.7	966.93	970.75	973.62	974.41	975.32	978.54	982.31	984.44	985.7	987.34	989.07	990.48	992.49	995.82	998.94	1000.16	1000.26	1000.55	1001.64	1003.84	1006.88	1010.2	1012.48	1012.87	1013.67	1017.34	1022.67	1027.58	1031.2
06-c08f4cd4bdc8a2bcdfeb3a93c5f597d7-FixB	889.57	897.89	902.65	905.45	907.87	911.14	915.01	918.89	922.17	924.43	926.12	927.9	930.47	934.1	937.17	938.4	939.98	944.06	948.71	951.63	953.7	956.35	959.78	963.75	967.61	970.7	972.71	973.69	974.7	976.75	979.13	980.95	982.61	984.77	987.58	990.98	994.53	997.61	999.14	998.51	998.01	999.93	1002.85	1004.85	1006.81	1010.03	1013.78	1016.92	1019.05
06-c08f4cd4bdc8a2bcdfeb3a93c5f597d7-FixC	955.03	957.23	960.31	963.49	966.03	967.5	968.87	970.99	972.83	973.53	975.07	979.11	983.08	984.38	985.24	988.05	990.88	991.59	992.08	994.5	997.38	999	1000.48	1003.16	1006.04	1007.91	1009.51	1011.79	1014.08	1015.4	1015.4	1014.38	1014.75	1018.46	1022.89	1024.95	1025.35	1025.7	1026.55	1028.15	1030.53	1033.59	1036.79	1039.58	1042.1	1044.66	1047.51	1050.83	1054.56
06-c08f4cd4bdc8a2bcdfeb3a93c5f597d7-RegA	964.86	967.01	969.97	973.18	976.1	978.36	980.42	982.94	986.68	991.91	996.77	999.42	1000.36	1000.61	1000.57	1000.6	1001.4	1003.32	1004.97	1005.1	1005.16	1006.84	1009.68	1012.59	1014.22	1013.81	1013.31	1014.86	1017.74	1020.68	1023.22	1025.19	1026.85	1028.51	1030.42	1032.67	1034.74	1036.11	1037.24	1038.79	1041.08	1044.13	1047.21	1049.52	1051.15	1052.54	1054.61	1057.99	1061.21
06-c08f4cd4bdc8a2bcdfeb3a93c5f597d7-RegB	948.15	943.92	944.71	949.12	955.75	962.93	968.01	969.13	968.83	969.96	971.89	973.55	975.76	979.35	983	985.24	986.36	987.24	989.24	992.94	995.04	992.87	991.11	994.47	999.28	1001.08	1002.23	1005.85	1010.27	1013.06	1014.36	1015.12	1016.8	1020.56	1025.42	1030.06	1034.18	1037.7	1040.02	1040.86	1041.83	1044.43	1046.88	1047.23	1047.21	1049.06	1052.45	1056.2	1058.84
06-c08f4cd4bdc8a2bcdfeb3a93c5f597d7-RegC	1001.5	995.63	995.03	996.71	997.73	996.37	996.01	999.97	1005.9	1010.59	1013.3	1014.16	1014.33	1014.96	1016.03	1017.3	1018.8	1020.52	1022.03	1023.07	1024.53	1027.15	1029.71	1030.81	1030.71	1030.21	1030.67	1033.09	1036.25	1038.62	1039.89	1040.29	1040.76	1042.25	1045.01	1048.69	1051.49	1051.95	1052.39	1055.34	1059.61	1063.26	1066.24	1069.02	1072.17	1075.91	1078.93	1080.02	1080.86
06-152f1b1f1d279adea6cba79e8c93f417-FixA	921.77	919.77	921.99	925.99	929.33	930.53	932.1	936.32	940.5	941.88	942.8	945.82	949.08	950.4	951.08	952.98	956.38	960.78	964.14	964.8	964.56	965.75	969.11	974.39	978.79	980.03	980.86	984.31	988.55	991.07	992.35	993.47	994.38	995.15	997.8	1003.61	1007.82	1005.88	1002.02	1001.89	1005.82	1012.18	1017.29	1018.15	1017.98	1020.75	1025.36	1029.47	1032.02
06-152f1b1f1d279adea6cba79e8c93f417-FixB	893.74	900.35	903.5	905.62	909.14	915.31	920.72	922.12	921.85	922.95	925.35	928.34	931.95	936.11	939.38	940.79	942.7	947.22	951.56	952.85	953.5	956.38	960.43	964	967.47	971.25	973.48	972.78	972.73	977.01	983.44	988.73	991.76	992.39	992.13	992.76	994.94	998.48	1000.76	999.59	998.37	1000.72	1003.95	1004.82	1006.21	1011.38	1016.76	1018.08	1017.61
06-152f1b1f1d279adea6cba79e8c93f417-FixC	955.9	954.97	957.46	961.35	964.63	966.1	968.01	972.22	975.58	975.22	974.71	977.73	981.37	982.33	982.75	985.25	988.23	989.73	990.85	993.14	996.5	1000.29	1003.5	1005.37	1006.77	1008.69	1010.66	1011.97	1012.73	1013.32	1014.28	1016.03	1018.03	1019.68	1021.1	1022.56	1023.95	1025.23	1027.33	1030.88	1033.92	1034.59	1034.97	1037.72	1042.58	1048.3	1052.84	1054.62	1055.41
06-152f1b1f1d279adea6cba79e8c93f417-RegA	965.72	967.74	972.38	977.65	981.58	982.8	982.42	982.2	983.85	988.22	992.55	994.23	995.28	998.02	1000.94	1002.14	1002.21	1002.37	1003.45	1005.92	1008.88	1011.07	1011.16	1008.74	1007.65	1011.25	1015.81	1017.11	1017.33	1019.65	1023.67	1027.85	1029.94	1028.55	1027.31	1030	1034.48	1037.55	1038.98	1039.54	1040.83	1044.05	1047.57	1049.67	1051.8	1055.63	1059.12	1059.93	1059.44
06-152f1b1f1d279adea6cba79e8c93f417-RegB	952.71	951.78	950.29	950.44	954.44	962.95	970.25	971.34	970.6	973.06	976.46	977.7	978.06	979.64	983.15	988.32	992.13	992.12	991.19	992.53	994.29	994.32	994.91	998.42	1002.33	1003.88	1005.01	1008.15	1012.22	1015.33	1016.56	1015.76	1015.21	1017.34	1022.34	1029.4	1036.03	1039.87	1041.42	1041.98	1042.9	1045.11	1047.47	1048.64	1049.04	1049.59	1050.96	1053.59	1057.18
06-152f1b1f1d279adea6cba79e8c93f417-RegC	1003.24	997.44	996.46	997.82	999.07	998.75	999.68	1004.34	1009.6	1011.95	1012.37	1012.71	1013.67	1015.38	1016.94	1017.47	1017.24	1017.03	1018.53	1022.81	1027.44	1029.58	1028.74	1025.82	1024.96	1029.37	1034.21	1034.49	1034.45	1038.93	1044.21	1045.75	1045.95	1048.1	1050.46	1050.73	1050.6	1052.26	1055.08	1057.78	1060.02	1061.95	1064.69	1069.27	1074.81	1079.62	1080.88	1077.12	1074.98
06-389c492fc98f16a8c3157161fc96f23e-FixA	909.44	921.25	924.23	925.09	925.9	928.12	930.19	930.64	931.51	934.7	938.39	940.64	943.73	948.75	953.4	955.22	955.53	956.4	958.95	963.49	968.01	970.5	971.74	973.17	975.35	978.4	981.31	983.22	985.21	985.89	987.72	990.01	991.92	992.64	991.71	989.48	990.01	996.58	1004.14	1006.88	1004.7	1003.72	1005.03	1012.48	1020.55	1022.81	1021.57	1021.25	1023.78
06-389c492fc98f16a8c3157161fc96f23e-FixB	884.89	889.28	896.05	903.53	902.25	897.5	913.52	918.05	917.18	931.36	929.38	930.57	930.9	941.2	940.08	942.67	940.55	944.92	949.87	948.02	954.46	958.07	959.7	961.3	963.11	965.38	971.86	974.86	977.16	979.15	978.67	983.73	983.53	980.71	985.84	989.46	991.43	992.57	996.46	998.83	1001.15	1001.34	1007.62	1009.46	1010.82	1007.14	1007.87	1011.99	1018.89
06-389c492fc98f16a8c3157161fc96f23e-FixC	954.25	960.69	958.23	958.79	964.46	973.02	967.08	965.79	969.53	970.43	978.31	978.19	978.12	977.6	982.59	983.54	985.9	986.07	987.84	992.33	993.29	995.09	997.58	1000.25	1003.19	1006.62	1007.11	1011.77	1016.94	1016.76	1017.48	1016.54	1017.79	1020.13	1018.09	1018.39	1020.43	1022.74	1023.56	1024.78	1025.73	1032.3	1035.36	1040.32	1043.44	1045.66	1046.22	1051.61	1057.6
06-389c492fc98f16a8c3157161fc96f23e-RegA	963.16	967.47	968.37	968.37	970.02	975.03	981.87	986.71	988.49	999.98	994.39	993.69	995.32	995.97	996.69	999.06	1001.78	1003.31	1004.18	1005.19	1006.06	1005.79	1006.47	1009.57	1012.62	1013.04	1012.57	1015.73	1018.63	1019.37	1018.82	1018.65	1020.91	1026.65	1031.97	1033.02	1032.48	1034.05	1037.49	1041.37	1043.79	1043.52	1042.91	1045.11	1047.65	1049.03	1049.77	1052.18	1055.75
06-389c492fc98f16a8c3157161fc96f23e-RegB	942.38	923.83	942.06	957.15	950.72	977.83	965.82	962.59	962.65	968.57	963.82	968.62	973.73	976.24	976.75	977.01	978.19	983.42	988.96	990.45	993.42	993.48	992.6	1006.83	1000.97	1000.47	1001.07	1006	1009.22	1003.44	1008.74	1014.14	1018.38	1022.99	1023.61	1022.43	1029.91	1029.19	1031.98	1036.58	1040.68	1040.95	1043.79	1042.8	1046.51	1048.5	1047.83	1051	1060.5
06-389c492fc98f16a8c3157161fc96f23e-RegC	1000.7	982.88	996.21	989.62	997.35	989.71	1001.09	1003.02	1002.44	1016.49	1012.69	1013.24	1013.86	1013.31	1012.41	1012.34	1015.89	1019.22	1021.53	1020.4	1018.83	1021.27	1026.76	1024.18	1030.22	1031.39	1031.15	1032.71	1033.85	1037.03	1036.68	1040.1	1044.77	1045.83	1045.46	1046.19	1044.39	1048.9	1052.28	1056.49	1059.84	1063.21	1065.15	1069.88	1069.16	1068.87	1072.55	1080.9	1082.49
06-f727bebe537981a229de154b2bbaaf95-FixA	nan	nan	nan	nan	nan	nan	nan	nan	nan	nan	nan	nan	nan	nan	nan	nan	nan	nan	nan	nan	nan	nan	nan	nan	nan	nan	nan	nan	nan	nan	nan	nan	nan	nan	nan	nan	nan	nan	nan	nan	nan	nan	nan	nan	nan	nan	nan	nan	nan
06-f727bebe537981a229de154b2bbaaf95-FixB	nan	nan	nan	nan	nan	nan	nan	nan	nan	nan	nan	nan	nan	nan	nan	nan	nan	nan	nan	nan	nan	nan	nan	nan	nan	nan	nan	nan	nan	nan	nan	nan	nan	nan	nan	nan	nan	nan	nan	nan	nan	nan	nan	nan	nan	nan	nan	nan	nan
06-f727bebe537981a229de154b2bbaaf95-FixC	nan	nan	nan	nan	nan	nan	nan	nan	nan	nan	nan	nan	nan	nan	nan	nan	nan	nan	nan	nan	nan	nan	nan	nan	nan	nan	nan	nan	nan	nan	nan	nan	nan	nan	nan	nan	nan	nan	nan	nan	nan	nan	nan	nan	nan	nan	nan	nan	nan
06-f727bebe537981a229de154b2bbaaf95-RegA	nan	nan	nan	nan	nan	nan	nan	nan	nan	nan	nan	nan	nan	nan	nan	nan	nan	nan	nan	nan	nan	nan	nan	nan	nan	nan	nan	nan	nan	nan	nan	nan	nan	nan	nan	nan	nan	nan	nan	nan	nan	nan	nan	nan	nan	nan	nan	nan	nan
06-f727bebe537981a229de154b2bbaaf95-RegB	nan	nan	nan	nan	nan	nan	nan	nan	nan	nan	nan	nan	nan	nan	nan	nan	nan	nan	nan	nan	nan	nan	nan	nan	nan	nan	nan	nan	nan	nan	nan	nan	nan	nan	nan	nan	nan	nan	nan	nan	nan	nan	nan	nan	nan	nan	nan	nan	nan
06-f727bebe537981a229de154b2bbaaf95-RegC	nan	nan	nan	nan	nan	nan	nan	nan	nan	nan	nan	nan	nan	nan	nan	nan	nan	nan	nan	nan	nan	nan	nan	nan	nan	nan	nan	nan	nan	nan	nan	nan	nan	nan	nan	nan	nan	nan	nan	nan	nan	nan	nan	nan	nan	nan	nan	nan	nan
06-6f7048484ee56d3d12159487e89a90b2-FixA	nan	nan	nan	nan	nan	nan	nan	nan	nan	nan	nan	nan	nan	nan	nan	nan	nan	nan	nan	nan	nan	nan	nan	nan	nan	nan	nan	nan	nan	nan	nan	nan	nan	nan	nan	nan	nan	nan	nan	nan	nan	nan	nan	nan	nan	nan	nan	nan	nan
06-6f7048484ee56d3d12159487e89a90b2-FixB	nan	nan	nan	nan	nan	nan	nan	nan	nan	nan	nan	nan	nan	nan	nan	nan	nan	nan	nan	nan	nan	nan	nan	nan	nan	nan	nan	nan	nan	nan	nan	nan	nan	nan	nan	nan	nan	nan	nan	nan	nan	nan	nan	nan	nan	nan	nan	nan	nan
06-6f7048484ee56d3d12159487e89a90b2-FixC	nan	nan	nan	nan	nan	nan	nan	nan	nan	nan	nan	nan	nan	nan	nan	nan	nan	nan	nan	nan	nan	nan	nan	nan	nan	nan	nan	nan	nan	nan	nan	nan	nan	nan	nan	nan	nan	nan	nan	nan	nan	nan	nan	nan	nan	nan	nan	nan	nan
06-6f7048484ee56d3d12159487e89a90b2-RegA	nan	nan	nan	nan	nan	nan	nan	nan	nan	nan	nan	nan	nan	nan	nan	nan	nan	nan	nan	nan	nan	nan	nan	nan	nan	nan	nan	nan	nan	nan	nan	nan	nan	nan	nan	nan	nan	nan	nan	nan	nan	nan	nan	nan	nan	nan	nan	nan	nan
06-6f7048484ee56d3d12159487e89a90b2-RegB	nan	nan	nan	nan	nan	nan	nan	nan	nan	nan	nan	nan	nan	nan	nan	nan	nan	nan	nan	nan	nan	nan	nan	nan	nan	nan	nan	nan	nan	nan	nan	nan	nan	nan	nan	nan	nan	nan	nan	nan	nan	nan	nan	nan	nan	nan	nan	nan	nan
06-6f7048484ee56d3d12159487e89a90b2-RegC	nan	nan	nan	nan	nan	nan	nan	nan	nan	nan	nan	nan	nan	nan	nan	nan	nan	nan	nan	nan	nan	nan	nan	nan	nan	nan	nan	nan	nan	nan	nan	nan	nan	nan	nan	nan	nan	nan	nan	nan	nan	nan	nan	nan	nan	nan	nan	nan	nan
06-e772fcac1fb25d0dda917c0497010bf7-FixA	nan	nan	nan	nan	nan	nan	nan	nan	nan	nan	nan	nan	nan	nan	nan	nan	nan	nan	nan	nan	nan	nan	nan	nan	nan	nan	nan	nan	nan	nan	nan	nan	nan	nan	nan	nan	nan	nan	nan	nan	nan	nan	nan	nan	nan	nan	nan	nan	nan
06-e772fcac1fb25d0dda917c0497010bf7-FixB	nan	nan	nan	nan	nan	nan	nan	nan	nan	nan	nan	nan	nan	nan	nan	nan	nan	nan	nan	nan	nan	nan	nan	nan	nan	nan	nan	nan	nan	nan	nan	nan	nan	nan	nan	nan	nan	nan	nan	nan	nan	nan	nan	nan	nan	nan	nan	nan	nan
06-e772fcac1fb25d0dda917c0497010bf7-FixC	nan	nan	nan	nan	nan	nan	nan	nan	nan	nan	nan	nan	nan	nan	nan	nan	nan	nan	nan	nan	nan	nan	nan	nan	nan	nan	nan	nan	nan	nan	nan	nan	nan	nan	nan	nan	nan	nan	nan	nan	nan	nan	nan	nan	nan	nan	nan	nan	nan
06-e772fcac1fb25d0dda917c0497010bf7-RegA	nan	nan	nan	nan	nan	nan	nan	nan	nan	nan	nan	nan	nan	nan	nan	nan	nan	nan	nan	nan	nan	nan	nan	nan	nan	nan	nan	nan	nan	nan	nan	nan	nan	nan	nan	nan	nan	nan	nan	nan	nan	nan	nan	nan	nan	nan	nan	nan	nan
06-e772fcac1fb25d0dda917c0497010bf7-RegB	nan	nan	nan	nan	nan	nan	nan	nan	nan	nan	nan	nan	nan	nan	nan	nan	nan	nan	nan	nan	nan	nan	nan	nan	nan	nan	nan	nan	nan	nan	nan	nan	nan	nan	nan	nan	nan	nan	nan	nan	nan	nan	nan	nan	nan	nan	nan	nan	nan
06-e772fcac1fb25d0dda917c0497010bf7-RegC	nan	nan	nan	nan	nan	nan	nan	nan	nan	nan	nan	nan	nan	nan	nan	nan	nan	nan	nan	nan	nan	nan	nan	nan	nan	nan	nan	nan	nan	nan	nan	nan	nan	nan	nan	nan	nan	nan	nan	nan	nan	nan	nan	nan	nan	nan	nan	nan	nan
06-1ed92607083f3fd8132489a65bc944fe-FixA	nan	nan	nan	nan	nan	nan	nan	nan	nan	nan	nan	nan	nan	nan	nan	nan	nan	nan	nan	nan	nan	nan	nan	nan	nan	nan	nan	nan	nan	nan	nan	nan	nan	nan	nan	nan	nan	nan	nan	nan	nan	nan	nan	nan	nan	nan	nan	nan	nan
06-1ed92607083f3fd8132489a65bc944fe-FixB	nan	nan	nan	nan	nan	nan	nan	nan	nan	nan	nan	nan	nan	nan	nan	nan	nan	nan	nan	nan	nan	nan	nan	nan	nan	nan	nan	nan	nan	nan	nan	nan	nan	nan	nan	nan	nan	nan	nan	nan	nan	nan	nan	nan	nan	nan	nan	nan	nan
06-1ed92607083f3fd8132489a65bc944fe-FixC	nan	nan	nan	nan	nan	nan	nan	nan	nan	nan	nan	nan	nan	nan	nan	nan	nan	nan	nan	nan	nan	nan	nan	nan	nan	nan	nan	nan	nan	nan	nan	nan	nan	nan	nan	nan	nan	nan	nan	nan	nan	nan	nan	nan	nan	nan	nan	nan	nan
06-1ed92607083f3fd8132489a65bc944fe-RegA	nan	nan	nan	nan	nan	nan	nan	nan	nan	nan	nan	nan	nan	nan	nan	nan	nan	nan	nan	nan	nan	nan	nan	nan	nan	nan	nan	nan	nan	nan	nan	nan	nan	nan	nan	nan	nan	nan	nan	nan	nan	nan	nan	nan	nan	nan	nan	nan	nan
06-1ed92607083f3fd8132489a65bc944fe-RegB	nan	nan	nan	nan	nan	nan	nan	nan	nan	nan	nan	nan	nan	nan	nan	nan	nan	nan	nan	nan	nan	nan	nan	nan	nan	nan	nan	nan	nan	nan	nan	nan	nan	nan	nan	nan	nan	nan	nan	nan	nan	nan	nan	nan	nan	nan	nan	nan	nan
06-1ed92607083f3fd8132489a65bc944fe-RegC	nan	nan	nan	nan	nan	nan	nan	nan	nan	nan	nan	nan	nan	nan	nan	nan	nan	nan	nan	nan	nan	nan	nan	nan	nan	nan	nan	nan	nan	nan	nan	nan	nan	nan	nan	nan	nan	nan	nan	nan	nan	nan	nan	nan	nan	nan	nan	nan	nan
06-685ee641cbf18bd706d36cb768e77792-FixA	nan	nan	nan	nan	nan	nan	nan	nan	nan	nan	nan	nan	nan	nan	nan	nan	nan	nan	nan	nan	nan	nan	nan	nan	nan	nan	nan	nan	nan	nan	nan	nan	nan	nan	nan	nan	nan	nan	nan	nan	nan	nan	nan	nan	nan	nan	nan	nan	nan
06-685ee641cbf18bd706d36cb768e77792-FixB	nan	nan	nan	nan	nan	nan	nan	nan	nan	nan	nan	nan	nan	nan	nan	nan	nan	nan	nan	nan	nan	nan	nan	nan	nan	nan	nan	nan	nan	nan	nan	nan	nan	nan	nan	nan	nan	nan	nan	nan	nan	nan	nan	nan	nan	nan	nan	nan	nan
06-685ee641cbf18bd706d36cb768e77792-FixC	nan	nan	nan	nan	nan	nan	nan	nan	nan	nan	nan	nan	nan	nan	nan	nan	nan	nan	nan	nan	nan	nan	nan	nan	nan	nan	nan	nan	nan	nan	nan	nan	nan	nan	nan	nan	nan	nan	nan	nan	nan	nan	nan	nan	nan	nan	nan	nan	nan
06-685ee641cbf18bd706d36cb768e77792-RegA	nan	nan	nan	nan	nan	nan	nan	nan	nan	nan	nan	nan	nan	nan	nan	nan	nan	nan	nan	nan	nan	nan	nan	nan	nan	nan	nan	nan	nan	nan	nan	nan	nan	nan	nan	nan	nan	nan	nan	nan	nan	nan	nan	nan	nan	nan	nan	nan	nan
06-685ee641cbf18bd706d36cb768e77792-RegB	nan	nan	nan	nan	nan	nan	nan	nan	nan	nan	nan	nan	nan	nan	nan	nan	nan	nan	nan	nan	nan	nan	nan	nan	nan	nan	nan	nan	nan	nan	nan	nan	nan	nan	nan	nan	nan	nan	nan	nan	nan	nan	nan	nan	nan	nan	nan	nan	nan
06-685ee641cbf18bd706d36cb768e77792-RegC	nan	nan	nan	nan	nan	nan	nan	nan	nan	nan	nan	nan	nan	nan	nan	nan	nan	nan	nan	nan	nan	nan	nan	nan	nan	nan	nan	nan	nan	nan	nan	nan	nan	nan	nan	nan	nan	nan	nan	nan	nan	nan	nan	nan	nan	nan	nan	nan	nan
06-8f3c51100093899ac5adeba84eebacf8-FixA	nan	nan	nan	nan	nan	nan	nan	nan	nan	nan	nan	nan	nan	nan	nan	nan	nan	nan	nan	nan	nan	nan	nan	nan	nan	nan	nan	nan	nan	nan	nan	nan	nan	nan	nan	nan	nan	nan	nan	nan	nan	nan	nan	nan	nan	nan	nan	nan	nan
06-8f3c51100093899ac5adeba84eebacf8-FixB	nan	nan	nan	nan	nan	nan	nan	nan	nan	nan	nan	nan	nan	nan	nan	nan	nan	nan	nan	nan	nan	nan	nan	nan	nan	nan	nan	nan	nan	nan	nan	nan	nan	nan	nan	nan	nan	nan	nan	nan	nan	nan	nan	nan	nan	nan	nan	nan	nan
06-8f3c51100093899ac5adeba84eebacf8-FixC	nan	nan	nan	nan	nan	nan	nan	nan	nan	nan	nan	nan	nan	nan	nan	nan	nan	nan	nan	nan	nan	nan	nan	nan	nan	nan	nan	nan	nan	nan	nan	nan	nan	nan	nan	nan	nan	nan	nan	nan	nan	nan	nan	nan	nan	nan	nan	nan	nan
06-8f3c51100093899ac5adeba84eebacf8-RegA	nan	nan	nan	nan	nan	nan	nan	nan	nan	nan	nan	nan	nan	nan	nan	nan	nan	nan	nan	nan	nan	nan	nan	nan	nan	nan	nan	nan	nan	nan	nan	nan	nan	nan	nan	nan	nan	nan	nan	nan	nan	nan	nan	nan	nan	nan	nan	nan	nan
06-8f3c51100093899ac5adeba84eebacf8-RegB	nan	nan	nan	nan	nan	nan	nan	nan	nan	nan	nan	nan	nan	nan	nan	nan	nan	nan	nan	nan	nan	nan	nan	nan	nan	nan	nan	nan	nan	nan	nan	nan	nan	nan	nan	nan	nan	nan	nan	nan	nan	nan	nan	nan	nan	nan	nan	nan	nan
06-8f3c51100093899ac5adeba84eebacf8-RegC	nan	nan	nan	nan	nan	nan	nan	nan	nan	nan	nan	nan	nan	nan	nan	nan	nan	nan	nan	nan	nan	nan	nan	nan	nan	nan	nan	nan	nan	nan	nan	nan	nan	nan	nan	nan	nan	nan	nan	nan	nan	nan	nan	nan	nan	nan	nan	nan	nan
06-621505ce6b6158046469882ba9c8f176-FixA	895.86	897.22	897.86	898.75	900.88	904.69	908.43	910.44	911.84	914.04	916.95	920.1	923.08	925.63	927.85	929.96	932.32	935.18	938.16	940.91	943.71	946.93	950.35	953.6	956.28	958.28	960.55	963.99	967.78	970.89	973.49	975.98	978.32	980.45	982.63	985.17	988.03	990.98	993.33	994.65	996.41	999.78	1002.02	1000.51	998.58	1000.09	1003.16	1005.14	1007.79
06-621505ce6b6158046469882ba9c8f176-FixB	873.73	868.59	868.78	871.42	873.63	873.55	873.32	875.22	877.77	879.15	880.03	881.33	882.36	882.54	883.39	886.55	891.86	898.35	903.82	906.63	908.9	912.99	917.85	921.91	925.36	928.77	932.37	936.32	941.21	947.19	952.12	954.17	955.6	958.91	962.25	963.62	965.81	971.81	978.99	983.86	986.58	988.17	989.01	989.4	990.21	992.23	994.91	997.36	998.92
06-621505ce6b6158046469882ba9c8f176-FixC	919.27	916.43	918.79	922.76	924.74	922.83	922.03	926.8	932.16	932.75	931.7	933.05	935.73	937.81	939.56	941.65	944.08	946.56	948.35	949.07	950.3	953.41	956.47	957.37	957.2	957.54	958.33	959.18	960.15	961.4	962.97	964.84	967.1	969.75	972.59	975.3	977.38	978.5	979.24	980.42	982.77	986.28	987.72	984.42	980.96	982.41	986.28	988.74	990.45
06-621505ce6b6158046469882ba9c8f176-RegA	957	960.76	963.01	964.43	965.7	967.48	970.31	974.35	978.27	980.76	982.08	983.11	985.64	990.67	994.85	995.15	994.89	997.65	1001.18	1002.65	1003.34	1005.12	1007.72	1010.4	1012.88	1015.03	1016.65	1017.79	1019.67	1023.18	1026.29	1027.01	1027.22	1029.13	1031.72	1033.46	1034.66	1036.07	1037.93	1040.24	1042.7	1045	1047.07	1048.89	1050.27	1051.1	1051.71	1052.53	1053.52
06-621505ce6b6158046469882ba9c8f176-RegB	988.94	988.22	987.23	987.22	989.42	994.3	999.09	1001.2	1002.11	1003.73	1005.34	1005.93	1006.13	1006.88	1008.76	1011.85	1014.54	1015.22	1014.32	1013.1	1014.04	1018.59	1022.25	1020.87	1019.12	1022.12	1026.6	1028.19	1027.99	1028.26	1029.69	1032.26	1034.7	1035.98	1037.76	1041.67	1045.92	1048.39	1050.03	1052.31	1055.2	1058.14	1060.11	1060.41	1060.48	1061.81	1063.4	1063.98	1064.71
[truncated: 3,074 more rows]
[truncated: 719 more columns]
