# Supplementary material for: Statistical framework for validation without ground truth of choroidal thickness changes detection
Source: PLoS One. 2019 Jun 28;14(6):e0218776. doi: 10.1371/journal.pone.0218776 (PMC6599222; doi:10.1371/journal.pone.0218776)
Supplement: S1 Table — (ZIP) [file pone.0218776.s003.zip › S1_Table/Expert2.xlsx]

## Sheet: Expert2
subject	1	2	3	4	5	6	7	8	9	10	11	12	13	14	15	16	17	18	19	20	21	22	23	24	25	26	27	28	29	30	31	32	33	34	35	36	37	38	39	40	41	42	43	44	45	46	47	48	49
01-cfb7d458ea3ef4fc4f27e0eb06be2555-FixA	678.23	675.28	679.6	687.78	696.41	702.63	705.75	706.53	709.33	717.57	727.02	732.77	735.31	736.5	738.09	741.28	744.85	747.52	750.45	754.96	760.12	764.6	767.89	770.1	773.05	777.58	778.18	770.48	762.81	764.06	769.83	773.43	774.43	774.3	774.98	777.91	781.64	784.54	788.07	793.52	797.41	796.45	794.57	796.5	800.77	804.64	808.21	812.16	816
01-cfb7d458ea3ef4fc4f27e0eb06be2555-FixB	682.05	675.98	681.14	691.42	700.72	704.63	705.65	707.6	712.38	720.43	728.11	731.91	733.17	734.16	735.87	738.64	741.6	743.84	745.73	748.05	751.92	757.84	763.38	766.23	768.04	770.4	769.71	763.15	757.47	759.47	764.49	766.27	765.89	766.11	767.9	771.36	774.89	777.05	779.2	782.83	786.05	786.94	787.8	791.28	795.95	799.6	801.84	803.24	806.11
01-cfb7d458ea3ef4fc4f27e0eb06be2555-FixC	718.57	718.19	721.1	726.33	732.9	739.62	744.32	745.9	748.48	755.61	762.84	765.39	765.76	767.46	770.25	773.04	775.23	776.74	779.29	784.29	789.81	793.69	796.59	799.63	802.65	804.69	803.06	796.22	790.02	790.31	794.04	796.6	797.58	797.86	798.58	800.73	804.14	808.19	811.59	813.26	813.91	814.54	815.33	816.27	817.83	820.55	824.47	829.34	834.01
01-cfb7d458ea3ef4fc4f27e0eb06be2555-RegA	704.01	668.82	658.56	662.56	670.12	673.17	674.07	676.66	679.94	682.16	683.72	685.46	687.82	690.9	693.91	696.21	698.9	702.87	706.29	707.31	707.21	707.82	709.75	713.16	717.59	722.35	726.47	729.26	731.73	734.91	737.68	738.74	738.4	737.8	739.76	746.14	752.2	753.08	751.98	753.33	756.47	759.59	762.24	764.54	767.2	770.78	774.09	775.9	777.16
01-cfb7d458ea3ef4fc4f27e0eb06be2555-RegB	702.26	667.46	652.95	652.19	658.61	666.36	672.45	675.32	676.37	677.57	679.91	683.74	687.87	690.94	692.65	693.39	695.24	699.61	703.13	702.62	701.35	703.01	705.78	707.38	709.95	715.68	721.8	725.17	727.17	729.86	732.69	734.6	735.4	735.59	737.64	743.28	748.26	748.37	747.32	749.73	753.85	756.91	759.96	764.5	768.95	771.37	772.54	773.84	775.68
01-cfb7d458ea3ef4fc4f27e0eb06be2555-RegC	733.98	694.67	683.04	686.29	691.64	689.93	686.79	689.14	693.79	696.29	697.42	699	701.56	704.91	707.25	707.33	708.02	711.95	716.1	717.13	716.6	717.03	719.54	724.31	729.29	732.47	734.71	737.34	740.17	742.72	744.85	746.41	746.74	745.85	747.47	754.64	762.32	764.77	763.54	762.12	762.97	767.39	772.37	774.78	776.87	781.22	784.67	783.82	782.42
01-1a2d6fed9d23244edd4d50c50d068f88-FixA	677.64	678.11	684.07	692.51	700.42	705.41	707.72	708.73	711.93	719.81	728.41	733.49	736.27	738.94	741.51	743.62	745.7	748.21	751.13	754.37	758.26	762.79	766.21	767.33	769.62	775.58	778.16	771.02	762.8	763.39	769.82	776.06	778.47	775.57	772.68	775.3	780.77	785.07	788.8	793.32	797.54	800.02	800.92	801.02	801.96	805.03	808.97	812.27	815.91
01-1a2d6fed9d23244edd4d50c50d068f88-FixB	679.27	674.48	680.96	692.49	702.83	707.42	708.58	710.04	714.47	722.9	730.95	734.2	733.96	733.03	734.15	738.74	742.71	742.41	742.22	746.84	753.35	757.78	760.48	762.99	767.01	772.74	773.66	764.86	756.51	759.13	766.04	768.14	767.16	767.11	768.65	771.42	774.58	777.37	780.26	783.63	786.05	786.41	787.64	792.52	797.57	798.9	799.34	802.68	807.58
01-1a2d6fed9d23244edd4d50c50d068f88-FixC	717.51	713.86	718.31	726.55	734.25	738.33	740.65	743.81	748.25	753.9	760.86	768.61	773.83	773.92	772.33	773.12	775.95	779.46	782.75	785.34	787.97	791.29	794.23	795.89	798.37	802.9	803.39	794.91	786.53	787.94	794.36	798.51	800.14	800.92	802.26	805.02	807.93	809.58	810.78	812.64	814.91	816.96	818.15	818.31	819.59	823.89	828.87	831.72	833.32
01-1a2d6fed9d23244edd4d50c50d068f88-RegA	705.3	667.27	657.9	663.99	672.34	673.27	671.55	673.66	678.2	682.22	684.61	685.36	687.03	691.73	696.52	698.49	700.18	704.21	707.39	706.64	705.83	709.18	714.26	717.81	720.9	725	728.23	728.79	729.32	732.85	738.49	744.04	746.29	743.49	741.89	747.46	754.82	757.2	756.49	756.5	758.46	762.35	766.06	767.52	767.77	768.45	769.87	771.79	773.51
01-1a2d6fed9d23244edd4d50c50d068f88-RegB	700.21	666.17	651.62	650.66	657.38	666.18	672.73	674.5	674.91	677.74	681.96	685.56	687.72	688.4	689.65	693.17	697.11	699.28	700.35	701.41	702.29	702.75	703.77	706.44	710.89	716.67	721.97	725.31	728.21	732.22	735.17	734.97	734.52	737.06	741.03	744.19	747.48	752.03	755.5	755.69	755.54	758.27	761.37	762.04	764.07	771.23	777.76	777.36	774.42
01-1a2d6fed9d23244edd4d50c50d068f88-RegC	732.99	693.91	683.02	687.44	694.31	694.15	691.24	691.48	693.02	693.2	694.16	698.16	702.73	705.05	705.9	706.84	708.73	711.79	714.33	714.99	715.94	719.33	723.3	725.74	728.27	732.6	736.21	736.67	736.75	739.85	745.46	751.55	753.98	750.17	747.05	751.69	759.47	763.92	765.5	766.32	766.84	767.32	769.04	772.98	777.09	779.26	781.11	784.53	787.26
01-eb97e7204c6191e141cb459c65307b66-FixA	674.9	683.18	678.69	696.82	697.69	703.84	706.12	712.07	713.78	732.44	725.96	726.74	732.99	736.11	738.87	740.52	741.84	743.63	749.35	753.18	755.71	758.28	760.27	765.64	769.08	767.28	768.75	732.59	760.07	769.84	769.21	763.24	763.67	770.57	781.47	784.59	784.11	785.59	789.92	791.53	787.29	789.64	794.46	800.16	802.67	803.47	807.54	811.86	816
01-eb97e7204c6191e141cb459c65307b66-FixB	682.96	695.06	684.62	698.22	696.68	703.97	707.91	710.68	708.41	724.73	718.61	722.4	732.18	738.32	740.51	738.21	736.35	739.47	747.47	752.62	754.33	757.98	760.84	762.98	764.63	764.04	767.22	730.38	757.44	763.96	761.93	760.24	763.73	765.77	769.46	770.23	772.47	776.44	783.19	788.12	786.7	789.65	792.95	793.89	790.44	791.78	799.25	805.5	808.69
01-eb97e7204c6191e141cb459c65307b66-FixC	712.48	720.63	717.37	734.34	733.12	739.89	740.76	743.94	743.2	762.56	757.32	757.2	761.78	765.51	770.37	772.89	773.97	775.07	779.94	785.46	790.46	795.43	798.92	799.88	800.03	799.15	801.92	763.23	788.35	798.15	798.27	794.13	794.08	795.58	800.94	803.39	803.52	804.26	809	814.54	812.99	811.66	812.26	817.6	821.46	821.18	822.84	826.5	831.62
01-eb97e7204c6191e141cb459c65307b66-RegA	703.65	788.69	657.93	671.22	662.98	666.65	675.15	678.1	677.96	679.37	683.1	688.26	691.9	691.78	691.66	695.04	698.34	697.99	703.21	703.15	704.27	709.82	712.29	714.81	716.78	717.39	719.52	725.68	732.15	734.93	736	733.47	735.64	743.11	742.97	748.63	752.79	749.77	751.79	750.64	753.49	754.43	755.99	761.14	767.14	771.79	775.97	774.75	774.33
01-eb97e7204c6191e141cb459c65307b66-RegB	701.82	777.42	651.02	672.68	658.95	675.72	668.94	670.11	672.09	674.69	674.8	677.2	680.79	686.86	690.58	692.93	695.42	697.1	702.11	697.91	697.1	703.08	707.33	711.12	709.74	726.8	721.03	719.97	730.14	732.48	735.76	736.89	739.37	739.48	733.23	741.61	751.27	747.21	745.37	744.48	749.95	753.61	756.54	761.43	765.01	765.53	767.9	770.71	775.51
01-eb97e7204c6191e141cb459c65307b66-RegC	730.92	817.35	685.74	699.27	687.75	667.62	682.59	688.91	689.22	691.42	694.22	696.74	697.72	700.14	701.85	705.71	709.63	709.14	714.49	711.64	712.47	719.19	723.24	726.55	727.14	721.71	729.39	739.89	738.23	742.29	744.24	740.09	740.82	749.02	750.95	756.97	760.11	754.47	755.35	756.63	763.66	767.17	768.52	771.23	774.08	776.6	780.35	780.45	781.8
01-a0d7d61fb5cd943b985ec1f2d4c41b60-FixA	603.41	612.29	619.14	624.91	630.54	636.65	642.67	647.83	651.82	654.73	657.97	662.65	667.48	670.97	673.51	675.87	678.36	681.18	684.63	688.76	692.43	694.66	696.54	699.27	702.12	704.21	706.57	710.25	714	716.54	719.15	723.25	727.76	731.24	733.67	735.52	737.7	740.88	744.15	746.53	749.03	752.7	756.16	757.95	759.64	763.09	767.35	770.91	773.48
01-a0d7d61fb5cd943b985ec1f2d4c41b60-FixB	629.22	634.53	638.06	641.33	645.88	652.58	659.65	665.06	668.49	670.36	672.34	675.76	679.31	681.67	684.37	688.91	693.53	696.27	698.18	700.64	703.21	705.26	707.45	710.45	713.27	715.03	717.31	721.55	725.44	726.76	728.15	732.58	738.33	742.96	746.82	750.78	754.54	757.61	760.28	763.01	766.12	769.83	774.12	778.82	783.25	786.74	789.32	791.39	794.03
01-a0d7d61fb5cd943b985ec1f2d4c41b60-FixC	637.25	642.34	647.58	653.21	659.5	666.37	672.4	676.52	680.62	686.37	691.34	693.26	694.96	699.39	704.76	708.61	711.1	713.05	714.96	717.27	720.4	724.35	727.62	728.94	729.86	732.23	735.62	739.05	741.66	743.13	745.03	748.97	754.17	759.13	762.38	763.13	763.89	767.09	770.38	771.23	772.41	776.94	781.6	782.68	782.68	784.87	787.67	788.78	789.31
01-a0d7d61fb5cd943b985ec1f2d4c41b60-RegA	659.05	661.19	665.38	670.28	674.53	677.24	679.35	681.91	684.57	686.9	689.66	693.41	696.51	698.13	703.15	715.24	726.59	729.43	729.09	732.24	736.46	738.01	737.95	738.36	740.04	743.15	746.64	749.35	751.39	753.23	755.54	758.78	762.25	765.16	767.77	770.56	773.7	777.08	779.83	781.31	783	786.44	790.71	794.33	796.71	797.83	799.17	802.08	804.9
01-a0d7d61fb5cd943b985ec1f2d4c41b60-RegB	665.01	669.37	672.28	674.14	675.32	676.39	678.58	682.71	686.97	689.7	692.49	696.85	700.48	701.61	704.76	713.91	723.74	728.29	729.37	730.17	730.92	731.26	731.56	732.39	734.32	737.47	740.06	740.5	740.56	742.28	744.94	747.23	748.62	749.07	749.77	751.92	755.26	758.93	761.29	761.32	761.81	765.61	770.46	773.36	774.44	774.85	776.02	778.97	782.4
01-a0d7d61fb5cd943b985ec1f2d4c41b60-RegC	626.38	631.22	636.92	642.79	648.15	652.36	655.07	656.43	658.42	662.75	668	672.27	675.09	677.12	682.18	692.87	703.16	707.03	708.09	711.16	715.33	718.59	721.11	723.48	725.72	727.73	729.74	732.2	736.2	742.37	748.57	752.58	755.07	757.45	760.45	764.37	768.44	771.81	774.52	776.99	779.82	783.5	787.57	791.4	794.86	797.88	800.23	801.79	803.46
01-5084aa77e3950fa577962c870e76ef77-FixA	607.47	612.49	617.75	623.22	628.88	634.68	640.49	646.03	650.32	652.78	655.1	659	663.84	668.46	672.1	674.53	677.24	681.65	686.79	691.38	695.47	699.28	702.46	704.59	705.77	706.36	707.31	709.55	713.2	717.86	721.63	723.08	724.62	728.78	733.53	736.43	739.04	743.31	747.93	751.1	753.35	755.63	757.8	759.61	761.97	765.56	768.32	768.31	768.21
01-5084aa77e3950fa577962c870e76ef77-FixB	628.92	635.22	640.32	645.12	650.53	656.81	661.58	663.01	664.15	668.18	673.34	677.44	681.59	686.9	690.77	690.93	690.53	693.03	697.17	700.82	703.37	704.81	706.02	707.88	710.41	713.41	716.77	720.49	724.64	729.22	733.39	736.43	739.11	742.39	746.21	750.23	753.89	756.83	759.87	763.86	768.06	771.6	775.06	779.08	782.79	785.27	787.58	791.08	795.51
01-5084aa77e3950fa577962c870e76ef77-FixC	635.2	642.41	647.88	653.2	659.95	668.76	676.25	679.4	680.84	683.84	688.38	693.64	698.99	703.76	707.02	708.4	710.48	715.42	720.46	722.6	723.34	724.89	727.39	730.41	733.76	737.05	738.93	738.63	739.43	744.28	750.01	752.88	754.37	756.83	759.86	762.54	765.06	767.89	770.99	774.11	776.31	776.96	777.66	780.1	783.21	785.46	786.96	788.23	789.56
01-5084aa77e3950fa577962c870e76ef77-RegA	660.92	665.37	667.04	667.57	668.59	671.37	675.73	680.89	685.03	687	689.5	694.78	699.27	700.03	703.21	714.34	726.12	730.63	731.84	735.01	737.41	735.85	734.25	736.93	741.55	744.69	746.33	747.56	750.42	756.15	761.35	762.59	762.12	763.1	765.6	768.97	773.19	778.1	782.02	783.58	784.88	788.11	791.1	791.58	792.62	797.46	802.5	803.54	803.18
01-5084aa77e3950fa577962c870e76ef77-RegB	663.64	663.95	667.34	671.7	674.9	675.92	678.18	684.69	692.25	697.07	699.73	701.47	701.66	700.55	704.12	716.66	729.14	732.16	730.02	729.19	730.01	731.33	732.66	733.84	735.31	737.37	738.92	739.17	740.16	743.82	747.74	749.27	749.93	751.66	753.17	753.11	754.03	758.28	762.4	762.61	761.8	763.73	767.37	770.6	773.07	774.89	775.88	776.13	777.47
01-5084aa77e3950fa577962c870e76ef77-RegC	624.42	628.6	635.95	643.87	649.79	652.17	653.66	657.08	661.45	665.29	668.92	672.63	674.42	673.63	677.65	692.27	707.63	713.13	712.44	711.86	712.46	714.16	717.8	723.64	728.31	728.98	729.72	734.67	740.06	741.63	742.54	746.75	752.53	757.21	761.48	766.43	770.89	773.53	775.38	777.91	781.57	786.13	789.58	790.34	791.42	795.85	800.51	801.68	801.59
01-b4cc9a8c47750b239b1b52b2d0974984-FixA	606.36	610.68	616.78	623.74	630.67	636.95	643.32	644.23	647.54	653.74	659.76	662.78	664.69	668.17	673.58	680.37	683.29	684.17	683.67	683.07	683.42	685.51	688.55	691.79	695.9	701.31	707.48	711.05	713.12	715.39	718.49	722.43	725.86	727.69	730	734.72	739.42	739.94	740.01	742.44	745.64	747.66	749.99	754.37	758.27	759.21	760.14	764.56	770.05
01-b4cc9a8c47750b239b1b52b2d0974984-FixB	624.2	628.73	636.26	644.34	650.52	653.68	658.38	661.49	666.84	670.87	673.65	676.09	678.31	680.57	684.33	689.94	692.59	694.2	695	696.78	699.52	703.92	708.39	711.38	713.92	717.05	720.63	721.92	723.11	727.48	732.18	734.99	736.81	739.18	742.92	746.37	750.4	754.33	758.89	762.44	765.18	767.99	770.29	772.78	775.85	781.11	787.39	793.06	795.56
01-b4cc9a8c47750b239b1b52b2d0974984-FixC	634.28	640.16	647.6	654.81	659.94	662.37	667.41	672.11	678.5	681.68	684.1	688.88	693.77	696.49	700.21	707.31	711.61	713.6	715.5	717.9	720.85	722.2	723.25	725.74	728.31	729.48	732.42	737.48	742.27	745.19	746.77	749.19	751.73	753.53	755.89	761.12	766.44	767.58	767.58	770.04	772.84	773.88	774.7	776.81	779.3	780.5	781.8	785.05	787.18
01-b4cc9a8c47750b239b1b52b2d0974984-RegA	659.52	662.23	665.7	669.6	673.63	677.47	680.32	681.91	684.44	689.44	693.51	693.81	695.52	702.47	703.59	689.67	724	722.52	727.56	727.16	726.45	732.35	739.92	742.73	742.31	741.96	745.22	749.61	753.08	753.85	754.68	758.57	763.91	768.39	771.62	773.47	774.12	773.84	775.18	780.14	785.14	786.49	787.24	791.14	795.73	797.76	797.82	800.29	804.24
01-b4cc9a8c47750b239b1b52b2d0974984-RegB	652.98	652.29	669.29	671.87	674.12	678.67	680.88	679.01	681.33	689.43	691.52	692.99	696.68	704.22	705.06	690.89	724.25	720.78	725.98	729.9	732.2	733.76	735.36	736.6	733.75	729.12	730.79	735.87	740.64	741.02	740.22	742.18	745.91	748.39	750.8	753.01	754.66	752.63	752.07	757.72	765.36	766.97	765.62	766.65	770.22	775.12	778.55	780.92	781.69
01-b4cc9a8c47750b239b1b52b2d0974984-RegC	626.32	626	640.97	640.75	640.84	645.66	652.83	658.35	659.63	658.31	660.37	663.35	669.63	679.34	681.21	666.8	700.22	698.34	705.5	710.64	713.53	717.46	720.26	720.96	720.35	723.94	732.7	736.76	738.86	742.6	746.95	750.25	753.45	756.74	759.8	760.93	764	769.59	776.64	783.24	785.42	785.9	786.9	790.81	794.79	795.82	795.77	799.97	805.3
01-01e7b55eaccd340faab4a688d59ce227-FixA	855.97	857.27	857.92	858.3	858.83	859.78	860.99	862.07	862.31	861.29	860.16	860.12	860.8	861.64	862.88	864.74	866.39	867.09	867.82	869.49	870.86	870.63	869.9	870.08	871.11	872.51	873.69	874.18	874.37	874.8	875.84	877.66	879.81	881.76	883.18	884.03	885.18	887.35	889.22	889.49	889.36	890.3	891.54	892.14	893.39	896.53	899.63	900.47	900.02
01-01e7b55eaccd340faab4a688d59ce227-FixB	837.33	839.79	839.97	839.29	839.16	840.57	842.87	845.12	846.96	848.1	848.04	846.65	845.49	846.03	847.32	848.1	848.35	848.51	849.51	851.88	854	854.33	854.46	856.05	857.66	857.62	857.16	857.75	858.62	858.75	859.08	860.66	862.8	864.52	865.6	866.15	866.85	868.23	869.63	870.32	871.04	872.59	874.24	875.05	875.35	875.77	876.64	878.08	879.87
01-01e7b55eaccd340faab4a688d59ce227-FixC	880.22	881.62	881.21	879.93	878.72	878.48	880.06	883.45	885.38	883.24	880.53	881.05	883.28	884.76	885	884.33	884.43	886.48	888.2	887.42	886.4	887.67	889.93	891.29	891.77	892	893	895.35	897.24	897.03	896.74	898.58	901.13	902.43	902.78	902.93	902.85	902.51	902.84	904.65	906.99	908.68	910.03	911.45	911.98	910.97	911.11	914.84	918.8
01-01e7b55eaccd340faab4a688d59ce227-RegA	982.93	889.56	850.13	844.05	850.68	853.43	851.99	849.86	849.08	850.54	852.07	851.59	850.78	851.68	853.68	855.76	857.91	860.31	862.65	864.6	866.15	867.52	869.5	872.54	875.02	875.36	874.61	874.48	876.45	881.13	885.69	887.3	887.34	887.89	888.62	888.9	889.66	891.87	894.68	897.04	899.2	901.54	903.19	903.43	904.08	906.79	908.89	907.62	906.15
01-01e7b55eaccd340faab4a688d59ce227-RegB	975.53	882.95	842.8	834.88	839.02	839.23	836.63	835.56	835.58	835.59	836.6	839.47	842.04	842.26	841.68	842.35	844.46	847.57	850.49	852.21	853.19	854.13	855.14	856.19	857.43	858.97	860.34	861.29	862.96	866.45	870.9	874.8	876.14	873.77	871.08	871.75	874.75	877.98	880.52	882.04	883.34	885.24	887.19	888.39	888.96	889.31	889.78	890.7	892.26
01-01e7b55eaccd340faab4a688d59ce227-RegC	1000.82	903.24	867.06	866.63	876.3	876.41	871.76	870.9	872.57	873.57	873.23	871.92	871.74	874.22	876.59	876.25	875.87	878.37	881.62	883.07	883.91	885.66	886.93	886.24	885.4	886.34	887.73	888.03	889	892.44	896.5	898.82	899.35	898.72	897.38	896.06	896.88	901.22	905.3	905.38	904.81	907.54	910.63	910.39	909.32	910.68	912.91	913.78	914.79
01-b880a0b4b49867fe873d99e6161e83d1-FixA	851.97	851.83	854.95	858.64	860.16	858.16	856.71	859.58	863.56	864.77	864.01	862.94	861.94	860.98	859.87	858.87	860.46	866.13	870.78	869.7	867.42	869.17	872.71	874.5	874.25	872.8	871.93	873.1	875.13	876.47	877.33	878.36	880.16	882.92	885.19	885.59	885.32	885.98	887.58	889.61	891.15	891.49	891.73	893.03	894.41	894.82	895.59	898.14	900.68
01-b880a0b4b49867fe873d99e6161e83d1-FixB	835.34	838.23	839.38	839.72	840.19	841.44	842.84	843.68	844.11	844.53	845.47	847.22	848.87	849.39	848.56	846.77	846.16	848.45	851.63	853.32	853.46	852.99	854.11	858.2	861.7	861.02	858.44	857.24	857.97	860.17	862.5	863.67	863.98	864.14	864.68	865.87	867.07	867.58	867.83	868.48	869.82	871.97	874.53	876.86	877.86	876.82	875.51	875.94	877.7
01-b880a0b4b49867fe873d99e6161e83d1-FixC	881.24	879.07	879.8	881.48	882.2	880.95	880.48	883.03	884.72	882.1	880.08	883.42	887.46	887.02	884.87	884.68	885.17	884.46	883.97	885.32	887.4	888.86	890.49	893.1	894.87	894.11	892.57	892.5	894.11	896.82	899.28	900.29	900.37	900.41	900.7	901.34	902.15	903.07	904.81	907.72	909.66	908.71	907.63	909.59	913.11	915.79	917.4	918.36	919.34
01-b880a0b4b49867fe873d99e6161e83d1-RegA	985.64	893.17	853.09	845.5	850.49	852.3	852.05	853.62	854.63	852.46	850.04	850.65	853.05	855.27	857.3	859.36	860.49	860.16	861	865.29	870.14	872.22	872.23	871.76	871.63	872.32	873.82	876.01	878.96	882.6	885.88	887.73	888.4	888.53	888.86	889.96	891.35	892.56	894.63	898.31	901.05	900.45	899.36	901.11	904.17	906.15	907.14	908.03	909.61
01-b880a0b4b49867fe873d99e6161e83d1-RegB	976.31	884.86	843.12	833.1	836.83	839.62	840.32	840.66	840.44	839.26	838.13	838.18	839.56	841.94	843.78	844.08	845.19	849.41	854.96	859.07	859.44	855.4	852.91	857.3	863.45	865.1	863.75	862.57	862.85	865.08	868.72	872.57	874.05	871.48	869.16	871.48	875.63	877.73	878.54	879.86	882.28	885.6	887.66	886.72	885.64	887.63	890.86	892.67	893.43
01-b880a0b4b49867fe873d99e6161e83d1-RegC	1002.93	902.31	867.44	870.12	882.12	881.97	875.57	873.08	873.62	874.15	874.41	874.72	874.84	874.64	875.13	877.11	879.4	880.77	882.2	884.64	886.59	886.56	885.95	886.49	887.8	889.03	889.72	889.68	889.48	889.96	892.32	896.99	900.33	899.08	896.66	897.29	899.94	902.45	904.13	904.99	906.22	908.79	910.98	911.09	911.37	914.04	915.97	913.82	911.29
01-ba3c26541a39ffdf18a5cb6bc1c02a76-FixA	854.09	852.93	852.49	851.72	852.97	857.35	860.89	860.24	859.35	859.16	861.05	862.15	862.47	862.6	862.48	864.76	864.67	861.48	859.25	861.8	865.9	867.53	867.87	869.08	871.45	874.65	874.34	872.67	874.81	877.39	879.84	881.34	881.74	881.35	882.02	885.12	884.23	881.41	881.8	883.36	885.81	888.39	890.78	892.75	893.96	894.29	894.28	894.76	896.51
01-ba3c26541a39ffdf18a5cb6bc1c02a76-FixB	836.25	831.94	834.97	837.24	838.82	838.12	839.95	842.38	845.01	844.99	842.06	844.45	846.7	848.41	845.89	848.38	853.83	856.5	852.58	851.2	851.64	855.25	857.51	855.34	852.18	854.86	857.49	857.7	860.08	860.89	861.39	861.81	862.48	866.14	868	869.74	866.98	864.21	865.52	867.16	870.45	872.13	868.49	868.32	869.94	873.54	876.95	880.47	882.26
01-ba3c26541a39ffdf18a5cb6bc1c02a76-FixC	877.81	877.55	879.52	878.97	879.32	880.69	883.05	880.6	880.82	886.1	887.71	885.57	881.03	881.71	880.54	880.64	884.76	888.15	886.79	888.51	889.76	890.13	889.3	888.46	888.85	892.03	892.89	890.9	892.06	893.4	895.07	896.07	897.29	902.18	905.23	908.11	906.71	905.47	906.67	905.19	906.56	911.48	912.04	911.93	911.1	912.67	914.21	915.17	915.87
01-ba3c26541a39ffdf18a5cb6bc1c02a76-RegA	980.27	768.21	847.53	861.05	849.28	844.57	846.11	846.49	846.11	846.67	847.41	847.12	850.01	851.36	851.8	852.13	853.32	858.03	861.65	862.2	862.58	865.9	867.64	868.77	870.11	871.83	873.81	874.48	872.29	875.4	878.96	886.93	886.03	885.22	884	882.47	887.89	892.02	894.69	892.35	891.15	893.12	898.18	901.83	903.74	904.67	904.34	907.45	910.07
01-ba3c26541a39ffdf18a5cb6bc1c02a76-RegB	971.32	758.23	840.75	847.29	832.86	831.3	833.35	834.2	836.16	836.68	836.12	834.97	837.37	837.94	839.84	842.05	845.19	846.53	844.68	845.44	850.7	859.59	863.79	861.06	856.38	855.64	858.02	860.65	862.71	869.71	872.7	876.07	872.73	873.98	875.32	873.47	875.14	878.67	884.87	882.88	884.12	883.87	886.7	883.71	891.11	895.63	895.95	897.18	894.03
01-ba3c26541a39ffdf18a5cb6bc1c02a76-RegC	1001.32	797.56	864.41	889.32	870.71	867.39	876.5	877.86	875.32	871.03	868.37	869.02	873.37	872.16	870.37	869.79	872.15	874.88	875.47	876.8	879.23	881.92	882.63	884.11	884.97	884.28	883.66	884.83	887.12	894.95	898.64	901.79	896.46	893.7	892.8	893.67	898.09	899.11	900.89	898.8	903.26	903.12	904.89	902.45	910.33	913.34	913.38	918.83	919.7
01-24ef36defce471dfc7521f94d97adfb7-FixA	479.98	483.81	486.1	487.98	490.55	494.87	501.72	511.29	521.51	529.5	531.35	524.93	516.48	512.95	515.04	521.25	527.85	531.76	535.07	540.28	545.73	549.12	550.31	550.07	550.51	553.46	557.9	562.33	566.62	570.9	574.72	577.7	580.21	582.81	585.9	589.46	591.84	591.8	592.22	596.21	602.39	608.23	611.87	612.46	612.95	616.24	619.59	619.8	619.4
01-24ef36defce471dfc7521f94d97adfb7-FixB	443.88	450.79	453.9	455.62	458.35	463.96	472.04	481.61	491.62	500.22	502.21	494.42	485.55	484.61	488.77	493.29	498.38	504.81	510.19	512.37	513.59	516.39	519.33	520.77	522.75	527.66	534.95	543.05	549.31	551.88	553.68	557.92	563.18	567.44	571.99	578.14	583.08	584.21	585.39	590.87	598.15	603.49	606.34	607.28	607.57	608.43	609.98	612.05	614.79
01-24ef36defce471dfc7521f94d97adfb7-FixC	577.56	582.35	583.53	583.66	585.27	590.17	597.3	605.17	nan	nan	623.26	614.34	603.22	599.01	600.47	604.17	609.18	614.79	618.65	619.12	619.54	623.14	626.69	626.59	625.08	625.43	628.26	633.03	637.18	638.37	637.57	636.55	636.59	638.35	640.58	641.7	641.05	638.69	636.7	637.28	640.58	645.63	649.23	648.7	646.94	647.35	647.78	645.52	642.96
01-24ef36defce471dfc7521f94d97adfb7-RegA	428.78	430.02	432.98	437.59	443.75	450.76	455.51	456.02	457.66	465.33	474.4	479.53	482.83	487.52	493.44	499.41	503.71	505.46	507.99	514.37	521.87	527.08	530.46	533.32	536.2	539.31	542.29	544.92	548.19	552.95	557.64	560.63	562.82	565.53	568.7	571.66	572.57	570.56	570.73	577.66	585.46	587.39	587.14	589.93	593.9	596.05	597.71	600.92	604.7
01-24ef36defce471dfc7521f94d97adfb7-RegB	429.93	423.82	426.86	435.04	444.31	451.38	455.84	458.64	463.01	471.36	480.13	485.49	488.86	492.71	498.07	505.1	512.08	517.39	522.28	528.23	534.51	539.83	543.06	543.88	545.35	550.2	555.52	558.17	560.75	566.18	571.86	574.63	575.82	577.67	580.72	584.52	586.19	583.66	581.61	584.88	589.74	591.39	591.59	593.31	596.28	599.52	603.41	608.39	613.29
01-24ef36defce471dfc7521f94d97adfb7-RegC	433.98	437.22	438.51	440.25	444.89	453.29	460.08	460.79	nan	nan	476.74	484.41	489.41	492	494.56	499.17	504.37	508.31	511.3	514.24	517.91	522.49	525.49	525.04	524.97	529.1	534.26	536.73	538.5	542.32	546.97	550.52	552.8	554.27	555.94	558.55	560.68	561.16	562.65	567.61	572.39	572.99	572.15	573.54	576.02	577.64	579.25	582.06	584.85
01-53dd48af2af790afc27836a0a72c6f66-FixA	480.67	482.64	485.89	489.76	493.61	497.29	502.77	511.74	522.36	531.27	532.4	522.24	510.78	508.38	512.09	516.77	522.73	530.78	537.65	540.35	541.77	545.24	549.1	551.12	552.33	554.4	558	563.16	568.38	572.1	574.36	575.9	578.4	583.09	587.92	590.4	590.44	589.13	589.9	595.52	602.58	606.88	608.92	610.36	611.95	614.03	616.23	618.15	620.13
01-53dd48af2af790afc27836a0a72c6f66-FixB	446.54	447.71	449.66	452.64	456.89	462.79	471.22	482.5	494.11	502.69	504.67	498.35	490.2	487.2	489.58	495.52	501.84	505.86	508.5	511.32	514.46	517.52	519.58	520.2	521.75	526.61	533.93	541.9	548.31	551.75	554.73	559.87	565.45	569.18	571.83	574.8	578.37	582.53	587.53	593.58	600.43	607.24	610.97	609.36	607	608.92	612.76	614.86	615.95
01-53dd48af2af790afc27836a0a72c6f66-FixC	578.52	579.81	583.51	588.02	591.71	593.79	596.82	603.34	612.34	nan	623.48	615.28	604.29	599.36	600.69	606	612.03	616.01	618.38	620.32	622.55	625.33	627.33	627.34	626.31	625.82	627.32	631.57	636.51	639.73	640.86	640.36	639.57	639.87	641.55	643.99	643.86	638.68	633.41	633.63	637.84	642.77	646.43	647.72	647.99	648.59	647.48	642.93	639.62
01-53dd48af2af790afc27836a0a72c6f66-RegA	428.55	429.05	431.51	435.92	442.25	449.84	455.49	456.94	458.58	464.84	473.31	480.48	485.46	488.55	492.13	498.16	504.54	508.93	512.41	516.61	521.4	526.2	530.38	533.37	535.01	535.63	537.3	541.8	547.43	552.04	555.55	558.39	560.71	562.86	566.54	572.69	577.05	575.96	575.27	581.1	588.1	589.66	589.07	591.26	595.38	599.22	602.3	604.67	606.53
01-53dd48af2af790afc27836a0a72c6f66-RegB	428.99	426.67	429.98	436.98	445.7	454.07	459.5	460.7	462.26	468.65	477.61	485.64	491.22	494.21	498.18	506.07	514.2	518.61	521.66	526.63	533.61	541.3	546.1	545.57	544.79	549.11	555.77	560.75	564.29	567.49	570.06	571.61	573	575.3	579.01	583.77	586.2	583.85	582.3	587.12	592.93	593.28	591.49	592.6	596.1	600.15	604.17	608.01	611.59
01-53dd48af2af790afc27836a0a72c6f66-RegC	434.98	440.81	441.61	441.22	443.51	450.64	457.89	460.89	463.81	nan	478.88	483.15	486.54	492.22	497.8	500.46	501.8	504.11	507.83	512.87	519.05	525.55	529.02	527.22	525.97	530.94	537.68	540.61	541.48	543.47	547.07	551.76	555.88	557.97	559.07	560.37	560.57	558.6	557.76	561.54	568.27	574.84	578.24	576.72	574.15	574.89	577.54	579.62	581.86
01-a695c46ddbff6aec9dabdaf16e0c204f-FixA	477.46	483.28	485.44	487.39	488.72	486.51	503.16	513.57	521.71	516.39	524.99	553.16	515.14	521.06	515.27	521.78	526.57	530.06	535.34	542.88	543.72	544.6	547.26	549.35	551.57	550.42	559.75	567.53	569.63	573.22	572.91	574.19	580.76	585.05	588.74	586.54	587.99	593.21	592.01	605.57	598.13	593.8	611.28	613.13	614.88	613.39	611.7	613.43	615.7
01-a695c46ddbff6aec9dabdaf16e0c204f-FixB	442.41	449.28	455.3	459.25	460.96	460.99	476.81	488.27	491.58	486.74	495.09	523.98	486.25	490.98	485.19	486.2	493.52	495.05	506.84	512	514.89	518.73	523.38	519.89	527.82	524.7	530.22	534.28	540.8	544.3	552.9	556.41	559.45	567.71	571.97	571.39	579.18	585.33	581.9	600.53	597.82	587.46	600.01	600.5	607.21	611.49	608.36	610.24	607.6
01-a695c46ddbff6aec9dabdaf16e0c204f-FixC	577.67	581.94	583.47	582.86	581.6	581.57	599.12	nan	nan	606.7	610.68	nan	601.17	606.7	600.33	601.2	607.27	608.03	618.17	622.47	623.61	623.49	624.16	619.4	625.11	623.58	631.1	633.95	635.77	632.6	637.37	640.62	644.05	647.09	643.48	637.27	638.8	642.29	636.79	652.39	651.84	639.21	646.61	641.26	642.92	644.54	643.02	649.35	649.9
01-a695c46ddbff6aec9dabdaf16e0c204f-RegA	423.43	430.49	426.2	435.6	441.53	445.31	453.34	458.28	461.9	483.64	478.76	479.12	483.5	488.35	491.51	492.17	494.15	500.64	507.29	513.21	517.42	523.87	525.14	528.11	532.41	537.47	541.64	543.34	547.08	550.35	554.81	561.64	564.03	566.05	566.09	563.88	571.27	540.95	571.38	588.55	578.74	580.23	586.02	589.08	589.06	591.11	594.41	596.87	603.89
01-a695c46ddbff6aec9dabdaf16e0c204f-RegB	429.62	440.17	428.25	430.92	438.48	440.71	453.36	455.53	460.11	484.66	478.38	481.28	488.61	493.18	497.72	506.33	507.49	514.03	519.96	521.91	531.19	538.27	537.86	545.99	553.71	557.91	556.5	559.42	560.32	563.51	566.29	575.45	575.75	576.86	580.23	572.12	582.29	545.71	580.82	594.63	589.06	592.18	593.2	597.74	598.67	603.58	598.2	599.14	608.27
01-a695c46ddbff6aec9dabdaf16e0c204f-RegC	430.02	433.46	436.26	451.58	445.89	447.3	455.05	nan	nan	482.49	476.89	nan	489.14	492.28	487.14	492.52	498.65	505.03	508.56	509.85	518.91	524.29	521.81	524.04	525.32	535.14	532.22	535.81	538.99	543.8	546.63	551.82	548.3	550	557.36	553.92	568.25	530.7	563.98	579.54	572.78	570.31	564.42	569.11	573.8	580.84	576.3	578.41	583.36
01-95a424b417e625b3c49616005e52aa1c-FixA	1100.92	1105.56	1107.42	1107.95	1108.57	1110.33	1112.64	1114.85	1117.72	1121.71	1124.63	1124.93	1126.75	1132.49	1131.17	1113.99	1096.23	1094.03	1099.9	1102.81	1103.14	1103.87	1105.63	1108.27	1110.77	1112.25	1113.2	1114.43	1116.29	1118.75	1120.57	1120.87	1121.7	1125.12	1129.16	1131.37	1132.17	1132.65	1133.12	1133.79	1135.39	1138.42	1141.62	1143.54	1144.12	1144.03	1145.16	1148.95	1152.8
01-95a424b417e625b3c49616005e52aa1c-FixB	1093.25	1095.02	1096.23	1097.37	1098.94	1101.17	1103.22	1104.33	1105.08	1106.2	1107.33	1108.49	1112.18	1118.98	1118.46	1102.68	1086.28	1084.58	1090.3	1092.86	1093.4	1095.33	1098.33	1101.21	1103.45	1104.84	1105.63	1106.26	1107.08	1108.44	1110.51	1113.37	1116.68	1119.91	1122.17	1122.89	1123.38	1125.05	1127.27	1129.01	1130.19	1131.07	1132.35	1134.51	1136.74	1138.1	1139.33	1141.33	1143.63
01-95a424b417e625b3c49616005e52aa1c-FixC	1108.4	1109.26	1110.75	1113.07	1116.45	1120.83	1125.02	1127.92	1129.82	1131.23	1132.19	1133.06	1136.18	1141.94	1140.4	1123.92	1106.14	1101.66	1105.17	1108	1109.57	1111.15	1112.54	1113.34	1114.07	1115.46	1117.72	1120.76	1123.43	1124.7	1125.13	1125.65	1126.88	1129.05	1131.23	1132.55	1133.98	1136.52	1138.85	1139.49	1139.3	1139.59	1140.73	1142.62	1144.26	1144.8	1144.99	1145.92	1147.74
01-95a424b417e625b3c49616005e52aa1c-RegA	1076.26	1076.56	1078.15	1080.68	1083.83	1087.23	1090.32	1092.66	1094.39	1095.93	1098.23	1101.81	1105.11	1106.51	1106.5	1106.06	1105.78	1106.3	1109.07	1114.8	1120.28	1122.31	1122.46	1123.11	1124.67	1126.98	1129.94	1133.2	1135.39	1135.4	1134.68	1135.01	1136.75	1139.64	1142.58	1144.58	1146.25	1148.5	1151.61	1155.48	1159.15	1161.59	1162.82	1163.23	1163.8	1165.41	1167.71	1169.94	1171.09
01-95a424b417e625b3c49616005e52aa1c-RegB	1048.74	1051.89	1053.26	1054.45	1057.09	1061.96	1066.55	1068.44	1069.22	1071.05	1074.26	1078.39	1081.72	1082.8	1082.79	1083.33	1085.11	1088.41	1092.93	1098	1102.19	1104.35	1105.59	1107.33	1109.8	1112.77	1115.47	1117.38	1119.76	1123.5	1125.58	1123.34	1120.69	1122	1125.22	1127.45	1129.97	1134.48	1138.91	1140.88	1141.68	1143.13	1144.83	1145.97	1146.77	1147.72	1149.15	1151.12	1152.95
01-95a424b417e625b3c49616005e52aa1c-RegC	1083.67	1084.85	1087.42	1090.38	1092.75	1093.95	1094.99	1096.89	1098.97	1100.48	1102.24	1105.17	1108.8	1112.18	1113.85	1112.94	1111.53	1111.99	1114.52	1118.41	1121.74	1123.08	1124.77	1129.12	1133.89	1136.38	1137.48	1138.56	1138.95	1138.05	1138.15	1141.37	1145.41	1147.56	1148.79	1150.79	1153.61	1156.89	1160.36	1163.76	1166.58	1168.44	1169.9	1171.68	1173.92	1176.47	1178.61	1179.71	1180.38
01-e7297e82c055894c8094f0dc2d616655-FixA	1103.3	1099.8	1102.6	1108.25	1113.35	1115.46	1116.26	1117.75	1119.19	1119.81	1121.83	1127.2	1133.52	1136.79	1130.99	1113.29	1096.74	1094.08	1099.13	1102.7	1104.47	1106.17	1108.19	1110.39	1111.91	1112.22	1112.98	1115.67	1118.18	1118.46	1119.09	1122.87	1127.83	1131.06	1131.65	1129.94	1129.66	1133.9	1138.61	1139.2	1138.34	1139.77	1142.51	1144.57	1145.83	1146.71	1147.51	1148.5	1149.79
01-e7297e82c055894c8094f0dc2d616655-FixB	1092.12	1095.45	1097.44	1098.73	1099.95	1101.5	1102.91	1103.8	1105.22	1108.04	1110.77	1112.46	1116.72	1124.94	1124.23	1104.58	1083.96	1081.44	1089.23	1094.89	1096.74	1096.31	1096.43	1099.32	1102.8	1104.42	1105.64	1108.17	1110.21	1109.93	1109.91	1112.87	1116.74	1118.89	1120.16	1121.9	1123.43	1123.92	1124.75	1127.38	1130.83	1133.61	1135.14	1135.21	1134.24	1133.22	1135.08	1141.79	1147.84
01-e7297e82c055894c8094f0dc2d616655-FixC	1108.49	1109.79	1110.36	1111.43	1114.25	1119.35	1124.37	1127.12	1128.97	1131.54	1133.52	1133.94	1136.31	1142.27	1140.78	1123.2	1105.08	1102.8	1109.14	1113.07	1113.99	1113.96	1114.21	1115.3	1115.84	1114.73	1114.52	1117.58	1121.12	1122.04	1122.18	1124.13	1127.44	1130.87	1133.33	1134.28	1135.35	1138.04	1140.41	1140.21	1138.43	1136.93	1137.45	1140.81	1144.07	1144.31	1144.24	1147.08	1150.54
01-e7297e82c055894c8094f0dc2d616655-RegA	1075.03	1077.87	1080.82	1083.69	1086.25	1088.37	1090.08	1091.62	1093.78	1097.05	1099.78	1100.6	1101.37	1103.93	1106.46	1107.12	1107.97	1111.14	1114.59	1115.92	1116.06	1116.79	1119.65	1125.19	1130	1130.77	1129.41	1128.89	1130.51	1134.51	1138.56	1140.34	1140.89	1141.73	1142.29	1141.85	1142.01	1144.53	1149.15	1154.73	1158.95	1159.91	1159.42	1159.91	1161.79	1164.68	1167.5	1169.26	1170.39
01-e7297e82c055894c8094f0dc2d616655-RegB	1044.79	1051.28	1054.81	1056.7	1058.23	1060.48	1063.48	1066.92	1070.01	1072.12	1073.82	1075.9	1078.96	1082.95	1085.35	1084.25	1083.13	1085.73	1091	1096.78	1101.45	1104.1	1106.03	1108.71	1111.58	1113.8	1115.76	1118.09	1121.08	1124.45	1125.84	1123.42	1120.61	1121.24	1124.52	1128.39	1130.78	1130.68	1131.63	1136.94	1142.62	1144.08	1143.91	1145.68	1147.63	1147.41	1147.43	1150.47	1154.41
01-e7297e82c055894c8094f0dc2d616655-RegC	1082.53	1086.86	1088.18	1088.23	1088.73	1091.03	1094.81	1099.26	1103.11	1105.29	1105.93	1105.8	1106.98	1110.91	1114.82	1115.81	1114.9	1114.1	1115.04	1118.52	1122	1123.23	1124.87	1129.57	1134.16	1135.24	1135.43	1137.8	1139.99	1139.44	1139.38	1143.16	1147.43	1148.36	1148.4	1150.83	1154.66	1158.09	1161.18	1164.42	1167.68	1170.54	1172.03	1171.54	1171.06	1172.7	1175.32	1177.38	1179.77
01-e4397716ebc10028163f1e642a130ebd-FixA	1096.08	1101.53	1103.18	1103.6	1104.48	1106.91	1110.4	1113.3	1115.6	1117.28	1118.94	1119.87	1118.33	1115.62	1129.35	1170.82	1095.03	1105.59	1099.77	1098.1	1101.09	1103.47	1104.78	1104.75	1105.81	1109.13	1112.22	1113.4	1113.83	1116.19	1118.54	1119.56	1121.56	1122.42	1125.59	1128.99	1132.37	1131.54	1130.87	1134.41	1138.17	1138.5	1137.06	1136.09	1136.95	1139.17	1140.23	1142.96	1145.61
01-e4397716ebc10028163f1e642a130ebd-FixB	1093.2	1093.24	1094.86	1097.54	1101.1	1109.38	1101.73	1103.11	1102.36	1099.55	1102.27	1109.25	1111.12	1105.62	1115.07	1157.6	1085.14	1095.68	1087.89	1085.09	1088.36	1092.26	1094.84	1094.47	1094.45	1097.14	1100.73	1103.47	1105.91	1110.33	1113.47	1113.15	1113.87	1116.2	1120.68	1121.91	1123.99	1125.93	1127.59	1128.31	1128.58	1130.51	1132.72	1133.87	1135.92	1138.08	1137.49	1137.08	1137.24
01-e4397716ebc10028163f1e642a130ebd-FixC	1105.14	1108.49	1111.68	1113.81	1114.34	1099.24	1117.78	1124.8	1131.55	1137.78	1136.6	1140.3	1139.8	1132.77	1139.19	1178.85	1103.44	1114.69	1108.72	1105.57	1106.84	1108.89	1111.15	1112.86	1115.48	1119.11	1120.86	1118.86	1116.74	1118.86	1122.3	1124.12	1126.88	1127.78	1129.94	1130.77	1131.77	1130.04	1129.45	1133.2	1139.48	1145.08	1147.52	1145.07	1142.56	1143.39	1145.17	1147	1147.52
01-e4397716ebc10028163f1e642a130ebd-RegA	1069.81	1074.47	1077.43	1079.83	1081.91	1083.9	1086.9	1090.53	1094.43	1095.92	1096.89	1098.79	1101.01	1103.36	1106.84	1107.22	1106.95	1103.86	1109.64	1114.58	1120.96	1123.6	1126	1125.2	1124.23	1126.55	1130.35	1133.01	1132.51	1131.78	1131.76	1132.95	1135.76	1137.12	1138.73	1142.26	1145.54	1149.77	1151.35	1150.89	1152	1153.09	1156.56	1160.15	1162.51	1163.11	1163.09	1164.2	1167.03
01-e4397716ebc10028163f1e642a130ebd-RegB	1050.65	1049.11	1052.01	1056.22	1059.34	1060.41	1061.33	1064.17	1068.8	1071.85	1073.64	1074.5	1075.18	1075.98	1079.12	1083.27	1085.91	1083.6	1088.79	1092.92	1098.8	1102.13	1107.12	1102.91	1105.29	1107.82	1110.87	1114.38	1115.48	1114.8	1117.81	1106.81	1118.27	1122.31	1121.77	1121.52	1122.39	1127.7	1132.35	1134.75	1138	1140.22	1144.07	1146.88	1146.2	1148.02	1148.94	1151.59	1150.46
01-e4397716ebc10028163f1e642a130ebd-RegC	1078.45	1080.14	1083.18	1086.56	1090.1	1093.93	1096.72	1097.7	1099.37	1101.82	1105.23	1108.39	1109.57	1107.02	1105.92	1105.37	1106.91	1106.77	1114.23	1117.79	1121.67	1123.19	1123.95	1134.84	1130.42	1131.77	1135.41	1136.88	1136.09	1139.36	1141.11	1147.58	1144.61	1146.87	1150.95	1151.69	1150.23	1152.65	1155.32	1157.93	1160.8	1160.71	1162.41	1166.06	1171.52	1174.76	1177.51	1179.22	1182.54
01-b8c89064d7af988e8b7aa1d3fabda912-FixA	927.55	932.55	931.21	930.01	935.42	950.48	964.12	966.29	965.61	971.85	979.79	982.61	982.91	984.66	987.19	988.97	989.95	990.56	991.77	994.31	997.27	999.51	1000.74	1001.19	1002.35	1005.39	1008.63	1010.28	1011.51	1013.92	1017.13	1020.31	1022.85	1024.44	1025.49	1026.65	1028.33	1030.75	1033.21	1034.98	1036.15	1037.12	1038.51	1040.79	1043.25	1045.12	1046.99	1049.67	1053.32
01-b8c89064d7af988e8b7aa1d3fabda912-FixB	927.02	933.22	932.13	930.95	936.88	953.42	968.99	972.72	972.31	977	982.7	984.04	984.77	989.17	994	995.41	995.36	996.66	999.26	1002.26	1004.51	1005.41	1007.42	1012.56	1017.66	1019.34	1019.7	1021.49	1023.69	1024.8	1025.72	1027.7	1030.78	1034.48	1037.69	1039.42	1039.88	1039.81	1040.5	1042.95	1045.88	1047.86	1049.73	1052.63	1055.82	1058.3	1060.47	1063.05	1066.28
01-b8c89064d7af988e8b7aa1d3fabda912-FixC	921.23	927.39	927.64	927.83	933.79	948.24	961.17	963.61	964.03	971.53	979.22	979.44	978.33	982.76	987.59	986.88	984.44	985.31	988.77	992.7	995.44	996.1	996.79	999.55	1002.77	1004.57	1006.32	1009.55	1012.73	1014.15	1015.27	1017.85	1021.22	1024.29	1027.3	1030.51	1032.51	1032.24	1032.2	1035.08	1039.41	1042.93	1045.18	1046.51	1048.5	1052.39	1056.19	1057.74	1058.53
01-b8c89064d7af988e8b7aa1d3fabda912-RegA	946.09	938.87	947.41	962.87	976.45	981.87	983.12	985.52	988.95	992.05	994.2	995.24	996.19	998.05	1000.12	1001.65	1003.23	1005.49	1007.49	1008.46	1010.06	1013.81	1017.72	1019.61	1020.72	1022.67	1024.93	1026.61	1028.17	1030.19	1032.26	1033.89	1035.53	1037.64	1039.72	1041.24	1042.97	1045.66	1048.45	1050.26	1051.09	1051.45	1052.65	1055.62	1058.51	1059.37	1059.66	1061.43	1064.32
01-b8c89064d7af988e8b7aa1d3fabda912-RegB	938.07	930.39	940.35	957.43	971.13	974.38	974.05	978.03	983.95	987.9	990.28	992.38	994.43	996.24	997.03	996.52	997.17	1001.12	1006.19	1009.66	1011.5	1012.38	1012.87	1013.57	1015.28	1018.36	1021.1	1021.97	1022.99	1026.18	1029.3	1030.01	1030.97	1035	1039.35	1040.74	1040.86	1042.24	1044.69	1047.3	1049.43	1050.73	1051.87	1053.51	1054.89	1055.31	1056.14	1058.86	1062.34
01-b8c89064d7af988e8b7aa1d3fabda912-RegC	925.43	918.77	931.2	951.71	969.26	975.95	976.65	977.96	980.33	982.8	985.01	986.83	988.37	989.83	991.67	994.09	995.94	996.45	997.84	1002.2	1007.35	1010.65	1012.2	1012.92	1014.01	1016.23	1018.19	1018.61	1019.26	1022.05	1025.61	1028.16	1030.22	1032.65	1035.17	1037.36	1039.75	1042.8	1045.56	1047.03	1048.08	1049.84	1052.42	1055.54	1058.54	1060.75	1062.14	1062.94	1063.71
01-550f3208318ac985ff6ca4a430354041-FixA	926.11	927.7	928.79	932.09	940.32	954.01	964.82	965.82	965.13	971.46	979.98	984.24	985.73	987.28	988.73	989.47	990.2	991.71	993.69	995.52	996.57	996.68	997.85	1001.68	1005.3	1005.91	1006.43	1009.95	1013.48	1013.76	1013.61	1016.59	1021.61	1026.43	1029.25	1029.22	1029.26	1032.19	1035.27	1035.41	1035.11	1037.59	1041.62	1045.09	1047.78	1049.92	1051.44	1052.41	1054.06
01-550f3208318ac985ff6ca4a430354041-FixB	928.18	934.85	932.78	930.28	935.67	953.01	969.07	971.56	970.01	975.63	983.58	986.99	987.62	988.82	991.14	994.18	996.77	997.93	998.53	999.77	1002.37	1006.57	1011.21	1014.95	1017.3	1018.34	1019.52	1022.07	1024.49	1025.39	1027.26	1032.29	1036.43	1035.61	1033.83	1035.92	1040.1	1043.37	1045.65	1047.61	1049.45	1051.13	1052.25	1052.61	1053.53	1056.43	1060.99	1066.14	1069.69
01-550f3208318ac985ff6ca4a430354041-FixC	922.35	930.14	928.41	925.52	929.84	945.67	960.87	964.2	965.27	974.47	983.42	982.82	979.8	982.77	987.72	989.1	988.36	988.29	989.35	991.37	994.28	997.79	1000.64	1001.84	1002.99	1005.87	1010.08	1014.58	1017.99	1019.39	1020.32	1022.44	1024.81	1026.19	1027.44	1029.61	1032.23	1034.53	1036.43	1038.21	1040.84	1044.78	1047.24	1046.01	1046.01	1052.09	1058.67	1059.37	1058.59
01-550f3208318ac985ff6ca4a430354041-RegA	945.67	939.22	948.76	964.59	976.99	979.48	978.57	981.75	986.9	990.44	992.97	995.6	997.14	996.75	997.51	1001.98	1005.92	1005.31	1004.64	1008.8	1014.65	1018.06	1019.76	1021.45	1023.11	1024.47	1025.9	1027.67	1028.57	1027.84	1028.39	1032.8	1037.55	1038.81	1039.13	1041.67	1044.04	1043.62	1044.06	1049.1	1054.53	1055.51	1054.95	1056.83	1059.64	1060.94	1061.74	1063.52	1065.07
01-550f3208318ac985ff6ca4a430354041-RegB	943.81	928.27	937.35	957.14	973.73	977.59	976.86	980.98	986.35	987.89	988.16	990.54	993.55	995.15	996.37	998.5	1000.6	1001.72	1003.42	1007.14	1010.88	1012.57	1013.69	1016.12	1018.99	1021.02	1022.36	1023.6	1025.74	1029.26	1032.02	1031.99	1031.03	1031.66	1034.31	1038.53	1042.6	1044.97	1046.62	1048.7	1049.69	1048.25	1047.35	1050.23	1055.35	1059.89	1061.51	1059.26	1058.28
01-550f3208318ac985ff6ca4a430354041-RegC	930.03	920.23	931.35	951.38	968.33	973.76	973.64	975.61	979.29	982.61	985.24	987.29	988.85	990.15	992.03	995.02	997.69	998.83	1000.34	1004.02	1007.58	1008.7	1009.62	1012.77	1015.93	1016.68	1017.05	1019.52	1023.02	1025.84	1027.87	1029.48	1031.12	1033.22	1036.1	1039.73	1042.69	1043.73	1044.21	1045.84	1048.62	1052.02	1055.24	1057.76	1060.47	1064.1	1066.59	1065.95	1064.41
01-6a2f94c163a8cfd48a48a65fbe585adf-FixA	924.47	923.65	929.7	933.39	925.57	902.61	970.83	967.66	969.03	991.23	980.57	979.27	983.29	985.79	987.61	990.87	989.17	987.04	990.09	991.95	994.19	998.08	1002.01	1003.73	1005.25	1007.89	1010.43	1011.58	1012.81	1016.42	1019.65	1021.31	1021.54	1022.63	1023.86	1028.13	1031.5	1031.26	1030.82	1034.01	1038.23	1040.19	1039.87	1040.42	1041.88	1044.16	1047.38	1050.02	1051.32
01-6a2f94c163a8cfd48a48a65fbe585adf-FixB	923.88	917.76	927.68	938.12	933.58	906.45	968.46	963.2	966.12	991.37	984.32	986.17	991.45	992.44	991.91	994.06	992.05	990.12	993.71	996.22	998.16	1012.67	1013.04	1010.36	1009.39	1013.18	1018.14	1020.29	1021.87	1025.03	1027.45	1027.09	1026.55	1030.03	1033.54	1035.86	1037.07	1039.71	1042.58	1044.18	1045.42	1048.08	1051.08	1055.03	1058.42	1061.05	1062.65	1062.91	1064.58
01-6a2f94c163a8cfd48a48a65fbe585adf-FixC	920.65	913.1	920.97	930.07	926.21	902.32	967.47	962.3	961.41	979.94	969.54	976.15	986.55	985.41	981.85	987.42	990.77	990.14	992.05	992.5	993.28	989.62	993.07	996.72	1000.25	1003.46	1005.41	1005.58	1006.6	1010.36	1014.86	1018.24	1020.59	1023.9	1025.99	1026.78	1028.04	1031.92	1035.96	1037.34	1036.42	1035.3	1036.64	1043.78	1049.35	1047.43	1045.39	1051.2	1059.28
01-6a2f94c163a8cfd48a48a65fbe585adf-RegA	944.95	958.8	940.94	987.73	971.53	973.44	982.87	987.06	988.3	991.43	992.06	993.71	996.52	1000.38	1002.97	1002.07	1001.95	1005.7	1009.47	1012.44	1012.78	1013.43	1013.22	1015.04	1017.37	1019.46	1021.17	1022.82	1025.76	1029.87	1032.36	1032.31	1031.92	1034.55	1038.15	1040.09	1041.7	1045.42	1048.19	1047.34	1047.07	1051.13	1055.6	1056.15	1055.85	1058.8	1063.1	1064.95	1065.61
01-6a2f94c163a8cfd48a48a65fbe585adf-RegB	936.92	961.52	943.88	986.31	966.48	968.71	979.85	981.82	980.64	985.26	988.22	989.35	989.91	992.1	995.84	999.62	1002.56	1003.2	1001.83	1003.06	1005.57	1010.76	1014.49	1016.68	1017.16	1017.4	1018.67	1021.58	1023.77	1022.65	1022.43	1028.34	1034.91	1036.82	1036.42	1037.38	1039.48	1042.31	1044.61	1044.42	1045.82	1049.85	1053.35	1052.86	1050.25	1049.71	1051.94	1063.03	1065.32
01-6a2f94c163a8cfd48a48a65fbe585adf-RegC	927.55	945.37	923.24	990.63	964.5	961.37	970.56	977.05	980.8	984.78	985.24	986.65	988.87	991.41	993.11	992.79	993.65	997.39	999.58	999.62	998.71	1002.79	1006.42	1008.68	1010.23	1013.38	1017.16	1020.08	1022.03	1022.4	1022.92	1025.73	1029.03	1031.5	1033.08	1034.25	1035.58	1038.48	1042.08	1046.74	1050.67	1052.71	1053.49	1054.75	1056.01	1057.58	1061.44	1055.21	1062.62
01-c08f4cd4bdc8a2bcdfeb3a93c5f597d7-FixA	nan	nan	nan	nan	nan	nan	nan	nan	nan	nan	nan	nan	nan	nan	nan	nan	nan	nan	nan	nan	nan	nan	nan	nan	nan	nan	nan	nan	nan	nan	nan	nan	nan	nan	nan	nan	nan	nan	nan	nan	nan	nan	nan	nan	nan	nan	nan	nan	nan
01-c08f4cd4bdc8a2bcdfeb3a93c5f597d7-FixB	nan	nan	nan	nan	nan	nan	nan	nan	nan	nan	nan	nan	nan	nan	nan	nan	nan	nan	nan	nan	nan	nan	nan	nan	nan	nan	nan	nan	nan	nan	nan	nan	nan	nan	nan	nan	nan	nan	nan	nan	nan	nan	nan	nan	nan	nan	nan	nan	nan
01-c08f4cd4bdc8a2bcdfeb3a93c5f597d7-FixC	nan	nan	nan	nan	nan	nan	nan	nan	nan	nan	nan	nan	nan	nan	nan	nan	nan	nan	nan	nan	nan	nan	nan	nan	nan	nan	nan	nan	nan	nan	nan	nan	nan	nan	nan	nan	nan	nan	nan	nan	nan	nan	nan	nan	nan	nan	nan	nan	nan
01-c08f4cd4bdc8a2bcdfeb3a93c5f597d7-RegA	nan	nan	nan	nan	nan	nan	nan	nan	nan	nan	nan	nan	nan	nan	nan	nan	nan	nan	nan	nan	nan	nan	nan	nan	nan	nan	nan	nan	nan	nan	nan	nan	nan	nan	nan	nan	nan	nan	nan	nan	nan	nan	nan	nan	nan	nan	nan	nan	nan
01-c08f4cd4bdc8a2bcdfeb3a93c5f597d7-RegB	nan	nan	nan	nan	nan	nan	nan	nan	nan	nan	nan	nan	nan	nan	nan	nan	nan	nan	nan	nan	nan	nan	nan	nan	nan	nan	nan	nan	nan	nan	nan	nan	nan	nan	nan	nan	nan	nan	nan	nan	nan	nan	nan	nan	nan	nan	nan	nan	nan
01-c08f4cd4bdc8a2bcdfeb3a93c5f597d7-RegC	nan	nan	nan	nan	nan	nan	nan	nan	nan	nan	nan	nan	nan	nan	nan	nan	nan	nan	nan	nan	nan	nan	nan	nan	nan	nan	nan	nan	nan	nan	nan	nan	nan	nan	nan	nan	nan	nan	nan	nan	nan	nan	nan	nan	nan	nan	nan	nan	nan
01-152f1b1f1d279adea6cba79e8c93f417-FixA	nan	nan	nan	nan	nan	nan	nan	nan	nan	nan	nan	nan	nan	nan	nan	nan	nan	nan	nan	nan	nan	nan	nan	nan	nan	nan	nan	nan	nan	nan	nan	nan	nan	nan	nan	nan	nan	nan	nan	nan	nan	nan	nan	nan	nan	nan	nan	nan	nan
01-152f1b1f1d279adea6cba79e8c93f417-FixB	nan	nan	nan	nan	nan	nan	nan	nan	nan	nan	nan	nan	nan	nan	nan	nan	nan	nan	nan	nan	nan	nan	nan	nan	nan	nan	nan	nan	nan	nan	nan	nan	nan	nan	nan	nan	nan	nan	nan	nan	nan	nan	nan	nan	nan	nan	nan	nan	nan
01-152f1b1f1d279adea6cba79e8c93f417-FixC	nan	nan	nan	nan	nan	nan	nan	nan	nan	nan	nan	nan	nan	nan	nan	nan	nan	nan	nan	nan	nan	nan	nan	nan	nan	nan	nan	nan	nan	nan	nan	nan	nan	nan	nan	nan	nan	nan	nan	nan	nan	nan	nan	nan	nan	nan	nan	nan	nan
01-152f1b1f1d279adea6cba79e8c93f417-RegA	nan	nan	nan	nan	nan	nan	nan	nan	nan	nan	nan	nan	nan	nan	nan	nan	nan	nan	nan	nan	nan	nan	nan	nan	nan	nan	nan	nan	nan	nan	nan	nan	nan	nan	nan	nan	nan	nan	nan	nan	nan	nan	nan	nan	nan	nan	nan	nan	nan
01-152f1b1f1d279adea6cba79e8c93f417-RegB	nan	nan	nan	nan	nan	nan	nan	nan	nan	nan	nan	nan	nan	nan	nan	nan	nan	nan	nan	nan	nan	nan	nan	nan	nan	nan	nan	nan	nan	nan	nan	nan	nan	nan	nan	nan	nan	nan	nan	nan	nan	nan	nan	nan	nan	nan	nan	nan	nan
01-152f1b1f1d279adea6cba79e8c93f417-RegC	nan	nan	nan	nan	nan	nan	nan	nan	nan	nan	nan	nan	nan	nan	nan	nan	nan	nan	nan	nan	nan	nan	nan	nan	nan	nan	nan	nan	nan	nan	nan	nan	nan	nan	nan	nan	nan	nan	nan	nan	nan	nan	nan	nan	nan	nan	nan	nan	nan
01-389c492fc98f16a8c3157161fc96f23e-FixA	nan	nan	nan	nan	nan	nan	nan	nan	nan	nan	nan	nan	nan	nan	nan	nan	nan	nan	nan	nan	nan	nan	nan	nan	nan	nan	nan	nan	nan	nan	nan	nan	nan	nan	nan	nan	nan	nan	nan	nan	nan	nan	nan	nan	nan	nan	nan	nan	nan
01-389c492fc98f16a8c3157161fc96f23e-FixB	nan	nan	nan	nan	nan	nan	nan	nan	nan	nan	nan	nan	nan	nan	nan	nan	nan	nan	nan	nan	nan	nan	nan	nan	nan	nan	nan	nan	nan	nan	nan	nan	nan	nan	nan	nan	nan	nan	nan	nan	nan	nan	nan	nan	nan	nan	nan	nan	nan
01-389c492fc98f16a8c3157161fc96f23e-FixC	nan	nan	nan	nan	nan	nan	nan	nan	nan	nan	nan	nan	nan	nan	nan	nan	nan	nan	nan	nan	nan	nan	nan	nan	nan	nan	nan	nan	nan	nan	nan	nan	nan	nan	nan	nan	nan	nan	nan	nan	nan	nan	nan	nan	nan	nan	nan	nan	nan
01-389c492fc98f16a8c3157161fc96f23e-RegA	nan	nan	nan	nan	nan	nan	nan	nan	nan	nan	nan	nan	nan	nan	nan	nan	nan	nan	nan	nan	nan	nan	nan	nan	nan	nan	nan	nan	nan	nan	nan	nan	nan	nan	nan	nan	nan	nan	nan	nan	nan	nan	nan	nan	nan	nan	nan	nan	nan
01-389c492fc98f16a8c3157161fc96f23e-RegB	nan	nan	nan	nan	nan	nan	nan	nan	nan	nan	nan	nan	nan	nan	nan	nan	nan	nan	nan	nan	nan	nan	nan	nan	nan	nan	nan	nan	nan	nan	nan	nan	nan	nan	nan	nan	nan	nan	nan	nan	nan	nan	nan	nan	nan	nan	nan	nan	nan
01-389c492fc98f16a8c3157161fc96f23e-RegC	nan	nan	nan	nan	nan	nan	nan	nan	nan	nan	nan	nan	nan	nan	nan	nan	nan	nan	nan	nan	nan	nan	nan	nan	nan	nan	nan	nan	nan	nan	nan	nan	nan	nan	nan	nan	nan	nan	nan	nan	nan	nan	nan	nan	nan	nan	nan	nan	nan
01-f727bebe537981a229de154b2bbaaf95-FixA	nan	727.05	731.27	733.89	736.27	739.4	743.02	746.55	749.51	751.63	753.36	755.17	756.97	758.74	761.7	766.6	771.18	773.33	775.08	778.65	782.33	784.05	784.87	786.34	788.68	791.63	794.68	797.25	798.97	799.7	800.21	801.3	802.68	803.93	805.4	807.44	809.56	811.13	811.93	812.13	813.3	816.56	819.39	819.32	819.53	823.51	828.42	830.62	831.55
01-f727bebe537981a229de154b2bbaaf95-FixB	nan	717.87	722.78	726.34	728.73	730.32	732.22	735.31	738.74	741.52	743.93	746.5	749.4	752.68	756.03	759.19	762.39	765.72	768.32	769.56	771.05	774.36	778.35	781.54	784.16	786.73	788.9	790.33	791.7	793.62	795.02	795.07	796.07	800.03	803.5	803.08	802.4	805.59	809.8	811.21	810.91	811.17	813	816.62	820.44	822.82	824.58	826.95	829.52
01-f727bebe537981a229de154b2bbaaf95-FixC	nan	741.67	745.36	747.61	748.97	749.99	751.34	753.51	756.24	759.03	761.31	762.85	764.92	768.45	771.28	771.58	772.43	776.86	782.31	785.61	787.53	789.47	790.99	791.63	792.98	796.41	799.84	801.03	801.24	802.25	803.83	805.34	806.86	808.59	810.46	812.18	813.07	812.77	813.17	816.03	819.5	821.31	821.85	822.34	824.34	828.82	833.69	836.59	838.23
01-f727bebe537981a229de154b2bbaaf95-RegA	nan	799.73	758.98	757.34	764.97	759.63	749.92	748.46	752.16	755.3	757.73	760.3	762.07	762.29	763.09	766.36	769.79	770.96	771.52	773.6	776.5	779.1	781.57	784.23	786.57	787.99	788.66	789.18	791.17	795.59	799.49	799.93	799.15	800.2	803.18	807.32	811.47	814.68	817.24	819.71	822.24	824.86	827.55	830.29	833.05	835.78	838.18	840.16	842.91
01-f727bebe537981a229de154b2bbaaf95-RegB	nan	793.97	753.21	751.48	758.94	753.41	743.66	742.25	745.21	746.15	746.31	748.02	750.13	751.15	752.15	754.41	757.37	760.04	761.94	762.86	763.39	764.25	765.86	768.35	771.2	773.77	775.87	777.5	779.06	780.91	783.05	785.26	786.94	787.81	789.62	793.92	798.6	801.26	802.89	805.12	808.12	811.57	814.95	817.82	820.49	823.27	825.65	827.22	829.51
01-f727bebe537981a229de154b2bbaaf95-RegC	nan	817.01	776.21	773.15	779.96	775.77	768.11	768.02	771.11	771.21	770.8	773.36	777.03	779.39	781.3	784.03	786.73	788.49	790.28	793.05	795.28	795.69	796.59	800.28	804.53	806.67	807.62	808.94	810.89	813.34	816.18	819.11	820.93	820.92	821.51	825.08	829.73	833.09	836.21	840.46	844.14	845.43	846.38	849.35	852.94	855.17	856.76	859.05	862.69
01-6f7048484ee56d3d12159487e89a90b2-FixA	nan	726.17	730.44	734.22	738.17	742.61	746.33	748.07	747.73	746.2	747.22	753.63	761.51	766.28	767.93	767.87	768.44	771.48	775.55	778.81	781.2	783.1	784.8	786.57	788.71	791.38	794.04	796.24	798.57	801.48	803.47	803.15	802.13	802.36	803.37	804.38	806.26	809.83	813.61	816.01	817.98	820.64	822.3	821.42	820.96	823.98	827.82	829.27	830.58
01-6f7048484ee56d3d12159487e89a90b2-FixB	nan	721.11	723.62	725.68	727.78	730.27	732.73	734.9	737.74	741.99	746.22	748.92	750.57	752.1	753.98	756.52	759.72	763.38	766.66	768.96	771.52	775.56	780.19	784.09	786.89	788.66	790.63	793.62	795.22	793.48	792.45	796.15	800.93	802.24	801.52	801.42	802.66	805.24	808.4	811.27	813.48	814.92	815.98	817.23	819.56	823.43	826.98	828.37	829.24
01-6f7048484ee56d3d12159487e89a90b2-FixC	nan	741.2	744.76	746.85	748.09	749.15	750.78	753.59	757.41	761.58	764.34	764.52	764.77	767.67	771.27	773.31	775.11	778.32	781.93	784.61	786.6	788.45	790.25	791.96	793.6	795.18	796.63	798.07	800.34	803.86	806.09	804.93	803.8	806.29	809.61	810.3	810.11	811.62	814.51	817.64	820.13	821.55	823.05	825.81	828.83	830.82	832.19	833.84	836.37
01-6f7048484ee56d3d12159487e89a90b2-RegA	nan	798.8	760.38	760.08	768.19	762.56	751.63	748.28	751.78	757.9	762.49	762.81	761.98	763.43	765.42	766.01	768.09	774.21	780.11	781.3	780.03	779.48	779.14	778.34	780.13	786.66	791.45	788.56	784.88	788.1	793.84	796.09	796.93	799.8	804.01	807.85	810.47	811.79	814.09	819.36	824.95	827.84	829.54	832.21	835.17	837.17	838.64	840.49	843.59
01-6f7048484ee56d3d12159487e89a90b2-RegB	nan	798.08	756.48	752.55	758.08	752.17	743.54	744.04	747.56	746.37	745.13	749.26	754.26	755.02	754.61	756.89	759.94	761.03	760.51	759.65	760.23	763.35	766.64	767.87	769.55	774.12	777.93	777.54	777.82	783.56	789.02	787.91	784.75	785.55	789.14	792.87	796.39	799.95	803.49	806.76	809.05	810.08	812.03	816.88	822.07	824.73	826.65	830.25	834.19
01-6f7048484ee56d3d12159487e89a90b2-RegC	nan	819.14	779.68	776.15	782.07	777.44	768.58	765.8	768.31	772.64	775.89	776.46	777.38	781.52	786.04	787.73	788.12	789.48	791.77	794.45	797.39	800.37	802.35	802.67	803.34	806.24	809.73	811.73	812.77	813.85	814.81	815.42	816.44	818.7	822.02	825.94	829.99	833.61	836.11	837.28	839.54	844.93	850.15	851.75	852.95	857.49	861.93	862.36	862.77
01-e772fcac1fb25d0dda917c0497010bf7-FixA	nan	nan	728.39	736.47	737.85	738.02	738.39	740.87	745.96	753.1	758.06	757.58	755.62	757.77	761.87	765.69	769.24	772.75	775.59	777.46	780.1	782.27	785.54	788.09	789.4	789.57	789.65	790.66	792.41	793.13	794.98	798.56	802.54	805.41	807.25	808.55	808.9	808.74	809.12	811.49	813.3	812.36	812.82	818.75	826.23	826.49	824.97	828.55	833.56
01-e772fcac1fb25d0dda917c0497010bf7-FixB	nan	nan	718.1	725.7	727.64	730.02	732.08	733.28	736.44	738.89	739.27	742.68	746.74	751.57	755.98	759.89	763.12	765.75	769.47	775.55	780.73	779.68	777.39	776.61	781.13	783.08	785.21	787.06	790.36	795.01	799.47	800.54	799.57	799.13	801.1	806.67	810.85	810.66	807.45	808.45	811.79	815.36	817.64	818.14	819.52	820.33	822.05	825.32	828.94
01-e772fcac1fb25d0dda917c0497010bf7-FixC	nan	nan	738.46	745.74	747.99	750.78	752.65	752.55	753.88	754.8	755.21	760.58	765.33	766.94	768.56	774.24	779.63	780.05	779	781.08	784.81	785.77	787.19	789.59	794.94	795.47	796.1	799.03	802.08	801.65	801.97	805.73	809.43	809.32	808.25	809.69	813.15	816.61	818.67	817.97	817.25	819.3	822.41	824.23	826.75	827.34	828.13	830.61	833.49
01-e772fcac1fb25d0dda917c0497010bf7-RegA	nan	nan	757.85	771.91	762.5	721.9	748.27	758.81	757.34	753.81	752.52	755.35	760.14	764.17	767.12	768.99	769.21	767.66	766.92	769.38	773.48	777.13	780.73	784.6	786.2	783.98	784.25	792.34	799.75	797.83	793.93	796.96	802.63	804.44	802.98	803.71	805.62	809.82	813.67	814.64	815.22	818.43	822.74	826.03	829.01	833.01	837.84	842.71	845.56
01-e772fcac1fb25d0dda917c0497010bf7-RegB	nan	nan	750.24	765.32	758.86	716.26	737.91	742.1	738.88	744.08	750.12	749.28	747.04	750.22	754.63	754.96	753.96	755.17	758.94	763.51	767.09	767.73	767.49	769.45	770.55	769.14	768.86	773.45	777.32	775.35	773.98	778.81	786.52	790.89	791.71	793.58	794.28	796.99	800.82	804.22	807.83	812.28	815.85	816.63	817.27	820.36	824.56	827.58	829.45
01-e772fcac1fb25d0dda917c0497010bf7-RegC	nan	nan	766.06	783.73	779.16	735.59	757.01	764.8	764.1	766.29	770.05	773.45	775.6	775.62	775.71	778.04	781.47	784.89	787.57	788.41	789.54	792.4	795.78	799.01	801.54	803.71	806.41	810.42	814.63	818.53	819.46	820.65	822.53	825.12	825.95	826.85	827.05	828.99	832.38	835.86	838.83	841.07	843.8	847.73	851.44	853.19	855.67	862.34	867.6
01-1ed92607083f3fd8132489a65bc944fe-FixA	nan	nan	nan	nan	nan	nan	nan	nan	nan	nan	nan	nan	nan	nan	nan	nan	nan	nan	nan	nan	nan	nan	nan	nan	nan	nan	nan	nan	nan	nan	nan	nan	nan	nan	nan	nan	nan	nan	nan	nan	nan	nan	nan	nan	nan	nan	nan	nan	nan
01-1ed92607083f3fd8132489a65bc944fe-FixB	nan	nan	nan	nan	nan	nan	nan	nan	nan	nan	nan	nan	nan	nan	nan	nan	nan	nan	nan	nan	nan	nan	nan	nan	nan	nan	nan	nan	nan	nan	nan	nan	nan	nan	nan	nan	nan	nan	nan	nan	nan	nan	nan	nan	nan	nan	nan	nan	nan
01-1ed92607083f3fd8132489a65bc944fe-FixC	nan	nan	nan	nan	nan	nan	nan	nan	nan	nan	nan	nan	nan	nan	nan	nan	nan	nan	nan	nan	nan	nan	nan	nan	nan	nan	nan	nan	nan	nan	nan	nan	nan	nan	nan	nan	nan	nan	nan	nan	nan	nan	nan	nan	nan	nan	nan	nan	nan
01-1ed92607083f3fd8132489a65bc944fe-RegA	nan	nan	nan	nan	nan	nan	nan	nan	nan	nan	nan	nan	nan	nan	nan	nan	nan	nan	nan	nan	nan	nan	nan	nan	nan	nan	nan	nan	nan	nan	nan	nan	nan	nan	nan	nan	nan	nan	nan	nan	nan	nan	nan	nan	nan	nan	nan	nan	nan
01-1ed92607083f3fd8132489a65bc944fe-RegB	nan	nan	nan	nan	nan	nan	nan	nan	nan	nan	nan	nan	nan	nan	nan	nan	nan	nan	nan	nan	nan	nan	nan	nan	nan	nan	nan	nan	nan	nan	nan	nan	nan	nan	nan	nan	nan	nan	nan	nan	nan	nan	nan	nan	nan	nan	nan	nan	nan
01-1ed92607083f3fd8132489a65bc944fe-RegC	nan	nan	nan	nan	nan	nan	nan	nan	nan	nan	nan	nan	nan	nan	nan	nan	nan	nan	nan	nan	nan	nan	nan	nan	nan	nan	nan	nan	nan	nan	nan	nan	nan	nan	nan	nan	nan	nan	nan	nan	nan	nan	nan	nan	nan	nan	nan	nan	nan
01-685ee641cbf18bd706d36cb768e77792-FixA	nan	nan	nan	nan	nan	nan	nan	nan	nan	nan	nan	nan	nan	nan	nan	nan	nan	nan	nan	nan	nan	nan	nan	nan	nan	nan	nan	nan	nan	nan	nan	nan	nan	nan	nan	nan	nan	nan	nan	nan	nan	nan	nan	nan	nan	nan	nan	nan	nan
01-685ee641cbf18bd706d36cb768e77792-FixB	nan	nan	nan	nan	nan	nan	nan	nan	nan	nan	nan	nan	nan	nan	nan	nan	nan	nan	nan	nan	nan	nan	nan	nan	nan	nan	nan	nan	nan	nan	nan	nan	nan	nan	nan	nan	nan	nan	nan	nan	nan	nan	nan	nan	nan	nan	nan	nan	nan
01-685ee641cbf18bd706d36cb768e77792-FixC	nan	nan	nan	nan	nan	nan	nan	nan	nan	nan	nan	nan	nan	nan	nan	nan	nan	nan	nan	nan	nan	nan	nan	nan	nan	nan	nan	nan	nan	nan	nan	nan	nan	nan	nan	nan	nan	nan	nan	nan	nan	nan	nan	nan	nan	nan	nan	nan	nan
01-685ee641cbf18bd706d36cb768e77792-RegA	nan	nan	nan	nan	nan	nan	nan	nan	nan	nan	nan	nan	nan	nan	nan	nan	nan	nan	nan	nan	nan	nan	nan	nan	nan	nan	nan	nan	nan	nan	nan	nan	nan	nan	nan	nan	nan	nan	nan	nan	nan	nan	nan	nan	nan	nan	nan	nan	nan
01-685ee641cbf18bd706d36cb768e77792-RegB	nan	nan	nan	nan	nan	nan	nan	nan	nan	nan	nan	nan	nan	nan	nan	nan	nan	nan	nan	nan	nan	nan	nan	nan	nan	nan	nan	nan	nan	nan	nan	nan	nan	nan	nan	nan	nan	nan	nan	nan	nan	nan	nan	nan	nan	nan	nan	nan	nan
01-685ee641cbf18bd706d36cb768e77792-RegC	nan	nan	nan	nan	nan	nan	nan	nan	nan	nan	nan	nan	nan	nan	nan	nan	nan	nan	nan	nan	nan	nan	nan	nan	nan	nan	nan	nan	nan	nan	nan	nan	nan	nan	nan	nan	nan	nan	nan	nan	nan	nan	nan	nan	nan	nan	nan	nan	nan
01-8f3c51100093899ac5adeba84eebacf8-FixA	nan	nan	nan	nan	nan	nan	nan	nan	nan	nan	nan	nan	nan	nan	nan	nan	nan	nan	nan	nan	nan	nan	nan	nan	nan	nan	nan	nan	nan	nan	nan	nan	nan	nan	nan	nan	nan	nan	nan	nan	nan	nan	nan	nan	nan	nan	nan	nan	nan
01-8f3c51100093899ac5adeba84eebacf8-FixB	nan	nan	nan	nan	nan	nan	nan	nan	nan	nan	nan	nan	nan	nan	nan	nan	nan	nan	nan	nan	nan	nan	nan	nan	nan	nan	nan	nan	nan	nan	nan	nan	nan	nan	nan	nan	nan	nan	nan	nan	nan	nan	nan	nan	nan	nan	nan	nan	nan
01-8f3c51100093899ac5adeba84eebacf8-FixC	nan	nan	nan	nan	nan	nan	nan	nan	nan	nan	nan	nan	nan	nan	nan	nan	nan	nan	nan	nan	nan	nan	nan	nan	nan	nan	nan	nan	nan	nan	nan	nan	nan	nan	nan	nan	nan	nan	nan	nan	nan	nan	nan	nan	nan	nan	nan	nan	nan
01-8f3c51100093899ac5adeba84eebacf8-RegA	nan	nan	nan	nan	nan	nan	nan	nan	nan	nan	nan	nan	nan	nan	nan	nan	nan	nan	nan	nan	nan	nan	nan	nan	nan	nan	nan	nan	nan	nan	nan	nan	nan	nan	nan	nan	nan	nan	nan	nan	nan	nan	nan	nan	nan	nan	nan	nan	nan
01-8f3c51100093899ac5adeba84eebacf8-RegB	nan	nan	nan	nan	nan	nan	nan	nan	nan	nan	nan	nan	nan	nan	nan	nan	nan	nan	nan	nan	nan	nan	nan	nan	nan	nan	nan	nan	nan	nan	nan	nan	nan	nan	nan	nan	nan	nan	nan	nan	nan	nan	nan	nan	nan	nan	nan	nan	nan
01-8f3c51100093899ac5adeba84eebacf8-RegC	nan	nan	nan	nan	nan	nan	nan	nan	nan	nan	nan	nan	nan	nan	nan	nan	nan	nan	nan	nan	nan	nan	nan	nan	nan	nan	nan	nan	nan	nan	nan	nan	nan	nan	nan	nan	nan	nan	nan	nan	nan	nan	nan	nan	nan	nan	nan	nan	nan
01-621505ce6b6158046469882ba9c8f176-FixA	nan	nan	nan	nan	nan	nan	nan	nan	nan	nan	nan	nan	nan	nan	nan	nan	nan	nan	nan	nan	nan	nan	nan	nan	nan	nan	nan	nan	nan	nan	nan	nan	nan	nan	nan	nan	nan	nan	nan	nan	nan	nan	nan	nan	nan	nan	nan	nan	nan
01-621505ce6b6158046469882ba9c8f176-FixB	nan	nan	nan	nan	nan	nan	nan	nan	nan	nan	nan	nan	nan	nan	nan	nan	nan	nan	nan	nan	nan	nan	nan	nan	nan	nan	nan	nan	nan	nan	nan	nan	nan	nan	nan	nan	nan	nan	nan	nan	nan	nan	nan	nan	nan	nan	nan	nan	nan
01-621505ce6b6158046469882ba9c8f176-FixC	nan	nan	nan	nan	nan	nan	nan	nan	nan	nan	nan	nan	nan	nan	nan	nan	nan	nan	nan	nan	nan	nan	nan	nan	nan	nan	nan	nan	nan	nan	nan	nan	nan	nan	nan	nan	nan	nan	nan	nan	nan	nan	nan	nan	nan	nan	nan	nan	nan
01-621505ce6b6158046469882ba9c8f176-RegA	nan	nan	nan	nan	nan	nan	nan	nan	nan	nan	nan	nan	nan	nan	nan	nan	nan	nan	nan	nan	nan	nan	nan	nan	nan	nan	nan	nan	nan	nan	nan	nan	nan	nan	nan	nan	nan	nan	nan	nan	nan	nan	nan	nan	nan	nan	nan	nan	nan
01-621505ce6b6158046469882ba9c8f176-RegB	nan	nan	nan	nan	nan	nan	nan	nan	nan	nan	nan	nan	nan	nan	nan	nan	nan	nan	nan	nan	nan	nan	nan	nan	nan	nan	nan	nan	nan	nan	nan	nan	nan	nan	nan	nan	nan	nan	nan	nan	nan	nan	nan	nan	nan	nan	nan	nan	nan
01-621505ce6b6158046469882ba9c8f176-RegC	nan	nan	nan	nan	nan	nan	nan	nan	nan	nan	nan	nan	nan	nan	nan	nan	nan	nan	nan	nan	nan	nan	nan	nan	nan	nan	nan	nan	nan	nan	nan	nan	nan	nan	nan	nan	nan	nan	nan	nan	nan	nan	nan	nan	nan	nan	nan	nan	nan
01-02328ef6f3addb303a0e75cc4fec921a-FixA	nan	nan	nan	nan	nan	nan	nan	nan	nan	nan	nan	nan	nan	nan	nan	nan	nan	nan	nan	nan	nan	nan	nan	nan	nan	nan	nan	nan	nan	nan	nan	nan	nan	nan	nan	nan	nan	nan	nan	nan	nan	nan	nan	nan	nan	nan	nan	nan	nan
01-02328ef6f3addb303a0e75cc4fec921a-FixB	nan	nan	nan	nan	nan	nan	nan	nan	nan	nan	nan	nan	nan	nan	nan	nan	nan	nan	nan	nan	nan	nan	nan	nan	nan	nan	nan	nan	nan	nan	nan	nan	nan	nan	nan	nan	nan	nan	nan	nan	nan	nan	nan	nan	nan	nan	nan	nan	nan
01-02328ef6f3addb303a0e75cc4fec921a-FixC	nan	nan	nan	nan	nan	nan	nan	nan	nan	nan	nan	nan	nan	nan	nan	nan	nan	nan	nan	nan	nan	nan	nan	nan	nan	nan	nan	nan	nan	nan	nan	nan	nan	nan	nan	nan	nan	nan	nan	nan	nan	nan	nan	nan	nan	nan	nan	nan	nan
01-02328ef6f3addb303a0e75cc4fec921a-RegA	nan	nan	nan	nan	nan	nan	nan	nan	nan	nan	nan	nan	nan	nan	nan	nan	nan	nan	nan	nan	nan	nan	nan	nan	nan	nan	nan	nan	nan	nan	nan	nan	nan	nan	nan	nan	nan	nan	nan	nan	nan	nan	nan	nan	nan	nan	nan	nan	nan
01-02328ef6f3addb303a0e75cc4fec921a-RegB	nan	nan	nan	nan	nan	nan	nan	nan	nan	nan	nan	nan	nan	nan	nan	nan	nan	nan	nan	nan	nan	nan	nan	nan	nan	nan	nan	nan	nan	nan	nan	nan	nan	nan	nan	nan	nan	nan	nan	nan	nan	nan	nan	nan	nan	nan	nan	nan	nan
01-02328ef6f3addb303a0e75cc4fec921a-RegC	nan	nan	nan	nan	nan	nan	nan	nan	nan	nan	nan	nan	nan	nan	nan	nan	nan	nan	nan	nan	nan	nan	nan	nan	nan	nan	nan	nan	nan	nan	nan	nan	nan	nan	nan	nan	nan	nan	nan	nan	nan	nan	nan	nan	nan	nan	nan	nan	nan
01-f57bbc71a2a15c1bbddaca5408e222d3-FixA	nan	nan	nan	nan	nan	nan	nan	nan	nan	nan	nan	nan	nan	nan	nan	nan	nan	nan	nan	nan	nan	nan	nan	nan	nan	nan	nan	nan	nan	nan	nan	nan	nan	nan	nan	nan	nan	nan	nan	nan	nan	nan	nan	nan	nan	nan	nan	nan	nan
01-f57bbc71a2a15c1bbddaca5408e222d3-FixB	nan	nan	nan	nan	nan	nan	nan	nan	nan	nan	nan	nan	nan	nan	nan	nan	nan	nan	nan	nan	nan	nan	nan	nan	nan	nan	nan	nan	nan	nan	nan	nan	nan	nan	nan	nan	nan	nan	nan	nan	nan	nan	nan	nan	nan	nan	nan	nan	nan
01-f57bbc71a2a15c1bbddaca5408e222d3-FixC	nan	nan	nan	nan	nan	nan	nan	nan	nan	nan	nan	nan	nan	nan	nan	nan	nan	nan	nan	nan	nan	nan	nan	nan	nan	nan	nan	nan	nan	nan	nan	nan	nan	nan	nan	nan	nan	nan	nan	nan	nan	nan	nan	nan	nan	nan	nan	nan	nan
01-f57bbc71a2a15c1bbddaca5408e222d3-RegA	nan	nan	nan	nan	nan	nan	nan	nan	nan	nan	nan	nan	nan	nan	nan	nan	nan	nan	nan	nan	nan	nan	nan	nan	nan	nan	nan	nan	nan	nan	nan	nan	nan	nan	nan	nan	nan	nan	nan	nan	nan	nan	nan	nan	nan	nan	nan	nan	nan
01-f57bbc71a2a15c1bbddaca5408e222d3-RegB	nan	nan	nan	nan	nan	nan	nan	nan	nan	nan	nan	nan	nan	nan	nan	nan	nan	nan	nan	nan	nan	nan	nan	nan	nan	nan	nan	nan	nan	nan	nan	nan	nan	nan	nan	nan	nan	nan	nan	nan	nan	nan	nan	nan	nan	nan	nan	nan	nan
01-f57bbc71a2a15c1bbddaca5408e222d3-RegC	nan	nan	nan	nan	nan	nan	nan	nan	nan	nan	nan	nan	nan	nan	nan	nan	nan	nan	nan	nan	nan	nan	nan	nan	nan	nan	nan	nan	nan	nan	nan	nan	nan	nan	nan	nan	nan	nan	nan	nan	nan	nan	nan	nan	nan	nan	nan	nan	nan
01-fea96982caab6b2dc0ec9c1738918f03-FixA	968.34	882.52	851.13	851.68	861.68	864.11	864.22	869.85	876.33	878.03	878.71	882.87	888.18	891.47	893.71	896.41	899	900.93	904.06	909.76	914.5	914.95	914.34	916.48	920.02	922.77	924.96	927.2	928.8	929.28	930.5	934.27	939.25	943.64	947.75	952.11	955.67	957.38	958.12	959.16	960.85	963.31	966.94	971.66	974.86	974.25	972.55	973.1	975.21
01-fea96982caab6b2dc0ec9c1738918f03-FixB	978.74	900.27	869.38	867.23	874.97	877.89	878.16	880.94	886.3	892.77	898.15	900.7	901.52	902.25	903.58	905.83	908.72	911.87	915.01	918.05	921.52	925.64	928.85	929.74	929.7	930.52	932.44	935.1	937.54	939.18	941.8	946.91	951.8	953.75	955.62	960.54	965.84	968.13	968.49	968.96	970	971.69	974.41	978.28	981.73	983.2	983.41	983.61	984.34
01-fea96982caab6b2dc0ec9c1738918f03-FixC	968.49	nan	nan	nan	nan	nan	nan	nan	nan	nan	nan	nan	nan	nan	nan	nan	nan	nan	nan	nan	nan	nan	nan	nan	nan	nan	nan	nan	nan	nan	nan	nan	nan	nan	nan	961.59	965.61	966.76	967.22	969.81	974.11	978.85	983.29	986.91	989.31	990.25	990.18	989.89	991.21
01-fea96982caab6b2dc0ec9c1738918f03-RegA	985.78	988.2	990.71	992.77	993.84	994.03	996.16	1002.13	1007.47	1007.99	1007.51	1010.44	1014.96	1018.19	1019.58	1019.59	1020.39	1023.57	1026.33	1025.92	1024.82	1025.95	1028.11	1029.53	1031.01	1033.59	1036.47	1038.59	1040.27	1042.01	1043.48	1044.24	1044.51	1044.79	1046.17	1049.37	1052.76	1054.54	1055.48	1056.75	1058.11	1059.14	1060.13	1061.53	1063.16	1064.59	1064.98	1063.87	1063.25
01-fea96982caab6b2dc0ec9c1738918f03-RegB	928.39	928.3	932.89	939.21	944.29	946.47	949.27	955.78	961.82	963.25	963.76	967.49	972.17	974.85	976.76	979.6	982.42	984.08	985.49	987.65	989.63	990.5	991.56	994.13	997.2	999.46	1001.35	1003.57	1006.08	1008.49	1009.94	1009.82	1009.2	1009.53	1011.92	1016.65	1020.85	1021.83	1021.96	1024.06	1026.58	1027.36	1027.58	1028.87	1030.65	1031.96	1033.33	1035.31	1036.59
01-fea96982caab6b2dc0ec9c1738918f03-RegC	1035.55	nan	nan	nan	nan	nan	nan	nan	nan	nan	nan	nan	nan	nan	nan	nan	nan	nan	nan	nan	nan	nan	nan	nan	nan	nan	nan	nan	nan	nan	nan	nan	nan	nan	nan	1109.38	1110.54	1112.8	1115.08	1116.22	1117.52	1120.32	1122.66	1122.5	1121.62	1122.35	1124.05	1125.47	1126.63
01-479f9e9c78548ccf60c91a2f4cfbdc13-FixA	965.34	883.12	851.1	849.84	859.92	865.87	868.22	870.89	874.84	879.95	884.69	887.77	890.37	893.61	895.62	895.12	896.78	904.46	911.8	912.46	911.84	916.13	921.58	923.16	922.04	920.95	922.01	926.28	931.06	933.46	934.59	936.45	939.99	945.33	949.97	951.65	952.66	955.57	958.26	958.34	958.37	961.48	966.58	971.5	974.71	975.36	974.89	975.16	976.82
01-479f9e9c78548ccf60c91a2f4cfbdc13-FixB	978.27	902.35	869.36	863.91	870.57	876.67	880.56	883.43	886.63	891.03	895.21	897.72	899.17	900.61	902.52	905.15	908.37	912.03	916.37	921.38	925.61	927.63	927.79	927.18	927.99	931.58	934.35	933	931.7	935.22	941.9	948.59	953.33	955.23	956.82	960.74	965.8	969.84	971.31	969.68	968.23	970.32	974.57	978.62	982.02	984.75	986.09	985.52	984.55
01-479f9e9c78548ccf60c91a2f4cfbdc13-FixC	969.12	nan	nan	nan	nan	nan	nan	nan	nan	nan	nan	nan	nan	nan	nan	nan	nan	nan	nan	nan	nan	nan	nan	nan	nan	nan	nan	nan	nan	nan	nan	nan	nan	957.42	961.34	965.05	967.75	968.88	969.04	969.31	971.19	975.65	980.77	984.37	987.21	990.33	991.89	990.34	989.43
01-479f9e9c78548ccf60c91a2f4cfbdc13-RegA	984.68	989.39	993.03	995.64	997.27	998.23	999.95	1003.51	1007.52	1010.3	1011.78	1012.46	1013.63	1016.32	1019.62	1022.39	1024.66	1026.65	1028.03	1028.39	1027.66	1026.32	1026.96	1031.45	1035.99	1036.74	1036.41	1038.31	1040.57	1040.89	1041.54	1044.77	1047.17	1045.31	1043.2	1045.56	1050.87	1056.13	1059.76	1060.87	1059.98	1058.19	1057.44	1059.28	1062.4	1064.87	1065.96	1065.64	1065.32
01-479f9e9c78548ccf60c91a2f4cfbdc13-RegB	931.73	932.04	933.91	937.05	941.11	945.78	950.64	955.21	958.8	961.05	963.06	966.05	970.19	975.01	978.63	979.57	979.56	980.85	984.33	989.8	993.91	993.86	992.84	994.67	998.62	1002.77	1005.28	1005.2	1005.35	1008.4	1011.9	1012.97	1013.32	1015.21	1017.2	1017.63	1018.22	1020.86	1023.6	1024.25	1024.66	1026.91	1028.69	1027.52	1026.17	1027.89	1031.14	1033.48	1035.14
01-479f9e9c78548ccf60c91a2f4cfbdc13-RegC	1030.66	nan	nan	nan	nan	nan	nan	nan	nan	nan	nan	nan	nan	nan	nan	nan	nan	nan	nan	nan	nan	nan	nan	nan	nan	nan	nan	nan	nan	nan	nan	nan	nan	1106.25	1106.32	1107.24	1109.21	1111.85	1114.25	1115.71	1117.22	1119.68	1121.54	1121.2	1120.43	1121.39	1123.41	1125.2	1126.6
01-5d0848ee151d8a7035288a2c2480ca70-FixA	968.82	nan	849.96	862.25	853.75	856.96	866.1	869.38	870.53	875.3	881.46	885.83	885.63	886.83	890.3	895.84	899.29	897.43	898.54	903.76	911.23	911.46	911.57	912.83	915.36	918.67	920.38	918.85	922.13	928.91	936.22	940.22	941.36	941.29	944.12	949.69	956.69	954.96	954.45	956.2	957.38	963.39	966.25	968.23	965.65	969.47	975.52	978.56	978.63
01-5d0848ee151d8a7035288a2c2480ca70-FixB	976.81	nan	871.37	884.53	875.67	872.21	878.45	883.18	884.99	885.29	886.91	893.06	898.08	902.43	905.69	908.8	909.04	908.58	911.3	915.06	919.15	918.23	920.05	924.17	927.78	927.78	927.06	929.74	937.88	942.35	945.06	945.24	947.66	955.83	960.28	959.37	962.55	961.1	964.14	967.63	970.38	977.64	980.4	983.16	979.21	977.96	979.35	982.32	985.16
01-5d0848ee151d8a7035288a2c2480ca70-FixC	969.84	1149.45	nan	nan	nan	nan	nan	nan	nan	nan	nan	nan	nan	nan	nan	nan	nan	nan	nan	nan	nan	nan	nan	nan	nan	nan	nan	nan	nan	nan	nan	nan	nan	955.25	956.88	nan	963.3	nan	969.74	972.77	972.55	977.96	981.72	986.06	984.59	984.32	986.64	991.98	995
01-5d0848ee151d8a7035288a2c2480ca70-RegA	984.75	nan	983.89	985.46	988.97	994.03	1000.96	1002.16	1003.61	1006.01	1010.71	1012.8	1012.81	1012.6	1013.61	1016.52	1019.14	1019.68	1019.15	1023.09	1028.52	1032.32	1033.13	1030.82	1028.71	1028.96	1032.72	1034.7	1037.05	1041.29	1045.19	1043.59	1043.03	1047	1049.83	1051.47	1049.68	1049.53	1048.56	1049.78	1053.2	1057.57	1060.93	1061.29	1060.14	1060.14	1060.76	1064.59	1067.62
01-5d0848ee151d8a7035288a2c2480ca70-RegB	924.94	nan	935.33	934.44	945.68	948.36	953.25	954.73	958.49	963.12	969	970.59	970.06	971.18	974.24	978.11	982.97	987.67	988.33	986.58	986.04	990.79	996.3	997.14	995.71	994.55	998.11	1003.62	1007.82	1009.24	1010.84	1012.38	1014.92	1015.29	1013.18	1015.41	1017.22	1020.19	1020.64	1021.68	1022.77	1023.54	1025.84	1029.86	1033.78	1035.25	1033.34	1032.01	1031.86
01-5d0848ee151d8a7035288a2c2480ca70-RegC	1038.32	1037.11	nan	nan	nan	nan	nan	nan	nan	nan	nan	nan	nan	nan	nan	nan	nan	nan	nan	nan	nan	nan	nan	nan	nan	nan	nan	nan	nan	nan	nan	nan	nan	1101.6	1102.68	nan	1113.29	nan	1115.4	1115.99	1116.86	1114.8	1114.26	1118.63	1123.96	1126.46	1124.84	1124.33	1123.97
01-4beabccc3fcc6d3621b5dcfd8493dfac-FixA	nan	nan	nan	nan	nan	nan	nan	nan	nan	nan	nan	nan	nan	nan	nan	nan	nan	nan	nan	nan	nan	nan	nan	nan	nan	nan	nan	nan	nan	nan	nan	nan	nan	nan	nan	nan	nan	nan	nan	nan	nan	nan	nan	nan	nan	nan	nan	nan	nan
01-4beabccc3fcc6d3621b5dcfd8493dfac-FixB	nan	nan	nan	nan	nan	nan	nan	nan	nan	nan	nan	nan	nan	nan	nan	nan	nan	nan	nan	nan	nan	nan	nan	nan	nan	nan	nan	nan	nan	nan	nan	nan	nan	nan	nan	nan	nan	nan	nan	nan	nan	nan	nan	nan	nan	nan	nan	nan	nan
01-4beabccc3fcc6d3621b5dcfd8493dfac-FixC	nan	nan	nan	nan	nan	nan	nan	nan	nan	nan	nan	nan	nan	nan	nan	nan	nan	nan	nan	nan	nan	nan	nan	nan	nan	nan	nan	nan	nan	nan	nan	nan	nan	nan	nan	nan	nan	nan	nan	nan	nan	nan	nan	nan	nan	nan	nan	nan	nan
01-4beabccc3fcc6d3621b5dcfd8493dfac-RegA	nan	nan	nan	nan	nan	nan	nan	nan	nan	nan	nan	nan	nan	nan	nan	nan	nan	nan	nan	nan	nan	nan	nan	nan	nan	nan	nan	nan	nan	nan	nan	nan	nan	nan	nan	nan	nan	nan	nan	nan	nan	nan	nan	nan	nan	nan	nan	nan	nan
01-4beabccc3fcc6d3621b5dcfd8493dfac-RegB	nan	nan	nan	nan	nan	nan	nan	nan	nan	nan	nan	nan	nan	nan	nan	nan	nan	nan	nan	nan	nan	nan	nan	nan	nan	nan	nan	nan	nan	nan	nan	nan	nan	nan	nan	nan	nan	nan	nan	nan	nan	nan	nan	nan	nan	nan	nan	nan	nan
01-4beabccc3fcc6d3621b5dcfd8493dfac-RegC	nan	nan	nan	nan	nan	nan	nan	nan	nan	nan	nan	nan	nan	nan	nan	nan	nan	nan	nan	nan	nan	nan	nan	nan	nan	nan	nan	nan	nan	nan	nan	nan	nan	nan	nan	nan	nan	nan	nan	nan	nan	nan	nan	nan	nan	nan	nan	nan	nan
01-f105e726d5500ba884197d3d90bbfcef-FixA	nan	nan	nan	nan	nan	nan	nan	nan	nan	nan	nan	nan	nan	nan	nan	nan	nan	nan	nan	nan	nan	nan	nan	nan	nan	nan	nan	nan	nan	nan	nan	nan	nan	nan	nan	nan	nan	nan	nan	nan	nan	nan	nan	nan	nan	nan	nan	nan	nan
01-f105e726d5500ba884197d3d90bbfcef-FixB	nan	nan	nan	nan	nan	nan	nan	nan	nan	nan	nan	nan	nan	nan	nan	nan	nan	nan	nan	nan	nan	nan	nan	nan	nan	nan	nan	nan	nan	nan	nan	nan	nan	nan	nan	nan	nan	nan	nan	nan	nan	nan	nan	nan	nan	nan	nan	nan	nan
01-f105e726d5500ba884197d3d90bbfcef-FixC	nan	nan	nan	nan	nan	nan	nan	nan	nan	nan	nan	nan	nan	nan	nan	nan	nan	nan	nan	nan	nan	nan	nan	nan	nan	nan	nan	nan	nan	nan	nan	nan	nan	nan	nan	nan	nan	nan	nan	nan	nan	nan	nan	nan	nan	nan	nan	nan	nan
01-f105e726d5500ba884197d3d90bbfcef-RegA	nan	nan	nan	nan	nan	nan	nan	nan	nan	nan	nan	nan	nan	nan	nan	nan	nan	nan	nan	nan	nan	nan	nan	nan	nan	nan	nan	nan	nan	nan	nan	nan	nan	nan	nan	nan	nan	nan	nan	nan	nan	nan	nan	nan	nan	nan	nan	nan	nan
01-f105e726d5500ba884197d3d90bbfcef-RegB	nan	nan	nan	nan	nan	nan	nan	nan	nan	nan	nan	nan	nan	nan	nan	nan	nan	nan	nan	nan	nan	nan	nan	nan	nan	nan	nan	nan	nan	nan	nan	nan	nan	nan	nan	nan	nan	nan	nan	nan	nan	nan	nan	nan	nan	nan	nan	nan	nan
01-f105e726d5500ba884197d3d90bbfcef-RegC	nan	nan	nan	nan	nan	nan	nan	nan	nan	nan	nan	nan	nan	nan	nan	nan	nan	nan	nan	nan	nan	nan	nan	nan	nan	nan	nan	nan	nan	nan	nan	nan	nan	nan	nan	nan	nan	nan	nan	nan	nan	nan	nan	nan	nan	nan	nan	nan	nan
01-a2b07b96aae7ff55cbeeca107ff804ab-FixA	nan	nan	nan	nan	nan	nan	nan	nan	nan	nan	nan	nan	nan	nan	nan	nan	nan	nan	nan	nan	nan	nan	nan	nan	nan	nan	nan	nan	nan	nan	nan	nan	nan	nan	nan	nan	nan	nan	nan	nan	nan	nan	nan	nan	nan	nan	nan	nan	nan
01-a2b07b96aae7ff55cbeeca107ff804ab-FixB	nan	nan	nan	nan	nan	nan	nan	nan	nan	nan	nan	nan	nan	nan	nan	nan	nan	nan	nan	nan	nan	nan	nan	nan	nan	nan	nan	nan	nan	nan	nan	nan	nan	nan	nan	nan	nan	nan	nan	nan	nan	nan	nan	nan	nan	nan	nan	nan	nan
01-a2b07b96aae7ff55cbeeca107ff804ab-FixC	nan	nan	nan	nan	nan	nan	nan	nan	nan	nan	nan	nan	nan	nan	nan	nan	nan	nan	nan	nan	nan	nan	nan	nan	nan	nan	nan	nan	nan	nan	nan	nan	nan	nan	nan	nan	nan	nan	nan	nan	nan	nan	nan	nan	nan	nan	nan	nan	nan
01-a2b07b96aae7ff55cbeeca107ff804ab-RegA	nan	nan	nan	nan	nan	nan	nan	nan	nan	nan	nan	nan	nan	nan	nan	nan	nan	nan	nan	nan	nan	nan	nan	nan	nan	nan	nan	nan	nan	nan	nan	nan	nan	nan	nan	nan	nan	nan	nan	nan	nan	nan	nan	nan	nan	nan	nan	nan	nan
01-a2b07b96aae7ff55cbeeca107ff804ab-RegB	nan	nan	nan	nan	nan	nan	nan	nan	nan	nan	nan	nan	nan	nan	nan	nan	nan	nan	nan	nan	nan	nan	nan	nan	nan	nan	nan	nan	nan	nan	nan	nan	nan	nan	nan	nan	nan	nan	nan	nan	nan	nan	nan	nan	nan	nan	nan	nan	nan
01-a2b07b96aae7ff55cbeeca107ff804ab-RegC	nan	nan	nan	nan	nan	nan	nan	nan	nan	nan	nan	nan	nan	nan	nan	nan	nan	nan	nan	nan	nan	nan	nan	nan	nan	nan	nan	nan	nan	nan	nan	nan	nan	nan	nan	nan	nan	nan	nan	nan	nan	nan	nan	nan	nan	nan	nan	nan	nan
01-ab03203b80ee85c5ea4a247a38ec1f1d-FixA	nan	nan	nan	nan	nan	nan	nan	nan	nan	nan	nan	nan	nan	nan	nan	nan	nan	nan	nan	nan	nan	nan	nan	nan	nan	nan	nan	nan	nan	nan	nan	nan	nan	nan	nan	nan	nan	nan	nan	nan	nan	nan	nan	nan	nan	nan	nan	nan	nan
01-ab03203b80ee85c5ea4a247a38ec1f1d-FixB	nan	nan	nan	nan	nan	nan	nan	nan	nan	nan	nan	nan	nan	nan	nan	nan	nan	nan	nan	nan	nan	nan	nan	nan	nan	nan	nan	nan	nan	nan	nan	nan	nan	nan	nan	nan	nan	nan	nan	nan	nan	nan	nan	nan	nan	nan	nan	nan	nan
01-ab03203b80ee85c5ea4a247a38ec1f1d-FixC	nan	nan	nan	nan	nan	nan	nan	nan	nan	nan	nan	nan	nan	nan	nan	nan	nan	nan	nan	nan	nan	nan	nan	nan	nan	nan	nan	nan	nan	nan	nan	nan	nan	nan	nan	nan	nan	nan	nan	nan	nan	nan	nan	nan	nan	nan	nan	nan	nan
01-ab03203b80ee85c5ea4a247a38ec1f1d-RegA	nan	nan	nan	nan	nan	nan	nan	nan	nan	nan	nan	nan	nan	nan	nan	nan	nan	nan	nan	nan	nan	nan	nan	nan	nan	nan	nan	nan	nan	nan	nan	nan	nan	nan	nan	nan	nan	nan	nan	nan	nan	nan	nan	nan	nan	nan	nan	nan	nan
01-ab03203b80ee85c5ea4a247a38ec1f1d-RegB	nan	nan	nan	nan	nan	nan	nan	nan	nan	nan	nan	nan	nan	nan	nan	nan	nan	nan	nan	nan	nan	nan	nan	nan	nan	nan	nan	nan	nan	nan	nan	nan	nan	nan	nan	nan	nan	nan	nan	nan	nan	nan	nan	nan	nan	nan	nan	nan	nan
01-ab03203b80ee85c5ea4a247a38ec1f1d-RegC	nan	nan	nan	nan	nan	nan	nan	nan	nan	nan	nan	nan	nan	nan	nan	nan	nan	nan	nan	nan	nan	nan	nan	nan	nan	nan	nan	nan	nan	nan	nan	nan	nan	nan	nan	nan	nan	nan	nan	nan	nan	nan	nan	nan	nan	nan	nan	nan	nan
01-a8599cf71fe84a9b0887af9aaf14b33b-FixA	nan	nan	nan	nan	nan	nan	nan	nan	nan	nan	nan	nan	nan	nan	nan	nan	nan	nan	nan	nan	nan	nan	nan	nan	nan	nan	nan	nan	nan	nan	nan	nan	nan	nan	nan	nan	nan	nan	nan	nan	nan	nan	nan	nan	nan	nan	nan	nan	nan
01-a8599cf71fe84a9b0887af9aaf14b33b-FixB	nan	nan	nan	nan	nan	nan	nan	nan	nan	nan	nan	nan	nan	nan	nan	nan	nan	nan	nan	nan	nan	nan	nan	nan	nan	nan	nan	nan	nan	nan	nan	nan	nan	nan	nan	nan	nan	nan	nan	nan	nan	nan	nan	nan	nan	nan	nan	nan	nan
01-a8599cf71fe84a9b0887af9aaf14b33b-FixC	nan	nan	nan	nan	nan	nan	nan	nan	nan	nan	nan	nan	nan	nan	nan	nan	nan	nan	nan	nan	nan	nan	nan	nan	nan	nan	nan	nan	nan	nan	nan	nan	nan	nan	nan	nan	nan	nan	nan	nan	nan	nan	nan	nan	nan	nan	nan	nan	nan
01-a8599cf71fe84a9b0887af9aaf14b33b-RegA	nan	nan	nan	nan	nan	nan	nan	nan	nan	nan	nan	nan	nan	nan	nan	nan	nan	nan	nan	nan	nan	nan	nan	nan	nan	nan	nan	nan	nan	nan	nan	nan	nan	nan	nan	nan	nan	nan	nan	nan	nan	nan	nan	nan	nan	nan	nan	nan	nan
01-a8599cf71fe84a9b0887af9aaf14b33b-RegB	nan	nan	nan	nan	nan	nan	nan	nan	nan	nan	nan	nan	nan	nan	nan	nan	nan	nan	nan	nan	nan	nan	nan	nan	nan	nan	nan	nan	nan	nan	nan	nan	nan	nan	nan	nan	nan	nan	nan	nan	nan	nan	nan	nan	nan	nan	nan	nan	nan
01-a8599cf71fe84a9b0887af9aaf14b33b-RegC	nan	nan	nan	nan	nan	nan	nan	nan	nan	nan	nan	nan	nan	nan	nan	nan	nan	nan	nan	nan	nan	nan	nan	nan	nan	nan	nan	nan	nan	nan	nan	nan	nan	nan	nan	nan	nan	nan	nan	nan	nan	nan	nan	nan	nan	nan	nan	nan	nan
01-b8718626c67c2b7e9328e1349f333459-FixA	nan	nan	nan	nan	nan	nan	nan	nan	nan	nan	nan	nan	nan	nan	nan	nan	nan	nan	nan	nan	nan	nan	nan	nan	nan	nan	nan	nan	nan	nan	nan	nan	nan	nan	nan	nan	nan	nan	nan	nan	nan	nan	nan	nan	nan	nan	nan	nan	nan
01-b8718626c67c2b7e9328e1349f333459-FixB	nan	nan	nan	nan	nan	nan	nan	nan	nan	nan	nan	nan	nan	nan	nan	nan	nan	nan	nan	nan	nan	nan	nan	nan	nan	nan	nan	nan	nan	nan	nan	nan	nan	nan	nan	nan	nan	nan	nan	nan	nan	nan	nan	nan	nan	nan	nan	nan	nan
01-b8718626c67c2b7e9328e1349f333459-FixC	nan	nan	nan	nan	nan	nan	nan	nan	nan	nan	nan	nan	nan	nan	nan	nan	nan	nan	nan	nan	nan	nan	nan	nan	nan	nan	nan	nan	nan	nan	nan	nan	nan	nan	nan	nan	nan	nan	nan	nan	nan	nan	nan	nan	nan	nan	nan	nan	nan
01-b8718626c67c2b7e9328e1349f333459-RegA	nan	nan	nan	nan	nan	nan	nan	nan	nan	nan	nan	nan	nan	nan	nan	nan	nan	nan	nan	nan	nan	nan	nan	nan	nan	nan	nan	nan	nan	nan	nan	nan	nan	nan	nan	nan	nan	nan	nan	nan	nan	nan	nan	nan	nan	nan	nan	nan	nan
01-b8718626c67c2b7e9328e1349f333459-RegB	nan	nan	nan	nan	nan	nan	nan	nan	nan	nan	nan	nan	nan	nan	nan	nan	nan	nan	nan	nan	nan	nan	nan	nan	nan	nan	nan	nan	nan	nan	nan	nan	nan	nan	nan	nan	nan	nan	nan	nan	nan	nan	nan	nan	nan	nan	nan	nan	nan
01-b8718626c67c2b7e9328e1349f333459-RegC	nan	nan	nan	nan	nan	nan	nan	nan	nan	nan	nan	nan	nan	nan	nan	nan	nan	nan	nan	nan	nan	nan	nan	nan	nan	nan	nan	nan	nan	nan	nan	nan	nan	nan	nan	nan	nan	nan	nan	nan	nan	nan	nan	nan	nan	nan	nan	nan	nan
01-faff82990486fec835e5ac229c623bcb-FixA	874.41	879.81	881.27	881.61	883.7	889.05	893.87	894.65	894.58	897.4	902.01	906.25	908.88	909.6	911.06	915.48	919.93	921.61	923.98	930.55	937.87	941.78	943.15	943.93	945.01	946.91	949.83	953.65	957.1	959.17	961.29	965.06	969.63	973.54	975.81	976.14	976.62	979.24	982.35	984.02	985.95	989.97	993.81	994.97	995.55	998.27	1002.22	1005.71	1008.42
01-faff82990486fec835e5ac229c623bcb-FixB	864.85	861.28	858.2	856.96	858.9	864.24	868.47	867.97	867.65	872.51	878.92	882.24	882.88	882.77	884.59	889.93	894.93	896.14	898.21	905.65	913.38	915.76	915.92	918.1	920.82	922.03	923.9	928.66	933.53	935.47	936.12	937.94	941.07	944.72	946.9	946.29	946.07	949.36	953.24	954.25	954.79	957.87	961.7	963.79	965.34	968.24	972.47	977.36	981.78
01-faff82990486fec835e5ac229c623bcb-FixC	883.21	890.74	894.51	896.66	899.34	903.82	907.86	909.42	910.85	914.66	919.28	922.59	924.34	925.18	927.15	931.54	934.88	934.36	935.18	942.37	950.91	954.96	956.66	959.32	961.95	963.16	964.98	969.42	974.3	977.15	979.56	983.54	987.95	991.14	993.11	994.44	996.15	999.01	1001.92	1003.7	1005.25	1007.67	1010.05	1011.38	1012.77	1015.51	1018.68	1021.01	1022.85
01-faff82990486fec835e5ac229c623bcb-RegA	837.84	844.46	846.16	846.37	848.51	854.6	860.94	863.77	865.07	867.67	871.94	877.26	881.4	882.6	882.74	884.04	886.05	887.97	890.54	894.4	898.26	900.81	903.03	906.16	909.77	913.2	916.85	920.94	923.6	923.39	923.33	926.53	930.8	933.34	935.26	938.33	942.3	946.37	949.94	952.7	955.52	959.1	961.76	961.9	961.52	962.96	965.05	966.29	968.57
01-faff82990486fec835e5ac229c623bcb-RegB	817.7	827.37	829.13	827.77	828.08	832.88	836.96	835.34	832.41	833.69	839.52	848.01	853.86	853.09	851.05	853.47	857.11	858.01	859.25	864.27	869.91	872.55	874.08	877	879.95	881.26	882.6	885.74	889.12	890.93	892.52	895.6	899.52	903.08	905.77	907.58	909.74	913.15	915.41	914.39	913.58	916.66	920.74	922.1	922.3	923.78	925.72	926.88	928.41
01-faff82990486fec835e5ac229c623bcb-RegC	864.08	867.29	869.59	871.15	872.14	873.14	876.58	883.76	889.64	889.91	890.01	895.39	901.01	901.38	900.61	903.4	906.38	905.88	905.79	910.23	915.45	917.17	918	921.26	925.32	927.94	930.21	933.57	937.01	939.23	940.68	942.22	944.3	947.15	950.57	954.35	958.67	963.52	967.69	970.1	972	974.77	977.44	978.82	980.05	982.36	984.1	983.77	984.32
01-d88801aa91153b0f3dfbb6e96a1e890c-FixA	872.87	880.86	881.99	880.81	881.85	887.86	894.3	896.57	897.24	899.92	904.9	911.05	914.98	914.28	913.38	916.63	920.74	922.13	924.42	931.34	938.54	941.2	941.74	943.61	946.26	948.41	950.47	953.09	955.85	958.41	961.94	967.3	971.95	973.42	973.95	976.35	979.93	983.08	984.61	984.15	984.57	988.55	993.59	996.58	998.73	1001.94	1005.03	1006.64	1008.73
01-d88801aa91153b0f3dfbb6e96a1e890c-FixB	865.27	857.93	855.65	856.93	860.26	864.21	867.74	870.06	871.03	871.22	873.47	879.59	885	885.31	884.15	885.98	890.11	894.87	900.32	906.65	912.71	917.16	919.59	920.12	920.1	921.07	923.7	927.92	931.45	932.29	932.53	934.79	938.7	943.09	946.69	948.62	949.75	951.08	951.98	951.98	953.67	959.23	964.81	966.33	967.21	971.46	975.67	975.89	976.08
01-d88801aa91153b0f3dfbb6e96a1e890c-FixC	883.16	893.52	896.38	896.3	897.84	903.79	909.71	911.21	911.68	915.13	919.95	923.42	924.31	922.74	922.62	927.09	931.83	932.75	935.36	944.83	954.16	955.92	955.22	958.52	963.63	966.96	969.15	971.72	974.88	978.53	982.64	987.12	991.2	994.07	995.5	995.72	996.23	998.37	1001.04	1002.94	1005.27	1009.26	1013.06	1014.59	1015.17	1016.73	1019.44	1022.73	1024.99
01-d88801aa91153b0f3dfbb6e96a1e890c-RegA	838.17	843.06	845.91	848.22	851.49	856.42	860.51	861.52	861.89	864.68	870.86	879.83	886.81	887.7	885.79	885.38	886.69	889.04	892.37	896.4	899.17	899.31	899.85	903.62	907.36	907.83	909.42	916.38	923.42	924.69	923.94	926.2	930.15	933.2	935.05	936.37	939.35	945.43	950.63	951.11	951.01	955.07	959.83	960.94	960.88	963.06	965.54	965.91	967.04
01-d88801aa91153b0f3dfbb6e96a1e890c-RegB	817.48	826.16	828.92	829.27	830.71	835.17	838.19	835.86	833.09	835.47	841.96	849.55	854.33	853.71	851.73	852.83	855.74	858.45	862.27	868.35	873.46	874.6	875.06	878.43	882.54	884.57	885.81	888.05	890.05	890.58	892	896.56	901.49	903.5	903.29	902.85	904.7	910.27	915.2	915.16	913.75	915.58	918.93	921.01	922.46	924.49	926.33	927.12	928.4
01-d88801aa91153b0f3dfbb6e96a1e890c-RegC	865.36	868.79	870.01	870.36	871.15	873.48	877.44	882.53	886.63	888.27	890.3	895.4	901.08	904.31	905.54	906.05	906.92	908.88	911.24	913.07	913.96	914.09	915.58	920.07	924.82	927.01	928.85	932.8	936.62	937.76	938.15	940.39	944.38	949.13	953.04	955.08	957.78	963.32	967.66	966.98	966.52	971.85	977.65	977.77	977.22	981.95	986.54	984.8	982.66
01-7d3ec2a875673920337f13dbca24957d-FixA	872.68	859.29	879.89	892.3	889.18	877.82	889.75	898.29	897.68	892.18	905.75	895.35	900.41	911.97	911.41	926.91	918.34	926.86	922.19	931.89	940.53	945.57	943.66	952.59	948.86	956.39	951.41	944.97	961.91	957.29	963.25	954.11	968.06	974.27	971.46	968.72	976.28	982.09	977.45	987.81	985.47	977.46	987.9	991.47	996.47	1002.19	995.15	990.05	1008.35
01-7d3ec2a875673920337f13dbca24957d-FixB	865.22	875.64	856.89	861.19	858.31	846.62	864.46	876.63	868.77	866.11	883.03	871.17	879.14	888.12	885.03	903.42	892.85	901.84	892.88	905.68	913.61	917.99	914.98	923.11	916.44	926.7	923.07	914.95	925.74	918.9	931.01	925.84	940.93	945.8	941.43	931.81	943.94	952.18	948.83	956.8	957.23	951.26	961.45	965.8	968.97	976.02	970.24	962.89	984.04
01-7d3ec2a875673920337f13dbca24957d-FixC	880.39	855.5	895.71	905.21	903.42	890.55	906.21	917.15	908	903.17	919.29	910.12	921.48	931.36	927.12	943.83	932.86	945.96	939.65	948.11	950.49	957.68	958.11	965.83	956.97	967.72	967.4	964.1	978.11	970.57	978.09	969.86	984.56	992.72	991.76	983.26	995.09	1004.32	1001.18	1004.83	1001.42	995.47	1006.68	1009.6	1011.03	1019.04	1013.65	1003.59	1023.06
01-7d3ec2a875673920337f13dbca24957d-RegA	840	828.64	847.4	850.82	851.35	863.66	853.39	861.27	859.76	877.68	867.38	853.23	877.03	875.07	876.98	876.25	884.7	886.36	886.41	901.82	895.34	892.8	901.77	918.2	910.98	907.23	913.75	902.85	916.46	927.13	928.09	922.78	926.3	944.04	940.42	947.76	940.96	930.95	945.5	942.41	951.42	943.93	959.82	958.72	959.31	967.45	963.04	961.57	969.89
01-7d3ec2a875673920337f13dbca24957d-RegB	813.26	799.88	823.5	828.51	830.77	838.1	831.63	823.68	832.79	850.87	837.17	819.65	847.21	851.99	854.61	849.67	855.73	858.93	860.65	873.72	866.39	860	867.03	883.76	876.5	875.4	883.45	877.09	893.42	904.42	898.36	892.45	896.94	910.39	903.68	909.72	906.33	898	909.75	908.25	919.45	911.97	923.5	921.94	922.16	929.73	925.38	920.5	926.32
01-7d3ec2a875673920337f13dbca24957d-RegC	863.79	854.88	872.26	872.91	873.71	885.5	877.29	887.85	879.29	897.11	891.57	877.68	902.58	900.33	896.46	889.75	896.51	899.84	902.37	918.25	913.55	908.88	915.31	930.34	921.1	918.28	924.57	916.03	931.68	942.86	939.16	938.35	946.82	961.11	952.48	956.93	953.45	946.6	959.94	958.52	968.97	961.18	974.58	975.98	978.2	983.28	977.45	977.6	988.89
01-187895eb56048a0b42a0eac0f769dbbb-FixA	nan	nan	nan	nan	nan	nan	nan	nan	nan	nan	nan	nan	nan	nan	nan	nan	nan	nan	nan	nan	nan	nan	nan	nan	nan	nan	nan	nan	nan	nan	nan	nan	nan	nan	nan	nan	nan	nan	nan	nan	nan	nan	nan	nan	nan	nan	nan	nan	nan
01-187895eb56048a0b42a0eac0f769dbbb-FixB	nan	nan	nan	nan	nan	nan	nan	nan	nan	nan	nan	nan	nan	nan	nan	nan	nan	nan	nan	nan	nan	nan	nan	nan	nan	nan	nan	nan	nan	nan	nan	nan	nan	nan	nan	nan	nan	nan	nan	nan	nan	nan	nan	nan	nan	nan	nan	nan	nan
01-187895eb56048a0b42a0eac0f769dbbb-FixC	nan	nan	nan	nan	nan	nan	nan	nan	nan	nan	nan	nan	nan	nan	nan	nan	nan	nan	nan	nan	nan	nan	nan	nan	nan	nan	nan	nan	nan	nan	nan	nan	nan	nan	nan	nan	nan	nan	nan	nan	nan	nan	nan	nan	nan	nan	nan	nan	nan
01-187895eb56048a0b42a0eac0f769dbbb-RegA	nan	nan	nan	nan	nan	nan	nan	nan	nan	nan	nan	nan	nan	nan	nan	nan	nan	nan	nan	nan	nan	nan	nan	nan	nan	nan	nan	nan	nan	nan	nan	nan	nan	nan	nan	nan	nan	nan	nan	nan	nan	nan	nan	nan	nan	nan	nan	nan	nan
01-187895eb56048a0b42a0eac0f769dbbb-RegB	nan	nan	nan	nan	nan	nan	nan	nan	nan	nan	nan	nan	nan	nan	nan	nan	nan	nan	nan	nan	nan	nan	nan	nan	nan	nan	nan	nan	nan	nan	nan	nan	nan	nan	nan	nan	nan	nan	nan	nan	nan	nan	nan	nan	nan	nan	nan	nan	nan
01-187895eb56048a0b42a0eac0f769dbbb-RegC	nan	nan	nan	nan	nan	nan	nan	nan	nan	nan	nan	nan	nan	nan	nan	nan	nan	nan	nan	nan	nan	nan	nan	nan	nan	nan	nan	nan	nan	nan	nan	nan	nan	nan	nan	nan	nan	nan	nan	nan	nan	nan	nan	nan	nan	nan	nan	nan	nan
01-a41134949b4afaaa14bc04259480fa0b-FixA	nan	nan	nan	nan	nan	nan	nan	nan	nan	nan	nan	nan	nan	nan	nan	nan	nan	nan	nan	nan	nan	nan	nan	nan	nan	nan	nan	nan	nan	nan	nan	nan	nan	nan	nan	nan	nan	nan	nan	nan	nan	nan	nan	nan	nan	nan	nan	nan	nan
01-a41134949b4afaaa14bc04259480fa0b-FixB	nan	nan	nan	nan	nan	nan	nan	nan	nan	nan	nan	nan	nan	nan	nan	nan	nan	nan	nan	nan	nan	nan	nan	nan	nan	nan	nan	nan	nan	nan	nan	nan	nan	nan	nan	nan	nan	nan	nan	nan	nan	nan	nan	nan	nan	nan	nan	nan	nan
01-a41134949b4afaaa14bc04259480fa0b-FixC	nan	nan	nan	nan	nan	nan	nan	nan	nan	nan	nan	nan	nan	nan	nan	nan	nan	nan	nan	nan	nan	nan	nan	nan	nan	nan	nan	nan	nan	nan	nan	nan	nan	nan	nan	nan	nan	nan	nan	nan	nan	nan	nan	nan	nan	nan	nan	nan	nan
01-a41134949b4afaaa14bc04259480fa0b-RegA	nan	nan	nan	nan	nan	nan	nan	nan	nan	nan	nan	nan	nan	nan	nan	nan	nan	nan	nan	nan	nan	nan	nan	nan	nan	nan	nan	nan	nan	nan	nan	nan	nan	nan	nan	nan	nan	nan	nan	nan	nan	nan	nan	nan	nan	nan	nan	nan	nan
01-a41134949b4afaaa14bc04259480fa0b-RegB	nan	nan	nan	nan	nan	nan	nan	nan	nan	nan	nan	nan	nan	nan	nan	nan	nan	nan	nan	nan	nan	nan	nan	nan	nan	nan	nan	nan	nan	nan	nan	nan	nan	nan	nan	nan	nan	nan	nan	nan	nan	nan	nan	nan	nan	nan	nan	nan	nan
01-a41134949b4afaaa14bc04259480fa0b-RegC	nan	nan	nan	nan	nan	nan	nan	nan	nan	nan	nan	nan	nan	nan	nan	nan	nan	nan	nan	nan	nan	nan	nan	nan	nan	nan	nan	nan	nan	nan	nan	nan	nan	nan	nan	nan	nan	nan	nan	nan	nan	nan	nan	nan	nan	nan	nan	nan	nan
01-b364d57a246c60000b8fe65c097f7950-FixA	nan	nan	nan	nan	nan	nan	nan	nan	nan	nan	nan	nan	nan	nan	nan	nan	nan	nan	nan	nan	nan	nan	nan	nan	nan	nan	nan	nan	nan	nan	nan	nan	nan	nan	nan	nan	nan	nan	nan	nan	nan	nan	nan	nan	nan	nan	nan	nan	nan
01-b364d57a246c60000b8fe65c097f7950-FixB	nan	nan	nan	nan	nan	nan	nan	nan	nan	nan	nan	nan	nan	nan	nan	nan	nan	nan	nan	nan	nan	nan	nan	nan	nan	nan	nan	nan	nan	nan	nan	nan	nan	nan	nan	nan	nan	nan	nan	nan	nan	nan	nan	nan	nan	nan	nan	nan	nan
01-b364d57a246c60000b8fe65c097f7950-FixC	nan	nan	nan	nan	nan	nan	nan	nan	nan	nan	nan	nan	nan	nan	nan	nan	nan	nan	nan	nan	nan	nan	nan	nan	nan	nan	nan	nan	nan	nan	nan	nan	nan	nan	nan	nan	nan	nan	nan	nan	nan	nan	nan	nan	nan	nan	nan	nan	nan
01-b364d57a246c60000b8fe65c097f7950-RegA	nan	nan	nan	nan	nan	nan	nan	nan	nan	nan	nan	nan	nan	nan	nan	nan	nan	nan	nan	nan	nan	nan	nan	nan	nan	nan	nan	nan	nan	nan	nan	nan	nan	nan	nan	nan	nan	nan	nan	nan	nan	nan	nan	nan	nan	nan	nan	nan	nan
01-b364d57a246c60000b8fe65c097f7950-RegB	nan	nan	nan	nan	nan	nan	nan	nan	nan	nan	nan	nan	nan	nan	nan	nan	nan	nan	nan	nan	nan	nan	nan	nan	nan	nan	nan	nan	nan	nan	nan	nan	nan	nan	nan	nan	nan	nan	nan	nan	nan	nan	nan	nan	nan	nan	nan	nan	nan
01-b364d57a246c60000b8fe65c097f7950-RegC	nan	nan	nan	nan	nan	nan	nan	nan	nan	nan	nan	nan	nan	nan	nan	nan	nan	nan	nan	nan	nan	nan	nan	nan	nan	nan	nan	nan	nan	nan	nan	nan	nan	nan	nan	nan	nan	nan	nan	nan	nan	nan	nan	nan	nan	nan	nan	nan	nan
01-d1caf2f33ebc9081c14cec776df67c33-FixA	nan	nan	nan	nan	nan	nan	nan	nan	nan	nan	nan	nan	nan	nan	nan	nan	nan	nan	nan	nan	nan	nan	nan	nan	nan	nan	nan	nan	nan	nan	nan	nan	nan	nan	nan	nan	nan	nan	nan	nan	nan	nan	nan	nan	nan	nan	nan	nan	nan
01-d1caf2f33ebc9081c14cec776df67c33-FixB	nan	nan	nan	nan	nan	nan	nan	nan	nan	nan	nan	nan	nan	nan	nan	nan	nan	nan	nan	nan	nan	nan	nan	nan	nan	nan	nan	nan	nan	nan	nan	nan	nan	nan	nan	nan	nan	nan	nan	nan	nan	nan	nan	nan	nan	nan	nan	nan	nan
01-d1caf2f33ebc9081c14cec776df67c33-FixC	nan	nan	nan	nan	nan	nan	nan	nan	nan	nan	nan	nan	nan	nan	nan	nan	nan	nan	nan	nan	nan	nan	nan	nan	nan	nan	nan	nan	nan	nan	nan	nan	nan	nan	nan	nan	nan	nan	nan	nan	nan	nan	nan	nan	nan	nan	nan	nan	nan
01-d1caf2f33ebc9081c14cec776df67c33-RegA	nan	nan	nan	nan	nan	nan	nan	nan	nan	nan	nan	nan	nan	nan	nan	nan	nan	nan	nan	nan	nan	nan	nan	nan	nan	nan	nan	nan	nan	nan	nan	nan	nan	nan	nan	nan	nan	nan	nan	nan	nan	nan	nan	nan	nan	nan	nan	nan	nan
01-d1caf2f33ebc9081c14cec776df67c33-RegB	nan	nan	nan	nan	nan	nan	nan	nan	nan	nan	nan	nan	nan	nan	nan	nan	nan	nan	nan	nan	nan	nan	nan	nan	nan	nan	nan	nan	nan	nan	nan	nan	nan	nan	nan	nan	nan	nan	nan	nan	nan	nan	nan	nan	nan	nan	nan	nan	nan
01-d1caf2f33ebc9081c14cec776df67c33-RegC	nan	nan	nan	nan	nan	nan	nan	nan	nan	nan	nan	nan	nan	nan	nan	nan	nan	nan	nan	nan	nan	nan	nan	nan	nan	nan	nan	nan	nan	nan	nan	nan	nan	nan	nan	nan	nan	nan	nan	nan	nan	nan	nan	nan	nan	nan	nan	nan	nan
01-6ca77fdca742c83dc3556ff2362a6790-FixA	nan	nan	nan	nan	nan	nan	nan	nan	nan	nan	nan	nan	nan	nan	nan	nan	nan	nan	nan	nan	nan	nan	nan	nan	nan	nan	nan	nan	nan	nan	nan	nan	nan	nan	nan	nan	nan	nan	nan	nan	nan	nan	nan	nan	nan	nan	nan	nan	nan
01-6ca77fdca742c83dc3556ff2362a6790-FixB	nan	nan	nan	nan	nan	nan	nan	nan	nan	nan	nan	nan	nan	nan	nan	nan	nan	nan	nan	nan	nan	nan	nan	nan	nan	nan	nan	nan	nan	nan	nan	nan	nan	nan	nan	nan	nan	nan	nan	nan	nan	nan	nan	nan	nan	nan	nan	nan	nan
01-6ca77fdca742c83dc3556ff2362a6790-FixC	nan	nan	nan	nan	nan	nan	nan	nan	nan	nan	nan	nan	nan	nan	nan	nan	nan	nan	nan	nan	nan	nan	nan	nan	nan	nan	nan	nan	nan	nan	nan	nan	nan	nan	nan	nan	nan	nan	nan	nan	nan	nan	nan	nan	nan	nan	nan	nan	nan
01-6ca77fdca742c83dc3556ff2362a6790-RegA	nan	nan	nan	nan	nan	nan	nan	nan	nan	nan	nan	nan	nan	nan	nan	nan	nan	nan	nan	nan	nan	nan	nan	nan	nan	nan	nan	nan	nan	nan	nan	nan	nan	nan	nan	nan	nan	nan	nan	nan	nan	nan	nan	nan	nan	nan	nan	nan	nan
01-6ca77fdca742c83dc3556ff2362a6790-RegB	nan	nan	nan	nan	nan	nan	nan	nan	nan	nan	nan	nan	nan	nan	nan	nan	nan	nan	nan	nan	nan	nan	nan	nan	nan	nan	nan	nan	nan	nan	nan	nan	nan	nan	nan	nan	nan	nan	nan	nan	nan	nan	nan	nan	nan	nan	nan	nan	nan
01-6ca77fdca742c83dc3556ff2362a6790-RegC	nan	nan	nan	nan	nan	nan	nan	nan	nan	nan	nan	nan	nan	nan	nan	nan	nan	nan	nan	nan	nan	nan	nan	nan	nan	nan	nan	nan	nan	nan	nan	nan	nan	nan	nan	nan	nan	nan	nan	nan	nan	nan	nan	nan	nan	nan	nan	nan	nan
01-33e2f5ba7ca1eaf6cd2db2373a446657-FixA	nan	nan	nan	nan	nan	nan	nan	nan	nan	nan	nan	nan	nan	nan	nan	nan	nan	nan	nan	nan	nan	nan	nan	nan	nan	nan	nan	nan	nan	nan	nan	nan	nan	nan	nan	nan	nan	nan	nan	nan	nan	nan	nan	nan	nan	nan	nan	nan	nan
01-33e2f5ba7ca1eaf6cd2db2373a446657-FixB	nan	nan	nan	nan	nan	nan	nan	nan	nan	nan	nan	nan	nan	nan	nan	nan	nan	nan	nan	nan	nan	nan	nan	nan	nan	nan	nan	nan	nan	nan	nan	nan	nan	nan	nan	nan	nan	nan	nan	nan	nan	nan	nan	nan	nan	nan	nan	nan	nan
01-33e2f5ba7ca1eaf6cd2db2373a446657-FixC	nan	nan	nan	nan	nan	nan	nan	nan	nan	nan	nan	nan	nan	nan	nan	nan	nan	nan	nan	nan	nan	nan	nan	nan	nan	nan	nan	nan	nan	nan	nan	nan	nan	nan	nan	nan	nan	nan	nan	nan	nan	nan	nan	nan	nan	nan	nan	nan	nan
01-33e2f5ba7ca1eaf6cd2db2373a446657-RegA	nan	nan	nan	nan	nan	nan	nan	nan	nan	nan	nan	nan	nan	nan	nan	nan	nan	nan	nan	nan	nan	nan	nan	nan	nan	nan	nan	nan	nan	nan	nan	nan	nan	nan	nan	nan	nan	nan	nan	nan	nan	nan	nan	nan	nan	nan	nan	nan	nan
01-33e2f5ba7ca1eaf6cd2db2373a446657-RegB	nan	nan	nan	nan	nan	nan	nan	nan	nan	nan	nan	nan	nan	nan	nan	nan	nan	nan	nan	nan	nan	nan	nan	nan	nan	nan	nan	nan	nan	nan	nan	nan	nan	nan	nan	nan	nan	nan	nan	nan	nan	nan	nan	nan	nan	nan	nan	nan	nan
01-33e2f5ba7ca1eaf6cd2db2373a446657-RegC	nan	nan	nan	nan	nan	nan	nan	nan	nan	nan	nan	nan	nan	nan	nan	nan	nan	nan	nan	nan	nan	nan	nan	nan	nan	nan	nan	nan	nan	nan	nan	nan	nan	nan	nan	nan	nan	nan	nan	nan	nan	nan	nan	nan	nan	nan	nan	nan	nan
01-2b4976ef8e1e93cc1253ef15993fff8e-FixA	nan	nan	nan	nan	nan	nan	nan	nan	nan	nan	nan	nan	nan	nan	nan	nan	nan	nan	nan	nan	nan	nan	nan	nan	nan	nan	nan	nan	nan	nan	nan	nan	nan	nan	nan	nan	nan	nan	nan	nan	nan	nan	nan	nan	nan	nan	nan	nan	nan
01-2b4976ef8e1e93cc1253ef15993fff8e-FixB	nan	nan	nan	nan	nan	nan	nan	nan	nan	nan	nan	nan	nan	nan	nan	nan	nan	nan	nan	nan	nan	nan	nan	nan	nan	nan	nan	nan	nan	nan	nan	nan	nan	nan	nan	nan	nan	nan	nan	nan	nan	nan	nan	nan	nan	nan	nan	nan	nan
01-2b4976ef8e1e93cc1253ef15993fff8e-FixC	nan	nan	nan	nan	nan	nan	nan	nan	nan	nan	nan	nan	nan	nan	nan	nan	nan	nan	nan	nan	nan	nan	nan	nan	nan	nan	nan	nan	nan	nan	nan	nan	nan	nan	nan	nan	nan	nan	nan	nan	nan	nan	nan	nan	nan	nan	nan	nan	nan
01-2b4976ef8e1e93cc1253ef15993fff8e-RegA	nan	nan	nan	nan	nan	nan	nan	nan	nan	nan	nan	nan	nan	nan	nan	nan	nan	nan	nan	nan	nan	nan	nan	nan	nan	nan	nan	nan	nan	nan	nan	nan	nan	nan	nan	nan	nan	nan	nan	nan	nan	nan	nan	nan	nan	nan	nan	nan	nan
01-2b4976ef8e1e93cc1253ef15993fff8e-RegB	nan	nan	nan	nan	nan	nan	nan	nan	nan	nan	nan	nan	nan	nan	nan	nan	nan	nan	nan	nan	nan	nan	nan	nan	nan	nan	nan	nan	nan	nan	nan	nan	nan	nan	nan	nan	nan	nan	nan	nan	nan	nan	nan	nan	nan	nan	nan	nan	nan
01-2b4976ef8e1e93cc1253ef15993fff8e-RegC	nan	nan	nan	nan	nan	nan	nan	nan	nan	nan	nan	nan	nan	nan	nan	nan	nan	nan	nan	nan	nan	nan	nan	nan	nan	nan	nan	nan	nan	nan	nan	nan	nan	nan	nan	nan	nan	nan	nan	nan	nan	nan	nan	nan	nan	nan	nan	nan	nan
01-9b927cee8bd34bda02f6e48a2e9102ed-FixA	nan	nan	nan	nan	nan	nan	nan	nan	nan	nan	nan	nan	nan	nan	nan	nan	nan	nan	nan	nan	nan	nan	nan	nan	nan	nan	nan	nan	nan	nan	nan	nan	nan	nan	nan	nan	nan	nan	nan	nan	nan	nan	nan	nan	nan	nan	nan	nan	nan
01-9b927cee8bd34bda02f6e48a2e9102ed-FixB	nan	nan	nan	nan	nan	nan	nan	nan	nan	nan	nan	nan	nan	nan	nan	nan	nan	nan	nan	nan	nan	nan	nan	nan	nan	nan	nan	nan	nan	nan	nan	nan	nan	nan	nan	nan	nan	nan	nan	nan	nan	nan	nan	nan	nan	nan	nan	nan	nan
01-9b927cee8bd34bda02f6e48a2e9102ed-FixC	nan	nan	nan	nan	nan	nan	nan	nan	nan	nan	nan	nan	nan	nan	nan	nan	nan	nan	nan	nan	nan	nan	nan	nan	nan	nan	nan	nan	nan	nan	nan	nan	nan	nan	nan	nan	nan	nan	nan	nan	nan	nan	nan	nan	nan	nan	nan	nan	nan
01-9b927cee8bd34bda02f6e48a2e9102ed-RegA	nan	nan	nan	nan	nan	nan	nan	nan	nan	nan	nan	nan	nan	nan	nan	nan	nan	nan	nan	nan	nan	nan	nan	nan	nan	nan	nan	nan	nan	nan	nan	nan	nan	nan	nan	nan	nan	nan	nan	nan	nan	nan	nan	nan	nan	nan	nan	nan	nan
01-9b927cee8bd34bda02f6e48a2e9102ed-RegB	nan	nan	nan	nan	nan	nan	nan	nan	nan	nan	nan	nan	nan	nan	nan	nan	nan	nan	nan	nan	nan	nan	nan	nan	nan	nan	nan	nan	nan	nan	nan	nan	nan	nan	nan	nan	nan	nan	nan	nan	nan	nan	nan	nan	nan	nan	nan	nan	nan
01-9b927cee8bd34bda02f6e48a2e9102ed-RegC	nan	nan	nan	nan	nan	nan	nan	nan	nan	nan	nan	nan	nan	nan	nan	nan	nan	nan	nan	nan	nan	nan	nan	nan	nan	nan	nan	nan	nan	nan	nan	nan	nan	nan	nan	nan	nan	nan	nan	nan	nan	nan	nan	nan	nan	nan	nan	nan	nan
01-7cb4805f65b89ec73beb78c46635ea68-FixA	nan	nan	nan	nan	nan	nan	nan	nan	nan	nan	nan	nan	nan	nan	nan	nan	nan	nan	nan	nan	nan	nan	nan	nan	nan	nan	nan	nan	nan	nan	nan	nan	nan	nan	nan	nan	nan	nan	nan	nan	nan	nan	nan	nan	nan	nan	nan	nan	nan
01-7cb4805f65b89ec73beb78c46635ea68-FixB	nan	nan	nan	nan	nan	nan	nan	nan	nan	nan	nan	nan	nan	nan	nan	nan	nan	nan	nan	nan	nan	nan	nan	nan	nan	nan	nan	nan	nan	nan	nan	nan	nan	nan	nan	nan	nan	nan	nan	nan	nan	nan	nan	nan	nan	nan	nan	nan	nan
01-7cb4805f65b89ec73beb78c46635ea68-FixC	nan	nan	nan	nan	nan	nan	nan	nan	nan	nan	nan	nan	nan	nan	nan	nan	nan	nan	nan	nan	nan	nan	nan	nan	nan	nan	nan	nan	nan	nan	nan	nan	nan	nan	nan	nan	nan	nan	nan	nan	nan	nan	nan	nan	nan	nan	nan	nan	nan
01-7cb4805f65b89ec73beb78c46635ea68-RegA	nan	nan	nan	nan	nan	nan	nan	nan	nan	nan	nan	nan	nan	nan	nan	nan	nan	nan	nan	nan	nan	nan	nan	nan	nan	nan	nan	nan	nan	nan	nan	nan	nan	nan	nan	nan	nan	nan	nan	nan	nan	nan	nan	nan	nan	nan	nan	nan	nan
01-7cb4805f65b89ec73beb78c46635ea68-RegB	nan	nan	nan	nan	nan	nan	nan	nan	nan	nan	nan	nan	nan	nan	nan	nan	nan	nan	nan	nan	nan	nan	nan	nan	nan	nan	nan	nan	nan	nan	nan	nan	nan	nan	nan	nan	nan	nan	nan	nan	nan	nan	nan	nan	nan	nan	nan	nan	nan
01-7cb4805f65b89ec73beb78c46635ea68-RegC	nan	nan	nan	nan	nan	nan	nan	nan	nan	nan	nan	nan	nan	nan	nan	nan	nan	nan	nan	nan	nan	nan	nan	nan	nan	nan	nan	nan	nan	nan	nan	nan	nan	nan	nan	nan	nan	nan	nan	nan	nan	nan	nan	nan	nan	nan	nan	nan	nan
01-b21d5f64136e4e28b2a984ecc9d42f9a-FixA	nan	nan	nan	nan	nan	nan	nan	nan	nan	nan	nan	nan	nan	nan	nan	nan	nan	nan	nan	nan	nan	nan	nan	nan	nan	nan	nan	nan	nan	nan	nan	nan	nan	nan	nan	nan	nan	nan	nan	nan	nan	nan	nan	nan	nan	nan	nan	nan	nan
01-b21d5f64136e4e28b2a984ecc9d42f9a-FixB	nan	nan	nan	nan	nan	nan	nan	nan	nan	nan	nan	nan	nan	nan	nan	nan	nan	nan	nan	nan	nan	nan	nan	nan	nan	nan	nan	nan	nan	nan	nan	nan	nan	nan	nan	nan	nan	nan	nan	nan	nan	nan	nan	nan	nan	nan	nan	nan	nan
01-b21d5f64136e4e28b2a984ecc9d42f9a-FixC	nan	nan	nan	nan	nan	nan	nan	nan	nan	nan	nan	nan	nan	nan	nan	nan	nan	nan	nan	nan	nan	nan	nan	nan	nan	nan	nan	nan	nan	nan	nan	nan	nan	nan	nan	nan	nan	nan	nan	nan	nan	nan	nan	nan	nan	nan	nan	nan	nan
01-b21d5f64136e4e28b2a984ecc9d42f9a-RegA	nan	nan	nan	nan	nan	nan	nan	nan	nan	nan	nan	nan	nan	nan	nan	nan	nan	nan	nan	nan	nan	nan	nan	nan	nan	nan	nan	nan	nan	nan	nan	nan	nan	nan	nan	nan	nan	nan	nan	nan	nan	nan	nan	nan	nan	nan	nan	nan	nan
01-b21d5f64136e4e28b2a984ecc9d42f9a-RegB	nan	nan	nan	nan	nan	nan	nan	nan	nan	nan	nan	nan	nan	nan	nan	nan	nan	nan	nan	nan	nan	nan	nan	nan	nan	nan	nan	nan	nan	nan	nan	nan	nan	nan	nan	nan	nan	nan	nan	nan	nan	nan	nan	nan	nan	nan	nan	nan	nan
01-b21d5f64136e4e28b2a984ecc9d42f9a-RegC	nan	nan	nan	nan	nan	nan	nan	nan	nan	nan	nan	nan	nan	nan	nan	nan	nan	nan	nan	nan	nan	nan	nan	nan	nan	nan	nan	nan	nan	nan	nan	nan	nan	nan	nan	nan	nan	nan	nan	nan	nan	nan	nan	nan	nan	nan	nan	nan	nan
01-55ef83682998723a355a669b8bb122b2-FixA	nan	nan	nan	nan	nan	nan	nan	nan	nan	nan	nan	nan	nan	nan	nan	nan	nan	nan	nan	nan	nan	nan	nan	nan	nan	nan	nan	nan	nan	nan	nan	nan	nan	nan	nan	nan	nan	nan	nan	nan	nan	nan	nan	nan	nan	nan	nan	nan	nan
01-55ef83682998723a355a669b8bb122b2-FixB	nan	nan	nan	nan	nan	nan	nan	nan	nan	nan	nan	nan	nan	nan	nan	nan	nan	nan	nan	nan	nan	nan	nan	nan	nan	nan	nan	nan	nan	nan	nan	nan	nan	nan	nan	nan	nan	nan	nan	nan	nan	nan	nan	nan	nan	nan	nan	nan	nan
01-55ef83682998723a355a669b8bb122b2-FixC	nan	nan	nan	nan	nan	nan	nan	nan	nan	nan	nan	nan	nan	nan	nan	nan	nan	nan	nan	nan	nan	nan	nan	nan	nan	nan	nan	nan	nan	nan	nan	nan	nan	nan	nan	nan	nan	nan	nan	nan	nan	nan	nan	nan	nan	nan	nan	nan	nan
01-55ef83682998723a355a669b8bb122b2-RegA	nan	nan	nan	nan	nan	nan	nan	nan	nan	nan	nan	nan	nan	nan	nan	nan	nan	nan	nan	nan	nan	nan	nan	nan	nan	nan	nan	nan	nan	nan	nan	nan	nan	nan	nan	nan	nan	nan	nan	nan	nan	nan	nan	nan	nan	nan	nan	nan	nan
01-55ef83682998723a355a669b8bb122b2-RegB	nan	nan	nan	nan	nan	nan	nan	nan	nan	nan	nan	nan	nan	nan	nan	nan	nan	nan	nan	nan	nan	nan	nan	nan	nan	nan	nan	nan	nan	nan	nan	nan	nan	nan	nan	nan	nan	nan	nan	nan	nan	nan	nan	nan	nan	nan	nan	nan	nan
01-55ef83682998723a355a669b8bb122b2-RegC	nan	nan	nan	nan	nan	nan	nan	nan	nan	nan	nan	nan	nan	nan	nan	nan	nan	nan	nan	nan	nan	nan	nan	nan	nan	nan	nan	nan	nan	nan	nan	nan	nan	nan	nan	nan	nan	nan	nan	nan	nan	nan	nan	nan	nan	nan	nan	nan	nan
01-e466f2f05069ade3ffc783f8031088f8-FixA	nan	nan	nan	nan	nan	nan	nan	nan	nan	nan	nan	nan	nan	nan	nan	nan	nan	nan	nan	nan	nan	nan	nan	nan	nan	nan	nan	nan	nan	nan	nan	nan	nan	nan	nan	nan	nan	nan	nan	nan	nan	nan	nan	nan	nan	nan	nan	nan	nan
01-e466f2f05069ade3ffc783f8031088f8-FixB	nan	nan	nan	nan	nan	nan	nan	nan	nan	nan	nan	nan	nan	nan	nan	nan	nan	nan	nan	nan	nan	nan	nan	nan	nan	nan	nan	nan	nan	nan	nan	nan	nan	nan	nan	nan	nan	nan	nan	nan	nan	nan	nan	nan	nan	nan	nan	nan	nan
01-e466f2f05069ade3ffc783f8031088f8-FixC	nan	nan	nan	nan	nan	nan	nan	nan	nan	nan	nan	nan	nan	nan	nan	nan	nan	nan	nan	nan	nan	nan	nan	nan	nan	nan	nan	nan	nan	nan	nan	nan	nan	nan	nan	nan	nan	nan	nan	nan	nan	nan	nan	nan	nan	nan	nan	nan	nan
01-e466f2f05069ade3ffc783f8031088f8-RegA	nan	nan	nan	nan	nan	nan	nan	nan	nan	nan	nan	nan	nan	nan	nan	nan	nan	nan	nan	nan	nan	nan	nan	nan	nan	nan	nan	nan	nan	nan	nan	nan	nan	nan	nan	nan	nan	nan	nan	nan	nan	nan	nan	nan	nan	nan	nan	nan	nan
01-e466f2f05069ade3ffc783f8031088f8-RegB	nan	nan	nan	nan	nan	nan	nan	nan	nan	nan	nan	nan	nan	nan	nan	nan	nan	nan	nan	nan	nan	nan	nan	nan	nan	nan	nan	nan	nan	nan	nan	nan	nan	nan	nan	nan	nan	nan	nan	nan	nan	nan	nan	nan	nan	nan	nan	nan	nan
01-e466f2f05069ade3ffc783f8031088f8-RegC	nan	nan	nan	nan	nan	nan	nan	nan	nan	nan	nan	nan	nan	nan	nan	nan	nan	nan	nan	nan	nan	nan	nan	nan	nan	nan	nan	nan	nan	nan	nan	nan	nan	nan	nan	nan	nan	nan	nan	nan	nan	nan	nan	nan	nan	nan	nan	nan	nan
01-7dc8d8816f2afbebf8069c1b8e736e35-FixA	nan	nan	nan	nan	nan	nan	nan	nan	nan	nan	nan	nan	nan	nan	nan	nan	nan	nan	nan	nan	nan	nan	nan	nan	nan	nan	nan	nan	nan	nan	nan	nan	nan	nan	nan	nan	nan	nan	nan	nan	nan	nan	nan	nan	nan	nan	nan	nan	nan
01-7dc8d8816f2afbebf8069c1b8e736e35-FixB	nan	nan	nan	nan	nan	nan	nan	nan	nan	nan	nan	nan	nan	nan	nan	nan	nan	nan	nan	nan	nan	nan	nan	nan	nan	nan	nan	nan	nan	nan	nan	nan	nan	nan	nan	nan	nan	nan	nan	nan	nan	nan	nan	nan	nan	nan	nan	nan	nan
01-7dc8d8816f2afbebf8069c1b8e736e35-FixC	nan	nan	nan	nan	nan	nan	nan	nan	nan	nan	nan	nan	nan	nan	nan	nan	nan	nan	nan	nan	nan	nan	nan	nan	nan	nan	nan	nan	nan	nan	nan	nan	nan	nan	nan	nan	nan	nan	nan	nan	nan	nan	nan	nan	nan	nan	nan	nan	nan
01-7dc8d8816f2afbebf8069c1b8e736e35-RegA	nan	nan	nan	nan	nan	nan	nan	nan	nan	nan	nan	nan	nan	nan	nan	nan	nan	nan	nan	nan	nan	nan	nan	nan	nan	nan	nan	nan	nan	nan	nan	nan	nan	nan	nan	nan	nan	nan	nan	nan	nan	nan	nan	nan	nan	nan	nan	nan	nan
01-7dc8d8816f2afbebf8069c1b8e736e35-RegB	nan	nan	nan	nan	nan	nan	nan	nan	nan	nan	nan	nan	nan	nan	nan	nan	nan	nan	nan	nan	nan	nan	nan	nan	nan	nan	nan	nan	nan	nan	nan	nan	nan	nan	nan	nan	nan	nan	nan	nan	nan	nan	nan	nan	nan	nan	nan	nan	nan
01-7dc8d8816f2afbebf8069c1b8e736e35-RegC	nan	nan	nan	nan	nan	nan	nan	nan	nan	nan	nan	nan	nan	nan	nan	nan	nan	nan	nan	nan	nan	nan	nan	nan	nan	nan	nan	nan	nan	nan	nan	nan	nan	nan	nan	nan	nan	nan	nan	nan	nan	nan	nan	nan	nan	nan	nan	nan	nan
01-ac312c385f4bc45d2747ec4ad26abe04-FixA	nan	nan	nan	nan	nan	nan	nan	nan	nan	nan	nan	nan	nan	nan	nan	nan	nan	nan	nan	nan	nan	nan	nan	nan	nan	nan	nan	nan	nan	nan	nan	nan	nan	nan	nan	nan	nan	nan	nan	nan	nan	nan	nan	nan	nan	nan	nan	nan	nan
01-ac312c385f4bc45d2747ec4ad26abe04-FixB	nan	nan	nan	nan	nan	nan	nan	nan	nan	nan	nan	nan	nan	nan	nan	nan	nan	nan	nan	nan	nan	nan	nan	nan	nan	nan	nan	nan	nan	nan	nan	nan	nan	nan	nan	nan	nan	nan	nan	nan	nan	nan	nan	nan	nan	nan	nan	nan	nan
01-ac312c385f4bc45d2747ec4ad26abe04-FixC	nan	nan	nan	nan	nan	nan	nan	nan	nan	nan	nan	nan	nan	nan	nan	nan	nan	nan	nan	nan	nan	nan	nan	nan	nan	nan	nan	nan	nan	nan	nan	nan	nan	nan	nan	nan	nan	nan	nan	nan	nan	nan	nan	nan	nan	nan	nan	nan	nan
01-ac312c385f4bc45d2747ec4ad26abe04-RegA	nan	nan	nan	nan	nan	nan	nan	nan	nan	nan	nan	nan	nan	nan	nan	nan	nan	nan	nan	nan	nan	nan	nan	nan	nan	nan	nan	nan	nan	nan	nan	nan	nan	nan	nan	nan	nan	nan	nan	nan	nan	nan	nan	nan	nan	nan	nan	nan	nan
01-ac312c385f4bc45d2747ec4ad26abe04-RegB	nan	nan	nan	nan	nan	nan	nan	nan	nan	nan	nan	nan	nan	nan	nan	nan	nan	nan	nan	nan	nan	nan	nan	nan	nan	nan	nan	nan	nan	nan	nan	nan	nan	nan	nan	nan	nan	nan	nan	nan	nan	nan	nan	nan	nan	nan	nan	nan	nan
01-ac312c385f4bc45d2747ec4ad26abe04-RegC	nan	nan	nan	nan	nan	nan	nan	nan	nan	nan	nan	nan	nan	nan	nan	nan	nan	nan	nan	nan	nan	nan	nan	nan	nan	nan	nan	nan	nan	nan	nan	nan	nan	nan	nan	nan	nan	nan	nan	nan	nan	nan	nan	nan	nan	nan	nan	nan	nan
01-d07fa3e9d1e033687b2d5bf552a7cc54-FixA	nan	nan	nan	nan	nan	nan	nan	nan	nan	nan	nan	nan	nan	nan	nan	nan	nan	nan	nan	nan	nan	nan	nan	nan	nan	nan	nan	nan	nan	nan	nan	nan	nan	nan	nan	nan	nan	nan	nan	nan	nan	nan	nan	nan	nan	nan	nan	nan	nan
01-d07fa3e9d1e033687b2d5bf552a7cc54-FixB	nan	nan	nan	nan	nan	nan	nan	nan	nan	nan	nan	nan	nan	nan	nan	nan	nan	nan	nan	nan	nan	nan	nan	nan	nan	nan	nan	nan	nan	nan	nan	nan	nan	nan	nan	nan	nan	nan	nan	nan	nan	nan	nan	nan	nan	nan	nan	nan	nan
01-d07fa3e9d1e033687b2d5bf552a7cc54-FixC	nan	nan	nan	nan	nan	nan	nan	nan	nan	nan	nan	nan	nan	nan	nan	nan	nan	nan	nan	nan	nan	nan	nan	nan	nan	nan	nan	nan	nan	nan	nan	nan	nan	nan	nan	nan	nan	nan	nan	nan	nan	nan	nan	nan	nan	nan	nan	nan	nan
01-d07fa3e9d1e033687b2d5bf552a7cc54-RegA	nan	nan	nan	nan	nan	nan	nan	nan	nan	nan	nan	nan	nan	nan	nan	nan	nan	nan	nan	nan	nan	nan	nan	nan	nan	nan	nan	nan	nan	nan	nan	nan	nan	nan	nan	nan	nan	nan	nan	nan	nan	nan	nan	nan	nan	nan	nan	nan	nan
01-d07fa3e9d1e033687b2d5bf552a7cc54-RegB	nan	nan	nan	nan	nan	nan	nan	nan	nan	nan	nan	nan	nan	nan	nan	nan	nan	nan	nan	nan	nan	nan	nan	nan	nan	nan	nan	nan	nan	nan	nan	nan	nan	nan	nan	nan	nan	nan	nan	nan	nan	nan	nan	nan	nan	nan	nan	nan	nan
01-d07fa3e9d1e033687b2d5bf552a7cc54-RegC	nan	nan	nan	nan	nan	nan	nan	nan	nan	nan	nan	nan	nan	nan	nan	nan	nan	nan	nan	nan	nan	nan	nan	nan	nan	nan	nan	nan	nan	nan	nan	nan	nan	nan	nan	nan	nan	nan	nan	nan	nan	nan	nan	nan	nan	nan	nan	nan	nan
01-5a454a4c569343dfbcf8d80ed5390f5e-FixA	968.48	951.11	945.13	946.11	949.58	952.1	954.38	957.63	960.89	963.13	965.3	968.54	972.34	975.95	979.13	981.84	984.29	986.65	988.84	990.79	992.72	995.03	998.48	1003.3	1007.07	1007.68	1007.57	1009.56	1012.42	1014.4	1016.15	1018.69	1021.52	1024.04	1026.85	1030.58	1034.33	1037.1	1039.48	1042.24	1044.85	1046.71	1048.84	1052.34	1056.54	1060.3	1062.92	1064.2	1065.83
01-5a454a4c569343dfbcf8d80ed5390f5e-FixB	966.18	946.8	942.21	946.09	952.13	955.51	957.38	959.83	962.45	964.52	966.75	970	974.39	979.68	984.97	989.45	993.45	997.17	999.2	998.58	998.17	1000.75	1004.32	1006.39	1007.87	1010.23	1013.22	1016.28	1019.4	1022.74	1026.45	1030.52	1034.22	1036.91	1039.18	1041.71	1043.98	1045.52	1047.65	1051.57	1055.52	1057.62	1059.4	1062.61	1065.42	1065.86	1066.34	1069.61	1073.87
01-5a454a4c569343dfbcf8d80ed5390f5e-FixC	968.84	949.92	942.96	943.45	946.9	949.71	951.86	954.03	955.96	957.55	960.31	965.32	969.91	971.63	972.85	976.29	980.45	983.32	985.32	987.32	989.46	991.67	993.71	995.37	996.6	997.55	999.14	1002.24	1006.43	1010.85	1013.9	1014.64	1015.72	1019.71	1024.13	1026.03	1026.87	1028.94	1032.46	1036.89	1040.77	1042.92	1044.92	1048.58	1052.95	1056.64	1060	1063.6	1066.6
01-5a454a4c569343dfbcf8d80ed5390f5e-RegA	943.87	946.51	950.62	955.11	958.9	961.38	963.95	967.89	971.81	974.18	975.55	976.92	978.68	980.95	983.35	985.35	986.45	986.59	987.41	990.39	994.21	997.14	998.78	999.34	1000.1	1002.16	1004.46	1005.91	1008	1012.16	1016.59	1019.26	1021.34	1024.29	1027.02	1028.27	1029.43	1032.03	1034.75	1035.9	1036.04	1036.29	1037.45	1039.99	1043.17	1046.11	1048.68	1051.03	1053.44
01-5a454a4c569343dfbcf8d80ed5390f5e-RegB	919.21	933.2	934.15	929.27	925.75	928.74	934.95	939.75	941.58	940.53	940.17	943.43	947.03	947.61	948.4	952.81	957.7	959.55	960.32	962.61	965.25	966.73	968.36	971.45	974.2	974.82	975.55	978.82	983.08	986.3	989.28	993.07	996.36	997.78	998.74	1001.01	1004.2	1007.3	1009.39	1009.91	1010.18	1011.62	1013.76	1015.89	1018.64	1022.61	1026.12	1027.52	1028.61
01-5a454a4c569343dfbcf8d80ed5390f5e-RegC	952.75	956.6	962.26	968.21	972.88	975.28	976.64	978.29	979.51	979.63	980.18	982.58	985.32	986.72	987.77	989.77	992.57	995.63	998.48	1000.75	1002.35	1003.32	1004.04	1004.87	1005.75	1006.6	1007.74	1009.35	1010.83	1011.74	1013.8	1018.39	1023.08	1025.18	1025.92	1027.25	1029.42	1032.09	1034.55	1036.2	1037.33	1038.45	1039.98	1042.3	1045.84	1050.63	1054.69	1056.21	1057.18
01-59b37b2d267db3801443b3e9ed2788c1-FixA	966.84	952.55	947.66	948.52	951.41	953.51	955.43	958.16	960.78	962.49	965.08	970.06	975.06	977.65	979.33	981.92	984.29	985.26	986.88	991.19	996.63	1000.95	1003.15	1003.12	1003.39	1006.17	1009.38	1010.55	1010.86	1012.2	1015.35	1020.26	1024.6	1026.37	1027.77	1031.25	1034.94	1036.47	1036.92	1038.14	1040.81	1044.98	1048.99	1051.32	1053.28	1056.47	1059.95	1062.56	1065.77
01-59b37b2d267db3801443b3e9ed2788c1-FixB	969.06	952.76	947.44	948.8	952.52	955.34	958.23	962.42	965.7	966.14	966.55	969.89	974.83	979.4	983.79	988.33	991.65	992.62	993.24	995.72	999.67	1003.94	1007.11	1008.32	1009.36	1012.16	1016.19	1020.26	1023.42	1025.12	1026.3	1028.09	1030.82	1034.32	1037.44	1039.26	1041.14	1044.59	1048.85	1052.56	1054.61	1054.63	1055.37	1059.56	1065.31	1069.8	1071.9	1071.67	1072.16
01-59b37b2d267db3801443b3e9ed2788c1-FixC	972.47	952.43	945.99	947.29	950.49	951.29	951.79	954.55	957.55	958.59	959.53	962.57	967.04	971.73	976.51	981.21	984.57	985.5	985.05	984.76	985.87	988.97	992.12	993.49	994.57	997.17	1000.6	1003.78	1007.03	1010.69	1013.3	1013.71	1014.55	1018.37	1022.67	1024.57	1025.8	1028.76	1032.78	1036.54	1039.6	1041.87	1043.72	1045.67	1048.47	1052.67	1057.67	1062.41	1065.36
01-59b37b2d267db3801443b3e9ed2788c1-RegA	943.56	951.48	956.88	960.72	963.94	967.16	969.63	970.6	970.79	971.22	972.78	975.96	979.97	983.63	985.56	985.15	985.15	988.11	992.09	994.6	996.06	997.4	998.44	998.87	999.28	1000.45	1003.19	1007.76	1012.05	1014.16	1016.13	1020.2	1024.71	1027.5	1029.1	1030.62	1032.44	1034.52	1035.83	1035.66	1035.91	1038.32	1040.25	1039.14	1039.01	1044.13	1050.89	1054.59	1056.25
01-59b37b2d267db3801443b3e9ed2788c1-RegB	919	931.66	934.57	932.5	930.24	931.41	934.84	938.29	940.07	939.6	940.2	944.65	949.24	950.09	949.62	950.99	953.6	956.13	958.61	961.38	964.34	967.26	969.73	971.38	972.48	973.54	975.68	979.61	983.67	986.25	988.98	993.53	997.89	999.87	1001.13	1003.76	1006.84	1008.92	1010.4	1011.87	1012.62	1012.09	1012.22	1014.98	1018.89	1021.92	1024.33	1027.02	1030.58
01-59b37b2d267db3801443b3e9ed2788c1-RegC	953.94	953.6	958.6	966.01	972.92	977.06	978.67	978.71	978.42	978.78	979.68	981.05	984.14	989.67	994.46	995.51	994.73	994.75	995.55	996.78	999.61	1004.62	1008.26	1007.45	1006.03	1008.14	1010.68	1010.09	1009.29	1011.79	1015.51	1017.82	1020.67	1026.13	1031.11	1032.1	1030.46	1028.8	1029.12	1032.6	1037.59	1041.95	1045.22	1047.47	1049.2	1051.03	1053.66	1057.57	1061.85
01-8ba3ce32c9d595b58cf362a27aeae587-FixA	967.17	998.85	937.46	943.38	944.72	947.84	951.36	953.11	954.94	960.93	966.09	967.8	968.92	972.66	977.73	982.35	983.99	987.11	989.72	989.91	988.96	988.77	989.55	991.21	993.74	997.85	1002.55	1007.19	1011.82	1016	1018.9	1019.26	1019.87	1023.09	1027.58	1029.06	1030.32	1034.73	1039.7	1043.52	1045.74	1047.51	1049.17	1051.14	1054.58	1057.23	1060.73	1066.44	1071.5
01-8ba3ce32c9d595b58cf362a27aeae587-FixB	959.92	997.93	941.77	959.14	947.19	949.55	953.3	955.18	957.77	964.78	971.68	976.81	979.21	981.08	983.13	985.93	986.88	990.43	994.6	999.48	1002.67	1002.38	1002.15	1005.42	1009.57	1012.01	1014.49	1016.86	1020.18	1024.43	1027.85	1030.39	1032.36	1034.17	1036.68	1040.33	1044.08	1046.89	1048.5	1048.67	1050.08	1055.96	1061.23	1061.63	1062.97	1067.85	1063.56	1069.82	1074.76
01-8ba3ce32c9d595b58cf362a27aeae587-FixC	963.23	999.4	941.63	921.14	945.25	947.45	950.58	951.47	952.3	956.5	959.63	962.41	964.18	968.6	973.42	976.22	976.05	979.6	982.77	986.02	987.38	987.42	987.54	990.17	993.34	996.18	999.75	1001.79	1002.73	1002.76	1004.5	1010.54	1015.83	1015.12	1015.2	1020	1026.72	1030.71	1031.76	1032.27	1033.94	1038.11	1042.96	1046.05	1047.88	1049.19	1055.63	1056.59	1060.33
01-8ba3ce32c9d595b58cf362a27aeae587-RegA	940.22	945.27	951.35	958.62	959.47	961.67	964.49	965.51	967.34	970.48	973.49	974.88	975.05	975.09	976.7	981.05	985.89	988.73	989.86	990.32	990.98	991.81	994.26	998.37	1002.43	1004.29	1004.36	1003.43	1006.65	1010.27	1013.78	1016.94	1019.95	1024.1	1024.58	1026.61	1028.43	1028.55	1029.32	1033.14	1037.25	1039.39	1041.1	1044.47	1050.42	1051.06	1050.72	1053.39	1058.31
01-8ba3ce32c9d595b58cf362a27aeae587-RegB	915.73	908.91	924.88	951.66	929.46	933.81	932.62	930.91	932.82	939.84	945.11	942.91	940.22	944.38	950.77	951.78	951.06	953.51	957.84	960.4	962.39	964.75	967.46	969.45	974.37	976.54	979.91	979.04	981.49	986.73	991.87	992.64	993.81	999.52	1002.01	1001.82	1000.47	1000.17	1001.41	1004.31	1007.9	1012.1	1014.82	1015.03	1017.56	1019.86	1023.65	1028.46	1033.21
01-8ba3ce32c9d595b58cf362a27aeae587-RegC	950.6	959.03	960.31	958.89	971.54	969.85	971.67	972.88	976.9	981.38	984.89	986.07	985.2	983.29	983.59	986.79	991.02	994.18	995.18	996.29	996.53	994.31	993.79	997.61	1004	1001.96	1001.61	1003.72	1010.86	1015.57	1018.63	1021.27	1022.98	1024.96	1024.68	1027.65	1032.32	1036.51	1039.13	1039.2	1038.28	1038.19	1039	1039.83	1044.36	1046.44	1048.85	1052.03	1055.57
01-0c5c79938b71bf9865cfd78159f86867-FixA	830.92	835.15	837.93	840.08	842.41	845.48	848.76	851.66	854.28	856.81	858.96	860.48	861.84	863.67	866.4	870.23	874.49	878.44	881.82	884.58	887.1	889.7	892.14	894.24	896.78	900.4	904.03	906.53	908.51	910.87	913.54	916.25	918.96	921.65	924.03	925.81	927.25	928.71	930.25	931.9	933.69	935.65	937.91	940.45	942.5	943.32	943.43	943.78	945.57
01-0c5c79938b71bf9865cfd78159f86867-FixB	843.09	846.95	850.27	853.36	856.54	859.83	862.15	862.77	863.43	865.85	869	871.55	874.05	877.26	880.79	883.94	885.98	886.68	887.77	890.8	894.13	896.04	898.13	902.19	906.78	910.15	912.74	915.38	918.04	920.57	923.38	926.89	930.69	934.22	937.24	939.55	940.91	941.27	941.82	943.65	945.72	946.81	947.41	948.52	951	955.1	958.5	959.1	959.39
01-0c5c79938b71bf9865cfd78159f86867-FixC	831.93	833.61	835.63	837.73	839.65	841.54	845.08	851.28	856.67	858.17	858.75	861.9	866.61	870.97	874.29	876.55	879.52	884.53	889.16	891.06	892.47	895.96	900.28	903.76	907.46	912.53	917.33	920.05	921.67	923.66	926.33	929.55	932.85	935.66	937.61	938.49	938.65	938.68	939.58	941.98	944.41	945.34	945.76	947.07	949.03	951.1	953.43	956.26	958.92
01-0c5c79938b71bf9865cfd78159f86867-RegA	868	836.27	827.13	831.02	838.37	841.93	843.81	847.4	851.52	854.29	855.83	857	859.66	864.97	869.91	871.6	872.14	874.19	876.9	878.85	880.18	881.48	883.57	886.86	889.57	890.16	890.45	892.57	895.75	898.63	900.93	902.79	904.91	907.81	910.6	912.25	913.07	913.81	915.7	919.43	922.73	923.44	923.97	927.11	931.2	933.92	935.94	938.46	940.71
01-0c5c79938b71bf9865cfd78159f86867-RegB	885.8	857.28	846.51	846.56	850.5	852.97	854.98	858.55	863.19	867.8	871.36	873.43	875.78	879.86	883.51	884.64	885.65	888.91	891.66	891.16	890.62	893.53	897.54	899.54	899.73	899.3	899.66	901.64	903.06	902	901.26	903.73	906.74	907.23	907.19	909.44	913.85	919.35	924.52	928.1	930.26	931.61	933.11	935.55	938.35	940.78	943.41	946.72	949.3
01-0c5c79938b71bf9865cfd78159f86867-RegC	856.68	825.14	815.88	819.68	827.31	831.5	832.94	834.02	835.81	838.89	843.07	847.69	850.75	851.08	852.42	858.09	864.11	865.95	864.65	862.67	861.96	863.7	866.27	867.81	868.61	869.45	870.73	872.66	875.11	877.84	880.49	882.7	884.22	885.09	886.38	889.01	891.83	893.63	895.51	898.75	902.21	904.61	906.97	910.43	913.36	914.13	915.04	918.56	922.45
01-ce0aea45ccc0e81d77f680f96e02c3da-FixA	834.89	835.07	837.15	839.94	842.27	843.53	845.52	849.73	853.9	855.81	857.23	860.19	863.44	865.48	867.17	869.83	874.03	879.65	884.49	886.65	887.99	890.56	892.9	893.55	895.25	900.53	906.05	908.23	909.59	913.16	916.58	917.13	917.27	919.89	923.42	925.69	927.66	930.57	932.98	933.31	933.06	934.25	937.06	940.97	944.74	947.23	949.01	950.79	951.84
01-ce0aea45ccc0e81d77f680f96e02c3da-FixB	850.72	850.64	851.6	853.45	856.09	859.18	861.68	862.76	863.45	865.08	868.4	873.39	877.58	878.96	880.23	883.99	887.29	887.17	886.77	889.55	893.13	894.79	897.19	903	908.72	910.75	912.5	917.58	921.98	921.51	920.63	924.38	929.59	932.08	933.77	937.23	940.24	940.41	940.71	944.32	948.22	948.74	947.48	947.25	949.27	953.79	958.66	961.58	962.95
01-ce0aea45ccc0e81d77f680f96e02c3da-FixC	832.63	834.21	835.43	836.93	839.34	842.95	846.57	849.17	851.65	855.21	859.93	865.28	869.21	870.41	872.39	878.24	884.16	886.2	887.55	891.89	896.91	899.87	903.15	909.22	915.16	917.63	918.09	918.99	921.27	925.06	928.57	930.13	930.79	932.13	934.59	937.9	940.09	939.44	937.57	936.94	939.52	945.94	951.38	951.25	949.73	952.09	956.31	959.09	961.21
01-ce0aea45ccc0e81d77f680f96e02c3da-RegA	867.74	837.45	829.88	834.58	841.08	841.98	842.17	847.33	853.48	855.85	856.66	858.99	861.99	864.21	865.93	867.82	870.08	872.78	875.84	879.02	881.6	883.06	884.27	886.22	888.85	891.79	894.6	896.98	899.46	902.39	904.38	904.26	904.01	905.82	908.66	911.08	913.95	918.18	921.85	922.98	923.33	925.05	927.32	928.85	930.09	931.87	934.38	937.46	940.49
01-ce0aea45ccc0e81d77f680f96e02c3da-RegB	890.83	859.98	848.66	848.83	852.43	853.42	854.05	857.49	862.27	866.31	869.92	873.78	877.35	880.12	882.83	886.18	889.22	890.92	891.89	893	894.41	896	897.38	898.2	898.64	898.99	899.25	899.45	899.88	900.75	901.38	901.14	900.65	901.01	903.85	910.27	918.16	924.82	929.09	930.65	931.06	932.06	933.58	935.16	937.05	939.64	943.08	947.32	951.76
01-ce0aea45ccc0e81d77f680f96e02c3da-RegC	857.29	824.37	816	821.34	829.53	832.45	833.05	835.79	839.77	843.18	846.13	848.99	851.37	852.99	854.94	858.06	860.57	860.73	859.92	859.98	861.12	863.11	865.69	868.43	870.24	870.49	871.57	875.67	880.48	883.24	884.36	885.08	886.32	888.55	890.72	891.82	892.97	895.34	897.28	897.24	898	902.46	908.43	912.94	916.29	919.38	921.28	921.11	920.9
01-c26e374baf842e7fcff742308d2e5667-FixA	nan	nan	nan	nan	nan	nan	nan	nan	nan	nan	nan	nan	nan	nan	nan	nan	nan	nan	nan	nan	nan	nan	nan	nan	nan	nan	nan	nan	nan	nan	nan	nan	nan	nan	nan	nan	nan	nan	nan	nan	nan	nan	nan	nan	nan	nan	nan	nan	nan
01-c26e374baf842e7fcff742308d2e5667-FixB	nan	nan	nan	nan	nan	nan	nan	nan	nan	nan	nan	nan	nan	nan	nan	nan	nan	nan	nan	nan	nan	nan	nan	nan	nan	nan	nan	nan	nan	nan	nan	nan	nan	nan	nan	nan	nan	nan	nan	nan	nan	nan	nan	nan	nan	nan	nan	nan	nan
01-c26e374baf842e7fcff742308d2e5667-FixC	nan	nan	nan	nan	nan	nan	nan	nan	nan	nan	nan	nan	nan	nan	nan	nan	nan	nan	nan	nan	nan	nan	nan	nan	nan	nan	nan	nan	nan	nan	nan	nan	nan	nan	nan	nan	nan	nan	nan	nan	nan	nan	nan	nan	nan	nan	nan	nan	nan
01-c26e374baf842e7fcff742308d2e5667-RegA	nan	nan	nan	nan	nan	nan	nan	nan	nan	nan	nan	nan	nan	nan	nan	nan	nan	nan	nan	nan	nan	nan	nan	nan	nan	nan	nan	nan	nan	nan	nan	nan	nan	nan	nan	nan	nan	nan	nan	nan	nan	nan	nan	nan	nan	nan	nan	nan	nan
01-c26e374baf842e7fcff742308d2e5667-RegB	nan	nan	nan	nan	nan	nan	nan	nan	nan	nan	nan	nan	nan	nan	nan	nan	nan	nan	nan	nan	nan	nan	nan	nan	nan	nan	nan	nan	nan	nan	nan	nan	nan	nan	nan	nan	nan	nan	nan	nan	nan	nan	nan	nan	nan	nan	nan	nan	nan
01-c26e374baf842e7fcff742308d2e5667-RegC	nan	nan	nan	nan	nan	nan	nan	nan	nan	nan	nan	nan	nan	nan	nan	nan	nan	nan	nan	nan	nan	nan	nan	nan	nan	nan	nan	nan	nan	nan	nan	nan	nan	nan	nan	nan	nan	nan	nan	nan	nan	nan	nan	nan	nan	nan	nan	nan	nan
01-ba2fcb9a9d961c48420383198d986385-FixA	968.12	895.49	863.49	856.97	860.78	862.81	863.32	864.89	866.66	867.47	868.42	870.57	872.4	872.49	872.53	874.27	876.14	876.36	876.05	876.78	878.65	881.2	883.23	883.85	884.17	885.59	888.06	890.87	892.03	890.38	889.83	894.02	899.04	900.32	900.18	901.98	904.9	907.33	909.37	911.43	913.22	914.38	915.38	916.9	919.45	923	925.5	925.18	924.67
01-ba2fcb9a9d961c48420383198d986385-FixB	968.34	893.58	861.91	857.36	863.95	868.64	870.32	870.78	871.31	872.68	874.08	874.61	874.78	875.27	875.92	876.52	877.48	879.11	880.66	881.28	881.24	881.09	881.48	882.84	884.53	885.77	886.7	887.64	888.6	889.59	890.85	892.74	895.83	900.24	903.86	904.82	905.09	907.09	910.24	913.3	915.9	917.97	919.48	920.48	921.19	922.08	924.31	928.61	932.81
01-ba2fcb9a9d961c48420383198d986385-FixC	957.4	885.15	853.74	847.63	851.29	852.38	851.6	852.12	853.64	855.17	856.47	857.42	857.76	857.4	857.37	858.58	860.18	860.96	860.09	857.59	856.81	860.43	864.17	863.62	861.65	862.02	863.64	864.42	864.05	863.04	863.58	867.28	871.07	871.74	871.38	872.75	874.72	875.66	876.72	879.18	881.38	881.66	882.49	886.47	891.12	893.43	895.05	898.23	901.53
01-ba2fcb9a9d961c48420383198d986385-RegA	866.61	824.49	808.04	806.42	808.81	807.21	805.22	807.33	809.66	808	805.8	806.98	809.1	809.25	809.34	811.58	814.02	814.39	813.68	813.58	815.18	818.86	822.72	824.65	824.34	822.51	822.3	826.25	831.18	833.35	833.49	833.4	834.15	836.3	839.17	841.85	844.17	846	846.58	845.64	846.21	850.87	855.59	855.96	854.83	856.08	858.33	859.21	859.27
01-ba2fcb9a9d961c48420383198d986385-RegB	837.43	797.37	780.93	778.65	781.05	780.76	778.92	778.14	778.21	778.32	778.18	777.87	778.5	780.86	783.1	783.59	784.69	788.58	792.3	792.79	792.31	793.68	795.87	797.34	798.67	800.8	803.63	806.62	808.57	808.73	809.11	811.73	815.04	816.92	817.04	816.01	816.5	820.53	824.5	824.66	824.04	826.41	829.57	830.53	830.61	831.88	833.86	835.48	836.58
01-ba2fcb9a9d961c48420383198d986385-RegC	843.62	802.69	785.38	782.88	786.35	788.59	788.91	788.34	788.06	788.94	790.41	791.62	792.26	792.35	792.74	794.15	795.59	796.04	796.11	796.62	797.59	798.91	801.15	804.58	807.6	808.66	808.77	809.4	810.87	813.02	815.12	816.57	818.21	820.88	823.63	825.28	826.01	826.46	827.48	829.69	832.22	834.03	835.28	836.37	837.2	837.61	838.09	839.2	840.94
01-a3458acaedca279c3c0c93ed5f82684f-FixA	972.13	899.72	864.88	855.26	858.52	863.93	867.33	867.32	866.89	868.94	871.35	871.59	870.92	871.16	872.6	874.97	877.19	878.37	879.08	880.04	880.81	881	881.78	884.17	886.71	887.85	888.62	890.25	891.59	891.5	891.51	893.37	896.28	899.05	901.86	905.05	907.62	908.67	909.18	910.31	911.28	911.42	913.01	918.03	922.95	923.94	923.44	924.97	928.39
01-a3458acaedca279c3c0c93ed5f82684f-FixB	965.54	891.03	859.47	855.17	862.43	868.23	870.45	870.1	869.72	871.32	873.18	873.4	873.51	875.19	877.25	878.25	879.16	880.97	882.32	881.98	882.14	884.77	887.01	885.83	883.01	881.46	883.03	888.25	892.91	892.99	891.25	891.44	893.37	895.88	898.48	901.08	904.47	909.1	912.59	912.9	913.28	917.22	922.09	924.3	924.15	923.29	924.24	928.68	932.99
01-a3458acaedca279c3c0c93ed5f82684f-FixC	961.72	885.9	852.1	845.3	850.46	854.98	855.96	853.87	852.84	856.07	859.19	857.8	855.42	856.09	857.58	857.11	856.56	858.15	860.2	860.75	861.11	862.77	864.52	864.85	864.22	863.67	864.22	866.47	869.03	870.37	870.83	871.04	870.67	869.57	869.63	872.54	876.35	878.63	879.37	879.42	880.31	883.14	886.03	886.95	887.16	888.53	891.32	895.16	898.92
01-a3458acaedca279c3c0c93ed5f82684f-RegA	867.65	823.12	804.96	802.83	806.42	807.65	807.53	808.56	809.74	809.68	809.03	808.7	808.58	808.37	808.06	807.79	807.84	808.67	811.36	816.3	820.39	820.75	819.56	819.58	820.22	820.44	821.33	823.97	827.02	828.96	830.74	833.67	837.75	842.3	845.22	844.76	842.69	841.61	843.43	848.87	854.02	854.99	854.25	855.16	856.73	857.14	856.95	857.2	858
01-a3458acaedca279c3c0c93ed5f82684f-RegB	838.6	794.38	778.2	778.3	782.93	782.98	780.05	777.78	777.12	778.06	779.5	780.32	780.41	780.14	780.76	783.24	786.4	788.82	790.56	791.85	792.19	791.48	792.3	796.7	801.33	802.71	803.15	805.61	808.8	810.79	811.97	813.17	814.11	814.62	816.51	820.98	823.92	821.53	818.31	819.66	823.97	828	830.72	831.9	832.39	833.21	834.77	837.07	838.76
01-a3458acaedca279c3c0c93ed5f82684f-RegC	845.74	801.86	784.6	783.24	787.08	787.9	787.59	789.42	791.87	792.72	791.88	790.09	789.29	790.92	792.87	793.09	793.34	795.65	798.78	800.92	801.72	801.34	800.6	800.51	802.26	806.37	810.18	811.18	811.13	812.36	814.46	816.52	818.84	821.81	824.73	826.83	828.3	829.45	829.65	828.65	829.17	833.43	837.39	836.8	835.07	836.62	839.63	841.14	841.44
01-5a3815281b9cfd1902eec23a2f74b99d-FixA	nan	nan	nan	nan	nan	nan	nan	nan	nan	nan	nan	nan	nan	nan	nan	nan	nan	nan	nan	nan	nan	nan	nan	nan	nan	nan	nan	nan	nan	nan	nan	nan	nan	nan	nan	nan	nan	nan	nan	nan	nan	nan	nan	nan	nan	nan	nan	nan	nan
01-5a3815281b9cfd1902eec23a2f74b99d-FixB	nan	nan	nan	nan	nan	nan	nan	nan	nan	nan	nan	nan	nan	nan	nan	nan	nan	nan	nan	nan	nan	nan	nan	nan	nan	nan	nan	nan	nan	nan	nan	nan	nan	nan	nan	nan	nan	nan	nan	nan	nan	nan	nan	nan	nan	nan	nan	nan	nan
01-5a3815281b9cfd1902eec23a2f74b99d-FixC	nan	nan	nan	nan	nan	nan	nan	nan	nan	nan	nan	nan	nan	nan	nan	nan	nan	nan	nan	nan	nan	nan	nan	nan	nan	nan	nan	nan	nan	nan	nan	nan	nan	nan	nan	nan	nan	nan	nan	nan	nan	nan	nan	nan	nan	nan	nan	nan	nan
01-5a3815281b9cfd1902eec23a2f74b99d-RegA	nan	nan	nan	nan	nan	nan	nan	nan	nan	nan	nan	nan	nan	nan	nan	nan	nan	nan	nan	nan	nan	nan	nan	nan	nan	nan	nan	nan	nan	nan	nan	nan	nan	nan	nan	nan	nan	nan	nan	nan	nan	nan	nan	nan	nan	nan	nan	nan	nan
01-5a3815281b9cfd1902eec23a2f74b99d-RegB	nan	nan	nan	nan	nan	nan	nan	nan	nan	nan	nan	nan	nan	nan	nan	nan	nan	nan	nan	nan	nan	nan	nan	nan	nan	nan	nan	nan	nan	nan	nan	nan	nan	nan	nan	nan	nan	nan	nan	nan	nan	nan	nan	nan	nan	nan	nan	nan	nan
01-5a3815281b9cfd1902eec23a2f74b99d-RegC	nan	nan	nan	nan	nan	nan	nan	nan	nan	nan	nan	nan	nan	nan	nan	nan	nan	nan	nan	nan	nan	nan	nan	nan	nan	nan	nan	nan	nan	nan	nan	nan	nan	nan	nan	nan	nan	nan	nan	nan	nan	nan	nan	nan	nan	nan	nan	nan	nan
01-bf7f989e0d9deae6cc8512380b227c51-FixA	678.96	681.31	684.33	687.58	690.57	693.17	696.38	700.87	704.5	705.52	706.7	710.66	714.65	715.65	715.62	717.03	719.17	720.84	722.39	724.3	725.9	726.53	726.94	728.04	729.91	732.2	733.82	734.02	734.43	736.68	739.23	740.52	742.65	747.6	752.07	752.65	752.33	754.81	758.81	762.17	765.46	769.6	773.4	775.57	777.08	779.26	781.73	783.81	785.74
01-bf7f989e0d9deae6cc8512380b227c51-FixB	670.76	670.59	674.1	679.26	684.07	687	688.64	690.03	691.95	694.86	698.13	700.83	701.9	701.04	701.22	704.93	709.04	710.02	709.1	708.46	708.97	710.82	712.95	714.37	715.74	717.76	719.47	719.88	720.16	721.69	724.01	726.3	728.18	729.69	732.27	736.93	740.98	741.9	742.97	747.63	752.41	753.31	753.21	755.88	759.63	761.99	764.13	767.59	770.35
01-bf7f989e0d9deae6cc8512380b227c51-FixC	655.1	664.18	667.43	668.09	669.39	673.31	676.69	676.47	675.34	676.61	680.09	684.57	688.19	689.58	689.89	690.66	692.19	694.43	697.1	699.71	701.11	700.66	700.82	703.76	706.94	707.55	707.43	708.94	711.22	712.97	714.89	717.77	720.37	721.53	723.01	726.51	729.64	729.86	729.24	730.49	733.09	735.87	739.03	742.85	746.06	747.42	747.87	748.91	751.53
01-bf7f989e0d9deae6cc8512380b227c51-RegA	673.32	673.9	674.8	675.65	676.06	675.88	675.83	676.7	678.64	681.52	684.64	687.5	690.91	695.57	700.2	703.43	705.61	707.45	709.32	711.42	713.71	716.11	718.71	721.6	724.54	727.11	728.75	729.29	730.68	734.48	738	738.51	738.42	740.65	743.78	745.71	746.93	748.43	750.18	752.02	754.56	758.26	761.88	764.11	765.82	768.21	770.87	773.19	775.66
01-bf7f989e0d9deae6cc8512380b227c51-RegB	693.28	692.64	692.92	693.04	691.89	689.05	686.76	687.07	688.41	689.1	690.75	694.99	699.89	703.28	705.8	708.52	711.28	713.81	716.54	719.82	722.71	724.48	726.97	731.68	735.51	735.42	734.23	735.3	737.29	738.35	740.04	744.05	748.21	750.11	751.14	753.11	754.99	755.61	757.05	761.26	765.18	765.7	766.2	770.47	775.16	776.19	775.9	777.76	781.61
01-bf7f989e0d9deae6cc8512380b227c51-RegC	611.34	621.11	625.38	626.24	625.8	625.77	626.33	627.42	629.7	633.59	637.75	640.86	643.55	646.78	650.87	655.72	660.16	663.23	665.84	669.02	672	673.82	674.92	676.03	677.5	679.57	682.24	685.39	688.63	691.46	693.36	694.12	694.92	696.89	699.17	700.7	702.05	704	706.09	707.77	709.53	712.06	715.29	718.87	722.05	724.19	725.58	726.79	728.32
01-d75a44800541931e466e0bb1c98cf3cd-FixA	678.84	682.88	686.32	689.49	692.7	696.13	699.42	702.27	705.16	708.37	710.54	710.64	710.83	713.26	716.61	719.2	721.77	725.06	727.22	726.52	724.74	724.28	726.2	730.49	734.21	734.64	733.53	733.4	734.72	737.19	739.75	741.47	742.99	745.25	748.58	752.89	757.11	760.14	762.15	763.65	765.03	766.68	769.2	773.04	777.83	782.67	785.49	784.84	783.89
01-d75a44800541931e466e0bb1c98cf3cd-FixB	672.41	677.34	680.7	682.86	684.21	685.27	687.17	690.56	693.7	694.9	695.55	697.32	700.05	703.09	705.95	708.22	709.71	710.36	710.5	710.52	710.68	711.23	712.27	713.82	715.35	716.53	718.23	721.07	722.95	722.1	721.38	723.93	728.19	731.77	734.7	737.55	740.39	743.11	745.41	747.15	748.98	751.62	755.12	759.13	762.22	763.37	764.71	768.36	771.76
01-d75a44800541931e466e0bb1c98cf3cd-FixC	656.74	664.03	668.4	671.01	673.05	675.23	676.44	675.79	675.33	677.22	681.18	686.06	689.9	691.15	690.97	691.04	692.27	694.98	698.09	700.32	701.44	701.72	702.43	704.65	707.33	709.3	711.24	713.74	714.65	712.45	711.72	716.67	722.25	722.78	721.52	723.14	727.22	731.87	734.91	735.05	735.52	739.51	743.97	745.21	745.05	746.29	748.75	751.39	753.39
01-d75a44800541931e466e0bb1c98cf3cd-RegA	675.57	678.28	676.64	674.11	674.14	678.56	682.5	681.51	679.68	681.73	685.99	689.63	691.98	693.28	695.22	699.21	703.81	707.28	709.79	711.91	713.86	715.83	718.14	720.98	723.76	725.86	727.66	729.79	732.77	736.64	739.48	739.64	739.21	740.66	743.62	746.88	749.36	750.4	751.49	754.07	756.68	757.79	759.26	763.19	767.95	771.28	773.15	774.29	775.96
01-d75a44800541931e466e0bb1c98cf3cd-RegB	691.98	694.17	695.32	695.16	693.41	690.28	687.97	688.38	690.2	691.8	693.67	696.61	700.63	705.22	708.44	709.02	709.85	713.72	718.31	720.91	723.06	726.67	730.58	733.1	733.96	733.54	733.41	734.99	737.64	740.28	742.5	744.29	746.62	750.21	753.27	753.87	752.85	751.97	753.68	759.53	766.02	769.28	770.72	772.8	775.86	779.38	781.8	781.94	781.97
01-d75a44800541931e466e0bb1c98cf3cd-RegC	615.22	621.94	624.87	625.67	626.03	627.02	627.27	625.95	626.97	633.45	640.19	642.04	642.94	647.44	652.68	655.19	657.2	661.29	665.31	666.89	668.05	671.08	674.2	675.41	676.48	679.56	683.92	688.05	690.36	690.11	690.33	693.81	697.72	698.74	698.65	699.95	701.85	703.1	704.82	708.25	712.06	714.51	715.64	716.27	718.83	724.99	730.71	731.72	730.95
01-d2b88448c1de4f0f54c9d900233b900c-FixA	nan	nan	nan	nan	nan	nan	nan	nan	nan	nan	nan	nan	nan	nan	nan	nan	nan	nan	nan	nan	nan	nan	nan	nan	nan	nan	nan	nan	nan	nan	nan	nan	nan	nan	nan	nan	nan	nan	nan	nan	nan	nan	nan	nan	nan	nan	nan	nan	nan
01-d2b88448c1de4f0f54c9d900233b900c-FixB	nan	nan	nan	nan	nan	nan	nan	nan	nan	nan	nan	nan	nan	nan	nan	nan	nan	nan	nan	nan	nan	nan	nan	nan	nan	nan	nan	nan	nan	nan	nan	nan	nan	nan	nan	nan	nan	nan	nan	nan	nan	nan	nan	nan	nan	nan	nan	nan	nan
01-d2b88448c1de4f0f54c9d900233b900c-FixC	nan	nan	nan	nan	nan	nan	nan	nan	nan	nan	nan	nan	nan	nan	nan	nan	nan	nan	nan	nan	nan	nan	nan	nan	nan	nan	nan	nan	nan	nan	nan	nan	nan	nan	nan	nan	nan	nan	nan	nan	nan	nan	nan	nan	nan	nan	nan	nan	nan
01-d2b88448c1de4f0f54c9d900233b900c-RegA	nan	nan	nan	nan	nan	nan	nan	nan	nan	nan	nan	nan	nan	nan	nan	nan	nan	nan	nan	nan	nan	nan	nan	nan	nan	nan	nan	nan	nan	nan	nan	nan	nan	nan	nan	nan	nan	nan	nan	nan	nan	nan	nan	nan	nan	nan	nan	nan	nan
01-d2b88448c1de4f0f54c9d900233b900c-RegB	nan	nan	nan	nan	nan	nan	nan	nan	nan	nan	nan	nan	nan	nan	nan	nan	nan	nan	nan	nan	nan	nan	nan	nan	nan	nan	nan	nan	nan	nan	nan	nan	nan	nan	nan	nan	nan	nan	nan	nan	nan	nan	nan	nan	nan	nan	nan	nan	nan
01-d2b88448c1de4f0f54c9d900233b900c-RegC	nan	nan	nan	nan	nan	nan	nan	nan	nan	nan	nan	nan	nan	nan	nan	nan	nan	nan	nan	nan	nan	nan	nan	nan	nan	nan	nan	nan	nan	nan	nan	nan	nan	nan	nan	nan	nan	nan	nan	nan	nan	nan	nan	nan	nan	nan	nan	nan	nan
01-75b34d668c12025e2bfc21d2991ca609-FixA	692.91	699.3	703.94	708.04	712.83	718.84	723.87	726.07	727.78	731.45	735.44	737.9	740.7	745.83	751.95	757.08	760.04	760.45	760.24	761.33	762.95	764.02	765.22	767.5	770.8	774.76	779.01	783.11	786.34	788.11	788.82	789.24	790.47	793.4	797.39	801.42	804.88	807.36	808.86	809.61	810.28	811.77	815.64	822.75	829.67	832.87	834.27	836.67	839.19
01-75b34d668c12025e2bfc21d2991ca609-FixB	668.81	677.3	682.26	685.79	689.97	695.86	700.36	700.81	700.82	704.26	709.29	713.41	717.45	722.57	727.6	731.16	733.5	735.08	735.5	734.67	734.72	737.49	740.84	742.39	743.31	745.42	749.08	753.73	756.72	756.01	754.87	756.88	760.27	762.53	764.8	768.64	772.89	775.93	777.66	778.57	780.05	783.49	789.23	796.78	803.38	806.62	808.89	813	816.8
01-75b34d668c12025e2bfc21d2991ca609-FixC	693.81	704.25	711.1	715.91	720.23	725.03	728.89	730.48	731.34	733.25	735.97	739.12	743.84	750.82	757.29	760.54	761.8	762.91	763.81	764.27	765.35	768.02	771.23	773.75	775.89	778.4	782.01	786.96	791.18	792.75	793.17	794.47	796.72	799.49	802.38	805.12	807.82	810.59	813.2	815.42	817.89	821.56	828.05	837.93	846.19	848.17	848.86	854.11	860.05
01-75b34d668c12025e2bfc21d2991ca609-RegA	770.41	766.8	767.71	771.06	774.79	777.44	779.97	783.46	786.95	789.39	791.75	795.14	799.06	802.68	805.71	808.17	811.11	815.34	819.64	822.78	825.78	829.79	833.89	836.92	839.04	840.76	842.48	844.47	846.82	849.52	852.59	855.97	859.29	862.17	864.58	866.73	869.39	873.02	875.92	876.59	877.29	880.52	884.66	887.56	890.31	894.25	897.49	898.06	898.13
01-75b34d668c12025e2bfc21d2991ca609-RegB	782.09	781.73	781.54	782.13	784.09	787.67	791.6	794.69	797.39	800.29	802.65	803.72	804.22	805.29	808.14	813.3	818.34	820.96	822.81	826	829.87	833.3	836.32	839.11	841.06	841.86	843.17	846.44	849.72	850.88	851.21	852.6	855.19	858.5	861.73	864.22	866.47	869.05	871.35	872.74	873.96	876.02	879.15	883.13	886.62	888.43	889.66	891.74	894.36
01-75b34d668c12025e2bfc21d2991ca609-RegC	790.96	796.73	795.76	792.54	791.58	795.64	800.49	801.96	803.57	809.04	814.96	817.45	818.26	820.08	823.31	827.64	832.24	836.34	840.14	843.93	847.57	850.86	853.75	856.36	859.21	862.58	865.23	866.11	866.87	869.4	873.08	876.75	879.91	882.3	883.84	884.7	885.81	888.02	890.68	893.01	895.41	898.46	901.95	905.51	908.99	912.2	914.41	915.15	915.79
01-ce722cf1eb1db6892cf0a2cca44dbd65-FixA	695.47	700.67	706.61	712.46	717.37	720.81	723.44	726.06	728.84	731.65	733.91	735.51	738.97	746.22	754.11	758.98	760.52	759.74	759.45	761.79	764.14	763.89	764.17	768.31	773.96	777.92	780.11	781.4	783.14	786.38	790.29	793.68	795.97	797.1	798.5	801.47	804.89	807.33	809.19	811.09	812.5	813.3	817.02	826.34	834.87	836.09	835.54	839.95	844.67
01-ce722cf1eb1db6892cf0a2cca44dbd65-FixB	667.75	674.07	680.57	686.68	691.81	695.81	700.13	705.75	709.91	710.16	709.26	710.74	715.54	723.21	730.09	732.92	733.47	734.27	735.35	736.31	737.74	740.01	741.22	739.96	739.63	743.59	749.21	753.01	755.08	756.41	757.64	759.23	761.17	763.37	765.86	768.82	772.72	777.67	781.61	782.69	783.09	785.6	790.63	797.47	803.6	806.68	807.9	809.29	811.98
01-ce722cf1eb1db6892cf0a2cca44dbd65-FixC	696.07	705.67	712.71	717.89	721.9	725.24	727.71	729.15	730.43	732.5	735.85	740.58	745.89	750.94	755.57	759.53	761.28	760.02	759.62	763.73	769.77	774.07	775.6	774.66	774.18	776.83	780.9	784.11	787.14	790.99	794.41	796.24	798.33	802.54	806.92	809.13	810.11	811.41	813.03	814.71	817.14	821.24	827.79	836.73	844.3	847.05	848.2	851.72	855.61
01-ce722cf1eb1db6892cf0a2cca44dbd65-RegA	771.49	769.09	770.23	773.82	778.77	783.72	786.3	785.16	784.35	787.8	793.37	797.79	799.6	798.84	799.89	806.43	814.17	818.21	819.94	821.94	824.76	828.36	832.49	836.65	839.78	841.37	844.15	850.34	855.94	856.73	855.18	854.97	856.84	860.41	863.87	865.76	868.24	873.39	878.18	879.43	880.02	883.43	887.72	890.22	892.24	895.58	899.02	900.79	900.95
01-ce722cf1eb1db6892cf0a2cca44dbd65-RegB	780.74	780.87	781.29	782.64	785.55	790.04	793.65	794.39	794.81	797.57	801.19	803.61	804.88	805.87	808.51	814.09	819.94	823.29	825.2	827.43	830.35	833.74	836.47	837.65	838.44	840.19	842.56	844.92	847.55	850.7	853.46	855.04	856.67	859.6	862.67	864.54	865.94	868.04	871.36	875.71	878.66	878.3	878.23	882.34	888.27	892.4	893.76	892.66	891.69
01-ce722cf1eb1db6892cf0a2cca44dbd65-RegC	795.04	791.86	790.95	791.55	792.93	794.68	797.83	803.03	807.99	810.58	812.39	815.47	819.56	823.75	826.71	827.66	828.63	831.81	836.91	842.94	848.86	853.62	856.08	855.74	854.95	856.29	860.1	865.65	870.33	872.08	873.64	877.85	881.73	882.08	882.08	885.47	890.17	893.08	893.89	893.41	893.89	897.26	901.79	905.29	908.43	912.18	915.13	915.77	915.59
01-cfd6fa447c168f1803f282252fc51569-FixA	nan	nan	nan	nan	nan	nan	nan	nan	nan	nan	nan	nan	nan	nan	nan	nan	nan	nan	nan	nan	nan	nan	nan	nan	nan	nan	nan	nan	nan	nan	nan	nan	nan	nan	nan	nan	nan	nan	nan	nan	nan	nan	nan	nan	nan	nan	nan	nan	nan
01-cfd6fa447c168f1803f282252fc51569-FixB	nan	nan	nan	nan	nan	nan	nan	nan	nan	nan	nan	nan	nan	nan	nan	nan	nan	nan	nan	nan	nan	nan	nan	nan	nan	nan	nan	nan	nan	nan	nan	nan	nan	nan	nan	nan	nan	nan	nan	nan	nan	nan	nan	nan	nan	nan	nan	nan	nan
01-cfd6fa447c168f1803f282252fc51569-FixC	nan	nan	nan	nan	nan	nan	nan	nan	nan	nan	nan	nan	nan	nan	nan	nan	nan	nan	nan	nan	nan	nan	nan	nan	nan	nan	nan	nan	nan	nan	nan	nan	nan	nan	nan	nan	nan	nan	nan	nan	nan	nan	nan	nan	nan	nan	nan	nan	nan
01-cfd6fa447c168f1803f282252fc51569-RegA	nan	nan	nan	nan	nan	nan	nan	nan	nan	nan	nan	nan	nan	nan	nan	nan	nan	nan	nan	nan	nan	nan	nan	nan	nan	nan	nan	nan	nan	nan	nan	nan	nan	nan	nan	nan	nan	nan	nan	nan	nan	nan	nan	nan	nan	nan	nan	nan	nan
01-cfd6fa447c168f1803f282252fc51569-RegB	nan	nan	nan	nan	nan	nan	nan	nan	nan	nan	nan	nan	nan	nan	nan	nan	nan	nan	nan	nan	nan	nan	nan	nan	nan	nan	nan	nan	nan	nan	nan	nan	nan	nan	nan	nan	nan	nan	nan	nan	nan	nan	nan	nan	nan	nan	nan	nan	nan
01-cfd6fa447c168f1803f282252fc51569-RegC	nan	nan	nan	nan	nan	nan	nan	nan	nan	nan	nan	nan	nan	nan	nan	nan	nan	nan	nan	nan	nan	nan	nan	nan	nan	nan	nan	nan	nan	nan	nan	nan	nan	nan	nan	nan	nan	nan	nan	nan	nan	nan	nan	nan	nan	nan	nan	nan	nan
01-3538def344a506a49615be8366b59c5e-FixA	966.97	1027.17	1049.97	1050.36	1043.31	1040.65	1041.45	1042.36	1043.5	1045.58	1048.19	1050.78	1053.56	1056.58	1058.27	1057.66	1058.04	1062.38	1067.3	1069	1069.02	1069.75	1071.14	1072.77	1075.44	1079.85	1084.66	1088.4	1091.48	1094.6	1097.6	1100.18	1102.73	1105.74	1109.12	1112.59	1115.51	1117.33	1118.48	1119.64	1121.67	1125.23	1130.06	1135.39	1139.54	1141.21	1142.17	1144.5	1147.45
01-3538def344a506a49615be8366b59c5e-FixB	986.14	1043.28	1065.06	1065.23	1057.53	1053.21	1053.56	1056.94	1060.16	1060.83	1061.33	1064.12	1066.73	1066.51	1065.35	1065.7	1067.33	1069.45	1071.89	1074.61	1077.54	1080.4	1082.37	1083	1084.27	1088	1092.34	1095.2	1097.78	1101.65	1105.84	1109.06	1111.68	1114.38	1117.16	1119.77	1122	1123.78	1125.77	1128.6	1131.75	1134.6	1137.69	1141.65	1146.01	1149.95	1152.65	1153.63	1154.12
01-3538def344a506a49615be8366b59c5e-FixC	971.14	1028.34	1050.04	1050.15	1042.58	1038.54	1038.35	1039.78	1041.54	1042.82	1043.65	1044.36	1045.68	1048.05	1050.28	1051.2	1051.55	1052.52	1054.85	1058.65	1061.56	1061.52	1060.85	1062.27	1065.34	1068.88	1072.36	1075.56	1078.79	1082.3	1085.61	1088.24	1090.73	1093.7	1096.95	1100.08	1103.04	1105.8	1108.05	1109.65	1111.67	1115.16	1119.49	1123.58	1126.65	1128.27	1129.45	1131.32	1133.66
01-3538def344a506a49615be8366b59c5e-RegA	1055.87	1060.1	1062.95	1064.7	1065.65	1066.26	1067.72	1070.97	1075.09	1078.67	1080.13	1078.83	1077.99	1080.6	1084.22	1085.85	1086.01	1086.09	1087.4	1090.5	1092.77	1091.97	1091.18	1093.63	1097.02	1098.42	1098.85	1100.16	1103.16	1107.84	1111.83	1113.01	1113.36	1115.18	1117.22	1117.87	1118.49	1120.63	1122.83	1123.27	1122.74	1122.81	1125.27	1131.12	1137.3	1140.55	1142.2	1144.5	1147.42
01-3538def344a506a49615be8366b59c5e-RegB	1058.89	1069.76	1075.79	1078.4	1079.04	1079.07	1079.7	1081.62	1083.63	1084.51	1084.99	1085.86	1086.32	1085.64	1085.36	1086.98	1089.4	1091.22	1092.66	1094.2	1095.56	1096.36	1096.77	1097.19	1098.5	1101.27	1104.14	1105.8	1107.34	1109.98	1112.58	1113.83	1114.61	1116.09	1117.95	1119.62	1121.45	1123.8	1125.74	1126.36	1126.34	1126.83	1129	1133.43	1137.9	1140.15	1141.79	1144.97	1148.84
01-3538def344a506a49615be8366b59c5e-RegC	1048.35	1052.9	1055.54	1056.97	1057.91	1058.88	1059.73	1060.4	1062.13	1065.78	1069.49	1071.38	1072.47	1074.07	1075.41	1075.72	1076.29	1078.51	1081.85	1085.27	1087.82	1088.86	1089.15	1089.47	1089.15	1087.61	1086.56	1087.57	1089.1	1089.47	1090.37	1093.55	1096.97	1098.2	1098.24	1098.77	1100.33	1102.87	1105.25	1106.44	1107.53	1109.88	1113.12	1116.57	1120.25	1124.18	1127.62	1129.89	1131.81
01-5558429b4edb1dcf363d8efa97f2f4cd-FixA	969.09	1029.42	1049.82	1047.53	1039.82	1039.87	1044.3	1046.97	1047.6	1047.55	1048.48	1051.53	1055.15	1057.51	1058.59	1059.02	1060.45	1064.01	1067.59	1069.11	1070.42	1073.3	1074.76	1072.34	1071.41	1077.27	1085.44	1090.36	1093.47	1097.26	1100.44	1101.47	1102.73	1106.7	1111.16	1113.35	1113.9	1114.41	1116.56	1121.43	1127.26	1131.89	1135.13	1137.41	1139.39	1141.6	1143.51	1144.65	1146.31
01-5558429b4edb1dcf363d8efa97f2f4cd-FixB	983.57	1043.84	1064.38	1062.02	1053.57	1052.05	1054.93	1057	1057.99	1058.9	1060.6	1063.44	1065.99	1066.83	1066.68	1066.83	1068.64	1072.76	1076.76	1078.3	1079.03	1080.95	1082.89	1083.55	1084.52	1087.64	1092	1096.22	1100.05	1103.48	1106.52	1109.23	1112.26	1116.04	1119.64	1122.09	1124.12	1126.66	1129.27	1131.32	1133.07	1135.03	1137.75	1141.42	1144.63	1146.09	1147.33	1150.22	1153.9
01-5558429b4edb1dcf363d8efa97f2f4cd-FixC	970.92	1032.27	1052.06	1048.24	1038.79	1037.43	1040.55	1041.87	1042.14	1043.23	1044.22	1044.2	1045.22	1049.03	1052.79	1053.5	1052.51	1052.11	1053.69	1057.73	1061.87	1063.77	1064.27	1064.88	1066.11	1068.14	1070.77	1073.8	1077.17	1080.88	1084.8	1088.7	1091.91	1094	1096.26	1099.84	1102.99	1104.12	1106.07	1111.45	1116.01	1115.39	1114.16	1117.88	1124.52	1130.22	1133.21	1133.12	1133.21
01-5558429b4edb1dcf363d8efa97f2f4cd-RegA	1059.08	1058.33	1060.39	1063.59	1066.29	1067.46	1068.6	1071.29	1075.02	1078.65	1080.52	1079.82	1079.68	1082.82	1086.1	1086.13	1085.15	1085.94	1087.39	1087.87	1087.99	1088.74	1090.41	1092.96	1095.76	1098.29	1101.12	1104.76	1108.06	1109.91	1111.31	1113.39	1115.31	1116.21	1117.88	1121.79	1124.64	1123.32	1121.83	1124.48	1127.36	1126.16	1126.02	1132.63	1141.38	1146.05	1147.14	1147.05	1147.46
01-5558429b4edb1dcf363d8efa97f2f4cd-RegB	1059.67	1068.04	1075.28	1080.45	1082.61	1081.72	1081.42	1084.66	1087.79	1087.04	1085.25	1085.86	1087.63	1088.63	1089.29	1090.26	1090.53	1089.45	1089.68	1093.54	1098.09	1100	1100.5	1101.47	1102.12	1101.56	1101.42	1103.36	1105.8	1107.12	1109.36	1114.45	1119.29	1120.62	1120.67	1122.33	1124.14	1124.12	1123.39	1123.66	1125.07	1127.52	1131.98	1138.86	1144.43	1145.13	1143.87	1144.54	1146.48
01-5558429b4edb1dcf363d8efa97f2f4cd-RegC	1053.65	1053.02	1053.19	1054.32	1056.57	1059.75	1062.44	1063.55	1064.79	1067.79	1070.92	1072.21	1072.01	1071.4	1072.22	1075.5	1078	1076.85	1075.46	1077.63	1081.51	1084.41	1086.28	1087.7	1088.73	1089.29	1089.41	1089.13	1088.42	1087.53	1088.08	1091.32	1095.33	1097.92	1099.97	1102.6	1104.18	1103.16	1102.03	1103.63	1106.82	1109.91	1113.88	1119.84	1125.65	1128.91	1130.29	1131.16	1131.93
01-946c49b4df543d6ea06aa798b1331945-FixA	nan	nan	nan	nan	nan	nan	nan	nan	nan	nan	nan	nan	nan	nan	nan	nan	nan	nan	nan	nan	nan	nan	nan	nan	nan	nan	nan	nan	nan	nan	nan	nan	nan	nan	nan	nan	nan	nan	nan	nan	nan	nan	nan	nan	nan	nan	nan	nan	nan
01-946c49b4df543d6ea06aa798b1331945-FixB	nan	nan	nan	nan	nan	nan	nan	nan	nan	nan	nan	nan	nan	nan	nan	nan	nan	nan	nan	nan	nan	nan	nan	nan	nan	nan	nan	nan	nan	nan	nan	nan	nan	nan	nan	nan	nan	nan	nan	nan	nan	nan	nan	nan	nan	nan	nan	nan	nan
01-946c49b4df543d6ea06aa798b1331945-FixC	nan	nan	nan	nan	nan	nan	nan	nan	nan	nan	nan	nan	nan	nan	nan	nan	nan	nan	nan	nan	nan	nan	nan	nan	nan	nan	nan	nan	nan	nan	nan	nan	nan	nan	nan	nan	nan	nan	nan	nan	nan	nan	nan	nan	nan	nan	nan	nan	nan
01-946c49b4df543d6ea06aa798b1331945-RegA	nan	nan	nan	nan	nan	nan	nan	nan	nan	nan	nan	nan	nan	nan	nan	nan	nan	nan	nan	nan	nan	nan	nan	nan	nan	nan	nan	nan	nan	nan	nan	nan	nan	nan	nan	nan	nan	nan	nan	nan	nan	nan	nan	nan	nan	nan	nan	nan	nan
01-946c49b4df543d6ea06aa798b1331945-RegB	nan	nan	nan	nan	nan	nan	nan	nan	nan	nan	nan	nan	nan	nan	nan	nan	nan	nan	nan	nan	nan	nan	nan	nan	nan	nan	nan	nan	nan	nan	nan	nan	nan	nan	nan	nan	nan	nan	nan	nan	nan	nan	nan	nan	nan	nan	nan	nan	nan
01-946c49b4df543d6ea06aa798b1331945-RegC	nan	nan	nan	nan	nan	nan	nan	nan	nan	nan	nan	nan	nan	nan	nan	nan	nan	nan	nan	nan	nan	nan	nan	nan	nan	nan	nan	nan	nan	nan	nan	nan	nan	nan	nan	nan	nan	nan	nan	nan	nan	nan	nan	nan	nan	nan	nan	nan	nan
01-4955927dbc8499def710ae9d2d85a9c6-FixA	968.3	957.36	950.48	948.15	950.86	957.93	963.86	964.09	962.83	964.91	968.68	971.53	973.99	976.99	979.85	981.87	984.22	987.68	989.35	987.21	987.28	994.9	1003.1	1004.22	1002.11	1002.41	1004.94	1008.03	1010.35	1011.18	1012.12	1014.9	1018.83	1022.65	1025.35	1026.26	1025.94	1025.38	1025.86	1028.47	1033.02	1038.47	1041.43	1039.44	1037.79	1041.89	1046.73	1046.33	1044.8
01-4955927dbc8499def710ae9d2d85a9c6-FixB	980.91	969.51	962.89	960.89	963.38	969.4	974.71	975.83	975.79	978.19	982.1	985.76	989.13	992.47	995.63	998.51	1001.65	1005.23	1007.15	1006.05	1006.36	1012.03	1018.45	1020.36	1020.05	1021.02	1023.16	1025.48	1027.44	1028.91	1031.11	1035.02	1038.86	1040.73	1041.63	1042.91	1043.83	1043.65	1044.36	1047.97	1052.76	1056.31	1057.88	1057.65	1057.7	1060.04	1063.53	1066.4	1068.12
01-4955927dbc8499def710ae9d2d85a9c6-FixC	968.56	957.96	950.96	947.93	949.26	954.41	959.03	959.58	959.62	962.95	966.86	968.23	969.35	972.84	976.89	979.25	980.86	983.03	984.96	985.88	987.47	991.1	993.9	993.21	992.16	994.22	997.43	999.16	1000.63	1003.58	1007.18	1010.14	1012.3	1013.85	1015.09	1016.39	1018	1020.12	1022.46	1024.81	1027.88	1031.91	1033.87	1031.5	1030.8	1037.64	1045.45	1046.39	1044
01-4955927dbc8499def710ae9d2d85a9c6-RegA	907.19	916.9	919.94	919.52	918.86	920.35	923.08	925.71	928.39	931.56	935.09	938.61	941.44	943.14	944.73	947.3	950.52	953.64	955.78	956.53	957.57	960.45	963.58	965.14	966.22	968.32	971.58	975.42	977.83	977.63	978.9	985.47	993.29	997.51	999.62	1002.17	1004.28	1005.04	1007.69	1015.03	1022.01	1023.39	1023.42	1027.37	1032.19	1033.84	1035.35	1040.32	1044.94
01-4955927dbc8499def710ae9d2d85a9c6-RegB	928.76	933.58	936	936.49	935.47	933.85	934.23	938.38	942.67	943.68	944.39	948.12	952.85	955.79	956.74	956.28	955.54	955.82	958.37	963.68	968.85	971.07	971.73	972.94	974.88	977.38	980.83	985.22	987.93	987.11	987.6	993.99	1001.34	1003.91	1004.44	1006.93	1010.11	1012.13	1015.35	1022.06	1028.62	1031.19	1033.1	1038.22	1043.02	1043.33	1042.45	1044.63	1047.95
01-4955927dbc8499def710ae9d2d85a9c6-RegC	912.22	917.96	921.68	923.96	925.39	926.55	927.91	929.84	932.28	935.16	938.9	943.66	948.07	950.8	952.33	953.7	956.15	960.38	964.58	966.94	968.43	970.42	972.57	974.28	975.68	977.09	978.64	980.28	981.2	981.17	983.58	991.17	999.19	1002.49	1003.51	1005.83	1008.55	1010.34	1013.81	1021.33	1028.95	1032.37	1034.33	1038.47	1042.93	1045.12	1046.68	1049.84	1053.6
01-cac44502fdaa2962a0d096818f728cd0-FixA	972.43	960.11	951.37	947.45	949.55	957.42	964.82	966.18	965.08	966.13	968.82	971.7	975.06	979.13	982.09	982.58	983.54	987.63	991.46	991.73	992.49	997.65	1002.02	1000.29	997.52	999.51	1003.04	1003.96	1004.76	1008.74	1014.45	1019.42	1022.48	1023.39	1024.41	1027.56	1030.39	1030.42	1030.64	1034.39	1039.12	1041.43	1041.69	1041.42	1042.18	1044.84	1047	1046.44	1046.58
01-cac44502fdaa2962a0d096818f728cd0-FixB	979.45	971.09	965.12	962.35	963.6	968.61	972.82	972.67	973.22	979.31	985.71	986.84	986.65	989.97	994.93	998.64	1001.06	1002.81	1003.95	1004.83	1007.49	1013.4	1019.49	1022.48	1023.55	1024.71	1026.3	1028.14	1029.68	1030.71	1033.11	1038.3	1043.31	1044.96	1044.65	1044.62	1045.03	1045.62	1047.07	1050.13	1054.71	1059.98	1062.61	1060.2	1058.01	1061.42	1065.65	1064.93	1063.08
01-cac44502fdaa2962a0d096818f728cd0-FixC	969.14	956.47	949.43	947.44	949.9	955.56	960.33	960.87	959.82	960.58	963.3	967.3	971.79	975.89	978.39	978.65	978.82	980.95	983.7	985.6	988.48	993.86	998.05	997.55	995.9	997.29	1000.28	1002.39	1003.41	1004	1006	1010.7	1015.49	1017.6	1018.48	1020.12	1021.54	1021.57	1022.13	1025.27	1029.51	1032.63	1033.89	1033.47	1034.03	1037.81	1041.6	1041.94	1042.07
01-cac44502fdaa2962a0d096818f728cd0-RegA	907.13	917.51	921.59	921.94	921.13	921.28	922.88	925.94	930.35	935.66	940.24	942.81	945.03	948.31	949.98	947.85	946.36	949.9	955.18	958.07	959.49	961.36	963.95	966.99	969.83	971.96	973.86	975.99	977.41	977.74	981.01	990.27	998.62	999.14	997.4	1000.27	1004.24	1004.84	1006.67	1014.65	1022.86	1024.77	1025.56	1031.49	1037.77	1038.47	1037.96	1041.76	1046.36
01-cac44502fdaa2962a0d096818f728cd0-RegB	929.79	934.08	935.12	934.6	934.19	935.23	937.76	941.22	944.07	945.17	945.91	948.02	951.7	956.28	959.06	958.03	956.43	957.79	961.07	964.39	967.65	970.95	973.26	973.84	974.7	977.69	980.66	981.36	981.85	984.82	990.37	997.34	1002.18	1002.3	1002.45	1007.37	1012.37	1012.4	1013.09	1020.61	1029.4	1032.5	1032.39	1033.39	1035.51	1037.86	1041.67	1047.97	1054.06
01-cac44502fdaa2962a0d096818f728cd0-RegC	913.77	917.86	920.27	921.95	923.87	926.56	928.94	930.02	931.05	933.65	938.77	946.42	953.35	956.26	955.05	951.37	950.71	957.19	964.66	966.66	966.95	970.35	974.36	975.59	975.47	976.22	978.06	980.5	982.48	983.5	986.12	992.55	999.34	1002.62	1003.74	1005.06	1006.84	1009.07	1013.17	1020.26	1028.04	1033.89	1038.24	1042.12	1044.91	1045.98	1046.89	1049.32	1052.33
01-13943d911f985ebbebd3b8b0c8e26831-FixA	nan	nan	nan	nan	nan	nan	nan	nan	nan	nan	nan	nan	nan	nan	nan	nan	nan	nan	nan	nan	nan	nan	nan	nan	nan	nan	nan	nan	nan	nan	nan	nan	nan	nan	nan	nan	nan	nan	nan	nan	nan	nan	nan	nan	nan	nan	nan	nan	nan
01-13943d911f985ebbebd3b8b0c8e26831-FixB	nan	nan	nan	nan	nan	nan	nan	nan	nan	nan	nan	nan	nan	nan	nan	nan	nan	nan	nan	nan	nan	nan	nan	nan	nan	nan	nan	nan	nan	nan	nan	nan	nan	nan	nan	nan	nan	nan	nan	nan	nan	nan	nan	nan	nan	nan	nan	nan	nan
01-13943d911f985ebbebd3b8b0c8e26831-FixC	nan	nan	nan	nan	nan	nan	nan	nan	nan	nan	nan	nan	nan	nan	nan	nan	nan	nan	nan	nan	nan	nan	nan	nan	nan	nan	nan	nan	nan	nan	nan	nan	nan	nan	nan	nan	nan	nan	nan	nan	nan	nan	nan	nan	nan	nan	nan	nan	nan
01-13943d911f985ebbebd3b8b0c8e26831-RegA	nan	nan	nan	nan	nan	nan	nan	nan	nan	nan	nan	nan	nan	nan	nan	nan	nan	nan	nan	nan	nan	nan	nan	nan	nan	nan	nan	nan	nan	nan	nan	nan	nan	nan	nan	nan	nan	nan	nan	nan	nan	nan	nan	nan	nan	nan	nan	nan	nan
01-13943d911f985ebbebd3b8b0c8e26831-RegB	nan	nan	nan	nan	nan	nan	nan	nan	nan	nan	nan	nan	nan	nan	nan	nan	nan	nan	nan	nan	nan	nan	nan	nan	nan	nan	nan	nan	nan	nan	nan	nan	nan	nan	nan	nan	nan	nan	nan	nan	nan	nan	nan	nan	nan	nan	nan	nan	nan
01-13943d911f985ebbebd3b8b0c8e26831-RegC	nan	nan	nan	nan	nan	nan	nan	nan	nan	nan	nan	nan	nan	nan	nan	nan	nan	nan	nan	nan	nan	nan	nan	nan	nan	nan	nan	nan	nan	nan	nan	nan	nan	nan	nan	nan	nan	nan	nan	nan	nan	nan	nan	nan	nan	nan	nan	nan	nan
01-b25ff5b3b8576db442b5a055e37f55c9-FixA	577.87	582.19	584.63	586.46	588.95	592.85	596.75	599.38	601.99	605.95	610.21	613.5	616.09	618.6	621.49	625.17	629.99	635.94	641.41	644.78	646.19	646.47	647.37	650.29	653.89	656.47	657.85	658.55	660.18	663.87	667.32	668.19	668.24	669.79	672.42	675.06	677.1	678.24	678.9	679.68	681.1	683.44	685.88	687.63	689.26	691.64	694.88	698.56	700.67
01-b25ff5b3b8576db442b5a055e37f55c9-FixB	561.09	563.51	566.92	570.57	573.72	575.87	577.38	578.99	581.81	586.58	592	596.62	600.55	604.26	608.11	612.44	617.78	624.08	628.78	629.73	629.61	631.59	635.28	639.27	641.72	641.53	641.55	644.55	648.31	650.01	650.47	651.31	653.13	656.02	659.09	661.46	663.6	665.94	667.04	665.7	664.68	666.86	670.54	673.15	674.46	675.19	677.39	682.41	686.29
01-b25ff5b3b8576db442b5a055e37f55c9-FixC	556.55	559.81	564.44	568.9	571.68	572.03	572.39	575.35	580.77	587.55	593.22	595.86	597.29	599.84	603.91	609.38	615.99	622.95	627.51	627.77	627.96	632.06	636.05	635.65	634.86	638.32	643.41	646.72	650.13	655.61	658.94	656.28	653.14	655.56	659.99	661.65	662.41	665.08	668.01	669.02	669.36	670.7	672.18	672.71	673.74	676.89	680.97	684.07	684.54
01-b25ff5b3b8576db442b5a055e37f55c9-RegA	634.13	635.83	637.2	638.64	640.53	643	645	645.61	645.63	646.22	648.36	652.31	655.81	656.83	657.2	659.2	662.81	667.11	669.94	669.88	669.94	673	676.09	676.06	675.78	678.46	681.57	682.16	682.39	684.88	687.95	689.43	690.02	691.11	693.28	696.52	699.07	699.62	701.19	706.79	713.56	717.75	719.33	719.53	720.66	724.44	728.5	730.17	731.15
01-b25ff5b3b8576db442b5a055e37f55c9-RegB	633.59	630.66	632.25	636.4	641.13	644.76	646.7	647.09	647.7	650.08	653.1	655.32	656.82	658.07	659.51	661.77	666.34	673.73	679.37	679.35	678.14	680.78	684.81	686.85	688.13	690.48	692.84	693.9	695.01	697.58	700.27	701.49	702.18	703.69	706.22	709.27	710.76	709.39	709.43	714.97	721.69	724.42	725.39	728.07	731.68	734.59	737.11	739.81	741.91
01-b25ff5b3b8576db442b5a055e37f55c9-RegC	657.81	659.52	660.95	662.02	662.62	663.02	664.91	669.37	673.61	674.87	674.9	675.96	677.97	680.13	681.46	681.57	683.07	687.92	691.99	691.26	688.85	688.85	691.06	694.12	696.67	697.82	698.98	701.56	704.35	705.87	706.76	708.07	710.07	712.67	715.07	716.64	718.35	721.42	726	731.64	736.4	738.65	740.28	743.59	747.98	751.98	753.97	753.15	753.03
01-9caffa89a75bbb91c07b12bb945af4fd-FixA	576.43	577.01	580.83	586.02	590.72	593.56	595.09	596.55	600.04	606.66	612.59	614.41	615.44	619.44	624.42	628.04	632.63	640.08	645.04	642.86	640.13	643.73	648.94	649.75	648.24	648.16	650.82	656.15	661.07	662.83	663.93	667.29	670.91	672.34	673.28	675.82	678.36	679.03	679.38	681.29	683.54	684.53	685.25	687.12	690.04	693.48	697.02	700.02	700.55
01-9caffa89a75bbb91c07b12bb945af4fd-FixB	562.55	565.56	568.08	570.36	572.69	575.28	578.23	581.62	585.59	590.11	594.24	597.42	601.4	607.61	613.44	616.62	620.45	627.86	633.77	633.22	631.05	632.96	636.87	639.47	641.15	642.97	644.66	645.83	647.35	649.96	652.49	653.66	654.41	655.99	658.49	661.55	664.4	666.29	667.37	667.96	668.24	668.48	669.64	672.37	674.81	675.36	676.86	682.07	686.68
01-9caffa89a75bbb91c07b12bb945af4fd-FixC	561.77	564.35	566.35	568.23	570.46	573.23	575.59	576.96	579.49	585.08	591.75	596.91	599.64	600.23	602.18	608.66	617.58	625.52	629.35	627.64	626.05	629.95	635.35	637.4	638.32	641.14	643.79	644.14	645.89	652.29	657.16	654.55	651.26	654.94	660.84	662.63	662.88	665.44	668.25	668.7	669.38	673.19	677.35	678.45	678.14	679.1	681.71	685.3	687.19
01-9caffa89a75bbb91c07b12bb945af4fd-RegA	630.56	633.04	635.83	638.89	642.16	645.37	647.35	647.32	646.96	647.98	649.6	650.77	651.81	653.29	655.53	658.59	661.99	665.09	667.25	668.18	669.14	671.3	673.91	675.84	676.88	677.3	678.45	681.38	684.38	685.7	686.88	689.6	692.31	693.17	693.34	694.39	696.1	698.13	701.88	708.41	714.8	717.87	718.88	720.04	722.16	725.36	728.59	730.7	731.91
01-9caffa89a75bbb91c07b12bb945af4fd-RegB	631.6	627.91	630.55	636.54	642.91	647.12	648.32	646.85	646.12	649.05	653.21	655.79	657.97	661.37	665.22	668.55	672.21	676.81	679.95	679.64	679.11	681.72	685.29	687.07	688.37	690.85	693.09	693.52	693.88	696.06	698.62	699.87	701.31	704.56	707.69	708.59	708.65	710.18	714.92	723.22	729.74	729.58	727.72	730.17	734.25	735.87	736.23	737.72	740.9
01-9caffa89a75bbb91c07b12bb945af4fd-RegC	660.5	661.6	662.46	663.4	664.7	666.57	668.77	670.83	671.94	671.78	672.46	675.73	679.2	680.31	680.45	681.68	684.73	689.3	692.31	691.38	690.4	693.27	696.78	697.09	696.09	696.7	699.37	703.47	706.6	706.84	706.45	708.09	710.66	712.64	715.27	719.72	723.39	724.01	725.67	732.45	739.69	741.88	741.46	742.5	745.81	750.83	754.9	755.73	755.66
01-e6c03095595e21349f6a469d012bb1ab-FixA	nan	nan	nan	nan	nan	nan	nan	nan	nan	nan	nan	nan	nan	nan	nan	nan	nan	nan	nan	nan	nan	nan	nan	nan	nan	nan	nan	nan	nan	nan	nan	nan	nan	nan	nan	nan	nan	nan	nan	nan	nan	nan	nan	nan	nan	nan	nan	nan	nan
01-e6c03095595e21349f6a469d012bb1ab-FixB	nan	nan	nan	nan	nan	nan	nan	nan	nan	nan	nan	nan	nan	nan	nan	nan	nan	nan	nan	nan	nan	nan	nan	nan	nan	nan	nan	nan	nan	nan	nan	nan	nan	nan	nan	nan	nan	nan	nan	nan	nan	nan	nan	nan	nan	nan	nan	nan	nan
01-e6c03095595e21349f6a469d012bb1ab-FixC	nan	nan	nan	nan	nan	nan	nan	nan	nan	nan	nan	nan	nan	nan	nan	nan	nan	nan	nan	nan	nan	nan	nan	nan	nan	nan	nan	nan	nan	nan	nan	nan	nan	nan	nan	nan	nan	nan	nan	nan	nan	nan	nan	nan	nan	nan	nan	nan	nan
01-e6c03095595e21349f6a469d012bb1ab-RegA	nan	nan	nan	nan	nan	nan	nan	nan	nan	nan	nan	nan	nan	nan	nan	nan	nan	nan	nan	nan	nan	nan	nan	nan	nan	nan	nan	nan	nan	nan	nan	nan	nan	nan	nan	nan	nan	nan	nan	nan	nan	nan	nan	nan	nan	nan	nan	nan	nan
01-e6c03095595e21349f6a469d012bb1ab-RegB	nan	nan	nan	nan	nan	nan	nan	nan	nan	nan	nan	nan	nan	nan	nan	nan	nan	nan	nan	nan	nan	nan	nan	nan	nan	nan	nan	nan	nan	nan	nan	nan	nan	nan	nan	nan	nan	nan	nan	nan	nan	nan	nan	nan	nan	nan	nan	nan	nan
01-e6c03095595e21349f6a469d012bb1ab-RegC	nan	nan	nan	nan	nan	nan	nan	nan	nan	nan	nan	nan	nan	nan	nan	nan	nan	nan	nan	nan	nan	nan	nan	nan	nan	nan	nan	nan	nan	nan	nan	nan	nan	nan	nan	nan	nan	nan	nan	nan	nan	nan	nan	nan	nan	nan	nan	nan	nan
01-aafb3338f17138d77dabff38d08bb349-FixA	903.67	904	907.2	912.74	920.12	928.24	933.65	934.01	934.01	938.21	943.05	944.35	944.13	945.4	948.53	953.04	957.82	961.8	965.17	968.35	971.56	974.74	976.86	977.27	977.96	981.06	985.91	991	994.29	994.51	994.55	997.58	1003.13	1009.58	1014.84	1017.37	1018.84	1021.25	1023.93	1025.61	1025.92	1024.94	1023.77	1023.75	1025.85	1030.45	1035.67	1039.25	1040.46
01-aafb3338f17138d77dabff38d08bb349-FixB	921.36	920.85	924.05	929.77	936.84	943.73	947.44	946.44	946.7	953.37	960.28	960.8	958.37	958.15	961.49	968.02	974.5	977.96	980.12	983.29	987.27	991.06	993.48	993.85	994.28	997.07	1001.97	1007.7	1011.38	1011.08	1010.88	1015.06	1021.29	1025.99	1028.45	1029.15	1030.36	1033.77	1036.23	1034.56	1031.71	1031.46	1033.03	1034.76	1036.99	1040.38	1044.27	1047.56	1048.95
01-aafb3338f17138d77dabff38d08bb349-FixC	895.56	898.4	902.33	907.35	913.42	919.76	922.51	919.21	916.5	920.77	927.99	932.56	933.57	932.18	932.97	939.65	948.48	954.8	958.39	960.31	962.18	965.21	968.37	970.44	972.28	975.13	979.49	985	988.39	987.26	986.78	992.23	999.77	1004.25	1006.3	1008.05	1011.05	1015.96	1019.91	1020.09	1018.83	1019.19	1020.75	1022.33	1023.87	1025.8	1029.51	1035.63	1039.99
01-aafb3338f17138d77dabff38d08bb349-RegA	990.55	998.3	1001.15	1001.44	1001.51	1003.02	1004.95	1006.34	1009.41	1015.98	1023.08	1027.25	1028.28	1027.3	1027.49	1031.43	1036.82	1040.59	1041.99	1041.63	1043.19	1049.4	1055.21	1055.54	1054.44	1056.84	1060.44	1061.96	1062.33	1063.33	1065.27	1067.92	1070.38	1071.98	1073.83	1076.94	1079.34	1079.24	1079.49	1083	1086.47	1086.28	1085.65	1088.52	1092.9	1095.69	1096.87	1097.39	1098.49
01-aafb3338f17138d77dabff38d08bb349-RegB	980.55	987.64	992.1	994.59	995.78	996.24	996.22	996.13	997.52	1001.65	1007.53	1013.53	1017.95	1019.76	1020.92	1023.51	1026.82	1029.63	1031.73	1033.36	1035.37	1038.59	1043.09	1048.36	1052.31	1053.21	1052.9	1053.55	1054.37	1054.46	1056.12	1061.34	1066.86	1069.04	1069.33	1070.08	1071.44	1072.94	1074.27	1075.37	1077.08	1080.13	1083.47	1085.85	1087.36	1088.55	1090.07	1092.4	1095.12
01-aafb3338f17138d77dabff38d08bb349-RegC	960.82	972.34	977.3	978.48	978.7	980.02	981.6	982.58	985.15	991.21	998.33	1003.41	1005.21	1003.87	1003.17	1006.49	1011.52	1015.06	1016.65	1016.99	1018.87	1024.04	1027.67	1025.35	1022.6	1025.43	1030.41	1032.59	1031.97	1030.27	1030.8	1035.8	1040.64	1040.6	1039.07	1040.58	1044.3	1048.12	1051.1	1052.93	1054.85	1058.07	1061.82	1064.91	1066.93	1068.03	1069.78	1073.42	1076.55
01-df604bd2886870358fbf3b1823772256-FixA	902.64	905.88	910.27	915.78	922.37	929.3	932.98	931.28	930.97	937.91	944.74	943.87	940.73	942.36	948.31	956.16	963.34	967.82	969.91	970.76	972.69	977.21	980.94	980.79	980.44	984.03	989.42	993.26	994.48	993.26	992.67	995.8	1002.12	1009.73	1014.87	1014.93	1014.69	1019.25	1025.21	1027.81	1027.28	1025.38	1024.19	1025.5	1029.24	1034.5	1039.01	1040.71	1040.37
01-df604bd2886870358fbf3b1823772256-FixB	925.49	922.74	925	930.69	938.19	945.66	950.19	950.07	949.58	952.95	957.81	960.81	961.54	960.86	961.76	966.78	974.31	981.6	985.77	985.52	986.62	993.85	999.76	996.84	991.8	992.97	998.83	1005.4	1009.85	1010.79	1011.86	1016.72	1022.74	1026.32	1027.31	1026.9	1027.85	1032.15	1036.13	1035.93	1034.52	1035.55	1036.88	1035.85	1035.44	1039.1	1044.54	1048.29	1049.46
01-df604bd2886870358fbf3b1823772256-FixC	893.75	898.85	903.01	907.11	912	917.69	920.6	918.47	918.07	925.23	932.52	932.17	929.31	930.69	935.9	942.75	949.6	955.07	958.23	959.03	960.56	965.35	969.87	970.59	971.32	976.19	981.94	984.51	985.17	986.31	988.71	992.56	997.4	1002.56	1007.43	1011.45	1014.36	1016.07	1017.16	1018.16	1018.82	1018.85	1018.96	1020.01	1022.38	1026.13	1030.63	1034.93	1037.37
01-df604bd2886870358fbf3b1823772256-RegA	987.5	993.5	999.76	1004.77	1007.02	1005.88	1004.33	1005.65	1010.57	1018.44	1025.49	1028.34	1028.49	1028.44	1029.76	1033.16	1036.64	1038.36	1039.99	1043.36	1047.1	1049.54	1051.44	1053.64	1054.6	1053.44	1055.26	1064.09	1071.85	1070.41	1066.27	1067.61	1071.98	1074.82	1075.56	1075.05	1075.36	1078.17	1081.82	1084.22	1085.79	1087.48	1089.31	1091.18	1093.86	1097.84	1101.11	1101.67	1101.1
01-df604bd2886870358fbf3b1823772256-RegB	981.06	990.96	994.81	995.65	996.55	999.19	999.75	995.44	993.38	1000.17	1009.71	1014.79	1017.16	1019.83	1021.37	1020.43	1020.97	1026.57	1033.18	1036.3	1038.13	1041.67	1045.47	1047.51	1048.51	1049.72	1051.59	1054.22	1057.18	1060	1062.37	1064.11	1065.3	1066.23	1067.95	1071.13	1073.56	1073.19	1072.37	1073.93	1077.16	1080.64	1084.32	1088.31	1091.47	1092.77	1093.45	1094.96	1096.56
01-df604bd2886870358fbf3b1823772256-RegC	969.77	973.12	974.36	975.07	976.84	980.5	983.87	985.07	986.53	990.81	996.2	1000.35	1002.74	1003.76	1005.64	1010.06	1014.25	1015.33	1014.82	1015.22	1018.01	1023.48	1027.83	1027.7	1026.7	1028.82	1031.7	1032.14	1030.77	1029.52	1031.13	1037.14	1042.88	1043.62	1042.69	1044.36	1046.85	1047.64	1048.59	1052.04	1056.71	1060.52	1062.74	1063.4	1064.57	1068.18	1072.67	1075.82	1077.31
01-646b2ca80d70a9f3ea97bc25eb7b8e5c-FixA	nan	nan	nan	nan	nan	nan	nan	nan	nan	nan	nan	nan	nan	nan	nan	nan	nan	nan	nan	nan	nan	nan	nan	nan	nan	nan	nan	nan	nan	nan	nan	nan	nan	nan	nan	nan	nan	nan	nan	nan	nan	nan	nan	nan	nan	nan	nan	nan	nan
01-646b2ca80d70a9f3ea97bc25eb7b8e5c-FixB	nan	nan	nan	nan	nan	nan	nan	nan	nan	nan	nan	nan	nan	nan	nan	nan	nan	nan	nan	nan	nan	nan	nan	nan	nan	nan	nan	nan	nan	nan	nan	nan	nan	nan	nan	nan	nan	nan	nan	nan	nan	nan	nan	nan	nan	nan	nan	nan	nan
01-646b2ca80d70a9f3ea97bc25eb7b8e5c-FixC	nan	nan	nan	nan	nan	nan	nan	nan	nan	nan	nan	nan	nan	nan	nan	nan	nan	nan	nan	nan	nan	nan	nan	nan	nan	nan	nan	nan	nan	nan	nan	nan	nan	nan	nan	nan	nan	nan	nan	nan	nan	nan	nan	nan	nan	nan	nan	nan	nan
01-646b2ca80d70a9f3ea97bc25eb7b8e5c-RegA	nan	nan	nan	nan	nan	nan	nan	nan	nan	nan	nan	nan	nan	nan	nan	nan	nan	nan	nan	nan	nan	nan	nan	nan	nan	nan	nan	nan	nan	nan	nan	nan	nan	nan	nan	nan	nan	nan	nan	nan	nan	nan	nan	nan	nan	nan	nan	nan	nan
01-646b2ca80d70a9f3ea97bc25eb7b8e5c-RegB	nan	nan	nan	nan	nan	nan	nan	nan	nan	nan	nan	nan	nan	nan	nan	nan	nan	nan	nan	nan	nan	nan	nan	nan	nan	nan	nan	nan	nan	nan	nan	nan	nan	nan	nan	nan	nan	nan	nan	nan	nan	nan	nan	nan	nan	nan	nan	nan	nan
01-646b2ca80d70a9f3ea97bc25eb7b8e5c-RegC	nan	nan	nan	nan	nan	nan	nan	nan	nan	nan	nan	nan	nan	nan	nan	nan	nan	nan	nan	nan	nan	nan	nan	nan	nan	nan	nan	nan	nan	nan	nan	nan	nan	nan	nan	nan	nan	nan	nan	nan	nan	nan	nan	nan	nan	nan	nan	nan	nan
01-a83c875f3ab6467556056f66d9def81c-FixA	565.1	563.35	565.89	570.08	573.26	573.67	573.07	573.46	573.98	573.56	573.38	574.66	576.27	577.16	578.85	582.77	587.12	589.9	591.84	594.12	596.58	598.66	599.66	599.43	600.35	604.34	608.24	608.77	608.14	609.36	612.25	615.71	618.67	620.26	620.5	619.86	619.79	621.54	624.31	627.04	630.26	634.4	637.37	637.36	637.34	640.59	644.97	647.44	648.18
01-a83c875f3ab6467556056f66d9def81c-FixB	565.75	565.86	566.77	569.11	573.47	579.66	584.31	584.73	584.39	586.85	589.51	589.64	590.28	594.67	600.43	604.41	606.7	608.13	609.05	609.84	611.5	614.61	617.33	618.04	619.19	623.11	626.96	627.58	626.89	627.66	630.38	634.68	639.36	642.89	643.31	639.69	636.21	637.16	640.63	643.56	645.79	647.98	650.72	654.41	658.51	662.24	664.77	665.62	665.73
01-a83c875f3ab6467556056f66d9def81c-FixC	551.2	552.55	554.27	555.85	556.77	556.72	556.31	556.28	556.95	558.39	559.92	561.03	562.74	565.88	568.88	570.25	571.55	574.49	577.88	580.2	581.7	583.08	584.83	587.17	589.4	590.87	591.99	593.38	594.99	596.8	599.72	604.28	608.07	608.68	607.45	606.53	606.87	608.98	612.73	617.5	621.3	622.46	622.75	624.38	627.05	629.73	631.69	632.5	632.8
01-a83c875f3ab6467556056f66d9def81c-RegA	554.28	557.24	558.99	560.65	563.35	567.65	571.81	574.11	575.4	576.92	578.85	581.1	583.49	585.9	588.53	591.7	595.86	600.81	603.5	601.74	600.31	603.99	609.47	612.48	614.06	616.14	618.16	619.44	621.69	626.52	631.81	634.96	635.65	634.76	635.4	640.25	647.14	652.95	656.52	657.78	659.13	662.86	667.26	670.11	672.31	675.19	677.75	678.89	680.37
01-a83c875f3ab6467556056f66d9def81c-RegB	552.6	556.32	558.07	559.02	560.32	562.84	566.27	569.9	572.68	574.01	575.46	578.5	581.69	583.52	585.21	588.28	592.42	596.67	599.34	599.51	600.09	603.79	607.78	608.89	608.99	610.51	612.51	613.82	616.44	622.21	628.28	631.31	631.55	630.65	632.05	638.36	646.03	650.78	652.98	654.35	656.91	661.88	666.5	668.04	669.73	674.96	679.84	679.97	679.04
01-a83c875f3ab6467556056f66d9def81c-RegC	522.91	522.6	525.67	530.46	535.28	538.87	541.64	544.31	547.19	550.44	553.95	557.56	560.95	563.81	565.9	567.39	570.05	575	578.56	577.6	576.73	580.61	585.22	585.89	585.37	587.27	590.13	592.08	595.33	601.95	608.32	610.39	609.34	607.88	608.81	614.01	620.9	626.21	629.4	630.88	631.88	633.71	636.92	641.52	645.9	648.32	648.62	647.63	648.58
01-dbd0df24fc5e5ad57fec276d06f70ff7-FixA	564.13	565.08	567.35	569.68	570.8	570.13	569.77	571.61	573.85	574.55	575.34	577.9	580.53	581.49	582.74	586.21	589.58	590.58	591.77	595.56	598.29	596.46	594.24	596.46	601.58	606.6	609.54	609.59	609.9	613.5	618.14	620.88	622.11	622.93	623.2	622.65	621.8	621.46	622.38	625.15	629.53	634.74	638.38	638.73	639.2	643.36	648.18	649.73	649.14
01-dbd0df24fc5e5ad57fec276d06f70ff7-FixB	567.7	566.41	569.61	575.1	580.66	584.42	585.84	585.26	585.15	587.56	590.45	591.61	592.43	594.87	599.51	605.88	610.53	610.65	609.41	610.46	612.67	614.22	615.91	618.75	621.49	622.99	625.27	630.06	633.99	633.83	633.51	637.15	640.95	640.5	638.85	639.89	641.68	641.69	642.19	645.67	649.27	649.72	649.31	651.27	655.84	661.92	666.6	667.47	667.28
01-dbd0df24fc5e5ad57fec276d06f70ff7-FixC	552.15	556.51	556.6	554.92	553.93	555.16	556.28	555.21	554.87	558.07	561.88	562.91	562.14	561.61	563.02	567.18	571.49	573.48	575.21	579.05	583.5	586.37	586.79	585.1	585.14	589.95	594.93	595.12	593.44	594.22	598.51	605.54	610.41	608.97	605.52	605.36	607.2	608.59	610.39	613.88	617.96	621.21	623.85	626.52	629.24	631.8	633.67	634.41	634.57
01-dbd0df24fc5e5ad57fec276d06f70ff7-RegA	558.15	558.9	558.77	559.04	561	565.38	570.74	575.29	578.14	579.09	579.74	581.59	583.79	585.43	587.76	592.05	597.23	601.56	602.98	600.85	601.09	608.53	615.66	614.89	612.61	616.27	621.09	621.14	620.48	624.23	630.03	634.12	635.64	635.22	636.48	642.41	649.44	653.31	655.53	658.47	661.07	662.06	664.1	669.69	675.11	676.35	676.49	679.6	684.25
01-dbd0df24fc5e5ad57fec276d06f70ff7-RegB	549.5	552.69	554.05	555.14	557.51	562.06	567.04	570.65	573.75	577.2	579.19	578.33	578.07	581.67	586.36	589.04	591.98	597.38	601.12	599.46	597.41	600.36	605.2	607.8	609.78	613.24	615.73	615.03	615.58	621.67	628.64	631.1	631.57	633.8	636.91	639.36	642.48	647.66	652.75	655.43	657.36	660.74	664.79	668.32	672.04	676.83	681.26	683.74	684.78
01-dbd0df24fc5e5ad57fec276d06f70ff7-RegC	523.81	522.76	526.05	531.7	537.74	542.67	546.88	550.92	554.02	555.54	556.57	558.31	560.3	562	564.3	567.96	571.64	573.9	575.16	576.39	578.68	582.62	586.36	588.03	588.47	589.09	590.51	593.18	597.73	604.08	608.88	609.19	608.19	609.69	612.9	616.12	619.54	623.63	627.53	630.3	632.37	634.58	637.85	642.64	647.09	649.26	649.99	650.8	652.52
01-38c0082b2830d29c8d1f46c8576e50bd-FixA	nan	nan	nan	nan	nan	nan	nan	nan	nan	nan	nan	nan	nan	nan	nan	nan	nan	nan	nan	nan	nan	nan	nan	nan	nan	nan	nan	nan	nan	nan	nan	nan	nan	nan	nan	nan	nan	nan	nan	nan	nan	nan	nan	nan	nan	nan	nan	nan	nan
01-38c0082b2830d29c8d1f46c8576e50bd-FixB	nan	nan	nan	nan	nan	nan	nan	nan	nan	nan	nan	nan	nan	nan	nan	nan	nan	nan	nan	nan	nan	nan	nan	nan	nan	nan	nan	nan	nan	nan	nan	nan	nan	nan	nan	nan	nan	nan	nan	nan	nan	nan	nan	nan	nan	nan	nan	nan	nan
01-38c0082b2830d29c8d1f46c8576e50bd-FixC	nan	nan	nan	nan	nan	nan	nan	nan	nan	nan	nan	nan	nan	nan	nan	nan	nan	nan	nan	nan	nan	nan	nan	nan	nan	nan	nan	nan	nan	nan	nan	nan	nan	nan	nan	nan	nan	nan	nan	nan	nan	nan	nan	nan	nan	nan	nan	nan	nan
01-38c0082b2830d29c8d1f46c8576e50bd-RegA	nan	nan	nan	nan	nan	nan	nan	nan	nan	nan	nan	nan	nan	nan	nan	nan	nan	nan	nan	nan	nan	nan	nan	nan	nan	nan	nan	nan	nan	nan	nan	nan	nan	nan	nan	nan	nan	nan	nan	nan	nan	nan	nan	nan	nan	nan	nan	nan	nan
01-38c0082b2830d29c8d1f46c8576e50bd-RegB	nan	nan	nan	nan	nan	nan	nan	nan	nan	nan	nan	nan	nan	nan	nan	nan	nan	nan	nan	nan	nan	nan	nan	nan	nan	nan	nan	nan	nan	nan	nan	nan	nan	nan	nan	nan	nan	nan	nan	nan	nan	nan	nan	nan	nan	nan	nan	nan	nan
01-38c0082b2830d29c8d1f46c8576e50bd-RegC	nan	nan	nan	nan	nan	nan	nan	nan	nan	nan	nan	nan	nan	nan	nan	nan	nan	nan	nan	nan	nan	nan	nan	nan	nan	nan	nan	nan	nan	nan	nan	nan	nan	nan	nan	nan	nan	nan	nan	nan	nan	nan	nan	nan	nan	nan	nan	nan	nan
01-bd58b46a502bc788de4166be23a79faf-FixA	859.4	862.42	866.35	870.56	874.42	877.64	881.24	886.11	891.04	894.66	897.13	899.07	901.65	905.66	910	913.35	915.87	918.11	920.62	923.82	927.53	931.33	934.45	936.36	937.99	940.31	942.89	944.98	946.26	946.78	947.67	949.98	952.77	954.76	955.68	955.7	955.86	957.13	959.12	961.19	963.47	966.05	967.67	967.51	968.51	973.45	978.96	981.06	981.66
01-bd58b46a502bc788de4166be23a79faf-FixB	865.15	868.71	873.55	878.55	882.62	885.24	888.36	893.58	898.54	901.05	903.67	908.88	913.57	914.67	915.3	919.09	924.75	930.11	934.84	939.16	943.83	949.2	953.17	953.97	954.03	956.06	959.11	961.65	964.15	967.23	969.8	970.73	970.99	971.8	972.69	973.15	974.6	978.14	980.88	980.09	979.29	982.28	985.67	985.61	985.77	990.36	995.65	997.09	997.31
01-bd58b46a502bc788de4166be23a79faf-FixC	890.98	892.73	896.31	900.95	905.88	910.43	914.38	917.68	920.51	923.11	925.73	928.67	932.31	936.73	940.73	943.19	944.88	946.92	949.61	953.01	957.04	961.33	964.66	966.12	967.28	969.88	973.28	976.29	978	978.05	978.41	980.92	983.98	985.65	986.73	988.46	990.14	990.93	991.46	992.44	992.99	992.09	990.24	988.71	990.27	996.7	1003.01	1003.93	1002.43
01-bd58b46a502bc788de4166be23a79faf-RegA	868.13	868.86	870.96	873.3	874.77	874.83	875.16	877.41	880.6	883.38	885.69	887.74	889.57	891.35	893.93	897.88	901.75	903.92	904.36	903.85	904.73	908.78	913.38	915.63	916.59	917.9	919.16	919.91	921.81	926.07	929.15	927.81	926.06	928.41	932.43	934.67	935.99	938.09	940.67	942.94	944.48	945.26	946.38	948.89	951.79	953.87	955.88	958.68	960.93
01-bd58b46a502bc788de4166be23a79faf-RegB	856.07	851.76	852.99	857.02	861.12	863.34	864.9	867.19	868.95	868.9	868.54	869.62	872.11	875.42	878.45	880.52	883.07	887.32	891.15	892.48	893.07	894.94	896.58	896.42	896.81	900.08	903.91	905.6	906.33	907.95	910.39	913.05	915.19	916.33	917.3	918.96	920.6	921.45	922.49	924.84	927.83	930.45	932.6	934.41	936.01	937.58	939.52	942.06	944.48
01-bd58b46a502bc788de4166be23a79faf-RegC	857.72	855.52	857.92	862.07	865.11	865.29	865.26	867.83	871.68	874.79	876.54	877.07	878.12	881.18	885.07	888.4	891.81	896	899.54	901.09	902.06	904.11	906.87	909.52	911.75	913.48	915.24	917.38	918.97	919.34	920.8	925.29	929.53	930.01	928.85	929.16	931.29	934.68	938.24	940.86	941.92	941.41	941.51	944.28	948.19	951.04	952.69	953.59	954.07
01-44bb52659d82aa8b5f30657205c9dcef-FixA	861.94	865.51	868.59	871.76	875.64	880.29	883.56	883.94	884.71	889.14	895.4	900.97	906.03	911.02	914.44	915.12	915.33	917.61	921.81	926.86	930.78	932.23	933.75	937.81	942.19	944.25	945.26	946.83	947.42	945.68	944.89	948.25	952.67	954.37	954.37	954.85	956.89	960.65	963.57	963.37	963.05	965.89	969.55	971.09	972.36	975.8	979.97	982.76	984.46
01-44bb52659d82aa8b5f30657205c9dcef-FixB	867.66	870.73	873.9	877.35	881.28	885.72	890.07	893.81	897.5	901.63	905.3	907.75	910.31	914.22	918	920.28	922.94	927.97	933.99	939.38	945.4	952.89	957.64	956.09	953.66	956.23	960.93	963.55	964.73	966.15	968.36	971.2	972.83	971.91	971.61	975.02	979.04	980.09	980.28	982.31	983.86	982.43	981.29	984.16	988.74	991.76	993.81	996.19	998.17
01-44bb52659d82aa8b5f30657205c9dcef-FixC	890.84	896.5	901.29	905.06	907.68	909.33	911.45	915.41	920.99	927.25	931.88	933.28	934.18	937.35	940.98	942.96	945.01	949.01	953.23	955.77	958.19	962.14	965.66	966.86	968.37	972.78	977.06	977.79	976.52	975.96	977.89	982.91	987.64	988.72	987.76	987.43	988.74	991.67	993.69	992.63	991.4	993.02	994.17	991.46	989.61	993.86	1000.3	1003.39	1002.87
01-44bb52659d82aa8b5f30657205c9dcef-RegA	867.65	869.83	870.85	871.89	874.15	878.07	881	880.81	880.75	883.96	887.44	887.99	888.37	891.64	895.83	898.38	899.92	901.64	903.69	905.9	907.91	909.47	911	912.99	915.7	919.09	922.34	924.56	925.68	925.92	925.89	926.36	928.5	932.91	937.2	939.02	940.03	942.27	944.25	944.26	944.26	946.5	949.44	951.07	952.31	954.59	957.53	960.33	962.74
01-44bb52659d82aa8b5f30657205c9dcef-RegB	860.14	858.79	858.52	859.06	860.13	861.5	863.18	865.1	866.89	868.28	869.91	872.39	875.18	877.54	879.06	879.83	881.89	886.75	891.62	893.56	893.96	894.84	896.04	897.03	898.23	900.2	902.85	905.95	909.19	912.23	914.56	915.89	916.8	918.02	919.74	921.97	924.53	927.07	928.65	928.59	928.21	929.11	931.59	935.27	938.58	940.06	940.54	941.3	942.53
01-44bb52659d82aa8b5f30657205c9dcef-RegC	858.28	858.79	860.06	862.05	864.7	867.7	869.58	869.39	869.44	872.04	876.08	879.86	882.92	885.24	887.13	889.17	892.51	897.67	901.81	902.36	901.62	902.53	905.18	908.76	912.2	914.6	916.43	918.26	919.7	920.53	922.68	927.45	930.82	929.02	926.24	927.55	931.63	935.59	937.91	938	937.93	939.87	943.1	946.22	948.68	950.15	950.28	949.35	950.65
01-2ad1c59ed15eb675088c5bf56c5c45d3-FixA	nan	nan	nan	nan	nan	nan	nan	nan	nan	nan	nan	nan	nan	nan	nan	nan	nan	nan	nan	nan	nan	nan	nan	nan	nan	nan	nan	nan	nan	nan	nan	nan	nan	nan	nan	nan	nan	nan	nan	nan	nan	nan	nan	nan	nan	nan	nan	nan	nan
01-2ad1c59ed15eb675088c5bf56c5c45d3-FixB	nan	nan	nan	nan	nan	nan	nan	nan	nan	nan	nan	nan	nan	nan	nan	nan	nan	nan	nan	nan	nan	nan	nan	nan	nan	nan	nan	nan	nan	nan	nan	nan	nan	nan	nan	nan	nan	nan	nan	nan	nan	nan	nan	nan	nan	nan	nan	nan	nan
01-2ad1c59ed15eb675088c5bf56c5c45d3-FixC	nan	nan	nan	nan	nan	nan	nan	nan	nan	nan	nan	nan	nan	nan	nan	nan	nan	nan	nan	nan	nan	nan	nan	nan	nan	nan	nan	nan	nan	nan	nan	nan	nan	nan	nan	nan	nan	nan	nan	nan	nan	nan	nan	nan	nan	nan	nan	nan	nan
01-2ad1c59ed15eb675088c5bf56c5c45d3-RegA	nan	nan	nan	nan	nan	nan	nan	nan	nan	nan	nan	nan	nan	nan	nan	nan	nan	nan	nan	nan	nan	nan	nan	nan	nan	nan	nan	nan	nan	nan	nan	nan	nan	nan	nan	nan	nan	nan	nan	nan	nan	nan	nan	nan	nan	nan	nan	nan	nan
01-2ad1c59ed15eb675088c5bf56c5c45d3-RegB	nan	nan	nan	nan	nan	nan	nan	nan	nan	nan	nan	nan	nan	nan	nan	nan	nan	nan	nan	nan	nan	nan	nan	nan	nan	nan	nan	nan	nan	nan	nan	nan	nan	nan	nan	nan	nan	nan	nan	nan	nan	nan	nan	nan	nan	nan	nan	nan	nan
01-2ad1c59ed15eb675088c5bf56c5c45d3-RegC	nan	nan	nan	nan	nan	nan	nan	nan	nan	nan	nan	nan	nan	nan	nan	nan	nan	nan	nan	nan	nan	nan	nan	nan	nan	nan	nan	nan	nan	nan	nan	nan	nan	nan	nan	nan	nan	nan	nan	nan	nan	nan	nan	nan	nan	nan	nan	nan	nan
03-cfb7d458ea3ef4fc4f27e0eb06be2555-FixA	754.99	762.98	766.91	768.8	770.69	774.09	778.35	782.46	786.25	789.78	793.39	797.41	801.94	806.81	810.82	813.17	815.87	820.6	824.66	825.28	824.56	825.28	827.68	831.4	836.28	842.07	847.59	851.78	855.07	858.25	861.77	865.74	869.06	870.95	873.73	879.49	885.46	888.48	890.03	892.43	895.89	899.87	903.34	905.56	907.79	911.44	915.73	919.37	921.46
03-cfb7d458ea3ef4fc4f27e0eb06be2555-FixB	805.2	804.79	805.84	807.79	810.1	812.4	815.05	818.27	820.74	821.52	822.87	826.8	830.86	832.51	833.52	836.08	839.29	841.78	843.63	845.35	847.58	850.72	854.08	856.86	859.18	861.47	864.42	868.39	872.17	874.49	875.87	877.23	878.98	881.31	884.09	887.11	890.27	893.46	896.37	898.8	901.27	904.34	907.58	910.36	912.25	913.21	914.75	918.19	921.74
03-cfb7d458ea3ef4fc4f27e0eb06be2555-FixC	837	840.46	840.51	839.67	840.46	844.45	849.53	853.17	855.11	855.89	857.06	859.87	863.42	866.49	869.1	871.49	873.72	875.86	878.34	881.46	884.61	887.19	889.57	892.2	894.47	895.84	897.09	899.2	902.17	905.67	908.76	910.68	912.12	914.04	916.77	920.21	923.02	924.08	924.86	926.96	929.4	930.9	932.42	935.14	938.06	939.99	941.7	944.21	946.9
03-cfb7d458ea3ef4fc4f27e0eb06be2555-RegA	765.29	770.61	779.67	789.23	796.02	798.08	798.67	801.47	806.55	812.72	817.62	819.42	819.83	821.21	824.69	830.45	835.93	838.85	841.11	844.92	848.99	851.81	855.01	860.06	863.92	863.75	862.94	865.27	868.67	870.35	871.34	873.42	876.75	880.86	884.48	886.54	888.02	890.11	892.54	894.71	896.62	898.35	899.52	899.94	900.98	903.93	907.56	910.18	911.43
03-cfb7d458ea3ef4fc4f27e0eb06be2555-RegB	788.42	788.93	789.86	792.06	796.37	802.87	808.62	811.04	812.52	815.72	819.52	822.36	825.13	828.87	832.81	835.99	838.75	841.53	843.8	845.03	845.84	847	848.89	851.73	855.58	860.25	864.67	867.9	870.46	873.11	875.94	878.65	880.28	880.31	881.23	885.19	889.08	889.67	889.92	893.35	897.81	900.43	902.48	905.92	910.03	913.5	915.98	917.58	919.01
03-cfb7d458ea3ef4fc4f27e0eb06be2555-RegC	820.26	819.72	822.6	826.31	828.23	826.88	825.26	826.51	829.73	833.19	836.09	838.24	841	845.36	849.07	850.08	850.86	854.05	857.99	860.58	862.85	866.06	868.89	870.14	872.29	877.33	880.92	879.06	876.9	880.19	885.87	889.53	891.6	893.57	895.21	896.16	897.4	899.94	902.99	905.59	908.28	911.77	915.37	918.21	920.32	922.02	923.7	925.78	928.56
03-1a2d6fed9d23244edd4d50c50d068f88-FixA	758.57	760.63	764.44	768.95	773.09	776.1	778.38	780.75	784.35	790	796.67	802.83	806.94	808.25	809.44	813.12	817.79	821.26	822.91	822.87	822.67	824.02	827.77	834	840.61	845.36	848.22	849.96	852.32	856.66	861.56	865.44	869.46	874.66	878.05	877.23	877.71	884.83	892.72	894.62	894.6	898.23	903.5	906.95	908.68	909.9	912.07	916.26	921.06
03-1a2d6fed9d23244edd4d50c50d068f88-FixB	803.54	805.11	806.3	807.69	809.88	813.1	816.22	818.25	820.41	823.94	828.02	831.39	833.02	832.58	832.34	834.53	838.28	842.16	845.7	848.81	851.88	855.14	857.59	858.58	860.53	865.54	870.77	873.1	874.41	877.12	880.21	882.2	883.92	886.32	887.7	886.71	887.05	892.18	897.75	898.85	898.48	900.85	905.23	909.73	913.92	917.66	920.11	920.58	919.95
03-1a2d6fed9d23244edd4d50c50d068f88-FixC	842.35	841.45	841.85	842.91	844.02	844.89	846.52	849.86	854.24	858.51	861.34	862.1	863.28	867.08	871.2	873.28	875.58	880.23	883.38	881.66	880.41	885.09	891.62	894.76	895.64	896.66	898.25	900.34	903.2	906.76	909.22	909.3	910.38	915.52	920.38	920.37	919.25	921.7	925.68	927.87	928.06	927.35	928.64	934.21	940.84	944.54	945.27	944.36	944.2
03-1a2d6fed9d23244edd4d50c50d068f88-RegA	764.99	771.36	779.27	786.97	792.72	795.46	797.05	799.72	804.35	810.96	817.38	821.46	823.37	824.2	826.22	831.07	836.43	839.71	841.77	844.17	847.51	851.89	856.46	860.12	861.9	861.48	861.12	863.09	866.34	869.45	873.3	878.65	882.67	882.76	882.06	884.06	886.69	887.33	888.26	892.05	896.2	897.77	898.63	901.22	904.12	905.42	906.36	908.67	911.95
03-1a2d6fed9d23244edd4d50c50d068f88-RegB	785.8	790.9	792.3	793.1	796.45	803.91	810.7	812.36	812.29	814.74	819.23	824.11	828.01	830.08	831.67	834.37	838.71	844.39	848.85	849.93	849.79	850.93	852.08	852.02	853.95	860.66	867.74	870.37	870.55	871.47	873.1	874.87	877.54	881.77	885.98	888.55	890.65	893.59	895.79	895.64	895.43	897.74	901.29	904.31	907.85	913.14	918.12	920.55	922.12
03-1a2d6fed9d23244edd4d50c50d068f88-RegC	817.76	820.31	823.64	826.63	828.15	827.77	827.81	830.21	832.46	832.21	832.63	836.96	842.83	847.18	850.06	852.21	853.85	855.37	858.44	863.98	868.29	868.13	867.49	870.78	875.7	878.72	879.01	877.09	876.26	879.38	884.17	887.68	890.64	894.29	897.59	899.39	901.02	903.92	906.82	908.27	909.69	912.63	915.6	916.89	918.15	921.36	925.24	928.16	931.02
03-eb97e7204c6191e141cb459c65307b66-FixA	753.76	754.56	757.68	762.14	766.97	771.42	775.77	780.15	783.62	788.89	793.11	793.79	796.01	800.72	806.37	811.21	814.71	817.36	822.51	825.56	830.09	831.65	829.12	833.66	836.62	840.58	846.69	855.25	856.83	856.54	859	862.02	865.55	869.31	874	879.92	884.33	885.05	886.48	893.03	900.45	903.73	902.22	903.78	909.47	914.28	917.47	916.87	917.24
03-eb97e7204c6191e141cb459c65307b66-FixB	803.41	802.25	800.01	804.56	807.98	810.36	812.47	815.13	818.4	821.98	824.46	825.06	827.26	833.97	839.38	840.84	840.09	839.93	840.75	842.13	843.04	845.69	848.93	854.21	859	860.75	861.62	864.36	868.34	869.52	871.26	874.13	876.83	878.3	880.36	884.54	890.1	890.84	891.39	896.92	903.88	907.5	908.91	910.69	910.4	911.49	913.29	915.2	918.07
03-eb97e7204c6191e141cb459c65307b66-FixC	837.08	837.4	839.86	842.55	843.53	848.33	851.28	853.96	854.87	857.05	860.32	863.97	866.5	866.86	867.36	870.15	872.85	873.32	874.92	880.76	886.11	886.08	884.43	885.89	889.97	894.84	899.23	902.29	903.03	902.54	903.6	908.16	912.24	911.75	910.76	913.9	918.81	921.86	923.68	925.6	929.17	934.6	938	935.93	932.58	933.16	936.93	941.54	945.23
03-eb97e7204c6191e141cb459c65307b66-RegA	763.43	771.33	773.92	771.39	788.07	798.03	803.35	805.38	810.4	812.35	815.79	814.98	817.75	820.65	829.89	834	833.09	836.79	842.4	850.91	851.01	851.31	851.04	849.83	858.95	863.41	868.45	868.06	865.27	867.99	870.64	873.11	875.7	881.39	885.97	889.4	890.4	892.77	894.49	893.62	892.62	894.42	898.46	901.48	903.6	905.41	906.9	908	909.53
03-eb97e7204c6191e141cb459c65307b66-RegB	787.08	787.17	790.52	793.21	791.25	813.74	806.31	807.29	810.99	815.23	816.87	819.04	822.32	826.4	830.81	834.82	837.65	839.09	838.07	841.42	846.45	849.86	852.49	855.4	855.32	878.6	867.36	861.74	865.84	869.11	871.52	873.88	876.42	878.99	880.71	881.02	881.87	885.17	889.57	894.84	899.11	902.74	905.65	907.74	908.61	908.4	909.46	913.99	919.5
03-eb97e7204c6191e141cb459c65307b66-RegC	816.88	821.87	822.64	822.9	826.44	809.3	819.05	823.56	826.26	831.2	836.04	837.72	837.25	836.7	838.27	843.27	849.01	852.46	853.61	853.64	855.18	860.3	866.28	869.89	870.98	871.08	875.36	887.3	883.33	884.41	881.45	881.79	884.25	886.14	888.69	893.44	898.07	900.13	901.68	905.13	908.52	909.59	910.52	913.89	918.02	920.62	922.55	925.06	926.9
03-a0d7d61fb5cd943b985ec1f2d4c41b60-FixA	590.44	596.73	600.12	602.64	606.3	612.22	617.96	621.12	623.22	626.21	629.73	633.06	636.62	640.78	644.61	647.39	650.66	655.72	660.36	662.29	663.14	665.03	667.76	670.68	674.12	678.4	682.84	686.63	689.54	691.57	692.88	693.84	695.6	699.02	702.59	704.64	706.08	708.18	710.44	712.23	714.49	718.07	721.19	722.11	723.02	726.42	730.59	733.37	736.15
03-a0d7d61fb5cd943b985ec1f2d4c41b60-FixB	663.42	667.41	670.1	672.28	674.8	678.05	680.88	682.35	684.09	687.7	691.89	695.1	697.67	700.23	702.69	704.9	707.25	710.08	712.85	715.05	717.31	720.26	723.11	725.07	726.98	729.87	733.47	737.14	740.21	742.32	744.49	747.66	750.77	752.68	754.44	757.39	761.25	765.29	768.51	770.25	771.85	774.83	778.88	783.29	788.1	793.4	798.24	801.75	804.7
03-a0d7d61fb5cd943b985ec1f2d4c41b60-FixC	674.19	676.84	679.52	682.47	685.96	690.05	694.12	697.49	700.05	702.06	704.7	708.91	713.52	717.22	720.48	723.92	727.05	729.33	731.36	733.85	736.53	739	741.33	743.69	746.13	748.66	751.11	753.36	755.58	757.89	759.87	761.3	763.6	767.79	771.18	771.26	771.16	774.33	778.36	780.09	780.64	781.98	784.16	786.64	788.92	790.58	791.86	793.18	795.04
03-a0d7d61fb5cd943b985ec1f2d4c41b60-RegA	726.66	720.68	718.29	718.6	720.71	723.68	726.48	728.36	729.71	731.16	733.11	735.75	738.71	741.42	743.12	743.47	744.22	746.97	750.5	753.39	756.62	761.19	765.33	767.35	768.99	772.3	776.35	779.66	782.04	783.68	784.88	786.06	787.97	791.16	794.68	797.54	800.28	803.55	806.63	808.61	809.76	810.77	812.73	816.37	819.94	821.58	822.11	822.95	824.4
03-a0d7d61fb5cd943b985ec1f2d4c41b60-RegB	694.36	694.13	694.32	695.41	697.89	701.73	704.96	706.03	707.25	710.93	715.48	718.72	720.45	721.12	721.73	723.17	725.24	727.42	729.39	730.91	732.17	733.47	735.07	737.05	738.68	739.39	740.19	742.08	744.22	745.63	747.17	749.78	752.51	754.17	754.83	754.96	755.39	756.84	759.28	762.29	764.91	766.27	766.88	767.59	768.88	771.04	773.66	776.13	777.73
03-a0d7d61fb5cd943b985ec1f2d4c41b60-RegC	660.65	661.44	665.15	669.7	673.06	674.02	674.78	677.68	681.89	685.89	688.56	689.51	690.99	694.93	699.19	701.46	703.37	706.81	710.3	712.17	713.93	717.36	721.79	726.15	730.48	734.89	738.38	740.24	742.34	746.51	751.25	754.7	757.45	760.49	763.55	766.26	769.41	773.76	778.25	781.59	783.82	785.39	787.17	789.76	792.15	793.33	794.46	796.87	799.72
03-5084aa77e3950fa577962c870e76ef77-FixA	592.43	596.3	600.49	604.21	606.71	607.95	610.84	617.64	624.98	629.24	631.87	635.06	638.59	641.72	644.08	645.72	648.07	652.39	657.65	662.37	665.62	667.25	669.69	674.94	680.15	682.23	683.16	685.46	688.31	690.44	692.95	696.94	700.53	701.87	703.17	706.71	710.01	710.35	710.15	712.42	715.79	718.2	720.17	722.65	725.23	727.4	730.23	734.66	739.07
03-5084aa77e3950fa577962c870e76ef77-FixB	664.93	664.46	667.06	671.1	674.93	677.32	678.69	679.97	682.46	686.83	690.97	692.89	694.31	697.3	701.3	705.06	707.28	707.39	708	711.61	716.61	720.74	723.69	725.9	728.84	733.46	737.2	737.78	738.32	742.1	746.5	748.22	748.44	749.36	752.33	757.73	762.7	764.59	765.92	769.59	773.49	775.24	777.97	784.94	792.25	795.33	796.23	798.37	802.01
03-5084aa77e3950fa577962c870e76ef77-FixC	674.9	679.51	682.43	684.56	686.82	689.77	692.59	694.65	697.6	702.74	707.46	709.34	711.12	715.73	721.44	725.84	728.68	730.47	732.32	735.11	737.88	739.67	741.69	745.08	748.13	749.23	750.36	753.68	757.5	759.75	761.24	763.33	765.88	768.47	771.1	773.71	775.46	775.9	777.11	780.88	784.04	783.52	783.2	787.48	793.44	796.79	797.27	796.08	795.74
03-5084aa77e3950fa577962c870e76ef77-RegA	727.48	721.21	718.99	718.98	719.3	718.97	720.49	725.95	732.05	735.25	736.59	737.88	739.07	739.91	741.32	744.21	748.01	751.74	754.18	754.77	756.13	760.52	765.03	766.62	767.79	771.57	776.7	780.97	783.23	783.26	783.6	786.71	791.16	794.9	797.79	800.33	803.1	806.35	808.62	808.63	808.43	810.33	813.24	815.5	817.23	818.92	820.28	821.12	822.86
03-5084aa77e3950fa577962c870e76ef77-RegB	694.7	693.75	694.95	697.33	699.93	702.09	704.46	707.74	711.56	715.25	718.02	719.38	719.98	720.65	721.64	723.08	725.2	727.93	729.75	729.59	729.83	732.83	736.97	739.89	740.69	739.68	740.55	746.17	751.46	751.24	749.63	751.61	754.54	754.75	753.85	754.38	756.31	758.88	761.6	764.12	766.59	769.11	770.67	770.48	770.37	772.25	774.69	775.85	776.57
03-5084aa77e3950fa577962c870e76ef77-RegC	662.29	662.59	664.86	667.78	670.02	670.98	673.08	678.34	684.11	687.53	689.92	693	695.75	697.16	699.23	703.71	707.74	708.64	709.62	714.02	718.92	720.85	721.24	722.54	725.94	731.64	737.3	740.67	743.09	746.34	749.85	752.74	755.62	759.29	763.15	766.48	769.56	772.85	776.34	779.78	782.24	783.12	784.18	787.23	790.9	793.23	793.85	793.33	794.44
03-b4cc9a8c47750b239b1b52b2d0974984-FixA	589.6	nan	596	601.82	607.72	612.61	614.88	615.78	617.21	620.81	625.52	629.86	633.64	637.21	640.67	645.91	649.96	650.23	649.96	652.98	658.54	664.67	669.16	670.64	671.67	674.93	679.22	682.79	686.69	689.1	691.88	693.5	694.76	696.56	698.3	699.28	701.13	705.27	709.76	712.31	713.91	715.17	717.32	721.18	724.92	726.58	726.84	726.87	731.74
03-b4cc9a8c47750b239b1b52b2d0974984-FixB	663.77	668.14	670.77	672.44	673.99	676.26	679.95	685.09	688.78	688.69	688.25	691.04	694.94	697.28	698.73	700.66	703.98	708.96	713.47	715.58	716.21	717.02	719.14	722.87	725.9	726.31	726.86	730.5	734.81	736.81	738.13	741.16	745.72	750.78	755.71	757.03	757.85	761.57	766.69	770.91	775.07	780	782.88	782.88	782.14	785.14	790.77	796.52	801.3
03-b4cc9a8c47750b239b1b52b2d0974984-FixC	667.41	670.09	674.39	679.21	683.39	686.25	689.27	693.73	698.15	700.9	703.45	707.28	710.79	712.38	713.35	715.4	719.33	725.2	731.21	732.8	734.19	736.8	739.32	740.45	741.79	745.04	748.32	749.59	750.42	752.73	756.1	759.45	761.47	761.53	762.38	766.56	771.75	775.01	775.56	775.85	777.92	782.93	786.87	785.88	783.45	784.22	788.25	793.91	798.18
03-b4cc9a8c47750b239b1b52b2d0974984-RegA	724.85	nan	713.63	713.78	718.28	722.57	725.2	724.8	724.31	726.59	730.26	733.26	736.07	739.45	743.27	746.99	749.37	749.85	750.81	754.29	756.63	754.63	752.91	756.26	768.33	776.14	773.6	772.66	774.64	779.63	784.71	787.06	787.32	790.49	794.15	798.83	798.58	797.3	797.2	800.46	804.78	807.13	808.11	808.07	808.65	811.17	815.12	819.3	821.98
03-b4cc9a8c47750b239b1b52b2d0974984-RegB	691.83	696.67	698.94	699.09	697.69	695.31	693.37	695.89	705.73	715.55	713.24	713.65	716.29	719.97	723.39	725.51	726.3	726.4	727.62	730.88	734	734.35	733.23	732.98	735.17	740.09	743.07	740.18	737.4	740.83	745.56	745.58	744.54	747.32	752.18	756.17	758.44	759.02	758.52	757.61	757.17	757.91	760.36	764.5	767.92	768.54	768.1	769.12	771.42
03-b4cc9a8c47750b239b1b52b2d0974984-RegC	653.43	660.74	663.13	664.06	666.86	673.34	678.85	679.09	677.51	678.46	681.8	686.17	690.31	693.36	695.43	697.05	699.51	703.57	707.5	709.59	711.33	716.3	721.83	726.48	729.11	729.32	730.52	735.61	741.41	744.34	746.41	750.42	755.1	758.75	762.15	766.46	770.55	773.23	775.6	779.13	780.45	784	787.16	787.52	787.46	789.94	794.2	798.31	800.36
03-01e7b55eaccd340faab4a688d59ce227-FixA	803.46	804.68	809.33	815.43	820.97	824.31	825.16	824.27	824.98	829.64	833.75	833.08	831.98	835.08	838.8	839.14	839.46	843.54	848.66	851.35	852.23	852.89	854.28	856.92	860.05	862.68	864.23	864.58	865.22	867.6	871.08	874.42	876.53	876.87	877.37	879.96	883.56	886.53	888.62	890.05	891.49	893.55	896.26	899.42	902.7	905.64	907.19	906.68	905.94
03-01e7b55eaccd340faab4a688d59ce227-FixB	794.34	797.66	800.42	802.94	805.52	808.41	811.42	814.3	816.81	818.84	820.84	823.27	826.18	829.4	832.35	834.54	836.22	837.72	838.77	839.31	840.64	843.84	847.07	848.45	848.98	850.07	851.58	852.95	853.85	854.35	855.98	859.79	862.6	861.57	860.77	864.45	868.84	869.44	869.06	871.45	875.06	877.34	878.42	879.17	880.32	882.34	884.55	886.15	887.3
03-01e7b55eaccd340faab4a688d59ce227-FixC	838.01	839.67	841.94	844.09	845.44	845.78	847.11	851	855.28	857.61	858.83	860.38	862.74	865.83	868.29	869.11	870.1	873.04	876.34	878.01	878.31	878.13	878.61	880.62	883.7	886.95	889.35	890.22	890.78	892.35	894.29	895.73	897.18	899.27	901.25	902.37	903.49	905.54	907.75	909.11	910.02	911.19	913.03	915.64	918.1	919.55	920.8	922.85	924.95
03-01e7b55eaccd340faab4a688d59ce227-RegA	800.11	803.31	805.85	808.17	810.74	813.59	815.09	814.16	813.75	816.37	818.47	816.83	816	820.56	826.73	829.76	829.96	829.03	828.97	831.18	834.16	836.19	837.82	839.9	841.77	842.72	843.4	844.57	845.9	846.94	848.28	850.56	853.39	856.14	858.44	860.03	860.84	860.98	861.26	862.33	863.32	863.6	865.51	870.91	875.15	873.67	871.44	874.25	878.22
03-01e7b55eaccd340faab4a688d59ce227-RegB	803.17	804.1	805.06	806.27	807.94	810.11	812.14	813.3	813.42	812.77	813.18	815.93	818.66	819.12	819.49	822.15	825.36	826.83	826.73	825.89	825.49	826.42	828.12	829.63	830.06	829.1	828.85	831.21	834.3	835.9	837.01	838.91	840.01	838.79	837.44	838.31	839.83	840.01	840.29	842.39	844.8	845.65	845.96	847.14	848.61	849.49	850.44	852.2	853.73
03-01e7b55eaccd340faab4a688d59ce227-RegC	830.01	822.99	829.38	841.19	850.43	851.6	849.28	849.07	850.34	851.22	851.41	851.12	851.1	851.97	853.08	853.68	853.78	853.6	853.39	853.39	853.53	853.78	854.44	855.61	856.18	855.29	854.59	855.87	858.38	860.72	861.49	860.03	858.81	860.24	862.29	862.5	862.12	862.93	864.3	865.19	865.99	867.25	868.4	868.8	869.12	870.23	872.23	874.78	876.52
03-b880a0b4b49867fe873d99e6161e83d1-FixA	805.95	808.96	811.1	813.24	816.23	820.66	825.89	830.73	832.88	831.06	829.39	831.73	835.23	836.64	838.31	842.79	847.07	847.91	847.26	847.91	850.36	854.18	857.57	859.1	860.66	864.12	867.27	867.65	866.54	866.13	868.08	873.01	877.53	878.58	879.52	883.95	888.29	888.38	886.77	887.2	890.07	894.58	898.9	901.34	902.51	903.43	904.11	904.5	905.64
03-b880a0b4b49867fe873d99e6161e83d1-FixB	796.03	797.08	797.91	799.39	802.4	807.22	811.77	814.13	815.72	818.2	820.94	823.18	826.13	830.59	833.48	832.35	831.63	835.69	840.72	842.28	842.37	843.98	846.67	849.21	850.77	850.98	851.02	852.15	854.23	856.7	859	860.7	861.93	862.91	863.66	864.26	865.61	868.31	870.8	871.54	871.99	873.98	876.93	879.68	881.92	883.56	884.6	885.17	885.82
03-b880a0b4b49867fe873d99e6161e83d1-FixC	836.38	838.49	842.16	846.19	849.37	850.85	851.3	851.75	853.22	856.19	859.04	860.37	862	865.78	870	872.47	872.84	871.77	872.3	876.77	881.68	883.32	883.7	885.54	887.73	888.64	888.66	888.77	890.06	893.07	895.77	896.3	896.77	899.58	903.29	905.75	906.63	906.37	906.65	908.86	911.38	912.34	912.65	913.93	917.14	922.35	926.3	926.06	924.93
03-b880a0b4b49867fe873d99e6161e83d1-RegA	800.22	800.82	803.68	807.12	809.48	809.9	810.88	814.56	818.08	818.47	817.64	818.11	819.84	822.1	824.14	825.46	826.66	828.25	829.23	828.99	830.42	835.92	841.84	844.16	844.49	845.31	846.23	846.46	846.77	848.01	849.22	849.57	850.79	854.53	858.66	860.61	860.56	859.68	859.99	862.87	865.78	866.15	866.45	869.55	873.19	874.48	875.05	876.99	878.19
03-b880a0b4b49867fe873d99e6161e83d1-RegB	801.63	804.27	805.59	806.39	807.48	809.35	811.21	812.39	814.02	816.9	818.46	816.67	815.41	818.41	822.45	823.87	824.81	827.68	829.5	827.42	825.33	827.18	829.38	827.94	826.23	828.12	831.12	832.02	832.11	833.36	835.02	835.95	836.42	836.95	837.14	836.61	836.34	837.33	838.97	840.45	841.99	843.94	845.66	846.67	848.74	853.24	856.68	855.41	851.79
03-b880a0b4b49867fe873d99e6161e83d1-RegC	835.9	821.2	825.38	838.16	849.26	851.41	849.4	849.41	850.62	850.82	849.39	846.81	846.22	849.99	854.18	854.68	853.59	853.84	854.81	855.35	855.97	857.25	857.96	857.13	856.92	859.27	861.4	860.47	859.25	860.84	862.72	861.95	860.75	861.87	863.83	864.55	864.64	865.13	865.23	864.27	864.33	867.28	870.22	869.95	868.43	868.47	869.77	871.48	874.56
03-ba3c26541a39ffdf18a5cb6bc1c02a76-FixA	802.74	805.74	806.21	812.44	818.39	825.12	822.66	822.31	823.08	823.86	835.93	834.26	831.85	827.34	836.41	846.08	841.47	836.56	846.58	850.47	854.4	854.75	854.8	855.43	858	859.14	859.27	863.37	868.68	873.93	875.76	874.72	875.35	873.95	879.75	879.96	879.28	883.45	890.24	895.6	891.29	884.72	892.18	893.81	896.62	899.99	904.99	905.12	904.7
03-ba3c26541a39ffdf18a5cb6bc1c02a76-FixB	792.8	796.71	801.4	805.69	808.37	808.94	809.66	812.66	815.83	818.55	821.08	823.63	825	824.58	825.97	832.18	836.64	836.51	835.85	839.2	843.2	843.83	843.32	844.83	847.1	850.15	852.92	854.77	856.14	857.52	857.93	856.78	857.06	861.46	866.34	866.88	865.98	867.51	870.23	871.93	872.7	873.26	874.07	875.39	876.8	877.98	879.55	882.21	885.24
03-ba3c26541a39ffdf18a5cb6bc1c02a76-FixC	839.13	841.57	841.84	841.86	843.56	847.94	852.38	854.24	854.7	855.6	857.72	861.05	863.27	862.61	862.14	863.89	867.57	870.74	871.95	870.85	870.68	874.26	878.41	879.6	879.37	880.24	882.87	886.93	890.12	890.58	890.98	894.06	897.17	897.31	896.67	898.09	901.13	904.37	907.02	908.55	910.25	913.22	916.16	917.4	916.84	915.29	915.21	918.5	922.66
03-ba3c26541a39ffdf18a5cb6bc1c02a76-RegA	801.56	804.68	806.19	800.1	809.34	810.57	812.58	814.32	810.89	814.78	820.45	821.28	820.08	822.56	823.68	828.62	826.93	825.94	829.52	832.05	832.14	831.54	830.89	833.39	838.09	840.82	843.72	846.82	844.88	842.27	844.21	846.09	846.54	854.21	861.91	858.04	856.99	857.38	856.47	866.68	862.44	861.48	858.97	879.05	870.84	870.73	872.06	867.01	875.97
03-ba3c26541a39ffdf18a5cb6bc1c02a76-RegB	801.92	802.84	805.07	807.56	809.3	809.76	809.17	810.12	811.68	812.75	814.06	816.39	818.21	818.06	816.95	816.17	815.33	814.25	815.12	820.62	825.69	825.48	824.13	826.63	830.5	832.15	831.98	831.27	830.67	830.4	830.2	829.97	830.93	834.2	837.96	840.18	841.48	842.9	844.61	844.66	844.34	845.16	846.74	848.17	848.27	846.53	845.76	848.87	854.59
03-ba3c26541a39ffdf18a5cb6bc1c02a76-RegC	822.72	844.09	833.2	851.66	845.45	841.83	847.36	848.76	847.48	847.6	850.04	854.11	855.94	852.51	848.41	848.51	850.7	851.83	852.29	852.96	853.4	853.07	852.9	853.76	854.6	854.75	854.95	856.2	856.52	854.21	853.18	857	861.04	860.11	857.69	858.38	860.28	860.58	860.72	862.41	865.37	864.97	864.69	868.37	873.38	876.04	876.55	876.09	875.09
03-24ef36defce471dfc7521f94d97adfb7-FixA	478.19	479.94	482.45	485.15	487.46	489.3	492.6	498.85	505.63	510.31	513.49	516.38	519.08	521.94	527.5	537.28	546.02	548.84	550.03	554.69	560.7	564.97	568.45	572.85	578.27	584.1	588.59	590.48	592.01	595.69	600.81	606.1	612.12	619.22	624.64	626.3	629.27	638.1	645.65	644.84	644.47	654.49	668.76	678.43	684.18	689.15	695.08	702.56	708.74
03-24ef36defce471dfc7521f94d97adfb7-FixB	503.56	512.28	515.8	517.21	519.58	524.93	530.83	534.66	537.47	540.93	545.28	550.31	555.51	560.3	564.12	566.79	569.74	574.13	578.21	580.23	581.69	584.41	587.83	591.04	594.4	598.58	604.09	610.98	617.25	621.22	624.97	630.85	637.53	643.17	648.18	653.52	659.78	667.14	674.57	680.89	686.04	690.51	695.73	702.65	708.54	710.73	711.87	715.39	721.09
03-24ef36defce471dfc7521f94d97adfb7-FixC	635.06	637.94	642.25	646.77	650.29	652.19	654.39	658.45	662.01	662.79	663.02	665.37	669.55	674.38	678.15	679.65	680.32	681.86	684.02	686.17	688.24	690.34	692.95	696.42	700.19	703.47	705.62	706.32	706.46	707.22	709.46	713.38	716.72	717.48	718.19	721.61	725.67	727.75	728.93	730.86	733.09	734.86	737.05	740.59	744.45	747.32	749.32	751.01	753.11
03-24ef36defce471dfc7521f94d97adfb7-RegA	487.84	490.78	494.05	497.69	501.75	506.15	510.34	513.95	517.89	522.57	525.05	523.49	524.06	532.02	540.13	540.85	539.23	541.81	547.46	553.29	557.9	561.08	566.31	576.19	585.09	587.57	588.81	594.83	602.53	607.61	611.64	616.92	621.65	623.85	625.72	629.9	635.46	640.84	646.38	652.6	658.49	663.12	667.9	674.31	680.83	685.53	688.46	690.44	693.22
03-24ef36defce471dfc7521f94d97adfb7-RegB	498.18	499.82	500.81	502.09	504.59	508.85	513.83	518.37	522.61	526.92	531.31	535.75	540.21	544.79	549.86	555.65	561.38	566.29	570.83	575.68	581.25	587.62	593.77	598.81	603.67	609.26	614.1	616.8	618.95	622.5	627.31	632.54	636.95	639.6	641.39	643.6	646.55	650.16	653.5	655.76	657.9	660.92	663.72	665.22	667.26	671.78	677.06	680.99	684.69
03-24ef36defce471dfc7521f94d97adfb7-RegC	501.71	510.52	512.42	510.93	509.59	511.06	514.6	518.74	522.67	526.05	529.74	534.45	538.86	541.75	544.64	549.13	554.07	557.99	560.8	562.91	565.08	568.03	571.94	576.75	582.1	587.54	592.52	596.74	600.94	605.7	609.49	611.01	612.37	615.93	620.85	625.51	628.89	630.62	632.37	635.74	639.32	641.31	642.44	644	646.45	649.79	653.12	655.54	657.36
03-53dd48af2af790afc27836a0a72c6f66-FixA	476.77	473.99	478.06	485.01	490.89	493.07	494.34	497.94	503.44	509.55	515.3	519.84	522.49	523.34	525.62	531.97	539.21	543.86	547.97	554.03	560.12	564.03	567.35	572.11	577.59	582.56	586.6	589.83	593.73	599.39	604.5	607.07	610.8	619.13	626.95	629	630.36	636.79	643.6	645.47	648.07	657.93	670.39	679.01	684.34	688.73	693.63	699.76	705.92
03-53dd48af2af790afc27836a0a72c6f66-FixB	505.6	509.07	513.21	517.46	521.21	524.32	528.3	534.32	540.37	544.39	547.44	551.09	555.62	560.67	564.51	565.85	566.61	569.11	573.69	579.82	585.24	588.08	590.02	593.18	597.45	602.24	607.51	613.26	619.09	624.52	629.15	632.89	636.94	642.52	649.23	656.31	663.51	670.61	677.15	682.65	686.8	689.69	692.87	697.81	703.43	708.34	713.38	719.5	725.13
03-53dd48af2af790afc27836a0a72c6f66-FixC	637.18	637.13	639	642.31	646.54	651.11	655.02	657.74	660.86	665.56	668.93	668.58	668.59	672.81	676.9	676.48	676.11	680.6	685.86	687.22	687.8	691.32	695.03	695.71	695.65	697.8	701.12	703.93	706.47	709.24	711.71	713.31	714.64	716.58	719.75	724.23	727.86	728.69	728.34	729.06	731.11	734.05	736.82	738.61	740.66	744.28	748.03	750.29	752.4
03-53dd48af2af790afc27836a0a72c6f66-RegA	489.77	490.66	494.92	500.26	504.41	505.98	507.25	510.66	515.63	520.57	523.08	522.16	523.51	531.81	540.24	541.81	541.45	545.35	551.53	556.4	558.81	559.42	563.96	576.54	588.34	590.4	588.73	591.4	597.48	604.05	610.34	616.17	621.34	625.7	629.3	632.35	635.43	639.15	643.7	649.17	655.53	662.55	668.94	673.79	679.32	687.43	694.12	695.36	695.34
03-53dd48af2af790afc27836a0a72c6f66-RegB	502.49	494.29	494.72	499.81	505.62	509.38	513.24	519.35	524.89	527.23	529.84	536.17	543.12	547.23	550.64	556.08	562.48	568.27	573.94	579.99	584.73	586.97	590.31	598.07	606.65	611.97	615.85	620.79	624.82	625.98	627.65	633.25	639.82	643.58	645.39	647.19	649.87	653.66	657	658.57	660.39	664.51	668.34	669.11	669.5	672.92	678.74	685.21	690.95
03-53dd48af2af790afc27836a0a72c6f66-RegC	503.22	509.84	511.76	511.38	511.09	512.73	515.72	519.12	522.76	526.42	528.86	529.57	532.09	539.38	547.39	551.61	553.3	555.09	558.89	565.42	571.11	572.72	573.5	577.31	583.12	588.8	593.42	596.65	599.21	602.05	605.76	610.46	614.64	617.05	619.49	623.8	627.8	629.26	630.99	635.95	641.23	643.22	643.12	643.4	645.88	651.31	656.25	657.26	656.87
03-a695c46ddbff6aec9dabdaf16e0c204f-FixA	472.32	480.58	481.24	486.07	492.37	488.35	491.01	488.42	505.09	508.79	514.35	514.14	516.06	526.81	533.46	546.31	537.56	551.82	546.51	564.77	567.16	566.21	566.63	586.46	575.56	579.25	585.21	594.55	589.12	608.76	598.54	597.9	609.87	608.93	624.67	635.45	631.12	630.32	644.94	658.37	656.13	665.21	667.46	678.11	681.53	679.42	690.32	691.2	707.81
03-a695c46ddbff6aec9dabdaf16e0c204f-FixB	503.2	503.67	508.69	515.71	522.26	526.48	529.26	532.1	535.65	540.59	545.59	549.33	552.01	554.59	559.35	564.97	570.92	573.7	574.69	576.2	578.98	583.08	587.35	590.64	597.5	603.02	606.73	608.55	610.94	616.03	622.14	629.89	636.56	642.71	648.37	653.33	661.61	668.86	676.61	686.51	689.62	694.69	698.71	699.24	700.16	705.47	711.71	716.56	719.72
03-a695c46ddbff6aec9dabdaf16e0c204f-FixC	641.05	nan	648.11	648.32	648.61	650.21	652.14	653.4	654.76	657.34	661.78	667.83	671.67	670.67	670.88	677.84	685.58	687.59	686.38	689.08	692.64	693.23	693.11	695.18	697.67	698.43	699.17	701.87	705.4	708.08	709.58	710.27	711.81	715.32	717.65	715.97	714.45	717.74	723.13	728.46	732.14	735.41	738.4	741.04	743.07	744.57	746.81	750.8	754.57
03-a695c46ddbff6aec9dabdaf16e0c204f-RegA	483.36	489.3	491.59	497.25	503.68	512.32	507.02	514.63	513.1	510.89	520.5	523.13	521.37	519.76	532.34	530.2	539.57	540.46	543.28	561.67	554.8	558.42	570.52	577.16	585.59	581.19	589.01	587.71	603.06	606.04	610.33	606.63	618.6	626.68	621.32	643.22	634.74	654.74	644.8	662.25	657.37	653.13	671.06	674.45	677	664.34	683.85	688.01	692.66
03-a695c46ddbff6aec9dabdaf16e0c204f-RegB	494.07	500.78	499.52	504.87	508.3	512.01	514.94	516.01	520.84	528.83	532.84	533.09	532.68	535	548.39	559.07	561.54	565.47	569.91	573.61	577.94	583.98	589.13	595.78	601.79	610.34	612.64	616.02	620.84	627.15	630.46	629.43	628.26	631.66	637.87	643.64	645.41	645.4	646.1	649.68	653.1	653.38	656.53	664.06	671.44	673.31	672.02	671.4	676.6
03-a695c46ddbff6aec9dabdaf16e0c204f-RegC	500.26	nan	502.16	514.59	503.62	511.52	516	519.47	522.91	526.88	531.78	537.38	541.46	542.29	542.39	544.7	549.07	554.38	558.78	561.14	564.3	570.75	577.08	579.46	579.3	593.18	593.03	595.03	598.08	600.29	602.6	606.16	610.43	614.27	616.72	617.56	619.96	626.58	632.92	634.39	632.55	635.56	641.55	646.7	648.79	647.04	645.75	649.35	654.94
03-95a424b417e625b3c49616005e52aa1c-FixA	982.18	986.17	988.76	990.16	990.58	990.42	990.77	992.62	995.68	999.25	1002.19	1003.56	1003.75	1003.45	1003.46	1004.31	1005.52	1006.64	1008.43	1011.43	1013.9	1014.36	1015.22	1018.79	1022.56	1023.6	1023.09	1023.04	1024.24	1026.84	1029.89	1032.29	1033.85	1034.72	1035.51	1036.74	1037.92	1038.53	1039.41	1041.38	1043.59	1044.84	1044.78	1043.73	1044.13	1047.96	1051.92	1052.46	1052.04
03-95a424b417e625b3c49616005e52aa1c-FixB	975.32	973.6	973.66	974.79	976.27	977.58	978.93	980.64	982.63	984.75	986.98	989.17	990.57	990.76	991.25	993.39	995.71	996.6	997.08	998.48	1000.28	1001.67	1002.65	1003.51	1004.97	1007.57	1010.62	1013.12	1014.26	1013.84	1014.01	1016.73	1020.21	1022.21	1023.38	1024.78	1025.89	1026.05	1026.16	1027.26	1028.59	1029.28	1030.1	1031.9	1033.67	1034.35	1035.11	1037.34	1040.14
03-95a424b417e625b3c49616005e52aa1c-FixC	989.65	990.83	991.15	991.75	993.74	997.77	1002.57	1006.7	1010.08	1012.78	1014.02	1013.29	1011.97	1011.63	1012.3	1013.53	1014.56	1014.89	1015.64	1017.85	1020.23	1021.22	1020.68	1019.2	1018.96	1021.68	1025.24	1027.06	1027.33	1026.97	1026.81	1027.49	1028.98	1030.98	1032.82	1034	1035	1036.45	1038.37	1040.44	1041.62	1041.1	1040.25	1040.66	1042.2	1044.16	1045.64	1045.9	1045.32
03-95a424b417e625b3c49616005e52aa1c-RegA	948.06	946.82	949.25	952.9	955.33	955.13	955.06	957.75	961	962.28	962.68	963.83	965.65	967.7	969.65	971.31	972.68	973.94	975.49	977.48	978.46	977.36	976.52	978.3	981.39	983.86	985.68	987.35	989.21	991.4	993.27	994.29	995.34	997.24	998.79	998.77	998.78	1000.54	1003	1004.69	1006.05	1007.78	1009.17	1009.42	1009.32	1009.91	1011.03	1012.28	1013.88
03-95a424b417e625b3c49616005e52aa1c-RegB	903.39	903.72	905.65	908.57	911.82	914.69	916.07	915.44	914.99	916.84	919.99	922.87	924.99	926.41	928.42	931.93	934.99	935.84	936.98	940.86	944.97	946.57	947.51	950.27	954.35	958.59	962.39	965.51	968.49	971.57	972.68	970.19	967.6	968.6	971.38	973.28	974.96	977.51	979.79	980.57	981.49	984.25	987.17	988.11	987.72	987.36	987.84	989.61	991.94
03-95a424b417e625b3c49616005e52aa1c-RegC	936.31	935.36	937.47	941.05	944.5	946.62	947.68	948.33	949.3	951.03	952.7	953.53	954.13	955.23	956.41	957.24	958.45	960.71	963.07	964.49	965.37	966.5	968.72	972.52	977.17	981.5	984.31	984.9	985.16	987.07	989.87	992.26	993.92	994.9	995.77	997.04	998.38	999.49	1001.27	1004.4	1006.86	1006.78	1006.78	1009.65	1012.97	1013.82	1014.5	1017.77	1021.42
03-e7297e82c055894c8094f0dc2d616655-FixA	985.49	980.82	981.3	984.88	989.53	993.38	995.27	995	995.6	999.51	1003.35	1003.56	1002.11	1001.8	1003.11	1005.62	1007.92	1008.83	1009.21	1010.34	1013.05	1017.24	1019.36	1016.76	1014.88	1019.21	1025.78	1029.2	1029.34	1027.74	1026.82	1028.57	1031.89	1034.95	1036.56	1036.28	1036.06	1037.86	1040.47	1042.08	1042.41	1041.78	1041.32	1042.15	1044.31	1047.35	1049.88	1050.9	1052.57
03-e7297e82c055894c8094f0dc2d616655-FixB	972.34	975.23	974.94	973.79	974.1	977.2	980.26	980.63	980.69	983.16	986.8	989.56	990.47	989.3	987.92	988.32	990.64	994.24	997.31	998.3	998.35	999.03	1000.98	1004.15	1006.89	1007.8	1008.39	1010.41	1012.88	1014.54	1016.13	1018.56	1020.69	1021.44	1022.27	1024.63	1026.27	1025.06	1024	1026.3	1029.41	1030.23	1030.94	1034.22	1037.86	1039.09	1039.29	1040.56	1042.41
03-e7297e82c055894c8094f0dc2d616655-FixC	988.07	989.99	990.19	990.68	993.47	999.48	1005.2	1007.31	1007.84	1009.43	1011.28	1012.09	1012.19	1012.31	1012.97	1014.57	1017.12	1020.21	1021.97	1021.01	1019.7	1020.52	1022.13	1022.7	1022.81	1023.42	1024.35	1025.19	1025.89	1026.6	1027.93	1030.33	1032.79	1034.2	1034.6	1034.46	1034.63	1035.77	1037.25	1038.39	1039.93	1042.47	1043.74	1041.74	1039.65	1041.01	1043.68	1044.66	1044.67
03-e7297e82c055894c8094f0dc2d616655-RegA	947.41	950.16	953.88	957.1	958.35	957.03	956.02	958.11	961.97	965.28	965.78	962.85	962.38	969.17	976.31	976.39	973	971.47	972.09	973.87	976.16	978.54	981.21	984.19	986.05	985.68	985.14	986.58	988.71	989.78	990.34	991.35	992.83	994.57	996.67	999.19	1001.63	1003.43	1004.42	1004.7	1005.19	1006.68	1008.35	1009.21	1009.61	1010.13	1010.68	1011.06	1011.45
03-e7297e82c055894c8094f0dc2d616655-RegB	904.51	906.12	909.09	912.26	914.48	914.94	914.35	913.74	913.95	915.64	918.95	923.46	927.16	928.53	929.81	933.13	935.99	935.91	935.87	939.03	943.28	945.96	948.13	951.31	954.41	956.24	958.12	961.6	966.16	970.59	972.95	971.87	969.32	967.89	968.58	971.48	974.52	975.8	976.98	979.95	983.05	984.31	985.19	987.37	988.58	986.67	985.58	989.23	992.84
03-e7297e82c055894c8094f0dc2d616655-RegC	939.9	940.78	940.94	941.43	943.28	946.79	949.32	948.68	947.73	949.42	951.55	951.77	952.38	955.67	958.83	958.88	957.88	958.55	960.93	964.15	966.56	967.11	968.18	972.11	976.95	980.16	981.64	982.15	983.39	986.53	989.33	989.66	990.19	993.83	998.27	1000.61	1002.02	1004.22	1006.16	1006.61	1007.32	1010.16	1013.61	1015.6	1016.18	1016.1	1016.5	1018.28	1020.54
03-e4397716ebc10028163f1e642a130ebd-FixA	973.1	981.05	985.21	987.49	986.01	985.96	987.35	989.37	995.37	997.55	1000.46	998.87	1000.15	1000.74	1004.24	1005.68	1006.95	1009.72	1012.37	1013.03	1012.95	1013.09	1014.92	1018.75	1021.66	1021.09	1019.24	1020.06	1022.62	1025.82	1027.89	1027.93	1027.25	1028.13	1030.53	1034.38	1037.02	1038.2	1038.32	1038.34	1038.8	1040.88	1044.4	1047.63	1047.76	1046.89	1046.1	1050.24	1054.99
03-e4397716ebc10028163f1e642a130ebd-FixB	971.4	973.48	976.92	980.15	981.55	980.39	979.19	980.32	981.51	980.12	979.09	978.97	981.48	987.3	993.02	995.28	995.47	995.81	997.09	999.53	1002.57	1005.29	1007.17	1007.94	1008.54	1009.83	1010.98	1011.27	1011.85	1014.82	1017.26	1016.31	1014.6	1016.05	1018.25	1018.09	1018.93	1023.59	1028.14	1028.35	1027.5	1029.89	1031.96	1030.48	1028.67	1030.36	1033	1034.9	1035.65
03-e4397716ebc10028163f1e642a130ebd-FixC	984.81	985.31	988.42	990.97	989.79	965.28	989.92	996.2	1004.58	1012.59	1009.5	1009.43	1010.63	1010.86	1009.54	1010	1009.42	1009	1009.49	1011.24	1013.17	1014.35	1016.29	1020.2	1023.34	1023	1021.51	1021.85	1023.89	1026.53	1028.36	1028.28	1027.63	1027.22	1027.97	1029.93	1031.78	1032.18	1031.78	1031.27	1031.55	1032.22	1034.51	1039.1	1042.35	1041.73	1040.58	1042.04	1045.31
03-e4397716ebc10028163f1e642a130ebd-RegA	944.86	948.43	947.32	947.95	951.74	957.13	962.05	961.14	957.89	957.15	960.11	965.77	968.26	966.89	965.29	966.68	971.85	975.24	976.22	975.57	976.17	978.75	980.77	979.87	978.8	980.54	983.13	983.86	984.94	986.75	989.39	991.22	992.54	992.76	992.99	994.84	996.77	997.53	998.58	1000.81	1003.47	1004.74	1004.68	1006.57	1009.57	1011.46	1013.09	1014.46	1015.77
03-e4397716ebc10028163f1e642a130ebd-RegB	902.15	905.28	905.45	904.43	904.03	905.77	910.04	916.32	921.64	923.16	921.78	919.46	918.71	920.99	922.75	923.94	926.07	933.33	940.28	941.26	940.93	944.7	949.62	951.72	952.58	954.52	956.88	958.32	960.68	963.04	969.47	949.16	960.18	966.46	968.87	969.95	971.08	973.12	975.56	977.65	979.51	981.37	983.42	986.18	985.6	988.11	988.95	991.43	989.15
03-e4397716ebc10028163f1e642a130ebd-RegC	934.31	938.55	940.48	940.58	939.48	938.04	938.63	942.83	946.97	947.76	948.15	951.06	953.84	953.41	953.06	956.14	959.92	960.95	960.2	959.52	960.22	962.53	963.2	983.25	979.02	976.69	977.66	981.77	985.49	985.69	985.31	987.84	990.87	991.47	991.41	993.02	995.51	997.49	998.87	1000.69	1002.62	1005.25	1006.91	1007.14	1008.65	1012.98	1017.3	1017.35	1016.84
03-b8c89064d7af988e8b7aa1d3fabda912-FixA	914.05	914.85	915.46	916.07	916.88	917.92	918.58	918.52	919.15	921.53	923.54	923.29	923.27	925.82	927.91	926.47	924.39	925.1	927.86	930.9	932.88	932.98	932.2	931.79	931.78	932	932.55	933.6	935.05	936.78	938.71	940.73	942.61	944.13	945.18	945.8	946.41	947.42	948.78	950.22	951.35	951.88	952.31	953.16	953.94	954.02	953.7	953.51	953.83
03-b8c89064d7af988e8b7aa1d3fabda912-FixB	911.51	914.23	915.91	916.86	917.38	917.9	919.37	922.4	925.64	927.6	928.27	928.13	927.99	928.64	930.21	932.59	935.37	937.98	939.58	939.85	941.02	945	949.38	951.25	950.74	949.16	949.51	953.86	958.01	957.78	956.71	959.02	962.06	962.51	962.75	965.67	969.02	970.06	970.33	972.1	975.19	978.61	980.75	980.51	979.89	981.12	983.25	984.85	986.65
03-b8c89064d7af988e8b7aa1d3fabda912-FixC	906.19	905	907	910.41	913.46	914.97	916.23	918.53	920.54	920.81	920.32	920.33	920.92	921.89	923.23	924.92	926.73	928.39	929.74	930.73	931.79	933.37	935.35	937.41	939.01	939.77	940.54	942.23	944.76	947.63	949.53	949.61	949.69	951.79	955.17	958.5	961.21	963.05	964.21	965	965.82	967.02	968.65	970.64	972.63	974.24	975.23	975.65	976.89
03-b8c89064d7af988e8b7aa1d3fabda912-RegA	917.83	921.81	920.37	916.98	915.11	917.07	920.36	922.15	922.98	923.97	924.96	925.73	927.19	930.09	933.2	935.13	936.07	936.75	938.51	942.16	945.53	946.5	946.61	947.79	949.45	950.61	951.79	953.66	955.84	957.82	959.81	962.08	964.39	966.28	967.08	966.53	966.64	969.23	972.28	973.44	974.06	975.94	977.98	978.76	979.28	980.82	982.72	983.96	984.31
03-b8c89064d7af988e8b7aa1d3fabda912-RegB	888.64	890.91	892.96	894.85	896.69	898.51	900.03	901.22	903.15	906.64	910.2	912.33	913.89	916	918.23	920	921.92	924.58	927.11	928.56	929.32	930.19	932.27	936.09	939.61	940.89	941.73	944.2	946.8	947.75	948.3	949.99	951.87	952.85	954.29	957.64	961.42	963.86	965.61	967.61	968.87	968.41	967.94	969.27	970.93	971.19	971.64	974.14	977.12
03-b8c89064d7af988e8b7aa1d3fabda912-RegC	875.72	875.87	881.34	888.83	895.01	897.62	898.66	900.51	902.73	904.44	905.89	907.52	909.29	911.05	912.72	914.31	916.25	918.88	921.69	924.09	925.96	927.44	929.1	931.41	933.93	936.08	937.8	939.18	940.2	941.11	943.22	947.51	951.87	954.09	955.26	957.05	959.36	961.7	964	966.2	967.7	968.19	969.46	973.12	977.17	979.1	978.98	977.77	977.11
03-550f3208318ac985ff6ca4a430354041-FixA	917.31	915.59	915.84	917.06	918.23	918.76	919.6	921.54	922.94	922.47	922.62	925.57	927.96	926.51	924.43	925.35	927.82	929.53	930.29	930.43	929.96	929.09	929.2	931.42	934.29	935.93	935.67	933.76	932.98	935.79	939.92	942.5	943.88	945.04	945.73	945.71	946.35	948.87	951.62	952.62	952.03	950.85	951.01	953.84	956.35	955.52	953.99	955.09	957.28
03-550f3208318ac985ff6ca4a430354041-FixB	917.06	915.2	914.94	915.93	917.82	920.12	921.8	922.19	922.77	924.99	927.83	929.88	930.7	930.31	929.68	930.04	932.88	938.55	942.23	940.06	938.13	942.64	948.83	950.93	951.57	954.41	957.34	957.65	956.84	957.02	957.78	958.38	959.68	962.4	964.37	963.64	963.22	966.39	971.28	975	976.85	977.02	977	978.2	979.81	980.81	982.12	984.82	987.95
03-550f3208318ac985ff6ca4a430354041-FixC	906.57	910.77	910.4	908.43	907.83	910.53	914.38	916.7	916.9	915.55	915.76	919.87	924.16	924.74	923.62	923.65	924.83	926.66	929.81	934.52	937.65	936.54	934.3	934.71	937.69	941.87	944.85	944.86	944.34	946.06	949.14	951.9	953.52	953.78	954.21	956.22	958.51	959.62	960.88	963.8	967.03	968.93	970.34	972.49	975.02	977.13	978.33	978.56	979.57
03-550f3208318ac985ff6ca4a430354041-RegA	914.22	918.1	918.38	917.18	916.66	918.16	919.87	919.99	920.07	921.77	923.83	925.03	927.6	933.26	937.93	937.7	935.7	935.93	938.12	940.89	943.01	943.77	944.51	946.65	949.39	951.83	955.12	959.96	962.58	959.85	957.32	960.64	965.27	965.59	964.24	965.09	967.06	968.14	968.57	969.29	971.67	976.45	980.97	982.42	982.03	981.87	982.45	983.73	985.1
03-550f3208318ac985ff6ca4a430354041-RegB	888.27	891.17	895.57	899.53	901.09	899.51	899.02	903.3	908.63	910.71	910.76	911.02	912.25	914.53	916.63	917.58	918.81	921.86	925.99	929.88	932.51	933.32	933.43	934.17	935.6	937.46	939.24	940.59	942.14	944.54	947.4	950.17	952.75	955.19	957.49	959.69	962.2	965.2	967.63	968.33	967.43	965.74	965.66	969.04	973.1	974.57	974.12	973.54	974.24
03-550f3208318ac985ff6ca4a430354041-RegC	877.21	876.25	881.96	890.12	896.51	898.32	898.56	900.7	904.01	906.93	908.63	908.89	908.96	910.16	912.52	915.55	918.18	919.54	920.25	921.4	924.28	929.26	932.55	930.93	928.54	930.19	934.55	939.06	942.89	945.85	948.31	950.57	951.8	951.57	952.75	957.73	962.65	963.39	963.12	965.78	969.29	970.7	971.41	973.5	976.62	979.65	981.05	979.92	978.58
03-6a2f94c163a8cfd48a48a65fbe585adf-FixA	915.53	918.04	918.8	918.56	918.2	918.26	918.34	918.08	917.68	917.84	917.74	917.1	916.81	917.77	919.82	922.4	924.92	925.41	924.77	924.5	925.87	928.47	930.94	930.94	929.9	929.84	931.34	934.04	935.17	936.42	936.15	937.34	939.86	943.01	944.15	946.46	948.09	947.47	946.24	946.22	948.08	951.17	952.98	951.73	950.84	951.59	953.44	952.53	950.02
03-6a2f94c163a8cfd48a48a65fbe585adf-FixB	906.35	909.63	912.35	914.55	916.28	917.59	918.58	919.31	919.63	919.56	920.19	922.42	925.88	929.75	932.97	934.37	932.88	928.74	927.6	933.63	938.54	952.91	946.15	945.99	949.67	952.22	952.75	951.9	952.37	956.23	960.37	961.28	960.75	961.39	962.99	965.96	968.21	969.17	969.17	968.87	969.09	970.69	973.72	977.96	982.13	985.06	986.81	987.68	987.92
03-6a2f94c163a8cfd48a48a65fbe585adf-FixC	907.31	908.09	910.23	912.56	913.9	913.48	912.14	911.29	912.87	917.73	921.79	921.45	920.35	922.57	926.11	928.17	928.96	929.25	928.53	926.62	926.2	929.51	933.55	936.3	936.94	937.18	938.66	942.18	945.38	946.03	946.23	948.61	952.13	954.99	956.4	956.26	956.47	958.74	961.54	963.05	964.19	966.31	968.49	969.57	970.28	971.74	974.77	979.34	981.92
03-6a2f94c163a8cfd48a48a65fbe585adf-RegA	919.7	915.86	921.05	901	911.01	915.15	915.36	918.67	922.98	925.48	927.65	930.9	932.09	928.75	926.15	929.67	935.96	940.27	941.54	940.34	940.04	943.53	947.9	949.8	950.63	952.21	952.96	951.46	951.89	957.85	962.42	960.85	957.94	959.74	964.31	968.04	969.98	970.32	971.37	974.01	975.55	973.43	971.4	973.71	978.11	978.96	978.69	978.42	978.92
03-6a2f94c163a8cfd48a48a65fbe585adf-RegB	885.32	887.77	888.91	890.68	894.87	900.46	905.21	905.56	904.13	904.37	906.55	909.98	913.01	914.41	915.9	919.01	921.64	921.75	920.91	921.39	923.79	927.93	931.56	932.79	933.66	936.34	939.54	941.51	943.18	946.02	948.76	950.48	952.16	954.92	957.36	957.96	957.86	958.59	960.56	961.16	964.14	969.58	973.43	972.02	969.42	970.84	973.96	975.16	974.6
03-6a2f94c163a8cfd48a48a65fbe585adf-RegC	873.51	881.92	878.35	898.94	891.86	892.93	897.14	898.67	898.63	899.49	901.82	905.43	909.12	911.63	913.1	913.97	914.89	916.39	918.38	920.33	921.08	921.18	922.8	928.71	935.14	937.92	938.43	939.12	940.83	943.54	945.57	945.59	946.57	951.18	955.4	955.2	954.54	958.06	962.6	964.3	965.87	970.56	974.75	975.18	974.17	975.37	980.27	968.09	975.07
03-c08f4cd4bdc8a2bcdfeb3a93c5f597d7-FixA	nan	nan	nan	nan	nan	nan	nan	nan	nan	nan	nan	nan	nan	nan	nan	nan	nan	nan	nan	nan	nan	nan	nan	nan	nan	nan	nan	nan	nan	nan	nan	nan	nan	nan	nan	nan	nan	nan	nan	nan	nan	nan	nan	nan	nan	nan	nan	nan	nan
03-c08f4cd4bdc8a2bcdfeb3a93c5f597d7-FixB	nan	nan	nan	nan	nan	nan	nan	nan	nan	nan	nan	nan	nan	nan	nan	nan	nan	nan	nan	nan	nan	nan	nan	nan	nan	nan	nan	nan	nan	nan	nan	nan	nan	nan	nan	nan	nan	nan	nan	nan	nan	nan	nan	nan	nan	nan	nan	nan	nan
03-c08f4cd4bdc8a2bcdfeb3a93c5f597d7-FixC	nan	nan	nan	nan	nan	nan	nan	nan	nan	nan	nan	nan	nan	nan	nan	nan	nan	nan	nan	nan	nan	nan	nan	nan	nan	nan	nan	nan	nan	nan	nan	nan	nan	nan	nan	nan	nan	nan	nan	nan	nan	nan	nan	nan	nan	nan	nan	nan	nan
03-c08f4cd4bdc8a2bcdfeb3a93c5f597d7-RegA	nan	nan	nan	nan	nan	nan	nan	nan	nan	nan	nan	nan	nan	nan	nan	nan	nan	nan	nan	nan	nan	nan	nan	nan	nan	nan	nan	nan	nan	nan	nan	nan	nan	nan	nan	nan	nan	nan	nan	nan	nan	nan	nan	nan	nan	nan	nan	nan	nan
03-c08f4cd4bdc8a2bcdfeb3a93c5f597d7-RegB	nan	nan	nan	nan	nan	nan	nan	nan	nan	nan	nan	nan	nan	nan	nan	nan	nan	nan	nan	nan	nan	nan	nan	nan	nan	nan	nan	nan	nan	nan	nan	nan	nan	nan	nan	nan	nan	nan	nan	nan	nan	nan	nan	nan	nan	nan	nan	nan	nan
03-c08f4cd4bdc8a2bcdfeb3a93c5f597d7-RegC	nan	nan	nan	nan	nan	nan	nan	nan	nan	nan	nan	nan	nan	nan	nan	nan	nan	nan	nan	nan	nan	nan	nan	nan	nan	nan	nan	nan	nan	nan	nan	nan	nan	nan	nan	nan	nan	nan	nan	nan	nan	nan	nan	nan	nan	nan	nan	nan	nan
03-152f1b1f1d279adea6cba79e8c93f417-FixA	nan	nan	nan	nan	nan	nan	nan	nan	nan	nan	nan	nan	nan	nan	nan	nan	nan	nan	nan	nan	nan	nan	nan	nan	nan	nan	nan	nan	nan	nan	nan	nan	nan	nan	nan	nan	nan	nan	nan	nan	nan	nan	nan	nan	nan	nan	nan	nan	nan
03-152f1b1f1d279adea6cba79e8c93f417-FixB	nan	nan	nan	nan	nan	nan	nan	nan	nan	nan	nan	nan	nan	nan	nan	nan	nan	nan	nan	nan	nan	nan	nan	nan	nan	nan	nan	nan	nan	nan	nan	nan	nan	nan	nan	nan	nan	nan	nan	nan	nan	nan	nan	nan	nan	nan	nan	nan	nan
03-152f1b1f1d279adea6cba79e8c93f417-FixC	nan	nan	nan	nan	nan	nan	nan	nan	nan	nan	nan	nan	nan	nan	nan	nan	nan	nan	nan	nan	nan	nan	nan	nan	nan	nan	nan	nan	nan	nan	nan	nan	nan	nan	nan	nan	nan	nan	nan	nan	nan	nan	nan	nan	nan	nan	nan	nan	nan
03-152f1b1f1d279adea6cba79e8c93f417-RegA	nan	nan	nan	nan	nan	nan	nan	nan	nan	nan	nan	nan	nan	nan	nan	nan	nan	nan	nan	nan	nan	nan	nan	nan	nan	nan	nan	nan	nan	nan	nan	nan	nan	nan	nan	nan	nan	nan	nan	nan	nan	nan	nan	nan	nan	nan	nan	nan	nan
03-152f1b1f1d279adea6cba79e8c93f417-RegB	nan	nan	nan	nan	nan	nan	nan	nan	nan	nan	nan	nan	nan	nan	nan	nan	nan	nan	nan	nan	nan	nan	nan	nan	nan	nan	nan	nan	nan	nan	nan	nan	nan	nan	nan	nan	nan	nan	nan	nan	nan	nan	nan	nan	nan	nan	nan	nan	nan
03-152f1b1f1d279adea6cba79e8c93f417-RegC	nan	nan	nan	nan	nan	nan	nan	nan	nan	nan	nan	nan	nan	nan	nan	nan	nan	nan	nan	nan	nan	nan	nan	nan	nan	nan	nan	nan	nan	nan	nan	nan	nan	nan	nan	nan	nan	nan	nan	nan	nan	nan	nan	nan	nan	nan	nan	nan	nan
03-389c492fc98f16a8c3157161fc96f23e-FixA	nan	nan	nan	nan	nan	nan	nan	nan	nan	nan	nan	nan	nan	nan	nan	nan	nan	nan	nan	nan	nan	nan	nan	nan	nan	nan	nan	nan	nan	nan	nan	nan	nan	nan	nan	nan	nan	nan	nan	nan	nan	nan	nan	nan	nan	nan	nan	nan	nan
03-389c492fc98f16a8c3157161fc96f23e-FixB	nan	nan	nan	nan	nan	nan	nan	nan	nan	nan	nan	nan	nan	nan	nan	nan	nan	nan	nan	nan	nan	nan	nan	nan	nan	nan	nan	nan	nan	nan	nan	nan	nan	nan	nan	nan	nan	nan	nan	nan	nan	nan	nan	nan	nan	nan	nan	nan	nan
03-389c492fc98f16a8c3157161fc96f23e-FixC	nan	nan	nan	nan	nan	nan	nan	nan	nan	nan	nan	nan	nan	nan	nan	nan	nan	nan	nan	nan	nan	nan	nan	nan	nan	nan	nan	nan	nan	nan	nan	nan	nan	nan	nan	nan	nan	nan	nan	nan	nan	nan	nan	nan	nan	nan	nan	nan	nan
03-389c492fc98f16a8c3157161fc96f23e-RegA	nan	nan	nan	nan	nan	nan	nan	nan	nan	nan	nan	nan	nan	nan	nan	nan	nan	nan	nan	nan	nan	nan	nan	nan	nan	nan	nan	nan	nan	nan	nan	nan	nan	nan	nan	nan	nan	nan	nan	nan	nan	nan	nan	nan	nan	nan	nan	nan	nan
03-389c492fc98f16a8c3157161fc96f23e-RegB	nan	nan	nan	nan	nan	nan	nan	nan	nan	nan	nan	nan	nan	nan	nan	nan	nan	nan	nan	nan	nan	nan	nan	nan	nan	nan	nan	nan	nan	nan	nan	nan	nan	nan	nan	nan	nan	nan	nan	nan	nan	nan	nan	nan	nan	nan	nan	nan	nan
03-389c492fc98f16a8c3157161fc96f23e-RegC	nan	nan	nan	nan	nan	nan	nan	nan	nan	nan	nan	nan	nan	nan	nan	nan	nan	nan	nan	nan	nan	nan	nan	nan	nan	nan	nan	nan	nan	nan	nan	nan	nan	nan	nan	nan	nan	nan	nan	nan	nan	nan	nan	nan	nan	nan	nan	nan	nan
03-f727bebe537981a229de154b2bbaaf95-FixA	886.61	889.38	894.91	901.97	909.31	915.82	920.92	924.49	927.72	931.76	936.16	940.05	942.78	944.18	945.96	949.65	953.81	956.88	960.1	964.79	969.49	972.45	973.98	975.12	977.53	982.23	986.42	987.47	988.04	991.19	995.35	998.28	1000.53	1003.33	1007.22	1012.27	1017.18	1020.63	1023.22	1025.89	1028.62	1031.08	1032.71	1033.28	1034.36	1037.44	1041.2	1043.97	1046.46
03-f727bebe537981a229de154b2bbaaf95-FixB	888.75	889.31	892.06	896.03	900.27	904.04	907.63	911.46	915.53	919.71	923.88	927.86	931.31	934.12	937.28	941.58	945.72	948.38	950.37	952.96	956.95	962.6	968.36	972.7	976.11	979.37	981.87	983.15	984.95	989.01	994.13	998.54	1001.6	1003.39	1005.77	1010.29	1014.74	1016.69	1017.59	1019.59	1022.98	1027.28	1031.11	1033.34	1035.4	1038.82	1042.22	1043.89	1044.86
03-f727bebe537981a229de154b2bbaaf95-FixC	909.4	911.15	914.74	919	922.74	925.22	927.4	930.24	932.93	934.74	937.36	942.06	945.93	946.52	947.76	953.47	959.83	962.55	963.79	966.68	971.12	976.03	979.85	981.52	982.88	985.95	989.98	993.66	996.43	998.26	1000.4	1003.99	1008.14	1011.66	1014.61	1017.3	1019.53	1021.28	1024.08	1029.09	1033.73	1035.32	1036.03	1038.7	1042.68	1046.53	1049.77	1052.25	1053.95
03-f727bebe537981a229de154b2bbaaf95-RegA	951.96	952.65	954.63	957.33	960.18	962.97	966.99	972.97	977.92	979.1	978.82	979.93	982.23	984.91	987.7	990.57	993.73	997.25	1000.23	1002.02	1003.93	1007.24	1010.59	1012.37	1013.07	1013.68	1014.86	1017.02	1019.91	1022.99	1025.18	1025.81	1026.73	1029.59	1031.99	1031.52	1031.06	1033.87	1037.89	1040.21	1041.23	1042.11	1043.32	1045.02	1047.07	1049.27	1051.57	1053.92	1055.77
03-f727bebe537981a229de154b2bbaaf95-RegB	956.53	951.8	953.1	957.38	961.63	963.73	965.31	968.14	970.68	971.39	972.24	975.2	978.49	980.12	981.38	983.71	985.61	985.7	986.53	990.45	994.62	996	996.86	999.88	1003.52	1005.7	1007.01	1008.66	1011.11	1014.42	1017.69	1020	1021.62	1023.01	1024.14	1025.05	1026.59	1029.42	1032.01	1032.9	1033.94	1037.01	1039.77	1039.75	1039.66	1042.56	1046	1046.84	1046.46
03-f727bebe537981a229de154b2bbaaf95-RegC	973.42	978.57	979.77	979.71	981.08	985.49	990.15	992.22	993.33	995.61	998.51	1001.06	1003.47	1006.09	1008.63	1010.89	1013.75	1017.9	1021.97	1024.54	1026.23	1028.12	1030.73	1034.19	1037.38	1039.35	1041.19	1044.13	1047.32	1049.59	1050.94	1051.78	1053.19	1055.94	1058.63	1059.71	1059.86	1060.34	1062.26	1066.07	1069.22	1069.37	1069.16	1071.71	1075.31	1077.46	1078.59	1079.81	1081.6
03-6f7048484ee56d3d12159487e89a90b2-FixA	889.51	893.59	898.59	903.77	908.39	912.05	915.77	920.59	926.24	932	936.59	939.13	941.04	943.87	947.24	950.52	954.15	958.51	962.7	965.79	968.39	971.31	974.38	977.23	979.87	982.31	984.26	985.73	988.47	993.89	999.76	1003.55	1005.77	1007.77	1010.66	1014.97	1019.04	1021.17	1022.48	1024.47	1026.73	1028.57	1030.45	1033.08	1036.65	1041	1044.78	1046.78	1048.16
03-6f7048484ee56d3d12159487e89a90b2-FixB	887.26	890	894.79	900.05	904.2	906.33	908.27	911.83	915.8	918.88	922.48	927.85	932.67	934.92	937.54	943.31	948.56	949.66	950.23	954.31	959.39	962.4	965.44	970.9	976.18	978.33	978.96	980.5	983.61	988.15	992.65	995.84	999.24	1004.28	1008.61	1009.91	1011.05	1015.13	1019.55	1021.24	1022.86	1027.43	1032.31	1034.26	1035.21	1037.9	1041.71	1045.22	1048.12
03-6f7048484ee56d3d12159487e89a90b2-FixC	910.19	914.89	916.99	918.07	919.71	923.01	927.18	931.11	934.42	937.08	939.83	943.33	947.26	951.11	954.64	957.8	960.9	964.01	965.68	965.05	965.66	970.75	977.18	981.17	983.77	986.8	989.95	992.54	995.09	998.28	1002.02	1006.04	1010.19	1014.21	1017.31	1018.96	1020.44	1023.14	1026.63	1030.04	1032.94	1035.13	1036.73	1038.1	1040.12	1043.5	1047.36	1050.65	1053.75
03-6f7048484ee56d3d12159487e89a90b2-RegA	955.28	957.05	957.83	958.79	961.12	965.34	969.34	971.33	973.68	978.51	982.53	982.55	981.48	982.96	986.82	991.8	996.2	998.69	1000.21	1001.99	1003.93	1005.71	1007.51	1009.55	1011.73	1013.9	1016.32	1019.1	1021.39	1022.42	1022.85	1023.6	1024.8	1026.26	1027.58	1028.56	1030.4	1034.09	1037.74	1039.29	1039.83	1041	1042.61	1044.11	1045.63	1047.46	1049.51	1051.66	1054.26
03-6f7048484ee56d3d12159487e89a90b2-RegB	951.23	955.25	958.12	960.14	961.62	963.03	965.58	969.88	973.47	974.19	974.4	976.64	979.15	979.83	979.77	980.63	983.07	987.06	990.8	992.82	994.86	998.65	1002.15	1003.13	1003.06	1003.99	1006.05	1008.93	1012.5	1016.35	1018.43	1017.34	1016.51	1019.54	1024.45	1028.25	1030.54	1031.85	1033.55	1036.53	1038.36	1036.9	1035.97	1039.59	1044.36	1046.02	1046.54	1048.79	1051.2
03-6f7048484ee56d3d12159487e89a90b2-RegC	974.74	974.92	978.14	982.53	986.2	987.88	988.68	989.96	991.67	993.62	996.61	1001.22	1006.05	1009.56	1011.73	1013.04	1014.52	1017.13	1020.94	1025.58	1029.51	1031.43	1032.12	1032.75	1033.48	1034.5	1037.2	1042.51	1047.83	1050.42	1051.42	1052.7	1054.56	1056.74	1058.14	1058.19	1059.44	1064.1	1068.35	1068.18	1066.58	1067.65	1071.02	1074.94	1077.13	1076.27	1076.41	1081.52	1087.64
03-e772fcac1fb25d0dda917c0497010bf7-FixA	884.07	893.51	899.27	903.32	907.65	913.76	921.23	929.14	927.52	924.95	930.46	933.68	938.7	944.13	948.61	951.3	953.17	955.39	957.64	959.53	963.09	968.08	974.33	981.2	976.15	978.31	981.5	988.28	994.31	995.03	994.29	996.92	1001.81	1006.3	1008.82	1008.75	1009.08	1012.8	1018.2	1020.74	1022.95	1025.85	1029.83	1033.84	1036.39	1037.66	1038.83	1042.75	1047.58
03-e772fcac1fb25d0dda917c0497010bf7-FixB	882.35	889.91	893.23	894.86	897.37	902.32	907.65	911.12	913.94	917.54	920.63	922.14	924.72	930.53	935.61	936.44	937.9	945	953.3	957.49	959.28	961.49	963.54	964.6	966.77	971.41	978.3	985.51	990.61	992.03	992.46	994.88	998.44	1001.62	1004.82	1009.2	1013.51	1017.68	1020.47	1024.86	1027.96	1027.18	1026.58	1030.5	1035.59	1037.57	1038.47	1041.39	1045.62
03-e772fcac1fb25d0dda917c0497010bf7-FixC	906	908.82	912.43	916.36	920.28	923.77	926.73	929.22	932.52	937.31	941.26	942.33	943.82	948.65	953.14	953.58	953.39	956.85	963.22	970.26	974.48	973.78	972.81	976.44	981.75	984.94	987.04	990.08	994.02	998.3	1001.78	1003.47	1004.48	1006.24	1009.48	1014.13	1019.73	1024.58	1027.59	1027.27	1027.83	1032.15	1037.94	1041.7	1043.8	1044.67	1045.67	1048	1051.29
03-e772fcac1fb25d0dda917c0497010bf7-RegA	953.56	951.94	950.05	958.81	957.35	962.04	965.73	969.43	973.82	974.44	977.33	982.84	988.22	990.7	990.68	989.46	988.53	989.15	991.27	995.82	999.94	1002.95	1005.9	1007.18	1009.1	1011.41	1012.92	1012.79	1012.7	1013.39	1017.37	1022.88	1027.37	1029.64	1032.53	1036.53	1039.64	1037.64	1034.17	1034.8	1037.74	1040.19	1041.87	1044.37	1046.5	1048.17	1049.52	1050.42	1051.67
03-e772fcac1fb25d0dda917c0497010bf7-RegB	953.04	959.68	961.49	961.13	961.37	963.8	965.61	964.45	964.26	968.8	973.68	974.45	974.59	978.21	982.99	985.73	987.37	989.23	991.14	991.65	991.93	993.23	995.36	997.89	1000.61	1004.11	1007.04	1009.11	1009.68	1008.83	1010.08	1015.16	1020.96	1022.85	1023.41	1025.31	1026.57	1027.52	1028.33	1029.56	1031.81	1035.3	1038.56	1040.06	1040.48	1041.02	1042.16	1044.18	1047.24
03-e772fcac1fb25d0dda917c0497010bf7-RegC	970.42	973.15	976.81	980.11	982.65	984.14	986.28	990.52	995.29	998.68	1000.38	1000.72	1001.27	1002.64	1005.44	1009.67	1012.82	1013.57	1013.78	1014.68	1017.15	1021.45	1026.24	1030.27	1034.45	1039.56	1042.8	1042.66	1042.26	1045.49	1048.24	1051.23	1053.05	1053.23	1054.23	1058.2	1061.9	1061.87	1060.79	1062.25	1065.79	1069.68	1071.61	1070.25	1069.57	1073.37	1077.2	1077.17	1075.56
03-1ed92607083f3fd8132489a65bc944fe-FixA	nan	nan	nan	nan	nan	nan	nan	nan	nan	nan	nan	nan	nan	nan	nan	nan	nan	nan	nan	nan	nan	nan	nan	nan	nan	nan	nan	nan	nan	nan	nan	nan	nan	nan	nan	nan	nan	nan	nan	nan	nan	nan	nan	nan	nan	nan	nan	nan	nan
03-1ed92607083f3fd8132489a65bc944fe-FixB	nan	nan	nan	nan	nan	nan	nan	nan	nan	nan	nan	nan	nan	nan	nan	nan	nan	nan	nan	nan	nan	nan	nan	nan	nan	nan	nan	nan	nan	nan	nan	nan	nan	nan	nan	nan	nan	nan	nan	nan	nan	nan	nan	nan	nan	nan	nan	nan	nan
03-1ed92607083f3fd8132489a65bc944fe-FixC	nan	nan	nan	nan	nan	nan	nan	nan	nan	nan	nan	nan	nan	nan	nan	nan	nan	nan	nan	nan	nan	nan	nan	nan	nan	nan	nan	nan	nan	nan	nan	nan	nan	nan	nan	nan	nan	nan	nan	nan	nan	nan	nan	nan	nan	nan	nan	nan	nan
03-1ed92607083f3fd8132489a65bc944fe-RegA	nan	nan	nan	nan	nan	nan	nan	nan	nan	nan	nan	nan	nan	nan	nan	nan	nan	nan	nan	nan	nan	nan	nan	nan	nan	nan	nan	nan	nan	nan	nan	nan	nan	nan	nan	nan	nan	nan	nan	nan	nan	nan	nan	nan	nan	nan	nan	nan	nan
03-1ed92607083f3fd8132489a65bc944fe-RegB	nan	nan	nan	nan	nan	nan	nan	nan	nan	nan	nan	nan	nan	nan	nan	nan	nan	nan	nan	nan	nan	nan	nan	nan	nan	nan	nan	nan	nan	nan	nan	nan	nan	nan	nan	nan	nan	nan	nan	nan	nan	nan	nan	nan	nan	nan	nan	nan	nan
03-1ed92607083f3fd8132489a65bc944fe-RegC	nan	nan	nan	nan	nan	nan	nan	nan	nan	nan	nan	nan	nan	nan	nan	nan	nan	nan	nan	nan	nan	nan	nan	nan	nan	nan	nan	nan	nan	nan	nan	nan	nan	nan	nan	nan	nan	nan	nan	nan	nan	nan	nan	nan	nan	nan	nan	nan	nan
03-685ee641cbf18bd706d36cb768e77792-FixA	nan	nan	nan	nan	nan	nan	nan	nan	nan	nan	nan	nan	nan	nan	nan	nan	nan	nan	nan	nan	nan	nan	nan	nan	nan	nan	nan	nan	nan	nan	nan	nan	nan	nan	nan	nan	nan	nan	nan	nan	nan	nan	nan	nan	nan	nan	nan	nan	nan
03-685ee641cbf18bd706d36cb768e77792-FixB	nan	nan	nan	nan	nan	nan	nan	nan	nan	nan	nan	nan	nan	nan	nan	nan	nan	nan	nan	nan	nan	nan	nan	nan	nan	nan	nan	nan	nan	nan	nan	nan	nan	nan	nan	nan	nan	nan	nan	nan	nan	nan	nan	nan	nan	nan	nan	nan	nan
03-685ee641cbf18bd706d36cb768e77792-FixC	nan	nan	nan	nan	nan	nan	nan	nan	nan	nan	nan	nan	nan	nan	nan	nan	nan	nan	nan	nan	nan	nan	nan	nan	nan	nan	nan	nan	nan	nan	nan	nan	nan	nan	nan	nan	nan	nan	nan	nan	nan	nan	nan	nan	nan	nan	nan	nan	nan
03-685ee641cbf18bd706d36cb768e77792-RegA	nan	nan	nan	nan	nan	nan	nan	nan	nan	nan	nan	nan	nan	nan	nan	nan	nan	nan	nan	nan	nan	nan	nan	nan	nan	nan	nan	nan	nan	nan	nan	nan	nan	nan	nan	nan	nan	nan	nan	nan	nan	nan	nan	nan	nan	nan	nan	nan	nan
03-685ee641cbf18bd706d36cb768e77792-RegB	nan	nan	nan	nan	nan	nan	nan	nan	nan	nan	nan	nan	nan	nan	nan	nan	nan	nan	nan	nan	nan	nan	nan	nan	nan	nan	nan	nan	nan	nan	nan	nan	nan	nan	nan	nan	nan	nan	nan	nan	nan	nan	nan	nan	nan	nan	nan	nan	nan
03-685ee641cbf18bd706d36cb768e77792-RegC	nan	nan	nan	nan	nan	nan	nan	nan	nan	nan	nan	nan	nan	nan	nan	nan	nan	nan	nan	nan	nan	nan	nan	nan	nan	nan	nan	nan	nan	nan	nan	nan	nan	nan	nan	nan	nan	nan	nan	nan	nan	nan	nan	nan	nan	nan	nan	nan	nan
03-8f3c51100093899ac5adeba84eebacf8-FixA	nan	nan	nan	nan	nan	nan	nan	nan	nan	nan	nan	nan	nan	nan	nan	nan	nan	nan	nan	nan	nan	nan	nan	nan	nan	nan	nan	nan	nan	nan	nan	nan	nan	nan	nan	nan	nan	nan	nan	nan	nan	nan	nan	nan	nan	nan	nan	nan	nan
03-8f3c51100093899ac5adeba84eebacf8-FixB	nan	nan	nan	nan	nan	nan	nan	nan	nan	nan	nan	nan	nan	nan	nan	nan	nan	nan	nan	nan	nan	nan	nan	nan	nan	nan	nan	nan	nan	nan	nan	nan	nan	nan	nan	nan	nan	nan	nan	nan	nan	nan	nan	nan	nan	nan	nan	nan	nan
03-8f3c51100093899ac5adeba84eebacf8-FixC	nan	nan	nan	nan	nan	nan	nan	nan	nan	nan	nan	nan	nan	nan	nan	nan	nan	nan	nan	nan	nan	nan	nan	nan	nan	nan	nan	nan	nan	nan	nan	nan	nan	nan	nan	nan	nan	nan	nan	nan	nan	nan	nan	nan	nan	nan	nan	nan	nan
03-8f3c51100093899ac5adeba84eebacf8-RegA	nan	nan	nan	nan	nan	nan	nan	nan	nan	nan	nan	nan	nan	nan	nan	nan	nan	nan	nan	nan	nan	nan	nan	nan	nan	nan	nan	nan	nan	nan	nan	nan	nan	nan	nan	nan	nan	nan	nan	nan	nan	nan	nan	nan	nan	nan	nan	nan	nan
03-8f3c51100093899ac5adeba84eebacf8-RegB	nan	nan	nan	nan	nan	nan	nan	nan	nan	nan	nan	nan	nan	nan	nan	nan	nan	nan	nan	nan	nan	nan	nan	nan	nan	nan	nan	nan	nan	nan	nan	nan	nan	nan	nan	nan	nan	nan	nan	nan	nan	nan	nan	nan	nan	nan	nan	nan	nan
03-8f3c51100093899ac5adeba84eebacf8-RegC	nan	nan	nan	nan	nan	nan	nan	nan	nan	nan	nan	nan	nan	nan	nan	nan	nan	nan	nan	nan	nan	nan	nan	nan	nan	nan	nan	nan	nan	nan	nan	nan	nan	nan	nan	nan	nan	nan	nan	nan	nan	nan	nan	nan	nan	nan	nan	nan	nan
03-621505ce6b6158046469882ba9c8f176-FixA	nan	nan	nan	nan	nan	nan	nan	nan	nan	nan	nan	nan	nan	nan	nan	nan	nan	nan	nan	nan	nan	nan	nan	nan	nan	nan	nan	nan	nan	nan	nan	nan	nan	nan	nan	nan	nan	nan	nan	nan	nan	nan	nan	nan	nan	nan	nan	nan	nan
03-621505ce6b6158046469882ba9c8f176-FixB	nan	nan	nan	nan	nan	nan	nan	nan	nan	nan	nan	nan	nan	nan	nan	nan	nan	nan	nan	nan	nan	nan	nan	nan	nan	nan	nan	nan	nan	nan	nan	nan	nan	nan	nan	nan	nan	nan	nan	nan	nan	nan	nan	nan	nan	nan	nan	nan	nan
03-621505ce6b6158046469882ba9c8f176-FixC	nan	nan	nan	nan	nan	nan	nan	nan	nan	nan	nan	nan	nan	nan	nan	nan	nan	nan	nan	nan	nan	nan	nan	nan	nan	nan	nan	nan	nan	nan	nan	nan	nan	nan	nan	nan	nan	nan	nan	nan	nan	nan	nan	nan	nan	nan	nan	nan	nan
03-621505ce6b6158046469882ba9c8f176-RegA	nan	nan	nan	nan	nan	nan	nan	nan	nan	nan	nan	nan	nan	nan	nan	nan	nan	nan	nan	nan	nan	nan	nan	nan	nan	nan	nan	nan	nan	nan	nan	nan	nan	nan	nan	nan	nan	nan	nan	nan	nan	nan	nan	nan	nan	nan	nan	nan	nan
03-621505ce6b6158046469882ba9c8f176-RegB	nan	nan	nan	nan	nan	nan	nan	nan	nan	nan	nan	nan	nan	nan	nan	nan	nan	nan	nan	nan	nan	nan	nan	nan	nan	nan	nan	nan	nan	nan	nan	nan	nan	nan	nan	nan	nan	nan	nan	nan	nan	nan	nan	nan	nan	nan	nan	nan	nan
03-621505ce6b6158046469882ba9c8f176-RegC	nan	nan	nan	nan	nan	nan	nan	nan	nan	nan	nan	nan	nan	nan	nan	nan	nan	nan	nan	nan	nan	nan	nan	nan	nan	nan	nan	nan	nan	nan	nan	nan	nan	nan	nan	nan	nan	nan	nan	nan	nan	nan	nan	nan	nan	nan	nan	nan	nan
03-02328ef6f3addb303a0e75cc4fec921a-FixA	nan	nan	nan	nan	nan	nan	nan	nan	nan	nan	nan	nan	nan	nan	nan	nan	nan	nan	nan	nan	nan	nan	nan	nan	nan	nan	nan	nan	nan	nan	nan	nan	nan	nan	nan	nan	nan	nan	nan	nan	nan	nan	nan	nan	nan	nan	nan	nan	nan
03-02328ef6f3addb303a0e75cc4fec921a-FixB	nan	nan	nan	nan	nan	nan	nan	nan	nan	nan	nan	nan	nan	nan	nan	nan	nan	nan	nan	nan	nan	nan	nan	nan	nan	nan	nan	nan	nan	nan	nan	nan	nan	nan	nan	nan	nan	nan	nan	nan	nan	nan	nan	nan	nan	nan	nan	nan	nan
03-02328ef6f3addb303a0e75cc4fec921a-FixC	nan	nan	nan	nan	nan	nan	nan	nan	nan	nan	nan	nan	nan	nan	nan	nan	nan	nan	nan	nan	nan	nan	nan	nan	nan	nan	nan	nan	nan	nan	nan	nan	nan	nan	nan	nan	nan	nan	nan	nan	nan	nan	nan	nan	nan	nan	nan	nan	nan
03-02328ef6f3addb303a0e75cc4fec921a-RegA	nan	nan	nan	nan	nan	nan	nan	nan	nan	nan	nan	nan	nan	nan	nan	nan	nan	nan	nan	nan	nan	nan	nan	nan	nan	nan	nan	nan	nan	nan	nan	nan	nan	nan	nan	nan	nan	nan	nan	nan	nan	nan	nan	nan	nan	nan	nan	nan	nan
03-02328ef6f3addb303a0e75cc4fec921a-RegB	nan	nan	nan	nan	nan	nan	nan	nan	nan	nan	nan	nan	nan	nan	nan	nan	nan	nan	nan	nan	nan	nan	nan	nan	nan	nan	nan	nan	nan	nan	nan	nan	nan	nan	nan	nan	nan	nan	nan	nan	nan	nan	nan	nan	nan	nan	nan	nan	nan
03-02328ef6f3addb303a0e75cc4fec921a-RegC	nan	nan	nan	nan	nan	nan	nan	nan	nan	nan	nan	nan	nan	nan	nan	nan	nan	nan	nan	nan	nan	nan	nan	nan	nan	nan	nan	nan	nan	nan	nan	nan	nan	nan	nan	nan	nan	nan	nan	nan	nan	nan	nan	nan	nan	nan	nan	nan	nan
03-f57bbc71a2a15c1bbddaca5408e222d3-FixA	nan	nan	nan	nan	nan	nan	nan	nan	nan	nan	nan	nan	nan	nan	nan	nan	nan	nan	nan	nan	nan	nan	nan	nan	nan	nan	nan	nan	nan	nan	nan	nan	nan	nan	nan	nan	nan	nan	nan	nan	nan	nan	nan	nan	nan	nan	nan	nan	nan
03-f57bbc71a2a15c1bbddaca5408e222d3-FixB	nan	nan	nan	nan	nan	nan	nan	nan	nan	nan	nan	nan	nan	nan	nan	nan	nan	nan	nan	nan	nan	nan	nan	nan	nan	nan	nan	nan	nan	nan	nan	nan	nan	nan	nan	nan	nan	nan	nan	nan	nan	nan	nan	nan	nan	nan	nan	nan	nan
03-f57bbc71a2a15c1bbddaca5408e222d3-FixC	nan	nan	nan	nan	nan	nan	nan	nan	nan	nan	nan	nan	nan	nan	nan	nan	nan	nan	nan	nan	nan	nan	nan	nan	nan	nan	nan	nan	nan	nan	nan	nan	nan	nan	nan	nan	nan	nan	nan	nan	nan	nan	nan	nan	nan	nan	nan	nan	nan
03-f57bbc71a2a15c1bbddaca5408e222d3-RegA	nan	nan	nan	nan	nan	nan	nan	nan	nan	nan	nan	nan	nan	nan	nan	nan	nan	nan	nan	nan	nan	nan	nan	nan	nan	nan	nan	nan	nan	nan	nan	nan	nan	nan	nan	nan	nan	nan	nan	nan	nan	nan	nan	nan	nan	nan	nan	nan	nan
03-f57bbc71a2a15c1bbddaca5408e222d3-RegB	nan	nan	nan	nan	nan	nan	nan	nan	nan	nan	nan	nan	nan	nan	nan	nan	nan	nan	nan	nan	nan	nan	nan	nan	nan	nan	nan	nan	nan	nan	nan	nan	nan	nan	nan	nan	nan	nan	nan	nan	nan	nan	nan	nan	nan	nan	nan	nan	nan
03-f57bbc71a2a15c1bbddaca5408e222d3-RegC	nan	nan	nan	nan	nan	nan	nan	nan	nan	nan	nan	nan	nan	nan	nan	nan	nan	nan	nan	nan	nan	nan	nan	nan	nan	nan	nan	nan	nan	nan	nan	nan	nan	nan	nan	nan	nan	nan	nan	nan	nan	nan	nan	nan	nan	nan	nan	nan	nan
03-fea96982caab6b2dc0ec9c1738918f03-FixA	nan	nan	nan	nan	nan	nan	789.99	793.66	795.67	795.98	797.16	801.32	805.77	807.67	808.67	811.23	816.12	823.06	828.92	831.2	833.1	837.87	842.13	842.38	842.58	847.09	853.18	857.22	860.13	863.42	865.81	866.01	866.45	869.74	874.77	879.6	883.44	885.95	887.61	889.06	890.91	893.53	896.2	898.2	900.13	902.77	905.98	909.36	912.56
03-fea96982caab6b2dc0ec9c1738918f03-FixB	789.8	791.09	795.77	801.56	806.16	808.1	809.24	811.67	815.13	818.9	822.96	827.26	830.79	832.99	836.08	841.95	847.95	851.21	852.97	855.21	858.26	861.93	865.71	869.13	872.06	874.6	877.26	880.54	884.39	888.56	892.55	896	899.57	903.7	906.87	907.91	909.95	915.91	922	923.94	923.98	925.56	928.68	932.3	935.14	936.31	937.21	939.44	942.19
03-fea96982caab6b2dc0ec9c1738918f03-FixC	nan	nan	nan	nan	nan	nan	nan	nan	nan	nan	nan	nan	nan	nan	nan	nan	nan	nan	nan	nan	nan	nan	nan	nan	nan	nan	nan	nan	nan	nan	nan	nan	nan	nan	nan	nan	nan	nan	nan	nan	nan	nan	nan	nan	nan	nan	nan	nan	nan
03-fea96982caab6b2dc0ec9c1738918f03-RegA	nan	nan	nan	nan	nan	nan	938.61	941.63	944.11	945.23	945.99	947.55	949.5	951.26	953.11	955.38	957.42	958.7	960.09	962.32	963.8	963.1	962.09	962.9	964.9	966.95	968.99	971.19	973.49	975.69	977.26	977.75	977.68	977.9	979.8	984.24	989.14	992.15	993.79	995.19	996.42	997.42	998.8	1001.1	1003.62	1005.47	1006.63	1007.53	1009.58
03-fea96982caab6b2dc0ec9c1738918f03-RegB	880.31	884.91	888.7	891.69	893.94	895.57	897.17	899.46	903.28	908.86	913.92	916.4	917.98	920.77	924.64	928.75	931.8	932.94	934	936.82	940.34	943.17	945.91	949.36	952.84	955.58	958.08	960.99	964.17	967.16	969.17	969.78	970.64	973.42	977.13	980.34	983.08	985.75	988.71	991.97	994.15	994.23	994.84	998.52	1002.3	1002.82	1002.32	1004.02	1007.77
03-fea96982caab6b2dc0ec9c1738918f03-RegC	nan	nan	nan	nan	nan	nan	nan	nan	nan	nan	nan	nan	nan	nan	nan	nan	nan	nan	nan	nan	nan	nan	nan	nan	nan	nan	nan	nan	nan	nan	nan	nan	nan	nan	nan	nan	nan	nan	nan	nan	nan	nan	nan	nan	nan	nan	nan	nan	nan
03-479f9e9c78548ccf60c91a2f4cfbdc13-FixA	nan	nan	nan	nan	nan	nan	nan	793.24	796.49	798.08	799.98	804	808.42	811.12	812.12	812.57	815.89	824.21	831.53	832.24	831.62	835.74	841.54	844.73	846.51	849.13	852.73	856.83	860.53	863.17	865.68	868.83	870.76	870.04	870.58	876.28	883.95	889.12	890.75	889.36	888.1	889.97	893.62	896.92	899.81	902.84	906.56	911.05	914.33
03-479f9e9c78548ccf60c91a2f4cfbdc13-FixB	786.97	793.14	795.84	797.71	801.34	807.96	813.01	812.79	813.19	819.9	827.78	830.96	832.04	834.79	838.55	841.81	844.54	847.04	849.54	852.38	856.62	862.76	868.13	870.31	871.53	874.51	878.57	882.32	885.57	888.63	892.78	898.69	903.18	903.56	904.29	909.92	916.06	917.47	916.74	917.98	921.88	927.62	931.96	932.22	931.57	933.91	938.09	941.78	943.93
03-479f9e9c78548ccf60c91a2f4cfbdc13-FixC	nan	nan	nan	nan	nan	nan	nan	nan	nan	nan	nan	nan	nan	nan	nan	nan	nan	nan	nan	nan	nan	nan	nan	nan	nan	nan	nan	nan	nan	nan	nan	nan	nan	nan	nan	nan	nan	nan	nan	nan	nan	nan	nan	nan	943.98	945.65	nan	nan	nan
03-479f9e9c78548ccf60c91a2f4cfbdc13-RegA	nan	nan	nan	nan	nan	nan	nan	941.73	943.09	946.02	949.34	951.62	952.89	953.49	953.54	953.26	953.65	955.49	957.86	959.72	961.58	964.05	966.51	968.17	968.88	968.81	968.49	968.57	969.65	971.98	974.37	975.77	977.58	981.08	983.84	983.6	983.63	987.53	992.97	996.62	998.6	999.9	1001.02	1002.41	1005.2	1009.85	1012.85	1011.03	1008.58
03-479f9e9c78548ccf60c91a2f4cfbdc13-RegB	881.02	886.42	889.54	891.36	892.9	894.93	897.35	899.96	903.15	907.24	911.88	916.53	920.6	923.74	926.58	929.7	932.41	933.98	934.91	936.03	938.2	942.09	947.58	953.84	957.88	957.47	956.42	958.95	963.68	968.01	970.51	970.73	970.94	973.49	977.62	981.75	984.49	985.22	986.51	990.68	994.64	995.06	994.79	997.4	1001.2	1003.66	1005.7	1008.77	1011.96
03-479f9e9c78548ccf60c91a2f4cfbdc13-RegC	nan	nan	nan	nan	nan	nan	nan	nan	nan	nan	nan	nan	nan	nan	nan	nan	nan	nan	nan	nan	nan	nan	nan	nan	nan	nan	nan	nan	nan	nan	nan	nan	nan	nan	nan	nan	nan	nan	nan	nan	nan	nan	nan	nan	1093.02	1094.98	nan	nan	nan
03-5d0848ee151d8a7035288a2c2480ca70-FixA	nan	nan	nan	nan	nan	nan	nan	nan	nan	796.37	800.52	799.58	797.96	803.03	810.68	817.3	823.58	822.81	824.12	828.36	834.34	832.67	829.85	836.07	843.75	846.28	847.44	850.16	854.43	859.35	858.08	858.35	859.59	860.66	876.81	887.99	881.31	878.45	880	884.77	889	889.36	891.73	895.09	898.98	902.01	903.75	905.54	908.73
03-5d0848ee151d8a7035288a2c2480ca70-FixB	787.1	789.28	791.55	794.77	797.39	799.71	804.4	813.04	820.04	820.43	819.33	822.72	828.97	834.88	838.9	840.62	842.77	847.88	854.49	859.06	861.4	861.26	861.75	865.82	871.33	875.47	878.41	881.01	884.47	887.77	890.17	891.33	893.8	899.82	906.45	910.31	912.66	915.85	921.01	924.59	927.4	926.87	926.15	929.02	933.58	936.86	938.52	939.35	941.24
03-5d0848ee151d8a7035288a2c2480ca70-FixC	nan	nan	nan	nan	nan	nan	nan	nan	nan	nan	nan	nan	nan	nan	nan	nan	nan	nan	nan	nan	nan	nan	nan	nan	nan	nan	nan	nan	nan	nan	nan	nan	nan	nan	nan	nan	nan	nan	nan	nan	nan	nan	nan	nan	nan	nan	nan	nan	nan
03-5d0848ee151d8a7035288a2c2480ca70-RegA	nan	nan	nan	nan	nan	nan	nan	nan	nan	943.03	943.27	943.78	944.9	946.9	949.32	951.68	953.6	954.83	955.42	955.65	956.66	959.24	962.14	964.03	965.63	968	970.63	972.7	973.67	973.45	973.85	977.45	981.21	982.97	983.8	985.06	987.06	987.05	986.9	988.76	992.48	997.07	1000.06	1001.89	1001.99	1000.88	1002.42	1008.75	1014.53
03-5d0848ee151d8a7035288a2c2480ca70-RegB	879.99	878.69	880.49	884.37	889.29	894.33	899	902.79	905.75	906.07	906.33	909.19	913.5	917.56	920.81	922.13	924.95	930.79	937.35	941.99	944.85	946.71	947.03	945.87	946.93	953.15	960.25	963.39	962.38	961.99	964.38	970.48	976.31	977.91	976.97	976.53	977.98	981.48	984.17	983.64	984.43	990.82	997.41	998.02	997.4	1001.32	1006.68	1008.81	1008.77
03-5d0848ee151d8a7035288a2c2480ca70-RegC	nan	nan	nan	nan	nan	nan	nan	nan	nan	nan	nan	nan	nan	nan	nan	nan	nan	nan	nan	nan	nan	nan	nan	nan	nan	nan	nan	nan	nan	nan	nan	nan	nan	nan	nan	nan	nan	nan	nan	nan	nan	nan	nan	nan	nan	nan	nan	nan	nan
03-4beabccc3fcc6d3621b5dcfd8493dfac-FixA	nan	nan	nan	nan	nan	nan	nan	nan	nan	nan	nan	nan	nan	nan	nan	nan	nan	nan	nan	nan	nan	nan	nan	nan	nan	nan	nan	nan	nan	nan	nan	nan	nan	nan	nan	nan	nan	nan	nan	nan	nan	nan	nan	nan	nan	nan	nan	nan	nan
03-4beabccc3fcc6d3621b5dcfd8493dfac-FixB	nan	nan	nan	nan	nan	nan	nan	nan	nan	nan	nan	nan	nan	nan	nan	nan	nan	nan	nan	nan	nan	nan	nan	nan	nan	nan	nan	nan	nan	nan	nan	nan	nan	nan	nan	nan	nan	nan	nan	nan	nan	nan	nan	nan	nan	nan	nan	nan	nan
03-4beabccc3fcc6d3621b5dcfd8493dfac-FixC	nan	nan	nan	nan	nan	nan	nan	nan	nan	nan	nan	nan	nan	nan	nan	nan	nan	nan	nan	nan	nan	nan	nan	nan	nan	nan	nan	nan	nan	nan	nan	nan	nan	nan	nan	nan	nan	nan	nan	nan	nan	nan	nan	nan	nan	nan	nan	nan	nan
03-4beabccc3fcc6d3621b5dcfd8493dfac-RegA	nan	nan	nan	nan	nan	nan	nan	nan	nan	nan	nan	nan	nan	nan	nan	nan	nan	nan	nan	nan	nan	nan	nan	nan	nan	nan	nan	nan	nan	nan	nan	nan	nan	nan	nan	nan	nan	nan	nan	nan	nan	nan	nan	nan	nan	nan	nan	nan	nan
03-4beabccc3fcc6d3621b5dcfd8493dfac-RegB	nan	nan	nan	nan	nan	nan	nan	nan	nan	nan	nan	nan	nan	nan	nan	nan	nan	nan	nan	nan	nan	nan	nan	nan	nan	nan	nan	nan	nan	nan	nan	nan	nan	nan	nan	nan	nan	nan	nan	nan	nan	nan	nan	nan	nan	nan	nan	nan	nan
03-4beabccc3fcc6d3621b5dcfd8493dfac-RegC	nan	nan	nan	nan	nan	nan	nan	nan	nan	nan	nan	nan	nan	nan	nan	nan	nan	nan	nan	nan	nan	nan	nan	nan	nan	nan	nan	nan	nan	nan	nan	nan	nan	nan	nan	nan	nan	nan	nan	nan	nan	nan	nan	nan	nan	nan	nan	nan	nan
03-f105e726d5500ba884197d3d90bbfcef-FixA	nan	nan	nan	nan	nan	nan	nan	nan	nan	nan	nan	nan	nan	nan	nan	nan	nan	nan	nan	nan	nan	nan	nan	nan	nan	nan	nan	nan	nan	nan	nan	nan	nan	nan	nan	nan	nan	nan	nan	nan	nan	nan	nan	nan	nan	nan	nan	nan	nan
03-f105e726d5500ba884197d3d90bbfcef-FixB	nan	nan	nan	nan	nan	nan	nan	nan	nan	nan	nan	nan	nan	nan	nan	nan	nan	nan	nan	nan	nan	nan	nan	nan	nan	nan	nan	nan	nan	nan	nan	nan	nan	nan	nan	nan	nan	nan	nan	nan	nan	nan	nan	nan	nan	nan	nan	nan	nan
03-f105e726d5500ba884197d3d90bbfcef-FixC	nan	nan	nan	nan	nan	nan	nan	nan	nan	nan	nan	nan	nan	nan	nan	nan	nan	nan	nan	nan	nan	nan	nan	nan	nan	nan	nan	nan	nan	nan	nan	nan	nan	nan	nan	nan	nan	nan	nan	nan	nan	nan	nan	nan	nan	nan	nan	nan	nan
03-f105e726d5500ba884197d3d90bbfcef-RegA	nan	nan	nan	nan	nan	nan	nan	nan	nan	nan	nan	nan	nan	nan	nan	nan	nan	nan	nan	nan	nan	nan	nan	nan	nan	nan	nan	nan	nan	nan	nan	nan	nan	nan	nan	nan	nan	nan	nan	nan	nan	nan	nan	nan	nan	nan	nan	nan	nan
03-f105e726d5500ba884197d3d90bbfcef-RegB	nan	nan	nan	nan	nan	nan	nan	nan	nan	nan	nan	nan	nan	nan	nan	nan	nan	nan	nan	nan	nan	nan	nan	nan	nan	nan	nan	nan	nan	nan	nan	nan	nan	nan	nan	nan	nan	nan	nan	nan	nan	nan	nan	nan	nan	nan	nan	nan	nan
03-f105e726d5500ba884197d3d90bbfcef-RegC	nan	nan	nan	nan	nan	nan	nan	nan	nan	nan	nan	nan	nan	nan	nan	nan	nan	nan	nan	nan	nan	nan	nan	nan	nan	nan	nan	nan	nan	nan	nan	nan	nan	nan	nan	nan	nan	nan	nan	nan	nan	nan	nan	nan	nan	nan	nan	nan	nan
03-a2b07b96aae7ff55cbeeca107ff804ab-FixA	nan	nan	nan	nan	nan	nan	nan	nan	nan	nan	nan	nan	nan	nan	nan	nan	nan	nan	nan	nan	nan	nan	nan	nan	nan	nan	nan	nan	nan	nan	nan	nan	nan	nan	nan	nan	nan	nan	nan	nan	nan	nan	nan	nan	nan	nan	nan	nan	nan
03-a2b07b96aae7ff55cbeeca107ff804ab-FixB	nan	nan	nan	nan	nan	nan	nan	nan	nan	nan	nan	nan	nan	nan	nan	nan	nan	nan	nan	nan	nan	nan	nan	nan	nan	nan	nan	nan	nan	nan	nan	nan	nan	nan	nan	nan	nan	nan	nan	nan	nan	nan	nan	nan	nan	nan	nan	nan	nan
03-a2b07b96aae7ff55cbeeca107ff804ab-FixC	nan	nan	nan	nan	nan	nan	nan	nan	nan	nan	nan	nan	nan	nan	nan	nan	nan	nan	nan	nan	nan	nan	nan	nan	nan	nan	nan	nan	nan	nan	nan	nan	nan	nan	nan	nan	nan	nan	nan	nan	nan	nan	nan	nan	nan	nan	nan	nan	nan
03-a2b07b96aae7ff55cbeeca107ff804ab-RegA	nan	nan	nan	nan	nan	nan	nan	nan	nan	nan	nan	nan	nan	nan	nan	nan	nan	nan	nan	nan	nan	nan	nan	nan	nan	nan	nan	nan	nan	nan	nan	nan	nan	nan	nan	nan	nan	nan	nan	nan	nan	nan	nan	nan	nan	nan	nan	nan	nan
03-a2b07b96aae7ff55cbeeca107ff804ab-RegB	nan	nan	nan	nan	nan	nan	nan	nan	nan	nan	nan	nan	nan	nan	nan	nan	nan	nan	nan	nan	nan	nan	nan	nan	nan	nan	nan	nan	nan	nan	nan	nan	nan	nan	nan	nan	nan	nan	nan	nan	nan	nan	nan	nan	nan	nan	nan	nan	nan
03-a2b07b96aae7ff55cbeeca107ff804ab-RegC	nan	nan	nan	nan	nan	nan	nan	nan	nan	nan	nan	nan	nan	nan	nan	nan	nan	nan	nan	nan	nan	nan	nan	nan	nan	nan	nan	nan	nan	nan	nan	nan	nan	nan	nan	nan	nan	nan	nan	nan	nan	nan	nan	nan	nan	nan	nan	nan	nan
03-ab03203b80ee85c5ea4a247a38ec1f1d-FixA	nan	nan	nan	nan	nan	nan	nan	nan	nan	nan	nan	nan	nan	nan	nan	nan	nan	nan	nan	nan	nan	nan	nan	nan	nan	nan	nan	nan	nan	nan	nan	nan	nan	nan	nan	nan	nan	nan	nan	nan	nan	nan	nan	nan	nan	nan	nan	nan	nan
03-ab03203b80ee85c5ea4a247a38ec1f1d-FixB	nan	nan	nan	nan	nan	nan	nan	nan	nan	nan	nan	nan	nan	nan	nan	nan	nan	nan	nan	nan	nan	nan	nan	nan	nan	nan	nan	nan	nan	nan	nan	nan	nan	nan	nan	nan	nan	nan	nan	nan	nan	nan	nan	nan	nan	nan	nan	nan	nan
03-ab03203b80ee85c5ea4a247a38ec1f1d-FixC	nan	nan	nan	nan	nan	nan	nan	nan	nan	nan	nan	nan	nan	nan	nan	nan	nan	nan	nan	nan	nan	nan	nan	nan	nan	nan	nan	nan	nan	nan	nan	nan	nan	nan	nan	nan	nan	nan	nan	nan	nan	nan	nan	nan	nan	nan	nan	nan	nan
03-ab03203b80ee85c5ea4a247a38ec1f1d-RegA	nan	nan	nan	nan	nan	nan	nan	nan	nan	nan	nan	nan	nan	nan	nan	nan	nan	nan	nan	nan	nan	nan	nan	nan	nan	nan	nan	nan	nan	nan	nan	nan	nan	nan	nan	nan	nan	nan	nan	nan	nan	nan	nan	nan	nan	nan	nan	nan	nan
03-ab03203b80ee85c5ea4a247a38ec1f1d-RegB	nan	nan	nan	nan	nan	nan	nan	nan	nan	nan	nan	nan	nan	nan	nan	nan	nan	nan	nan	nan	nan	nan	nan	nan	nan	nan	nan	nan	nan	nan	nan	nan	nan	nan	nan	nan	nan	nan	nan	nan	nan	nan	nan	nan	nan	nan	nan	nan	nan
03-ab03203b80ee85c5ea4a247a38ec1f1d-RegC	nan	nan	nan	nan	nan	nan	nan	nan	nan	nan	nan	nan	nan	nan	nan	nan	nan	nan	nan	nan	nan	nan	nan	nan	nan	nan	nan	nan	nan	nan	nan	nan	nan	nan	nan	nan	nan	nan	nan	nan	nan	nan	nan	nan	nan	nan	nan	nan	nan
03-a8599cf71fe84a9b0887af9aaf14b33b-FixA	nan	nan	nan	nan	nan	nan	nan	nan	nan	nan	nan	nan	nan	nan	nan	nan	nan	nan	nan	nan	nan	nan	nan	nan	nan	nan	nan	nan	nan	nan	nan	nan	nan	nan	nan	nan	nan	nan	nan	nan	nan	nan	nan	nan	nan	nan	nan	nan	nan
03-a8599cf71fe84a9b0887af9aaf14b33b-FixB	nan	nan	nan	nan	nan	nan	nan	nan	nan	nan	nan	nan	nan	nan	nan	nan	nan	nan	nan	nan	nan	nan	nan	nan	nan	nan	nan	nan	nan	nan	nan	nan	nan	nan	nan	nan	nan	nan	nan	nan	nan	nan	nan	nan	nan	nan	nan	nan	nan
03-a8599cf71fe84a9b0887af9aaf14b33b-FixC	nan	nan	nan	nan	nan	nan	nan	nan	nan	nan	nan	nan	nan	nan	nan	nan	nan	nan	nan	nan	nan	nan	nan	nan	nan	nan	nan	nan	nan	nan	nan	nan	nan	nan	nan	nan	nan	nan	nan	nan	nan	nan	nan	nan	nan	nan	nan	nan	nan
03-a8599cf71fe84a9b0887af9aaf14b33b-RegA	nan	nan	nan	nan	nan	nan	nan	nan	nan	nan	nan	nan	nan	nan	nan	nan	nan	nan	nan	nan	nan	nan	nan	nan	nan	nan	nan	nan	nan	nan	nan	nan	nan	nan	nan	nan	nan	nan	nan	nan	nan	nan	nan	nan	nan	nan	nan	nan	nan
03-a8599cf71fe84a9b0887af9aaf14b33b-RegB	nan	nan	nan	nan	nan	nan	nan	nan	nan	nan	nan	nan	nan	nan	nan	nan	nan	nan	nan	nan	nan	nan	nan	nan	nan	nan	nan	nan	nan	nan	nan	nan	nan	nan	nan	nan	nan	nan	nan	nan	nan	nan	nan	nan	nan	nan	nan	nan	nan
03-a8599cf71fe84a9b0887af9aaf14b33b-RegC	nan	nan	nan	nan	nan	nan	nan	nan	nan	nan	nan	nan	nan	nan	nan	nan	nan	nan	nan	nan	nan	nan	nan	nan	nan	nan	nan	nan	nan	nan	nan	nan	nan	nan	nan	nan	nan	nan	nan	nan	nan	nan	nan	nan	nan	nan	nan	nan	nan
03-b8718626c67c2b7e9328e1349f333459-FixA	nan	nan	nan	nan	nan	nan	nan	nan	nan	nan	nan	nan	nan	nan	nan	nan	nan	nan	nan	nan	nan	nan	nan	nan	nan	nan	nan	nan	nan	nan	nan	nan	nan	nan	nan	nan	nan	nan	nan	nan	nan	nan	nan	nan	nan	nan	nan	nan	nan
03-b8718626c67c2b7e9328e1349f333459-FixB	nan	nan	nan	nan	nan	nan	nan	nan	nan	nan	nan	nan	nan	nan	nan	nan	nan	nan	nan	nan	nan	nan	nan	nan	nan	nan	nan	nan	nan	nan	nan	nan	nan	nan	nan	nan	nan	nan	nan	nan	nan	nan	nan	nan	nan	nan	nan	nan	nan
03-b8718626c67c2b7e9328e1349f333459-FixC	nan	nan	nan	nan	nan	nan	nan	nan	nan	nan	nan	nan	nan	nan	nan	nan	nan	nan	nan	nan	nan	nan	nan	nan	nan	nan	nan	nan	nan	nan	nan	nan	nan	nan	nan	nan	nan	nan	nan	nan	nan	nan	nan	nan	nan	nan	nan	nan	nan
03-b8718626c67c2b7e9328e1349f333459-RegA	nan	nan	nan	nan	nan	nan	nan	nan	nan	nan	nan	nan	nan	nan	nan	nan	nan	nan	nan	nan	nan	nan	nan	nan	nan	nan	nan	nan	nan	nan	nan	nan	nan	nan	nan	nan	nan	nan	nan	nan	nan	nan	nan	nan	nan	nan	nan	nan	nan
03-b8718626c67c2b7e9328e1349f333459-RegB	nan	nan	nan	nan	nan	nan	nan	nan	nan	nan	nan	nan	nan	nan	nan	nan	nan	nan	nan	nan	nan	nan	nan	nan	nan	nan	nan	nan	nan	nan	nan	nan	nan	nan	nan	nan	nan	nan	nan	nan	nan	nan	nan	nan	nan	nan	nan	nan	nan
03-b8718626c67c2b7e9328e1349f333459-RegC	nan	nan	nan	nan	nan	nan	nan	nan	nan	nan	nan	nan	nan	nan	nan	nan	nan	nan	nan	nan	nan	nan	nan	nan	nan	nan	nan	nan	nan	nan	nan	nan	nan	nan	nan	nan	nan	nan	nan	nan	nan	nan	nan	nan	nan	nan	nan	nan	nan
03-faff82990486fec835e5ac229c623bcb-FixA	923.62	925.83	929.69	933.8	936.8	938.08	940.3	945.58	950.39	951.23	950.45	951.32	954.4	959.19	963.49	965.59	967.53	971.49	975.83	978.4	979.06	978.56	979.29	983.12	987.77	990.46	991.04	990.31	990.07	991.94	995.6	999.9	1002.34	1001.33	1000.89	1004.99	1010.02	1011.53	1011.23	1011.98	1013.72	1015.8	1018.87	1023.25	1026.07	1025.01	1024.83	1030.31	1036.2
03-faff82990486fec835e5ac229c623bcb-FixB	918.98	904.8	897.62	895.76	897.52	901.08	904.05	904.92	906.14	910.1	914.47	916.68	918.32	921.23	923.99	925.05	926.04	928.84	932.69	936.39	939.65	942.31	943.66	943.45	943.98	947.29	951.33	953.62	955.1	957.1	958.69	958.92	959.41	961.83	964.74	966.41	967.66	969.73	972.34	974.84	976.88	978.29	979.39	980.61	982.47	985.14	987.22	987.53	988.32
03-faff82990486fec835e5ac229c623bcb-FixC	937.41	933.78	934.95	938.35	941.42	942.4	942.82	944.67	948.42	953.61	957.59	958.35	958.79	961.89	965.48	966.91	967.42	968.91	971.84	975.96	979.5	981.03	982.15	984.77	988.41	992.14	995.69	998.92	1001.27	1002.45	1003.61	1005.92	1008.53	1010.43	1012.34	1015.09	1017.59	1018.74	1019.79	1022.17	1024.85	1026.51	1027.62	1028.96	1030.16	1030.73	1031.18	1032.22	1034.04
03-faff82990486fec835e5ac229c623bcb-RegA	867.08	865.83	868.01	872.76	879.2	886.08	890.57	890.91	891.33	895.93	901.9	905.7	908.09	910.61	913.2	915.63	918.6	922.47	924.99	924.59	925.41	931.27	937.93	940.48	940.64	941.42	943.73	947.66	952.32	956.4	958.03	956.28	955.34	959.33	965.79	971.06	974.72	977.29	979.17	980.94	984.01	989.19	993.28	993.18	991.89	993.35	997.33	1002.41	1007.12
03-faff82990486fec835e5ac229c623bcb-RegB	849	852.75	855.44	857.81	860.58	863.79	864.75	861.52	858.12	858.61	860.81	861.92	863.33	866.83	871.43	875.64	879.21	882.19	884.43	886.02	888.02	891.28	894.36	895.87	897.25	899.96	902.33	902.71	903.55	907.22	910.85	911.37	911.22	913.51	917.29	920.56	921.9	920.76	919.97	922.34	926.18	928.98	930.82	932.49	934.74	937.96	940.78	941.91	942.77
03-faff82990486fec835e5ac229c623bcb-RegC	896.19	894.91	896.34	899.44	903.23	906.54	907.65	905.93	905.85	911.08	916.74	917.65	916.66	917.72	920.62	924.22	927.86	930.98	932.89	933.3	933.96	936.37	938.88	939.79	940.89	944.11	947.57	949.16	950.21	952.44	955.29	957.75	959.74	961.57	964.24	968.35	971.79	972.65	973.39	976.76	981.13	984.2	986.42	988.85	991.61	994.45	996.81	998.22	999.33
03-d88801aa91153b0f3dfbb6e96a1e890c-FixA	926.08	928.51	932.66	936.62	938.45	937.46	938.12	944.06	950.3	951.58	950.61	951.51	955.58	962.51	968.25	969.28	968.47	969.52	972.46	976.13	978.54	978.55	979.7	985.05	989.94	989.45	986.59	985.88	989	995.9	1002.48	1004.65	1003.69	1002.38	1003.56	1008.79	1013.95	1014.7	1013.28	1013.19	1014.78	1017.53	1021.22	1025.39	1028.07	1027.71	1026.91	1028.73	1032.39
03-d88801aa91153b0f3dfbb6e96a1e890c-FixB	922.03	901.24	896.1	899.38	903.85	904.34	904.02	906.81	911.12	914.42	916.28	917	917.66	919.24	921.65	924.5	927.6	930.81	934.1	937.55	941.69	946.53	949.41	948.24	946.71	948.63	951.7	952.81	952.89	953.71	955.77	959.03	962.48	965.03	966.4	966.58	965.78	964.64	965.66	970.73	976.56	979.35	979.85	980.04	981.5	985.05	988.35	989.12	989.78
03-d88801aa91153b0f3dfbb6e96a1e890c-FixC	938.94	931.24	932.65	938.14	942.66	942.87	942.25	944.64	948.19	950.46	952.55	955.93	959.78	962.92	965.27	966.99	968.12	968.91	970.51	973.92	978.47	983.04	986.67	988.75	989.95	991.35	994.24	999.16	1003.17	1003.64	1003.86	1007.4	1011.77	1013.69	1014.09	1014.94	1017.56	1022.28	1025.67	1024.75	1023.48	1026.23	1029.66	1029.56	1028.25	1029.06	1031.15	1032.75	1033.73
03-d88801aa91153b0f3dfbb6e96a1e890c-RegA	869.23	870.5	870.36	871.32	875.91	884.98	892.53	893.33	892.4	895.52	901.07	905.99	909.32	911.07	913.21	917.41	922.01	924.88	925.64	924.99	926.2	931.92	939.1	943.9	945.81	945.6	945.84	948.79	953.28	957.3	959.21	958.4	958.29	962.15	967.67	971.64	974.2	976.35	978.84	982.12	985.62	988.69	991.47	994.14	995.99	996.53	997.72	1001.36	1005.12
03-d88801aa91153b0f3dfbb6e96a1e890c-RegB	852.75	851.02	851.66	854.38	858.88	864.25	867.1	864.82	860.71	858.91	860.82	866.28	871.33	872.53	872.52	874.61	878.13	881.67	885.13	888.64	891.6	893.58	895.51	898.18	900.04	899.71	899.22	900.81	903.51	905.82	907.84	910.14	913.39	917.83	921.66	923.11	922.97	922.75	923.61	926.05	927.87	927.16	927.23	931.41	935.87	936.38	936.57	940.84	945.89
03-d88801aa91153b0f3dfbb6e96a1e890c-RegC	894.19	892.07	895.15	900.2	904.02	904.51	904.14	905.64	908.12	910.18	912.14	914.52	916.79	918.38	919.71	921.42	923.92	927.26	930.12	931.51	933.29	937.24	941.4	943.39	943.5	942.94	943.9	947.87	952.06	953.62	954.53	957.3	960.69	963.03	965.45	969.29	973.1	975.22	976.63	978.72	981.51	984.54	987.18	988.99	990.54	992.63	995.58	999.35	1002.74
03-7d3ec2a875673920337f13dbca24957d-FixA	924.52	934.37	926.36	932.77	927.96	942.15	939.27	928.05	945.95	943.83	945.57	958.3	951.16	953.93	958.37	955.24	968.6	963.59	970.77	964.53	975.96	981.27	984.21	979.88	984.83	982.62	984.9	986.34	997.93	1003.64	993.4	994.2	999.97	1002.29	1001.55	1021.01	1010.82	1008.57	1010.29	1024.32	1021	1016.17	1016.61	1015.26	1024.16	1025.58	1026.56	1033.96	1024.41
03-7d3ec2a875673920337f13dbca24957d-FixB	910.77	952.25	893.62	892.2	893.2	896.41	900.99	904.56	906.29	906.26	907.26	911.58	916.52	919.28	921.35	924.67	929.27	931.97	933.5	935.05	936.35	934.28	935.48	942.28	948.72	948.92	947.25	949.27	953.14	955.6	957.2	958.99	960.31	960.62	961.61	965.01	969.84	974.15	975.8	973.49	971.42	973.02	977.22	981.6	984.07	983.64	984.05	988.76	993.1
03-7d3ec2a875673920337f13dbca24957d-FixC	926.84	938.18	935.6	933.94	933.6	939.65	947.11	950.1	950.03	949.83	950.99	954.11	957.05	958.03	959.36	963.44	969.06	974.02	976.71	976.44	975.58	976.71	979.22	982.81	986.24	989.39	991.2	991.33	993.25	999.91	1004.83	1005.58	1004.9	1007.68	1011.67	1014.67	1015.85	1016.58	1018.44	1020.59	1022.77	1021.97	1021.02	1023.38	1027.09	1029.61	1030.67	1031.63	1032.43
03-7d3ec2a875673920337f13dbca24957d-RegA	865.98	866.26	864.49	873.57	877.3	890.61	886.1	892.48	893.29	900.33	903.57	909.64	904.19	900.22	910.25	918.41	918.37	919.16	923.41	931.99	930.26	933.44	934.36	934.53	940.01	939.73	947.12	950.2	950.97	943.17	954.39	957.24	958.61	965.5	968.32	973.84	967.92	963.47	973.88	978.78	982.17	983.84	991.73	989.46	989.2	994.73	997.09	1003.13	1009.37
03-7d3ec2a875673920337f13dbca24957d-RegB	842.61	848.12	852.32	854.76	855.02	853.97	857.69	834.55	850.15	859.54	863.53	865.04	866.67	870.03	873.55	875.35	876.32	877.92	880.28	883.29	886.41	887.48	888.8	890.95	894.04	897.98	902.41	906.76	909.56	909.92	910.59	914.07	917.31	915.23	912.23	912.16	915.58	921.59	926.14	925.97	924.95	927.5	930.21	930.88	930.63	933.42	936.89	938.01	938.57
03-7d3ec2a875673920337f13dbca24957d-RegC	898.79	902.45	898.26	896.18	894.67	896.93	902.29	908.59	912.28	911.05	909.53	912.32	917.13	920.55	922.4	923.19	923.14	922.73	924.05	928.33	931.99	931.72	931.11	934.3	939.18	942.61	944.25	944.78	947.07	950.81	954.58	956.88	959.03	962.4	964.83	964.42	964.69	969.24	974.63	976.69	977.06	978.49	981.15	984.44	987.67	990.27	992.52	994.87	997.91
03-187895eb56048a0b42a0eac0f769dbbb-FixA	nan	nan	nan	nan	nan	nan	nan	nan	nan	nan	nan	nan	nan	nan	nan	nan	nan	nan	nan	nan	nan	nan	nan	nan	nan	nan	nan	nan	nan	nan	nan	nan	nan	nan	nan	nan	nan	nan	nan	nan	nan	nan	nan	nan	nan	nan	nan	nan	nan
03-187895eb56048a0b42a0eac0f769dbbb-FixB	nan	nan	nan	nan	nan	nan	nan	nan	nan	nan	nan	nan	nan	nan	nan	nan	nan	nan	nan	nan	nan	nan	nan	nan	nan	nan	nan	nan	nan	nan	nan	nan	nan	nan	nan	nan	nan	nan	nan	nan	nan	nan	nan	nan	nan	nan	nan	nan	nan
03-187895eb56048a0b42a0eac0f769dbbb-FixC	nan	nan	nan	nan	nan	nan	nan	nan	nan	nan	nan	nan	nan	nan	nan	nan	nan	nan	nan	nan	nan	nan	nan	nan	nan	nan	nan	nan	nan	nan	nan	nan	nan	nan	nan	nan	nan	nan	nan	nan	nan	nan	nan	nan	nan	nan	nan	nan	nan
03-187895eb56048a0b42a0eac0f769dbbb-RegA	nan	nan	nan	nan	nan	nan	nan	nan	nan	nan	nan	nan	nan	nan	nan	nan	nan	nan	nan	nan	nan	nan	nan	nan	nan	nan	nan	nan	nan	nan	nan	nan	nan	nan	nan	nan	nan	nan	nan	nan	nan	nan	nan	nan	nan	nan	nan	nan	nan
03-187895eb56048a0b42a0eac0f769dbbb-RegB	nan	nan	nan	nan	nan	nan	nan	nan	nan	nan	nan	nan	nan	nan	nan	nan	nan	nan	nan	nan	nan	nan	nan	nan	nan	nan	nan	nan	nan	nan	nan	nan	nan	nan	nan	nan	nan	nan	nan	nan	nan	nan	nan	nan	nan	nan	nan	nan	nan
03-187895eb56048a0b42a0eac0f769dbbb-RegC	nan	nan	nan	nan	nan	nan	nan	nan	nan	nan	nan	nan	nan	nan	nan	nan	nan	nan	nan	nan	nan	nan	nan	nan	nan	nan	nan	nan	nan	nan	nan	nan	nan	nan	nan	nan	nan	nan	nan	nan	nan	nan	nan	nan	nan	nan	nan	nan	nan
03-a41134949b4afaaa14bc04259480fa0b-FixA	nan	nan	nan	nan	nan	nan	nan	nan	nan	nan	nan	nan	nan	nan	nan	nan	nan	nan	nan	nan	nan	nan	nan	nan	nan	nan	nan	nan	nan	nan	nan	nan	nan	nan	nan	nan	nan	nan	nan	nan	nan	nan	nan	nan	nan	nan	nan	nan	nan
03-a41134949b4afaaa14bc04259480fa0b-FixB	nan	nan	nan	nan	nan	nan	nan	nan	nan	nan	nan	nan	nan	nan	nan	nan	nan	nan	nan	nan	nan	nan	nan	nan	nan	nan	nan	nan	nan	nan	nan	nan	nan	nan	nan	nan	nan	nan	nan	nan	nan	nan	nan	nan	nan	nan	nan	nan	nan
03-a41134949b4afaaa14bc04259480fa0b-FixC	nan	nan	nan	nan	nan	nan	nan	nan	nan	nan	nan	nan	nan	nan	nan	nan	nan	nan	nan	nan	nan	nan	nan	nan	nan	nan	nan	nan	nan	nan	nan	nan	nan	nan	nan	nan	nan	nan	nan	nan	nan	nan	nan	nan	nan	nan	nan	nan	nan
03-a41134949b4afaaa14bc04259480fa0b-RegA	nan	nan	nan	nan	nan	nan	nan	nan	nan	nan	nan	nan	nan	nan	nan	nan	nan	nan	nan	nan	nan	nan	nan	nan	nan	nan	nan	nan	nan	nan	nan	nan	nan	nan	nan	nan	nan	nan	nan	nan	nan	nan	nan	nan	nan	nan	nan	nan	nan
03-a41134949b4afaaa14bc04259480fa0b-RegB	nan	nan	nan	nan	nan	nan	nan	nan	nan	nan	nan	nan	nan	nan	nan	nan	nan	nan	nan	nan	nan	nan	nan	nan	nan	nan	nan	nan	nan	nan	nan	nan	nan	nan	nan	nan	nan	nan	nan	nan	nan	nan	nan	nan	nan	nan	nan	nan	nan
03-a41134949b4afaaa14bc04259480fa0b-RegC	nan	nan	nan	nan	nan	nan	nan	nan	nan	nan	nan	nan	nan	nan	nan	nan	nan	nan	nan	nan	nan	nan	nan	nan	nan	nan	nan	nan	nan	nan	nan	nan	nan	nan	nan	nan	nan	nan	nan	nan	nan	nan	nan	nan	nan	nan	nan	nan	nan
03-b364d57a246c60000b8fe65c097f7950-FixA	nan	nan	nan	nan	nan	nan	nan	nan	nan	nan	nan	nan	nan	nan	nan	nan	nan	nan	nan	nan	nan	nan	nan	nan	nan	nan	nan	nan	nan	nan	nan	nan	nan	nan	nan	nan	nan	nan	nan	nan	nan	nan	nan	nan	nan	nan	nan	nan	nan
03-b364d57a246c60000b8fe65c097f7950-FixB	nan	nan	nan	nan	nan	nan	nan	nan	nan	nan	nan	nan	nan	nan	nan	nan	nan	nan	nan	nan	nan	nan	nan	nan	nan	nan	nan	nan	nan	nan	nan	nan	nan	nan	nan	nan	nan	nan	nan	nan	nan	nan	nan	nan	nan	nan	nan	nan	nan
03-b364d57a246c60000b8fe65c097f7950-FixC	nan	nan	nan	nan	nan	nan	nan	nan	nan	nan	nan	nan	nan	nan	nan	nan	nan	nan	nan	nan	nan	nan	nan	nan	nan	nan	nan	nan	nan	nan	nan	nan	nan	nan	nan	nan	nan	nan	nan	nan	nan	nan	nan	nan	nan	nan	nan	nan	nan
03-b364d57a246c60000b8fe65c097f7950-RegA	nan	nan	nan	nan	nan	nan	nan	nan	nan	nan	nan	nan	nan	nan	nan	nan	nan	nan	nan	nan	nan	nan	nan	nan	nan	nan	nan	nan	nan	nan	nan	nan	nan	nan	nan	nan	nan	nan	nan	nan	nan	nan	nan	nan	nan	nan	nan	nan	nan
03-b364d57a246c60000b8fe65c097f7950-RegB	nan	nan	nan	nan	nan	nan	nan	nan	nan	nan	nan	nan	nan	nan	nan	nan	nan	nan	nan	nan	nan	nan	nan	nan	nan	nan	nan	nan	nan	nan	nan	nan	nan	nan	nan	nan	nan	nan	nan	nan	nan	nan	nan	nan	nan	nan	nan	nan	nan
03-b364d57a246c60000b8fe65c097f7950-RegC	nan	nan	nan	nan	nan	nan	nan	nan	nan	nan	nan	nan	nan	nan	nan	nan	nan	nan	nan	nan	nan	nan	nan	nan	nan	nan	nan	nan	nan	nan	nan	nan	nan	nan	nan	nan	nan	nan	nan	nan	nan	nan	nan	nan	nan	nan	nan	nan	nan
03-d1caf2f33ebc9081c14cec776df67c33-FixA	nan	nan	nan	nan	nan	nan	nan	nan	nan	nan	nan	nan	nan	nan	nan	nan	nan	nan	nan	nan	nan	nan	nan	nan	nan	nan	nan	nan	nan	nan	nan	nan	nan	nan	nan	nan	nan	nan	nan	nan	nan	nan	nan	nan	nan	nan	nan	nan	nan
03-d1caf2f33ebc9081c14cec776df67c33-FixB	nan	nan	nan	nan	nan	nan	nan	nan	nan	nan	nan	nan	nan	nan	nan	nan	nan	nan	nan	nan	nan	nan	nan	nan	nan	nan	nan	nan	nan	nan	nan	nan	nan	nan	nan	nan	nan	nan	nan	nan	nan	nan	nan	nan	nan	nan	nan	nan	nan
03-d1caf2f33ebc9081c14cec776df67c33-FixC	nan	nan	nan	nan	nan	nan	nan	nan	nan	nan	nan	nan	nan	nan	nan	nan	nan	nan	nan	nan	nan	nan	nan	nan	nan	nan	nan	nan	nan	nan	nan	nan	nan	nan	nan	nan	nan	nan	nan	nan	nan	nan	nan	nan	nan	nan	nan	nan	nan
03-d1caf2f33ebc9081c14cec776df67c33-RegA	nan	nan	nan	nan	nan	nan	nan	nan	nan	nan	nan	nan	nan	nan	nan	nan	nan	nan	nan	nan	nan	nan	nan	nan	nan	nan	nan	nan	nan	nan	nan	nan	nan	nan	nan	nan	nan	nan	nan	nan	nan	nan	nan	nan	nan	nan	nan	nan	nan
03-d1caf2f33ebc9081c14cec776df67c33-RegB	nan	nan	nan	nan	nan	nan	nan	nan	nan	nan	nan	nan	nan	nan	nan	nan	nan	nan	nan	nan	nan	nan	nan	nan	nan	nan	nan	nan	nan	nan	nan	nan	nan	nan	nan	nan	nan	nan	nan	nan	nan	nan	nan	nan	nan	nan	nan	nan	nan
03-d1caf2f33ebc9081c14cec776df67c33-RegC	nan	nan	nan	nan	nan	nan	nan	nan	nan	nan	nan	nan	nan	nan	nan	nan	nan	nan	nan	nan	nan	nan	nan	nan	nan	nan	nan	nan	nan	nan	nan	nan	nan	nan	nan	nan	nan	nan	nan	nan	nan	nan	nan	nan	nan	nan	nan	nan	nan
03-6ca77fdca742c83dc3556ff2362a6790-FixA	nan	nan	nan	nan	nan	nan	nan	nan	nan	nan	nan	nan	nan	nan	nan	nan	nan	nan	nan	nan	nan	nan	nan	nan	nan	nan	nan	nan	nan	nan	nan	nan	nan	nan	nan	nan	nan	nan	nan	nan	nan	nan	nan	nan	nan	nan	nan	nan	nan
03-6ca77fdca742c83dc3556ff2362a6790-FixB	nan	nan	nan	nan	nan	nan	nan	nan	nan	nan	nan	nan	nan	nan	nan	nan	nan	nan	nan	nan	nan	nan	nan	nan	nan	nan	nan	nan	nan	nan	nan	nan	nan	nan	nan	nan	nan	nan	nan	nan	nan	nan	nan	nan	nan	nan	nan	nan	nan
03-6ca77fdca742c83dc3556ff2362a6790-FixC	nan	nan	nan	nan	nan	nan	nan	nan	nan	nan	nan	nan	nan	nan	nan	nan	nan	nan	nan	nan	nan	nan	nan	nan	nan	nan	nan	nan	nan	nan	nan	nan	nan	nan	nan	nan	nan	nan	nan	nan	nan	nan	nan	nan	nan	nan	nan	nan	nan
03-6ca77fdca742c83dc3556ff2362a6790-RegA	nan	nan	nan	nan	nan	nan	nan	nan	nan	nan	nan	nan	nan	nan	nan	nan	nan	nan	nan	nan	nan	nan	nan	nan	nan	nan	nan	nan	nan	nan	nan	nan	nan	nan	nan	nan	nan	nan	nan	nan	nan	nan	nan	nan	nan	nan	nan	nan	nan
03-6ca77fdca742c83dc3556ff2362a6790-RegB	nan	nan	nan	nan	nan	nan	nan	nan	nan	nan	nan	nan	nan	nan	nan	nan	nan	nan	nan	nan	nan	nan	nan	nan	nan	nan	nan	nan	nan	nan	nan	nan	nan	nan	nan	nan	nan	nan	nan	nan	nan	nan	nan	nan	nan	nan	nan	nan	nan
03-6ca77fdca742c83dc3556ff2362a6790-RegC	nan	nan	nan	nan	nan	nan	nan	nan	nan	nan	nan	nan	nan	nan	nan	nan	nan	nan	nan	nan	nan	nan	nan	nan	nan	nan	nan	nan	nan	nan	nan	nan	nan	nan	nan	nan	nan	nan	nan	nan	nan	nan	nan	nan	nan	nan	nan	nan	nan
03-33e2f5ba7ca1eaf6cd2db2373a446657-FixA	nan	nan	nan	nan	nan	nan	nan	nan	nan	nan	nan	nan	nan	nan	nan	nan	nan	nan	nan	nan	nan	nan	nan	nan	nan	nan	nan	nan	nan	nan	nan	nan	nan	nan	nan	nan	nan	nan	nan	nan	nan	nan	nan	nan	nan	nan	nan	nan	nan
03-33e2f5ba7ca1eaf6cd2db2373a446657-FixB	nan	nan	nan	nan	nan	nan	nan	nan	nan	nan	nan	nan	nan	nan	nan	nan	nan	nan	nan	nan	nan	nan	nan	nan	nan	nan	nan	nan	nan	nan	nan	nan	nan	nan	nan	nan	nan	nan	nan	nan	nan	nan	nan	nan	nan	nan	nan	nan	nan
03-33e2f5ba7ca1eaf6cd2db2373a446657-FixC	nan	nan	nan	nan	nan	nan	nan	nan	nan	nan	nan	nan	nan	nan	nan	nan	nan	nan	nan	nan	nan	nan	nan	nan	nan	nan	nan	nan	nan	nan	nan	nan	nan	nan	nan	nan	nan	nan	nan	nan	nan	nan	nan	nan	nan	nan	nan	nan	nan
03-33e2f5ba7ca1eaf6cd2db2373a446657-RegA	nan	nan	nan	nan	nan	nan	nan	nan	nan	nan	nan	nan	nan	nan	nan	nan	nan	nan	nan	nan	nan	nan	nan	nan	nan	nan	nan	nan	nan	nan	nan	nan	nan	nan	nan	nan	nan	nan	nan	nan	nan	nan	nan	nan	nan	nan	nan	nan	nan
03-33e2f5ba7ca1eaf6cd2db2373a446657-RegB	nan	nan	nan	nan	nan	nan	nan	nan	nan	nan	nan	nan	nan	nan	nan	nan	nan	nan	nan	nan	nan	nan	nan	nan	nan	nan	nan	nan	nan	nan	nan	nan	nan	nan	nan	nan	nan	nan	nan	nan	nan	nan	nan	nan	nan	nan	nan	nan	nan
03-33e2f5ba7ca1eaf6cd2db2373a446657-RegC	nan	nan	nan	nan	nan	nan	nan	nan	nan	nan	nan	nan	nan	nan	nan	nan	nan	nan	nan	nan	nan	nan	nan	nan	nan	nan	nan	nan	nan	nan	nan	nan	nan	nan	nan	nan	nan	nan	nan	nan	nan	nan	nan	nan	nan	nan	nan	nan	nan
03-2b4976ef8e1e93cc1253ef15993fff8e-FixA	nan	nan	nan	nan	nan	nan	nan	nan	nan	nan	nan	nan	nan	nan	nan	nan	nan	nan	nan	nan	nan	nan	nan	nan	nan	nan	nan	nan	nan	nan	nan	nan	nan	nan	nan	nan	nan	nan	nan	nan	nan	nan	nan	nan	nan	nan	nan	nan	nan
03-2b4976ef8e1e93cc1253ef15993fff8e-FixB	nan	nan	nan	nan	nan	nan	nan	nan	nan	nan	nan	nan	nan	nan	nan	nan	nan	nan	nan	nan	nan	nan	nan	nan	nan	nan	nan	nan	nan	nan	nan	nan	nan	nan	nan	nan	nan	nan	nan	nan	nan	nan	nan	nan	nan	nan	nan	nan	nan
03-2b4976ef8e1e93cc1253ef15993fff8e-FixC	nan	nan	nan	nan	nan	nan	nan	nan	nan	nan	nan	nan	nan	nan	nan	nan	nan	nan	nan	nan	nan	nan	nan	nan	nan	nan	nan	nan	nan	nan	nan	nan	nan	nan	nan	nan	nan	nan	nan	nan	nan	nan	nan	nan	nan	nan	nan	nan	nan
03-2b4976ef8e1e93cc1253ef15993fff8e-RegA	nan	nan	nan	nan	nan	nan	nan	nan	nan	nan	nan	nan	nan	nan	nan	nan	nan	nan	nan	nan	nan	nan	nan	nan	nan	nan	nan	nan	nan	nan	nan	nan	nan	nan	nan	nan	nan	nan	nan	nan	nan	nan	nan	nan	nan	nan	nan	nan	nan
03-2b4976ef8e1e93cc1253ef15993fff8e-RegB	nan	nan	nan	nan	nan	nan	nan	nan	nan	nan	nan	nan	nan	nan	nan	nan	nan	nan	nan	nan	nan	nan	nan	nan	nan	nan	nan	nan	nan	nan	nan	nan	nan	nan	nan	nan	nan	nan	nan	nan	nan	nan	nan	nan	nan	nan	nan	nan	nan
03-2b4976ef8e1e93cc1253ef15993fff8e-RegC	nan	nan	nan	nan	nan	nan	nan	nan	nan	nan	nan	nan	nan	nan	nan	nan	nan	nan	nan	nan	nan	nan	nan	nan	nan	nan	nan	nan	nan	nan	nan	nan	nan	nan	nan	nan	nan	nan	nan	nan	nan	nan	nan	nan	nan	nan	nan	nan	nan
03-9b927cee8bd34bda02f6e48a2e9102ed-FixA	nan	nan	nan	nan	nan	nan	nan	nan	nan	nan	nan	nan	nan	nan	nan	nan	nan	nan	nan	nan	nan	nan	nan	nan	nan	nan	nan	nan	nan	nan	nan	nan	nan	nan	nan	nan	nan	nan	nan	nan	nan	nan	nan	nan	nan	nan	nan	nan	nan
03-9b927cee8bd34bda02f6e48a2e9102ed-FixB	nan	nan	nan	nan	nan	nan	nan	nan	nan	nan	nan	nan	nan	nan	nan	nan	nan	nan	nan	nan	nan	nan	nan	nan	nan	nan	nan	nan	nan	nan	nan	nan	nan	nan	nan	nan	nan	nan	nan	nan	nan	nan	nan	nan	nan	nan	nan	nan	nan
03-9b927cee8bd34bda02f6e48a2e9102ed-FixC	nan	nan	nan	nan	nan	nan	nan	nan	nan	nan	nan	nan	nan	nan	nan	nan	nan	nan	nan	nan	nan	nan	nan	nan	nan	nan	nan	nan	nan	nan	nan	nan	nan	nan	nan	nan	nan	nan	nan	nan	nan	nan	nan	nan	nan	nan	nan	nan	nan
03-9b927cee8bd34bda02f6e48a2e9102ed-RegA	nan	nan	nan	nan	nan	nan	nan	nan	nan	nan	nan	nan	nan	nan	nan	nan	nan	nan	nan	nan	nan	nan	nan	nan	nan	nan	nan	nan	nan	nan	nan	nan	nan	nan	nan	nan	nan	nan	nan	nan	nan	nan	nan	nan	nan	nan	nan	nan	nan
03-9b927cee8bd34bda02f6e48a2e9102ed-RegB	nan	nan	nan	nan	nan	nan	nan	nan	nan	nan	nan	nan	nan	nan	nan	nan	nan	nan	nan	nan	nan	nan	nan	nan	nan	nan	nan	nan	nan	nan	nan	nan	nan	nan	nan	nan	nan	nan	nan	nan	nan	nan	nan	nan	nan	nan	nan	nan	nan
03-9b927cee8bd34bda02f6e48a2e9102ed-RegC	nan	nan	nan	nan	nan	nan	nan	nan	nan	nan	nan	nan	nan	nan	nan	nan	nan	nan	nan	nan	nan	nan	nan	nan	nan	nan	nan	nan	nan	nan	nan	nan	nan	nan	nan	nan	nan	nan	nan	nan	nan	nan	nan	nan	nan	nan	nan	nan	nan
03-7cb4805f65b89ec73beb78c46635ea68-FixA	nan	nan	nan	nan	nan	nan	nan	nan	nan	nan	nan	nan	nan	nan	nan	nan	nan	nan	nan	nan	nan	nan	nan	nan	nan	nan	nan	nan	nan	nan	nan	nan	nan	nan	nan	nan	nan	nan	nan	nan	nan	nan	nan	nan	nan	nan	nan	nan	nan
03-7cb4805f65b89ec73beb78c46635ea68-FixB	nan	nan	nan	nan	nan	nan	nan	nan	nan	nan	nan	nan	nan	nan	nan	nan	nan	nan	nan	nan	nan	nan	nan	nan	nan	nan	nan	nan	nan	nan	nan	nan	nan	nan	nan	nan	nan	nan	nan	nan	nan	nan	nan	nan	nan	nan	nan	nan	nan
03-7cb4805f65b89ec73beb78c46635ea68-FixC	nan	nan	nan	nan	nan	nan	nan	nan	nan	nan	nan	nan	nan	nan	nan	nan	nan	nan	nan	nan	nan	nan	nan	nan	nan	nan	nan	nan	nan	nan	nan	nan	nan	nan	nan	nan	nan	nan	nan	nan	nan	nan	nan	nan	nan	nan	nan	nan	nan
03-7cb4805f65b89ec73beb78c46635ea68-RegA	nan	nan	nan	nan	nan	nan	nan	nan	nan	nan	nan	nan	nan	nan	nan	nan	nan	nan	nan	nan	nan	nan	nan	nan	nan	nan	nan	nan	nan	nan	nan	nan	nan	nan	nan	nan	nan	nan	nan	nan	nan	nan	nan	nan	nan	nan	nan	nan	nan
03-7cb4805f65b89ec73beb78c46635ea68-RegB	nan	nan	nan	nan	nan	nan	nan	nan	nan	nan	nan	nan	nan	nan	nan	nan	nan	nan	nan	nan	nan	nan	nan	nan	nan	nan	nan	nan	nan	nan	nan	nan	nan	nan	nan	nan	nan	nan	nan	nan	nan	nan	nan	nan	nan	nan	nan	nan	nan
03-7cb4805f65b89ec73beb78c46635ea68-RegC	nan	nan	nan	nan	nan	nan	nan	nan	nan	nan	nan	nan	nan	nan	nan	nan	nan	nan	nan	nan	nan	nan	nan	nan	nan	nan	nan	nan	nan	nan	nan	nan	nan	nan	nan	nan	nan	nan	nan	nan	nan	nan	nan	nan	nan	nan	nan	nan	nan
03-b21d5f64136e4e28b2a984ecc9d42f9a-FixA	nan	nan	nan	nan	nan	nan	nan	nan	nan	nan	nan	nan	nan	nan	nan	nan	nan	nan	nan	nan	nan	nan	nan	nan	nan	nan	nan	nan	nan	nan	nan	nan	nan	nan	nan	nan	nan	nan	nan	nan	nan	nan	nan	nan	nan	nan	nan	nan	nan
03-b21d5f64136e4e28b2a984ecc9d42f9a-FixB	nan	nan	nan	nan	nan	nan	nan	nan	nan	nan	nan	nan	nan	nan	nan	nan	nan	nan	nan	nan	nan	nan	nan	nan	nan	nan	nan	nan	nan	nan	nan	nan	nan	nan	nan	nan	nan	nan	nan	nan	nan	nan	nan	nan	nan	nan	nan	nan	nan
03-b21d5f64136e4e28b2a984ecc9d42f9a-FixC	nan	nan	nan	nan	nan	nan	nan	nan	nan	nan	nan	nan	nan	nan	nan	nan	nan	nan	nan	nan	nan	nan	nan	nan	nan	nan	nan	nan	nan	nan	nan	nan	nan	nan	nan	nan	nan	nan	nan	nan	nan	nan	nan	nan	nan	nan	nan	nan	nan
03-b21d5f64136e4e28b2a984ecc9d42f9a-RegA	nan	nan	nan	nan	nan	nan	nan	nan	nan	nan	nan	nan	nan	nan	nan	nan	nan	nan	nan	nan	nan	nan	nan	nan	nan	nan	nan	nan	nan	nan	nan	nan	nan	nan	nan	nan	nan	nan	nan	nan	nan	nan	nan	nan	nan	nan	nan	nan	nan
03-b21d5f64136e4e28b2a984ecc9d42f9a-RegB	nan	nan	nan	nan	nan	nan	nan	nan	nan	nan	nan	nan	nan	nan	nan	nan	nan	nan	nan	nan	nan	nan	nan	nan	nan	nan	nan	nan	nan	nan	nan	nan	nan	nan	nan	nan	nan	nan	nan	nan	nan	nan	nan	nan	nan	nan	nan	nan	nan
03-b21d5f64136e4e28b2a984ecc9d42f9a-RegC	nan	nan	nan	nan	nan	nan	nan	nan	nan	nan	nan	nan	nan	nan	nan	nan	nan	nan	nan	nan	nan	nan	nan	nan	nan	nan	nan	nan	nan	nan	nan	nan	nan	nan	nan	nan	nan	nan	nan	nan	nan	nan	nan	nan	nan	nan	nan	nan	nan
03-55ef83682998723a355a669b8bb122b2-FixA	nan	nan	nan	nan	nan	nan	nan	nan	nan	nan	nan	nan	nan	nan	nan	nan	nan	nan	nan	nan	nan	nan	nan	nan	nan	nan	nan	nan	nan	nan	nan	nan	nan	nan	nan	nan	nan	nan	nan	nan	nan	nan	nan	nan	nan	nan	nan	nan	nan
03-55ef83682998723a355a669b8bb122b2-FixB	nan	nan	nan	nan	nan	nan	nan	nan	nan	nan	nan	nan	nan	nan	nan	nan	nan	nan	nan	nan	nan	nan	nan	nan	nan	nan	nan	nan	nan	nan	nan	nan	nan	nan	nan	nan	nan	nan	nan	nan	nan	nan	nan	nan	nan	nan	nan	nan	nan
03-55ef83682998723a355a669b8bb122b2-FixC	nan	nan	nan	nan	nan	nan	nan	nan	nan	nan	nan	nan	nan	nan	nan	nan	nan	nan	nan	nan	nan	nan	nan	nan	nan	nan	nan	nan	nan	nan	nan	nan	nan	nan	nan	nan	nan	nan	nan	nan	nan	nan	nan	nan	nan	nan	nan	nan	nan
03-55ef83682998723a355a669b8bb122b2-RegA	nan	nan	nan	nan	nan	nan	nan	nan	nan	nan	nan	nan	nan	nan	nan	nan	nan	nan	nan	nan	nan	nan	nan	nan	nan	nan	nan	nan	nan	nan	nan	nan	nan	nan	nan	nan	nan	nan	nan	nan	nan	nan	nan	nan	nan	nan	nan	nan	nan
03-55ef83682998723a355a669b8bb122b2-RegB	nan	nan	nan	nan	nan	nan	nan	nan	nan	nan	nan	nan	nan	nan	nan	nan	nan	nan	nan	nan	nan	nan	nan	nan	nan	nan	nan	nan	nan	nan	nan	nan	nan	nan	nan	nan	nan	nan	nan	nan	nan	nan	nan	nan	nan	nan	nan	nan	nan
03-55ef83682998723a355a669b8bb122b2-RegC	nan	nan	nan	nan	nan	nan	nan	nan	nan	nan	nan	nan	nan	nan	nan	nan	nan	nan	nan	nan	nan	nan	nan	nan	nan	nan	nan	nan	nan	nan	nan	nan	nan	nan	nan	nan	nan	nan	nan	nan	nan	nan	nan	nan	nan	nan	nan	nan	nan
03-e466f2f05069ade3ffc783f8031088f8-FixA	nan	nan	nan	nan	nan	nan	nan	nan	nan	nan	nan	nan	nan	nan	nan	nan	nan	nan	nan	nan	nan	nan	nan	nan	nan	nan	nan	nan	nan	nan	nan	nan	nan	nan	nan	nan	nan	nan	nan	nan	nan	nan	nan	nan	nan	nan	nan	nan	nan
03-e466f2f05069ade3ffc783f8031088f8-FixB	nan	nan	nan	nan	nan	nan	nan	nan	nan	nan	nan	nan	nan	nan	nan	nan	nan	nan	nan	nan	nan	nan	nan	nan	nan	nan	nan	nan	nan	nan	nan	nan	nan	nan	nan	nan	nan	nan	nan	nan	nan	nan	nan	nan	nan	nan	nan	nan	nan
03-e466f2f05069ade3ffc783f8031088f8-FixC	nan	nan	nan	nan	nan	nan	nan	nan	nan	nan	nan	nan	nan	nan	nan	nan	nan	nan	nan	nan	nan	nan	nan	nan	nan	nan	nan	nan	nan	nan	nan	nan	nan	nan	nan	nan	nan	nan	nan	nan	nan	nan	nan	nan	nan	nan	nan	nan	nan
03-e466f2f05069ade3ffc783f8031088f8-RegA	nan	nan	nan	nan	nan	nan	nan	nan	nan	nan	nan	nan	nan	nan	nan	nan	nan	nan	nan	nan	nan	nan	nan	nan	nan	nan	nan	nan	nan	nan	nan	nan	nan	nan	nan	nan	nan	nan	nan	nan	nan	nan	nan	nan	nan	nan	nan	nan	nan
03-e466f2f05069ade3ffc783f8031088f8-RegB	nan	nan	nan	nan	nan	nan	nan	nan	nan	nan	nan	nan	nan	nan	nan	nan	nan	nan	nan	nan	nan	nan	nan	nan	nan	nan	nan	nan	nan	nan	nan	nan	nan	nan	nan	nan	nan	nan	nan	nan	nan	nan	nan	nan	nan	nan	nan	nan	nan
03-e466f2f05069ade3ffc783f8031088f8-RegC	nan	nan	nan	nan	nan	nan	nan	nan	nan	nan	nan	nan	nan	nan	nan	nan	nan	nan	nan	nan	nan	nan	nan	nan	nan	nan	nan	nan	nan	nan	nan	nan	nan	nan	nan	nan	nan	nan	nan	nan	nan	nan	nan	nan	nan	nan	nan	nan	nan
03-7dc8d8816f2afbebf8069c1b8e736e35-FixA	nan	nan	nan	nan	nan	nan	nan	nan	nan	nan	nan	nan	nan	nan	nan	nan	nan	nan	nan	nan	nan	nan	nan	nan	nan	nan	nan	nan	nan	nan	nan	nan	nan	nan	nan	nan	nan	nan	nan	nan	nan	nan	nan	nan	nan	nan	nan	nan	nan
03-7dc8d8816f2afbebf8069c1b8e736e35-FixB	nan	nan	nan	nan	nan	nan	nan	nan	nan	nan	nan	nan	nan	nan	nan	nan	nan	nan	nan	nan	nan	nan	nan	nan	nan	nan	nan	nan	nan	nan	nan	nan	nan	nan	nan	nan	nan	nan	nan	nan	nan	nan	nan	nan	nan	nan	nan	nan	nan
03-7dc8d8816f2afbebf8069c1b8e736e35-FixC	nan	nan	nan	nan	nan	nan	nan	nan	nan	nan	nan	nan	nan	nan	nan	nan	nan	nan	nan	nan	nan	nan	nan	nan	nan	nan	nan	nan	nan	nan	nan	nan	nan	nan	nan	nan	nan	nan	nan	nan	nan	nan	nan	nan	nan	nan	nan	nan	nan
03-7dc8d8816f2afbebf8069c1b8e736e35-RegA	nan	nan	nan	nan	nan	nan	nan	nan	nan	nan	nan	nan	nan	nan	nan	nan	nan	nan	nan	nan	nan	nan	nan	nan	nan	nan	nan	nan	nan	nan	nan	nan	nan	nan	nan	nan	nan	nan	nan	nan	nan	nan	nan	nan	nan	nan	nan	nan	nan
03-7dc8d8816f2afbebf8069c1b8e736e35-RegB	nan	nan	nan	nan	nan	nan	nan	nan	nan	nan	nan	nan	nan	nan	nan	nan	nan	nan	nan	nan	nan	nan	nan	nan	nan	nan	nan	nan	nan	nan	nan	nan	nan	nan	nan	nan	nan	nan	nan	nan	nan	nan	nan	nan	nan	nan	nan	nan	nan
03-7dc8d8816f2afbebf8069c1b8e736e35-RegC	nan	nan	nan	nan	nan	nan	nan	nan	nan	nan	nan	nan	nan	nan	nan	nan	nan	nan	nan	nan	nan	nan	nan	nan	nan	nan	nan	nan	nan	nan	nan	nan	nan	nan	nan	nan	nan	nan	nan	nan	nan	nan	nan	nan	nan	nan	nan	nan	nan
03-ac312c385f4bc45d2747ec4ad26abe04-FixA	nan	nan	nan	nan	nan	nan	nan	nan	nan	nan	nan	nan	nan	nan	nan	nan	nan	nan	nan	nan	nan	nan	nan	nan	nan	nan	nan	nan	nan	nan	nan	nan	nan	nan	nan	nan	nan	nan	nan	nan	nan	nan	nan	nan	nan	nan	nan	nan	nan
03-ac312c385f4bc45d2747ec4ad26abe04-FixB	nan	nan	nan	nan	nan	nan	nan	nan	nan	nan	nan	nan	nan	nan	nan	nan	nan	nan	nan	nan	nan	nan	nan	nan	nan	nan	nan	nan	nan	nan	nan	nan	nan	nan	nan	nan	nan	nan	nan	nan	nan	nan	nan	nan	nan	nan	nan	nan	nan
03-ac312c385f4bc45d2747ec4ad26abe04-FixC	nan	nan	nan	nan	nan	nan	nan	nan	nan	nan	nan	nan	nan	nan	nan	nan	nan	nan	nan	nan	nan	nan	nan	nan	nan	nan	nan	nan	nan	nan	nan	nan	nan	nan	nan	nan	nan	nan	nan	nan	nan	nan	nan	nan	nan	nan	nan	nan	nan
03-ac312c385f4bc45d2747ec4ad26abe04-RegA	nan	nan	nan	nan	nan	nan	nan	nan	nan	nan	nan	nan	nan	nan	nan	nan	nan	nan	nan	nan	nan	nan	nan	nan	nan	nan	nan	nan	nan	nan	nan	nan	nan	nan	nan	nan	nan	nan	nan	nan	nan	nan	nan	nan	nan	nan	nan	nan	nan
03-ac312c385f4bc45d2747ec4ad26abe04-RegB	nan	nan	nan	nan	nan	nan	nan	nan	nan	nan	nan	nan	nan	nan	nan	nan	nan	nan	nan	nan	nan	nan	nan	nan	nan	nan	nan	nan	nan	nan	nan	nan	nan	nan	nan	nan	nan	nan	nan	nan	nan	nan	nan	nan	nan	nan	nan	nan	nan
03-ac312c385f4bc45d2747ec4ad26abe04-RegC	nan	nan	nan	nan	nan	nan	nan	nan	nan	nan	nan	nan	nan	nan	nan	nan	nan	nan	nan	nan	nan	nan	nan	nan	nan	nan	nan	nan	nan	nan	nan	nan	nan	nan	nan	nan	nan	nan	nan	nan	nan	nan	nan	nan	nan	nan	nan	nan	nan
03-d07fa3e9d1e033687b2d5bf552a7cc54-FixA	nan	nan	nan	nan	nan	nan	nan	nan	nan	nan	nan	nan	nan	nan	nan	nan	nan	nan	nan	nan	nan	nan	nan	nan	nan	nan	nan	nan	nan	nan	nan	nan	nan	nan	nan	nan	nan	nan	nan	nan	nan	nan	nan	nan	nan	nan	nan	nan	nan
03-d07fa3e9d1e033687b2d5bf552a7cc54-FixB	nan	nan	nan	nan	nan	nan	nan	nan	nan	nan	nan	nan	nan	nan	nan	nan	nan	nan	nan	nan	nan	nan	nan	nan	nan	nan	nan	nan	nan	nan	nan	nan	nan	nan	nan	nan	nan	nan	nan	nan	nan	nan	nan	nan	nan	nan	nan	nan	nan
03-d07fa3e9d1e033687b2d5bf552a7cc54-FixC	nan	nan	nan	nan	nan	nan	nan	nan	nan	nan	nan	nan	nan	nan	nan	nan	nan	nan	nan	nan	nan	nan	nan	nan	nan	nan	nan	nan	nan	nan	nan	nan	nan	nan	nan	nan	nan	nan	nan	nan	nan	nan	nan	nan	nan	nan	nan	nan	nan
03-d07fa3e9d1e033687b2d5bf552a7cc54-RegA	nan	nan	nan	nan	nan	nan	nan	nan	nan	nan	nan	nan	nan	nan	nan	nan	nan	nan	nan	nan	nan	nan	nan	nan	nan	nan	nan	nan	nan	nan	nan	nan	nan	nan	nan	nan	nan	nan	nan	nan	nan	nan	nan	nan	nan	nan	nan	nan	nan
03-d07fa3e9d1e033687b2d5bf552a7cc54-RegB	nan	nan	nan	nan	nan	nan	nan	nan	nan	nan	nan	nan	nan	nan	nan	nan	nan	nan	nan	nan	nan	nan	nan	nan	nan	nan	nan	nan	nan	nan	nan	nan	nan	nan	nan	nan	nan	nan	nan	nan	nan	nan	nan	nan	nan	nan	nan	nan	nan
03-d07fa3e9d1e033687b2d5bf552a7cc54-RegC	nan	nan	nan	nan	nan	nan	nan	nan	nan	nan	nan	nan	nan	nan	nan	nan	nan	nan	nan	nan	nan	nan	nan	nan	nan	nan	nan	nan	nan	nan	nan	nan	nan	nan	nan	nan	nan	nan	nan	nan	nan	nan	nan	nan	nan	nan	nan	nan	nan
03-5a454a4c569343dfbcf8d80ed5390f5e-FixA	980.83	981.32	982.52	985	989.37	995.38	999.58	999.44	999.9	1005.58	1012.12	1014.51	1014.91	1016.43	1018.43	1019.8	1021.54	1024.66	1027.94	1030.07	1031.88	1034.39	1036.72	1038.06	1040	1043.94	1047.77	1049.22	1049.86	1051.66	1053.76	1055	1056.44	1059.18	1061.81	1062.9	1064.11	1067.22	1070.56	1072.12	1073.02	1074.84	1077.13	1079.1	1081.03	1083.38	1085.87	1088.08	1089.8
03-5a454a4c569343dfbcf8d80ed5390f5e-FixB	976.37	979.79	983.31	986.87	990.42	993.97	997.85	1002.29	1006.61	1010.2	1013.57	1017.1	1019.49	1019.81	1020.48	1023.91	1028.51	1032.19	1035.16	1038.12	1041.05	1043.8	1046.28	1048.47	1050.7	1053.27	1055.89	1058.2	1060.35	1062.7	1066.07	1070.8	1074.31	1074.44	1074.49	1078.04	1082.76	1085.42	1086.24	1086.51	1087.78	1091.08	1094.76	1096.71	1096.59	1094.91	1094.05	1096.12	1099.27
03-5a454a4c569343dfbcf8d80ed5390f5e-FixC	982.27	980.34	981.92	985.15	988.15	989.74	991.34	994.43	997.79	1000.09	1002.3	1005.49	1008.56	1010.42	1012.34	1015.63	1019.16	1021.55	1023.11	1024.59	1026.86	1030.38	1033.76	1035.67	1037.3	1040.01	1042.97	1045.11	1047.15	1049.85	1052.13	1052.97	1053.81	1056.26	1059.45	1062.03	1063.77	1064.92	1066.53	1069.51	1072.84	1075.33	1077.27	1079.26	1081.29	1083.15	1084.58	1085.47	1086.53
03-5a454a4c569343dfbcf8d80ed5390f5e-RegA	959.36	962.21	965.78	969.68	973.56	977.12	980.4	983.61	987.26	991.6	995.4	997.57	999.17	1001.46	1004.13	1006.61	1008.97	1011.32	1013.22	1014.44	1016.24	1019.65	1022.88	1024.15	1025.28	1028.22	1031.47	1033.27	1034.8	1037.65	1041.45	1045.3	1048.32	1050.01	1051.57	1054.17	1056.58	1057.43	1057.86	1059.31	1061.3	1063.09	1065.25	1068.33	1071.01	1071.89	1072	1072.81	1074.62
03-5a454a4c569343dfbcf8d80ed5390f5e-RegB	922.05	930.69	929.52	924.31	920.78	922.82	926.65	928.05	928.79	931.38	935.1	938.69	942.14	945.6	948.34	949.92	952.05	956.14	959.63	960.2	960.76	964.42	968.99	971.72	973.74	976.77	980.39	983.76	986.74	989.25	990.76	991.09	992.2	995.78	999.54	1000.97	1001.56	1003.48	1006.38	1009.31	1011.74	1013.4	1014.59	1015.84	1017.73	1020.59	1023.54	1025.55	1026.7
03-5a454a4c569343dfbcf8d80ed5390f5e-RegC	956.5	958.48	960.69	962.75	964.26	965.07	966.08	968.09	970.43	972.4	974.51	977.44	981.07	984.94	987.91	989.31	991.2	995.36	999.39	1000.64	1000.26	1000.23	1001.8	1005.35	1008.45	1008.9	1008.91	1010.98	1013.56	1014.74	1015.92	1018.76	1021.75	1023.19	1024.17	1026.24	1029.13	1032.17	1034.93	1037.17	1038.98	1040.57	1042.13	1043.94	1046.7	1050.68	1053.51	1053.08	1052.28
03-59b37b2d267db3801443b3e9ed2788c1-FixA	984.35	984.37	985.74	987.96	990.58	993.39	997.25	1002.77	1008.15	1011.52	1012.96	1013.24	1013.79	1015.66	1017.51	1018.07	1018.91	1021.78	1025.87	1029.86	1033.13	1035.33	1036.48	1037.14	1039.77	1046.03	1051.77	1052.7	1051.03	1050.27	1051.76	1055.66	1059.45	1060.84	1061.78	1064.66	1068.44	1071.43	1073.44	1074.77	1076.16	1078.19	1080.12	1081.17	1081.9	1083.14	1085.16	1087.88	1090.67
03-59b37b2d267db3801443b3e9ed2788c1-FixB	977.21	982.81	986.06	988.43	991.42	995.98	1001.04	1005.27	1008.43	1010.65	1012.45	1014.4	1016.9	1020.31	1024.86	1030.24	1033.9	1034.03	1034.5	1039.02	1043.98	1045.52	1046.82	1051.47	1056.28	1057.59	1057.43	1058.7	1060.99	1063.26	1065.59	1068.27	1071.24	1074.24	1076.77	1078.53	1080.59	1083.84	1086.54	1087.17	1088.53	1093.25	1097.17	1095.92	1093.54	1094.9	1097.13	1096.39	1095.45
03-59b37b2d267db3801443b3e9ed2788c1-FixC	979.32	981.17	984.79	988.59	990.93	991.03	991.4	994.4	998.48	1001.64	1004.23	1007.06	1010.12	1013.15	1015.62	1017.21	1018.72	1021.03	1024.17	1027.79	1031.05	1033.29	1035.16	1037.46	1040.2	1043	1044.86	1045.13	1045.51	1047.82	1051.76	1056.17	1058.99	1058.89	1058.98	1062.39	1066.48	1067.91	1067.79	1068.24	1070.18	1073.86	1077.91	1080.89	1083.02	1084.86	1086.15	1086.75	1088.19
03-59b37b2d267db3801443b3e9ed2788c1-RegA	962.76	966.71	968.52	969.8	972.17	976.62	981.53	985.12	987.51	989.55	993	998.94	1004.37	1006.43	1007.27	1009.39	1011.17	1010.81	1010.04	1011.08	1013.94	1017.83	1020.95	1022.11	1023.97	1028.98	1034.05	1035.82	1036.47	1038.89	1042.23	1045.05	1047.87	1051.27	1053.55	1053.28	1053.37	1056.74	1060.61	1061.71	1061.7	1062.98	1064.31	1064.15	1064.45	1067.38	1071.26	1073.79	1074.99
03-59b37b2d267db3801443b3e9ed2788c1-RegB	922.19	931.32	929.92	923.74	918.5	918.53	922.49	927.77	932.46	935.42	937.85	940.93	943.24	943.49	943.93	947.08	952.61	958.98	962.63	961.31	960.55	965.67	971.78	973.27	973.29	976.08	980.31	983.72	986.67	989.71	990.95	989.18	989.41	996.09	1003.15	1003.86	1001.9	1002.7	1006.14	1010.42	1013.34	1013.5	1013.55	1016.31	1019.66	1020.9	1021.54	1023.79	1027.09
03-59b37b2d267db3801443b3e9ed2788c1-RegC	956.61	955.91	958.74	962.82	965.85	966.46	966.97	969.65	972.73	974.25	975.65	978.48	981.3	982.69	984.74	989.43	994.53	997.4	998.4	998.66	999.27	1001.04	1003.67	1006.47	1008.46	1009.07	1009.73	1011.83	1013.89	1014.37	1015.01	1017.64	1020.73	1022.45	1024.1	1027.17	1029.8	1030.13	1030.64	1034.05	1038.42	1041.17	1043.03	1045.38	1048.04	1050.4	1051.77	1051.82	1051.91
03-8ba3ce32c9d595b58cf362a27aeae587-FixA	977.08	985.22	979.78	982.3	982.58	984.62	987.42	992.9	997.95	1003.3	1009.73	1011.26	1014.5	1015.31	1015.65	1017.63	1019.26	1017.47	1019.69	1023.17	1027.98	1031.98	1037.2	1043.6	1047.73	1046.22	1040.26	1041.78	1046.41	1048.98	1052.58	1054.64	1056.6	1059.68	1063.31	1066.84	1069.05	1070.15	1069.61	1071.51	1074.02	1074.98	1075.55	1077.33	1080.67	1082.78	1083.97	1085.03	1086.23
03-8ba3ce32c9d595b58cf362a27aeae587-FixB	976.01	977.55	981.31	985.9	989.91	992.33	993.91	995.74	998.76	1003.44	1008.78	1012	1015.81	1020.79	1024.26	1024.15	1024.59	1029.48	1034.73	1035.97	1036.77	1040.28	1044.3	1045.27	1046.02	1049.94	1055.28	1059.5	1062.86	1066.04	1068.14	1068.53	1069.85	1074.52	1077.64	1078.33	1077.24	1077.04	1079.52	1084.32	1087.39	1085.37	1083.47	1088.47	1096.98	1102.99	1089.92	1093.69	1096.58
03-8ba3ce32c9d595b58cf362a27aeae587-FixC	977.39	982.9	983.12	945.33	983.44	989.56	995.4	997.11	997.43	999.78	1002.76	1004.55	1006.22	1009.13	1012.54	1015.46	1018.23	1021.31	1023.22	1025.02	1026.09	1026.93	1028.29	1030.97	1033.2	1034.29	1036.37	1040.55	1044.74	1046.32	1047.01	1048.36	1051.3	1055.85	1059.17	1059.78	1060.56	1064.88	1069.97	1073.15	1074.77	1075.21	1075.82	1077.45	1078.39	1079.79	1081.88	1085.48	1088.07
03-8ba3ce32c9d595b58cf362a27aeae587-RegA	962.03	962.99	965.39	967.97	969.49	971.65	973.63	977.01	981.13	984.93	987.83	989.9	993.04	998.71	1001.79	1003.5	1005.66	1009.97	1015.13	1019.18	1020.82	1019.81	1019.77	1023.64	1021.26	1028.3	1027.78	1032.02	1037.64	1040.16	1040.52	1041.65	1043.62	1046.32	1047.88	1050.94	1053.84	1055.03	1055.82	1058.68	1061.49	1063.23	1064.24	1066.11	1067.64	1068.63	1069.14	1071.2	1073.59
03-8ba3ce32c9d595b58cf362a27aeae587-RegB	922.12	916.93	932.06	956.02	917.27	923.54	924.06	925.69	928.6	931.35	933.51	935.19	937.74	942.34	947.49	951.08	951.73	949.62	950.77	959.87	968.38	967.91	965.57	969.66	975.93	978.45	978.91	980.43	982.85	985.61	991.18	998.49	1003.03	998.62	993.68	997.27	1004.64	1007.92	1007.29	1006.07	1006.41	1010.6	1015.06	1017.05	1017.51	1019.41	1021.81	1023.26	1024.81
03-8ba3ce32c9d595b58cf362a27aeae587-RegC	956.6	960	959.63	958.18	958.32	961.57	964.7	964.71	967.05	971.33	975.59	977.6	978.92	981.39	984.15	985.83	986.61	987.34	987.69	991.52	996.66	1000.22	1001.43	1000.48	1000.79	1005.13	1009.86	1010.79	1011.55	1015.29	1019.77	1020.6	1020.82	1023.97	1027.93	1029.1	1029.87	1032.8	1035.82	1036.49	1036.61	1038.56	1041.44	1043.58	1044.46	1043.53	1044.72	1050.5	1056.6
03-0c5c79938b71bf9865cfd78159f86867-FixA	754.75	757.56	762.35	767.89	772.94	776.51	778.74	780.36	783.44	789.55	796.69	802.42	806.15	808.11	809.99	813.3	817.26	820.69	823.13	824.55	825.67	827.36	829.86	833.19	836.95	840.8	845.24	850.66	855.87	859.68	862.67	865.75	868.92	872.01	875.14	878.52	882.14	885.98	890.01	894.13	897.8	900.58	903.2	906.5	910.2	913.6	915.43	915.05	915.71
03-0c5c79938b71bf9865cfd78159f86867-FixB	806.01	803.5	803.72	805.82	808.94	812.37	815.87	819.26	822.15	824.25	825.98	827.92	830.56	834.02	837.02	838.47	839.69	842.1	844.72	846.39	847.95	850.47	853.74	857.27	860.83	864.33	867.78	871.21	874.54	877.52	879.16	878.93	879.35	882.7	886.53	888.05	889.26	892.66	896.94	900.13	902.28	904.07	906.48	910.16	913.9	916.35	917.79	919.02	920.76
03-0c5c79938b71bf9865cfd78159f86867-FixC	839.47	839.67	841.52	844.05	846.32	847.73	849.09	851.4	854.92	859.35	862.78	863.76	864.37	866.82	870.02	872.5	874.89	877.96	880.9	882.83	884.41	886.58	889.64	893.42	896.5	897.77	898.97	901.86	904.89	906.27	907.27	909.48	911.99	913.66	915.51	918.72	922.26	924.88	926.95	929.24	931.88	934.67	936.66	937.15	937.45	939.11	941.99	945.36	948.17
03-0c5c79938b71bf9865cfd78159f86867-RegA	767.87	773.38	779.04	784.77	790.48	795.92	800.14	802.78	806.68	813.92	820.26	821.57	820.99	822.69	826.95	832.8	838.1	841.11	843.02	845.45	848.59	852.14	855.43	857.9	859.98	862.18	864.2	865.69	867.19	869.35	872.3	875.85	879.06	881.17	883.21	886.2	889.03	890.49	891.89	894.7	897.81	899.76	900.97	902.2	903.28	904.04	905.46	908.41	911.52
03-0c5c79938b71bf9865cfd78159f86867-RegB	786.21	786.25	788.66	792.94	798.59	804.77	809.35	810.91	812.16	815.87	820.44	823.77	826.34	829.08	832.24	835.78	839.2	842.05	844.54	847.06	849.95	853.2	855.4	855.58	856.39	860.38	865.33	868.47	870.15	871.56	873.53	876.49	879.61	881.92	883.59	885.11	887.13	889.98	892.41	893.4	894.94	899.07	904.05	907.58	909.87	911.83	914.19	917.37	920.56
03-0c5c79938b71bf9865cfd78159f86867-RegC	818.61	820.84	824.22	827.16	828.04	826.08	823.89	824.3	827.57	832.84	837.4	839.17	840.49	843.88	847.71	849.91	851.23	853.09	856.6	862	866.2	866.57	866.48	869.7	874.54	878.18	879.48	878.42	878.05	881.12	885.08	886.96	888.39	891.52	895.07	897.35	899.36	902.43	905.9	908.69	910.61	911.93	914.1	918.21	922.29	924.15	924.94	926.4	928.33
03-ce0aea45ccc0e81d77f680f96e02c3da-FixA	594.6	593.66	597.15	602.85	608.52	612.5	615.45	618.39	621.52	624.78	628.08	631.36	635	639.33	643.97	648.37	651.7	653.57	655.56	659.12	663.09	666.07	668.88	672.54	676.37	679.54	682.58	686.12	689.6	692.38	695.01	698.03	700.48	701.42	701.82	702.98	705.23	708.41	711.24	712.65	714.21	717.53	721.03	722.91	724.61	727.93	731.42	733.4	735.46
03-ce0aea45ccc0e81d77f680f96e02c3da-FixB	666.59	668.5	669.46	670.64	673.23	677.72	681.96	683.97	685.52	688.52	691.66	693.47	695.11	697.98	701.51	704.79	707.59	710.1	713.28	717.66	721.08	721.73	722.64	726.79	731.33	732.94	733.28	734.69	736.74	738.62	741.4	746.05	750.71	753.46	755.63	758.93	762.64	765.66	768.1	770.53	773.57	777.59	781.4	783.96	786.96	792.21	798.02	802.25	805.51
03-ce0aea45ccc0e81d77f680f96e02c3da-FixC	675.44	679.57	680.36	680.36	682.14	687.22	692.85	696.2	698.57	701.75	705.27	708.4	711.77	715.94	719.81	722.3	724.36	727.21	730.95	735.18	738.55	740.13	741.83	745.38	748.46	748.8	749.03	752.01	755.37	756.43	757.49	761.23	765.76	768.6	770.37	772.26	773.91	774.91	776.59	780.09	783.3	784.03	784.07	785.77	788.66	791.64	794.72	798.01	800.47
03-ce0aea45ccc0e81d77f680f96e02c3da-RegA	727.01	717.53	716.1	718.89	722.06	722.99	723.89	727.1	730.39	731.45	732.34	735.39	739.22	742.04	744.22	746.47	748.44	749.85	751.87	755.42	758.76	760.15	761.04	763.36	767.32	772.34	776.41	777.98	779.33	782.79	786.29	787.54	789.08	793.65	798.81	801.5	802.55	803.67	805.55	808.32	810.88	812.12	812.5	812.96	814.52	817.79	821.2	823.04	824.13
03-ce0aea45ccc0e81d77f680f96e02c3da-RegB	693.75	695.4	696.64	697.78	699.17	700.99	702.9	704.68	707.13	710.95	715.42	719.37	721.46	721.07	720.92	723.49	726.55	727.6	728.4	730.98	733.85	735.1	735.26	735.49	736.94	740.15	743.09	743.83	744.16	746.1	747.96	747.97	748.63	752.35	755.94	756.06	755.99	759.44	763.58	764.73	764.24	764.42	765.37	766.69	768.73	771.71	774.18	774.82	775.02
03-ce0aea45ccc0e81d77f680f96e02c3da-RegC	658.86	663.26	665.59	667.06	668.89	671.99	676.04	680.3	683.43	684.62	685.85	689.14	693.75	698.26	701.36	702.38	703.38	706.33	709.94	712.56	714.74	717.45	720.95	725.2	729.64	733.71	737.31	740.43	743.07	745.34	748.01	751.82	756.5	761.45	765.74	768.67	770.93	773.44	776.32	779.43	782.25	784.45	787	790.67	793.68	794.29	794.43	796.55	800.11
03-c26e374baf842e7fcff742308d2e5667-FixA	nan	nan	nan	nan	nan	nan	nan	nan	nan	nan	nan	nan	nan	nan	nan	nan	nan	nan	nan	nan	nan	nan	nan	nan	nan	nan	nan	nan	nan	nan	nan	nan	nan	nan	nan	nan	nan	nan	nan	nan	nan	nan	nan	nan	nan	nan	nan	nan	nan
03-c26e374baf842e7fcff742308d2e5667-FixB	nan	nan	nan	nan	nan	nan	nan	nan	nan	nan	nan	nan	nan	nan	nan	nan	nan	nan	nan	nan	nan	nan	nan	nan	nan	nan	nan	nan	nan	nan	nan	nan	nan	nan	nan	nan	nan	nan	nan	nan	nan	nan	nan	nan	nan	nan	nan	nan	nan
03-c26e374baf842e7fcff742308d2e5667-FixC	nan	nan	nan	nan	nan	nan	nan	nan	nan	nan	nan	nan	nan	nan	nan	nan	nan	nan	nan	nan	nan	nan	nan	nan	nan	nan	nan	nan	nan	nan	nan	nan	nan	nan	nan	nan	nan	nan	nan	nan	nan	nan	nan	nan	nan	nan	nan	nan	nan
03-c26e374baf842e7fcff742308d2e5667-RegA	nan	nan	nan	nan	nan	nan	nan	nan	nan	nan	nan	nan	nan	nan	nan	nan	nan	nan	nan	nan	nan	nan	nan	nan	nan	nan	nan	nan	nan	nan	nan	nan	nan	nan	nan	nan	nan	nan	nan	nan	nan	nan	nan	nan	nan	nan	nan	nan	nan
03-c26e374baf842e7fcff742308d2e5667-RegB	nan	nan	nan	nan	nan	nan	nan	nan	nan	nan	nan	nan	nan	nan	nan	nan	nan	nan	nan	nan	nan	nan	nan	nan	nan	nan	nan	nan	nan	nan	nan	nan	nan	nan	nan	nan	nan	nan	nan	nan	nan	nan	nan	nan	nan	nan	nan	nan	nan
03-c26e374baf842e7fcff742308d2e5667-RegC	nan	nan	nan	nan	nan	nan	nan	nan	nan	nan	nan	nan	nan	nan	nan	nan	nan	nan	nan	nan	nan	nan	nan	nan	nan	nan	nan	nan	nan	nan	nan	nan	nan	nan	nan	nan	nan	nan	nan	nan	nan	nan	nan	nan	nan	nan	nan	nan	nan
03-ba2fcb9a9d961c48420383198d986385-FixA	477.3	479.09	482.78	486.83	489.73	490.85	493.29	499.7	507.05	511.89	515.08	518.23	521.41	524.75	530.32	539.26	546.58	548.02	549.25	556.1	563.71	566.37	566.98	569.87	575.28	582.1	588.22	591.9	594.2	596.78	600.6	606.27	613.76	622.19	627.75	627.81	628.99	637.7	647.3	650.26	652.39	660.95	671.72	678.67	682.9	687.33	693.48	701.73	709.2
03-ba2fcb9a9d961c48420383198d986385-FixB	506.78	506.52	511.31	518.16	524.1	527.16	529.53	533.67	538.68	543.24	547.69	552.5	556.89	560.11	562.98	566.46	570.35	574.17	577.51	580.25	583.36	587.56	591.38	593.5	595.87	600.63	606.81	612.75	617.73	621.5	625	629.43	635.69	643.95	651.38	655.54	659.84	667.89	676.67	682.37	686.36	690.99	696.23	701.44	706.3	710.68	715.07	719.88	724.58
03-ba2fcb9a9d961c48420383198d986385-FixC	637.94	640.51	643.78	646.87	648.9	649.54	650.74	654.3	659.02	663.3	666.83	669.71	672.32	675.09	678.21	681.57	683.94	684.42	684.71	686.66	689.87	693.41	696.57	698.86	700.51	702	704.06	707.08	709.62	710.37	711	713.33	716.46	718.9	720.24	720.69	721.96	725.39	728.78	729.8	730.55	733.57	737.51	740.51	743.44	747.42	750.94	752.3	752.87
03-ba2fcb9a9d961c48420383198d986385-RegA	486.79	488.75	493.17	498.65	503.81	507.55	510.02	511.92	515.13	520.59	524.38	523.4	523.45	530.11	538.32	542.08	543.03	544.42	547.73	553.32	558.54	561.44	566.48	577.37	587.11	588.76	588.52	593.87	601.94	608.09	612.47	616.43	620.51	624.91	629.15	632.73	635.91	639.4	644.68	652.75	660.94	666.4	670.14	674.02	678.78	684.47	689.72	693.18	695.79
03-ba2fcb9a9d961c48420383198d986385-RegB	499.76	497.23	497.73	500.56	505.02	510.33	515.24	518.98	522.98	528.46	533.48	536.23	538.97	544.08	550.25	555.69	560.87	566.42	571.15	574.17	577.96	584.97	593.56	601.31	607.09	610.54	613.17	616.71	621.51	627.2	631.78	633.65	635.08	638.56	642.6	645.24	647.4	650.38	653.26	655.06	657.29	661.46	665.56	667.41	668.66	671.56	675.56	679.61	683.97
03-ba2fcb9a9d961c48420383198d986385-RegC	505	507.82	508.68	508.88	509.75	512.22	515.87	519.97	524.13	528.06	531.61	534.67	537.21	539.52	543.32	549.64	555.27	557.33	559.42	565.12	570.69	572.1	572.45	575.69	580.85	586.02	590.85	595.53	600.52	605.94	610.18	611.9	613.28	616.65	620.48	622.9	625.25	629.19	633.38	636.1	637.8	639.5	641.74	644.68	647.21	648.33	649.55	652.57	656.81
03-a3458acaedca279c3c0c93ed5f82684f-FixA	982.31	983.83	986.3	988.56	989.45	988.54	988.47	991.67	996.63	1001.09	1003.86	1004.38	1003.57	1002.78	1003.56	1006.78	1010.27	1011.75	1012.02	1012.49	1013.67	1015.61	1017.36	1018.16	1019.14	1021.47	1024.12	1025.79	1026.52	1026.87	1028.08	1031.05	1034.28	1036.1	1036.76	1037.02	1037.39	1038.23	1039.5	1041.08	1042.85	1044.6	1045.74	1045.91	1046.47	1048.67	1050.84	1051.18	1051.31
03-a3458acaedca279c3c0c93ed5f82684f-FixB	974.35	973.57	974.31	975.85	977.46	978.59	979.46	980.48	982.18	984.75	986.99	987.91	989	991.59	993.68	993.35	992.79	994.37	996.78	998.3	999.84	1002.51	1005.3	1007.02	1008.22	1009.65	1010.9	1011.56	1012.63	1015.08	1017.97	1020.11	1021.46	1022.33	1023.16	1024.33	1025.78	1027.3	1028.59	1029.43	1029.99	1030.56	1031.46	1032.85	1034.16	1034.9	1036.16	1038.97	1041.98
03-a3458acaedca279c3c0c93ed5f82684f-FixC	988.93	990.97	991.69	992.36	994.27	998.03	1001.6	1003.25	1005.3	1009.79	1013.41	1012.97	1011.57	1012.72	1014.71	1015.21	1015.06	1015.73	1017.65	1020.56	1022.25	1021.02	1019.61	1020.95	1023.67	1025.56	1025.97	1025.12	1025.13	1027.74	1030.86	1032.07	1032.36	1033.23	1034.12	1034.16	1033.96	1034.37	1035.52	1037.18	1038.31	1038.15	1038.05	1039.54	1041.78	1043.52	1044.78	1045.74	1045.66
03-a3458acaedca279c3c0c93ed5f82684f-RegA	949.37	949.42	950.63	952.7	955.31	958.09	960.46	961.95	962.69	963.02	963.41	964.32	965.8	967.79	969.98	972.03	973.77	975.07	975.74	975.81	976.38	978.33	980.25	980.75	981.06	982.67	984.99	987.09	989.11	991.2	992.47	992.22	991.92	993.22	995.74	998.56	1000.88	1002.21	1003.26	1004.79	1006.39	1007.47	1008.32	1009.38	1010.64	1012	1013.49	1015.15	1016.66
03-a3458acaedca279c3c0c93ed5f82684f-RegB	905.1	908.79	909.69	909.52	910.01	912.26	914.83	916.14	916.73	917.68	920.14	924.48	927.67	927.25	926.75	929.91	934.62	937.97	940.11	941.86	943.37	944.81	947.2	951.3	955.56	958.32	960.2	962.44	966.12	971.31	973.55	969.26	964.59	966.17	970.42	972.25	972.98	975.13	978.29	981.37	983.91	985.74	986.99	987.83	988.08	987.69	987.58	988.78	991.3
03-a3458acaedca279c3c0c93ed5f82684f-RegC	938.52	940.05	940.71	941.24	942.37	944.5	946.75	948.16	948.93	949.56	950.54	952.22	954.33	956.39	957.92	958.6	959.05	959.99	961.59	963.66	965.36	966.25	968.55	974.14	980.19	983.49	984.62	985.04	985.47	986.39	988.28	991.23	993.84	994.87	995.81	998.25	1000.85	1001.9	1002.22	1003.07	1004.63	1006.71	1008.92	1010.86	1012.56	1014.16	1015.9	1017.96	1020.29
03-5a3815281b9cfd1902eec23a2f74b99d-FixA	nan	nan	nan	nan	nan	nan	nan	nan	nan	nan	nan	nan	nan	nan	nan	nan	nan	nan	nan	nan	nan	nan	nan	nan	nan	nan	nan	nan	nan	nan	nan	nan	nan	nan	nan	nan	nan	nan	nan	nan	nan	nan	nan	nan	nan	nan	nan	nan	nan
03-5a3815281b9cfd1902eec23a2f74b99d-FixB	nan	nan	nan	nan	nan	nan	nan	nan	nan	nan	nan	nan	nan	nan	nan	nan	nan	nan	nan	nan	nan	nan	nan	nan	nan	nan	nan	nan	nan	nan	nan	nan	nan	nan	nan	nan	nan	nan	nan	nan	nan	nan	nan	nan	nan	nan	nan	nan	nan
03-5a3815281b9cfd1902eec23a2f74b99d-FixC	nan	nan	nan	nan	nan	nan	nan	nan	nan	nan	nan	nan	nan	nan	nan	nan	nan	nan	nan	nan	nan	nan	nan	nan	nan	nan	nan	nan	nan	nan	nan	nan	nan	nan	nan	nan	nan	nan	nan	nan	nan	nan	nan	nan	nan	nan	nan	nan	nan
03-5a3815281b9cfd1902eec23a2f74b99d-RegA	nan	nan	nan	nan	nan	nan	nan	nan	nan	nan	nan	nan	nan	nan	nan	nan	nan	nan	nan	nan	nan	nan	nan	nan	nan	nan	nan	nan	nan	nan	nan	nan	nan	nan	nan	nan	nan	nan	nan	nan	nan	nan	nan	nan	nan	nan	nan	nan	nan
03-5a3815281b9cfd1902eec23a2f74b99d-RegB	nan	nan	nan	nan	nan	nan	nan	nan	nan	nan	nan	nan	nan	nan	nan	nan	nan	nan	nan	nan	nan	nan	nan	nan	nan	nan	nan	nan	nan	nan	nan	nan	nan	nan	nan	nan	nan	nan	nan	nan	nan	nan	nan	nan	nan	nan	nan	nan	nan
03-5a3815281b9cfd1902eec23a2f74b99d-RegC	nan	nan	nan	nan	nan	nan	nan	nan	nan	nan	nan	nan	nan	nan	nan	nan	nan	nan	nan	nan	nan	nan	nan	nan	nan	nan	nan	nan	nan	nan	nan	nan	nan	nan	nan	nan	nan	nan	nan	nan	nan	nan	nan	nan	nan	nan	nan	nan	nan
03-bf7f989e0d9deae6cc8512380b227c51-FixA	886.73	892.16	897.59	903.02	908.45	913.88	919.31	924.74	927.16	929.57	934.4	937.62	940.84	944.06	947.27	950.49	953.71	956.93	960.15	963.37	966.99	970.61	974.23	977.85	977.85	980.95	984.06	987.16	990.27	993.37	996.47	999.58	1002.7	1005.8	1008.9	1012	1015.1	1018.2	1021.3	1023.7	1026.1	1028.5	1031	1033.4	1035.8	1038.7	1041.6	1044.5	1047.4
03-bf7f989e0d9deae6cc8512380b227c51-FixB	886.12	889.74	893.36	896.98	900.61	904.23	907.85	911.47	915.09	918.71	922.33	925.95	929.57	933.19	936.81	940.44	944.06	947.68	951.3	954.92	958.54	962.16	965.78	969.4	973.02	976.37	979.71	983.05	986.39	989.73	993.08	996.42	999.76	1003.1	1006.4	1009.8	1013.1	1016.5	1019.2	1021.9	1024.6	1027.3	1030	1032.7	1035.4	1038.1	1040.8	1043.5	1046.2
03-bf7f989e0d9deae6cc8512380b227c51-FixC	908.53	911.62	914.72	917.81	920.91	924	927.1	930.19	933.29	936.38	939.48	942.57	945.67	948.76	951.85	954.95	958.04	961.14	964.23	967.33	970.42	973.52	976.61	979.71	982.8	985.9	988.99	992.09	995.18	998.28	1001.4	1004.5	1007.6	1010.7	1013.8	1016.8	1019.9	1023	1026.1	1028.8	1031.5	1034.2	1036.9	1039.5	1042.2	1044.9	1047.6	1050.3	1053
03-bf7f989e0d9deae6cc8512380b227c51-RegA	953.6	953.88	954.17	958.31	959.55	963.45	967.35	971.24	975.14	977.35	979.56	981.77	983.98	986.19	988.4	990.61	992.82	995.03	997.24	999.94	1002.6	1005.3	1008	1009.7	1011.3	1013	1014.7	1016.3	1018	1019.6	1021.8	1024.1	1026.3	1028.5	1030.7	1032.2	1033.7	1035.2	1036.6	1038.1	1039.6	1041.1	1042.6	1044.5	1046.4	1048.3	1050.2	1052	1053.9
03-bf7f989e0d9deae6cc8512380b227c51-RegB	953.6	955.58	957.57	959.55	961.54	963.52	965.5	967.49	969.47	971.46	973.44	975.43	977.41	979.39	981.38	983.36	985.35	987.33	989.49	991.64	993.8	995.96	998.12	1000.3	1002.4	1004.6	1006.7	1008.9	1011.1	1013.2	1015.4	1017.5	1019.7	1021.8	1024	1026.2	1027.9	1029.6	1031.3	1033	1034.7	1036.4	1038.1	1039.8	1041.5	1043.2	1044.9	1046.6	1048.3
03-bf7f989e0d9deae6cc8512380b227c51-RegC	972.86	975.55	978.24	980.78	983.31	985.84	988.37	990.9	993.43	995.97	998.5	1001	1003.6	1006.1	1008.6	1011.2	1013.7	1016.2	1018.9	1021.6	1024.3	1027	1029.7	1032.4	1035.1	1037.8	1040.4	1043.1	1045.8	1048.5	1050.2	1051.9	1053.6	1055.3	1057	1058.7	1060.4	1062.1	1063.8	1065.5	1067.2	1068.9	1070.6	1072.3	1074	1075.7	1077.4	1079.5	1081.6
03-d75a44800541931e466e0bb1c98cf3cd-FixA	888.98	897.27	901.77	904.65	908.11	913.7	920.53	927.04	931.57	933.19	934.22	937.04	941.03	944.96	948.64	952.12	955.45	958.66	961.73	964.63	967.47	970.38	973.46	976.69	979.59	981.86	984.68	989.06	993.57	996.57	998.51	1000.27	1002.31	1004.91	1008.33	1012.5	1015.98	1017.56	1018.99	1022.19	1026.12	1029.21	1031.47	1033.4	1035.76	1039.04	1042.34	1044.7	1046.92
03-d75a44800541931e466e0bb1c98cf3cd-FixB	888.34	893.01	896.22	898.65	900.95	903.72	907.16	911.31	915.96	920.64	924.3	926.38	929.19	934.64	940.01	942.47	944	947.11	951.03	954.59	958.44	963.31	967.99	971.14	973.12	974.9	978.03	983.52	989.35	993.22	995.21	996.33	998.56	1003.26	1007.76	1009.43	1010.89	1015.2	1020.49	1024.05	1025.71	1026.35	1028.08	1032.48	1036.73	1037.97	1039.19	1043.76	1048.67
03-d75a44800541931e466e0bb1c98cf3cd-FixC	909.03	913.65	917.24	920.03	922.28	924.28	926.5	929.36	932.7	936.15	939.19	941.57	944.41	948.58	952.37	954.23	956.23	960.51	965.3	968.5	970.88	973.71	977.14	980.98	984.85	988.4	991.51	994.16	996.5	998.8	1001.5	1004.96	1008.77	1012.45	1016	1019.41	1021.94	1023.18	1025.09	1029.49	1034.39	1037.4	1039.35	1041.77	1044.7	1047.72	1050.02	1051.07	1052.37
03-d75a44800541931e466e0bb1c98cf3cd-RegA	952.36	954.6	956.33	958.02	960.11	963.02	966.86	971.47	975.57	978.09	979.87	981.99	984.47	987.1	989.93	992.85	994.78	995.09	996.29	1000.57	1005.39	1007.73	1008.06	1007.95	1009.37	1013.58	1018.13	1020.39	1021.32	1022.51	1023.7	1024.48	1025.91	1028.92	1031.87	1033.06	1033.98	1036.35	1038.96	1040.23	1040.71	1041.5	1043.3	1046.28	1048.82	1049.5	1050.45	1053.92	1057.78
03-d75a44800541931e466e0bb1c98cf3cd-RegB	956.05	955.62	957.37	960.07	962.5	963.98	965.94	969.57	972.69	973.29	973.44	975.5	978.53	981.07	983.05	984.76	986.37	988	989.87	992.19	995.21	998.84	1001.46	1001.85	1002.2	1004.82	1008.28	1010.71	1012.82	1015.55	1017.85	1018.62	1019.23	1021.28	1024.42	1027.76	1030.55	1032.32	1033.64	1035.25	1037.12	1038.93	1040.14	1040.38	1040.56	1041.8	1044.45	1048.31	1051.81
03-d75a44800541931e466e0bb1c98cf3cd-RegC	975.08	978.06	980.58	982.45	983.5	983.93	985.61	989.91	994.52	996.99	998.27	999.9	1002.37	1005.73	1009.15	1011.92	1014.45	1017.3	1020.19	1022.71	1024.78	1026.52	1028.51	1031.33	1034.96	1039.06	1042.74	1045.21	1046.8	1048.12	1049.62	1051.66	1054.14	1056.8	1059.21	1061	1062.49	1064.01	1065.17	1065.65	1066.59	1069.06	1071.87	1073.58	1074.45	1075.21	1076.18	1077.57	1079.73
03-d2b88448c1de4f0f54c9d900233b900c-FixA	nan	nan	nan	nan	nan	nan	nan	nan	nan	nan	nan	nan	nan	nan	nan	nan	nan	nan	nan	nan	nan	nan	nan	nan	nan	nan	nan	nan	nan	nan	nan	nan	nan	nan	nan	nan	nan	nan	nan	nan	nan	nan	nan	nan	nan	nan	nan	nan	nan
03-d2b88448c1de4f0f54c9d900233b900c-FixB	nan	nan	nan	nan	nan	nan	nan	nan	nan	nan	nan	nan	nan	nan	nan	nan	nan	nan	nan	nan	nan	nan	nan	nan	nan	nan	nan	nan	nan	nan	nan	nan	nan	nan	nan	nan	nan	nan	nan	nan	nan	nan	nan	nan	nan	nan	nan	nan	nan
03-d2b88448c1de4f0f54c9d900233b900c-FixC	nan	nan	nan	nan	nan	nan	nan	nan	nan	nan	nan	nan	nan	nan	nan	nan	nan	nan	nan	nan	nan	nan	nan	nan	nan	nan	nan	nan	nan	nan	nan	nan	nan	nan	nan	nan	nan	nan	nan	nan	nan	nan	nan	nan	nan	nan	nan	nan	nan
03-d2b88448c1de4f0f54c9d900233b900c-RegA	nan	nan	nan	nan	nan	nan	nan	nan	nan	nan	nan	nan	nan	nan	nan	nan	nan	nan	nan	nan	nan	nan	nan	nan	nan	nan	nan	nan	nan	nan	nan	nan	nan	nan	nan	nan	nan	nan	nan	nan	nan	nan	nan	nan	nan	nan	nan	nan	nan
03-d2b88448c1de4f0f54c9d900233b900c-RegB	nan	nan	nan	nan	nan	nan	nan	nan	nan	nan	nan	nan	nan	nan	nan	nan	nan	nan	nan	nan	nan	nan	nan	nan	nan	nan	nan	nan	nan	nan	nan	nan	nan	nan	nan	nan	nan	nan	nan	nan	nan	nan	nan	nan	nan	nan	nan	nan	nan
03-d2b88448c1de4f0f54c9d900233b900c-RegC	nan	nan	nan	nan	nan	nan	nan	nan	nan	nan	nan	nan	nan	nan	nan	nan	nan	nan	nan	nan	nan	nan	nan	nan	nan	nan	nan	nan	nan	nan	nan	nan	nan	nan	nan	nan	nan	nan	nan	nan	nan	nan	nan	nan	nan	nan	nan	nan	nan
03-75b34d668c12025e2bfc21d2991ca609-FixA	755.77	759.39	763.01	766.63	770.25	773.87	777.5	781.12	784.74	789.56	794.39	798.01	801.63	805.26	808.88	812.5	816.12	819.74	823.36	824.57	825.77	826.98	828.19	833.02	837.84	842.67	847.5	852.33	854.74	857.15	860.78	864.4	868.02	871.64	875.26	878.88	882.5	886.12	889.74	893.36	896.98	900.61	903.02	905.43	908.65	911.87	915.09	917.5	919.92
03-75b34d668c12025e2bfc21d2991ca609-FixB	804.05	804.05	804.05	806.68	809.32	811.95	814.58	817.22	819.85	822.48	825.12	827.75	830.38	833.02	835.08	837.15	839.22	841.29	843.36	845.43	847.5	850.52	853.53	856.55	859.57	862.59	865.6	868.62	871.64	873.71	875.78	877.85	879.91	881.98	884.05	886.12	889.14	892.16	895.17	898.19	901.21	904.23	907.24	910.26	912.19	914.12	916.05	917.99	919.92
03-75b34d668c12025e2bfc21d2991ca609-FixC	838.81	839.77	840.74	841.71	842.67	845.89	849.11	852.33	854.74	857.15	859.57	861.98	864.4	866.81	869.22	871.64	874.05	876.47	878.88	881.29	883.71	886.12	888.54	890.95	893.36	895.78	898.19	900.61	902.8	904.99	907.19	909.38	911.58	913.77	915.97	918.16	920.36	922.55	924.74	926.81	928.88	930.95	933.02	935.09	937.16	939.23	941.3	943.37	945.44
03-75b34d668c12025e2bfc21d2991ca609-RegA	764.57	771.1	777.62	782.53	792.27	797.19	799.69	802.19	807.1	812.01	816.93	818.62	820.32	822.02	826.93	831.84	835.15	838.45	841.76	846.67	849.17	851.67	854.17	856.67	861.59	862.88	864.17	865.47	866.76	869.26	871.76	875.06	878.37	881.67	884.17	886.67	888.37	890.07	891.76	893.46	895.15	896.85	898.87	900.88	902.9	904.92	906.94	908.95	910.97
03-75b34d668c12025e2bfc21d2991ca609-RegB	787.1	789	790.89	792.79	794.69	806.84	808.54	810.23	811.93	815.23	818.54	821.84	825.15	828.45	831.76	835.06	838.37	841.67	843.57	845.46	847.36	849.26	851.15	853.05	854.95	866.5	866.59	866.67	868.95	871.23	873.52	875.8	878.08	880.36	882.64	884.92	887.2	889.48	891.76	894.61	897.45	900.3	903.14	905.99	908.83	911.68	914.52	917.37	920.21
03-75b34d668c12025e2bfc21d2991ca609-RegC	818.3	820.63	822.96	825.28	827.61	821.32	824.04	826.76	829.48	832.2	834.92	837.64	840.36	843.08	845.8	848.52	851.24	853.96	856.68	859.4	862.11	864.83	867.55	870.27	872.99	875.71	878.43	881.15	878.83	881.33	883.83	886.33	888.83	891.33	893.83	896.33	898.83	901.33	903.83	906.33	908.83	911.33	913.83	916.33	918.83	921.33	923.83	926.33	928.83
03-ce722cf1eb1db6892cf0a2cca44dbd65-FixA	nan	nan	nan	nan	nan	nan	nan	nan	795.65	797.48	798.53	800.56	803.71	807.64	811.57	815.02	819.16	825.02	831.12	835.57	837.54	837.23	838.04	842.83	848.45	851.4	853.8	858.23	862.37	863.56	863.72	865.32	867.72	869.96	873.5	879.58	885.14	887.07	887.32	888.68	890.94	893.13	894.92	896.36	898.4	901.83	905.21	907.11	909.25
03-ce722cf1eb1db6892cf0a2cca44dbd65-FixB	790	789.48	792.87	797.9	802.29	804.65	807.29	812.38	817.8	821.15	823.43	826.23	829.98	834.56	838.9	842.14	845.51	850.17	854.64	857.35	859.48	862.45	865.65	868.27	871.1	875.04	879.33	883.04	886.29	889.48	892.71	895.99	899.25	902.41	905.41	908.37	912.18	917.33	921.52	922.73	923.81	927.86	932.26	933.69	933.51	934.07	936.13	939.79	944.31
03-ce722cf1eb1db6892cf0a2cca44dbd65-FixC	nan	nan	nan	nan	nan	nan	nan	nan	nan	nan	nan	nan	nan	nan	nan	nan	nan	nan	nan	nan	nan	nan	nan	nan	nan	nan	nan	nan	nan	nan	nan	nan	nan	nan	nan	nan	nan	nan	nan	nan	nan	nan	nan	nan	nan	nan	nan	nan	nan
03-ce722cf1eb1db6892cf0a2cca44dbd65-RegA	nan	nan	nan	nan	nan	nan	nan	nan	944.1	945.57	947.16	947.72	948.29	950.03	952.23	954.02	955.91	958.45	960.7	961.73	962.23	963.2	964.9	967.31	970	972.4	973.75	973.61	973.34	974.3	975.83	977.03	978.52	981.01	983.76	985.81	987.25	988.57	990.65	994.11	997.74	1000.17	1001.76	1003.26	1005.03	1007.22	1009.54	1011.63	1013.49
03-ce722cf1eb1db6892cf0a2cca44dbd65-RegB	881.54	886.23	888.77	890.52	892.82	896.41	899.62	901.01	902.88	907.45	912.86	916.77	919.13	920.75	923.51	928.6	933	933.93	934.44	937.89	942.38	945.3	947.09	948.99	951.97	956.46	960.76	963.25	965.08	967.76	970.69	973.03	975.32	978.18	980.72	982.11	983.76	987.11	990.7	992.75	994.09	995.86	997.47	998.29	999.88	1003.75	1007.93	1010.17	1011.87
03-ce722cf1eb1db6892cf0a2cca44dbd65-RegC	nan	nan	nan	nan	nan	nan	nan	nan	nan	nan	nan	nan	nan	nan	nan	nan	nan	nan	nan	nan	nan	nan	nan	nan	nan	nan	nan	nan	nan	nan	nan	nan	nan	nan	nan	nan	nan	nan	nan	nan	nan	nan	nan	nan	nan	nan	nan	nan	nan
03-cfd6fa447c168f1803f282252fc51569-FixA	nan	nan	nan	nan	nan	nan	nan	nan	nan	nan	nan	nan	nan	nan	nan	nan	nan	nan	nan	nan	nan	nan	nan	nan	nan	nan	nan	nan	nan	nan	nan	nan	nan	nan	nan	nan	nan	nan	nan	nan	nan	nan	nan	nan	nan	nan	nan	nan	nan
03-cfd6fa447c168f1803f282252fc51569-FixB	nan	nan	nan	nan	nan	nan	nan	nan	nan	nan	nan	nan	nan	nan	nan	nan	nan	nan	nan	nan	nan	nan	nan	nan	nan	nan	nan	nan	nan	nan	nan	nan	nan	nan	nan	nan	nan	nan	nan	nan	nan	nan	nan	nan	nan	nan	nan	nan	nan
03-cfd6fa447c168f1803f282252fc51569-FixC	nan	nan	nan	nan	nan	nan	nan	nan	nan	nan	nan	nan	nan	nan	nan	nan	nan	nan	nan	nan	nan	nan	nan	nan	nan	nan	nan	nan	nan	nan	nan	nan	nan	nan	nan	nan	nan	nan	nan	nan	nan	nan	nan	nan	nan	nan	nan	nan	nan
03-cfd6fa447c168f1803f282252fc51569-RegA	nan	nan	nan	nan	nan	nan	nan	nan	nan	nan	nan	nan	nan	nan	nan	nan	nan	nan	nan	nan	nan	nan	nan	nan	nan	nan	nan	nan	nan	nan	nan	nan	nan	nan	nan	nan	nan	nan	nan	nan	nan	nan	nan	nan	nan	nan	nan	nan	nan
03-cfd6fa447c168f1803f282252fc51569-RegB	nan	nan	nan	nan	nan	nan	nan	nan	nan	nan	nan	nan	nan	nan	nan	nan	nan	nan	nan	nan	nan	nan	nan	nan	nan	nan	nan	nan	nan	nan	nan	nan	nan	nan	nan	nan	nan	nan	nan	nan	nan	nan	nan	nan	nan	nan	nan	nan	nan
03-cfd6fa447c168f1803f282252fc51569-RegC	nan	nan	nan	nan	nan	nan	nan	nan	nan	nan	nan	nan	nan	nan	nan	nan	nan	nan	nan	nan	nan	nan	nan	nan	nan	nan	nan	nan	nan	nan	nan	nan	nan	nan	nan	nan	nan	nan	nan	nan	nan	nan	nan	nan	nan	nan	nan	nan	nan
03-3538def344a506a49615be8366b59c5e-FixA	919.36	918.95	918.39	918.36	919.48	921.93	923.82	923.49	922.38	922.23	922.9	923.79	924.32	924.17	924.02	924.66	926.22	928.47	930.26	930.67	930.67	931.37	932.01	931.81	932.17	934.32	936.21	935.77	934.85	935.8	938.48	941.99	945.11	946.86	947.76	948.57	949.14	949.16	948.74	948.17	948.02	948.84	950.65	953.13	954.98	955.14	954.78	955.37	956.48
03-3538def344a506a49615be8366b59c5e-FixB	910.52	912.74	913.75	914.55	916.1	918.91	921.49	922.44	922.75	923.72	925.55	928.02	930.46	932.3	933.91	935.59	936.33	935.42	934.82	936.61	940.26	944.51	948.13	950.15	950.81	950.87	951.78	954.58	957.72	959.41	960.02	960.44	961.22	962.61	963.96	964.68	965.61	967.69	970.62	973.6	975.35	975.14	975.49	978.85	982.85	984.48	984.48	984.55	985.56
03-3538def344a506a49615be8366b59c5e-FixC	905.57	908.55	910.74	912.2	913	913.43	914.78	917.76	919.79	918.72	917.67	919.85	923.05	924.47	924.96	925.92	927.19	928.39	929.75	931.44	932.56	932.49	933.09	936.05	939.28	940.45	940.75	941.9	943.72	945.6	947.55	949.61	951.46	952.84	954.45	956.9	959.24	960.5	961.64	963.88	967	970.29	972.79	973.76	974.05	974.86	976.99	980.64	983.89
03-3538def344a506a49615be8366b59c5e-RegA	919.15	921.85	920.06	916.69	914.67	915.98	918.86	921.05	922.29	923.03	924.48	927.59	931.11	933.56	934.66	934.8	935.67	938.5	940.95	940.89	940.8	943.49	947.42	950.39	952.36	953.81	955.04	956.29	957.73	959.43	961.01	962.07	962.71	963.22	964.13	965.83	967.67	969.05	970.87	973.84	975.73	974.64	974.21	978.08	982.33	982.33	980.9	982.03	984.59
03-3538def344a506a49615be8366b59c5e-RegB	885.13	892.85	895.39	895.57	896.26	899.33	902.72	904.27	905.43	907.91	910.65	912.31	913.41	914.82	916.61	918.63	920.64	922.44	924.37	926.68	928.62	929.62	931.07	934.17	937.07	937.99	939.17	942.91	947.07	949.03	949.69	950.68	952.63	955.6	958.51	960.26	961.11	961.78	963.27	966.07	968.11	967.59	967.35	970.39	974.04	974.87	973.74	972.68	973.27
03-3538def344a506a49615be8366b59c5e-RegC	877.51	876.45	880.28	886.46	892.47	896.4	898.9	901.06	903.28	905.54	907	907.23	908.47	912.46	916.18	916.63	916.38	918.51	921.82	924.38	925.87	926.55	927.31	929.07	931.9	935.43	938.12	938.8	939.3	941.72	945.55	949.68	953.33	955.97	957.72	958.96	960.6	963.33	966.12	967.89	969.57	972.23	974.8	976.14	977.46	979.92	980.91	978.05	975.31
03-5558429b4edb1dcf363d8efa97f2f4cd-FixA	926.51	929.11	931.57	933.79	935.69	937.47	940.4	945.21	949.22	949.98	949.73	951.34	955.2	960.61	964.78	965.62	966.35	970.25	974.83	977.04	977.94	979.34	981.68	984.75	987.43	988.84	990.22	992.89	995.86	997.88	999.48	1001.28	1002.02	1000.92	1001.76	1007.75	1013.62	1013.74	1012	1013.53	1016.66	1018.61	1020.75	1024.78	1028.21	1028.4	1027.73	1029.3	1032.56
03-5558429b4edb1dcf363d8efa97f2f4cd-FixB	919.26	905.84	898.95	897.1	898.8	902.46	905.94	907.72	909.33	912.37	915.61	917.59	918.98	920.65	922.07	922.95	925.48	931.31	937.11	939.48	940.33	942.27	944.72	946.51	947.69	948.7	950.18	952.53	954.93	956.54	958.02	960.13	962.52	964.56	965.97	966.78	967.93	970.32	973.41	976.2	977.56	976.96	976.66	978.98	982.46	985.03	986.99	989.15	991.35
03-5558429b4edb1dcf363d8efa97f2f4cd-FixC	935.85	933.57	934	936.23	939.37	942.55	945.06	946.61	948.5	951.8	955.08	956.83	958.04	960.09	963.3	967.4	970.77	972.17	973.46	976.54	979.92	981.97	984.17	988.14	992.46	995.3	996.84	997.82	999.12	1001.34	1003.79	1005.75	1008.28	1012.24	1015.59	1016.28	1016.19	1017.67	1020.07	1022.19	1024.22	1026.52	1028.35	1028.95	1029.03	1029.63	1031.21	1033.78	1035.93
03-5558429b4edb1dcf363d8efa97f2f4cd-RegA	869.52	868.83	869.17	871.61	877.22	885.94	893.07	894.78	895.47	899.83	905.09	907.66	908.69	910.25	913.2	917.6	921.68	923.78	924.95	926.67	929.22	932.59	936.7	941.11	943.72	943.18	943.34	947.97	953.92	957.08	957.43	956.38	956.56	960.13	965.47	970.3	974.09	976.88	979.05	981.1	983.68	987.16	990.65	993.11	994.48	995.35	997.83	1003.47	1009.16
03-5558429b4edb1dcf363d8efa97f2f4cd-RegB	848.57	849.12	852.44	856.79	860.45	862.09	862.12	861.39	860.79	861.12	862.65	865.27	867.99	869.99	872.16	875.44	878.98	881.75	884.19	886.95	889.88	892.7	895.32	897.64	899.25	899.98	901.14	903.87	906.88	908.71	910.23	912.5	914.69	915.8	916.53	917.88	919.96	922.46	924.37	924.97	925.91	928.73	931.43	931.93	932.92	937.2	941.58	942.38	942.25
03-5558429b4edb1dcf363d8efa97f2f4cd-RegC	894.09	896.9	898.42	899.45	900.84	903.11	905.65	907.78	909.75	911.87	913.7	914.88	916.23	918.56	921.29	923.75	926.35	929.42	931.91	932.81	933.07	934	936.18	939.72	943.63	946.75	948.53	948.96	949.55	951.81	955.54	959.85	963.18	964.37	965.16	967.51	970.68	973.41	975.62	977.69	980.34	984.15	988.42	992.15	994.74	995.94	996.59	997.82	1000.72
03-946c49b4df543d6ea06aa798b1331945-FixA	nan	nan	nan	nan	nan	nan	nan	nan	nan	nan	nan	nan	nan	nan	nan	nan	nan	nan	nan	nan	nan	nan	nan	nan	nan	nan	nan	nan	nan	nan	nan	nan	nan	nan	nan	nan	nan	nan	nan	nan	nan	nan	nan	nan	nan	nan	nan	nan	nan
03-946c49b4df543d6ea06aa798b1331945-FixB	nan	nan	nan	nan	nan	nan	nan	nan	nan	nan	nan	nan	nan	nan	nan	nan	nan	nan	nan	nan	nan	nan	nan	nan	nan	nan	nan	nan	nan	nan	nan	nan	nan	nan	nan	nan	nan	nan	nan	nan	nan	nan	nan	nan	nan	nan	nan	nan	nan
03-946c49b4df543d6ea06aa798b1331945-FixC	nan	nan	nan	nan	nan	nan	nan	nan	nan	nan	nan	nan	nan	nan	nan	nan	nan	nan	nan	nan	nan	nan	nan	nan	nan	nan	nan	nan	nan	nan	nan	nan	nan	nan	nan	nan	nan	nan	nan	nan	nan	nan	nan	nan	nan	nan	nan	nan	nan
03-946c49b4df543d6ea06aa798b1331945-RegA	nan	nan	nan	nan	nan	nan	nan	nan	nan	nan	nan	nan	nan	nan	nan	nan	nan	nan	nan	nan	nan	nan	nan	nan	nan	nan	nan	nan	nan	nan	nan	nan	nan	nan	nan	nan	nan	nan	nan	nan	nan	nan	nan	nan	nan	nan	nan	nan	nan
03-946c49b4df543d6ea06aa798b1331945-RegB	nan	nan	nan	nan	nan	nan	nan	nan	nan	nan	nan	nan	nan	nan	nan	nan	nan	nan	nan	nan	nan	nan	nan	nan	nan	nan	nan	nan	nan	nan	nan	nan	nan	nan	nan	nan	nan	nan	nan	nan	nan	nan	nan	nan	nan	nan	nan	nan	nan
03-946c49b4df543d6ea06aa798b1331945-RegC	nan	nan	nan	nan	nan	nan	nan	nan	nan	nan	nan	nan	nan	nan	nan	nan	nan	nan	nan	nan	nan	nan	nan	nan	nan	nan	nan	nan	nan	nan	nan	nan	nan	nan	nan	nan	nan	nan	nan	nan	nan	nan	nan	nan	nan	nan	nan	nan	nan
03-4955927dbc8499def710ae9d2d85a9c6-FixA	475.76	478.17	480.58	485.41	490.24	490.24	492.65	495.07	504.72	509.55	514.38	516.79	519.21	524.03	528.86	538.52	540.93	548.17	548.17	557.83	562.66	565.07	567.48	577.14	577.14	581.97	586.8	591.62	591.62	601.28	601.28	603.69	610.93	615.76	625.42	630.25	630.25	635.07	644.73	649.56	649.56	659.21	668.87	678.52	683.35	685.77	693.01	697.84	707.49
03-4955927dbc8499def710ae9d2d85a9c6-FixB	504.12	508.34	512.57	516.79	521.02	525.24	529.46	533.69	537.83	541.97	546.1	550.24	554.38	558.52	562.66	565.87	569.09	572.31	575.53	578.75	581.97	585.19	588.4	591.62	596.45	601.28	606.11	610.93	615.76	620.59	625.42	631.21	637.01	642.8	648.59	654.39	661.63	668.87	676.11	683.35	687.49	691.63	695.77	699.9	704.04	708.18	712.32	717.15	721.98
03-4955927dbc8499def710ae9d2d85a9c6-FixC	637.76	640.44	643.12	645.8	648.48	651.17	653.85	656.53	659.21	661.9	664.58	667.26	669.94	672.62	675.31	677.99	680.67	683.35	685.42	687.49	689.56	691.63	693.7	695.77	697.84	699.9	701.97	704.04	706.11	708.18	710.25	712.32	714.39	716.46	718.53	720.6	722.66	724.73	726.8	729.46	732.11	734.77	737.42	740.08	742.73	745.39	748.05	750.7	753.36
03-4955927dbc8499def710ae9d2d85a9c6-RegA	486.99	490.25	493.52	498.4	503.28	508.15	508.2	513.08	515.54	518.01	522.88	522.93	522.98	527.86	537.57	537.62	540.08	542.54	547.42	557.12	557.17	559.64	566.93	576.63	586.34	586.39	588.85	591.31	601.02	605.9	610.77	613.24	620.53	625.41	625.45	635.16	635.21	644.91	644.96	654.67	657.13	659.6	669.3	674.18	679.05	679.1	688.81	691.27	693.74
03-4955927dbc8499def710ae9d2d85a9c6-RegB	498.25	498.3	498.35	502.26	506.17	510.08	514	517.91	522.78	527.66	531.33	535	538.67	542.34	549.63	556.93	561.8	566.68	571.56	576.43	581.31	586.19	591.07	597.55	604.04	610.52	614.2	617.87	621.54	625.21	628.47	631.74	635.01	638.28	641.55	644.81	647.28	649.74	652.2	654.67	657.13	659.6	662.86	666.13	669.4	672.67	675.94	679.2	684.08
03-4955927dbc8499def710ae9d2d85a9c6-RegC	501.73	505.25	508.78	512.3	508.1	511.77	515.44	519.11	522.78	526.45	530.13	533.8	537.47	541.14	544.81	548.48	552.15	555.82	559.49	563.16	566.83	570.5	574.17	577.84	581.51	589.84	592.99	596.14	599.41	602.68	605.95	609.21	612.48	615.75	619.02	622.29	625.55	628.82	632.09	635.36	637.7	640.03	642.37	644.7	647.04	649.38	651.71	654.05	656.39
03-cac44502fdaa2962a0d096818f728cd0-FixA	806.05	808.09	810.98	814.45	818.23	821.97	825.05	827.2	829.81	833.85	836.59	835.6	833.61	833.89	836.52	840.52	844	845.58	847.03	850.19	853.62	855.53	856.41	857.35	859.16	862.21	865.25	867	868.05	869.4	871.67	874.99	877.82	878.7	878.79	879.78	882.39	886.63	890.46	891.92	892.31	893.48	895.55	898.23	901.65	905.62	908.02	907.16	906.43
03-cac44502fdaa2962a0d096818f728cd0-FixB	796.22	798.23	801.24	804.29	806.45	807.38	809.21	813.62	817.9	819.39	820.21	822.9	826.6	829.94	833.12	836.49	839.03	839.9	840.52	842.25	843.68	843.47	843.79	846.82	850.72	853.16	854.41	855.31	856.11	856.85	857.63	858.6	860.1	862.36	864.76	866.65	868.22	869.8	871.4	872.97	874.81	877.07	878.7	878.89	879.48	882.26	885.21	885.98	886.07
03-cac44502fdaa2962a0d096818f728cd0-FixC	835.43	839.89	843.13	845.64	847.87	850.06	851.47	851.72	852.93	856.88	861.29	863.61	864.62	865.7	867.32	869.44	870.98	871.21	872	875.17	879.37	882.7	884.45	884.6	884.54	885.66	887.54	889.42	891.35	893.48	895.64	897.61	899.56	901.64	903.59	905.02	905.48	904.97	905.53	908.99	913.33	916.03	917.2	917.68	918.08	918.92	920.62	923.27	925.66
03-cac44502fdaa2962a0d096818f728cd0-RegA	799.6	803.29	807.06	810.27	812.29	812.8	812.75	813.22	814.42	816.24	818.19	819.9	821.99	824.9	827.34	828.1	828.08	828.52	829.69	831.49	833.44	835.14	837.15	839.96	842.85	844.94	846.12	846.56	846.6	846.67	847.17	848.61	851.84	857.1	861.51	862.24	860.63	859.07	859.44	862.6	865.52	865.39	865.79	870.47	875.25	875.19	873.18	873.45	875.71
03-cac44502fdaa2962a0d096818f728cd0-RegB	803.4	804.84	805.12	805.34	806.59	809.43	812.32	813.64	813.9	814.09	815	817.03	819.17	820.43	821.46	823.08	824.88	826.19	826.48	825.74	825.97	828.69	830.98	830	828.44	829.51	832.28	834.8	835.87	835.01	834.14	835.23	837.61	839.91	841.02	840.39	839.6	840.37	842.51	845.13	847.02	847.31	847.26	848.29	849.71	850.56	851.53	853.37	854.75
03-cac44502fdaa2962a0d096818f728cd0-RegC	831.49	824.76	829.81	839.93	848.42	850.52	849.52	849.59	850.14	849.88	849.63	850.43	852.01	853.64	854.19	853.09	852.67	854.85	856.77	855.57	854.14	855.58	857.41	856.73	855.66	856.66	857.92	857.35	856.91	858.71	860.55	860.11	859.84	862.32	864.7	863.87	862.62	864.16	865.87	864.8	864.18	867.57	871.51	871.86	870.84	871.73	873.96	876.01	877.6
03-13943d911f985ebbebd3b8b0c8e26831-FixA	nan	nan	nan	nan	nan	nan	nan	nan	nan	nan	nan	nan	nan	nan	nan	nan	nan	nan	nan	nan	nan	nan	nan	nan	nan	nan	nan	nan	nan	nan	nan	nan	nan	nan	nan	nan	nan	nan	nan	nan	nan	nan	nan	nan	nan	nan	nan	nan	nan
03-13943d911f985ebbebd3b8b0c8e26831-FixB	nan	nan	nan	nan	nan	nan	nan	nan	nan	nan	nan	nan	nan	nan	nan	nan	nan	nan	nan	nan	nan	nan	nan	nan	nan	nan	nan	nan	nan	nan	nan	nan	nan	nan	nan	nan	nan	nan	nan	nan	nan	nan	nan	nan	nan	nan	nan	nan	nan
03-13943d911f985ebbebd3b8b0c8e26831-FixC	nan	nan	nan	nan	nan	nan	nan	nan	nan	nan	nan	nan	nan	nan	nan	nan	nan	nan	nan	nan	nan	nan	nan	nan	nan	nan	nan	nan	nan	nan	nan	nan	nan	nan	nan	nan	nan	nan	nan	nan	nan	nan	nan	nan	nan	nan	nan	nan	nan
03-13943d911f985ebbebd3b8b0c8e26831-RegA	nan	nan	nan	nan	nan	nan	nan	nan	nan	nan	nan	nan	nan	nan	nan	nan	nan	nan	nan	nan	nan	nan	nan	nan	nan	nan	nan	nan	nan	nan	nan	nan	nan	nan	nan	nan	nan	nan	nan	nan	nan	nan	nan	nan	nan	nan	nan	nan	nan
03-13943d911f985ebbebd3b8b0c8e26831-RegB	nan	nan	nan	nan	nan	nan	nan	nan	nan	nan	nan	nan	nan	nan	nan	nan	nan	nan	nan	nan	nan	nan	nan	nan	nan	nan	nan	nan	nan	nan	nan	nan	nan	nan	nan	nan	nan	nan	nan	nan	nan	nan	nan	nan	nan	nan	nan	nan	nan
03-13943d911f985ebbebd3b8b0c8e26831-RegC	nan	nan	nan	nan	nan	nan	nan	nan	nan	nan	nan	nan	nan	nan	nan	nan	nan	nan	nan	nan	nan	nan	nan	nan	nan	nan	nan	nan	nan	nan	nan	nan	nan	nan	nan	nan	nan	nan	nan	nan	nan	nan	nan	nan	nan	nan	nan	nan	nan
03-b25ff5b3b8576db442b5a055e37f55c9-FixA	980.75	983.64	982.68	985.09	987.51	991.13	994.75	998.37	1002	1006.8	1011.6	1013	1014.4	1015.8	1017.2	1018.5	1019.9	1021.3	1024.5	1027.7	1031	1033.9	1036.8	1039.6	1042.5	1045.4	1046.6	1047.9	1049.1	1050.3	1052.7	1055.1	1057.5	1059.9	1062.3	1064.8	1067.2	1069.6	1071.2	1072.8	1074.4	1076	1077.6	1079.2	1081.2	1083.1	1085	1087	1088.9
03-b25ff5b3b8576db442b5a055e37f55c9-FixB	976.53	980.05	983.56	987.07	990.58	994.09	997.6	1001.1	1004.6	1008.1	1011.6	1014.5	1017.4	1020.3	1023.2	1026.1	1029	1031.9	1034.8	1037.7	1040.6	1043.2	1045.8	1048.4	1051	1053.6	1056.2	1058.8	1061.4	1064	1066.6	1069.2	1071.8	1074.4	1076.3	1078.3	1080.2	1082.1	1084.1	1086	1087.9	1089.9	1091.8	1093.7	1095.7	1097.6	1093.7	1095.4	1097.1
03-b25ff5b3b8576db442b5a055e37f55c9-FixC	979.66	981.47	983.28	973.02	987.51	990.11	992.71	995.31	997.9	1000.5	1003.1	1005.7	1008.3	1010.9	1013.5	1016.1	1018.7	1021.3	1023.5	1025.8	1028	1030.2	1032.4	1034.7	1036.9	1039.1	1041.4	1043.6	1045.8	1048	1050.3	1052.5	1054.7	1057	1059.2	1061.4	1063.6	1065.9	1068.1	1070.3	1072.6	1074.8	1077	1079.2	1080.9	1082.6	1084.2	1085.9	1087.6
03-b25ff5b3b8576db442b5a055e37f55c9-RegA	961.38	963.97	966.56	969.15	971.74	975.13	978.52	981.91	985.3	988.69	992.08	995.47	998.86	1002.2	1004.4	1006.5	1008.6	1010.7	1012.8	1014.9	1017	1019.1	1021.2	1023.3	1023.5	1028.5	1031.1	1033.7	1036.3	1038.9	1041.4	1044	1046.6	1049.2	1051	1052.8	1054.6	1056.4	1058.1	1059.9	1061.5	1063.1	1064.6	1066.2	1067.7	1069.3	1070.8	1072.6	1074.4
03-b25ff5b3b8576db442b5a055e37f55c9-RegB	922.12	926.31	930.5	934.69	918.85	921.63	924.4	927.17	929.95	932.72	935.49	938.27	941.04	943.81	946.59	949.36	952.13	954.91	957.68	960.46	963.23	966	968.78	971.55	974.32	977.1	979.87	982.64	985.42	988.19	990.96	992.92	994.88	996.83	998.79	1000.7	1002.7	1004.7	1006.6	1008.6	1010.5	1012.5	1014.4	1016.4	1018.3	1020.3	1022.3	1024.2	1026.2
03-b25ff5b3b8576db442b5a055e37f55c9-RegC	956.57	958.13	959.69	961.25	962.81	964.37	965.92	967.48	970.07	972.66	975.25	977.84	980.43	983.01	985.6	988.19	990.78	993.37	995.16	996.94	998.73	1000.5	1002.3	1004.1	1005.9	1007.7	1009.5	1011.2	1013	1014.8	1016.9	1019	1021.1	1023.2	1025.4	1027.5	1029.6	1031.7	1033.8	1035.9	1038	1040.1	1042.2	1044.3	1046.4	1048.2	1050	1051.8	1053.6
03-9caffa89a75bbb91c07b12bb945af4fd-FixA	979.24	979.75	982.56	986.44	990.14	992.79	994.89	997.4	1001.63	1008.08	1013.38	1014.68	1015.21	1018.38	1021.39	1021.19	1020.27	1021.76	1025.11	1028.96	1032.67	1035.87	1038.66	1041.22	1043.72	1046.13	1047.69	1047.91	1048.29	1050.39	1053.37	1056.01	1058.3	1060.47	1062.23	1063.47	1065.61	1069.81	1073.81	1075.21	1075.23	1075.91	1078.1	1081.86	1085.15	1086.01	1086.12	1087.64	1090.05
03-9caffa89a75bbb91c07b12bb945af4fd-FixB	977.05	983.4	986.45	988.27	990.94	995.69	1000.28	1002.51	1004.04	1006.89	1010.66	1014.45	1017.96	1021.03	1023.58	1025.72	1028.28	1031.93	1035.82	1038.98	1041.52	1043.87	1046.43	1049.47	1052.51	1055.09	1057.58	1060.45	1063.48	1066.3	1068.83	1071.06	1073.1	1074.98	1076.44	1077.48	1079.67	1084.13	1087.86	1087.96	1087.6	1090.44	1094.19	1095.58	1095.21	1094.6	1094.44	1095.12	1096.64
03-9caffa89a75bbb91c07b12bb945af4fd-FixC	978.22	980.97	984.07	986.88	988.75	989.45	990.48	993.24	996.9	1000.37	1003.7	1007.09	1010.22	1012.85	1015.77	1019.54	1022.76	1024	1024.18	1024.67	1026.18	1029.07	1032.78	1036.46	1039.22	1040.51	1041.5	1043.45	1045.92	1048.23	1050.94	1054.5	1057.57	1058.83	1059.42	1060.86	1063	1065.31	1067.59	1069.81	1072.43	1075.75	1078.47	1079.39	1079.89	1081.69	1084.73	1088.25	1090.72
03-9caffa89a75bbb91c07b12bb945af4fd-RegA	962.89	964.77	967.52	970.79	974.22	977.52	980.72	983.93	987.34	990.97	994.12	996.18	997.89	1000.1	1002.99	1006.34	1009.29	1011.15	1012.84	1015.37	1018.43	1021.35	1023.46	1024.39	1025.11	1026.7	1029.27	1032.61	1036.39	1040.3	1043.99	1047.15	1049.54	1051.03	1052.05	1053.17	1055.09	1058.09	1060.55	1061.02	1061.4	1063.8	1066.77	1068.37	1069.13	1070.1	1071.53	1073.34	1075.28
03-9caffa89a75bbb91c07b12bb945af4fd-RegB	923.81	932.45	930.59	924.43	920.15	922.08	926.85	930.19	931.98	933.21	935.03	938.2	941.6	944.05	946.22	949	952.1	955.05	957.92	960.89	963.79	966.5	969.46	973.01	976.29	978.43	979.85	981.43	984.3	989.09	993.83	996.49	997.99	999.66	1000.87	1000.87	1001.27	1003.63	1006.44	1007.93	1009.37	1012.29	1015.61	1017.8	1018.99	1019.83	1021.3	1024.13	1027.58
03-9caffa89a75bbb91c07b12bb945af4fd-RegC	955.1	958	960.49	962.36	963.39	963.69	964.7	967.52	970.67	972.66	974.67	978.08	982.06	985.48	988.26	990.59	992.59	994.38	996.03	997.58	998.92	1000.08	1001.85	1004.82	1007.72	1009.28	1010.3	1011.92	1013.94	1015.86	1017.52	1018.95	1020.81	1023.69	1027.03	1030.03	1032.28	1033.72	1035.32	1037.88	1040.11	1040.8	1042.04	1045.93	1049.97	1051.27	1051.53	1053.16	1055.25
03-e6c03095595e21349f6a469d012bb1ab-FixA	nan	nan	nan	nan	nan	nan	nan	nan	nan	nan	nan	nan	nan	nan	nan	nan	nan	nan	nan	nan	nan	nan	nan	nan	nan	nan	nan	nan	nan	nan	nan	nan	nan	nan	nan	nan	nan	nan	nan	nan	nan	nan	nan	nan	nan	nan	nan	nan	nan
03-e6c03095595e21349f6a469d012bb1ab-FixB	nan	nan	nan	nan	nan	nan	nan	nan	nan	nan	nan	nan	nan	nan	nan	nan	nan	nan	nan	nan	nan	nan	nan	nan	nan	nan	nan	nan	nan	nan	nan	nan	nan	nan	nan	nan	nan	nan	nan	nan	nan	nan	nan	nan	nan	nan	nan	nan	nan
03-e6c03095595e21349f6a469d012bb1ab-FixC	nan	nan	nan	nan	nan	nan	nan	nan	nan	nan	nan	nan	nan	nan	nan	nan	nan	nan	nan	nan	nan	nan	nan	nan	nan	nan	nan	nan	nan	nan	nan	nan	nan	nan	nan	nan	nan	nan	nan	nan	nan	nan	nan	nan	nan	nan	nan	nan	nan
03-e6c03095595e21349f6a469d012bb1ab-RegA	nan	nan	nan	nan	nan	nan	nan	nan	nan	nan	nan	nan	nan	nan	nan	nan	nan	nan	nan	nan	nan	nan	nan	nan	nan	nan	nan	nan	nan	nan	nan	nan	nan	nan	nan	nan	nan	nan	nan	nan	nan	nan	nan	nan	nan	nan	nan	nan	nan
03-e6c03095595e21349f6a469d012bb1ab-RegB	nan	nan	nan	nan	nan	nan	nan	nan	nan	nan	nan	nan	nan	nan	nan	nan	nan	nan	nan	nan	nan	nan	nan	nan	nan	nan	nan	nan	nan	nan	nan	nan	nan	nan	nan	nan	nan	nan	nan	nan	nan	nan	nan	nan	nan	nan	nan	nan	nan
03-e6c03095595e21349f6a469d012bb1ab-RegC	nan	nan	nan	nan	nan	nan	nan	nan	nan	nan	nan	nan	nan	nan	nan	nan	nan	nan	nan	nan	nan	nan	nan	nan	nan	nan	nan	nan	nan	nan	nan	nan	nan	nan	nan	nan	nan	nan	nan	nan	nan	nan	nan	nan	nan	nan	nan	nan	nan
03-aafb3338f17138d77dabff38d08bb349-FixA	590.82	594.84	598.87	602.89	606.91	610.93	614.56	618.18	621.8	625.42	629.04	632.66	636.28	639.9	643.12	646.34	649.56	652.78	655.99	659.21	662.43	665.65	668.87	672.09	675.31	678.52	681.74	684.96	688.18	690.37	692.57	694.76	696.96	699.15	701.35	703.54	705.74	707.93	710.12	712.32	714.73	717.15	719.56	721.98	724.39	726.8	729.22	731.63	735.65
03-aafb3338f17138d77dabff38d08bb349-FixB	664.04	666.67	669.31	671.94	674.57	677.21	679.84	682.47	685.11	687.74	690.37	693.01	695.64	698.27	700.91	703.54	706.17	708.81	711.44	714.08	716.71	719.34	721.98	724.61	727.24	729.88	732.51	735.14	737.78	740.41	743.04	745.68	748.31	750.94	754.16	757.38	760.6	763.82	767.04	770.25	773.47	776.69	779.91	783.7	787.5	791.29	795.08	798.88	802.67
03-aafb3338f17138d77dabff38d08bb349-FixC	672.17	675.48	678.78	682.08	685.39	688.69	691.99	695.29	698.6	701.9	705.2	708.51	711.81	715.11	718.42	721.72	725.02	728.33	731.63	733.92	736.2	738.49	740.78	743.07	745.35	747.64	749.93	752.21	754.5	756.79	759.07	761.36	763.65	765.93	768.22	770.51	772.79	775.08	777.01	778.94	780.87	782.81	784.74	786.67	788.6	790.53	792.46	794.39	796.32
03-aafb3338f17138d77dabff38d08bb349-RegA	726.33	731.3	716.97	717.12	719.43	721.74	724.06	726.37	728.69	731	733.32	735.63	737.95	740.26	742.57	744.89	747.2	749.52	751.83	754.15	756.46	758.78	761.09	763.41	768.37	773.34	775.55	777.76	779.97	782.19	784.4	786.61	788.82	792.18	795.54	798.9	800.65	802.4	804.15	805.9	807.66	809.41	811.36	813.31	815.27	817.22	819.17	821.12	823.08
03-aafb3338f17138d77dabff38d08bb349-RegB	693.63	694.85	696.07	697.28	698.5	699.71	700.93	703.22	708.18	713.91	715.58	717.25	718.91	720.58	722.25	723.92	725.58	727.25	728.92	730.46	732	733.55	735.09	736.64	738.18	739.72	741.27	742.81	744.36	745.9	747.45	748.99	750.53	752.08	753.62	755.17	756.71	758.25	759.8	761.34	762.89	764.43	765.97	767.52	769.06	770.61	772.15	773.7	775.24
03-aafb3338f17138d77dabff38d08bb349-RegC	658.79	661.59	664.38	667.18	669.98	672.78	675.57	678.37	681.17	683.96	686.76	689.56	692.35	695.15	697.95	700.74	703.54	706.34	709.14	711.93	714.73	718.17	721.62	725.06	728.51	731.95	735.4	738.84	742.28	745.73	749.17	752.62	756.06	759.51	762.95	766.4	769.84	773.28	776.73	780.17	782.17	784.17	786.17	788.17	790.17	792.17	794.17	796.17	798.17
03-df604bd2886870358fbf3b1823772256-FixA	804.05	806.46	808.88	813.7	818.53	823.36	824.57	825.77	826.98	828.19	833.02	833.02	833.02	833.02	837.84	842.67	842.67	842.67	847.5	849.91	852.33	853.94	855.55	857.15	859.57	861.98	863.59	865.2	866.81	869.22	871.64	874.05	876.47	876.47	878.88	881.29	883.71	886.12	888.54	890.95	890.95	890.95	895.78	898.19	900.61	903.02	905.43	905.43	905.43
03-df604bd2886870358fbf3b1823772256-FixB	794.39	797.15	799.91	802.67	805.43	808.19	810.95	813.7	816.12	818.53	820.95	823.36	825.77	828.19	830.6	833.02	834.83	836.64	838.45	840.26	842.07	843.88	845.69	847.5	848.95	850.4	851.84	853.29	854.74	856.19	857.64	859.09	860.53	861.98	863.59	865.2	866.81	868.42	870.03	871.64	873.25	874.86	876.47	878.08	879.68	881.29	882.9	884.51	886.12
03-df604bd2886870358fbf3b1823772256-FixC	837.84	839.91	841.98	844.05	846.12	848.19	850.26	852.33	854.4	856.47	858.53	860.6	862.67	864.74	866.81	868.49	870.17	871.85	873.53	875.21	876.89	878.57	880.24	881.92	883.6	885.28	886.96	888.64	890.32	892	893.68	895.36	897.04	898.72	900.4	902.07	903.75	905.43	907.14	908.84	910.55	912.25	913.95	915.66	917.36	919.06	920.77	922.47	924.18
03-df604bd2886870358fbf3b1823772256-RegA	800.63	802.94	805.24	805.13	809.85	811.35	812.85	814.35	814.24	816.54	818.85	818.74	818.64	821.74	824.85	827.95	827.85	827.74	829.24	830.74	832.24	834.55	836.85	839.15	841.45	842.95	844.45	845.95	845.85	845.74	847.24	848.74	850.24	854.96	859.67	859.56	859.46	859.35	859.24	863.96	863.85	863.74	863.64	873.17	873.06	872.96	872.85	872.75	877.46
03-df604bd2886870358fbf3b1823772256-RegB	802.24	803.74	805.24	806.74	808.24	809.74	810.84	811.94	813.04	814.14	815.23	816.33	817.43	818.53	819.63	820.73	821.83	822.92	823.78	824.64	825.5	826.36	827.21	828.07	828.93	829.79	830.65	831.5	832.36	833.22	834.08	834.94	835.79	836.65	837.51	838.37	839.22	840.08	841.29	842.5	843.71	844.92	846.12	847.33	848.54	849.75	850.96	852.16	853.37
03-df604bd2886870358fbf3b1823772256-RegC	829.54	829.43	829.32	843.67	848.38	848.28	848.68	849.08	849.48	849.88	850.28	850.68	851.09	851.49	851.89	852.29	852.69	853.09	853.5	853.9	854.3	854.7	855.1	855.5	855.9	856.44	856.98	857.51	858.05	858.59	859.13	859.66	860.2	860.74	861.27	861.81	862.35	862.88	863.42	863.96	865.23	866.5	867.77	869.04	870.31	871.58	872.85	874.12	875.39
03-646b2ca80d70a9f3ea97bc25eb7b8e5c-FixA	nan	nan	nan	nan	nan	nan	nan	nan	nan	nan	nan	nan	nan	nan	nan	nan	nan	nan	nan	nan	nan	nan	nan	nan	nan	nan	nan	nan	nan	nan	nan	nan	nan	nan	nan	nan	nan	nan	nan	nan	nan	nan	nan	nan	nan	nan	nan	nan	nan
03-646b2ca80d70a9f3ea97bc25eb7b8e5c-FixB	nan	nan	nan	nan	nan	nan	nan	nan	nan	nan	nan	nan	nan	nan	nan	nan	nan	nan	nan	nan	nan	nan	nan	nan	nan	nan	nan	nan	nan	nan	nan	nan	nan	nan	nan	nan	nan	nan	nan	nan	nan	nan	nan	nan	nan	nan	nan	nan	nan
03-646b2ca80d70a9f3ea97bc25eb7b8e5c-FixC	nan	nan	nan	nan	nan	nan	nan	nan	nan	nan	nan	nan	nan	nan	nan	nan	nan	nan	nan	nan	nan	nan	nan	nan	nan	nan	nan	nan	nan	nan	nan	nan	nan	nan	nan	nan	nan	nan	nan	nan	nan	nan	nan	nan	nan	nan	nan	nan	nan
03-646b2ca80d70a9f3ea97bc25eb7b8e5c-RegA	nan	nan	nan	nan	nan	nan	nan	nan	nan	nan	nan	nan	nan	nan	nan	nan	nan	nan	nan	nan	nan	nan	nan	nan	nan	nan	nan	nan	nan	nan	nan	nan	nan	nan	nan	nan	nan	nan	nan	nan	nan	nan	nan	nan	nan	nan	nan	nan	nan
03-646b2ca80d70a9f3ea97bc25eb7b8e5c-RegB	nan	nan	nan	nan	nan	nan	nan	nan	nan	nan	nan	nan	nan	nan	nan	nan	nan	nan	nan	nan	nan	nan	nan	nan	nan	nan	nan	nan	nan	nan	nan	nan	nan	nan	nan	nan	nan	nan	nan	nan	nan	nan	nan	nan	nan	nan	nan	nan	nan
03-646b2ca80d70a9f3ea97bc25eb7b8e5c-RegC	nan	nan	nan	nan	nan	nan	nan	nan	nan	nan	nan	nan	nan	nan	nan	nan	nan	nan	nan	nan	nan	nan	nan	nan	nan	nan	nan	nan	nan	nan	nan	nan	nan	nan	nan	nan	nan	nan	nan	nan	nan	nan	nan	nan	nan	nan	nan	nan	nan
03-a83c875f3ab6467556056f66d9def81c-FixA	980.26	982.68	985.09	987.51	988.71	989.92	991.13	992.33	995.55	998.77	1002	1002	1002	1002	1003.6	1005.2	1006.8	1008.4	1010	1011.6	1013.3	1014.9	1016.5	1018.1	1019.7	1021.3	1022.7	1024.1	1025.4	1026.8	1028.2	1029.6	1031	1032.6	1034.2	1035.8	1037	1038.2	1039.4	1040.6	1041.6	1042.5	1043.5	1044.5	1045.4	1047.4	1049.3	1051.2	1053.2
03-a83c875f3ab6467556056f66d9def81c-FixB	973.02	974.1	975.17	976.24	977.31	978.39	979.46	980.53	981.61	982.68	984.29	985.9	987.51	989.12	990.73	992.33	993.94	995.55	997.16	998.77	1000.4	1002	1003.6	1005.2	1006.8	1008.4	1010	1011.6	1013	1014.4	1015.8	1017.2	1018.5	1019.9	1021.3	1022.5	1023.7	1024.9	1026.1	1027.3	1028.5	1029.8	1031	1032.2	1033.4	1034.6	1035.8	1037.6	1039.4
03-a83c875f3ab6467556056f66d9def81c-FixC	987.51	988.71	989.92	991.13	992.33	987.51	999.23	1003.4	1007.5	1011.6	1011.6	1011.6	1011.6	1011.6	1011.6	1012.7	1013.7	1014.7	1015.7	1016.7	1017.7	1018.7	1019.7	1020.7	1021.7	1022.7	1023.7	1024.7	1025.7	1026.7	1027.7	1028.7	1029.8	1030.8	1031.8	1032.8	1033.8	1034.8	1035.8	1036.7	1037.7	1038.6	1039.5	1040.5	1041.4	1042.3	1043.3	1044.2	1045.1
03-a83c875f3ab6467556056f66d9def81c-RegA	946.78	948.47	950.15	952.65	955.14	956.43	957.71	959	960.29	961.57	962.86	964.15	965.43	967.92	970.42	971.46	972.51	973.55	974.6	975.64	976.93	978.22	979.5	980.79	982.08	983.36	984.65	985.93	987.62	989.31	991	992.29	993.57	994.86	996.15	997.6	999.06	1000.5	1002	1003.4	1004.9	1006.4	1007.4	1008.4	1009.5	1010.5	1011.6	1012.6	1013.7
03-a83c875f3ab6467556056f66d9def81c-RegB	903.35	905.04	906.73	908.42	910.11	911.8	913.49	915.17	916.86	918.55	920.24	921.93	923.62	925.31	926.99	929.67	932.35	935.03	937.71	940.38	943.06	945.74	948.42	951.1	953.78	956.45	959.13	961.81	965.11	968.4	971.7	963.74	965.7	967.65	969.61	971.57	973.52	975.48	977.44	979.39	981.35	983.31	985.26	987.22	987.3	987.38	987.46	990.09	991.31
03-a83c875f3ab6467556056f66d9def81c-RegC	936.84	938.23	939.63	941.02	942.42	943.82	945.21	946.61	948	949.4	950.8	952.12	953.45	954.77	956.1	957.42	958.75	960.07	961.4	962.72	964.05	965.38	966.7	975.96	977.71	979.45	981.2	982.94	984.68	986.43	988.17	989.92	991.66	993.4	995.15	996.89	998.64	1000.4	1002.1	1003.9	1005.6	1007.4	1009.1	1010.8	1012.6	1014.3	1016.1	1017.8	1019.6
03-dbd0df24fc5e5ad57fec276d06f70ff7-FixA	915.63	916.16	916.7	917.23	917.77	918.31	918.84	919.38	919.92	920.61	921.3	921.99	922.68	923.37	924.05	924.74	925.71	926.68	927.64	928.61	929.57	930.18	930.78	931.38	931.99	932.59	933.19	933.8	934.4	936.33	938.26	940.19	942.12	944.06	945.02	945.99	946.95	947.92	948.88	949.69	950.49	951.3	952.1	952.91	953.71	953.71	953.71	953.71	953.71
03-dbd0df24fc5e5ad57fec276d06f70ff7-FixB	911.64	913.02	914.4	915.78	917.16	918.54	919.92	921.3	922.68	924.05	925.43	926.81	928.19	929.57	930.95	932.33	933.71	935.09	936.47	937.85	939.23	946.85	948.12	949.39	950.66	951.93	953.2	954.47	955.74	957.01	958.29	959.56	960.83	962.1	963.37	965.09	966.82	968.54	970.26	971.99	973.71	975.44	977.16	978.89	980.61	982.33	984.06	985.78	987.51
03-dbd0df24fc5e5ad57fec276d06f70ff7-FixC	906.69	907.95	909.21	910.47	911.73	912.99	914.25	915.51	916.77	918.03	919.29	920.55	921.81	923.07	924.32	925.58	926.84	928.1	929.36	930.62	931.88	933.14	934.4	936.14	937.88	939.61	941.35	943.09	944.83	946.57	948.3	950.04	951.78	953.52	955.26	956.99	958.73	960.47	962.21	963.95	965.68	967.42	969.16	970.9	972.64	974.37	976.11	977.85	979.46
03-dbd0df24fc5e5ad57fec276d06f70ff7-RegA	917.25	918.59	919.93	911.72	914.26	916.79	918.53	920.27	922.01	923.74	925.48	927.22	928.96	930.7	932.43	934.17	935.91	937.65	939.39	941.13	942.86	944.6	946.34	948.08	949.82	951.55	953.29	955.03	956.77	958.51	959.85	961.19	962.53	963.87	965.21	966.55	967.89	969.23	970.74	972.25	973.76	975.27	976.78	978.3	979.81	980.55	981.29	982.04	982.78
03-dbd0df24fc5e5ad57fec276d06f70ff7-RegB	887.41	889.95	892.48	895.02	897.55	899.49	901.42	903.36	905.3	907.24	909.17	911.11	913.05	914.98	916.92	918.86	920.79	922.73	924.67	926.61	928.54	930.48	932.42	934.35	936.29	938.23	940.17	942.1	944.04	946.1	948.15	950.21	952.26	954.32	956.38	958.43	960.49	962.55	964.6	965.7	966.81	967.91	969.01	970.11	971.15	972.2	973.24	974.28	975.32
03-dbd0df24fc5e5ad57fec276d06f70ff7-RegC	875.48	878.01	880.55	892.63	894.46	896.29	898.12	899.96	901.79	903.62	905.45	907.28	909.12	910.95	912.78	914.61	916.44	918.27	920.11	921.94	923.77	925.96	928.15	930.35	932.54	934.73	936.93	939.12	941.31	943.5	945.7	947.89	950.08	952.28	954.47	956.66	958.85	961.05	963.24	965.43	967.62	969.82	971.87	973.93	975.99	978.04	980.1	975.26	976.92
03-38c0082b2830d29c8d1f46c8576e50bd-FixA	nan	nan	nan	nan	nan	nan	nan	nan	nan	nan	nan	nan	nan	nan	nan	nan	nan	nan	nan	nan	nan	nan	nan	nan	nan	nan	nan	nan	nan	nan	nan	nan	nan	nan	nan	nan	nan	nan	nan	nan	nan	nan	nan	nan	nan	nan	nan	nan	nan
03-38c0082b2830d29c8d1f46c8576e50bd-FixB	nan	nan	nan	nan	nan	nan	nan	nan	nan	nan	nan	nan	nan	nan	nan	nan	nan	nan	nan	nan	nan	nan	nan	nan	nan	nan	nan	nan	nan	nan	nan	nan	nan	nan	nan	nan	nan	nan	nan	nan	nan	nan	nan	nan	nan	nan	nan	nan	nan
03-38c0082b2830d29c8d1f46c8576e50bd-FixC	nan	nan	nan	nan	nan	nan	nan	nan	nan	nan	nan	nan	nan	nan	nan	nan	nan	nan	nan	nan	nan	nan	nan	nan	nan	nan	nan	nan	nan	nan	nan	nan	nan	nan	nan	nan	nan	nan	nan	nan	nan	nan	nan	nan	nan	nan	nan	nan	nan
03-38c0082b2830d29c8d1f46c8576e50bd-RegA	nan	nan	nan	nan	nan	nan	nan	nan	nan	nan	nan	nan	nan	nan	nan	nan	nan	nan	nan	nan	nan	nan	nan	nan	nan	nan	nan	nan	nan	nan	nan	nan	nan	nan	nan	nan	nan	nan	nan	nan	nan	nan	nan	nan	nan	nan	nan	nan	nan
03-38c0082b2830d29c8d1f46c8576e50bd-RegB	nan	nan	nan	nan	nan	nan	nan	nan	nan	nan	nan	nan	nan	nan	nan	nan	nan	nan	nan	nan	nan	nan	nan	nan	nan	nan	nan	nan	nan	nan	nan	nan	nan	nan	nan	nan	nan	nan	nan	nan	nan	nan	nan	nan	nan	nan	nan	nan	nan
03-38c0082b2830d29c8d1f46c8576e50bd-RegC	nan	nan	nan	nan	nan	nan	nan	nan	nan	nan	nan	nan	nan	nan	nan	nan	nan	nan	nan	nan	nan	nan	nan	nan	nan	nan	nan	nan	nan	nan	nan	nan	nan	nan	nan	nan	nan	nan	nan	nan	nan	nan	nan	nan	nan	nan	nan	nan	nan
03-bd58b46a502bc788de4166be23a79faf-FixA	nan	nan	nan	nan	nan	nan	nan	nan	794.39	796.81	799.22	801.63	804.05	807.27	810.49	813.7	818.53	823.36	828.19	830.6	833.02	835.43	837.84	841.06	844.28	847.5	851.12	854.74	858.36	861.98	863.19	864.4	865.6	866.81	874.05	881.29	882.9	884.51	886.12	887.73	889.34	890.95	893.85	896.74	899.64	902.54	905.43	908.65	911.87
03-bd58b46a502bc788de4166be23a79faf-FixB	787.96	791.17	794.39	798.01	801.63	805.26	808.88	812.5	816.12	819.74	823.36	826.98	830.6	834.22	837.84	841.46	845.09	848.71	852.33	855.55	858.76	861.98	865.2	868.42	871.64	874.86	878.08	881.29	884.81	888.32	891.83	895.34	898.85	902.36	905.87	909.38	912.89	916.41	919.92	922.17	924.42	926.68	928.93	931.18	933.43	935.69	937.94	940.19	942.45
03-bd58b46a502bc788de4166be23a79faf-FixC	nan	nan	nan	nan	nan	nan	nan	nan	nan	nan	nan	nan	nan	nan	nan	nan	nan	nan	nan	nan	nan	nan	nan	nan	nan	nan	nan	nan	nan	nan	nan	nan	nan	nan	nan	nan	nan	nan	nan	nan	nan	nan	nan	nan	nan	nan	nan	nan	nan
03-bd58b46a502bc788de4166be23a79faf-RegA	nan	nan	nan	nan	nan	nan	nan	nan	943.31	944.76	946.2	947.65	949.1	950.55	951.99	953.44	954.89	956.34	957.79	959.23	960.68	962.13	963.58	965.03	966.47	967.92	969.37	970.82	972.27	973.71	975.16	976.99	978.82	980.65	982.48	984.3	986.61	988.91	991.22	993.52	995.83	998.13	999.96	1001.8	1003.6	1005.4	1007.3	1009.1	1010.9
03-bd58b46a502bc788de4166be23a79faf-RegB	880.44	883.34	886.24	889.14	892.04	894.94	897.84	900.74	904.06	907.39	910.71	914.04	917.36	920.69	924.01	926.86	929.72	932.57	935.42	938.28	941.13	943.99	946.84	949.69	952.55	955.4	958.25	961.11	963.41	965.72	968.02	970.33	972.63	974.94	977.24	979.54	981.85	984.15	986.46	988.76	991.07	993.37	995.68	997.98	1000.3	1002.6	1004.9	1007.2	1009.5
03-bd58b46a502bc788de4166be23a79faf-RegC	nan	nan	nan	nan	nan	nan	nan	nan	nan	nan	nan	nan	nan	nan	nan	nan	nan	nan	nan	nan	nan	nan	nan	nan	nan	nan	nan	nan	nan	nan	nan	nan	nan	nan	nan	nan	nan	nan	nan	nan	nan	nan	nan	nan	nan	nan	nan	nan	nan
03-44bb52659d82aa8b5f30657205c9dcef-FixA	924.74	929.57	929.57	934.4	934.4	939.23	939.23	939.23	948.88	948.88	948.88	953.71	953.71	958.54	963.37	963.37	968.2	968.2	973.02	973.02	977.85	979.46	981.07	982.68	987.51	987.51	987.51	987.51	992.33	997.16	997.16	999.58	1002	1002	1002	1011.6	1011.6	1011.6	1011.6	1016.5	1016.5	1016.5	1018.9	1021.3	1026.1	1026.1	1026.1	1031	1031
03-44bb52659d82aa8b5f30657205c9dcef-FixB	917.26	919.43	895.78	895.78	898.19	900.61	903.02	905.43	907.85	910.26	912.67	915.09	917.5	919.92	922.33	924.74	927.64	930.54	933.43	936.33	939.23	941.04	942.85	944.66	946.47	948.28	950.09	951.9	953.71	955.47	957.22	958.98	960.73	962.49	964.25	966	967.76	969.51	971.27	973.02	974.95	976.89	978.82	980.75	982.68	984.61	986.54	988.47	990.4
03-44bb52659d82aa8b5f30657205c9dcef-FixC	934.4	934.4	934.4	936.81	939.23	941.64	944.06	946.47	948.88	951.3	953.71	956.13	958.54	960.95	963.37	965.78	968.2	970.61	973.02	975.44	977.85	980.26	982.68	985.44	988.2	990.96	993.71	996.47	999.23	1002	1004.1	1006.3	1008.4	1010.6	1012.7	1014.9	1017	1019.2	1021.3	1022.5	1023.7	1024.9	1026.1	1027.3	1028.5	1029.8	1031	1032.2	1033.4
03-44bb52659d82aa8b5f30657205c9dcef-RegA	867.43	867.53	867.62	872.55	877.47	887.22	889.73	892.24	892.34	897.26	902.18	907.11	907.2	907.3	912.22	917.15	919.66	922.17	924.68	927.19	927.29	932.21	937.13	939.64	942.15	942.25	945.56	948.88	952.19	952.29	957.21	957.31	957.41	962.33	967.26	972.18	972.28	972.37	977.3	980.61	983.93	987.24	992.16	992.26	992.36	994.87	997.38	1002.3	1007.2
03-44bb52659d82aa8b5f30657205c9dcef-RegB	848.12	850.63	853.14	855.65	858.16	860.67	863.18	853.63	856.33	859.02	861.72	864.41	867.11	869.8	872.5	875.2	877.89	880.59	883.28	885.98	888.68	890.78	892.89	895	897.11	899.22	901.32	903.43	905.54	907.65	909.76	911.86	913.97	915.52	917.06	918.61	920.15	921.7	923.24	924.79	926.33	927.88	929.42	931.59	933.75	935.92	938.08	940.25	942.41
03-44bb52659d82aa8b5f30657205c9dcef-RegC	896.39	896.48	896.58	898.61	900.64	902.66	904.69	906.72	908.75	910.77	912.8	914.83	916.86	918.88	920.91	922.94	924.97	926.99	929.02	931.05	933.08	935.11	937.13	939.16	941.19	943.22	945.24	947.27	949.78	952.29	954.8	957.31	959.82	962.33	964.84	967.35	969.86	972.37	974.88	977.39	979.9	982.41	984.92	987.43	989.94	992.45	994.97	997.48	999.99
03-2ad1c59ed15eb675088c5bf56c5c45d3-FixA	nan	nan	nan	nan	nan	nan	nan	nan	nan	nan	nan	nan	nan	nan	nan	nan	nan	nan	nan	nan	nan	nan	nan	nan	nan	nan	nan	nan	nan	nan	nan	nan	nan	nan	nan	nan	nan	nan	nan	nan	nan	nan	nan	nan	nan	nan	nan	nan	nan
03-2ad1c59ed15eb675088c5bf56c5c45d3-FixB	nan	nan	nan	nan	nan	nan	nan	nan	nan	nan	nan	nan	nan	nan	nan	nan	nan	nan	nan	nan	nan	nan	nan	nan	nan	nan	nan	nan	nan	nan	nan	nan	nan	nan	nan	nan	nan	nan	nan	nan	nan	nan	nan	nan	nan	nan	nan	nan	nan
03-2ad1c59ed15eb675088c5bf56c5c45d3-FixC	nan	nan	nan	nan	nan	nan	nan	nan	nan	nan	nan	nan	nan	nan	nan	nan	nan	nan	nan	nan	nan	nan	nan	nan	nan	nan	nan	nan	nan	nan	nan	nan	nan	nan	nan	nan	nan	nan	nan	nan	nan	nan	nan	nan	nan	nan	nan	nan	nan
03-2ad1c59ed15eb675088c5bf56c5c45d3-RegA	nan	nan	nan	nan	nan	nan	nan	nan	nan	nan	nan	nan	nan	nan	nan	nan	nan	nan	nan	nan	nan	nan	nan	nan	nan	nan	nan	nan	nan	nan	nan	nan	nan	nan	nan	nan	nan	nan	nan	nan	nan	nan	nan	nan	nan	nan	nan	nan	nan
03-2ad1c59ed15eb675088c5bf56c5c45d3-RegB	nan	nan	nan	nan	nan	nan	nan	nan	nan	nan	nan	nan	nan	nan	nan	nan	nan	nan	nan	nan	nan	nan	nan	nan	nan	nan	nan	nan	nan	nan	nan	nan	nan	nan	nan	nan	nan	nan	nan	nan	nan	nan	nan	nan	nan	nan	nan	nan	nan
03-2ad1c59ed15eb675088c5bf56c5c45d3-RegC	nan	nan	nan	nan	nan	nan	nan	nan	nan	nan	nan	nan	nan	nan	nan	nan	nan	nan	nan	nan	nan	nan	nan	nan	nan	nan	nan	nan	nan	nan	nan	nan	nan	nan	nan	nan	nan	nan	nan	nan	nan	nan	nan	nan	nan	nan	nan	nan	nan
06-cfb7d458ea3ef4fc4f27e0eb06be2555-FixA	1128.75	1147.13	1156.69	1160.91	1163.27	1166.41	1169.7	1172.14	1174.75	1178.53	1182.41	1185.16	1187.29	1189.43	1190.91	1191.16	1191.39	1192.96	1195.68	1198.9	1201.79	1203.56	1204.1	1203.72	1203.93	1205.97	1208.42	1209.71	1211.07	1213.85	1216.78	1218.42	1220.01	1222.99	1226.25	1228.37	1229.94	1231.75	1233.14	1233.45	1234.23	1236.87	1239	1238.25	1237.45	1239.8	1243.14	1244.47	1244.54
06-cfb7d458ea3ef4fc4f27e0eb06be2555-FixB	1132.21	1146.73	1156.83	1163.28	1166.83	1168.49	1170.13	1173.21	1176.54	1178.78	1180.7	1183.24	1185.81	1187.56	1188.18	1187.74	1187.07	1187.14	1188.47	1191.21	1194.33	1196.79	1198.74	1200.5	1201.68	1202.06	1202.89	1205.3	1207.74	1208.68	1209.71	1212.5	1215.09	1215.41	1215.53	1217.83	1220.81	1222.47	1223.57	1225.37	1227.57	1229.46	1230.6	1230.83	1231.22	1232.75	1234.55	1235.58	1236.66
06-cfb7d458ea3ef4fc4f27e0eb06be2555-FixC	1170.06	1186.55	1194.01	1196.51	1198.12	1201.78	1205.81	1208.17	1209.97	1212.54	1214.87	1215.98	1217.62	1221.3	1224.49	1224.63	1223.54	1223.65	1224.94	1226.85	1229.26	1231.9	1233.49	1233.07	1232.45	1233.53	1235.39	1236.74	1237.96	1239.73	1241.98	1244.3	1245.77	1245.79	1245.93	1247.76	1250.1	1251.45	1252.22	1253.18	1254.23	1255.12	1256.07	1257.3	1258.26	1258.45	1258.64	1259.72	1261.26
06-cfb7d458ea3ef4fc4f27e0eb06be2555-RegA	1137.38	1136.14	1137.85	1140.37	1141.59	1140.99	1144.56	1156.88	1169.94	1175.16	1175.05	1174.2	1174.21	1175.59	1177.57	1179.21	1180.34	1181.14	1182.36	1184.52	1186.5	1187.19	1187.51	1188.72	1191.1	1194.35	1196.91	1197.4	1197.01	1197.39	1199.08	1202.01	1204.61	1205.53	1206.46	1209.31	1213.07	1216.25	1218.83	1221.06	1222.37	1222.4	1222.97	1225.76	1228.98	1230.53	1231.9	1234.94	1238.06
06-cfb7d458ea3ef4fc4f27e0eb06be2555-RegB	1133.3	1131.39	1130.66	1131.04	1132.45	1135.41	1142.86	1156.07	1167.02	1168.49	1166.44	1168.05	1171.62	1173.87	1174.84	1175.32	1175.81	1176.57	1177.27	1177.66	1178.47	1180.28	1181.76	1181.81	1182.38	1185.5	1189.7	1193.01	1195.31	1196.95	1198.06	1198.77	1199.57	1200.95	1203.04	1205.77	1208.81	1211.74	1214.41	1216.71	1218.57	1220.01	1221.47	1223.43	1225.81	1228.38	1230.9	1233.23	1235.77
06-cfb7d458ea3ef4fc4f27e0eb06be2555-RegC	1164.43	1164.3	1166.12	1167.44	1165.83	1160.96	1161.03	1172.35	1184.71	1187.36	1184.86	1184.12	1185.3	1186.95	1188.03	1187.98	1187.64	1188.01	1189.02	1190.38	1191.86	1193.41	1195.57	1198.67	1201.31	1202.11	1201.69	1201.24	1202.1	1205.07	1208.33	1209.94	1210.73	1212.15	1214.84	1218.84	1222.52	1224.36	1225.59	1227.77	1230.24	1231.98	1233.1	1234.1	1235.58	1237.99	1240.7	1243.03	1245.37
06-1a2d6fed9d23244edd4d50c50d068f88-FixA	1131.33	1148.47	1156.61	1159.87	1162.39	1167.11	1172.2	1175.31	1177.15	1178.98	1181.23	1183.95	1186.5	1188.38	1190.37	1193.18	1195.9	1197.48	1198.16	1198.58	1199.63	1201.86	1204.07	1205.13	1206.38	1209.14	1211.57	1211.92	1212.74	1216.4	1219.19	1217.57	1216.33	1220.54	1225.93	1227.1	1225.64	1224.75	1225.87	1229.44	1233.51	1236.02	1237.75	1239.79	1240.9	1239.93	1239.29	1241.58	1244.87
06-1a2d6fed9d23244edd4d50c50d068f88-FixB	1133.74	1149.7	1157.74	1161.07	1162.87	1165.68	1169.43	1173.35	1176.78	1179.31	1181.65	1184.3	1185.87	1185.4	1185.84	1189.66	1193.15	1192.51	1190.76	1191.62	1194.19	1196.61	1198.08	1198.48	1199.32	1201.91	1204.74	1206.15	1207.19	1209.28	1212.29	1215.41	1216.83	1215.42	1214.44	1217.11	1220.72	1221.96	1222.7	1225.4	1228.54	1230.12	1231.45	1234.24	1237.33	1238.91	1237.88	1234.21	1231.81
06-1a2d6fed9d23244edd4d50c50d068f88-FixC	1171.43	1189.16	1197.35	1200.06	1201.37	1204.35	1208.03	1210.77	1212.54	1213.74	1214.95	1216.66	1218.85	1221.27	1223.37	1224.68	1225.49	1226.21	1226.92	1227.7	1228.9	1230.87	1233.4	1236.08	1238.24	1239.17	1238.27	1235.68	1234.56	1237.61	1241.77	1243.43	1243.71	1244.59	1245.85	1247	1249.23	1253.35	1256.35	1255.35	1253.1	1253.09	1254.52	1255.71	1256.82	1258.29	1259.5	1259.89	1261.05
06-1a2d6fed9d23244edd4d50c50d068f88-RegA	1138.79	1139.08	1140.23	1141.57	1142.41	1142.95	1146.94	1157.04	1167.68	1173.02	1174.66	1175.61	1176.68	1177.91	1178.57	1178.32	1179.35	1183.36	1186.93	1186.73	1185.6	1186.82	1188.65	1188.89	1189.5	1192.56	1195.78	1196.65	1197.1	1199.41	1201.98	1202.96	1204.24	1207.85	1211.56	1212.89	1213.71	1216.35	1219.41	1221.08	1222.43	1224.93	1228.04	1230.79	1232.93	1234.46	1235.62	1236.55	1236.56
06-1a2d6fed9d23244edd4d50c50d068f88-RegB	1136.18	1135	1134.34	1134.22	1134.7	1136.51	1143.15	1156.43	1168.26	1171.14	1170.31	1172.28	1175.1	1175.73	1175.75	1177.22	1178.88	1179.16	1178.76	1178.76	1179.17	1179.73	1180.35	1181.11	1182.74	1185.9	1190.1	1194.34	1196.58	1195.55	1194.87	1197.99	1201.54	1201.7	1201.22	1203.62	1207.41	1210.27	1212.77	1215.81	1218.21	1218.96	1220.85	1226.38	1231.2	1230.83	1229.38	1232.04	1236.85
06-1a2d6fed9d23244edd4d50c50d068f88-RegC	1166.74	1160.79	1162.42	1165.53	1164.07	1155.72	1153.47	1168.08	1185.37	1189.83	1187.05	1185.96	1186.89	1188.21	1189.49	1190.86	1193.29	1197.13	1198.86	1195.73	1192.55	1194.26	1197.81	1199.31	1200.97	1205.15	1207.77	1205.03	1202.29	1205.22	1209.64	1210.27	1209.35	1210.35	1212.79	1215.36	1217.97	1220.87	1224.15	1227.75	1231.1	1233.45	1233.84	1232.16	1232.57	1238.64	1245.12	1246.01	1244.32
06-eb97e7204c6191e141cb459c65307b66-FixA	1126.32	1096.5	1154.1	1156.81	1161.84	1163.88	1165.4	1169.75	1175.2	1179.48	1180.26	1181.99	1184.21	1187.09	1190.52	1187.46	1189.31	1190.66	1191.76	1192.92	1193.49	1194.57	1196.63	1201.06	1204.69	1204.68	1204.91	1208.06	1211.59	1211.15	1211.12	1216.81	1222.46	1220.97	1217.42	1219.23	1224.52	1228.69	1231.29	1232.51	1232.77	1232.71	1234.25	1236.56	1240.15	1242.68	1243.87	1244.15	1244.69
06-eb97e7204c6191e141cb459c65307b66-FixB	1133.98	1104.61	1157.17	1158.27	1163.52	1167.36	1170.29	1171.63	1174	1177.16	1177.83	1179.07	1181.05	1185.91	1189.84	1184.56	1184.65	1187.82	1190.85	1192.58	1191.9	1194.54	1198.32	1200.05	1201.93	1202.56	1202.77	1202.55	1206.21	1208.72	1208.69	1206.81	1207.1	1212.22	1216.5	1214.95	1213.99	1216.42	1219.89	1220.83	1220.95	1222.92	1227.39	1229.53	1228.52	1227.88	1229.57	1235.53	1240.11
06-eb97e7204c6191e141cb459c65307b66-FixC	1162.72	1132.49	1190.46	1191.13	1193.77	1197.23	1199.6	1204.57	1209.48	1212.98	1213.71	1216.66	1218.32	1217.67	1218.42	1216.12	1220.33	1223.15	1224.77	1228.43	1230.89	1231.97	1233.27	1233.08	1233.62	1233.4	1234.51	1237.55	1242.11	1243.18	1241.17	1241.58	1244.55	1248.03	1250.45	1251.26	1249.85	1247.22	1246.3	1248.94	1252.74	1254.45	1256.19	1256.08	1256.9	1258.13	1259.62	1261.84	1262.83
06-eb97e7204c6191e141cb459c65307b66-RegA	1130.33	1135.78	1137.12	1137.46	1139.89	1144.16	1141.1	1122.88	1172.98	1166.02	1167.79	1171.29	1173.81	1174.8	1175.76	1177.68	1179.11	1177.9	1176.72	1178.34	1180.8	1182.49	1185.14	1188.49	1190.31	1188.78	1187.81	1191.25	1195.99	1198.11	1198.64	1199.53	1200.46	1200.72	1203.88	1207.2	1210.42	1212.41	1214.26	1218.15	1220.3	1222.87	1224	1223.55	1222.99	1225.01	1227.27	1229.91	1233.09
06-eb97e7204c6191e141cb459c65307b66-RegB	1128.35	1130.88	1131.4	1131.91	1126.25	1151.35	1139.94	1115.81	1162.6	1160.82	1165.98	1168.19	1167.6	1170.5	1172.1	1172.42	1174.46	1177.6	1178.67	1178.03	1178.7	1178.51	1179.77	1182.34	1181.1	1198.72	1191.27	1184.66	1190.53	1194.27	1198.22	1197.95	1197.14	1199.16	1204.92	1206.85	1208.19	1210.55	1213.25	1217.21	1219.24	1223.66	1226.25	1225.07	1223.82	1227.9	1232.79	1235.58	1235.7
06-eb97e7204c6191e141cb459c65307b66-RegC	1160.26	1167.06	1164.08	1161.67	1162.26	1150.03	1157.96	1137.47	1180.45	1174.17	1179.96	1185.84	1187.75	1188.83	1187.29	1186.51	1186.83	1185.07	1186.15	1190.16	1196.18	1197.55	1197.7	1198.94	1198.07	1190.48	1197.14	1209.19	1207.65	1206.78	1204.12	1206.1	1210.43	1212.23	1215.12	1216.27	1218.79	1222.88	1226.9	1229.38	1228.82	1230.28	1233.71	1239.64	1242.68	1239.43	1235.18	1238.7	1244.49
06-a0d7d61fb5cd943b985ec1f2d4c41b60-FixA	858.3	842.61	859.31	889.93	915.99	924.34	923.35	924.18	926.95	929.63	932.93	937.67	941.97	944.03	945.18	947.21	950.11	953.28	955.49	955.84	955.69	956.62	958.48	960.67	962.59	963.82	964.83	966.18	967.56	968.69	970.35	973.2	975.96	977.41	978.88	981.75	984.22	984.52	985.28	989.26	993.8	995.56	995.34	995.02	995.73	998.07	1000.9	1002.98	1004.9
06-a0d7d61fb5cd943b985ec1f2d4c41b60-FixB	877.85	862.48	880.54	912.18	937.58	943.07	940.07	942.32	946.99	948.81	949.8	952.77	955.83	956.87	957.99	961.39	965.1	966.82	967.66	969.08	970.26	970.32	970.68	972.77	975.27	976.5	976.64	976.48	977.41	980.42	984.04	986.65	988.98	992.03	994.85	996.35	997.48	999.46	1002.37	1005.81	1008.92	1010.97	1012.63	1014.77	1017.34	1020.13	1023.37	1027.1	1029.89
06-a0d7d61fb5cd943b985ec1f2d4c41b60-FixC	888.16	875.66	892.74	922.1	946.47	953.73	952.86	955.11	959.1	961.43	963.61	967.55	971.5	973.55	974.96	977.39	980.51	983.58	986.36	988.66	989.84	989.59	989.63	991.49	993.56	994.01	994.01	994.95	995.85	995.76	996.95	1001.38	1005.64	1006.16	1005.4	1006.63	1009.02	1010.89	1012.03	1012.76	1013.69	1015.27	1016.63	1017.04	1017.96	1020.83	1023.91	1025.05	1024.63
06-a0d7d61fb5cd943b985ec1f2d4c41b60-RegA	911.03	911.91	917.07	924.1	930.55	934.59	936.82	938.49	940.99	945.17	949.67	952.95	955.22	957.1	959.14	961.78	964.86	967.97	970.22	971.01	971.51	972.97	975.06	977.19	979.39	981.78	983.81	985	986.04	987.72	989.79	991.8	993.35	994.33	995.62	997.98	1000.33	1001.47	1002.23	1003.7	1005.7	1007.75	1009.79	1011.85	1013.84	1015.67	1017.4	1019.11	1020.85
06-a0d7d61fb5cd943b985ec1f2d4c41b60-RegB	912.84	918.33	924.69	930.63	934.87	936.72	938.01	940.62	944.01	947.17	949.71	951.62	953.94	957.41	960.61	962.17	963.28	965.25	966.96	967.25	967.7	969.89	972.37	973.33	973.08	972.53	972.53	973.67	975.31	976.69	977.81	978.77	979.03	978.21	977.58	978.36	979.45	979.62	980.16	982.49	985.45	987.45	988.51	989.18	990.29	992.49	995.03	996.93	998.27
06-a0d7d61fb5cd943b985ec1f2d4c41b60-RegC	878.66	883.42	891.25	899.79	906.68	910.3	912.07	913.94	916.99	921.5	925.58	927.53	928.96	931.73	935.22	938.46	941.59	944.87	947.66	949.57	952.02	956.24	960.23	961.97	963.01	965.21	967.62	969.1	971.16	975.3	979.78	982.6	984.44	986.46	988.4	989.86	991.67	994.7	998.31	1001.6	1004.34	1006.69	1009.64	1013.76	1016.63	1016.1	1015.68	1019.11	1023
06-5084aa77e3950fa577962c870e76ef77-FixA	855.09	843.55	863.69	895.92	920.7	924.8	920.74	923.19	928.8	931.68	934.6	940.72	945.65	945.1	943.45	945.67	949.76	952.69	954.87	957.32	959.74	961.63	962.97	963.95	964.94	966.18	966.96	966.77	967.05	969.28	972.66	975.8	977.81	978.28	978.6	980.23	982.81	985.49	987.56	988.78	990.79	994.88	998.32	998.37	997.81	1000.07	1003.86	1006.86	1008.58
06-5084aa77e3950fa577962c870e76ef77-FixB	876.41	862.21	879.63	910.36	936.12	943.86	942.07	942.04	944.35	947.11	949.46	951.1	952.89	955.68	958.89	961.77	964.33	966.63	968.32	969.08	969.43	970.08	971.73	974.65	977.48	978.86	979.46	980.25	980.91	981.09	981.73	983.88	987.37	991.61	995.41	997.81	999.42	1001.17	1003.22	1005.49	1007.62	1009.51	1012.5	1017.57	1021.92	1022.74	1022.51	1024.46	1027.87
06-5084aa77e3950fa577962c870e76ef77-FixC	884.96	872.03	889.54	919.83	945.25	953.31	952.62	954.45	959.16	964.28	967.27	966.82	966.92	971.25	976.3	978.12	978.91	981.52	984.91	987.42	989.19	990.65	991.39	991.2	991.75	994.48	997.46	998.47	997.98	997.34	998.31	1001.94	1005.32	1005.66	1005.73	1008.53	1011.04	1010.01	1008.89	1011.68	1015.76	1017.62	1018.3	1019.67	1021	1021.14	1020.6	1020.39	1021.36
06-5084aa77e3950fa577962c870e76ef77-RegA	909.52	912.46	918.1	924.88	931.27	935.93	938.51	939.32	940.62	944.33	949.05	952.88	955.46	956.96	958.19	960.04	963.21	967.75	971.26	971.68	971.14	972.12	973.81	975	976.84	980.51	984.36	986.46	986.96	986.8	988.04	992.15	996.44	997.95	997.63	997.29	997.39	998.21	1000.72	1005.5	1010.54	1013.43	1013.79	1012.17	1010.86	1012.12	1015.92	1021.18	1025.3
06-5084aa77e3950fa577962c870e76ef77-RegB	913.02	918.93	925.8	932.18	936.6	938.32	939.49	942.32	946.26	950.13	953.03	954.57	955.92	958.31	961.26	963.98	965.92	966.89	967.69	969	969.84	969.32	968.73	969.46	970.8	971.68	971.94	971.95	972.98	975.99	979.2	980.53	980.07	978.71	978.16	979.76	982.1	983.47	984.35	985.57	986.57	986.74	987.11	988.84	991.38	993.77	995.4	996	996.35
06-5084aa77e3950fa577962c870e76ef77-RegC	878.33	884.09	892.22	900.66	907.38	910.93	912.36	913.36	915.59	920.04	925.05	928.71	931.05	932.7	934.76	938.14	942.61	947.42	950.98	952.17	952.59	954.25	957.5	961.77	964.48	963.84	963.95	968.83	974.95	978.04	979.64	982.22	985.05	986.87	988.08	989.61	992.73	998.09	1002.98	1004.85	1006.24	1009.92	1012.81	1011.59	1009.84	1011.91	1016.29	1020.13	1022.63
06-b4cc9a8c47750b239b1b52b2d0974984-FixA	856.17	889.19	858.15	801.08	912.48	909.3	923.59	929.58	930.47	934.18	935.7	932.55	931.06	937.26	945.5	948.96	949.71	951.32	954.67	955.75	957.3	958.36	959.03	959.73	960.66	962.07	964.14	966.83	969.03	969.53	968.37	968.17	969.19	973.06	977.06	978.34	979.09	981.94	984.89	985.48	984.73	984.67	987.23	992.85	998.05	998.8	997.64	997.66	999.42
06-b4cc9a8c47750b239b1b52b2d0974984-FixB	880.39	913.68	881.95	823.29	932.31	926.31	938.67	944.07	944.7	947.73	950.47	951.92	953.15	955.38	957.53	957.7	957.92	960.35	964.31	965.77	967.84	970.75	972.38	970.99	969.26	970.3	973.18	976.15	978.2	979.66	980.04	981.89	982.62	981.91	983.03	986.88	991.9	995.94	999.09	1001.46	1004.11	1008.04	1011.28	1012.64	1014.35	1019.32	1025	1027.68	1028.51
06-b4cc9a8c47750b239b1b52b2d0974984-FixC	885.93	917.11	888.24	834.32	946.75	940.64	951.78	957.32	958.26	960.42	963.34	967.92	971.95	973.64	975.69	979.88	984.47	987.26	989.59	987.37	986.97	988.36	990.17	991.1	991.03	990.45	990.07	990.67	992.85	997.21	998.65	996.13	994.03	998.69	1004.34	1005.27	1005.3	1009.46	1013.66	1014.39	1013.39	1014	1015.97	1017.18	1017.95	1017.95	1018.51	1020.33	1021.23
06-b4cc9a8c47750b239b1b52b2d0974984-RegA	911.28	919.62	920.96	919.3	934.03	933.61	937.11	942.91	947.42	947.03	945.34	945.72	948.41	952.56	956.79	959.83	961.08	960.97	962.73	966.71	971.98	974.72	976.16	978.04	979.17	978.34	977.65	979.58	983.23	986.94	988.81	987.92	987.26	989.99	994.21	997.41	1000.14	1003.31	1005.46	1004.3	1002.36	1002.82	1005.53	1010.18	1014.9	1017.21	1017.09	1015.51	1015.05
06-b4cc9a8c47750b239b1b52b2d0974984-RegB	908.1	903.53	916.43	915.73	931.97	933.99	937.17	939.48	945.26	952.09	952.4	954.68	956.75	956.65	956.22	957.71	960.37	963.17	966.43	967.99	969.89	970.75	971.4	972.24	971	970.57	972.93	974.44	974.41	972.65	970.96	971.31	974.13	977.82	980.47	979.6	979.25	980.73	982.61	982.05	982.53	985.09	987.89	989.75	990.61	990.57	990.94	992.98	995.81
06-b4cc9a8c47750b239b1b52b2d0974984-RegC	872.46	873.5	888.38	887.79	903.83	907.01	914.16	920.56	921.93	918	918.05	921.56	926.93	931.66	935.22	937.72	939.25	940.31	943.09	946.92	951.01	953.33	954.36	956.55	958.39	962.42	968.23	970.22	970.35	971.48	973.7	976.68	980.34	983.7	987.72	991.94	995.79	996.12	996.62	1000.15	1001.81	1001.89	1001.66	1004.35	1009.14	1013.5	1015.45	1014.08	1013.59
06-01e7b55eaccd340faab4a688d59ce227-FixA	967.87	967.24	965.63	964.34	964.63	966.82	967.26	963.09	958.81	959.21	962.6	966.11	968.84	970.85	973.93	979.31	983.78	984.21	982.91	982.98	984.75	987.64	990.22	991.32	991.82	992.97	995.07	997.99	1000.89	1003.02	1004.97	1007.49	1010.17	1012.33	1013.45	1013.46	1014.36	1017.81	1021.28	1021.97	1021.62	1022.75	1025.51	1029.22	1032.47	1034.13	1035.2	1037.07	1039.62
06-01e7b55eaccd340faab4a688d59ce227-FixB	948.92	951.33	950.89	949.67	949.71	951.87	952.19	947.44	942.47	942.44	945.18	947.52	950.19	954.54	960.28	966.22	969.02	966.48	963.75	966.01	970.24	972.48	974.11	977.12	979.96	980.76	980.51	980.92	983.11	987.42	991.17	991.87	991.48	992.54	994.3	995.47	996.36	997.66	999.57	1002.02	1004.51	1006.5	1008.04	1009.39	1010.88	1012.87	1015.47	1018.56	1021.29
06-01e7b55eaccd340faab4a688d59ce227-FixC	993.89	992.01	990.4	989.51	989.79	991.12	991.06	987.61	982.91	979.81	979.74	983.21	988.4	993.33	997.63	1001.2	1003.12	1002.9	1002.93	1005.37	1008.35	1009.64	1010.18	1011.42	1013.29	1015.34	1017.18	1018.68	1020.8	1024.24	1027.22	1028.05	1028.45	1030.36	1032.24	1032.4	1032.92	1036.02	1039.65	1041.28	1041.78	1042.79	1044.82	1047.82	1050.78	1052.68	1053.82	1054.88	1056.51
06-01e7b55eaccd340faab4a688d59ce227-RegA	1013.73	1018.3	1023.23	1027.13	1028.59	1026.93	1024.36	1023.33	1024.14	1026.34	1028.65	1030	1031.13	1032.88	1034.68	1035.81	1036.62	1037.5	1037.9	1037.47	1037.91	1040.63	1043.43	1044.03	1044.11	1045.66	1047.45	1047.79	1047.03	1046.22	1047.11	1050.76	1054.32	1054.97	1055.03	1057.29	1060.07	1061.07	1061.09	1061.62	1063.17	1065.71	1067.78	1068.1	1067.94	1068.86	1069.98	1070.17	1070.51
06-01e7b55eaccd340faab4a688d59ce227-RegB	1005.4	1012.24	1014	1013.33	1012.9	1014.42	1015.68	1014.53	1013.1	1013.85	1015.85	1017.65	1019.09	1020.35	1021.52	1022.77	1024.7	1027.37	1028.15	1025.21	1023.25	1026.73	1031.43	1032.36	1031.38	1031.59	1033.44	1036.35	1038.29	1037.79	1037.43	1039.87	1042.83	1043.49	1042.89	1042.85	1043.99	1046.26	1048.18	1048.56	1049.32	1052.39	1055.44	1055.84	1055.22	1055.88	1057.31	1058.36	1058.94
06-01e7b55eaccd340faab4a688d59ce227-RegC	1035.03	1032.9	1038.26	1046.39	1052.55	1053.47	1051.7	1050.49	1049.84	1049.26	1049.83	1052.22	1053.65	1051.72	1049.3	1049.75	1052.55	1056.01	1057.84	1056.53	1054.68	1055.13	1057.11	1058.98	1059.59	1058.46	1057.5	1058.55	1060.19	1060.77	1061.77	1064.63	1066.74	1065.58	1064.15	1065.84	1068.44	1069.13	1069.4	1071.32	1073.7	1074.88	1075.16	1075.38	1076.12	1077.65	1079.26	1080.09	1080.01
06-b880a0b4b49867fe873d99e6161e83d1-FixA	968.96	970.26	969.86	969.15	969.56	971.31	969.81	962.01	955.99	959.17	964.4	964.02	963.94	970.77	979.32	983.02	982.56	980.53	979.38	981.06	985.35	991.01	994.84	994.43	993.14	994.75	998.3	1001.73	1003.82	1004.05	1003.77	1004.66	1007.54	1012.28	1015.63	1014.79	1013.16	1014.78	1018.56	1022.17	1024.32	1024.62	1025.46	1029.16	1033.96	1037.35	1038.73	1038.49	1038.78
06-b880a0b4b49867fe873d99e6161e83d1-FixB	949.3	950.89	948.85	946.14	945.75	949.14	951.55	948.74	944.77	944.48	947.01	950.37	953.77	956.91	960.02	963.21	965.34	965.48	964.91	965.4	968.01	972.82	976.27	975.56	975.58	981.12	987.33	988.41	986.01	983.63	983.89	988.02	992.23	992.89	993.5	997.92	1002.43	1002.81	1002.47	1005.45	1008.47	1007.72	1006.91	1010.26	1014.06	1013.92	1013.17	1016.18	1021.09
06-b880a0b4b49867fe873d99e6161e83d1-FixC	998.69	990.71	987.88	987.99	988.86	988.69	987.23	984.9	983.34	983.91	985.52	987	989.52	994.09	998.63	1000.91	1001.37	1001.1	1000.86	1001.22	1002.47	1004.73	1007.9	1011.58	1014.43	1015.41	1015.79	1017.16	1019.53	1022.45	1025.23	1027.34	1029.29	1031.51	1032.91	1032.48	1031.77	1032.72	1035.55	1039.76	1043.63	1045.48	1045.53	1044.72	1044.81	1047.39	1052.06	1057.69	1062.39
06-b880a0b4b49867fe873d99e6161e83d1-RegA	1014.85	1014.57	1019.82	1026.43	1030.22	1028.63	1025.65	1025.59	1027.15	1028.13	1028.49	1028.89	1030.51	1033.73	1035.18	1032.23	1029.67	1032.28	1036.23	1037.11	1037.68	1041.17	1044.36	1043.79	1042.42	1043.79	1046.41	1047.91	1048.09	1047.7	1049.04	1053.74	1058.17	1058.62	1057.73	1058.78	1059.86	1058.7	1058.09	1061.12	1065.51	1068.17	1069.52	1070.63	1070.88	1069.67	1068.93	1070.59	1072.98
06-b880a0b4b49867fe873d99e6161e83d1-RegB	1004.87	1011.72	1014.17	1014.15	1013.59	1013.97	1014.94	1015.71	1015.64	1014.62	1014.5	1016.83	1019.76	1021.32	1022.69	1025.19	1027.14	1026.91	1026.58	1028.3	1030.37	1030.8	1030.85	1032	1032.75	1031.64	1031.01	1033.2	1036.23	1037.63	1038.32	1039.79	1041.75	1043.51	1044.79	1045.57	1046.5	1048.18	1049.84	1050.69	1051.44	1052.83	1053.85	1053.47	1053.1	1054.41	1056.85	1059.23	1060.49
06-b880a0b4b49867fe873d99e6161e83d1-RegC	1029.69	1033.58	1039.87	1046.44	1051.17	1052.59	1051.92	1050.77	1049.64	1048.86	1049.04	1050.53	1052.26	1053.21	1053.97	1055.25	1056.4	1056.65	1056.12	1055.38	1055.73	1057.87	1058.91	1056.39	1053.91	1055.25	1057.73	1058.08	1058.37	1061.15	1064.44	1065.71	1065.83	1066.18	1066.22	1065.43	1065.87	1069.26	1072.51	1072.43	1071.94	1074.52	1077.95	1079.15	1078.81	1078.35	1077.43	1075.59	1074.34
06-ba3c26541a39ffdf18a5cb6bc1c02a76-FixA	965.67	965	967.01	969.01	968.31	964.37	965.42	977.4	960.08	960.36	955.61	956.35	965.28	968.02	967.97	970.5	978.07	979.67	982.12	986.16	985.89	983.13	982.52	987.61	994.23	997.25	997.39	996.83	997.68	1001.03	1005.06	1007.66	1007.79	1005.99	1006.33	1012.25	1017.78	1017.81	1015.36	1016.16	1020.66	1025.83	1028.53	1027.72	1025.96	1027.52	1031.36	1036.35	1039.8
06-ba3c26541a39ffdf18a5cb6bc1c02a76-FixB	951.17	948.21	951.72	954.28	953.25	946.32	945.82	955.62	938.49	944.22	940.77	941.69	949.94	956.81	957.47	958.28	966.87	971.21	971.62	974.2	972.66	971.73	972.78	976.61	978.36	976.64	976.05	979.96	985.63	988.21	988.7	988.69	989.34	993.94	995.5	994.15	992.67	995.22	997.55	996.32	998.62	1005.5	1007.75	1008.77	1008.85	1012.71	1016.26	1018.28	1018.45
06-ba3c26541a39ffdf18a5cb6bc1c02a76-FixC	987.16	995.99	999.4	996.73	992.13	987.52	989.21	995.18	974.33	981.24	980.44	981.09	986.69	990.5	990.14	992.01	1002.77	1004.79	1001.73	1003.86	1004.55	1006.72	1008.72	1009.55	1010.14	1012.4	1016.27	1019.5	1021.17	1020.01	1019.43	1021.99	1024.84	1027.72	1028.58	1033.27	1037.59	1037.98	1035.7	1034.35	1038.09	1043.62	1044.81	1048.61	1051.24	1052.74	1052.63	1054.34	1056.11
06-ba3c26541a39ffdf18a5cb6bc1c02a76-RegA	1013.42	1009.13	1019.95	1016.64	1018.59	1021.84	1027.68	1028.78	1026.71	1026.83	1027.45	1029	1029.57	1027.89	1027.94	1033.06	1038.11	1037.92	1036.87	1039.72	1038.7	1032.5	1038.51	1041.17	1045.18	1044.95	1043.24	1044.1	1047.38	1051.29	1051.75	1046.1	1049.81	1052.61	1057.64	1058.24	1057.97	1061.73	1065.92	1065.97	1063.62	1062.02	1062.19	1064.37	1068.18	1072.06	1071.69	1070.14	1067.41
06-ba3c26541a39ffdf18a5cb6bc1c02a76-RegB	1006.05	993.15	1010.75	1007.4	1009.16	1008.85	1007.23	1007.91	1011.61	1014.69	1015.58	1016.66	1017.48	1016.66	1016.11	1014.35	1015.69	1018.43	1021.09	1025.43	1025.14	1020.24	1026.49	1026.12	1028.08	1031.36	1032.52	1029.79	1028.8	1031.9	1033.94	1032.42	1038.86	1036.79	1036.8	1041.25	1044.03	1045	1047	1046.53	1049.88	1050.28	1051.04	1046.24	1052.4	1055.27	1052.66	1050.76	1045.36
06-ba3c26541a39ffdf18a5cb6bc1c02a76-RegC	1033.49	1027.7	1033.02	1052.84	1052.35	1046.81	1047.75	1048.31	1050.2	1052.26	1052.21	1051.44	1051.4	1052.28	1053.83	1052	1051.15	1050.56	1051.02	1054.81	1054.75	1049.8	1056.42	1057.41	1059.62	1060.83	1060.73	1060.74	1061.83	1061.5	1058.64	1055.9	1064.1	1064.31	1065.39	1068.72	1069.61	1069.44	1069.5	1066.41	1069.55	1070.84	1072.17	1066.15	1071.09	1075.05	1075.8	1078.55	1076.51
06-24ef36defce471dfc7521f94d97adfb7-FixA	688.73	689	690.56	693.19	696.72	700.73	704.02	705.76	707.65	711.36	715.81	719.47	722	723.69	726.01	729.84	732.02	730.11	729.1	733.82	739.88	742.04	742.02	742.99	746.08	751.11	754.57	753.77	753.86	759.91	767.05	769.6	770.65	774.34	778.28	779.37	779.69	781.97	785.31	788.34	792.59	799.29	804.24	803.47	801.67	804.46	809.75	814.03	818.11
06-24ef36defce471dfc7521f94d97adfb7-FixB	652.57	654.92	657.53	660.77	664.99	670.1	674.13	675.72	677.82	683.15	688.92	691.92	693.21	694.73	697.54	701.78	704.53	703.51	702.58	705.69	710.06	712.19	713.01	714.58	718.67	725.78	731.08	730.58	730.47	737.23	746	750.61	753.1	757.01	762.12	767.15	770.95	773.02	775.85	781.9	789.42	795.63	798.63	797.79	797.28	801.19	806.44	809.23	812.19
06-24ef36defce471dfc7521f94d97adfb7-FixC	786.16	787.61	788.42	789.71	792.6	nan	nan	nan	800.93	802.79	805.13	805.9	807.32	811.45	nan	814.66	812.25	810.7	811.25	814.12	817.3	818.69	818.57	817.97	818.46	821.04	823.61	824.18	824.94	828.13	831.09	830.91	829.95	831.06	832.75	832.81	831.3	829.26	829.26	833.29	838.32	840.67	840.21	838.09	836.71	838.1	840.9	843.2	845.54
06-24ef36defce471dfc7521f94d97adfb7-RegA	633.75	638.9	640.6	640.88	641.78	644.46	646.65	646.67	648.85	656.64	663.6	663.35	660.71	661.6	664.68	667.35	669.8	672.72	675.8	678.63	681.73	685.46	688.44	689.51	690.58	693.65	697.63	700.98	704.04	707.56	711.74	716.49	720.9	724.37	728.51	734.84	741.44	745.96	748.51	750.1	752.71	757.7	762.4	764.07	765.28	769.12	773.86	776.99	779.2
06-24ef36defce471dfc7521f94d97adfb7-RegB	634.68	635.46	637.26	639.74	642.57	645.32	647.14	647.96	651.19	659.18	666.04	666.13	663.62	664.05	668.05	674.65	681.54	686.59	689.84	692.04	694.39	697.71	700.64	701.97	703.81	708.25	713.14	716.2	719.58	725.49	730.94	732.78	733.42	736.2	741.56	748.69	755.03	758.11	758.25	756.85	756.62	759.72	764.15	767.33	769.9	773.1	776.53	779.63	783.11
06-24ef36defce471dfc7521f94d97adfb7-RegC	640.27	647.42	648.46	646.44	644.39	nan	nan	nan	651.87	658.22	663.34	663.7	662.03	661.96	nan	667.64	671.15	673.2	675.08	678.29	682.36	686.07	687.02	683.93	681.56	684.65	690.54	695.4	699.15	702.73	706.78	711.51	715.56	717.82	720.5	725.78	731.43	734.74	736.52	738.28	740.01	741.5	743.73	747.44	750.59	751.17	751.37	753.79	757.17
06-53dd48af2af790afc27836a0a72c6f66-FixA	690.66	696.14	696.07	694.63	696.01	702.51	708.76	709.67	709.21	712.14	716.84	720.51	722.45	722.91	723.87	726.78	729.12	728.67	729.23	734.38	740.03	741.64	741.55	743.26	747.09	752.12	755.88	756.48	756.56	759.14	763.28	767.19	770.24	772.33	774.42	777.31	779.83	780.9	782.31	786.19	792.25	799.2	804.2	804.98	804.19	805.36	809.51	816.2	821.71
06-53dd48af2af790afc27836a0a72c6f66-FixB	656.01	660.81	660.4	659.51	662.83	672.55	680.72	680.16	677.67	680.9	686.26	688.85	690.41	693.63	697.94	701.82	703.54	702.29	701.58	704.74	709.61	713.23	715.44	717.15	720.46	726.53	730.88	729.88	730.35	739.01	748.95	752.17	752.67	756.33	762.32	768.1	772.19	774.17	777.19	784.29	792.93	799.26	800.77	796.92	794.73	800.72	808.54	810.52	811.08
06-53dd48af2af790afc27836a0a72c6f66-FixC	nan	788	787.7	789.08	793.7	nan	nan	nan	801.05	806	812.44	813.06	810.8	810.25	811.64	813.79	814.12	811.09	809	811.91	816.16	817.44	817.48	819.06	822.4	826.48	827.73	823.93	821.94	828.1	835.42	835.73	832.53	831.55	833.85	838.27	839.57	833.91	829.28	833.99	842.12	845.25	842.75	836.93	833.37	836.65	841.97	843.62	844.75
06-53dd48af2af790afc27836a0a72c6f66-RegA	632.88	637.78	642.35	645.49	646.12	643.99	642.47	644.89	650.95	658.62	662.8	659.83	655.39	655.87	660.35	666.12	670.76	672.85	674.8	679.12	684.3	688.18	690.3	690.99	691.97	694.76	698.31	701.37	704.78	709.63	715.53	721.45	725.21	725.53	726.49	732.27	740.37	746.95	750.79	752.08	753.95	759	763.17	762.31	761.12	765.15	771.75	776.7	779.95
06-53dd48af2af790afc27836a0a72c6f66-RegB	636.04	635.13	636.19	638.84	642.74	647.13	649.75	649.38	650.69	657.6	664.66	666.16	665.2	666.31	670.3	676.5	682.22	685.26	687.93	692.83	698.49	702.64	703.98	702.45	702.1	706.61	712.92	717.2	720.51	724.69	729.18	732.93	735.76	738	741.25	746.78	752.69	756.7	759.07	760.66	761.88	763.09	764.84	767.6	771.08	774.73	777.88	780.14	782.51
06-53dd48af2af790afc27836a0a72c6f66-RegC	nan	645.08	647.05	646.05	644.95	nan	nan	nan	652.48	659.12	664.52	664.41	661.97	661.46	663.73	668.27	672.8	675.35	677.2	680.02	683.41	686.23	686.7	684.07	682.85	687.18	693.24	696.5	698.9	703.26	708.23	711.7	713.12	713.12	715.45	723.09	731.55	735.61	736.38	736.62	738.3	742.37	746.27	747.43	747.91	750.26	752.5	752.36	752.54
06-a695c46ddbff6aec9dabdaf16e0c204f-FixA	688.27	686.39	688.78	693.37	694.25	706.9	701.23	702.46	704.9	721.4	716.13	712.67	712.03	717.63	722.06	723.06	730.12	732.48	732.93	746.25	738.37	738.48	742.45	745.57	744.44	757.54	750.32	750.52	750.35	776.49	769.08	766.49	766.23	772.06	777.61	785.21	786.24	786.75	785.84	802.13	797.6	789.74	802.96	802.95	805.54	813.18	815.33	815.94	817.93
06-a695c46ddbff6aec9dabdaf16e0c204f-FixB	653.79	653.88	658.91	663.28	662.48	676.56	671.58	677.78	677.98	693.34	686.84	688.31	692.48	696.26	697.61	691.31	699.78	698.56	704.57	716.21	710.34	710.42	713.2	710.42	716.39	729.15	722.26	726.52	733.74	751.03	743.77	746.91	750.04	758.76	759.11	764.57	772.96	780.38	781.11	798.15	793.42	782.63	797.25	797.89	801.39	806.3	803.18	812.18	817.59
06-a695c46ddbff6aec9dabdaf16e0c204f-FixC	788.74	nan	nan	791.8	786.38	nan	791.91	797.02	795.64	nan	799.89	801.18	804.66	805.22	804.37	802.82	816.21	815.69	818.15	nan	819.32	819.03	821.5	817.57	818.84	829.8	820.46	818.19	818.73	833.79	826.71	826.38	825.48	830.48	826.76	827.36	828.32	831.98	827.69	835.4	829.18	821.01	838.63	838.12	839.39	845.09	842.49	845.76	844.7
06-a695c46ddbff6aec9dabdaf16e0c204f-RegA	633.42	629.29	628.92	631.4	635.8	641.15	646.39	649.85	647.53	637.98	661.71	676.62	660.63	659.38	663.52	666.78	671.39	674.24	677.04	677.72	681.14	685.23	684.12	686.32	688.26	694.1	698.27	703.55	708.78	712.12	719.53	726.39	726.04	730.08	732.8	744.01	741.01	741.61	746.92	748	747.51	741.43	755.87	762.88	770.7	770.69	769.1	770.8	775.12
06-a695c46ddbff6aec9dabdaf16e0c204f-RegB	637.12	636.47	632.82	633.01	639.34	637.39	642.98	647.71	652.68	647.32	667.05	680.79	664.81	662.17	667.08	676.86	679.56	682.96	686.07	683.19	692.91	700.75	699.27	703.04	705.13	712.46	714.71	720.79	720.17	720.97	726.9	739.64	739.99	741.18	743.63	747.82	748.9	745.46	756.25	751.98	755.1	754.89	766.5	767.71	768.82	774	771.66	777.81	786.69
06-a695c46ddbff6aec9dabdaf16e0c204f-RegC	640.76	nan	nan	649.23	641.1	nan	650.36	651.35	650.21	nan	666.29	681.36	666.03	665.51	663.22	666.76	670.42	673.68	675.36	nan	676.58	681.74	679.48	680.32	679.04	693.45	693.36	697.12	695.82	697.57	704.45	714.55	712.89	716.85	722.9	726.87	728.45	727.16	740.34	736.65	737	735.13	744.02	743.49	744.23	750.53	749.52	755.96	759.52
06-95a424b417e625b3c49616005e52aa1c-FixA	1056.7	1057.67	1059.24	1061.43	1064.25	1067.62	1071.03	1073.86	1075.39	1075.5	1076.6	1080.61	1084.68	1085.86	1086.29	1088.52	1091.4	1093.28	1094.51	1095.84	1097.17	1098.38	1100.11	1102.9	1106.03	1108.52	1109.75	1109.48	1108.78	1108.9	1110.22	1112.58	1114.66	1115.37	1116.18	1118.61	1121.12	1121.99	1122.67	1124.88	1127.43	1128.72	1129.17	1129.8	1131.51	1134.66	1137.48	1138.24	1138.57
06-95a424b417e625b3c49616005e52aa1c-FixB	1047.13	1049.59	1051.46	1053.32	1055.74	1058.83	1060.98	1060.83	1059.94	1060.29	1062.58	1066.67	1070.42	1072.12	1074.08	1078.57	1083.13	1084.97	1085.24	1085.87	1087.64	1090.54	1092.56	1092.08	1091.59	1093.75	1097.06	1099.33	1100.44	1100.94	1101.93	1104.23	1106.68	1108.01	1108.77	1109.89	1111.51	1113.52	1115.57	1117.32	1118.79	1120.21	1122.11	1124.89	1127.94	1130.47	1132.34	1133.71	1135.42
06-95a424b417e625b3c49616005e52aa1c-FixC	1065.01	1066.47	1067.28	1068.51	1071.25	1075.97	1080.74	1083.68	1085.76	1088.25	1090.81	1092.79	1093.94	1094.3	1094.89	1096.62	1099.15	1101.83	1104.15	1105.63	1105.88	1104.97	1105.03	1107.82	1111.13	1112.45	1112.46	1112.45	1112.4	1112.25	1113.08	1115.77	1118.59	1119.75	1120.36	1121.92	1123.79	1124.98	1125.64	1126.24	1127.25	1128.96	1131.04	1133.11	1135.39	1138.09	1140.54	1141.98	1142.66
06-95a424b417e625b3c49616005e52aa1c-RegA	1086.54	1087.12	1089.12	1091.56	1093.48	1094.33	1095.2	1097.09	1098.88	1099.3	1098.58	1097.67	1098.84	1103.62	1109.07	1112.15	1114.39	1117.67	1120.22	1120.26	1119.97	1121.75	1124.22	1125.5	1126	1126.77	1128.88	1132.73	1135.81	1135.83	1135.09	1136.42	1139.18	1141.98	1144.42	1146.38	1147.51	1147.78	1148.89	1152.19	1155.48	1156.28	1155.86	1156.26	1157.98	1160.76	1162.89	1163.01	1163.39
06-95a424b417e625b3c49616005e52aa1c-RegB	1062.09	1063.11	1064.17	1065.38	1066.82	1068.52	1070.17	1071.55	1073.19	1075.32	1076.08	1074.3	1073.88	1078.43	1084.87	1089.35	1092.24	1094.84	1097.87	1101.5	1104.38	1105.35	1105.86	1107.54	1109.86	1111.97	1114.29	1117.38	1120.87	1123.96	1125.14	1123.59	1122.39	1124.61	1128.15	1130.19	1131.31	1132.81	1134.94	1137.46	1139.54	1140.46	1140.97	1141.96	1142.9	1143.17	1143.71	1145.5	1147.52
06-95a424b417e625b3c49616005e52aa1c-RegC	1094.28	1094.33	1095.02	1096.55	1099.13	1102.55	1104.94	1104.83	1104.24	1105.26	1106.6	1106.79	1107.31	1109.81	1113.47	1116.96	1119.62	1121.13	1121.8	1122.15	1122.56	1123.52	1125.75	1129.56	1132.91	1134.07	1135.42	1139.24	1142.45	1141.89	1140.78	1142.92	1146.57	1149.09	1150.66	1152.13	1153.97	1156.39	1159.25	1162.14	1164.05	1164.31	1164.82	1167.49	1170.79	1172.68	1173.25	1173.33	1174.06
06-e7297e82c055894c8094f0dc2d616655-FixA	1056.43	1058.82	1061.91	1064.92	1067.09	1068.05	1069.16	1071.77	1075.44	1079.16	1081.42	1081.34	1081	1082.65	1085.95	1089.76	1092.4	1092.87	1093.68	1097.15	1100.73	1101.58	1101.05	1101.27	1102.87	1105.75	1108.44	1109.55	1109.54	1109.49	1110.79	1114.13	1116.74	1116.04	1114.79	1116.28	1119.38	1122.09	1124.45	1126.93	1129.13	1130.59	1131.74	1133.08	1134.39	1135.4	1136.96	1139.87	1143.27
06-e7297e82c055894c8094f0dc2d616655-FixB	1049.13	1052.5	1055.28	1057.34	1058.54	1058.91	1059.2	1059.99	1060.52	1060.37	1062.14	1067.82	1073.51	1075.28	1075.49	1077.3	1080.26	1083.19	1085.76	1087.89	1089.68	1091.28	1092.9	1094.73	1096.8	1098.99	1100.72	1101.47	1101.51	1101.35	1101.84	1103.64	1106.19	1108.76	1111.31	1113.81	1115.22	1114.78	1114.2	1115.39	1117.91	1120.67	1122.93	1124.29	1125.74	1128.29	1131.15	1133.17	1134.4
06-e7297e82c055894c8094f0dc2d616655-FixC	1063.48	1063.39	1066.88	1071.56	1075	1075.81	1076.78	1080.63	1085.42	1088.76	1091.26	1093.8	1095.26	1094.67	1093.9	1094.96	1097.35	1099.98	1102.06	1103.13	1103.71	1104.46	1105.62	1107.17	1108.63	1109.59	1110.49	1111.85	1113.31	1114.44	1115.37	1116.35	1117.44	1118.59	1119.59	1120.34	1121.29	1122.9	1124.77	1126.49	1128.53	1131.36	1134.01	1135.44	1136.28	1137.5	1139.53	1142.38	1144.93
06-e7297e82c055894c8094f0dc2d616655-RegA	1084.92	1088.05	1089.41	1090.15	1091.45	1093.92	1096.11	1096.68	1096.92	1098.32	1100.34	1102.18	1104.14	1106.68	1109.72	1112.83	1114.73	1114.71	1115.36	1118.95	1122.36	1122.35	1121.43	1122.76	1125.63	1128.59	1131.67	1134.92	1136.75	1135.96	1135.33	1137.78	1142.05	1145.94	1148.5	1149.45	1150.04	1151.5	1152.97	1153.51	1154.35	1156.67	1158.5	1157.97	1158.01	1161.74	1166.59	1168.94	1168.5
06-e7297e82c055894c8094f0dc2d616655-RegB	1061.65	1062.98	1064.21	1065.47	1066.92	1068.46	1069.15	1068.54	1069.26	1073.38	1077.52	1078.39	1078.85	1082.14	1086.47	1089.41	1091.74	1094.71	1098	1101.04	1103.73	1106.02	1107.44	1107.77	1108.23	1110.01	1112.15	1113.8	1117.15	1123.68	1127.92	1125	1121.33	1124	1128.51	1129.06	1128.61	1131.39	1135.7	1138.68	1140.09	1140.61	1141.69	1144.25	1145.51	1143.01	1140.88	1143.58	1147.88
06-e7297e82c055894c8094f0dc2d616655-RegC	1092.62	1097.28	1099.26	1100.15	1101.55	1104.25	1105.82	1104.29	1102.92	1104.69	1105.99	1103.53	1102.46	1107.81	1114.78	1117.77	1118.59	1120.21	1122.14	1123.26	1123.72	1124.26	1126.57	1131.63	1136.14	1136.91	1136.41	1137.66	1139.48	1140.26	1141.59	1145.19	1149.41	1152.15	1153.53	1154.33	1155.39	1157.33	1159.69	1161.88	1164.26	1167.01	1168.48	1167.37	1166.87	1170.15	1174.07	1174.84	1174.66
06-e4397716ebc10028163f1e642a130ebd-FixA	1050.37	1055.71	1059.75	1063.24	1063.96	1065.33	1066.51	1067.07	1067.56	1069.44	1077.78	1079.54	1081.82	1084.69	1086.66	1086.62	1086.8	1090.15	1093.8	1094.11	1094.3	1097.03	1100.94	1102.73	1103.1	1102.53	1101	1102.58	1105.68	1107.71	1107.5	1107.49	1108.8	1114.49	1120.64	1121.21	1119.8	1120.72	1121.87	1121.68	1121.13	1122.89	1125.5	1130.11	1133.71	1136.14	1138.36	1141.29	1144.46
06-e4397716ebc10028163f1e642a130ebd-FixB	1045.5	1046.93	1049.49	1052.77	1054.6	1062.61	1055.09	1057.21	1058.11	1058.43	1066.06	1065.21	1064.98	1070.44	1075.59	1075.8	1074.6	1076.15	1079.63	1082.58	1084.68	1085.57	1087.63	1091.69	1095.81	1096.86	1095.02	1095.19	1096.96	1099.11	1100.43	1102.43	1103.53	1105.53	1108.12	1108.8	1110.17	1113.29	1116.23	1118.09	1118.7	1119.81	1120.36	1123.22	1125.92	1126.93	1128.31	1132.32	1136.97
06-e4397716ebc10028163f1e642a130ebd-FixC	1056.75	1062.98	1066.31	1068.04	1067.7	1055.94	1077.06	1082.33	1085.06	1088.84	1090.64	1090.2	1091.99	1096.3	1098.98	1101.19	1100.76	1099.94	1100.03	1101.37	1104.31	1108.07	1110.75	1110.02	1109.14	1110.46	1110.94	1111	1111.28	1111.61	1111.46	1112.68	1114.27	1116.67	1119.75	1121.14	1122.12	1123.43	1124.69	1126.27	1127.22	1126.78	1125.85	1128.75	1131.93	1133.2	1134.23	1134.64	1136.3
06-e4397716ebc10028163f1e642a130ebd-RegA	1086.24	1086.43	1087.28	1087.99	1088.97	1089.55	1090.69	1092.14	1094.3	1095.48	1097.18	1099.25	1099.43	1103.8	1107.01	1112.52	1113.17	1114.73	1116.32	1117.49	1119.47	1120.7	1122.15	1122.54	1122.47	1126.54	1129.15	1130.14	1128.24	1132.01	1136.38	1135.9	1136.67	1137.78	1140.88	1141.87	1144.05	1146.52	1148.74	1149.69	1150.37	1152.06	1155.45	1158.57	1160.12	1156.6	1152.62	1154.95	1159.8
06-e4397716ebc10028163f1e642a130ebd-RegB	1057.05	1058.89	1061.1	1062.02	1062.82	1064.16	1066.74	1070.54	1073.08	1070.53	1069.31	1073.99	1078.03	1081.46	1081.93	1089.2	1091.76	1093.99	1095.45	1096.56	1098.83	1101.31	1105.14	1100.94	1103.78	1110.01	1115.67	1121.37	1120.7	1117.22	1117.97	1106.78	1120.35	1124.13	1125.06	1127.11	1131.02	1131.65	1130.75	1130.74	1132.77	1136.75	1141.16	1141.84	1140.2	1142.88	1144.73	1147.6	1145.62
06-e4397716ebc10028163f1e642a130ebd-RegC	1094.35	1092.94	1093.9	1093.97	1092.81	1090.41	1090.46	1095.83	1101.8	1101.83	1102	1106.94	1110.48	1112.79	1112.34	1116.48	1116.73	1117.32	1118.45	1120.72	1123.62	1123.82	1120.96	1129.64	1124.61	1130	1136.49	1139.04	1135.5	1136.8	1138.07	1145.8	1145.97	1148.75	1154.15	1155.84	1156.94	1156.9	1156.43	1156.38	1156.84	1158.76	1162.04	1163.93	1166.84	1166.99	1167.92	1171.63	1177.17
06-b8c89064d7af988e8b7aa1d3fabda912-FixA	665.46	649.12	642.29	642.07	645.58	650.07	653.39	654.27	654.48	656.1	659.26	663.38	666.96	668.81	670.07	672.09	674.65	677.19	679.56	681.63	683.02	683.56	684.26	686.05	688.29	690	690.89	691.08	692.04	694.87	697.7	698.54	698.89	700.74	703.87	707.48	710.96	713.8	715.59	716.37	717.98	722.1	727.07	730.86	733.96	737.38	740.87	744.06	747.64
06-b8c89064d7af988e8b7aa1d3fabda912-FixB	664.54	649.65	644.32	645.12	648.62	651.96	654.58	656.7	659.32	663.09	666.29	667.42	668.43	671.39	675.24	678.36	680.31	681.2	682.28	684.77	688.69	693.41	696.94	697.77	698.19	700.64	703.55	704.82	704.6	703.85	704.39	707.52	711.03	712.49	712.86	713.87	716.55	721.19	725.86	728.67	731.02	734.72	738.87	742.26	745.95	751.08	756.06	759.12	761.58
06-b8c89064d7af988e8b7aa1d3fabda912-FixC	660.57	642.34	637.78	640.87	645.6	647.51	648.51	651.15	653.98	655.34	656.78	659.97	663.68	666.38	668.46	670.64	672.89	674.92	676.41	677.23	678.38	680.67	682.68	683.1	683.73	686.37	689.2	690.28	691.39	694.47	697.78	699.19	699.78	701.24	703.95	707.76	711.63	714.6	716.95	719.25	721.59	724.15	728.1	734.24	740.25	743.69	746.07	749.57	753.85
06-b8c89064d7af988e8b7aa1d3fabda912-RegA	664.26	668.11	671.27	673.74	675.55	676.84	678.33	680.67	683.53	686.29	688.06	688.39	689.13	691.91	694.9	696.14	697.01	699.14	701.32	702.21	702.95	704.85	707	708.27	709.25	710.8	712.74	714.64	716.04	716.76	717.73	719.89	722.72	725.42	727.72	729.5	730.69	731.52	733.4	737.42	741.44	743.2	744.29	746.74	749.5	751.07	752.24	754.1	755.96
06-b8c89064d7af988e8b7aa1d3fabda912-RegB	657.36	663.12	667.68	670.97	672.92	673.66	674.1	675.19	677.22	680.21	683.79	687.34	689.57	689.66	689.17	689.85	691.41	693.31	696.11	700.19	703.93	705.68	705.89	705.68	706.44	709.02	711.47	711.88	711.89	713.48	715.74	717.39	719.02	721.53	724.82	728.42	731.69	734.01	735.31	735.87	736.59	738.32	740.51	742.37	744.05	745.82	747.53	749.03	750.76
06-b8c89064d7af988e8b7aa1d3fabda912-RegC	645.73	653.58	659.42	664	668.05	671.84	673.84	673.04	672.48	675.06	678.88	681.35	682.3	682.41	683.31	686.15	689.1	690.31	691.28	693.71	696.48	698.11	698.96	699.79	700.98	702.78	705.35	708.64	711.67	713.5	714.58	715.7	717.5	720.4	724.04	727.68	729.9	729.91	730.65	734.89	739.35	740.42	741.09	745.03	750.04	752.9	753.6	753.21	753.25
06-550f3208318ac985ff6ca4a430354041-FixA	665.06	646.59	642.17	645.18	649	649.01	648.8	652.46	657.67	661.21	663.03	664.04	665.67	668.96	672.56	674.9	676.23	677.32	679.21	682.47	685.27	685.83	685.35	685.58	687.14	689.88	691.62	690.67	690.11	693.08	697.07	699.03	700.46	703.44	706.97	709.49	710.91	711.77	713.55	717.37	721.49	724.09	726.98	731.98	736.28	737.08	738.18	743.77	750.39
06-550f3208318ac985ff6ca4a430354041-FixB	667.18	650.46	645.05	646.55	650.55	653.51	655.32	656.78	658.75	661.71	664.57	666.33	668.02	670.74	673.86	676.65	679.94	684.36	687.91	688.77	689.07	691.21	694.41	697.27	699.55	701.3	702.42	702.97	703.64	705.06	706.66	707.7	708.19	708.61	710.66	715.47	719.81	720.72	722.09	727.94	733.77	734.67	735.22	740.91	748.6	753.72	757.06	760.57	764.03
06-550f3208318ac985ff6ca4a430354041-FixC	664.77	648.98	642.33	641.54	643.34	645.06	646.54	648.41	651.81	657.31	662.49	664.95	665.43	665.54	667.16	671.24	674.42	673.88	674.04	679.14	684.38	684.48	682.56	682.89	684.86	686.76	687.62	687.32	688.48	693.27	698.55	700.85	701.94	704.36	707.41	709.84	711.79	713.69	715.2	716.26	719.12	725.63	732.53	736.19	738.41	741.82	745.63	748.66	753
06-550f3208318ac985ff6ca4a430354041-RegA	663.62	668.55	670.24	670.8	672.35	676.06	679.4	680.01	680.07	682.16	685.48	688.53	690.38	690.75	691.62	694.71	698.16	699.82	700.4	701.27	703.62	707.78	710.79	710.12	709.07	711.3	715.18	717.92	718.42	716.73	716.26	719.93	724.41	725.74	725.07	724.89	727.07	732.44	737.8	739.88	740.26	741.32	742.24	742	742.85	746.92	751.02	751.71	751.54
06-550f3208318ac985ff6ca4a430354041-RegB	656.68	664.34	668.66	670.56	670.97	670.9	671.75	674.43	677.6	679.77	681.31	682.97	685.15	687.99	691	693.55	695.28	696.12	696.89	698.43	700.65	703.2	705.82	708.18	709.7	710.06	710.35	711.73	713.75	715.63	717.04	717.98	719.37	721.92	724.4	725.56	726.71	729.38	732.75	735.64	738.13	740.49	742.12	742.51	742.77	744.13	746.13	748.06	750.43
06-550f3208318ac985ff6ca4a430354041-RegC	643.03	648.79	658.09	667.48	673.52	674.14	672.99	674.08	677.16	680.7	682.48	681.2	680.29	683.07	687.24	689.86	691.28	692.46	693.32	693.72	694.53	696.63	699.79	703.28	705.59	705.68	705.6	707.54	710.72	713.66	715.59	716.33	717.58	720.79	723.9	724.79	725.65	728.99	733.05	735.54	737.18	739.33	742.15	745.4	748.64	751.4	753.41	754.55	755.25
06-6a2f94c163a8cfd48a48a65fbe585adf-FixA	665.5	707.24	642.02	646.19	645.83	648.28	652.1	654.52	656.06	657.86	659.8	661.64	663.39	665.18	667.28	669.87	672.94	676.25	676.23	675.09	675.12	678.22	682.25	684.42	684.85	684.59	686.17	691.16	694.96	695.49	695	698.5	703.05	704.55	704.19	704.39	705.82	708.42	711.18	712.91	718.76	723.62	727.34	730.16	734.33	741.71	746.78	747.65	747.11
06-6a2f94c163a8cfd48a48a65fbe585adf-FixB	665.26	704.76	640	645.63	646.05	647.67	651.14	655.48	658.81	659.83	661.51	666.39	671.47	673.52	674.34	676.2	678.46	680.6	680.74	682.12	682.68	693.38	691.56	692.27	693.98	694.21	694.56	697.17	701.12	705.66	708.74	709.74	710.94	714.24	717.96	719.22	719.3	720.76	721.79	720.38	724.69	732.57	740.36	743.8	744.9	747.94	750.99	755.79	761.38
06-6a2f94c163a8cfd48a48a65fbe585adf-FixC	656.79	698.36	633.7	638.96	639.99	643.92	648.97	652.03	653.36	653.92	654.68	656.43	659.66	664.23	667.92	669.07	670.79	676.39	679.15	677.61	675.62	671.72	676.51	681.57	684.8	686.06	688.17	693.21	696.76	695.49	693.49	696.36	701.29	704.01	705.79	706.67	707.96	710.18	713.45	717.36	724.68	728.13	729.83	732.56	736.88	743.35	748.58	753.46	756
06-6a2f94c163a8cfd48a48a65fbe585adf-RegA	658.32	652.04	679.17	676.97	678.91	679.22	679.66	682	684.38	684.81	685.04	686.93	689.62	691.78	693.2	694.19	695.14	696.63	699.18	702.7	704.92	704.14	703.24	706.93	711.26	711.73	710.21	709.83	712.23	717.45	721.21	719.67	718.93	721.47	726.38	731.35	734.55	734.92	734.24	734.72	736.89	740.64	745.2	749.56	750.6	749.62	748.99	751.1	754.09
06-6a2f94c163a8cfd48a48a65fbe585adf-RegB	654.26	644.54	668.82	665.68	669.29	673.45	677.74	679.54	679.95	680.39	680.88	681.27	682.43	685.1	688.19	690.58	692.84	695.7	697.74	697.71	697.36	698.29	699.67	701.73	703.66	704.94	706.43	708.83	711.04	712.02	713.17	715.45	719.58	721.67	723.04	725.41	728.15	730.32	732.61	734.23	736.1	737.07	738.47	741.4	742.63	743.46	743.68	751.07	751.33
06-6a2f94c163a8cfd48a48a65fbe585adf-RegC	643.74	633.81	651.85	668.55	662.35	662.43	666.86	671.84	674.61	673.76	673.47	677.53	682.77	685.18	685.38	685.2	686.11	688.97	692.46	694.88	696.62	698.87	699.83	700.52	701.98	705.06	707.58	707.32	706.1	706.17	708.43	711.84	716.35	717.81	718.59	721.61	726.07	730.31	732.89	734.5	736.73	741.87	746.44	747.32	745.28	746.63	750.91	743.34	748.82
06-c08f4cd4bdc8a2bcdfeb3a93c5f597d7-FixA	nan	nan	nan	nan	nan	nan	nan	nan	nan	nan	nan	nan	nan	nan	nan	nan	nan	nan	nan	nan	nan	nan	nan	nan	nan	nan	nan	nan	nan	nan	nan	nan	nan	nan	nan	nan	nan	nan	nan	nan	nan	nan	nan	nan	nan	nan	nan	nan	nan
06-c08f4cd4bdc8a2bcdfeb3a93c5f597d7-FixB	nan	nan	nan	nan	nan	nan	nan	nan	nan	nan	nan	nan	nan	nan	nan	nan	nan	nan	nan	nan	nan	nan	nan	nan	nan	nan	nan	nan	nan	nan	nan	nan	nan	nan	nan	nan	nan	nan	nan	nan	nan	nan	nan	nan	nan	nan	nan	nan	nan
06-c08f4cd4bdc8a2bcdfeb3a93c5f597d7-FixC	nan	nan	nan	nan	nan	nan	nan	nan	nan	nan	nan	nan	nan	nan	nan	nan	nan	nan	nan	nan	nan	nan	nan	nan	nan	nan	nan	nan	nan	nan	nan	nan	nan	nan	nan	nan	nan	nan	nan	nan	nan	nan	nan	nan	nan	nan	nan	nan	nan
06-c08f4cd4bdc8a2bcdfeb3a93c5f597d7-RegA	nan	nan	nan	nan	nan	nan	nan	nan	nan	nan	nan	nan	nan	nan	nan	nan	nan	nan	nan	nan	nan	nan	nan	nan	nan	nan	nan	nan	nan	nan	nan	nan	nan	nan	nan	nan	nan	nan	nan	nan	nan	nan	nan	nan	nan	nan	nan	nan	nan
06-c08f4cd4bdc8a2bcdfeb3a93c5f597d7-RegB	nan	nan	nan	nan	nan	nan	nan	nan	nan	nan	nan	nan	nan	nan	nan	nan	nan	nan	nan	nan	nan	nan	nan	nan	nan	nan	nan	nan	nan	nan	nan	nan	nan	nan	nan	nan	nan	nan	nan	nan	nan	nan	nan	nan	nan	nan	nan	nan	nan
06-c08f4cd4bdc8a2bcdfeb3a93c5f597d7-RegC	nan	nan	nan	nan	nan	nan	nan	nan	nan	nan	nan	nan	nan	nan	nan	nan	nan	nan	nan	nan	nan	nan	nan	nan	nan	nan	nan	nan	nan	nan	nan	nan	nan	nan	nan	nan	nan	nan	nan	nan	nan	nan	nan	nan	nan	nan	nan	nan	nan
06-152f1b1f1d279adea6cba79e8c93f417-FixA	nan	nan	nan	nan	nan	nan	nan	nan	nan	nan	nan	nan	nan	nan	nan	nan	nan	nan	nan	nan	nan	nan	nan	nan	nan	nan	nan	nan	nan	nan	nan	nan	nan	nan	nan	nan	nan	nan	nan	nan	nan	nan	nan	nan	nan	nan	nan	nan	nan
06-152f1b1f1d279adea6cba79e8c93f417-FixB	nan	nan	nan	nan	nan	nan	nan	nan	nan	nan	nan	nan	nan	nan	nan	nan	nan	nan	nan	nan	nan	nan	nan	nan	nan	nan	nan	nan	nan	nan	nan	nan	nan	nan	nan	nan	nan	nan	nan	nan	nan	nan	nan	nan	nan	nan	nan	nan	nan
06-152f1b1f1d279adea6cba79e8c93f417-FixC	nan	nan	nan	nan	nan	nan	nan	nan	nan	nan	nan	nan	nan	nan	nan	nan	nan	nan	nan	nan	nan	nan	nan	nan	nan	nan	nan	nan	nan	nan	nan	nan	nan	nan	nan	nan	nan	nan	nan	nan	nan	nan	nan	nan	nan	nan	nan	nan	nan
06-152f1b1f1d279adea6cba79e8c93f417-RegA	nan	nan	nan	nan	nan	nan	nan	nan	nan	nan	nan	nan	nan	nan	nan	nan	nan	nan	nan	nan	nan	nan	nan	nan	nan	nan	nan	nan	nan	nan	nan	nan	nan	nan	nan	nan	nan	nan	nan	nan	nan	nan	nan	nan	nan	nan	nan	nan	nan
06-152f1b1f1d279adea6cba79e8c93f417-RegB	nan	nan	nan	nan	nan	nan	nan	nan	nan	nan	nan	nan	nan	nan	nan	nan	nan	nan	nan	nan	nan	nan	nan	nan	nan	nan	nan	nan	nan	nan	nan	nan	nan	nan	nan	nan	nan	nan	nan	nan	nan	nan	nan	nan	nan	nan	nan	nan	nan
06-152f1b1f1d279adea6cba79e8c93f417-RegC	nan	nan	nan	nan	nan	nan	nan	nan	nan	nan	nan	nan	nan	nan	nan	nan	nan	nan	nan	nan	nan	nan	nan	nan	nan	nan	nan	nan	nan	nan	nan	nan	nan	nan	nan	nan	nan	nan	nan	nan	nan	nan	nan	nan	nan	nan	nan	nan	nan
06-389c492fc98f16a8c3157161fc96f23e-FixA	nan	nan	nan	nan	nan	nan	nan	nan	nan	nan	nan	nan	nan	nan	nan	nan	nan	nan	nan	nan	nan	nan	nan	nan	nan	nan	nan	nan	nan	nan	nan	nan	nan	nan	nan	nan	nan	nan	nan	nan	nan	nan	nan	nan	nan	nan	nan	nan	nan
06-389c492fc98f16a8c3157161fc96f23e-FixB	nan	nan	nan	nan	nan	nan	nan	nan	nan	nan	nan	nan	nan	nan	nan	nan	nan	nan	nan	nan	nan	nan	nan	nan	nan	nan	nan	nan	nan	nan	nan	nan	nan	nan	nan	nan	nan	nan	nan	nan	nan	nan	nan	nan	nan	nan	nan	nan	nan
06-389c492fc98f16a8c3157161fc96f23e-FixC	nan	nan	nan	nan	nan	nan	nan	nan	nan	nan	nan	nan	nan	nan	nan	nan	nan	nan	nan	nan	nan	nan	nan	nan	nan	nan	nan	nan	nan	nan	nan	nan	nan	nan	nan	nan	nan	nan	nan	nan	nan	nan	nan	nan	nan	nan	nan	nan	nan
06-389c492fc98f16a8c3157161fc96f23e-RegA	nan	nan	nan	nan	nan	nan	nan	nan	nan	nan	nan	nan	nan	nan	nan	nan	nan	nan	nan	nan	nan	nan	nan	nan	nan	nan	nan	nan	nan	nan	nan	nan	nan	nan	nan	nan	nan	nan	nan	nan	nan	nan	nan	nan	nan	nan	nan	nan	nan
06-389c492fc98f16a8c3157161fc96f23e-RegB	nan	nan	nan	nan	nan	nan	nan	nan	nan	nan	nan	nan	nan	nan	nan	nan	nan	nan	nan	nan	nan	nan	nan	nan	nan	nan	nan	nan	nan	nan	nan	nan	nan	nan	nan	nan	nan	nan	nan	nan	nan	nan	nan	nan	nan	nan	nan	nan	nan
06-389c492fc98f16a8c3157161fc96f23e-RegC	nan	nan	nan	nan	nan	nan	nan	nan	nan	nan	nan	nan	nan	nan	nan	nan	nan	nan	nan	nan	nan	nan	nan	nan	nan	nan	nan	nan	nan	nan	nan	nan	nan	nan	nan	nan	nan	nan	nan	nan	nan	nan	nan	nan	nan	nan	nan	nan	nan
06-f727bebe537981a229de154b2bbaaf95-FixA	934.96	936.02	939.7	944.5	948.92	952.07	955.42	960.31	964.86	967.31	969.58	973.75	978.56	982.33	985.44	988.58	991.48	993.79	995.81	997.97	1000.49	1003.46	1006.67	1009.75	1012.13	1013.56	1015.41	1018.98	1023.11	1026.24	1027.95	1028.37	1028.86	1030.59	1032.65	1033.91	1035.15	1037.25	1039.23	1040.03	1040.84	1042.93	1044.95	1045.46	1046.21	1049.13	1052.56	1054.48	1056.55
06-f727bebe537981a229de154b2bbaaf95-FixB	925.29	927.87	930.78	933.86	936.97	940.1	943.76	948.34	953.03	956.99	960.62	964.35	967.59	969.95	973.22	978.86	984.67	988.24	990.29	992.17	994.3	996.95	1000.72	1005.85	1010.46	1012.7	1013.59	1014.75	1017.01	1020.64	1024.47	1027.19	1028.72	1029.45	1030.35	1032.15	1033.66	1033.75	1033.82	1035.54	1038.26	1040.89	1043.29	1045.5	1047.07	1047.7	1048.77	1051.65	1055.5
06-f727bebe537981a229de154b2bbaaf95-FixC	944.46	951.72	954.57	955.42	956.67	959.9	963.51	965.93	969.19	975.07	980.54	982.62	983.75	986.78	990.47	993.14	995.78	999.47	1002.66	1003.78	1004.33	1006.24	1009.73	1014.41	1019.15	1022.86	1025.49	1027.27	1028.3	1028.83	1029.79	1031.91	1034.11	1035.22	1035.85	1037.01	1039.12	1042.11	1044.41	1044.74	1045.02	1047.41	1050.69	1052.9	1053.28	1052.14	1053.17	1059.48	1066.41
06-f727bebe537981a229de154b2bbaaf95-RegA	996.65	990.1	989.12	991.12	993.5	994.51	995.95	999.58	1003.48	1005.44	1006.19	1007.08	1008.97	1012.25	1015.78	1018.45	1020.93	1024.13	1028	1032.16	1036.08	1039.29	1041.89	1044.22	1046.92	1050.45	1054.06	1056.88	1058.94	1060.64	1062.65	1065.51	1068.52	1070.86	1072.71	1074.59	1077.18	1080.77	1083.62	1084.17	1084.24	1086.02	1088.76	1091.2	1093.82	1097.13	1099.18	1098.44	1098.61
06-f727bebe537981a229de154b2bbaaf95-RegB	988.34	981.23	980.67	983.71	987.41	989.46	990.03	990	990.47	992.21	994.54	996.62	998.58	1000.68	1002.86	1005.16	1008.49	1013.28	1016.87	1017.17	1017.93	1022.82	1028.3	1030.43	1031.83	1035.84	1040.9	1044.6	1046.53	1047.16	1048.38	1051.7	1055.37	1057.39	1059.06	1062.04	1065.47	1068.07	1070.05	1072.06	1074.87	1078.74	1081.39	1080.83	1079.98	1082.12	1085.34	1086.89	1087.31
06-f727bebe537981a229de154b2bbaaf95-RegC	1008.66	1003	1002.16	1004.32	1007.66	1010.55	1012.23	1012.66	1014.1	1018.28	1022.45	1023.73	1023.54	1024.26	1027.57	1034.06	1040.34	1043.18	1044.53	1047.13	1051.28	1056.29	1060	1060.96	1062.44	1067.67	1074.07	1078.36	1080.97	1083.11	1084.67	1085.52	1087.11	1090.69	1094.51	1096.66	1098.4	1101.26	1103.71	1104.16	1104.52	1107.01	1110.3	1112.48	1113.94	1115.58	1117.59	1119.82	1121.5
06-6f7048484ee56d3d12159487e89a90b2-FixA	930.34	935.74	938.87	941.59	945.8	952.33	957.86	959.65	961.59	967.54	974.28	977.89	979.39	980.88	983.56	987.79	991.23	992.08	993.76	999.55	1006.15	1009.55	1010.33	1010.33	1011.38	1014.67	1018.76	1021.72	1022.73	1022.06	1023.3	1029.17	1034.23	1033.03	1030.45	1032.5	1037.06	1040.35	1041.78	1041.77	1041.08	1040.74	1042.59	1047.56	1051.52	1050.51	1048.73	1051.38	1056.92
06-6f7048484ee56d3d12159487e89a90b2-FixB	923.44	927.66	931.89	936.03	939.96	943.63	947.23	950.99	955.04	959.33	963.14	965.92	968.57	972.16	976.74	981.9	986.22	988.67	990.82	994.2	997.08	997.75	998.34	1001.41	1006.87	1013.36	1017.17	1015.83	1015.19	1020.95	1027.87	1029.56	1028.14	1027.54	1029.1	1032.77	1035.44	1034.51	1033.7	1036.9	1040.67	1040.8	1039.5	1040.23	1043.38	1048.2	1052.72	1055.07	1055.65
06-6f7048484ee56d3d12159487e89a90b2-FixC	946.55	950.37	951.28	951.6	953.67	958.81	964.43	967.92	970.6	974.19	977.75	980.25	983.31	988.38	993.45	996.45	998.91	1002.51	1005.7	1006.77	1007.1	1008.45	1010.64	1013.25	1016.95	1022.18	1027.11	1029.88	1031.35	1032.7	1033.12	1032.04	1032.16	1035.85	1039.67	1039.84	1038.73	1039.64	1041.96	1044.18	1045.6	1046.13	1047.4	1050.8	1054.32	1055.75	1056.86	1059.92	1063.93
06-6f7048484ee56d3d12159487e89a90b2-RegA	993.01	991.45	991.55	992.58	993.84	994.99	997.36	1001.7	1004.8	1004.06	1003.55	1007.29	1011.76	1013.16	1014.56	1019.3	1024.36	1026.53	1029.14	1035.41	1040.66	1040.18	1038.25	1040.16	1044.96	1050.29	1055.09	1058.81	1061.48	1063.46	1065.88	1069.66	1073.6	1076.17	1076.86	1075.92	1075.75	1078.45	1082.15	1084.44	1085.83	1087.49	1089.75	1092.52	1094.79	1095.78	1096.99	1099.99	1103.25
[truncated: 3,105 more rows]
[truncated: 719 more columns]
