# Supplementary material for: Statistical framework for validation without ground truth of choroidal thickness changes detection
Source: PLoS One. 2019 Jun 28;14(6):e0218776. doi: 10.1371/journal.pone.0218776 (PMC6599222; doi:10.1371/journal.pone.0218776)
Supplement: S1 Table — (ZIP) [file pone.0218776.s003.zip › S1_Table/Expert3.xlsx]

## Sheet: Expert3
subject	1	2	3	4	5	6	7	8	9	10	11	12	13	14	15	16	17	18	19	20	21	22	23	24	25	26	27	28	29	30	31	32	33	34	35	36	37	38	39	40	41	42	43	44	45	46	47	48	49
01-cfb7d458ea3ef4fc4f27e0eb06be2555-FixA	nan	nan	nan	nan	nan	nan	nan	nan	nan	nan	nan	nan	nan	nan	nan	nan	nan	nan	nan	nan	nan	nan	nan	nan	nan	nan	nan	nan	nan	nan	nan	nan	nan	nan	nan	nan	nan	nan	nan	nan	nan	nan	nan	nan	nan	nan	nan	nan	nan
01-cfb7d458ea3ef4fc4f27e0eb06be2555-FixB	nan	nan	nan	nan	nan	nan	nan	nan	nan	nan	nan	nan	nan	nan	nan	nan	nan	nan	nan	nan	nan	nan	nan	nan	nan	nan	nan	nan	nan	nan	nan	nan	nan	nan	nan	nan	nan	nan	nan	nan	nan	nan	nan	nan	nan	nan	nan	nan	nan
01-cfb7d458ea3ef4fc4f27e0eb06be2555-FixC	nan	nan	nan	nan	nan	nan	nan	nan	nan	nan	nan	nan	nan	nan	nan	nan	nan	nan	nan	nan	nan	nan	nan	nan	nan	nan	nan	nan	nan	nan	nan	nan	nan	nan	nan	nan	nan	nan	nan	nan	nan	nan	nan	nan	nan	nan	nan	nan	nan
01-cfb7d458ea3ef4fc4f27e0eb06be2555-RegA	nan	nan	nan	nan	nan	nan	nan	nan	nan	nan	nan	nan	nan	nan	nan	nan	nan	nan	nan	nan	nan	nan	nan	nan	nan	nan	nan	nan	nan	nan	nan	nan	nan	nan	nan	nan	nan	nan	nan	nan	nan	nan	nan	nan	nan	nan	nan	nan	nan
01-cfb7d458ea3ef4fc4f27e0eb06be2555-RegB	nan	nan	nan	nan	nan	nan	nan	nan	nan	nan	nan	nan	nan	nan	nan	nan	nan	nan	nan	nan	nan	nan	nan	nan	nan	nan	nan	nan	nan	nan	nan	nan	nan	nan	nan	nan	nan	nan	nan	nan	nan	nan	nan	nan	nan	nan	nan	nan	nan
01-cfb7d458ea3ef4fc4f27e0eb06be2555-RegC	nan	nan	nan	nan	nan	nan	nan	nan	nan	nan	nan	nan	nan	nan	nan	nan	nan	nan	nan	nan	nan	nan	nan	nan	nan	nan	nan	nan	nan	nan	nan	nan	nan	nan	nan	nan	nan	nan	nan	nan	nan	nan	nan	nan	nan	nan	nan	nan	nan
01-1a2d6fed9d23244edd4d50c50d068f88-FixA	nan	nan	nan	nan	nan	nan	nan	nan	nan	nan	nan	nan	nan	nan	nan	nan	nan	nan	nan	nan	nan	nan	nan	nan	nan	nan	nan	nan	nan	nan	nan	nan	nan	nan	nan	nan	nan	nan	nan	nan	nan	nan	nan	nan	nan	nan	nan	nan	nan
01-1a2d6fed9d23244edd4d50c50d068f88-FixB	nan	nan	nan	nan	nan	nan	nan	nan	nan	nan	nan	nan	nan	nan	nan	nan	nan	nan	nan	nan	nan	nan	nan	nan	nan	nan	nan	nan	nan	nan	nan	nan	nan	nan	nan	nan	nan	nan	nan	nan	nan	nan	nan	nan	nan	nan	nan	nan	nan
01-1a2d6fed9d23244edd4d50c50d068f88-FixC	nan	nan	nan	nan	nan	nan	nan	nan	nan	nan	nan	nan	nan	nan	nan	nan	nan	nan	nan	nan	nan	nan	nan	nan	nan	nan	nan	nan	nan	nan	nan	nan	nan	nan	nan	nan	nan	nan	nan	nan	nan	nan	nan	nan	nan	nan	nan	nan	nan
01-1a2d6fed9d23244edd4d50c50d068f88-RegA	nan	nan	nan	nan	nan	nan	nan	nan	nan	nan	nan	nan	nan	nan	nan	nan	nan	nan	nan	nan	nan	nan	nan	nan	nan	nan	nan	nan	nan	nan	nan	nan	nan	nan	nan	nan	nan	nan	nan	nan	nan	nan	nan	nan	nan	nan	nan	nan	nan
01-1a2d6fed9d23244edd4d50c50d068f88-RegB	nan	nan	nan	nan	nan	nan	nan	nan	nan	nan	nan	nan	nan	nan	nan	nan	nan	nan	nan	nan	nan	nan	nan	nan	nan	nan	nan	nan	nan	nan	nan	nan	nan	nan	nan	nan	nan	nan	nan	nan	nan	nan	nan	nan	nan	nan	nan	nan	nan
01-1a2d6fed9d23244edd4d50c50d068f88-RegC	nan	nan	nan	nan	nan	nan	nan	nan	nan	nan	nan	nan	nan	nan	nan	nan	nan	nan	nan	nan	nan	nan	nan	nan	nan	nan	nan	nan	nan	nan	nan	nan	nan	nan	nan	nan	nan	nan	nan	nan	nan	nan	nan	nan	nan	nan	nan	nan	nan
01-eb97e7204c6191e141cb459c65307b66-FixA	nan	nan	nan	nan	nan	nan	nan	nan	nan	nan	nan	nan	nan	nan	nan	nan	nan	nan	nan	nan	nan	nan	nan	nan	nan	nan	nan	nan	nan	nan	nan	nan	nan	nan	nan	nan	nan	nan	nan	nan	nan	nan	nan	nan	nan	nan	nan	nan	nan
01-eb97e7204c6191e141cb459c65307b66-FixB	nan	nan	nan	nan	nan	nan	nan	nan	nan	nan	nan	nan	nan	nan	nan	nan	nan	nan	nan	nan	nan	nan	nan	nan	nan	nan	nan	nan	nan	nan	nan	nan	nan	nan	nan	nan	nan	nan	nan	nan	nan	nan	nan	nan	nan	nan	nan	nan	nan
01-eb97e7204c6191e141cb459c65307b66-FixC	nan	nan	nan	nan	nan	nan	nan	nan	nan	nan	nan	nan	nan	nan	nan	nan	nan	nan	nan	nan	nan	nan	nan	nan	nan	nan	nan	nan	nan	nan	nan	nan	nan	nan	nan	nan	nan	nan	nan	nan	nan	nan	nan	nan	nan	nan	nan	nan	nan
01-eb97e7204c6191e141cb459c65307b66-RegA	nan	nan	nan	nan	nan	nan	nan	nan	nan	nan	nan	nan	nan	nan	nan	nan	nan	nan	nan	nan	nan	nan	nan	nan	nan	nan	nan	nan	nan	nan	nan	nan	nan	nan	nan	nan	nan	nan	nan	nan	nan	nan	nan	nan	nan	nan	nan	nan	nan
01-eb97e7204c6191e141cb459c65307b66-RegB	nan	nan	nan	nan	nan	nan	nan	nan	nan	nan	nan	nan	nan	nan	nan	nan	nan	nan	nan	nan	nan	nan	nan	nan	nan	nan	nan	nan	nan	nan	nan	nan	nan	nan	nan	nan	nan	nan	nan	nan	nan	nan	nan	nan	nan	nan	nan	nan	nan
01-eb97e7204c6191e141cb459c65307b66-RegC	nan	nan	nan	nan	nan	nan	nan	nan	nan	nan	nan	nan	nan	nan	nan	nan	nan	nan	nan	nan	nan	nan	nan	nan	nan	nan	nan	nan	nan	nan	nan	nan	nan	nan	nan	nan	nan	nan	nan	nan	nan	nan	nan	nan	nan	nan	nan	nan	nan
01-a0d7d61fb5cd943b985ec1f2d4c41b60-FixA	nan	nan	nan	nan	nan	nan	nan	nan	nan	nan	nan	nan	nan	nan	nan	nan	nan	nan	nan	nan	nan	nan	nan	nan	nan	nan	nan	nan	nan	nan	nan	nan	nan	nan	nan	nan	nan	nan	nan	nan	nan	nan	nan	nan	nan	nan	nan	nan	nan
01-a0d7d61fb5cd943b985ec1f2d4c41b60-FixB	nan	nan	nan	nan	nan	nan	nan	nan	nan	nan	nan	nan	nan	nan	nan	nan	nan	nan	nan	nan	nan	nan	nan	nan	nan	nan	nan	nan	nan	nan	nan	nan	nan	nan	nan	nan	nan	nan	nan	nan	nan	nan	nan	nan	nan	nan	nan	nan	nan
01-a0d7d61fb5cd943b985ec1f2d4c41b60-FixC	nan	nan	nan	nan	nan	nan	nan	nan	nan	nan	nan	nan	nan	nan	nan	nan	nan	nan	nan	nan	nan	nan	nan	nan	nan	nan	nan	nan	nan	nan	nan	nan	nan	nan	nan	nan	nan	nan	nan	nan	nan	nan	nan	nan	nan	nan	nan	nan	nan
01-a0d7d61fb5cd943b985ec1f2d4c41b60-RegA	nan	nan	nan	nan	nan	nan	nan	nan	nan	nan	nan	nan	nan	nan	nan	nan	nan	nan	nan	nan	nan	nan	nan	nan	nan	nan	nan	nan	nan	nan	nan	nan	nan	nan	nan	nan	nan	nan	nan	nan	nan	nan	nan	nan	nan	nan	nan	nan	nan
01-a0d7d61fb5cd943b985ec1f2d4c41b60-RegB	nan	nan	nan	nan	nan	nan	nan	nan	nan	nan	nan	nan	nan	nan	nan	nan	nan	nan	nan	nan	nan	nan	nan	nan	nan	nan	nan	nan	nan	nan	nan	nan	nan	nan	nan	nan	nan	nan	nan	nan	nan	nan	nan	nan	nan	nan	nan	nan	nan
01-a0d7d61fb5cd943b985ec1f2d4c41b60-RegC	nan	nan	nan	nan	nan	nan	nan	nan	nan	nan	nan	nan	nan	nan	nan	nan	nan	nan	nan	nan	nan	nan	nan	nan	nan	nan	nan	nan	nan	nan	nan	nan	nan	nan	nan	nan	nan	nan	nan	nan	nan	nan	nan	nan	nan	nan	nan	nan	nan
01-5084aa77e3950fa577962c870e76ef77-FixA	nan	nan	nan	nan	nan	nan	nan	nan	nan	nan	nan	nan	nan	nan	nan	nan	nan	nan	nan	nan	nan	nan	nan	nan	nan	nan	nan	nan	nan	nan	nan	nan	nan	nan	nan	nan	nan	nan	nan	nan	nan	nan	nan	nan	nan	nan	nan	nan	nan
01-5084aa77e3950fa577962c870e76ef77-FixB	nan	nan	nan	nan	nan	nan	nan	nan	nan	nan	nan	nan	nan	nan	nan	nan	nan	nan	nan	nan	nan	nan	nan	nan	nan	nan	nan	nan	nan	nan	nan	nan	nan	nan	nan	nan	nan	nan	nan	nan	nan	nan	nan	nan	nan	nan	nan	nan	nan
01-5084aa77e3950fa577962c870e76ef77-FixC	nan	nan	nan	nan	nan	nan	nan	nan	nan	nan	nan	nan	nan	nan	nan	nan	nan	nan	nan	nan	nan	nan	nan	nan	nan	nan	nan	nan	nan	nan	nan	nan	nan	nan	nan	nan	nan	nan	nan	nan	nan	nan	nan	nan	nan	nan	nan	nan	nan
01-5084aa77e3950fa577962c870e76ef77-RegA	nan	nan	nan	nan	nan	nan	nan	nan	nan	nan	nan	nan	nan	nan	nan	nan	nan	nan	nan	nan	nan	nan	nan	nan	nan	nan	nan	nan	nan	nan	nan	nan	nan	nan	nan	nan	nan	nan	nan	nan	nan	nan	nan	nan	nan	nan	nan	nan	nan
01-5084aa77e3950fa577962c870e76ef77-RegB	nan	nan	nan	nan	nan	nan	nan	nan	nan	nan	nan	nan	nan	nan	nan	nan	nan	nan	nan	nan	nan	nan	nan	nan	nan	nan	nan	nan	nan	nan	nan	nan	nan	nan	nan	nan	nan	nan	nan	nan	nan	nan	nan	nan	nan	nan	nan	nan	nan
01-5084aa77e3950fa577962c870e76ef77-RegC	nan	nan	nan	nan	nan	nan	nan	nan	nan	nan	nan	nan	nan	nan	nan	nan	nan	nan	nan	nan	nan	nan	nan	nan	nan	nan	nan	nan	nan	nan	nan	nan	nan	nan	nan	nan	nan	nan	nan	nan	nan	nan	nan	nan	nan	nan	nan	nan	nan
01-b4cc9a8c47750b239b1b52b2d0974984-FixA	nan	nan	nan	nan	nan	nan	nan	nan	nan	nan	nan	nan	nan	nan	nan	nan	nan	nan	nan	nan	nan	nan	nan	nan	nan	nan	nan	nan	nan	nan	nan	nan	nan	nan	nan	nan	nan	nan	nan	nan	nan	nan	nan	nan	nan	nan	nan	nan	nan
01-b4cc9a8c47750b239b1b52b2d0974984-FixB	nan	nan	nan	nan	nan	nan	nan	nan	nan	nan	nan	nan	nan	nan	nan	nan	nan	nan	nan	nan	nan	nan	nan	nan	nan	nan	nan	nan	nan	nan	nan	nan	nan	nan	nan	nan	nan	nan	nan	nan	nan	nan	nan	nan	nan	nan	nan	nan	nan
01-b4cc9a8c47750b239b1b52b2d0974984-FixC	nan	nan	nan	nan	nan	nan	nan	nan	nan	nan	nan	nan	nan	nan	nan	nan	nan	nan	nan	nan	nan	nan	nan	nan	nan	nan	nan	nan	nan	nan	nan	nan	nan	nan	nan	nan	nan	nan	nan	nan	nan	nan	nan	nan	nan	nan	nan	nan	nan
01-b4cc9a8c47750b239b1b52b2d0974984-RegA	nan	nan	nan	nan	nan	nan	nan	nan	nan	nan	nan	nan	nan	nan	nan	nan	nan	nan	nan	nan	nan	nan	nan	nan	nan	nan	nan	nan	nan	nan	nan	nan	nan	nan	nan	nan	nan	nan	nan	nan	nan	nan	nan	nan	nan	nan	nan	nan	nan
01-b4cc9a8c47750b239b1b52b2d0974984-RegB	nan	nan	nan	nan	nan	nan	nan	nan	nan	nan	nan	nan	nan	nan	nan	nan	nan	nan	nan	nan	nan	nan	nan	nan	nan	nan	nan	nan	nan	nan	nan	nan	nan	nan	nan	nan	nan	nan	nan	nan	nan	nan	nan	nan	nan	nan	nan	nan	nan
01-b4cc9a8c47750b239b1b52b2d0974984-RegC	nan	nan	nan	nan	nan	nan	nan	nan	nan	nan	nan	nan	nan	nan	nan	nan	nan	nan	nan	nan	nan	nan	nan	nan	nan	nan	nan	nan	nan	nan	nan	nan	nan	nan	nan	nan	nan	nan	nan	nan	nan	nan	nan	nan	nan	nan	nan	nan	nan
01-01e7b55eaccd340faab4a688d59ce227-FixA	839.15	840.55	841.03	841.81	844.08	848.43	852.96	855.73	857.29	858.59	859.64	860.46	862	864.89	867.15	867.1	867.13	869.68	872.84	874.28	874.8	875.76	877.08	878.52	880.69	883.96	886.67	887.24	887.04	887.79	889.26	890.77	892.32	894.06	896.28	899.03	901.23	901.99	902.7	904.9	907.48	909.02	909.97	911.3	913.72	916.95	916.39	908.45	900.59
01-01e7b55eaccd340faab4a688d59ce227-FixB	850.85	849.88	849.72	850.56	852.59	855.77	859.13	861.78	864.1	866.42	867.52	866.62	866.46	869.44	872.71	873.19	872.63	873.37	874.66	875.42	876.52	878.91	881.74	883.87	885.17	885.93	887.18	889.66	891.89	892.43	892.49	893.62	895.32	896.78	898.41	900.74	903.2	905.08	906.46	907.53	908.03	907.79	907.68	908.74	911.41	915.01	914.63	906.4	897.66
01-01e7b55eaccd340faab4a688d59ce227-FixC	851.71	853.22	855.12	857.67	861.16	865.55	869.66	872.46	874.66	877.28	880.5	884.07	886.7	887.52	888.67	892.1	895.46	896.24	896.03	896.95	898.75	900.66	902.42	904.03	906.2	909.38	911.99	912.66	913.17	915.43	917.96	919.07	920.42	923.79	927.26	928.59	928.61	928.92	930.49	933.62	936.32	936.67	936.2	936.96	938.83	940.6	939.11	932.07	924.38
01-01e7b55eaccd340faab4a688d59ce227-RegA	983.44	889.28	850.62	846.07	854.23	858.08	858.34	859.35	861.7	864.82	867.36	868.29	868.9	870.61	872.99	875.16	876.62	877.27	878.36	880.89	883.2	883.52	882.75	882.42	883.63	886.79	889.8	890.69	891.02	892.71	895	896.63	897.46	897.78	898.22	899.31	900.66	901.86	903.88	907.48	910.87	911.94	910.53	907.49	905.82	908.06	911.62	913.28	914.01
01-01e7b55eaccd340faab4a688d59ce227-RegB	982.13	878.57	843.8	849.64	867.89	876.1	875.28	871.79	869.48	870.49	872.46	872.79	872.96	874.75	877.08	878.55	879.87	881.92	884.14	885.72	886.57	886.91	887.47	888.78	890.05	890.59	891.66	894.45	897.3	898.36	898.2	897.88	897.36	896.49	895.93	896.33	897.12	897.71	898.88	901.26	902.83	901.68	900.14	900.95	902.97	904.29	904.83	905.04	905.29
01-01e7b55eaccd340faab4a688d59ce227-RegC	981.93	893.29	854.89	847.46	851.72	852.72	852.94	857.18	861.44	861.46	861.27	865.16	869.85	871.42	871.53	872.75	875.06	877.65	879.21	878.89	878.54	880.11	883.12	886.5	889.7	892.44	894.88	897.26	899.62	901.88	903.67	904.74	905.6	906.78	907.95	908.78	909.97	912.39	916.19	921	924.96	926.26	925.42	923.76	923.2	925.08	927.43	928.03	928.45
01-b880a0b4b49867fe873d99e6161e83d1-FixA	839.9	840.39	841.31	842.79	845	847.93	850.96	853.61	856.82	861.2	864.66	865.29	864.73	864.99	865.7	866.22	867.35	869.68	871.09	869.9	869.32	872.49	876.63	878.51	879.87	882.83	885.41	885.41	884.74	885.95	889.08	893.37	897.42	899.85	900.23	898.94	898.77	902.04	905.76	906.63	906.89	909.35	911.93	912.34	913.96	919.64	921.67	912.77	902.44
01-b880a0b4b49867fe873d99e6161e83d1-FixB	852.79	853.63	852.33	850.92	851.39	855	859.96	863.95	865.66	864.71	863.55	864.62	867.3	870.3	872.76	874.1	874.45	874.33	875.19	877.98	880.44	880.56	881.27	885.34	889.15	888.98	888.12	890.38	893.05	892.91	892.48	894.84	898.42	900.76	901.28	900.4	900.51	903.58	907	907.69	906.43	905.11	905.41	908.39	912.28	914.44	911.97	903.54	895.88
01-b880a0b4b49867fe873d99e6161e83d1-FixC	851.99	853.3	854.98	857.63	861.85	867.64	872.56	874.53	875.54	878.05	881.98	886.34	888.81	887.97	887.56	891.07	895.11	895.95	895.85	897.72	900.43	902.24	903.65	905.51	907.51	909.22	911.11	913.4	914.19	912.24	912	917.52	923.73	924.76	922.74	921.7	924.13	930.63	935.42	933.19	929.51	931.03	934.7	935.9	936.03	937.18	936.21	930.22	924.74
01-b880a0b4b49867fe873d99e6161e83d1-RegA	982.46	887.94	849.17	844.64	852.86	856.8	857.72	860.1	862.75	863.94	865.63	869.59	872.84	872.61	872.27	875.33	879.05	880.09	879.57	879.43	880.28	881.94	882.51	880.76	880.24	884.27	889.29	891.14	891.44	892.71	894.45	895.54	895.91	896.01	897.2	900.23	901.82	899.35	898.67	905.36	912.59	912.54	909.5	909.65	911.21	911.08	911.02	913.3	915.83
01-b880a0b4b49867fe873d99e6161e83d1-RegB	983.82	878.94	842.77	847.48	865.21	873.91	875.05	874.78	874	872.53	871.43	871.73	873.25	875.37	877.12	878.02	880.12	885.03	889.59	890.65	890.42	891.6	892.69	891.78	890.11	889.49	890.32	892.41	894.59	895.83	896.68	897.83	898.33	897.34	896.42	897.2	898.29	898.12	898.48	901.05	902.59	900	897.54	899.96	904.08	905.49	904.65	903.55	904.21
01-b880a0b4b49867fe873d99e6161e83d1-RegC	980.5	897.8	857.9	845.91	846.92	848.9	851.54	856.55	861.6	864.16	865.17	866.14	867.45	869.12	871.21	873.77	876.93	880.55	883.23	883.76	883.29	883.36	884.5	886.91	890.64	895.26	898.43	898.34	897.76	899.69	902.53	904.02	904.87	906.22	907.54	908.28	909.93	913.96	919.01	923.07	924.89	923.98	922.36	922.27	923.53	925.26	926.81	927.83	929.21
01-ba3c26541a39ffdf18a5cb6bc1c02a76-FixA	837.5	nan	841.98	843.59	842.98	851.11	849.74	850.49	851.94	852.44	854.1	857.07	860.5	861.76	863.2	867.14	870.38	869.95	869.79	873.95	878.41	878.7	877.65	878.74	879.63	878.52	878.38	882.95	888.98	892.18	892.71	892.06	891.6	892.59	895.12	898.82	901.91	902.13	901.89	903.05	904.41	904.64	905.31	907.8	907.96	903.25	906.01	927.05	901.47
01-ba3c26541a39ffdf18a5cb6bc1c02a76-FixB	848.56	nan	851.69	852.4	853.96	862.81	860.84	860.6	863	868.01	868.15	871.03	871.54	869.4	867.48	869.47	873.28	876.29	877.76	877.79	877.84	878.93	880.57	879.56	879.16	882.57	886.2	885.45	884.58	888.23	893.08	894.12	893.33	894.09	896.42	899.5	901.42	900.08	897.79	898.75	902.19	906.98	909.99	909.19	905.84	903.59	910	930.19	902.14
01-ba3c26541a39ffdf18a5cb6bc1c02a76-FixC	848.5	nan	858.5	860.84	858.73	865.65	864.51	867.62	872.31	875.08	878.96	877.91	879.72	885.07	889.68	888.1	885.83	889.37	894.8	897.15	897.77	899.19	900.36	901.21	900.87	901.27	902.06	904.38	908.37	913.36	916.84	916.01	914.23	915.61	919.94	925.43	928.77	926.83	924.23	927.04	931.7	932.52	931.99	932.72	933.36	933.42	938.89	954.9	923.09
01-ba3c26541a39ffdf18a5cb6bc1c02a76-RegA	982.95	nan	847.99	863.55	853.62	852.28	857.55	860.61	862.09	864.23	863.69	862.48	862.32	864.53	868.52	869.29	870.14	874.47	879.94	879.95	879.19	879.65	882.24	886.72	888.46	887.27	885.27	888.56	893.96	897	895.01	894.36	895.2	896.82	897.23	895.14	894.26	903.07	909.3	906.6	903.54	902.37	906.67	909.38	909.34	911.49	912.25	912.58	913.57
01-ba3c26541a39ffdf18a5cb6bc1c02a76-RegB	976.99	nan	840.84	834.99	858.96	860.55	878.71	855.81	863.85	869.22	870.55	873.21	874.83	874.2	875.78	879.02	881.23	879.91	879.64	879.86	882.09	882.78	882.57	883.59	885.45	889.8	892.22	891.65	890.94	892.93	892.56	892.08	892.42	893.87	894.93	893.33	891.05	895.72	899.31	899.48	901.49	903.7	906.15	901.36	893.68	893.84	897	901.02	903.22
01-ba3c26541a39ffdf18a5cb6bc1c02a76-RegC	980.53	nan	852.94	879.85	854.42	852.01	849.71	863.62	859.98	863.04	865.11	864.26	862.28	863.08	867.23	869.78	870.66	870.8	873.77	877.13	881.55	884.82	885.96	885.46	883.82	884.61	887.17	893.05	899.44	903.39	902.93	904.58	907.04	907.99	908.93	910.82	911.41	913.92	914.03	914.16	917.33	917.66	920.83	923.25	923.28	924.77	926.02	929.02	931.86
01-24ef36defce471dfc7521f94d97adfb7-FixA	556.66	556.63	559.28	563.31	567.44	570.56	572.34	573.09	574.85	579.07	582.83	583.39	583.24	585.24	587.88	589.2	590.06	591.72	593.99	596.37	598.66	600.71	602.41	603.81	605.63	608.35	610.61	611.2	611.94	614.6	617.05	617.14	617.28	620.26	624.47	627.53	629.34	630.45	631.48	632.86	634.12	634.8	635.63	637.51	640.27	643.42	646.41	648.86	651.55
01-24ef36defce471dfc7521f94d97adfb7-FixB	nan	557.61	557.53	555.89	555.36	557.62	560.58	561.85	561.85	561.91	564.06	569.05	571.69	567.74	563.47	565.39	569.56	570.9	571.33	573.72	576.96	579.42	581.81	585.01	587.86	589.26	590.83	594.27	598.25	601.09	603.18	605.46	608.9	613.93	618.8	621.72	623.95	627.1	630.68	633.83	636.97	640.68	644.68	648.54	652.3	655.96	658.74	660.11	662.04
01-24ef36defce471dfc7521f94d97adfb7-FixC	nan	566.28	569.56	575.36	581.27	585.55	589.27	593.64	597.4	598.88	597.33	593.69	594.94	606.27	618.89	623.41	623.44	624.55	626	626.15	626.8	629.79	633	634.05	633.81	633.79	634.31	635.32	636.5	637.54	638.41	639.25	640.62	642.98	645.68	647.91	649.38	650.03	650.18	650.19	650.28	650.69	652.26	655.49	658.79	660.52	661.89	664.45	667.37
01-24ef36defce471dfc7521f94d97adfb7-RegA	445.99	463.64	472	475.44	478.28	483.52	488.59	490.68	491.68	494.02	497.29	500.45	502.65	503.41	503.7	504.63	506.33	508.58	510.75	512.64	516.41	523.6	530.41	533.03	533.97	536.65	540.89	545.55	549.39	551.69	554.06	558.22	563.43	568.48	573.3	578.02	582.19	585.47	588.68	592.62	596.42	599.29	603.1	609.53	615.82	619.21	623.2	631.45	639.26
01-24ef36defce471dfc7521f94d97adfb7-RegB	nan	524	432.01	421.06	441.49	453.41	456.65	459.35	462.11	464.1	466.4	469.84	472.22	471.6	470.57	471.88	474.17	475.69	477.8	482.08	487.43	492.35	496.85	501.14	504.71	507.13	509.21	511.93	515.62	520.33	525.77	531.51	537.19	542.55	547.7	552.73	556.97	559.97	562.91	567.13	572.22	577.41	582.41	587.17	592.04	597.5	603.98	611.47	617.79
01-24ef36defce471dfc7521f94d97adfb7-RegC	nan	424.25	484.88	496.86	491.22	492.44	498.3	501.74	503.49	505.87	509.46	513.99	517.45	518.26	518.55	520.67	523.83	526.66	528.87	530.87	534.78	542.06	549.31	553	554.76	557.1	560.3	563.97	567.41	570.21	573.51	578.32	582.92	585.51	587.24	589.87	593.77	598.66	602.89	605.13	607.33	611.8	617.94	624.26	629.27	632.13	635.07	640.24	644.99
01-53dd48af2af790afc27836a0a72c6f66-FixA	557.17	564.82	566.97	566.53	566.4	568.64	571.94	574.58	576.62	578.46	580.04	581.37	583.11	585.7	587.84	588.46	589.54	592.86	596.05	596.73	597.41	600.69	603.99	604.47	604.39	606.58	610.32	613.98	616.47	617.16	616.81	616.64	618.36	622.86	626.9	627.28	626.24	626.97	629.58	633.17	636.12	637.26	638.33	641.23	644.34	645.72	646.79	649.4	652.88
01-53dd48af2af790afc27836a0a72c6f66-FixB	nan	560.33	559.89	556.99	555	556.18	558.13	558.44	559.32	563.14	568.02	571.17	570.66	566.17	563.15	566.31	570.8	571.34	571.62	575.78	579.84	579.61	579.41	583.96	589.6	591.99	593.76	598.16	602.82	604.81	605.57	607.49	611.6	617.78	622.48	622.74	622.9	627.66	633.81	637.18	639.45	643.36	648.31	652.9	656.34	658.45	661	665.43	669.04
01-53dd48af2af790afc27836a0a72c6f66-FixC	nan	562.16	566.67	575.22	582.37	584.55	585.81	590.39	595.32	596.79	595.26	593	595.35	605.95	618	624.12	626	627.04	627.54	627.34	627.83	630.21	632.95	634.29	634.53	634.42	634.08	633.72	634.65	637.67	640.12	639.75	640.67	646.72	652.54	652.13	648.84	647.63	648.8	651.23	653.34	653.91	653.92	654.72	656.39	658.62	661.35	664.46	667.63
01-53dd48af2af790afc27836a0a72c6f66-RegA	447.2	464.55	472.1	474.57	476.66	481.65	487.13	490.33	492.86	496.53	499.21	498.96	498.89	501.97	505.18	505.4	505.58	508.94	513.01	515.15	518.52	525.97	532.4	532.87	532.48	536.93	542.36	544.11	545.72	551.46	558.73	563.94	567.64	571.21	574.72	578.01	581.53	585.74	590.17	594.23	598	601.81	606.13	611.29	616.57	621.23	625.84	630.9	634.69
01-53dd48af2af790afc27836a0a72c6f66-RegB	nan	525.33	434	424.14	444.22	453.51	455.15	460.22	466.62	470	470.72	470.21	469.49	469.33	469.95	471.3	472.84	474.22	476.42	480.51	486.42	493.34	498.75	500.73	502	505.57	510.07	513.52	516.61	520.57	525.66	531.64	537.27	541.48	545.22	549.66	554.24	558.22	562.32	567.28	572.06	575.78	580.75	588.96	596.38	599.02	601.22	608.05	616.06
01-53dd48af2af790afc27836a0a72c6f66-RegC	nan	422.99	482.78	495.48	491.27	493.79	500.11	502.82	503.64	505.83	509.39	513.45	517.04	519.35	520.46	520.84	521.58	523.75	527.43	532.32	537.45	541.97	545.99	549.72	552.49	553.93	556.11	561.02	567.31	572.88	576.3	577.03	577.74	581.19	586.49	592.01	597.55	602.97	606.44	606.76	607.79	613.39	620.46	624.96	627.8	631.06	635.51	641.14	646.06
01-a695c46ddbff6aec9dabdaf16e0c204f-FixA	553.06	553.16	556.07	560.21	563.93	566.28	568.93	573.25	577.16	576.47	576.52	580.01	583.79	584.57	585.17	588.62	592.05	592.44	592.35	594.66	597.06	597.13	597.5	600.99	604.62	605.07	604.45	605.6	607.74	609.76	613.03	618.48	616.62	624.56	621.5	623.23	627.64	630.18	630.95	630.39	630.59	633.16	635.65	635.29	637.74	641.53	645.8	649.08	651.21
01-a695c46ddbff6aec9dabdaf16e0c204f-FixB	nan	nan	559.61	577.18	551.8	555.07	556.89	561.05	565.9	565.4	564.43	565.28	572.14	544.39	559.43	562.13	561.21	567.08	571.14	573.33	574.76	575.36	583.88	586.85	584.55	592.87	589.76	594.08	594.58	598.89	602.22	608.64	606.37	615.82	616.72	620.37	628.78	630.87	631.05	633.45	636.97	639.23	640.19	641.63	647.24	648.35	649.87	656.88	661.76
01-a695c46ddbff6aec9dabdaf16e0c204f-FixC	nan	567.24	568.49	563.21	579.64	583.89	589.6	590.33	591.33	595.73	594.96	599.96	595.45	644.29	623.79	617.37	619.62	621.65	620.91	626.13	630.16	624.06	625.25	630.01	630.56	637.14	631.5	637.34	638.71	638.12	635.31	639.8	637.1	643.72	639.99	638.08	643.77	647.37	649.36	649.23	649.34	651.63	653.37	652.65	658.37	659.18	659.83	664.88	667.11
01-a695c46ddbff6aec9dabdaf16e0c204f-RegA	442.17	439.07	470.33	473.25	477.11	498.77	489.32	490.31	493.05	493.28	493.6	496.95	501.07	482.99	496.01	501.1	505.46	506.09	508.67	513.46	515.14	509.32	527.85	531.07	536.78	535.92	537.59	542.55	548.44	551.78	553.53	555.52	563.09	571.03	571.49	572.28	581.11	590.12	591.27	592.06	593.28	595.42	603.8	608.7	613.66	622.11	622.3	617.78	638.07
01-a695c46ddbff6aec9dabdaf16e0c204f-RegB	nan	nan	433.44	465.96	443.08	452.7	453.82	457.19	459.86	459.53	462.55	465.65	470	458.29	466.31	472.86	475.29	478.64	480.16	483.57	484.12	479.25	493.32	497.47	501.01	503.4	510.31	513.68	517.24	518.95	524.79	526.41	533.53	542.15	543.69	547.6	553.94	562.1	562.53	566.73	570.24	568.79	579.91	588.03	590.29	602.65	606.73	595.24	616
01-a695c46ddbff6aec9dabdaf16e0c204f-RegC	nan	559.73	483.69	465.01	486.76	508.14	496.23	495.52	499.54	504.91	508.71	511.07	514.95	504.24	511.73	519.7	523.31	525.86	527.09	533.26	537.27	532.03	544.32	546.85	550.29	554.47	562.12	562.64	560.3	559.36	566.03	570.87	581.02	590.73	591.67	594.49	597.79	600.19	597.53	605.93	613.64	608.63	614.08	621.92	624.15	634.02	634.92	622.51	642.76
01-95a424b417e625b3c49616005e52aa1c-FixA	nan	nan	nan	nan	nan	nan	nan	nan	nan	nan	nan	nan	nan	nan	nan	nan	nan	nan	nan	nan	nan	nan	nan	nan	nan	nan	nan	nan	nan	nan	nan	nan	nan	nan	nan	nan	nan	nan	nan	nan	nan	nan	nan	nan	nan	nan	nan	nan	nan
01-95a424b417e625b3c49616005e52aa1c-FixB	nan	nan	nan	nan	nan	nan	nan	nan	nan	nan	nan	nan	nan	nan	nan	nan	nan	nan	nan	nan	nan	nan	nan	nan	nan	nan	nan	nan	nan	nan	nan	nan	nan	nan	nan	nan	nan	nan	nan	nan	nan	nan	nan	nan	nan	nan	nan	nan	nan
01-95a424b417e625b3c49616005e52aa1c-FixC	nan	nan	nan	nan	nan	nan	nan	nan	nan	nan	nan	nan	nan	nan	nan	nan	nan	nan	nan	nan	nan	nan	nan	nan	nan	nan	nan	nan	nan	nan	nan	nan	nan	nan	nan	nan	nan	nan	nan	nan	nan	nan	nan	nan	nan	nan	nan	nan	nan
01-95a424b417e625b3c49616005e52aa1c-RegA	nan	nan	nan	nan	nan	nan	nan	nan	nan	nan	nan	nan	nan	nan	nan	nan	nan	nan	nan	nan	nan	nan	nan	nan	nan	nan	nan	nan	nan	nan	nan	nan	nan	nan	nan	nan	nan	nan	nan	nan	nan	nan	nan	nan	nan	nan	nan	nan	nan
01-95a424b417e625b3c49616005e52aa1c-RegB	nan	nan	nan	nan	nan	nan	nan	nan	nan	nan	nan	nan	nan	nan	nan	nan	nan	nan	nan	nan	nan	nan	nan	nan	nan	nan	nan	nan	nan	nan	nan	nan	nan	nan	nan	nan	nan	nan	nan	nan	nan	nan	nan	nan	nan	nan	nan	nan	nan
01-95a424b417e625b3c49616005e52aa1c-RegC	nan	nan	nan	nan	nan	nan	nan	nan	nan	nan	nan	nan	nan	nan	nan	nan	nan	nan	nan	nan	nan	nan	nan	nan	nan	nan	nan	nan	nan	nan	nan	nan	nan	nan	nan	nan	nan	nan	nan	nan	nan	nan	nan	nan	nan	nan	nan	nan	nan
01-e7297e82c055894c8094f0dc2d616655-FixA	nan	nan	nan	nan	nan	nan	nan	nan	nan	nan	nan	nan	nan	nan	nan	nan	nan	nan	nan	nan	nan	nan	nan	nan	nan	nan	nan	nan	nan	nan	nan	nan	nan	nan	nan	nan	nan	nan	nan	nan	nan	nan	nan	nan	nan	nan	nan	nan	nan
01-e7297e82c055894c8094f0dc2d616655-FixB	nan	nan	nan	nan	nan	nan	nan	nan	nan	nan	nan	nan	nan	nan	nan	nan	nan	nan	nan	nan	nan	nan	nan	nan	nan	nan	nan	nan	nan	nan	nan	nan	nan	nan	nan	nan	nan	nan	nan	nan	nan	nan	nan	nan	nan	nan	nan	nan	nan
01-e7297e82c055894c8094f0dc2d616655-FixC	nan	nan	nan	nan	nan	nan	nan	nan	nan	nan	nan	nan	nan	nan	nan	nan	nan	nan	nan	nan	nan	nan	nan	nan	nan	nan	nan	nan	nan	nan	nan	nan	nan	nan	nan	nan	nan	nan	nan	nan	nan	nan	nan	nan	nan	nan	nan	nan	nan
01-e7297e82c055894c8094f0dc2d616655-RegA	nan	nan	nan	nan	nan	nan	nan	nan	nan	nan	nan	nan	nan	nan	nan	nan	nan	nan	nan	nan	nan	nan	nan	nan	nan	nan	nan	nan	nan	nan	nan	nan	nan	nan	nan	nan	nan	nan	nan	nan	nan	nan	nan	nan	nan	nan	nan	nan	nan
01-e7297e82c055894c8094f0dc2d616655-RegB	nan	nan	nan	nan	nan	nan	nan	nan	nan	nan	nan	nan	nan	nan	nan	nan	nan	nan	nan	nan	nan	nan	nan	nan	nan	nan	nan	nan	nan	nan	nan	nan	nan	nan	nan	nan	nan	nan	nan	nan	nan	nan	nan	nan	nan	nan	nan	nan	nan
01-e7297e82c055894c8094f0dc2d616655-RegC	nan	nan	nan	nan	nan	nan	nan	nan	nan	nan	nan	nan	nan	nan	nan	nan	nan	nan	nan	nan	nan	nan	nan	nan	nan	nan	nan	nan	nan	nan	nan	nan	nan	nan	nan	nan	nan	nan	nan	nan	nan	nan	nan	nan	nan	nan	nan	nan	nan
01-e4397716ebc10028163f1e642a130ebd-FixA	nan	nan	nan	nan	nan	nan	nan	nan	nan	nan	nan	nan	nan	nan	nan	nan	nan	nan	nan	nan	nan	nan	nan	nan	nan	nan	nan	nan	nan	nan	nan	nan	nan	nan	nan	nan	nan	nan	nan	nan	nan	nan	nan	nan	nan	nan	nan	nan	nan
01-e4397716ebc10028163f1e642a130ebd-FixB	nan	nan	nan	nan	nan	nan	nan	nan	nan	nan	nan	nan	nan	nan	nan	nan	nan	nan	nan	nan	nan	nan	nan	nan	nan	nan	nan	nan	nan	nan	nan	nan	nan	nan	nan	nan	nan	nan	nan	nan	nan	nan	nan	nan	nan	nan	nan	nan	nan
01-e4397716ebc10028163f1e642a130ebd-FixC	nan	nan	nan	nan	nan	nan	nan	nan	nan	nan	nan	nan	nan	nan	nan	nan	nan	nan	nan	nan	nan	nan	nan	nan	nan	nan	nan	nan	nan	nan	nan	nan	nan	nan	nan	nan	nan	nan	nan	nan	nan	nan	nan	nan	nan	nan	nan	nan	nan
01-e4397716ebc10028163f1e642a130ebd-RegA	nan	nan	nan	nan	nan	nan	nan	nan	nan	nan	nan	nan	nan	nan	nan	nan	nan	nan	nan	nan	nan	nan	nan	nan	nan	nan	nan	nan	nan	nan	nan	nan	nan	nan	nan	nan	nan	nan	nan	nan	nan	nan	nan	nan	nan	nan	nan	nan	nan
01-e4397716ebc10028163f1e642a130ebd-RegB	nan	nan	nan	nan	nan	nan	nan	nan	nan	nan	nan	nan	nan	nan	nan	nan	nan	nan	nan	nan	nan	nan	nan	nan	nan	nan	nan	nan	nan	nan	nan	nan	nan	nan	nan	nan	nan	nan	nan	nan	nan	nan	nan	nan	nan	nan	nan	nan	nan
01-e4397716ebc10028163f1e642a130ebd-RegC	nan	nan	nan	nan	nan	nan	nan	nan	nan	nan	nan	nan	nan	nan	nan	nan	nan	nan	nan	nan	nan	nan	nan	nan	nan	nan	nan	nan	nan	nan	nan	nan	nan	nan	nan	nan	nan	nan	nan	nan	nan	nan	nan	nan	nan	nan	nan	nan	nan
01-b8c89064d7af988e8b7aa1d3fabda912-FixA	nan	nan	nan	nan	nan	nan	nan	nan	nan	nan	nan	nan	nan	nan	nan	nan	nan	nan	nan	nan	nan	nan	nan	nan	nan	nan	nan	nan	nan	nan	nan	nan	nan	nan	nan	nan	nan	nan	nan	nan	nan	nan	nan	nan	nan	nan	nan	nan	nan
01-b8c89064d7af988e8b7aa1d3fabda912-FixB	nan	nan	nan	nan	nan	nan	nan	nan	nan	nan	nan	nan	nan	nan	nan	nan	nan	nan	nan	nan	nan	nan	nan	nan	nan	nan	nan	nan	nan	nan	nan	nan	nan	nan	nan	nan	nan	nan	nan	nan	nan	nan	nan	nan	nan	nan	nan	nan	nan
01-b8c89064d7af988e8b7aa1d3fabda912-FixC	nan	nan	nan	nan	nan	nan	nan	nan	nan	nan	nan	nan	nan	nan	nan	nan	nan	nan	nan	nan	nan	nan	nan	nan	nan	nan	nan	nan	nan	nan	nan	nan	nan	nan	nan	nan	nan	nan	nan	nan	nan	nan	nan	nan	nan	nan	nan	nan	nan
01-b8c89064d7af988e8b7aa1d3fabda912-RegA	nan	nan	nan	nan	nan	nan	nan	nan	nan	nan	nan	nan	nan	nan	nan	nan	nan	nan	nan	nan	nan	nan	nan	nan	nan	nan	nan	nan	nan	nan	nan	nan	nan	nan	nan	nan	nan	nan	nan	nan	nan	nan	nan	nan	nan	nan	nan	nan	nan
01-b8c89064d7af988e8b7aa1d3fabda912-RegB	nan	nan	nan	nan	nan	nan	nan	nan	nan	nan	nan	nan	nan	nan	nan	nan	nan	nan	nan	nan	nan	nan	nan	nan	nan	nan	nan	nan	nan	nan	nan	nan	nan	nan	nan	nan	nan	nan	nan	nan	nan	nan	nan	nan	nan	nan	nan	nan	nan
01-b8c89064d7af988e8b7aa1d3fabda912-RegC	nan	nan	nan	nan	nan	nan	nan	nan	nan	nan	nan	nan	nan	nan	nan	nan	nan	nan	nan	nan	nan	nan	nan	nan	nan	nan	nan	nan	nan	nan	nan	nan	nan	nan	nan	nan	nan	nan	nan	nan	nan	nan	nan	nan	nan	nan	nan	nan	nan
01-550f3208318ac985ff6ca4a430354041-FixA	nan	nan	nan	nan	nan	nan	nan	nan	nan	nan	nan	nan	nan	nan	nan	nan	nan	nan	nan	nan	nan	nan	nan	nan	nan	nan	nan	nan	nan	nan	nan	nan	nan	nan	nan	nan	nan	nan	nan	nan	nan	nan	nan	nan	nan	nan	nan	nan	nan
01-550f3208318ac985ff6ca4a430354041-FixB	nan	nan	nan	nan	nan	nan	nan	nan	nan	nan	nan	nan	nan	nan	nan	nan	nan	nan	nan	nan	nan	nan	nan	nan	nan	nan	nan	nan	nan	nan	nan	nan	nan	nan	nan	nan	nan	nan	nan	nan	nan	nan	nan	nan	nan	nan	nan	nan	nan
01-550f3208318ac985ff6ca4a430354041-FixC	nan	nan	nan	nan	nan	nan	nan	nan	nan	nan	nan	nan	nan	nan	nan	nan	nan	nan	nan	nan	nan	nan	nan	nan	nan	nan	nan	nan	nan	nan	nan	nan	nan	nan	nan	nan	nan	nan	nan	nan	nan	nan	nan	nan	nan	nan	nan	nan	nan
01-550f3208318ac985ff6ca4a430354041-RegA	nan	nan	nan	nan	nan	nan	nan	nan	nan	nan	nan	nan	nan	nan	nan	nan	nan	nan	nan	nan	nan	nan	nan	nan	nan	nan	nan	nan	nan	nan	nan	nan	nan	nan	nan	nan	nan	nan	nan	nan	nan	nan	nan	nan	nan	nan	nan	nan	nan
01-550f3208318ac985ff6ca4a430354041-RegB	nan	nan	nan	nan	nan	nan	nan	nan	nan	nan	nan	nan	nan	nan	nan	nan	nan	nan	nan	nan	nan	nan	nan	nan	nan	nan	nan	nan	nan	nan	nan	nan	nan	nan	nan	nan	nan	nan	nan	nan	nan	nan	nan	nan	nan	nan	nan	nan	nan
01-550f3208318ac985ff6ca4a430354041-RegC	nan	nan	nan	nan	nan	nan	nan	nan	nan	nan	nan	nan	nan	nan	nan	nan	nan	nan	nan	nan	nan	nan	nan	nan	nan	nan	nan	nan	nan	nan	nan	nan	nan	nan	nan	nan	nan	nan	nan	nan	nan	nan	nan	nan	nan	nan	nan	nan	nan
01-6a2f94c163a8cfd48a48a65fbe585adf-FixA	nan	nan	nan	nan	nan	nan	nan	nan	nan	nan	nan	nan	nan	nan	nan	nan	nan	nan	nan	nan	nan	nan	nan	nan	nan	nan	nan	nan	nan	nan	nan	nan	nan	nan	nan	nan	nan	nan	nan	nan	nan	nan	nan	nan	nan	nan	nan	nan	nan
01-6a2f94c163a8cfd48a48a65fbe585adf-FixB	nan	nan	nan	nan	nan	nan	nan	nan	nan	nan	nan	nan	nan	nan	nan	nan	nan	nan	nan	nan	nan	nan	nan	nan	nan	nan	nan	nan	nan	nan	nan	nan	nan	nan	nan	nan	nan	nan	nan	nan	nan	nan	nan	nan	nan	nan	nan	nan	nan
01-6a2f94c163a8cfd48a48a65fbe585adf-FixC	nan	nan	nan	nan	nan	nan	nan	nan	nan	nan	nan	nan	nan	nan	nan	nan	nan	nan	nan	nan	nan	nan	nan	nan	nan	nan	nan	nan	nan	nan	nan	nan	nan	nan	nan	nan	nan	nan	nan	nan	nan	nan	nan	nan	nan	nan	nan	nan	nan
01-6a2f94c163a8cfd48a48a65fbe585adf-RegA	nan	nan	nan	nan	nan	nan	nan	nan	nan	nan	nan	nan	nan	nan	nan	nan	nan	nan	nan	nan	nan	nan	nan	nan	nan	nan	nan	nan	nan	nan	nan	nan	nan	nan	nan	nan	nan	nan	nan	nan	nan	nan	nan	nan	nan	nan	nan	nan	nan
01-6a2f94c163a8cfd48a48a65fbe585adf-RegB	nan	nan	nan	nan	nan	nan	nan	nan	nan	nan	nan	nan	nan	nan	nan	nan	nan	nan	nan	nan	nan	nan	nan	nan	nan	nan	nan	nan	nan	nan	nan	nan	nan	nan	nan	nan	nan	nan	nan	nan	nan	nan	nan	nan	nan	nan	nan	nan	nan
01-6a2f94c163a8cfd48a48a65fbe585adf-RegC	nan	nan	nan	nan	nan	nan	nan	nan	nan	nan	nan	nan	nan	nan	nan	nan	nan	nan	nan	nan	nan	nan	nan	nan	nan	nan	nan	nan	nan	nan	nan	nan	nan	nan	nan	nan	nan	nan	nan	nan	nan	nan	nan	nan	nan	nan	nan	nan	nan
01-c08f4cd4bdc8a2bcdfeb3a93c5f597d7-FixA	791.61	808.74	798.54	777.66	762.79	765.45	776.36	783.88	788.31	792.58	797.67	803.51	807.61	808.16	808.87	813.3	818.39	820.56	821.37	823.21	826.12	829.47	832.37	834.25	836.01	838.65	841.91	845.13	847.64	849.1	850.66	853.46	856.62	859.08	861.55	864.79	867.64	869.02	870.69	874.37	877.91	879.08	880.35	884.44	888.55	889.5	889.85	892.85	896.73
01-c08f4cd4bdc8a2bcdfeb3a93c5f597d7-FixB	797.82	816.52	807.46	787	771.48	772.51	782.33	790.64	796.78	802.15	806.44	809.14	810.73	812	813.96	817.22	820.57	822.64	823.6	824.14	825.56	828.81	832.65	835.52	837.15	837.85	838.84	841.2	844.22	846.94	849.56	852.46	855.34	857.84	860.2	862.72	865.14	867.18	869.23	871.71	874.37	876.78	878.74	880.27	882.2	885.29	888.6	890.96	892.4
01-c08f4cd4bdc8a2bcdfeb3a93c5f597d7-FixC	804.04	820.06	809.71	789.04	774.11	776.05	786.03	793.01	797.67	802.86	808.04	812.12	815.3	818.04	820.53	822.92	825.57	828.7	831.62	833.64	835.25	837.11	839.39	842.05	844.62	846.78	849.18	852.46	855.93	858.63	860	860.06	861.01	864.79	869.25	871.92	873.88	876.72	879.49	881.03	882.39	884.81	887.25	888.48	889.43	891.4	894.28	897.57	900.79
01-c08f4cd4bdc8a2bcdfeb3a93c5f597d7-RegA	847.87	854.15	859.24	863.38	866.8	869.78	872.78	876.1	879.12	881.19	882.65	884.19	887.07	892.02	896.82	899.34	900.91	903.18	905.21	905.98	907.15	910.33	913.66	915.23	916.92	920.68	924.27	925.3	925.89	928.6	932.49	935.78	937.45	937.36	938.36	942.82	947.01	947.01	946.19	948.68	952.57	954.98	956.91	959.9	962.8	964.18	964.9	966.36	969.1
01-c08f4cd4bdc8a2bcdfeb3a93c5f597d7-RegB	896.03	873.87	868.87	874.1	882.6	888.82	892.82	895.88	898.44	900.77	903.29	906.36	909.73	913.04	915.99	918.42	920.68	923.13	925.85	928.62	930.59	931.15	931.79	933.96	936.63	938.36	938.91	938.74	940.01	944.41	949.37	951.97	952.96	953.99	956.08	959.68	963.66	966.78	969.51	972.5	975.18	976.81	977.7	978.53	980.19	983.27	986.48	988.51	990.5
01-c08f4cd4bdc8a2bcdfeb3a93c5f597d7-RegC	851.57	870.2	877.4	878.49	878.81	882.19	886.46	888.83	890.48	893.02	895.9	898.17	899.57	900.34	901.91	905.39	909.14	911.39	912.74	914.2	915.91	917.8	919.93	922.26	924.19	925.28	926.49	928.75	931.45	933.81	936.23	939.12	941.35	941.94	942.32	944.09	946.51	948.6	951.2	955.11	958.47	959.38	959.55	961.13	963.35	964.95	966.42	968.61	971.57
01-152f1b1f1d279adea6cba79e8c93f417-FixA	793.81	810.46	800.27	779.39	763.98	765.41	775.46	783.68	790.61	798.35	803.77	804.18	804.19	808.48	813.74	815.92	816.41	817.66	820.34	824.36	828.38	831.12	832.91	834.48	836.23	838.45	841.48	845.34	848.64	850.21	851.7	854.9	858.84	862.01	864.05	865.25	867.41	871.79	875.43	875.51	875.76	880.14	884.82	885.36	885.16	888.48	892.5	893.63	894.63
01-152f1b1f1d279adea6cba79e8c93f417-FixB	800.78	815.21	805.01	785.42	771.69	774.31	784.54	791.56	796.15	801.28	806.77	811.63	815.02	816.43	816.7	816.94	817.85	819.82	822.31	824.71	827.18	829.78	831.39	831.21	831.31	833.77	837.31	840.4	844.28	850.16	855.46	857.4	856.89	855.95	856.89	861.16	865.89	868.03	869.35	872.12	874.65	875.04	875.85	879.85	884.75	887.58	889.4	891.91	894.3
01-152f1b1f1d279adea6cba79e8c93f417-FixC	808.06	821.63	809.25	787.49	772.89	776.57	787.55	793.19	796.93	804.26	811.84	815.54	817.13	819.31	822.16	825.21	828.71	832.53	834.38	832.49	830.05	830.64	833.86	838.35	843.26	847.86	851.27	852.99	854.36	856.85	860.2	863.69	866.55	868.35	870.19	873.13	876.12	877.84	878.42	878.62	880.54	885.54	889.94	889.98	888.6	889.85	893.71	898.71	902.16
01-152f1b1f1d279adea6cba79e8c93f417-RegA	850.79	854.82	859.35	863.43	866.13	867.23	869.45	874.93	880.38	882.47	883.43	885.99	889.16	891.59	894.59	899.47	904.67	908.21	909.47	908.82	909.19	913.07	917.78	920.17	921.02	921.91	923.27	925.14	927.13	928.87	930.63	932.68	934.68	936.41	938.83	942.76	946.91	949.51	949.7	947.75	948.04	954.19	960.57	961.14	960.78	965.38	970.3	969.87	968.22
01-152f1b1f1d279adea6cba79e8c93f417-RegB	896.55	868.72	865.92	875.96	886.62	889.21	889.23	893.41	898.82	901.51	903.66	907.71	910.77	910.2	910.48	915.84	921.67	923.06	923.71	927.91	932.53	933.76	933.33	933.94	935.84	938.44	940.24	940.24	940.82	944.35	949.05	952.49	954.61	956.16	958.4	962.19	965.67	966.98	967.51	969.28	972.83	977.83	981.92	982.88	982.1	981.77	983.02	986.28	990.37
01-152f1b1f1d279adea6cba79e8c93f417-RegC	851.39	864.78	874.85	881.94	886.36	888.48	888.7	887.9	888.65	892.76	897.1	898.6	899.91	903.83	907.74	908.78	909.22	911.82	915.55	918.69	920.69	921.53	922.19	923.45	924.3	923.98	925.17	930.04	934.41	934.06	932.34	933.59	937.07	940.75	943.15	943.59	944.22	947.38	952.49	957.95	961.27	960.71	959.08	959.62	961.23	962.18	963.88	967.95	972.53
01-389c492fc98f16a8c3157161fc96f23e-FixA	792.09	767.57	797.24	848.26	758.03	775.61	776.26	782.19	792.46	802.11	799.3	800.77	804.4	807.27	809.01	810.15	812.27	816.59	820.82	822.66	823.47	825.1	828.11	832.4	836.61	839.45	840.9	841.53	843.46	848.14	852.8	854.54	854.64	856.21	858.93	861.69	863.89	865.34	867.23	870.71	874.12	875.77	877.04	879.62	882.9	885.87	888.7	891.78	894.13
01-389c492fc98f16a8c3157161fc96f23e-FixB	796.76	782.36	808.79	856.01	762.65	778.56	778.04	782.25	793.04	804.09	801.91	801.95	804.58	809.5	813.28	815.82	817.56	819.54	822.1	825.43	827.85	828.27	829.1	832.7	837.23	840.36	842.13	842.96	843.89	843.08	842.95	845.92	850.84	857.06	861.55	862.54	863.16	866.77	869.01	869.39	869.8	874.08	878.43	879.99	880.23	881.41	883.37	885.57	888.86
01-389c492fc98f16a8c3157161fc96f23e-FixC	801.07	779.66	810.37	860.8	768.54	783.29	782.69	790.46	804.42	814.27	809.91	810.57	814.25	817.76	819.25	820.66	821.36	821.26	823.34	830.29	838.24	842.9	844.49	844.48	844.1	844.43	845.75	847.85	851.66	855.08	858.97	864.07	868.36	869.9	870.73	872.28	874.43	877.03	878.63	881.86	883.55	882.55	882.16	887.32	894.16	897.42	897.1	895.23	895.01
01-389c492fc98f16a8c3157161fc96f23e-RegA	851.7	853.54	856.05	859.98	866.01	874.04	876.92	876.19	875.8	879.73	885.39	889.38	891.4	892.09	892.39	893.07	894.36	896.65	901.43	907.26	911.65	910.53	908.46	910.44	913.85	915.14	916.13	919.16	922.52	924.96	926.23	927.79	931	936.26	939.72	938.22	936.8	941.09	948.62	954.98	957.7	956.04	954	956.71	960.44	960.74	961.36	966.59	971.78
01-389c492fc98f16a8c3157161fc96f23e-RegB	894.44	847.32	867.57	864.79	878.44	883.6	889.51	890.6	890.95	894.3	899.92	902.55	905.86	909.51	914.79	915.49	915.88	920.54	925.67	923.44	921.61	924.59	929.16	931.15	931.32	932.77	936.2	939.14	944.82	945.39	944.21	946.61	951.93	955	956.29	955.02	954.64	957.31	964.12	969.44	973.28	970.68	971.09	974.67	979.18	983.79	986.71	988.76	990.83
01-389c492fc98f16a8c3157161fc96f23e-RegC	841.45	879.8	874.47	878.29	875.35	881.06	883.74	887.73	890.9	889.83	890.17	895.16	901.19	899.94	902.26	905.53	909.11	912.05	914.74	914.2	914.53	915.84	917.15	917.6	918.88	923.16	925.82	920.77	920.52	926.29	933.38	937.14	939.35	940.22	942.55	945.25	948.11	948.77	949.93	949.44	951.63	954.41	960.36	962.74	963.4	967.31	970.6	970.84	970.54
01-f727bebe537981a229de154b2bbaaf95-FixA	nan	nan	nan	nan	nan	nan	nan	nan	nan	nan	nan	nan	nan	nan	nan	nan	nan	nan	nan	nan	nan	nan	nan	nan	nan	nan	nan	nan	nan	nan	nan	nan	nan	nan	nan	nan	nan	nan	nan	nan	nan	nan	nan	nan	nan	nan	nan	nan	nan
01-f727bebe537981a229de154b2bbaaf95-FixB	nan	nan	nan	nan	nan	nan	nan	nan	nan	nan	nan	nan	nan	nan	nan	nan	nan	nan	nan	nan	nan	nan	nan	nan	nan	nan	nan	nan	nan	nan	nan	nan	nan	nan	nan	nan	nan	nan	nan	nan	nan	nan	nan	nan	nan	nan	nan	nan	nan
01-f727bebe537981a229de154b2bbaaf95-FixC	nan	nan	nan	nan	nan	nan	nan	nan	nan	nan	nan	nan	nan	nan	nan	nan	nan	nan	nan	nan	nan	nan	nan	nan	nan	nan	nan	nan	nan	nan	nan	nan	nan	nan	nan	nan	nan	nan	nan	nan	nan	nan	nan	nan	nan	nan	nan	nan	nan
01-f727bebe537981a229de154b2bbaaf95-RegA	nan	nan	nan	nan	nan	nan	nan	nan	nan	nan	nan	nan	nan	nan	nan	nan	nan	nan	nan	nan	nan	nan	nan	nan	nan	nan	nan	nan	nan	nan	nan	nan	nan	nan	nan	nan	nan	nan	nan	nan	nan	nan	nan	nan	nan	nan	nan	nan	nan
01-f727bebe537981a229de154b2bbaaf95-RegB	nan	nan	nan	nan	nan	nan	nan	nan	nan	nan	nan	nan	nan	nan	nan	nan	nan	nan	nan	nan	nan	nan	nan	nan	nan	nan	nan	nan	nan	nan	nan	nan	nan	nan	nan	nan	nan	nan	nan	nan	nan	nan	nan	nan	nan	nan	nan	nan	nan
01-f727bebe537981a229de154b2bbaaf95-RegC	nan	nan	nan	nan	nan	nan	nan	nan	nan	nan	nan	nan	nan	nan	nan	nan	nan	nan	nan	nan	nan	nan	nan	nan	nan	nan	nan	nan	nan	nan	nan	nan	nan	nan	nan	nan	nan	nan	nan	nan	nan	nan	nan	nan	nan	nan	nan	nan	nan
01-6f7048484ee56d3d12159487e89a90b2-FixA	nan	nan	nan	nan	nan	nan	nan	nan	nan	nan	nan	nan	nan	nan	nan	nan	nan	nan	nan	nan	nan	nan	nan	nan	nan	nan	nan	nan	nan	nan	nan	nan	nan	nan	nan	nan	nan	nan	nan	nan	nan	nan	nan	nan	nan	nan	nan	nan	nan
01-6f7048484ee56d3d12159487e89a90b2-FixB	nan	nan	nan	nan	nan	nan	nan	nan	nan	nan	nan	nan	nan	nan	nan	nan	nan	nan	nan	nan	nan	nan	nan	nan	nan	nan	nan	nan	nan	nan	nan	nan	nan	nan	nan	nan	nan	nan	nan	nan	nan	nan	nan	nan	nan	nan	nan	nan	nan
01-6f7048484ee56d3d12159487e89a90b2-FixC	nan	nan	nan	nan	nan	nan	nan	nan	nan	nan	nan	nan	nan	nan	nan	nan	nan	nan	nan	nan	nan	nan	nan	nan	nan	nan	nan	nan	nan	nan	nan	nan	nan	nan	nan	nan	nan	nan	nan	nan	nan	nan	nan	nan	nan	nan	nan	nan	nan
01-6f7048484ee56d3d12159487e89a90b2-RegA	nan	nan	nan	nan	nan	nan	nan	nan	nan	nan	nan	nan	nan	nan	nan	nan	nan	nan	nan	nan	nan	nan	nan	nan	nan	nan	nan	nan	nan	nan	nan	nan	nan	nan	nan	nan	nan	nan	nan	nan	nan	nan	nan	nan	nan	nan	nan	nan	nan
01-6f7048484ee56d3d12159487e89a90b2-RegB	nan	nan	nan	nan	nan	nan	nan	nan	nan	nan	nan	nan	nan	nan	nan	nan	nan	nan	nan	nan	nan	nan	nan	nan	nan	nan	nan	nan	nan	nan	nan	nan	nan	nan	nan	nan	nan	nan	nan	nan	nan	nan	nan	nan	nan	nan	nan	nan	nan
01-6f7048484ee56d3d12159487e89a90b2-RegC	nan	nan	nan	nan	nan	nan	nan	nan	nan	nan	nan	nan	nan	nan	nan	nan	nan	nan	nan	nan	nan	nan	nan	nan	nan	nan	nan	nan	nan	nan	nan	nan	nan	nan	nan	nan	nan	nan	nan	nan	nan	nan	nan	nan	nan	nan	nan	nan	nan
01-e772fcac1fb25d0dda917c0497010bf7-FixA	nan	nan	nan	nan	nan	nan	nan	nan	nan	nan	nan	nan	nan	nan	nan	nan	nan	nan	nan	nan	nan	nan	nan	nan	nan	nan	nan	nan	nan	nan	nan	nan	nan	nan	nan	nan	nan	nan	nan	nan	nan	nan	nan	nan	nan	nan	nan	nan	nan
01-e772fcac1fb25d0dda917c0497010bf7-FixB	nan	nan	nan	nan	nan	nan	nan	nan	nan	nan	nan	nan	nan	nan	nan	nan	nan	nan	nan	nan	nan	nan	nan	nan	nan	nan	nan	nan	nan	nan	nan	nan	nan	nan	nan	nan	nan	nan	nan	nan	nan	nan	nan	nan	nan	nan	nan	nan	nan
01-e772fcac1fb25d0dda917c0497010bf7-FixC	nan	nan	nan	nan	nan	nan	nan	nan	nan	nan	nan	nan	nan	nan	nan	nan	nan	nan	nan	nan	nan	nan	nan	nan	nan	nan	nan	nan	nan	nan	nan	nan	nan	nan	nan	nan	nan	nan	nan	nan	nan	nan	nan	nan	nan	nan	nan	nan	nan
01-e772fcac1fb25d0dda917c0497010bf7-RegA	nan	nan	nan	nan	nan	nan	nan	nan	nan	nan	nan	nan	nan	nan	nan	nan	nan	nan	nan	nan	nan	nan	nan	nan	nan	nan	nan	nan	nan	nan	nan	nan	nan	nan	nan	nan	nan	nan	nan	nan	nan	nan	nan	nan	nan	nan	nan	nan	nan
01-e772fcac1fb25d0dda917c0497010bf7-RegB	nan	nan	nan	nan	nan	nan	nan	nan	nan	nan	nan	nan	nan	nan	nan	nan	nan	nan	nan	nan	nan	nan	nan	nan	nan	nan	nan	nan	nan	nan	nan	nan	nan	nan	nan	nan	nan	nan	nan	nan	nan	nan	nan	nan	nan	nan	nan	nan	nan
01-e772fcac1fb25d0dda917c0497010bf7-RegC	nan	nan	nan	nan	nan	nan	nan	nan	nan	nan	nan	nan	nan	nan	nan	nan	nan	nan	nan	nan	nan	nan	nan	nan	nan	nan	nan	nan	nan	nan	nan	nan	nan	nan	nan	nan	nan	nan	nan	nan	nan	nan	nan	nan	nan	nan	nan	nan	nan
01-1ed92607083f3fd8132489a65bc944fe-FixA	nan	nan	nan	nan	nan	nan	nan	nan	nan	nan	nan	nan	nan	nan	nan	nan	nan	nan	nan	nan	nan	nan	nan	nan	nan	nan	nan	nan	nan	nan	nan	nan	nan	nan	nan	nan	nan	nan	nan	nan	nan	nan	nan	nan	nan	nan	nan	nan	nan
01-1ed92607083f3fd8132489a65bc944fe-FixB	nan	nan	nan	nan	nan	nan	nan	nan	nan	nan	nan	nan	nan	nan	nan	nan	nan	nan	nan	nan	nan	nan	nan	nan	nan	nan	nan	nan	nan	nan	nan	nan	nan	nan	nan	nan	nan	nan	nan	nan	nan	nan	nan	nan	nan	nan	nan	nan	nan
01-1ed92607083f3fd8132489a65bc944fe-FixC	nan	nan	nan	nan	nan	nan	nan	nan	nan	nan	nan	nan	nan	nan	nan	nan	nan	nan	nan	nan	nan	nan	nan	nan	nan	nan	nan	nan	nan	nan	nan	nan	nan	nan	nan	nan	nan	nan	nan	nan	nan	nan	nan	nan	nan	nan	nan	nan	nan
01-1ed92607083f3fd8132489a65bc944fe-RegA	nan	nan	nan	nan	nan	nan	nan	nan	nan	nan	nan	nan	nan	nan	nan	nan	nan	nan	nan	nan	nan	nan	nan	nan	nan	nan	nan	nan	nan	nan	nan	nan	nan	nan	nan	nan	nan	nan	nan	nan	nan	nan	nan	nan	nan	nan	nan	nan	nan
01-1ed92607083f3fd8132489a65bc944fe-RegB	nan	nan	nan	nan	nan	nan	nan	nan	nan	nan	nan	nan	nan	nan	nan	nan	nan	nan	nan	nan	nan	nan	nan	nan	nan	nan	nan	nan	nan	nan	nan	nan	nan	nan	nan	nan	nan	nan	nan	nan	nan	nan	nan	nan	nan	nan	nan	nan	nan
01-1ed92607083f3fd8132489a65bc944fe-RegC	nan	nan	nan	nan	nan	nan	nan	nan	nan	nan	nan	nan	nan	nan	nan	nan	nan	nan	nan	nan	nan	nan	nan	nan	nan	nan	nan	nan	nan	nan	nan	nan	nan	nan	nan	nan	nan	nan	nan	nan	nan	nan	nan	nan	nan	nan	nan	nan	nan
01-685ee641cbf18bd706d36cb768e77792-FixA	nan	nan	nan	nan	nan	nan	nan	nan	nan	nan	nan	nan	nan	nan	nan	nan	nan	nan	nan	nan	nan	nan	nan	nan	nan	nan	nan	nan	nan	nan	nan	nan	nan	nan	nan	nan	nan	nan	nan	nan	nan	nan	nan	nan	nan	nan	nan	nan	nan
01-685ee641cbf18bd706d36cb768e77792-FixB	nan	nan	nan	nan	nan	nan	nan	nan	nan	nan	nan	nan	nan	nan	nan	nan	nan	nan	nan	nan	nan	nan	nan	nan	nan	nan	nan	nan	nan	nan	nan	nan	nan	nan	nan	nan	nan	nan	nan	nan	nan	nan	nan	nan	nan	nan	nan	nan	nan
01-685ee641cbf18bd706d36cb768e77792-FixC	nan	nan	nan	nan	nan	nan	nan	nan	nan	nan	nan	nan	nan	nan	nan	nan	nan	nan	nan	nan	nan	nan	nan	nan	nan	nan	nan	nan	nan	nan	nan	nan	nan	nan	nan	nan	nan	nan	nan	nan	nan	nan	nan	nan	nan	nan	nan	nan	nan
01-685ee641cbf18bd706d36cb768e77792-RegA	nan	nan	nan	nan	nan	nan	nan	nan	nan	nan	nan	nan	nan	nan	nan	nan	nan	nan	nan	nan	nan	nan	nan	nan	nan	nan	nan	nan	nan	nan	nan	nan	nan	nan	nan	nan	nan	nan	nan	nan	nan	nan	nan	nan	nan	nan	nan	nan	nan
01-685ee641cbf18bd706d36cb768e77792-RegB	nan	nan	nan	nan	nan	nan	nan	nan	nan	nan	nan	nan	nan	nan	nan	nan	nan	nan	nan	nan	nan	nan	nan	nan	nan	nan	nan	nan	nan	nan	nan	nan	nan	nan	nan	nan	nan	nan	nan	nan	nan	nan	nan	nan	nan	nan	nan	nan	nan
01-685ee641cbf18bd706d36cb768e77792-RegC	nan	nan	nan	nan	nan	nan	nan	nan	nan	nan	nan	nan	nan	nan	nan	nan	nan	nan	nan	nan	nan	nan	nan	nan	nan	nan	nan	nan	nan	nan	nan	nan	nan	nan	nan	nan	nan	nan	nan	nan	nan	nan	nan	nan	nan	nan	nan	nan	nan
01-8f3c51100093899ac5adeba84eebacf8-FixA	nan	nan	nan	nan	nan	nan	nan	nan	nan	nan	nan	nan	nan	nan	nan	nan	nan	nan	nan	nan	nan	nan	nan	nan	nan	nan	nan	nan	nan	nan	nan	nan	nan	nan	nan	nan	nan	nan	nan	nan	nan	nan	nan	nan	nan	nan	nan	nan	nan
01-8f3c51100093899ac5adeba84eebacf8-FixB	nan	nan	nan	nan	nan	nan	nan	nan	nan	nan	nan	nan	nan	nan	nan	nan	nan	nan	nan	nan	nan	nan	nan	nan	nan	nan	nan	nan	nan	nan	nan	nan	nan	nan	nan	nan	nan	nan	nan	nan	nan	nan	nan	nan	nan	nan	nan	nan	nan
01-8f3c51100093899ac5adeba84eebacf8-FixC	nan	nan	nan	nan	nan	nan	nan	nan	nan	nan	nan	nan	nan	nan	nan	nan	nan	nan	nan	nan	nan	nan	nan	nan	nan	nan	nan	nan	nan	nan	nan	nan	nan	nan	nan	nan	nan	nan	nan	nan	nan	nan	nan	nan	nan	nan	nan	nan	nan
01-8f3c51100093899ac5adeba84eebacf8-RegA	nan	nan	nan	nan	nan	nan	nan	nan	nan	nan	nan	nan	nan	nan	nan	nan	nan	nan	nan	nan	nan	nan	nan	nan	nan	nan	nan	nan	nan	nan	nan	nan	nan	nan	nan	nan	nan	nan	nan	nan	nan	nan	nan	nan	nan	nan	nan	nan	nan
01-8f3c51100093899ac5adeba84eebacf8-RegB	nan	nan	nan	nan	nan	nan	nan	nan	nan	nan	nan	nan	nan	nan	nan	nan	nan	nan	nan	nan	nan	nan	nan	nan	nan	nan	nan	nan	nan	nan	nan	nan	nan	nan	nan	nan	nan	nan	nan	nan	nan	nan	nan	nan	nan	nan	nan	nan	nan
01-8f3c51100093899ac5adeba84eebacf8-RegC	nan	nan	nan	nan	nan	nan	nan	nan	nan	nan	nan	nan	nan	nan	nan	nan	nan	nan	nan	nan	nan	nan	nan	nan	nan	nan	nan	nan	nan	nan	nan	nan	nan	nan	nan	nan	nan	nan	nan	nan	nan	nan	nan	nan	nan	nan	nan	nan	nan
01-621505ce6b6158046469882ba9c8f176-FixA	nan	633.41	637.57	640.92	644.14	647.82	652.23	657.32	661.8	664.53	666.3	668.16	670.23	672.46	675.18	678.55	681.64	683.49	684.41	685.09	686.72	690.04	693.55	695.68	697.2	699.24	701.49	703.4	705.09	706.86	709.23	712.46	715.51	717.36	718.92	721.23	723.54	725.05	726.97	730.43	733.48	734.15	734.61	737.38	741.17	743.96	745.81	747.35	749.06
01-621505ce6b6158046469882ba9c8f176-FixB	nan	633.74	644.39	649.93	652.85	655.36	658.44	662.53	667.03	671.12	674.19	675.96	677.37	679.42	681.88	684.24	686.2	687.68	689.32	691.66	693.86	695.18	696.97	700.42	703.66	704.82	705.94	709.1	712.08	712.53	713.18	717.02	721.98	725.15	726.49	726.91	728.03	731.11	734.68	737.01	738.59	740.4	742.48	744.64	746.68	748.55	750.63	753.34	756.37
01-621505ce6b6158046469882ba9c8f176-FixC	nan	644.74	636.4	638.87	645.28	650.17	653.96	658.08	662.05	665.15	667.84	670.73	674	677.55	680.78	683.28	685.99	689.62	692.4	692.91	694.22	699.1	703.9	704.81	704.86	707.66	711.06	712.27	712.81	714.66	716.75	717.78	719.3	722.84	726.15	726.93	727.55	730.68	734.13	735.24	735.41	736.77	739.29	742.35	745.49	748.31	750.46	751.84	753.41
01-621505ce6b6158046469882ba9c8f176-RegA	nan	763.48	711.01	704.84	715.27	718.96	718.26	720.03	722.93	724.43	725.65	728.16	731.37	734.29	736.68	738.59	740.76	743.61	745.64	745.64	745.78	748.26	751.52	753.61	755.19	757.34	759.95	762.52	764.51	765.7	767.29	770.35	773.58	775.4	776.02	776.27	777.41	780.4	784.08	787.04	789.62	792.36	794.52	795.34	795.67	796.67	798.71	801.69	804.56
01-621505ce6b6158046469882ba9c8f176-RegB	nan	763.54	712.58	707.26	720.56	730.44	734.99	737.2	739.18	742.34	746.09	749.49	752.23	754.37	756.61	759.59	762.85	765.81	768.73	771.99	775.45	778.85	782	784.8	787.38	789.88	792.37	794.75	796.48	797.22	798.23	800.84	804.77	809.13	812.4	813.48	814.04	815.99	818.84	821.67	824.69	828.22	831.33	833.07	834.26	835.99	838.38	841.22	844.31
01-621505ce6b6158046469882ba9c8f176-RegC	nan	778.09	724.08	717.53	726.98	728.07	725.56	728.53	733.43	735.14	735.06	735.75	737.2	738.83	740.19	741.16	742.83	745.94	748.39	748.39	748.89	752.68	756.67	757.3	756.16	755.79	756.85	759.25	761.77	763.17	763.63	763.88	765.52	769.59	773.6	774.94	775.2	776.49	777.9	778.11	778.11	779.27	781.76	785.27	788.61	790.73	792.39	794.66	797.41
01-02328ef6f3addb303a0e75cc4fec921a-FixA	nan	627.83	633.99	640.92	646.25	648.6	650.66	655.01	659.5	661.77	663.53	666.76	670.18	672.32	674.57	678.25	681.35	681.98	682.59	685.75	689.61	691.93	693.74	696.4	698.85	700	701.7	705.72	710.06	712.31	712.95	713.18	713.89	715.62	717.8	719.77	721.93	724.67	727	728.03	729.21	732.12	735.85	738.96	741.07	742.4	744.7	749.19	752.48
01-02328ef6f3addb303a0e75cc4fec921a-FixB	nan	637.5	645.8	648.88	650.8	654.68	659.8	664.6	668.02	669.63	671.16	674.18	677.56	679.9	681.68	683.8	686.78	690.61	693.48	693.98	694.52	697.32	699.38	697.99	697.83	703.45	709.95	711.73	711.35	712.78	715.98	719.89	723.72	726.89	729.57	732.06	734.37	736.39	737.9	738.79	739.47	740.59	742.97	746.88	749.56	748.71	748.36	752.71	757.93
01-02328ef6f3addb303a0e75cc4fec921a-FixC	nan	645.83	636.41	637.7	643.82	649.86	654.9	659.03	662.23	664.77	668.05	673.02	677.66	680.01	681.75	684.81	688.12	690.2	691.17	691.77	693.61	697.7	701.44	702.2	701.53	701.9	704.99	711.19	716.3	716.61	716.31	719.86	723.14	721.76	720.96	726.36	732.67	733.61	732.56	734.42	738.32	742.03	744.91	746.83	748.03	748.95	750.59	753.61	756.35
01-02328ef6f3addb303a0e75cc4fec921a-RegA	nan	762.65	710.93	706.35	717.51	720.05	718.09	720.2	723.58	724.25	725.46	730.56	735.42	735.69	734.22	734.67	736.4	738.1	740.32	743.91	748.66	753.72	756.8	756.2	754.66	755.26	757.37	759.69	762.57	766.31	769.07	769.26	769.18	771.42	774.71	777.19	779.18	781.49	784.21	787.22	790.27	793.02	794.85	795.39	795.96	798.06	801.65	806.06	809.45
01-02328ef6f3addb303a0e75cc4fec921a-RegB	nan	760.97	711.74	708.62	721.85	728.08	729.92	734.39	739.44	742.02	744.41	749.04	753.25	754.3	754.72	757.54	761.8	765.86	769.68	773.48	776.79	779.14	780.75	782.15	784.55	788.77	793.13	795.84	797.58	799.48	801.64	803.91	806.26	808.66	810.91	812.99	815.8	820	823.85	825.69	827.37	830.87	833.87	833.97	834.13	837.48	840.34	838.89	838.1
01-02328ef6f3addb303a0e75cc4fec921a-RegC	nan	778.38	725.23	718.92	727.76	727.58	725.1	730.71	737.86	738.53	736.31	736.5	739	742.1	743.12	740.6	739.18	743.06	747.84	748.54	747.77	749.16	751.95	754.48	756.37	757.63	758.41	758.89	759.43	760.4	762.36	765.52	768.36	769.5	770.47	773.02	776.32	778.88	779.73	778.63	778.26	781.14	785.13	787.44	788.34	789.02	790.48	793.24	795.71
01-f57bbc71a2a15c1bbddaca5408e222d3-FixA	nan	633.97	635.66	637.4	640.86	646.87	652.38	654.95	658.01	665.01	668.12	669.62	670.76	673.02	674.68	674.23	674.67	678.81	683.89	686.68	687.82	688.78	690.09	691.93	694.59	698	700.68	701.38	701.96	704.56	708.18	711.35	714.19	717.24	720.13	722.45	724.61	726.99	728.93	730.62	732.56	735.15	737.15	737.44	737.73	739.79	741.82	741.97	743.15
01-f57bbc71a2a15c1bbddaca5408e222d3-FixB	nan	646.58	639.16	642.1	648.78	653.96	657.27	662.31	666.1	672.08	673.79	675.29	676.82	678.76	680.82	682.62	684.25	685.52	687.52	690.68	693.95	695.8	697.95	701.86	704.8	704.73	703.86	705.65	709.76	714.64	717.53	716.49	714.43	715.26	718.41	722.62	725.81	727.36	728.46	731.43	735.33	738.57	740.28	740.4	741.87	747.01	751.46	750.72	748.78
01-f57bbc71a2a15c1bbddaca5408e222d3-FixC	nan	602.25	632.96	642.17	642.57	644.59	648.69	655.74	661.68	669.12	670.87	670.69	670.49	672.3	675.04	677.15	679.08	681.32	685.53	691.79	696.02	694.4	693.25	698.97	706.98	709.68	709.11	707.58	707.8	711.54	715.63	716.97	718.05	722.22	726.01	726.14	725.8	728.32	732.07	735.25	737.32	738.39	739.14	740.31	742.1	744.52	746.88	748.74	750.71
01-f57bbc71a2a15c1bbddaca5408e222d3-RegA	nan	597.09	707.49	724.42	709.03	709.01	717.86	720.19	720.09	724.13	727.91	726.48	724.62	727.63	732.91	736.75	739.06	740.7	742.65	745.23	746.56	745.23	745.07	749.79	755.96	759.38	760.88	762.2	763.51	764.79	766.62	769.58	772.63	774.76	777.06	780.54	783.59	784.5	784.28	784.52	785.1	785.79	788.02	792.86	798.13	801.25	801.83	800.62	800.57
01-f57bbc71a2a15c1bbddaca5408e222d3-RegB	nan	587.68	704.85	730.26	720.72	721.6	732.15	738.13	739.64	742.47	744.91	745.41	747.02	752.43	758.46	761.38	762.61	764.29	766.27	767.93	769.87	772.86	776.81	781.34	785.1	787.09	788.97	790.86	794.34	798.67	802.44	804.53	805.19	805.38	806.82	810.62	814.2	815.01	815.23	818.01	820.71	821.09	822.4	827.98	834.03	836.37	838.55	844.54	848.39
01-f57bbc71a2a15c1bbddaca5408e222d3-RegC	nan	617.49	726.23	740.58	723.85	724.5	731.01	732.67	724.58	726.24	732.56	735.67	735.72	735.01	736.77	742.52	746.45	743.59	740.56	744.01	748.47	747.47	744.85	745.86	749.28	752.54	754.89	757.05	758.98	761.61	764.17	765.76	766.31	766.05	766.09	767.2	768.62	769.77	772.53	778.86	784.69	786.1	785.07	784.73	785.93	788.61	790.94	791.35	792.24
01-fea96982caab6b2dc0ec9c1738918f03-FixA	nan	nan	nan	nan	nan	nan	nan	nan	nan	nan	nan	nan	nan	nan	nan	nan	nan	nan	nan	nan	nan	nan	nan	nan	nan	nan	nan	nan	nan	nan	nan	nan	nan	nan	nan	nan	nan	nan	nan	nan	nan	nan	nan	nan	nan	nan	nan	nan	nan
01-fea96982caab6b2dc0ec9c1738918f03-FixB	nan	nan	nan	nan	nan	nan	nan	nan	nan	nan	nan	nan	nan	nan	nan	nan	nan	nan	nan	nan	nan	nan	nan	nan	nan	nan	nan	nan	nan	nan	nan	nan	nan	nan	nan	nan	nan	nan	nan	nan	nan	nan	nan	nan	nan	nan	nan	nan	nan
01-fea96982caab6b2dc0ec9c1738918f03-FixC	nan	nan	nan	nan	nan	nan	nan	nan	nan	nan	nan	nan	nan	nan	nan	nan	nan	nan	nan	nan	nan	nan	nan	nan	nan	nan	nan	nan	nan	nan	nan	nan	nan	nan	nan	nan	nan	nan	nan	nan	nan	nan	nan	nan	nan	nan	nan	nan	nan
01-fea96982caab6b2dc0ec9c1738918f03-RegA	nan	nan	nan	nan	nan	nan	nan	nan	nan	nan	nan	nan	nan	nan	nan	nan	nan	nan	nan	nan	nan	nan	nan	nan	nan	nan	nan	nan	nan	nan	nan	nan	nan	nan	nan	nan	nan	nan	nan	nan	nan	nan	nan	nan	nan	nan	nan	nan	nan
01-fea96982caab6b2dc0ec9c1738918f03-RegB	nan	nan	nan	nan	nan	nan	nan	nan	nan	nan	nan	nan	nan	nan	nan	nan	nan	nan	nan	nan	nan	nan	nan	nan	nan	nan	nan	nan	nan	nan	nan	nan	nan	nan	nan	nan	nan	nan	nan	nan	nan	nan	nan	nan	nan	nan	nan	nan	nan
01-fea96982caab6b2dc0ec9c1738918f03-RegC	nan	nan	nan	nan	nan	nan	nan	nan	nan	nan	nan	nan	nan	nan	nan	nan	nan	nan	nan	nan	nan	nan	nan	nan	nan	nan	nan	nan	nan	nan	nan	nan	nan	nan	nan	nan	nan	nan	nan	nan	nan	nan	nan	nan	nan	nan	nan	nan	nan
01-479f9e9c78548ccf60c91a2f4cfbdc13-FixA	nan	nan	nan	nan	nan	nan	nan	nan	nan	nan	nan	nan	nan	nan	nan	nan	nan	nan	nan	nan	nan	nan	nan	nan	nan	nan	nan	nan	nan	nan	nan	nan	nan	nan	nan	nan	nan	nan	nan	nan	nan	nan	nan	nan	nan	nan	nan	nan	nan
01-479f9e9c78548ccf60c91a2f4cfbdc13-FixB	nan	nan	nan	nan	nan	nan	nan	nan	nan	nan	nan	nan	nan	nan	nan	nan	nan	nan	nan	nan	nan	nan	nan	nan	nan	nan	nan	nan	nan	nan	nan	nan	nan	nan	nan	nan	nan	nan	nan	nan	nan	nan	nan	nan	nan	nan	nan	nan	nan
01-479f9e9c78548ccf60c91a2f4cfbdc13-FixC	nan	nan	nan	nan	nan	nan	nan	nan	nan	nan	nan	nan	nan	nan	nan	nan	nan	nan	nan	nan	nan	nan	nan	nan	nan	nan	nan	nan	nan	nan	nan	nan	nan	nan	nan	nan	nan	nan	nan	nan	nan	nan	nan	nan	nan	nan	nan	nan	nan
01-479f9e9c78548ccf60c91a2f4cfbdc13-RegA	nan	nan	nan	nan	nan	nan	nan	nan	nan	nan	nan	nan	nan	nan	nan	nan	nan	nan	nan	nan	nan	nan	nan	nan	nan	nan	nan	nan	nan	nan	nan	nan	nan	nan	nan	nan	nan	nan	nan	nan	nan	nan	nan	nan	nan	nan	nan	nan	nan
01-479f9e9c78548ccf60c91a2f4cfbdc13-RegB	nan	nan	nan	nan	nan	nan	nan	nan	nan	nan	nan	nan	nan	nan	nan	nan	nan	nan	nan	nan	nan	nan	nan	nan	nan	nan	nan	nan	nan	nan	nan	nan	nan	nan	nan	nan	nan	nan	nan	nan	nan	nan	nan	nan	nan	nan	nan	nan	nan
01-479f9e9c78548ccf60c91a2f4cfbdc13-RegC	nan	nan	nan	nan	nan	nan	nan	nan	nan	nan	nan	nan	nan	nan	nan	nan	nan	nan	nan	nan	nan	nan	nan	nan	nan	nan	nan	nan	nan	nan	nan	nan	nan	nan	nan	nan	nan	nan	nan	nan	nan	nan	nan	nan	nan	nan	nan	nan	nan
01-5d0848ee151d8a7035288a2c2480ca70-FixA	nan	nan	nan	nan	nan	nan	nan	nan	nan	nan	nan	nan	nan	nan	nan	nan	nan	nan	nan	nan	nan	nan	nan	nan	nan	nan	nan	nan	nan	nan	nan	nan	nan	nan	nan	nan	nan	nan	nan	nan	nan	nan	nan	nan	nan	nan	nan	nan	nan
01-5d0848ee151d8a7035288a2c2480ca70-FixB	nan	nan	nan	nan	nan	nan	nan	nan	nan	nan	nan	nan	nan	nan	nan	nan	nan	nan	nan	nan	nan	nan	nan	nan	nan	nan	nan	nan	nan	nan	nan	nan	nan	nan	nan	nan	nan	nan	nan	nan	nan	nan	nan	nan	nan	nan	nan	nan	nan
01-5d0848ee151d8a7035288a2c2480ca70-FixC	nan	nan	nan	nan	nan	nan	nan	nan	nan	nan	nan	nan	nan	nan	nan	nan	nan	nan	nan	nan	nan	nan	nan	nan	nan	nan	nan	nan	nan	nan	nan	nan	nan	nan	nan	nan	nan	nan	nan	nan	nan	nan	nan	nan	nan	nan	nan	nan	nan
01-5d0848ee151d8a7035288a2c2480ca70-RegA	nan	nan	nan	nan	nan	nan	nan	nan	nan	nan	nan	nan	nan	nan	nan	nan	nan	nan	nan	nan	nan	nan	nan	nan	nan	nan	nan	nan	nan	nan	nan	nan	nan	nan	nan	nan	nan	nan	nan	nan	nan	nan	nan	nan	nan	nan	nan	nan	nan
01-5d0848ee151d8a7035288a2c2480ca70-RegB	nan	nan	nan	nan	nan	nan	nan	nan	nan	nan	nan	nan	nan	nan	nan	nan	nan	nan	nan	nan	nan	nan	nan	nan	nan	nan	nan	nan	nan	nan	nan	nan	nan	nan	nan	nan	nan	nan	nan	nan	nan	nan	nan	nan	nan	nan	nan	nan	nan
01-5d0848ee151d8a7035288a2c2480ca70-RegC	nan	nan	nan	nan	nan	nan	nan	nan	nan	nan	nan	nan	nan	nan	nan	nan	nan	nan	nan	nan	nan	nan	nan	nan	nan	nan	nan	nan	nan	nan	nan	nan	nan	nan	nan	nan	nan	nan	nan	nan	nan	nan	nan	nan	nan	nan	nan	nan	nan
01-4beabccc3fcc6d3621b5dcfd8493dfac-FixA	679.6	685.95	684.6	684.58	694.91	719.48	741.31	744.59	740.03	741	743.75	742.39	740.27	741.63	744.23	745.09	745.37	746.58	747.13	745.51	744.17	745.78	749.41	753.43	757.37	761.14	764.78	768.31	771.37	773.69	775.88	778.6	781.49	784.11	786.88	790.27	793.69	796.41	798.38	799.89	801.72	804.5	807.47	809.81	812.23	815.62	819.31	822.47	825.39
01-4beabccc3fcc6d3621b5dcfd8493dfac-FixB	690.66	694.96	689.08	683.95	690.52	713.99	736.23	739.87	734.89	734.5	736.44	735.97	734.74	735.21	736.17	735.93	734.78	733.5	732.68	732.84	734.51	737.83	741.49	744.23	746.68	749.65	752.29	753.86	756.24	761.08	766.07	768.67	770.21	772.65	775.84	779.02	781.41	782.53	783.46	785.45	788.53	792.31	795.86	798.42	800.44	802.79	806.38	811.61	816.28
01-4beabccc3fcc6d3621b5dcfd8493dfac-FixC	691.48	701.85	700.89	700.21	711.43	740	766.28	771.47	766.2	764.81	765.74	764.72	763.28	763.77	765.58	767.45	768.52	768.38	768.06	768.66	769.82	771.07	773.09	776.51	780.53	784.15	787.45	790.72	793.97	797.12	800.12	802.92	805.27	807.14	809.62	813.7	818.6	823.07	826.15	827.47	829.01	832.64	836.55	838.43	838.7	838.7	840.29	844.65	849.09
01-4beabccc3fcc6d3621b5dcfd8493dfac-RegA	787.23	790.61	793.66	797.28	802.4	809.01	813.39	812.61	810.91	812.74	815.8	817.23	818.84	822.59	826.01	826.59	826.82	829.55	833.61	837.05	839.3	840.44	841.76	844.39	847.26	849.13	850.87	853.54	856.51	858.9	860.66	862.06	863.86	866.61	869.38	871.2	872.76	874.98	877.52	879.85	882.05	884.33	886.55	888.49	889.89	890.66	891.47	893.03	895.2
01-4beabccc3fcc6d3621b5dcfd8493dfac-RegB	770.11	775.35	782.15	789.75	797.37	804.06	808.16	808.71	808.55	810.36	812.49	813.07	814.21	818.07	822.73	825.86	827.85	829.64	831.63	834.02	836.96	840.39	843.28	844.86	846.47	849.56	853.49	857.13	859.67	860.77	861.86	864.35	867.56	870.4	872.81	874.98	876.92	878.64	880.44	882.59	884.67	886.28	887.99	890.49	893.71	897.32	900.71	903.36	905.67
01-4beabccc3fcc6d3621b5dcfd8493dfac-RegC	807.25	808.49	810.54	813.72	818.34	824.05	827.77	827.22	826.13	828.41	832.36	835.44	837.75	840.06	842.9	846.45	849.46	850.95	852.72	856.52	860.69	863.18	864.28	864.84	865.38	866.37	868.37	871.54	874.07	874.34	873.86	874.68	877.3	881.43	885.13	886.71	887.52	889.31	891.67	893.65	894.7	894.67	894.67	895.9	898.32	901.38	903.95	905.1	905.64
01-f105e726d5500ba884197d3d90bbfcef-FixA	680.66	685.23	684.21	685.18	695.75	719.14	740.75	746.51	743.02	740.15	739.59	740.8	742.77	744.4	744.88	744.03	744.26	747.3	749.3	746.8	744.51	747.45	752.39	755.21	757.6	761.95	766.83	770.23	772.1	773.03	774.15	776.45	779.93	784.19	788.45	791.88	793.94	794.53	795.37	798.18	802.39	806.93	811.32	815.21	818.12	819.71	820.53	821.4	823.14
01-f105e726d5500ba884197d3d90bbfcef-FixB	689.62	697.89	693.01	686.99	691.84	713.75	735.29	739.29	734.3	732.65	734.89	738.42	739.99	737.49	734.04	733.23	734.71	737.03	738.53	738.05	737.11	737.45	738.82	740.72	744.13	749.75	755.4	758.72	760.28	761.44	763.49	767.37	772.41	777.3	779.94	779.02	777.98	780.57	785.65	790.78	793.94	794.14	794.71	798.89	803.84	806.04	807.41	810.69	814.75
01-f105e726d5500ba884197d3d90bbfcef-FixC	694.15	706.08	705.33	703.75	713.24	739.74	765.27	772.04	768	765.04	764.11	763.87	765.29	768.93	771.1	768.65	765.4	765.61	767.68	769.05	769.84	770.94	773.63	778.49	782.51	783.27	785.13	792.24	799.61	801.64	801.41	803.36	807.13	811.1	813.99	815.26	817.09	821.51	826.27	828.7	829.97	832	835.16	839.14	842.63	844.5	845.88	848.23	851.46
01-f105e726d5500ba884197d3d90bbfcef-RegA	786.37	791.7	794.48	796.67	800.22	806.09	811.25	812.92	813.53	815.88	819	821.27	822.72	823.81	825.3	827.73	830.39	832.43	833.89	835.17	837.31	841	844.73	846.94	848.33	850	852.08	854.38	856.18	856.96	857.81	859.89	862.8	865.8	868.69	871.52	874.85	878.9	881.45	880.68	879.69	881.99	886.27	890.04	891.8	891.15	891.28	895.21	899.93
01-f105e726d5500ba884197d3d90bbfcef-RegB	774.19	780.95	785.37	789.34	794.7	802.06	806.89	805.55	803.42	806.19	811.33	815.21	818.52	822.46	825.61	826.44	825.93	825.68	827.04	830.72	834.88	837.81	841.28	846.9	851.29	851.26	850.52	853.35	858.47	863.27	866.17	866.5	866.22	867.46	869.42	870.97	873.03	876.63	880.42	882.75	883.79	884.41	886.36	890.82	895.24	897.09	899.27	904.82	909.73
01-f105e726d5500ba884197d3d90bbfcef-RegC	810.95	810.28	811.31	813.9	817.92	822.81	826.44	827.26	827.99	831.27	835.17	837.28	838.39	839.93	842.63	846.69	850.86	853.82	855.51	856.47	858.25	861.83	864.55	864.01	863.27	865.5	867.74	866.84	866.32	870.18	876.34	881.45	883.87	883.19	882.24	883.92	887.23	890.41	893.13	895.36	896.54	896.49	897.62	901.9	905.71	905.46	905.32	909.68	912.9
01-a2b07b96aae7ff55cbeeca107ff804ab-FixA	677.39	675.48	686.89	694.93	683.06	nan	741.01	731.96	740.01	743.09	742.09	743.42	744.77	742.93	741.06	742.22	742.91	739.83	738.47	743.77	748.6	745.22	746.49	749.49	753	754.72	756.04	758.95	763.86	770.45	776.98	781.8	785.27	786.26	787.08	788.12	790.5	795.05	800.13	803.67	805.49	806.03	806.53	808.17	810.69	813.6	816.94	820.79	823.97
01-a2b07b96aae7ff55cbeeca107ff804ab-FixB	681.13	671.54	685.33	699.47	691.08	nan	734.28	724.09	732.57	734.3	729.84	727.47	727.83	729.86	732.4	733.47	733.2	732.17	731.53	732.67	732.8	729.97	734.91	740.23	744.08	745.19	746.62	751.44	757.21	760.92	763.5	766.69	769.76	769.28	770.31	774.92	780.41	783.58	783.71	782.7	782.55	787.63	792.54	794.85	796.93	801.87	806.4	807.38	808.91
01-a2b07b96aae7ff55cbeeca107ff804ab-FixC	693.64	684.07	698.55	713.54	705.61	nan	768.44	754.8	761.88	765.17	764.17	765.36	765.33	762.47	759.77	761.59	765.05	766.24	765.78	765.87	766.01	765.69	770.77	772.27	774.13	779.66	784.41	783.92	783.2	787.94	795	800.1	803.83	807.46	811.56	815.69	818.44	819.01	819.92	824.92	830.84	832.44	832.65	834.05	837.57	842.13	845.56	845.25	844.65
01-a2b07b96aae7ff55cbeeca107ff804ab-RegA	783.62	790.09	795.09	800.14	802.3	nan	808.45	807.5	808.5	811.04	811.58	814.6	818.27	820.11	821.92	825.63	829.46	831.41	832.58	834.58	836.9	838.81	840.47	842.34	844.78	847.97	850.86	852.61	854.56	858.08	862.19	865.42	867.44	868.41	869.47	871.51	872.4	871.93	872.63	876.86	881.44	882.62	881.91	882	884.62	890.29	895.14	895.41	894.31
01-a2b07b96aae7ff55cbeeca107ff804ab-RegB	765.75	777.63	783.47	804.19	799.59	nan	805.96	807.3	810.1	812.84	812.93	815.76	818.62	818.17	817.55	820.9	826.61	832.38	836.51	838.08	838.51	840	841.38	842.13	843.85	848.64	853.21	854.46	854.62	856.5	859.33	863.23	867.22	869.26	871.21	874.38	876.16	876.74	877.34	879.85	883.73	888.45	893.08	894.21	894.66	897.28	899.91	899.78	900.64
01-a2b07b96aae7ff55cbeeca107ff804ab-RegC	798.05	803.65	807.32	805.83	812.93	nan	825.51	826.34	827.77	830.1	830.09	832.85	837.36	841.23	843.84	844.17	845.14	848.63	853.13	856.13	858.02	856.49	857.12	861.45	866.06	867.39	867.6	869.75	872.25	872.62	873.46	873.95	875.53	878.2	881.46	884.2	885.27	885.29	885.2	887.38	891.24	897.68	900.64	899.02	896.97	898.36	899.93	898.57	899
01-ab03203b80ee85c5ea4a247a38ec1f1d-FixA	1085.48	1088.33	1089.87	1091	1092.6	1095.27	1098.43	1101.27	1103.22	1104.22	1106.02	1109.95	1113.65	1114.7	1114.56	1115.2	1116.55	1118.14	1120.09	1122.55	1125.14	1127.45	1129.4	1131.13	1133.28	1136.32	1139.37	1141.47	1143.08	1144.82	1146.32	1147.21	1148.14	1149.87	1152.25	1154.9	1157.46	1159.53	1160.39	1159.66	1158.85	1159.51	1160.63	1161.1	1162.85	1167.63	1171.98	1172.24	1171.25
01-ab03203b80ee85c5ea4a247a38ec1f1d-FixB	1119.46	1118.72	1119.95	1121.84	1123.08	1123.06	1124.05	1127.88	1131.68	1132.73	1133.72	1137.54	1142.08	1144.62	1145.31	1145.09	1145.26	1146.72	1148.35	1149.11	1150.68	1154.49	1157.96	1158.4	1157.37	1157.13	1157.78	1158.85	1160.05	1161.27	1162.77	1164.74	1166.6	1167.86	1169.74	1173.13	1175.37	1173.91	1171.37	1170.96	1171.8	1172.33	1173.52	1176.5	1179.54	1180.77	1181.35	1182.83	1184.05
01-ab03203b80ee85c5ea4a247a38ec1f1d-FixC	1069.57	1074.07	1076.27	1077.65	1079.73	1083.3	1086.29	1086.88	1087.45	1090.29	1093.12	1093.55	1093.76	1096.19	1099.24	1100.92	1102.13	1104.15	1106.59	1108.91	1111.61	1114.94	1116.83	1115.84	1115.89	1120.54	1125.5	1125.94	1124.34	1124.48	1126.7	1130.34	1134.39	1137.78	1139.64	1139.67	1140.14	1143	1145.41	1144.52	1143.82	1147.07	1150.86	1151.06	1150.19	1151.81	1155.2	1158.55	1160.98
01-ab03203b80ee85c5ea4a247a38ec1f1d-RegA	1019.3	1016.57	1018.03	1022.91	1030.41	1039.29	1046.41	1049.42	1051.09	1054.37	1057.25	1057.66	1058.45	1062.49	1067.34	1070.27	1073.02	1077.49	1081.32	1082.27	1083.57	1088.56	1094.75	1098.93	1101.52	1103.85	1106.92	1111.28	1116.18	1120.51	1123.33	1124.2	1124.85	1127.06	1130.18	1133.02	1134.85	1135.45	1136.22	1138.53	1141.31	1143.33	1145.63	1149.41	1153.33	1155.77	1157.33	1159.13	1161.53
01-ab03203b80ee85c5ea4a247a38ec1f1d-RegB	1014.22	1012.82	1011.15	1011.67	1016.86	1027.24	1035.46	1035.17	1032.31	1033.78	1037.44	1039.86	1042.05	1045.53	1049.41	1052.53	1055.17	1057.92	1060.78	1063.79	1067.79	1073.3	1078.7	1082.38	1085.25	1088.63	1092.5	1096.49	1100.45	1104.26	1107.68	1110.43	1112.24	1113.18	1114.76	1118.36	1122.57	1125.62	1127.56	1129.09	1131.43	1135.37	1138.84	1139.84	1140.56	1143.61	1147.78	1151.17	1153.86
01-ab03203b80ee85c5ea4a247a38ec1f1d-RegC	1041.93	1044.48	1046.27	1049.68	1057.07	1069.17	1080.01	1084.11	1085.22	1088.2	1092.8	1097.51	1101.07	1102.89	1104.93	1108.99	1113.21	1115.64	1117.82	1121.45	1124.86	1126.27	1127.56	1130.75	1134.01	1135.36	1136.63	1139.87	1143.61	1146.05	1148.46	1152.18	1155.12	1155.31	1155.39	1158.27	1161.99	1163.94	1165.11	1167.04	1169.26	1170.97	1172.88	1175.78	1178.98	1181.52	1183.48	1185.26	1187.44
01-a8599cf71fe84a9b0887af9aaf14b33b-FixA	1087.66	1090.61	1092.6	1093.97	1095.02	1096.24	1098.66	1102.85	1106.77	1108.45	1108.75	1109.24	1111.18	1115.05	1118.4	1118.99	1118.66	1119.6	1120.81	1121.06	1121.82	1124.69	1128.83	1132.74	1135.04	1135.03	1135.14	1137.79	1141.91	1145.71	1148.71	1150.77	1151.52	1151.09	1152.02	1156.24	1159.95	1159.27	1157.56	1158.93	1161.27	1161.57	1160.98	1161.52	1163.61	1166.99	1170.44	1172.79	1174.68
01-a8599cf71fe84a9b0887af9aaf14b33b-FixB	1117.87	1119.74	1120.96	1121.81	1122.6	1123.63	1125.39	1128.24	1132.01	1136.26	1139.82	1141.67	1141.98	1141.48	1141.92	1144.6	1148.04	1150.36	1151.17	1150.78	1150.68	1152.09	1153.67	1153.96	1154.1	1155.48	1157.53	1159.4	1161.37	1163.71	1165.15	1164.78	1165.11	1168.58	1172.91	1175.03	1174.6	1172.35	1170.56	1171.15	1172.46	1172.45	1172.2	1173.45	1176.58	1181.17	1184.7	1184.96	1183.95
01-a8599cf71fe84a9b0887af9aaf14b33b-FixC	1069.08	1068.86	1073.19	1079.06	1083.4	1084.37	1084.86	1087.77	1091.09	1092.46	1093.1	1094.67	1096.72	1098.43	1099.8	1101.14	1103.33	1106.74	1109.01	1108.37	1108.64	1113.47	1119.36	1121.99	1122.08	1121.63	1122.33	1125.27	1129.31	1132.81	1134.6	1134.4	1135.25	1139.68	1143.61	1142.7	1140.11	1140.04	1141.86	1143.81	1145.43	1146.63	1147.51	1148.38	1150.58	1154.92	1158.28	1157.67	1156.37
01-a8599cf71fe84a9b0887af9aaf14b33b-RegA	1019.32	1018.49	1019.36	1022.57	1028.74	1037.55	1044.73	1046.82	1047.56	1051.15	1056.03	1059.63	1061.63	1062.61	1064.69	1069.44	1074.62	1077.93	1081.22	1086.55	1092.12	1095.68	1097.5	1098.57	1100.04	1102.86	1106.97	1111.85	1116.31	1119.33	1121.52	1123.77	1126.14	1128.4	1129.91	1130.34	1131.33	1134.56	1139.35	1144.18	1146.69	1145.55	1145.55	1151.2	1157.25	1157.76	1156.89	1160.2	1165.34
01-a8599cf71fe84a9b0887af9aaf14b33b-RegB	1013.37	1008.48	1008.44	1012.12	1018.35	1025.77	1032.07	1035.32	1036	1035.39	1035.42	1037.62	1041.17	1044.77	1047.5	1049.12	1051.85	1057.52	1063.59	1067.25	1069.39	1071.76	1075.48	1081.11	1087.38	1092.6	1095.37	1095.3	1096.21	1101.53	1108.04	1111.63	1112.71	1113.01	1114.47	1118.35	1122.55	1124.75	1126	1128.08	1131.4	1135.66	1139.1	1140.32	1141.77	1145.99	1150.57	1152.47	1152.58
01-a8599cf71fe84a9b0887af9aaf14b33b-RegC	1043.95	1043.05	1047.14	1054.13	1061.91	1068.8	1074.93	1080.79	1086.4	1091.58	1095.65	1098.31	1101.18	1105.63	1109.74	1111.53	1112.55	1114.7	1117.43	1119.97	1123.4	1128.41	1132.16	1132.22	1132.34	1136.45	1141.93	1145.33	1147.31	1149.38	1151.9	1154.83	1157.99	1160.99	1162.89	1163.03	1162.82	1163.95	1166.56	1170.23	1173.91	1176.58	1178.16	1178.93	1179.43	1180.25	1181.97	1185.01	1189.01
01-b8718626c67c2b7e9328e1349f333459-FixA	1084.86	1085.36	1088.12	1091.63	1095.28	1097.39	1098.11	1097.38	1097.51	1101.14	1105.33	1106.6	1106.67	1107.75	1110.24	1114.71	1119.39	1122.86	1125.4	1128.39	1131.04	1131.56	1131.17	1131.53	1132.78	1135.44	1138.3	1139.54	1140.11	1140.58	1142.36	1145.42	1150.04	1155.04	1157.73	1157.16	1156.89	1155.5	1156.35	1155.71	1154.18	1158.62	1163.19	1167.28	1168.54	1165.47	1162.78	1165.57	1169.78
01-b8718626c67c2b7e9328e1349f333459-FixB	1111.41	1119.49	1120.14	1120.22	1121.3	1123.09	1123.46	1130.3	1128.52	1129.55	1131.3	1131.35	1132.22	1136.17	1140.55	1143.81	1144.3	1144.74	1146.41	1149.95	1152.69	1151.59	1150.05	1153.41	1157.8	1160.14	1161.54	1162.35	1163.57	1163.82	1165.18	1167.48	1169.4	1169.66	1168.05	1167.54	1170.23	1172.63	1175.47	1173.69	1170.14	1173.43	1176.28	1175.55	1173.18	1170.96	1170.54	1172.91	1176
01-b8718626c67c2b7e9328e1349f333459-FixC	1067.49	1076.66	1077.46	1077.24	1078.15	1080.64	1084.48	1083.12	1084.77	1086.28	1088.54	1091.68	1094.54	1095.83	1096.65	1098.75	1101.28	1102.2	1103.39	1107.76	1111.13	1108.89	1106.75	1111.03	1116.5	1117.9	1118.17	1120.79	1124.55	1126.81	1128.89	1131.46	1132.76	1131.74	1132.65	1140.33	1149.05	1146.76	1143.13	1142.86	1142.66	1144.4	1145.64	1150.46	1154.73	1154.77	1154.13	1157.58	1162.76
01-b8718626c67c2b7e9328e1349f333459-RegA	1014.48	1027.64	1016	1023.82	1025.75	1023.66	1040.55	1043.57	1048.95	1050.18	1050.22	1055.8	1062.62	1067.2	1069.57	1071.48	1073.16	1074.68	1077.17	1080.48	1083.21	1085.16	1087.65	1092.9	1099.35	1104.69	1108.32	1109.57	1110.71	1113.86	1115.15	1118.63	1121.91	1124.05	1125.71	1129.04	1132.52	1135.29	1136.03	1135.49	1138	1145.22	1150.72	1149.4	1147.22	1152.37	1159.47	1162.47	1163.03
01-b8718626c67c2b7e9328e1349f333459-RegB	1013.65	1024.43	1011.73	1018.31	1017.38	1013.05	1027.58	1027.94	1033.14	1035.58	1037.72	1040.72	1042.6	1045.4	1048.36	1053.49	1058.66	1060.48	1062.08	1065.92	1070.32	1073.87	1076.17	1078.3	1080.59	1083.36	1088.51	1096.05	1103.16	1106.12	1103.98	1105.82	1110.71	1116.98	1121.05	1121.07	1119.86	1122.02	1126.04	1129.85	1132.9	1132.99	1134.17	1140.24	1146.17	1147.29	1146.52	1149.62	1155.13
01-b8718626c67c2b7e9328e1349f333459-RegC	1044.43	1055.67	1043.77	1052.59	1056.32	1059.18	1079.69	1081.46	1086.16	1089.73	1091.09	1095.57	1100.96	1102.02	1102.89	1104.39	1107.12	1110.26	1113.33	1115.14	1116.3	1118.79	1122.62	1128.25	1133.75	1137.29	1139.65	1141.8	1145.7	1150.6	1151.1	1149.96	1149.28	1151.94	1155.72	1158.55	1160.6	1163.57	1165.35	1165.78	1166.95	1169.51	1172.46	1175.72	1178.49	1181.86	1184.81	1186.75	1187.51
01-faff82990486fec835e5ac229c623bcb-FixA	879.84	887.26	892.01	894.85	896.51	897.55	897.83	897.64	899.9	906.49	912.22	912.29	910.96	913.2	917.2	919.99	921.31	921.78	922.88	925.64	928.26	928.98	929.46	931.74	935.62	940	942.72	942.33	942.05	945.14	949.49	952.2	953.79	955.45	957.1	958.61	961.27	966.08	970.66	972.68	974.43	978.58	983.14	985.6	987.25	990.13	994.35	999.47	1005.01
01-faff82990486fec835e5ac229c623bcb-FixB	878.82	891.84	894.44	892.05	890.12	892.44	896.13	898.01	900.6	906.34	911.24	911.54	911.18	914.51	919.11	921.66	922.32	922.24	922.91	925.35	928.27	930.31	932.53	936.05	939.49	941.32	942.47	944.22	946.5	948.93	951.36	953.9	957.31	962.11	966.77	969.75	971.99	974.74	977.2	978.66	981.26	987.05	993.56	997.74	999.78	1000.95	1002.99	1007.33	1013.14
01-faff82990486fec835e5ac229c623bcb-FixC	877.77	885.59	887.55	886.92	886.97	889.94	893.8	896.39	899.37	904.26	907.96	907.7	906.91	909.35	913.2	915.78	916.81	916.83	917.2	919.18	922.74	927.24	931.11	933.03	933.89	934.83	935.38	935.1	935.62	938.44	942.05	944.63	946.79	949.46	952.2	954.46	957.25	961.41	965.22	967.04	969.2	974.22	980.27	984.76	987.57	989.46	991.85	996.06	1001.9
01-faff82990486fec835e5ac229c623bcb-RegA	849.79	857.61	864.04	869.33	873.76	877.24	878.37	876.66	877	883.44	891.11	894.53	895.38	896.61	898.67	901.26	903.73	905.5	906.87	908.29	910.02	912.18	914.53	917.09	921.52	928.55	932.87	930.22	928.22	934.47	941.77	941.92	940.53	944.71	950.48	952.44	953.17	956.46	961.39	965.73	967.7	966.57	965.89	969.34	975.19	980.64	985.4	989.66	992.44
01-faff82990486fec835e5ac229c623bcb-RegB	844.94	849.01	854.83	861.28	867.23	871.62	873.65	873.43	874.43	879.58	886.12	890.75	894.26	898.11	902.2	906.1	909.62	912.6	914.53	915.11	915.42	916.85	920.66	927.27	933.72	936.96	937.52	937.03	937.62	940.76	944.61	947.07	948.97	951.52	953.78	954.58	954.56	954.88	956.63	960.27	963.29	963.49	964.14	968.78	974.46	977.52	979.75	983.7	987.75
01-faff82990486fec835e5ac229c623bcb-RegC	857.09	862.87	867.06	870.71	874.88	879.87	882.86	881.61	879.33	879.67	882.27	885.81	889.02	891.06	892.59	894.5	897.06	900.09	902.2	902.34	902.1	903.44	906.7	911.57	916.99	921.51	922.97	920.36	918.72	922.75	928.12	929.77	930.43	933.74	937.58	939.21	940.8	945.1	951.15	956.84	959.78	958.69	957.95	961.92	967.06	968.86	969.49	972.15	975.8
01-d88801aa91153b0f3dfbb6e96a1e890c-FixA	877.31	886.63	890.89	892.55	894.05	896.97	899.2	899.15	900.87	907.66	913.59	912.93	910.81	913.17	917.49	919.91	920.24	919.52	919.66	922.11	925.21	927.2	929.52	933.77	938.39	941.44	942.8	943.11	943.97	946.61	949.27	950.26	951.73	955.8	959.47	959.79	960.79	966.56	972.48	973.4	973.58	978.31	984.88	989.17	991.5	993.34	995.63	999.06	1004.05
01-d88801aa91153b0f3dfbb6e96a1e890c-FixB	879.36	891.91	895.41	894.36	893.25	895.2	897.73	898.37	900.57	907.35	913.81	915.01	914.43	916.35	919.19	920.67	922.16	925.21	927.92	928.38	928.48	930.47	933.67	936.84	939.61	941.85	943.34	944.21	946.04	950.02	953.77	955.11	957.09	962.85	969.09	972.02	973.8	977.17	979.57	978.5	978.74	985.1	992.7	995.55	995.62	996.76	1000.41	1006.89	1014.57
01-d88801aa91153b0f3dfbb6e96a1e890c-FixC	882.07	893.34	891.78	885.69	883.39	889.75	895.68	893.01	891.77	901.6	911.32	909.33	904.43	907.2	913.11	915.58	916.12	917.51	918.77	918.8	920.28	925.49	930.52	931.56	932.3	936.7	940.81	940.24	938.32	939.31	941.85	943.8	946.46	951.22	955.44	956.56	957.46	961.34	965.81	967.89	969.5	973.21	978.28	983.13	986.86	989.19	991.74	996.32	1002.84
01-d88801aa91153b0f3dfbb6e96a1e890c-RegA	851.71	859.12	865.73	871.26	875.41	877.86	878.19	876.78	877.44	883.12	889.63	892.51	893.88	896.85	901.63	907.3	911.51	912.27	910.95	909.68	910.19	913.47	917.8	921.35	925.04	929.6	931.64	928.83	928.79	938.12	946.72	944.16	939.28	942.87	949.85	952.78	954.16	957.95	962.07	963.5	963.18	963.15	965.47	971.47	978.91	985.03	989.27	991.84	993.4
01-d88801aa91153b0f3dfbb6e96a1e890c-RegB	846.15	851.57	857.02	862.37	867.49	871.88	873.5	871.46	871.23	877.74	886.92	893.65	897.88	900.99	904.52	909.41	913.81	915.73	915.91	916.01	918.42	924.43	929.61	929.94	930.09	934.84	939.15	937.69	935.95	940.05	945.64	947.31	948.02	951.67	955.63	956.53	956.28	957.56	959.98	962.26	963.24	962.5	962.93	967.32	973.23	977.6	981.8	987.44	991.34
01-d88801aa91153b0f3dfbb6e96a1e890c-RegC	854.87	863.22	866.87	868.61	871.25	876.34	880.28	879.98	879.78	883.93	888.54	889.25	888.59	889.95	892.84	895.87	898.07	899.03	900.36	903.37	905.93	906.24	908.02	914.48	920.24	919.88	918	920.22	924.3	926.75	928.13	929.9	932.39	935.48	938.36	940.31	941.9	944.14	948.4	955.22	960.59	960.84	959.81	962.18	966.08	968.48	970.21	972.8	975.7
01-7d3ec2a875673920337f13dbca24957d-FixA	883.04	881.72	888.21	891.42	895.97	892.01	904.89	905.13	901.15	903.31	907.07	907.66	911.11	921.9	913.58	913.56	917.07	922.51	926.4	926.32	925.76	923.05	935.64	936.88	936.15	928.71	940.03	940.11	939.54	949.22	942.21	938.51	951	960.65	955.34	953.51	965.26	970.22	967.4	972.17	970.23	976.78	981.16	974.41	985.85	981.13	990.04	981.5	1002.04
01-7d3ec2a875673920337f13dbca24957d-FixB	876.09	889.66	892.8	897.67	887.27	885.64	897.45	897.57	895.42	901.08	907.78	910.24	909.19	923.28	919.24	917.9	922.7	926.7	924.27	928.3	926.27	924.86	934.48	935.22	939.4	937.95	947.38	948.47	945.56	955.77	950.76	947.11	957.48	965.49	957.75	955.03	966.14	975.29	974.19	983.57	982.79	988.1	988.57	980.65	996.05	995.64	1001.51	987.58	1007.98
01-7d3ec2a875673920337f13dbca24957d-FixC	874.43	858.89	877.64	895.69	885.49	879.79	889.02	892.72	894.62	899.07	904.69	907.95	908.66	919.86	912.21	908.56	915.07	921.78	922.27	928.3	925.39	916.92	921.67	924.74	932.15	928.05	934.06	935.61	936.76	948.15	941.79	936.03	945.57	955.27	950.07	948.42	959.9	967.13	963.61	970.45	969.72	979.45	983.88	974.58	986.48	985.36	992.88	979.72	1000.04
01-7d3ec2a875673920337f13dbca24957d-RegA	854.05	854.39	856.89	869.44	868.73	862.94	877.05	880.31	879.47	883.01	884.4	885.96	891.57	887.52	896.37	895.96	897.12	894.73	910.26	910.26	908.17	918.38	911.86	929.03	928.77	917.33	926.63	932.24	934.43	934.43	926.34	936.63	943.04	950.95	946.04	949.01	947.06	940.12	954.39	956.53	970.45	971.76	970.26	960.97	978.76	967.34	973.89	967.2	986.21
01-7d3ec2a875673920337f13dbca24957d-RegB	840.68	849.86	851.31	865.98	867.89	855.42	869.47	869.06	873.59	882.73	887.76	889.41	894.64	887.04	900.25	904.47	906.56	903.98	913.49	914.92	914.34	918.58	911.74	930.05	927.33	922.46	936.23	935.37	936.69	944.99	944.36	947.72	944.87	948.03	949.25	949.06	949.08	947.25	960.04	955.69	966.86	962.12	961.18	952.33	974.79	967.8	977.21	971.04	980.76
01-7d3ec2a875673920337f13dbca24957d-RegC	855.49	858.33	861.51	880.91	879.4	866.92	878.96	876.12	879.16	890.73	881.67	885.7	891.37	882.59	894.24	897.54	898.02	891.61	899.76	898.75	898.57	908.61	905.71	919.63	912.36	908.35	924.43	919.08	913.8	919.94	922	930.19	930.95	938.01	942.9	944.98	945.72	943.09	953.91	947.14	958.16	955.19	954.9	946.5	969.29	962.42	972.77	967.83	975.86
01-187895eb56048a0b42a0eac0f769dbbb-FixA	nan	nan	nan	nan	nan	nan	nan	nan	nan	nan	nan	nan	nan	nan	nan	nan	nan	nan	nan	nan	nan	nan	nan	nan	nan	nan	nan	nan	nan	nan	nan	nan	nan	nan	nan	nan	nan	nan	nan	nan	nan	nan	nan	nan	nan	nan	nan	nan	nan
01-187895eb56048a0b42a0eac0f769dbbb-FixB	nan	nan	nan	nan	nan	nan	nan	nan	nan	nan	nan	nan	nan	nan	nan	nan	nan	nan	nan	nan	nan	nan	nan	nan	nan	nan	nan	nan	nan	nan	nan	nan	nan	nan	nan	nan	nan	nan	nan	nan	nan	nan	nan	nan	nan	nan	nan	nan	nan
01-187895eb56048a0b42a0eac0f769dbbb-FixC	nan	nan	nan	nan	nan	nan	nan	nan	nan	nan	nan	nan	nan	nan	nan	nan	nan	nan	nan	nan	nan	nan	nan	nan	nan	nan	nan	nan	nan	nan	nan	nan	nan	nan	nan	nan	nan	nan	nan	nan	nan	nan	nan	nan	nan	nan	nan	nan	nan
01-187895eb56048a0b42a0eac0f769dbbb-RegA	nan	nan	nan	nan	nan	nan	nan	nan	nan	nan	nan	nan	nan	nan	nan	nan	nan	nan	nan	nan	nan	nan	nan	nan	nan	nan	nan	nan	nan	nan	nan	nan	nan	nan	nan	nan	nan	nan	nan	nan	nan	nan	nan	nan	nan	nan	nan	nan	nan
01-187895eb56048a0b42a0eac0f769dbbb-RegB	nan	nan	nan	nan	nan	nan	nan	nan	nan	nan	nan	nan	nan	nan	nan	nan	nan	nan	nan	nan	nan	nan	nan	nan	nan	nan	nan	nan	nan	nan	nan	nan	nan	nan	nan	nan	nan	nan	nan	nan	nan	nan	nan	nan	nan	nan	nan	nan	nan
01-187895eb56048a0b42a0eac0f769dbbb-RegC	nan	nan	nan	nan	nan	nan	nan	nan	nan	nan	nan	nan	nan	nan	nan	nan	nan	nan	nan	nan	nan	nan	nan	nan	nan	nan	nan	nan	nan	nan	nan	nan	nan	nan	nan	nan	nan	nan	nan	nan	nan	nan	nan	nan	nan	nan	nan	nan	nan
01-a41134949b4afaaa14bc04259480fa0b-FixA	nan	nan	nan	nan	nan	nan	nan	nan	nan	nan	nan	nan	nan	nan	nan	nan	nan	nan	nan	nan	nan	nan	nan	nan	nan	nan	nan	nan	nan	nan	nan	nan	nan	nan	nan	nan	nan	nan	nan	nan	nan	nan	nan	nan	nan	nan	nan	nan	nan
01-a41134949b4afaaa14bc04259480fa0b-FixB	nan	nan	nan	nan	nan	nan	nan	nan	nan	nan	nan	nan	nan	nan	nan	nan	nan	nan	nan	nan	nan	nan	nan	nan	nan	nan	nan	nan	nan	nan	nan	nan	nan	nan	nan	nan	nan	nan	nan	nan	nan	nan	nan	nan	nan	nan	nan	nan	nan
01-a41134949b4afaaa14bc04259480fa0b-FixC	nan	nan	nan	nan	nan	nan	nan	nan	nan	nan	nan	nan	nan	nan	nan	nan	nan	nan	nan	nan	nan	nan	nan	nan	nan	nan	nan	nan	nan	nan	nan	nan	nan	nan	nan	nan	nan	nan	nan	nan	nan	nan	nan	nan	nan	nan	nan	nan	nan
01-a41134949b4afaaa14bc04259480fa0b-RegA	nan	nan	nan	nan	nan	nan	nan	nan	nan	nan	nan	nan	nan	nan	nan	nan	nan	nan	nan	nan	nan	nan	nan	nan	nan	nan	nan	nan	nan	nan	nan	nan	nan	nan	nan	nan	nan	nan	nan	nan	nan	nan	nan	nan	nan	nan	nan	nan	nan
01-a41134949b4afaaa14bc04259480fa0b-RegB	nan	nan	nan	nan	nan	nan	nan	nan	nan	nan	nan	nan	nan	nan	nan	nan	nan	nan	nan	nan	nan	nan	nan	nan	nan	nan	nan	nan	nan	nan	nan	nan	nan	nan	nan	nan	nan	nan	nan	nan	nan	nan	nan	nan	nan	nan	nan	nan	nan
01-a41134949b4afaaa14bc04259480fa0b-RegC	nan	nan	nan	nan	nan	nan	nan	nan	nan	nan	nan	nan	nan	nan	nan	nan	nan	nan	nan	nan	nan	nan	nan	nan	nan	nan	nan	nan	nan	nan	nan	nan	nan	nan	nan	nan	nan	nan	nan	nan	nan	nan	nan	nan	nan	nan	nan	nan	nan
01-b364d57a246c60000b8fe65c097f7950-FixA	nan	nan	nan	nan	nan	nan	nan	nan	nan	nan	nan	nan	nan	nan	nan	nan	nan	nan	nan	nan	nan	nan	nan	nan	nan	nan	nan	nan	nan	nan	nan	nan	nan	nan	nan	nan	nan	nan	nan	nan	nan	nan	nan	nan	nan	nan	nan	nan	nan
01-b364d57a246c60000b8fe65c097f7950-FixB	nan	nan	nan	nan	nan	nan	nan	nan	nan	nan	nan	nan	nan	nan	nan	nan	nan	nan	nan	nan	nan	nan	nan	nan	nan	nan	nan	nan	nan	nan	nan	nan	nan	nan	nan	nan	nan	nan	nan	nan	nan	nan	nan	nan	nan	nan	nan	nan	nan
01-b364d57a246c60000b8fe65c097f7950-FixC	nan	nan	nan	nan	nan	nan	nan	nan	nan	nan	nan	nan	nan	nan	nan	nan	nan	nan	nan	nan	nan	nan	nan	nan	nan	nan	nan	nan	nan	nan	nan	nan	nan	nan	nan	nan	nan	nan	nan	nan	nan	nan	nan	nan	nan	nan	nan	nan	nan
01-b364d57a246c60000b8fe65c097f7950-RegA	nan	nan	nan	nan	nan	nan	nan	nan	nan	nan	nan	nan	nan	nan	nan	nan	nan	nan	nan	nan	nan	nan	nan	nan	nan	nan	nan	nan	nan	nan	nan	nan	nan	nan	nan	nan	nan	nan	nan	nan	nan	nan	nan	nan	nan	nan	nan	nan	nan
01-b364d57a246c60000b8fe65c097f7950-RegB	nan	nan	nan	nan	nan	nan	nan	nan	nan	nan	nan	nan	nan	nan	nan	nan	nan	nan	nan	nan	nan	nan	nan	nan	nan	nan	nan	nan	nan	nan	nan	nan	nan	nan	nan	nan	nan	nan	nan	nan	nan	nan	nan	nan	nan	nan	nan	nan	nan
01-b364d57a246c60000b8fe65c097f7950-RegC	nan	nan	nan	nan	nan	nan	nan	nan	nan	nan	nan	nan	nan	nan	nan	nan	nan	nan	nan	nan	nan	nan	nan	nan	nan	nan	nan	nan	nan	nan	nan	nan	nan	nan	nan	nan	nan	nan	nan	nan	nan	nan	nan	nan	nan	nan	nan	nan	nan
01-d1caf2f33ebc9081c14cec776df67c33-FixA	nan	702.01	588.41	569.79	587.85	596.15	596.33	599.25	603.68	606.35	608.55	612.16	616.65	620.87	623.55	624.49	628.21	638.11	647.54	649.75	648.81	650.27	653.29	655.76	657.51	659	660.93	663.77	666.61	668.57	670.47	673.35	676.94	680.65	684.09	687.03	689.72	692.45	694.93	696.82	698.3	699.82	702.26	706.21	710.4	713.3	714.83	715.57	717.21
01-d1caf2f33ebc9081c14cec776df67c33-FixB	nan	686.2	572.77	555	574.69	585.43	588.61	594.92	603.13	609.76	614.63	618.51	622.72	627.98	631.92	632.97	636.25	646.09	655.63	657.87	657.69	661.09	665.09	665.84	666.35	669.95	673.15	672.36	671.77	675.96	681.74	684.97	686.99	690.13	694.22	698.28	701.13	702.02	702.49	704.28	707.04	709.94	712.81	715.59	717.78	718.98	719.66	720.53	722.14
01-d1caf2f33ebc9081c14cec776df67c33-FixC	nan	745.88	630.54	611.15	627.98	633.62	630.89	632	635.47	637.47	638.67	640.59	643.19	646.08	648.92	651.82	656.65	664.5	671.06	672.32	671.5	672.63	674.87	676.49	677.75	679.46	682.49	687.15	691.29	692.91	693.76	696.18	700.48	706.09	711.22	714.36	716.89	720.37	723.61	725.25	726.95	730.5	734.32	736.61	739.18	744.05	749.03	751.53	753.09
01-d1caf2f33ebc9081c14cec776df67c33-RegA	nan	612.16	613.11	615.59	619.23	623.56	627.71	631.12	634.77	639.55	644.23	647.62	650.79	655.12	660.87	667.74	674.49	679.96	684.45	688.57	692.52	696.31	699.56	702.03	704.25	706.9	710.26	714.36	718.72	722.78	726.27	729.08	731.55	734.02	736.53	739.08	742.02	745.54	748.65	750.36	751.28	752.26	753.28	754.21	755.81	758.66	761.4	762.56	762.95
01-d1caf2f33ebc9081c14cec776df67c33-RegB	nan	618.48	618.63	620.85	624.19	627.92	632.27	637.47	642.92	647.75	650.86	651.82	653.34	657.89	663.7	668.84	675.54	685.57	694.17	696.79	697.17	699.84	703.24	705.16	707.73	713.16	718.83	721.76	723.28	725.48	728.63	732.46	736.49	740.21	743.19	745.37	748.25	753.01	757.06	757.67	756.46	755.92	756.72	758.79	760.96	762.17	763.46	766.05	769.02
01-d1caf2f33ebc9081c14cec776df67c33-RegC	nan	604.36	606.01	610.79	615.73	618.81	622.13	627.79	633.71	637.68	641.42	646.91	652.97	657.98	662.05	665.92	671.31	679.06	685.43	687.04	687.37	690.43	694.32	696.4	697.61	699.53	702.06	704.73	707.16	709.23	711.76	715.43	719.13	721.69	723.99	727.1	730.33	732.68	734.12	735.1	736.99	740.76	744.29	745.29	744.9	745	746.19	748.55	751.43
01-6ca77fdca742c83dc3556ff2362a6790-FixA	nan	703.94	590.08	571.71	589.1	595.16	593.81	598.08	604.84	608.47	609.83	611.19	613.64	617.58	621.86	625.43	629.42	635.07	641.65	647.76	651.29	651.06	650.72	653.85	658.02	660.11	661.43	663.94	667.04	669.73	672.06	674.53	678.11	683.28	687.81	689.58	690.52	693.09	696.76	700.11	701.71	700.89	700.72	704.19	708.88	711.66	713.73	716.94	720.05
01-6ca77fdca742c83dc3556ff2362a6790-FixB	nan	688.71	575.27	557.79	578.43	590.73	594.46	598.99	605.04	611.24	616.69	620.85	624.02	626.65	628.79	630.94	635.84	645.39	655.18	660.5	662.25	662.72	663.43	665.33	667.77	669.9	672.05	674.57	676.78	677.96	678.67	679.88	682.96	688.78	695.39	700.38	702.85	702.91	703.25	706.3	709.88	711.28	711.93	713.77	715.83	716.92	719	723.82	727.51
01-6ca77fdca742c83dc3556ff2362a6790-FixC	nan	742.81	627.36	609.75	627.99	633.22	630.03	632.4	637.18	638.73	639.28	642	645.59	648.16	650.2	652.88	657.42	664.24	670.24	672.43	672.2	671.87	672.65	675.22	679.1	683.28	685.85	685.67	685.94	690.03	696.36	702.25	706.23	707.74	708.84	711.84	716.83	722.79	726.77	726.56	726.08	729.51	733.86	735.51	737.59	743.73	750.4	753.17	753.49
01-6ca77fdca742c83dc3556ff2362a6790-RegA	nan	610.61	611.87	615.02	619.38	624.38	629.99	635.82	639.53	639.63	640.12	644.82	650.81	654.77	659.08	666.5	675.03	681.99	687.14	690.95	694.18	697.49	700.76	703.79	706.75	709.92	713.57	717.65	720.79	721.89	722.53	724.73	728.98	734.94	740.46	743.54	745.15	746.9	749.11	751.55	752.85	752.07	751.95	755.05	758.38	758.63	758.74	762.31	767.08
01-6ca77fdca742c83dc3556ff2362a6790-RegB	nan	613.75	615.95	622.71	628.78	630.67	632.07	636.9	642.43	645.38	646.96	649.27	653.07	658.56	664.68	670.43	676.31	682.8	688.61	692.57	695.86	699.9	704.44	708.83	712.94	716.65	719.58	721.51	723.53	726.75	730.89	735.28	739.49	743.01	744.82	744.59	745.97	752.05	758.3	759.56	757.95	757.06	757.55	759.25	762.11	765.75	767.84	766.65	765.76
01-6ca77fdca742c83dc3556ff2362a6790-RegC	nan	606.76	607.4	610.27	615.42	622.44	628.96	632.88	635.12	637.38	641.28	647.67	654.32	658.95	662.45	666.36	671.53	678.1	683.89	686.94	688.72	691.09	693.71	695.9	698.11	700.99	704.51	708.3	711.2	712.42	713.64	716.65	720.6	724.01	725.97	726.33	727.64	732.01	735.71	735	733.6	736.01	739.93	742.06	743.62	746.49	749.4	750.69	751.28
01-33e2f5ba7ca1eaf6cd2db2373a446657-FixA	nan	nan	581.09	618.1	582.63	579.08	591.05	594.69	594.3	598.79	606.06	611.9	615.76	618.43	622.28	629.34	627.42	656.37	645.98	643.28	646.3	650.68	653.61	653.62	653.31	655.37	657.73	658	657.66	662.68	668.1	672.41	674.91	675.68	677.37	682.33	688.35	690.18	691.18	693.05	697.11	703.55	708.4	708.11	706.37	707.8	711.33	714.53	716.9
01-33e2f5ba7ca1eaf6cd2db2373a446657-FixB	nan	nan	576.43	611.97	575.32	566.79	586.24	593.87	598.06	603.66	611.8	616.04	620.94	625.35	631.54	641.4	640.48	667.06	654.82	653.61	658.38	660.86	661.02	663.24	665.15	664.32	663.85	667.79	671.87	676.22	679.46	684.74	689.36	690.12	689.15	689.83	694.24	700.5	705.85	707.12	706.95	708.78	711.39	712.92	714.79	718.62	722.01	721.83	722.44
01-33e2f5ba7ca1eaf6cd2db2373a446657-FixC	nan	nan	631.31	661.77	623.58	620.4	628.06	630.33	627.78	629.94	633.94	638.57	641.63	645.48	649.86	654.33	649.2	677.5	669.04	668.93	673.32	675.84	678.8	680.59	681.46	681.57	681.95	684.27	686.65	691.78	695.44	697.98	700.55	704.27	708.89	713.58	716.92	715.79	717.69	725.35	733.23	735.37	736.28	741.47	745.95	744.03	741.5	744.7	750.3
01-33e2f5ba7ca1eaf6cd2db2373a446657-RegA	nan	nan	613.03	607.7	615.45	618.45	621.02	624.11	629.11	636.56	643.72	647.99	651.16	655.2	663.98	668.55	672.12	678.53	687.76	689.07	691.15	693.3	696.04	699.8	703.89	707.29	709.55	710.62	712.39	716.47	721.61	725.83	728.4	729.2	730.44	734.09	738.77	742.78	742.21	742.86	745.43	750.02	753.9	754.66	754.5	756.2	758.12	758.19	757.8
01-33e2f5ba7ca1eaf6cd2db2373a446657-RegB	nan	nan	617.29	608.14	622.88	629.09	635.17	636.99	637.86	641.91	649.07	645.03	650.77	654.23	662.29	671.43	678.27	681.2	686.24	689.5	695.71	698.85	700.79	704.31	707.5	708.37	709.79	714.94	721.43	726.01	728.09	729.2	730.32	732.6	737.34	744.94	750.18	748.89	743.63	745.88	752.75	758.28	761.04	761.35	760.38	761.1	763.24	767.44	770.9
01-33e2f5ba7ca1eaf6cd2db2373a446657-RegC	nan	nan	605.79	599.41	614.98	618.21	621.69	625.42	630.61	637.72	643.4	651.81	653.44	653.3	661.76	670.02	675.76	677.73	681.91	683.95	688.56	689.83	690.04	692.5	695.79	697.85	698.69	699.1	700.67	704.24	709.92	712.66	714.43	717.77	722.86	728.73	733.48	736.13	735.82	739.43	742.81	740.51	736.91	737.68	740.37	742.76	744	745.7	747.56
01-2b4976ef8e1e93cc1253ef15993fff8e-FixA	969.26	911.94	888.64	886.57	892.93	897.51	900.59	904.26	907.27	908.3	909.53	913.04	916.91	918.89	919.67	920.67	922.85	926.61	930.27	932.32	934.25	937.78	942.05	945.77	948.75	951.21	953.91	957.42	960.93	963.5	965.49	967.46	969.41	971.23	973.18	975.57	978.45	981.62	983.84	984.11	983.96	985.14	987.14	989.12	991.78	995.84	999.91	1002.45	1004.29
01-2b4976ef8e1e93cc1253ef15993fff8e-FixB	986.97	927.01	904.42	904.01	910.57	912.42	912.15	914.57	918.84	923.01	926.59	929.38	930.84	930.81	931.18	933.76	937.68	941.39	943.4	942.96	942.35	944.03	947.55	951.69	955.07	956.84	958.63	962.03	965.46	967	967.44	968.1	969.53	971.88	974.53	976.77	978.62	980.2	981.31	981.76	982.12	983.01	984.3	985.91	988.84	993.79	998.32	999.93	1000.3
01-2b4976ef8e1e93cc1253ef15993fff8e-FixC	958.34	894.28	868.76	867.35	875.66	881.86	884.8	886.16	888.27	892.72	897.3	899.8	902.17	906.51	910.96	913.5	915.65	919.06	921.91	922.39	922.66	925.35	930.28	936.43	942.21	946.34	949.4	952.3	955.1	957.67	960.03	962.27	964.59	967.15	970.1	973.37	976.25	978.04	979.05	979.93	981.53	984.38	987.45	989.64	991.55	994.2	997.99	1002.73	1006.01
01-2b4976ef8e1e93cc1253ef15993fff8e-RegA	953.52	955.02	955.66	956.11	957.08	959.07	961.85	964.87	967.06	967.84	968.92	971.93	975.59	978.29	980.29	982.19	983.91	985.22	986.06	986.55	987.44	989.39	991.95	994.47	996.91	999.26	1001.27	1002.87	1005.34	1009.71	1014.11	1016.6	1018.42	1021.16	1023.76	1024.99	1026.41	1029.71	1033.8	1037.08	1039.19	1040.33	1041.38	1043.24	1045.6	1047.91	1049.97	1051.63	1052.49
01-2b4976ef8e1e93cc1253ef15993fff8e-RegB	906.48	904.11	903.21	903.23	903.6	904.02	905.12	907.48	910.62	913.84	916.89	919.65	922.1	924.45	927.63	932.21	936.17	937.63	938.1	939.54	942.01	945.05	948.29	951.34	953.65	954.82	955.39	956.17	958.12	961.89	966.56	970.9	974.26	976.42	978.45	981.42	985.04	988.54	990.99	991.86	993.07	996.48	1000.53	1003.13	1004.28	1004.61	1004.8	1005.37	1006.09
01-2b4976ef8e1e93cc1253ef15993fff8e-RegC	1004.73	1007.92	1009.48	1010.66	1012.72	1016.33	1019.76	1021.48	1023.2	1026.67	1030.36	1032.33	1032.35	1031.02	1030.51	1032.57	1035.48	1037.25	1038.68	1040.91	1043.05	1044.12	1044.94	1046.63	1049.43	1052.91	1054.68	1053.11	1052.44	1056.94	1063.88	1069.21	1071.86	1072.15	1072.87	1076.44	1080.47	1082.13	1083.06	1085.58	1089.05	1092.07	1093.84	1094.12	1094.65	1097.06	1099.54	1099.86	1098.83
01-9b927cee8bd34bda02f6e48a2e9102ed-FixA	971.37	913.95	890.22	887.28	892.26	895.16	897.77	903.33	908.87	911.05	911.62	913.01	915.05	917.15	919.67	922.88	925.59	926.85	928.22	931.47	936.15	941.09	944.54	945.4	946.36	949.97	953.99	955.79	956.95	959.72	964.03	968.85	971.85	971.42	970.82	973.52	977.55	979.98	980.74	980.67	981.01	982.84	985.98	989.92	994.25	998.46	1001.56	1002.88	1004.02
01-9b927cee8bd34bda02f6e48a2e9102ed-FixB	991.36	932.89	905.95	900.11	904.91	911.36	916.32	918.86	920.95	924.45	927.64	928.6	928.7	929.75	932.22	935.8	938.51	938.86	939.32	942.4	946.45	949.13	950.11	950.11	951.96	957.63	962.71	962.89	962.04	964.65	967.76	967.82	967.84	971.4	976.37	979.54	980.13	978.62	977.98	980.83	984.62	986.15	986.25	986.83	989.6	995.4	1001.39	1004.38	1004.92
01-9b927cee8bd34bda02f6e48a2e9102ed-FixC	957.94	890.33	866.32	868.18	878.15	882.35	882.52	883.45	886.09	890.29	895.47	900.93	905.99	909.99	912.56	913.71	914.85	917.25	919.84	921.52	923.5	927.19	932.12	937.29	941.54	944.13	946.27	949.27	952.77	956.01	958.73	960.96	963.57	967.18	970.45	972.17	974.24	978.57	982.83	984.36	984.59	985.55	986.64	987.09	988.97	994.08	999.26	1001.16	1002.7
01-9b927cee8bd34bda02f6e48a2e9102ed-RegA	956.25	957.67	957.8	958.01	959.63	963.35	966.97	968.45	969.15	970.67	971.95	971.92	972.3	974.8	977.89	979.86	981.85	985.13	988.26	989.72	990.82	993.01	995.29	996.43	997.39	999.32	1001.76	1004.02	1006.48	1009.73	1014.01	1019.07	1023	1024.24	1024.99	1027.59	1030.32	1031.15	1032.01	1035.09	1038.45	1039.79	1040.83	1043.66	1046.67	1047.83	1048.29	1049.71	1051.57
01-9b927cee8bd34bda02f6e48a2e9102ed-RegB	905.54	903.26	902.04	902.01	903.29	905.87	909.11	912.17	913.92	913.85	914.3	917.51	922.24	926.7	930.52	933.63	935.95	937.47	938.69	940.21	942.52	945.66	947.91	948.02	949.04	953.67	958.24	958.85	958.48	960.92	964.92	968.56	973.1	979.7	985.04	985.85	985.12	986.62	989.73	992.62	993.78	992.79	993.61	999.7	1005.73	1005.88	1004.21	1006	1008.4
01-9b927cee8bd34bda02f6e48a2e9102ed-RegC	1003.55	1006.24	1010.34	1014.39	1016.93	1017.26	1017.72	1020.62	1024.74	1028.29	1030.67	1031.71	1031.79	1031.52	1031.92	1033.77	1036.22	1038.31	1040.5	1043.31	1045.83	1047.24	1048.77	1051.68	1054.88	1056.83	1056.7	1054.77	1055.36	1061.91	1069.07	1070.92	1070.16	1070.99	1073.57	1076.93	1080.18	1082.52	1083.76	1084.26	1086.45	1092.14	1097.45	1098.25	1097.17	1097.8	1098.98	1098.8	1098.5
01-7cb4805f65b89ec73beb78c46635ea68-FixA	961.86	829.71	884.46	897.2	893.6	893.86	897.45	897.48	898.2	904.25	911.73	913.43	914.15	916.7	920	922.42	924.15	925.77	928.45	930.89	932.02	931.29	935.16	942.15	949.8	955.33	956.32	958.69	961.74	964.1	964.44	964.24	965.91	971.16	976.44	977.95	977.66	976.48	977.94	982.15	986.37	987.81	987.07	985.56	990.15	993.49	997.9	1005.77	1007.89
01-7cb4805f65b89ec73beb78c46635ea68-FixB	983.57	841.27	902.47	920.38	914.7	912.25	914.77	917.21	918.07	917.8	921.82	923.58	927.87	932.39	935.34	934.81	933.91	935.48	936.92	936.82	935.91	938	943.97	950.22	955.17	958.15	957.79	959.68	962.41	963.87	964.65	968.33	971.31	970.73	968.64	968.83	971.93	975.26	978.93	978.74	977.7	978.22	980.04	980.87	985.44	986.3	987.16	994.19	998.38
01-7cb4805f65b89ec73beb78c46635ea68-FixC	956.52	nan	870.81	876.14	875.7	873.87	880.94	888.75	894.19	895.63	899.63	900.17	901.27	901.44	902.92	907.86	912.99	915.82	915.49	919.17	922.75	926.42	930.04	932.41	936.16	943.14	947.75	950.63	953.24	956.04	958.9	962.11	964.92	967.38	970	973.6	977.17	977.47	977.25	979.13	981.31	981.65	981.6	983.17	990.56	995.31	998.91	1005.11	1006.29
01-7cb4805f65b89ec73beb78c46635ea68-RegA	944.22	946.91	951.78	956.76	959.78	959.71	958.91	960.06	962.77	966.12	969.37	972.03	973.6	974.04	974.59	976.34	978.26	979.28	980.96	984.61	988.26	989.73	990.54	992.48	994.73	996.08	997.28	999.12	999.58	997.66	1011.78	1011.73	1013.48	1016.99	1021.15	1024.81	1028.17	1031.55	1034.09	1035.23	1037.26	1042.29	1047.69	1050.51	1047.83	1047.36	1047.84	1047.47	1047.75
01-7cb4805f65b89ec73beb78c46635ea68-RegB	899.49	895.87	901.75	905.32	899.58	903.92	906.71	907.33	908.37	911.16	913.69	916.99	919.05	928.18	930.72	932.44	932.4	935.93	940.49	943.73	945.49	944.22	944.77	947.41	949.83	950.07	950.67	953.39	956.1	954.2	967.33	968.55	969.75	970.18	972.02	975.63	980.65	983.54	985.38	988.82	993.74	998.54	1002.76	1003.18	998.7	1001.21	1005.9	1005.44	1004.71
01-7cb4805f65b89ec73beb78c46635ea68-RegC	1005.9	nan	1007.64	1006.09	1013.75	1017.3	1020.95	1022.53	1022.74	1022.11	1022.19	1024.51	1029.4	1023.1	1027.94	1028.93	1029.82	1032.18	1035.09	1036.26	1037.84	1040.57	1042.76	1042.78	1041.61	1040.72	1043.92	1053.01	1058.6	1053.64	1062.55	1061.57	1066.08	1071.17	1074.07	1074.52	1075.15	1079.35	1084.88	1089.96	1092.2	1091.58	1091.51	1097.43	1098.88	1097.04	1094.18	1095.34	1098.17
01-b21d5f64136e4e28b2a984ecc9d42f9a-FixA	nan	nan	nan	nan	nan	nan	nan	nan	nan	nan	nan	nan	nan	nan	nan	nan	nan	nan	nan	nan	nan	nan	nan	nan	nan	nan	nan	nan	nan	nan	nan	nan	nan	nan	nan	nan	nan	nan	nan	nan	nan	nan	nan	nan	nan	nan	nan	nan	nan
01-b21d5f64136e4e28b2a984ecc9d42f9a-FixB	nan	nan	nan	nan	nan	nan	nan	nan	nan	nan	nan	nan	nan	nan	nan	nan	nan	nan	nan	nan	nan	nan	nan	nan	nan	nan	nan	nan	nan	nan	nan	nan	nan	nan	nan	nan	nan	nan	nan	nan	nan	nan	nan	nan	nan	nan	nan	nan	nan
01-b21d5f64136e4e28b2a984ecc9d42f9a-FixC	nan	nan	nan	nan	nan	nan	nan	nan	nan	nan	nan	nan	nan	nan	nan	nan	nan	nan	nan	nan	nan	nan	nan	nan	nan	nan	nan	nan	nan	nan	nan	nan	nan	nan	nan	nan	nan	nan	nan	nan	nan	nan	nan	nan	nan	nan	nan	nan	nan
01-b21d5f64136e4e28b2a984ecc9d42f9a-RegA	nan	nan	nan	nan	nan	nan	nan	nan	nan	nan	nan	nan	nan	nan	nan	nan	nan	nan	nan	nan	nan	nan	nan	nan	nan	nan	nan	nan	nan	nan	nan	nan	nan	nan	nan	nan	nan	nan	nan	nan	nan	nan	nan	nan	nan	nan	nan	nan	nan
01-b21d5f64136e4e28b2a984ecc9d42f9a-RegB	nan	nan	nan	nan	nan	nan	nan	nan	nan	nan	nan	nan	nan	nan	nan	nan	nan	nan	nan	nan	nan	nan	nan	nan	nan	nan	nan	nan	nan	nan	nan	nan	nan	nan	nan	nan	nan	nan	nan	nan	nan	nan	nan	nan	nan	nan	nan	nan	nan
01-b21d5f64136e4e28b2a984ecc9d42f9a-RegC	nan	nan	nan	nan	nan	nan	nan	nan	nan	nan	nan	nan	nan	nan	nan	nan	nan	nan	nan	nan	nan	nan	nan	nan	nan	nan	nan	nan	nan	nan	nan	nan	nan	nan	nan	nan	nan	nan	nan	nan	nan	nan	nan	nan	nan	nan	nan	nan	nan
01-55ef83682998723a355a669b8bb122b2-FixA	nan	nan	nan	nan	nan	nan	nan	nan	nan	nan	nan	nan	nan	nan	nan	nan	nan	nan	nan	nan	nan	nan	nan	nan	nan	nan	nan	nan	nan	nan	nan	nan	nan	nan	nan	nan	nan	nan	nan	nan	nan	nan	nan	nan	nan	nan	nan	nan	nan
01-55ef83682998723a355a669b8bb122b2-FixB	nan	nan	nan	nan	nan	nan	nan	nan	nan	nan	nan	nan	nan	nan	nan	nan	nan	nan	nan	nan	nan	nan	nan	nan	nan	nan	nan	nan	nan	nan	nan	nan	nan	nan	nan	nan	nan	nan	nan	nan	nan	nan	nan	nan	nan	nan	nan	nan	nan
01-55ef83682998723a355a669b8bb122b2-FixC	nan	nan	nan	nan	nan	nan	nan	nan	nan	nan	nan	nan	nan	nan	nan	nan	nan	nan	nan	nan	nan	nan	nan	nan	nan	nan	nan	nan	nan	nan	nan	nan	nan	nan	nan	nan	nan	nan	nan	nan	nan	nan	nan	nan	nan	nan	nan	nan	nan
01-55ef83682998723a355a669b8bb122b2-RegA	nan	nan	nan	nan	nan	nan	nan	nan	nan	nan	nan	nan	nan	nan	nan	nan	nan	nan	nan	nan	nan	nan	nan	nan	nan	nan	nan	nan	nan	nan	nan	nan	nan	nan	nan	nan	nan	nan	nan	nan	nan	nan	nan	nan	nan	nan	nan	nan	nan
01-55ef83682998723a355a669b8bb122b2-RegB	nan	nan	nan	nan	nan	nan	nan	nan	nan	nan	nan	nan	nan	nan	nan	nan	nan	nan	nan	nan	nan	nan	nan	nan	nan	nan	nan	nan	nan	nan	nan	nan	nan	nan	nan	nan	nan	nan	nan	nan	nan	nan	nan	nan	nan	nan	nan	nan	nan
01-55ef83682998723a355a669b8bb122b2-RegC	nan	nan	nan	nan	nan	nan	nan	nan	nan	nan	nan	nan	nan	nan	nan	nan	nan	nan	nan	nan	nan	nan	nan	nan	nan	nan	nan	nan	nan	nan	nan	nan	nan	nan	nan	nan	nan	nan	nan	nan	nan	nan	nan	nan	nan	nan	nan	nan	nan
01-e466f2f05069ade3ffc783f8031088f8-FixA	nan	nan	nan	nan	nan	nan	nan	nan	nan	nan	nan	nan	nan	nan	nan	nan	nan	nan	nan	nan	nan	nan	nan	nan	nan	nan	nan	nan	nan	nan	nan	nan	nan	nan	nan	nan	nan	nan	nan	nan	nan	nan	nan	nan	nan	nan	nan	nan	nan
01-e466f2f05069ade3ffc783f8031088f8-FixB	nan	nan	nan	nan	nan	nan	nan	nan	nan	nan	nan	nan	nan	nan	nan	nan	nan	nan	nan	nan	nan	nan	nan	nan	nan	nan	nan	nan	nan	nan	nan	nan	nan	nan	nan	nan	nan	nan	nan	nan	nan	nan	nan	nan	nan	nan	nan	nan	nan
01-e466f2f05069ade3ffc783f8031088f8-FixC	nan	nan	nan	nan	nan	nan	nan	nan	nan	nan	nan	nan	nan	nan	nan	nan	nan	nan	nan	nan	nan	nan	nan	nan	nan	nan	nan	nan	nan	nan	nan	nan	nan	nan	nan	nan	nan	nan	nan	nan	nan	nan	nan	nan	nan	nan	nan	nan	nan
01-e466f2f05069ade3ffc783f8031088f8-RegA	nan	nan	nan	nan	nan	nan	nan	nan	nan	nan	nan	nan	nan	nan	nan	nan	nan	nan	nan	nan	nan	nan	nan	nan	nan	nan	nan	nan	nan	nan	nan	nan	nan	nan	nan	nan	nan	nan	nan	nan	nan	nan	nan	nan	nan	nan	nan	nan	nan
01-e466f2f05069ade3ffc783f8031088f8-RegB	nan	nan	nan	nan	nan	nan	nan	nan	nan	nan	nan	nan	nan	nan	nan	nan	nan	nan	nan	nan	nan	nan	nan	nan	nan	nan	nan	nan	nan	nan	nan	nan	nan	nan	nan	nan	nan	nan	nan	nan	nan	nan	nan	nan	nan	nan	nan	nan	nan
01-e466f2f05069ade3ffc783f8031088f8-RegC	nan	nan	nan	nan	nan	nan	nan	nan	nan	nan	nan	nan	nan	nan	nan	nan	nan	nan	nan	nan	nan	nan	nan	nan	nan	nan	nan	nan	nan	nan	nan	nan	nan	nan	nan	nan	nan	nan	nan	nan	nan	nan	nan	nan	nan	nan	nan	nan	nan
01-7dc8d8816f2afbebf8069c1b8e736e35-FixA	969.55	935.8	923.3	923.55	928.07	930.31	931.77	934.94	938.15	939.57	941.15	944.81	948.45	949.83	950.5	952.55	956.12	960.53	963.91	964.62	963.54	962.2	961.99	963.71	965.69	966.25	966.7	968.49	970.24	970.42	970.39	971.9	974.67	977.81	980.01	980.58	982.02	986.48	990.15	989.12	986.96	988.13	991.14	993.39	995.18	997.35	998.95	999.09	999.36
01-7dc8d8816f2afbebf8069c1b8e736e35-FixB	940.82	909.48	900.15	903.23	909.1	910.57	910.21	911.87	914.49	916.23	917.41	918.71	920.12	921.66	924.09	927.92	931.87	934.42	935.1	934.11	933.34	934.5	936.48	937.82	938.79	939.96	941	941.33	940.36	938.06	937.02	939.59	943.74	946.86	949.3	951.85	953.48	953.2	952.74	954.01	956.25	958.13	959.62	961.07	962.83	965.08	966.96	967.64	968
01-7dc8d8816f2afbebf8069c1b8e736e35-FixC	989.52	947.69	930.23	927.84	931.21	933.06	934.27	937.15	941.35	945.83	949.62	952.17	954.72	958.47	962.33	965.08	967.29	969.71	971.89	973.26	974.22	975.42	977.38	980.33	983.17	984.87	985.91	987.15	988.89	991.16	993.27	994.7	996.44	999.5	1002.99	1005.74	1007.56	1008.71	1010.21	1012.82	1015.22	1016.06	1016.88	1019.38	1022.18	1023.35	1022.82	1021.35	1021.19
01-7dc8d8816f2afbebf8069c1b8e736e35-RegA	904.49	907.91	909.05	909.42	910.49	913.2	916.1	917.66	918.54	919.61	920.66	921.5	923.43	927.4	931.44	933.48	934.32	935.38	937.36	940.51	943.73	945.95	947.91	950.43	952.68	953.77	954.6	956.26	958.74	961.57	963.76	964.61	965.5	967.75	969.84	970.24	971.13	974.7	978.3	978.96	978.63	979.98	982.49	984.96	987.47	990.37	993.59	996.85	999.37
01-7dc8d8816f2afbebf8069c1b8e736e35-RegB	921.43	883.89	867.87	865.74	869.89	873.94	876.59	878.03	879.3	881.28	883.26	884.4	885.03	885.73	886.71	888.15	890.24	893	895.65	897.46	898.85	900.43	902.43	904.88	907.6	910.31	912.72	914.58	915.88	916.75	917.63	918.89	920.2	921.18	922.11	923.31	924.47	925.33	926.71	929.37	932.17	933.88	935.42	937.95	941.13	944.34	947.98	952.4	956.33
01-7dc8d8816f2afbebf8069c1b8e736e35-RegC	910.32	932.39	941.04	942.34	942.36	945.53	949.73	952.21	954.4	958.03	961.38	962.71	963.67	966.12	969.13	971.46	973.6	976.33	979.81	983.63	985.81	984.9	983.63	984.9	987.38	989.1	990.28	991.72	993.89	997.04	1000.56	1003.62	1005.22	1005	1005.85	1010.28	1015.04	1016.51	1016.93	1019.2	1021.6	1021.98	1022.61	1026	1029.54	1030.16	1029.62	1030.49	1032.46
01-ac312c385f4bc45d2747ec4ad26abe04-FixA	967.14	937	924.98	924.37	928.44	931.83	934.65	937.89	940.53	941.5	941.8	942.74	944.73	947.74	950.79	952.92	954.23	955.16	956.18	957.72	959.85	962.32	963.86	963.54	962.84	963.62	966.52	971.16	974.36	973.61	972.71	975.69	979.47	980.23	979.76	980.75	982.86	985.13	987.9	991.36	993.42	992.41	991.6	994.49	998.57	1000.41	1000.38	999.91	1000.23
01-ac312c385f4bc45d2747ec4ad26abe04-FixB	941.8	910.81	901.79	905.06	910.94	912.18	911.4	912.65	915.44	918.25	920.02	920.24	920.29	921.62	923.82	926.25	929.38	933.3	935.33	933.55	932.42	936.12	940.12	939.46	937.42	938.2	940.25	941.06	941.11	941.46	942.11	942.86	943.92	945.55	947.69	950.22	952.84	955.14	956.34	956.03	956	958.05	961.13	963.59	964.79	964.72	964.88	966.79	970.02
01-ac312c385f4bc45d2747ec4ad26abe04-FixC	989.58	947.52	929.2	926.01	929.37	932.45	935.75	940.69	945.01	946.66	948.42	953.13	958.94	963.17	964.81	964	963.9	967.21	971.22	972.95	974.43	977.96	981.36	982.23	982.63	985.05	988.45	991.01	991.81	990.63	989.32	989.77	991.69	994.36	998.05	1002.82	1006.69	1007.82	1007.84	1008.86	1010.64	1012.55	1015.54	1020.15	1022.99	1021.12	1019.25	1022.49	1026.98
01-ac312c385f4bc45d2747ec4ad26abe04-RegA	905.55	907.03	907.36	907.73	909.29	912.63	915.96	917.51	918.07	918.98	921.12	924.81	928.49	930.52	931.1	931.07	932.19	935.66	939.4	941.28	942.98	946.34	949.81	951.52	952.39	953.75	955.54	957.42	959.65	962.37	964.46	964.92	964.88	965.85	968.27	972.03	975.97	978.84	980.56	981.43	982.05	983.02	984.41	986.13	987.79	989.17	990.88	993.5	996.2
01-ac312c385f4bc45d2747ec4ad26abe04-RegB	921.1	884.44	869.45	868.13	872.46	875.8	877	876.58	876.34	877.87	880.57	883.4	885.93	887.86	888.75	888.63	889.51	893	896.56	897.63	898.16	900.49	903.46	905.48	907.19	909.41	911.16	911.48	911.65	913.1	915.07	916.55	918.15	920.57	922.86	924.09	925.32	927.7	929.92	930.56	930.81	932.35	935.67	940.51	944.76	946.61	948.26	952.14	956.11
01-ac312c385f4bc45d2747ec4ad26abe04-RegC	911.29	933.44	943.45	946.1	946.19	947.58	950.18	953.11	956.07	958.83	960.74	961.54	963.19	967.23	971.02	971.92	971.81	973.29	976.78	981.63	984.89	984.28	983.11	984.93	987.73	988.85	989.23	990.56	993.34	997.45	1001.39	1003.67	1004.55	1004.82	1005.5	1007.41	1010.21	1013.21	1015.57	1016.84	1018.73	1022.65	1026	1026.17	1025.96	1028.61	1031.66	1032.03	1031.76
01-d07fa3e9d1e033687b2d5bf552a7cc54-FixA	965.81	891.01	922.28	929.39	927.59	928.7	931.18	931.51	932.41	936.79	941.67	943.83	944.94	947.3	950.36	952.93	954.8	956.21	955.14	956.19	958.44	960.65	962.61	964.51	966.57	968.52	968.51	965.38	963.72	967.63	971.85	970.67	971.85	975.69	981.7	987.85	988.17	985.31	982.71	984.15	988.12	991.8	993.46	992.18	990.17	990.03	992.3	996.5	999.75
01-d07fa3e9d1e033687b2d5bf552a7cc54-FixB	942.64	860.33	895.99	906.98	904.04	904.16	908.13	912.01	913.42	915.68	915.57	920.17	920.87	920.18	923.69	925.53	927.03	929.17	928.66	933.64	937.72	935.06	932.28	934.77	938.55	937.29	934.96	934.52	936.14	938.82	939.91	940.04	942.73	945.91	949.23	952.02	951.09	952.41	954.97	957.33	958.47	959.41	959.75	960.73	961.7	963.44	965.29	965.6	964.9
01-d07fa3e9d1e033687b2d5bf552a7cc54-FixC	988.78	901.27	927.63	923.76	924.73	930.43	936.55	937.38	937.51	940.05	945.14	951.81	953.41	955.41	956.92	961.98	967.38	969.14	968.52	970.95	974.03	974.85	974.51	975.74	977.06	978.47	979.57	981.31	984.3	988.77	993.5	995.77	1000.7	1003.55	1004.97	1006.01	1005.59	1008.59	1012.32	1013.96	1015.07	1016.77	1017.44	1014.78	1014.12	1019.8	1027.17	1029.35	1028.96
01-d07fa3e9d1e033687b2d5bf552a7cc54-RegA	901.78	901.89	905.45	909.74	912.14	911.1	909.88	911.81	915.39	918.44	921.31	922.84	923.3	923.32	924.76	929.26	933.78	935.73	936.49	937.96	939.54	940.43	941.48	943.76	947.13	951.15	955.05	957.98	959.75	959.2	959.97	963.67	967.84	969.65	970.15	971.03	971.21	969.78	969.5	972.98	977.7	981.71	984.11	986.22	988.35	990.4	991.77	992.19	993.27
01-d07fa3e9d1e033687b2d5bf552a7cc54-RegB	919.43	830.24	865.1	872.38	867.75	864.17	870.11	875.89	878.94	879.56	879.54	880.22	881.71	883.71	886.49	890.3	892.4	891.22	890.08	892.51	895.88	907.8	908.32	909.36	910.42	909.39	909.18	910.91	913.35	913.47	914.68	916.65	918.46	919.82	921.31	923.64	925.96	927.46	928.6	929.99	931.66	934.22	936.46	936.15	935.81	941.82	947.59	950.34	947.06
01-d07fa3e9d1e033687b2d5bf552a7cc54-RegC	909.59	954.14	940.68	941.88	946.97	947.59	951.87	954.62	954.9	953.96	955.42	959.99	964.11	964.32	964.23	968.17	973.28	976.21	976.38	975.12	977.04	964.84	974.24	978.16	979.86	984.77	991	995.98	998.8	997.83	995.9	996.77	1000.48	1006.65	1011.31	1011.2	1009.83	1011.55	1015	1017.66	1019.57	1022.59	1023.32	1024.5	1025.88	1025.38	1025.61	1027.1	1031.35
01-5a454a4c569343dfbcf8d80ed5390f5e-FixA	nan	nan	nan	nan	nan	nan	nan	nan	nan	nan	nan	nan	nan	nan	nan	nan	nan	nan	nan	nan	nan	nan	nan	nan	nan	nan	nan	nan	nan	nan	nan	nan	nan	nan	nan	nan	nan	nan	nan	nan	nan	nan	nan	nan	nan	nan	nan	nan	nan
01-5a454a4c569343dfbcf8d80ed5390f5e-FixB	nan	nan	nan	nan	nan	nan	nan	nan	nan	nan	nan	nan	nan	nan	nan	nan	nan	nan	nan	nan	nan	nan	nan	nan	nan	nan	nan	nan	nan	nan	nan	nan	nan	nan	nan	nan	nan	nan	nan	nan	nan	nan	nan	nan	nan	nan	nan	nan	nan
01-5a454a4c569343dfbcf8d80ed5390f5e-FixC	nan	nan	nan	nan	nan	nan	nan	nan	nan	nan	nan	nan	nan	nan	nan	nan	nan	nan	nan	nan	nan	nan	nan	nan	nan	nan	nan	nan	nan	nan	nan	nan	nan	nan	nan	nan	nan	nan	nan	nan	nan	nan	nan	nan	nan	nan	nan	nan	nan
01-5a454a4c569343dfbcf8d80ed5390f5e-RegA	nan	nan	nan	nan	nan	nan	nan	nan	nan	nan	nan	nan	nan	nan	nan	nan	nan	nan	nan	nan	nan	nan	nan	nan	nan	nan	nan	nan	nan	nan	nan	nan	nan	nan	nan	nan	nan	nan	nan	nan	nan	nan	nan	nan	nan	nan	nan	nan	nan
01-5a454a4c569343dfbcf8d80ed5390f5e-RegB	nan	nan	nan	nan	nan	nan	nan	nan	nan	nan	nan	nan	nan	nan	nan	nan	nan	nan	nan	nan	nan	nan	nan	nan	nan	nan	nan	nan	nan	nan	nan	nan	nan	nan	nan	nan	nan	nan	nan	nan	nan	nan	nan	nan	nan	nan	nan	nan	nan
01-5a454a4c569343dfbcf8d80ed5390f5e-RegC	nan	nan	nan	nan	nan	nan	nan	nan	nan	nan	nan	nan	nan	nan	nan	nan	nan	nan	nan	nan	nan	nan	nan	nan	nan	nan	nan	nan	nan	nan	nan	nan	nan	nan	nan	nan	nan	nan	nan	nan	nan	nan	nan	nan	nan	nan	nan	nan	nan
01-59b37b2d267db3801443b3e9ed2788c1-FixA	nan	nan	nan	nan	nan	nan	nan	nan	nan	nan	nan	nan	nan	nan	nan	nan	nan	nan	nan	nan	nan	nan	nan	nan	nan	nan	nan	nan	nan	nan	nan	nan	nan	nan	nan	nan	nan	nan	nan	nan	nan	nan	nan	nan	nan	nan	nan	nan	nan
01-59b37b2d267db3801443b3e9ed2788c1-FixB	nan	nan	nan	nan	nan	nan	nan	nan	nan	nan	nan	nan	nan	nan	nan	nan	nan	nan	nan	nan	nan	nan	nan	nan	nan	nan	nan	nan	nan	nan	nan	nan	nan	nan	nan	nan	nan	nan	nan	nan	nan	nan	nan	nan	nan	nan	nan	nan	nan
01-59b37b2d267db3801443b3e9ed2788c1-FixC	nan	nan	nan	nan	nan	nan	nan	nan	nan	nan	nan	nan	nan	nan	nan	nan	nan	nan	nan	nan	nan	nan	nan	nan	nan	nan	nan	nan	nan	nan	nan	nan	nan	nan	nan	nan	nan	nan	nan	nan	nan	nan	nan	nan	nan	nan	nan	nan	nan
01-59b37b2d267db3801443b3e9ed2788c1-RegA	nan	nan	nan	nan	nan	nan	nan	nan	nan	nan	nan	nan	nan	nan	nan	nan	nan	nan	nan	nan	nan	nan	nan	nan	nan	nan	nan	nan	nan	nan	nan	nan	nan	nan	nan	nan	nan	nan	nan	nan	nan	nan	nan	nan	nan	nan	nan	nan	nan
01-59b37b2d267db3801443b3e9ed2788c1-RegB	nan	nan	nan	nan	nan	nan	nan	nan	nan	nan	nan	nan	nan	nan	nan	nan	nan	nan	nan	nan	nan	nan	nan	nan	nan	nan	nan	nan	nan	nan	nan	nan	nan	nan	nan	nan	nan	nan	nan	nan	nan	nan	nan	nan	nan	nan	nan	nan	nan
01-59b37b2d267db3801443b3e9ed2788c1-RegC	nan	nan	nan	nan	nan	nan	nan	nan	nan	nan	nan	nan	nan	nan	nan	nan	nan	nan	nan	nan	nan	nan	nan	nan	nan	nan	nan	nan	nan	nan	nan	nan	nan	nan	nan	nan	nan	nan	nan	nan	nan	nan	nan	nan	nan	nan	nan	nan	nan
01-8ba3ce32c9d595b58cf362a27aeae587-FixA	nan	nan	nan	nan	nan	nan	nan	nan	nan	nan	nan	nan	nan	nan	nan	nan	nan	nan	nan	nan	nan	nan	nan	nan	nan	nan	nan	nan	nan	nan	nan	nan	nan	nan	nan	nan	nan	nan	nan	nan	nan	nan	nan	nan	nan	nan	nan	nan	nan
01-8ba3ce32c9d595b58cf362a27aeae587-FixB	nan	nan	nan	nan	nan	nan	nan	nan	nan	nan	nan	nan	nan	nan	nan	nan	nan	nan	nan	nan	nan	nan	nan	nan	nan	nan	nan	nan	nan	nan	nan	nan	nan	nan	nan	nan	nan	nan	nan	nan	nan	nan	nan	nan	nan	nan	nan	nan	nan
01-8ba3ce32c9d595b58cf362a27aeae587-FixC	nan	nan	nan	nan	nan	nan	nan	nan	nan	nan	nan	nan	nan	nan	nan	nan	nan	nan	nan	nan	nan	nan	nan	nan	nan	nan	nan	nan	nan	nan	nan	nan	nan	nan	nan	nan	nan	nan	nan	nan	nan	nan	nan	nan	nan	nan	nan	nan	nan
01-8ba3ce32c9d595b58cf362a27aeae587-RegA	nan	nan	nan	nan	nan	nan	nan	nan	nan	nan	nan	nan	nan	nan	nan	nan	nan	nan	nan	nan	nan	nan	nan	nan	nan	nan	nan	nan	nan	nan	nan	nan	nan	nan	nan	nan	nan	nan	nan	nan	nan	nan	nan	nan	nan	nan	nan	nan	nan
01-8ba3ce32c9d595b58cf362a27aeae587-RegB	nan	nan	nan	nan	nan	nan	nan	nan	nan	nan	nan	nan	nan	nan	nan	nan	nan	nan	nan	nan	nan	nan	nan	nan	nan	nan	nan	nan	nan	nan	nan	nan	nan	nan	nan	nan	nan	nan	nan	nan	nan	nan	nan	nan	nan	nan	nan	nan	nan
01-8ba3ce32c9d595b58cf362a27aeae587-RegC	nan	nan	nan	nan	nan	nan	nan	nan	nan	nan	nan	nan	nan	nan	nan	nan	nan	nan	nan	nan	nan	nan	nan	nan	nan	nan	nan	nan	nan	nan	nan	nan	nan	nan	nan	nan	nan	nan	nan	nan	nan	nan	nan	nan	nan	nan	nan	nan	nan
01-0c5c79938b71bf9865cfd78159f86867-FixA	703.36	711.83	716.54	719.1	721.11	723.72	726.36	728.33	730.17	732.51	734.82	736.63	738.74	741.85	744.72	746.19	747.69	750.68	753.89	755.86	757.4	759.71	762.99	766.92	770.15	771.68	773.39	777.15	781.23	783.53	784.51	785.39	787.29	790.68	793.04	792.87	797.22	812.17	827.85	833.34	833.87	837.29	842.02	844.65	846.55	849.72	852.75	853.84	854.36
01-0c5c79938b71bf9865cfd78159f86867-FixB	710.81	717.44	720.27	720.95	721.16	722.3	724.8	728.55	732.3	734.91	737.06	739.51	741.68	742.94	743.94	745.55	748.07	751.43	754.5	756.23	757.07	757.93	760.04	764.04	767.49	768.13	768.19	770.33	773.69	776.79	779.9	783.55	787.6	791.56	794.42	796.1	801.47	814.49	828.52	835.83	837.73	837.96	839.24	843.33	848.9	853.94	857.31	858.59	859.35
01-0c5c79938b71bf9865cfd78159f86867-FixC	743.43	750.91	756.05	759.43	761.65	763.4	765.89	769.92	773.96	776.55	778.79	781.89	784.75	786.31	788.33	792.47	796.96	799.79	801.62	803.54	805.34	806.82	809.39	814.01	818	818.86	819.4	822.71	826.61	828.53	830.6	835.28	840.59	843.81	844.35	843.32	846.92	859.92	873.96	879.66	880.49	882.48	886.28	890.89	894.94	897.39	899.19	901.38	902.89
01-0c5c79938b71bf9865cfd78159f86867-RegA	707.54	703.87	707.04	712.5	715.68	713.81	711.31	712.85	716.55	719.71	723.3	728.44	733.23	735.83	738.05	741.86	745.74	747.98	749.83	752.8	756.11	758.71	760.85	763.07	765.39	767.86	770.94	774.83	777.92	778.94	780.23	784.08	788	789.23	789.77	792.18	795.28	797.3	798.67	800.25	802.13	804.16	806.23	808.21	809.92	811.26	812.57	814.22	816.16
01-0c5c79938b71bf9865cfd78159f86867-RegB	685.97	680.8	685.89	694.43	699.59	697.15	693.43	695.28	700.89	706.59	710.42	711.59	712.45	715.32	719.09	722.27	725.62	729.91	733.55	735.09	736.41	739.54	743.44	746.65	749.51	752.48	754.47	754.65	755.31	758.66	762.64	764.75	765.93	767.76	770.49	773.8	776.63	778.04	778.57	779.17	780.72	783.57	785.83	785.76	785.41	787.31	790.99	795.07	798.09
01-0c5c79938b71bf9865cfd78159f86867-RegC	716.64	714.33	718.71	725.2	729.21	727.88	725.31	726.01	728.93	732.05	735.25	738.75	742.07	744.59	745.93	746.24	747.67	751.85	755.83	756.81	757.78	761.85	765.95	766.76	766.96	769.75	773.33	775.3	776.74	779.25	782.51	785.75	788.42	790.2	791.62	793.2	794.44	794.93	795.95	798.74	802.25	805.05	807.13	808.83	810.06	810.82	812.09	814.59	816.74
01-ce0aea45ccc0e81d77f680f96e02c3da-FixA	705.69	709.75	714.44	718.51	720.72	720.79	722.31	728.16	734.3	736.5	736.94	738.64	741.2	743.52	745.38	746.93	748.96	752.22	756.77	761.99	765.09	764.02	762.63	764.9	768.54	770.43	771.23	772.49	775.09	779.25	783.14	785.02	786.13	788.15	790.88	794.25	801.47	814.7	827.21	832.04	832.92	835.48	839.46	843.24	846.9	850.79	854.02	855.76	857
01-ce0aea45ccc0e81d77f680f96e02c3da-FixB	712.6	718.52	720.47	720.45	720.46	722.13	725.47	729.89	733.89	736.31	738.13	740.43	742.18	742.51	743.31	746.42	750.35	753.14	754.59	755.15	756.03	758.25	760.97	763.23	765.45	768.25	771.4	774.51	777.59	780.74	784.04	787.41	790.12	791.45	791.67	792.13	797.86	812.42	827.83	835.31	838.01	841.23	844.18	845.17	846.53	850.86	856.28	860.15	862.39
01-ce0aea45ccc0e81d77f680f96e02c3da-FixC	745.86	752.08	755.9	758.53	761.16	764.63	768.16	771	773.98	777.94	781.97	785.03	787.32	789.45	792.41	796.63	799.74	799.86	800.44	804.81	809.62	811.11	811.47	813.74	817.52	821.52	824.53	825.82	826.59	828.26	830.81	833.92	837.66	841.87	844.72	845.35	849.43	861.9	875.75	882.7	884.4	884.97	886.5	889.95	893.54	895.27	895.68	896.13	898.04
01-ce0aea45ccc0e81d77f680f96e02c3da-RegA	706.62	705.26	708.42	712.74	714.87	712.99	711.61	714.89	719	720	721.75	728.13	734.62	736.54	737.73	742.53	748.05	750.57	750.85	750.86	752.46	756.66	760.88	762.7	764.63	769.3	773.94	775.51	776.39	779.41	782.7	783.93	784.74	787.24	790.91	794.52	797.09	798	798.29	799.28	801.54	805.15	808.81	811.17	812.65	814.1	816.05	818.67	820.62
01-ce0aea45ccc0e81d77f680f96e02c3da-RegB	688.09	684.31	688.6	695.82	700.83	700.37	698.82	700.77	703.76	704.84	706.46	711.25	716.56	719.51	721.71	725.24	729.08	731.86	734.02	736.25	738.25	739.79	742.38	747.11	751.32	752.44	752.77	755.06	758.07	760.1	762.28	765.84	768.74	769.01	769.08	771.5	773.98	774.05	775.07	780.37	785.29	784.83	783.12	785.33	789.2	791.25	792.59	795.2	798.69
01-ce0aea45ccc0e81d77f680f96e02c3da-RegC	713.99	713.98	721.89	731.23	735.5	730.92	724.7	724.57	728.86	733.75	736.26	735.01	734.45	738.87	745.59	750.87	754.04	755.47	756.48	758.23	760.12	761.53	763.83	768.05	771.53	771.87	772.23	775.96	780.5	782.63	783.24	784.05	785.21	786.62	789.03	792.82	795.58	795.2	794.85	797.93	802.07	804.11	804.99	806.43	808	809.05	810.83	814.4	817.18
01-c26e374baf842e7fcff742308d2e5667-FixA	nan	nan	nan	nan	nan	nan	nan	nan	nan	nan	nan	nan	nan	nan	nan	nan	nan	nan	nan	nan	nan	nan	nan	nan	nan	nan	nan	nan	nan	nan	nan	nan	nan	nan	nan	nan	nan	nan	nan	nan	nan	nan	nan	nan	nan	nan	nan	nan	nan
01-c26e374baf842e7fcff742308d2e5667-FixB	nan	nan	nan	nan	nan	nan	nan	nan	nan	nan	nan	nan	nan	nan	nan	nan	nan	nan	nan	nan	nan	nan	nan	nan	nan	nan	nan	nan	nan	nan	nan	nan	nan	nan	nan	nan	nan	nan	nan	nan	nan	nan	nan	nan	nan	nan	nan	nan	nan
01-c26e374baf842e7fcff742308d2e5667-FixC	nan	nan	nan	nan	nan	nan	nan	nan	nan	nan	nan	nan	nan	nan	nan	nan	nan	nan	nan	nan	nan	nan	nan	nan	nan	nan	nan	nan	nan	nan	nan	nan	nan	nan	nan	nan	nan	nan	nan	nan	nan	nan	nan	nan	nan	nan	nan	nan	nan
01-c26e374baf842e7fcff742308d2e5667-RegA	nan	nan	nan	nan	nan	nan	nan	nan	nan	nan	nan	nan	nan	nan	nan	nan	nan	nan	nan	nan	nan	nan	nan	nan	nan	nan	nan	nan	nan	nan	nan	nan	nan	nan	nan	nan	nan	nan	nan	nan	nan	nan	nan	nan	nan	nan	nan	nan	nan
01-c26e374baf842e7fcff742308d2e5667-RegB	nan	nan	nan	nan	nan	nan	nan	nan	nan	nan	nan	nan	nan	nan	nan	nan	nan	nan	nan	nan	nan	nan	nan	nan	nan	nan	nan	nan	nan	nan	nan	nan	nan	nan	nan	nan	nan	nan	nan	nan	nan	nan	nan	nan	nan	nan	nan	nan	nan
01-c26e374baf842e7fcff742308d2e5667-RegC	nan	nan	nan	nan	nan	nan	nan	nan	nan	nan	nan	nan	nan	nan	nan	nan	nan	nan	nan	nan	nan	nan	nan	nan	nan	nan	nan	nan	nan	nan	nan	nan	nan	nan	nan	nan	nan	nan	nan	nan	nan	nan	nan	nan	nan	nan	nan	nan	nan
01-ba2fcb9a9d961c48420383198d986385-FixA	nan	754.49	664.42	650.11	664.17	669.14	667.89	670.43	674.27	675.25	675.69	678.51	682.21	684.85	687.61	691.74	695.27	696.3	696.73	698.75	701.54	703.86	706.42	709.91	712.62	713.17	714.36	718.89	723.85	725.96	727.08	729.74	732.78	734.63	736.4	739.38	742.37	744.05	745.9	749.53	753.32	755.35	756.47	758.13	760.55	763.44	765.86	767.09	768.39
01-ba2fcb9a9d961c48420383198d986385-FixB	nan	726.49	637.91	623.43	638.62	647.66	649.66	651.08	651.9	651.33	652.19	656.87	662.15	664.52	665.35	666.85	669.22	672.12	674.92	677.17	679.42	682.27	685.15	687.54	690.21	693.92	697.68	700.38	702.48	704.74	707.58	711.11	714.55	717.1	719.03	720.96	723.98	728.68	733.12	735.36	737	739.91	742.5	743	743.89	747.84	752.81	755.95	757.5
01-ba2fcb9a9d961c48420383198d986385-FixC	nan	742.13	662.78	660.25	682.01	687.31	683.09	684.27	688.73	691.34	692.54	693.82	695.06	695.98	697.41	700.03	702.77	704.52	706.16	708.79	712.25	715.89	718.42	718.95	719.09	720.67	723.41	726.47	729.22	731.31	733.57	736.81	740.3	743.09	745.39	747.65	749.78	751.68	753.58	755.77	758.09	760.4	763.03	766.17	768.56	769.24	770.55	774.75	778.99
01-ba2fcb9a9d961c48420383198d986385-RegA	nan	697.44	697.98	702.18	706.6	708.75	709.95	711.96	714.24	716.13	718.7	722.8	726.44	727.75	728.7	731.41	734.56	736.59	738.92	743.04	747.4	750.21	751.89	753.52	756.37	760.96	764.25	763.71	763.27	767.08	772.28	775.1	776.44	778.19	780.66	783.6	786.36	788.41	790.53	793.54	796.77	799.32	801.07	802.3	804.06	807.13	810.17	811.74	813.21
01-ba2fcb9a9d961c48420383198d986385-RegB	nan	709.67	699.72	693.21	690.92	692.96	696.96	700.57	704.24	708.59	712.12	713.47	714.43	716.98	720.51	723.92	726.73	728.83	731	734.03	737.62	741.17	743.63	744.44	745.43	748.38	751.92	754.33	755.99	757.83	760.55	764.33	767.18	767.52	768.12	771.92	776.81	779.87	781.09	781.4	782.29	784.94	788.37	791.21	792.96	793.7	794.91	798	801.82
01-ba2fcb9a9d961c48420383198d986385-RegC	nan	693.08	695.38	699.53	704.78	710.39	715.77	720.52	724.77	728.67	731.7	733.6	735.96	740.12	744.21	746.42	748.81	753.49	758.29	760.93	763.16	766.97	770.62	772.29	774.25	778.82	783.67	786.15	787.65	790.15	793.27	796.21	799.45	803.54	808.01	812.01	814.46	814.86	815.52	818.74	822.95	826	828.21	830.52	833.38	836.74	839.08	839.13	839.21
01-a3458acaedca279c3c0c93ed5f82684f-FixA	nan	755.66	664.42	647.72	661.76	670.96	673.08	673.48	673.72	674.33	675.35	676.81	679.23	682.95	687.22	691.07	694.08	696.19	698.5	701.94	705.45	707.82	709.4	711.06	713.9	718.41	721.94	722.03	720.88	721.41	723.84	727.57	731.66	735.2	737.88	739.79	742.08	745.69	749.27	751.33	752.91	755.29	757.5	758.49	760.05	763.85	767.09	766.96	767.03
01-a3458acaedca279c3c0c93ed5f82684f-FixB	nan	730.7	642.35	626.5	640.05	648.04	648.56	647.36	647.29	649.75	653.25	656.03	658.19	660.39	663.65	668.39	672.25	673.16	673.25	675.13	678.64	682.92	687.39	691.46	694.27	695.26	695.77	697.36	700.56	705.11	708.88	710.1	711.12	714.59	719.21	722.96	725.6	727.53	730.02	734.01	738.03	740.43	742.11	744.38	747.16	749.98	752.56	754.73	756.56
01-a3458acaedca279c3c0c93ed5f82684f-FixC	nan	744.21	663.91	660.46	681.87	687.5	682.85	681.76	684.39	687.9	691.37	694.32	696.05	696.35	697.52	701.38	705.13	706.09	707.26	711.73	716.43	717.92	718.2	719.86	721.69	722.19	723.07	726.14	729.51	731.11	732.49	735.52	739	741.57	744.81	750.14	754.14	753.59	752.5	755.39	759.25	760.34	761.58	766.39	771.25	772.12	771.91	774.52	778.53
01-a3458acaedca279c3c0c93ed5f82684f-RegA	nan	698.03	698.35	701.36	705.17	708.14	709.6	709.76	711.32	716.47	722.45	726.12	727.99	729.38	731.18	733.83	736.41	738.13	740.2	743.82	747.76	750.61	752.88	755.38	757.85	759.91	761.87	764.23	767.4	771.4	774.49	775.34	776.66	781.01	785.24	785.81	784.76	785.31	788.75	795.03	800.29	801.1	800.9	803.67	806.61	806.33	806.22	810.24	815.39
01-a3458acaedca279c3c0c93ed5f82684f-RegB	nan	712.48	702.38	696.9	695.16	696.29	699.26	703.03	706.66	709.39	711.21	712.48	714.42	717.94	721.74	724.42	726.55	728.99	731.61	734.06	736.02	737.46	739.39	742.7	746.37	749.24	751.59	754.03	756.59	759.11	761.29	762.99	765.14	768.37	770.67	770.45	771.29	776.64	782.29	783.6	784.18	788.42	793.1	794.04	793.15	793.57	795.77	799.22	802.17
01-a3458acaedca279c3c0c93ed5f82684f-RegC	nan	688.93	693.96	702.9	711.19	715.49	717.45	719.53	722.21	725.41	728.77	732.14	736.47	742.38	747.87	750.95	752.74	754.91	757.99	761.96	765.75	768.32	770.1	772.01	775.51	781.34	786.51	788.2	789.03	792.13	796.33	799.81	803.07	806.85	810.01	811.38	812.01	813.36	815.5	818.18	821.27	824.58	827.26	828.66	829.81	832.04	835.74	840.64	844.77
01-5a3815281b9cfd1902eec23a2f74b99d-FixA	nan	nan	nan	nan	nan	nan	nan	nan	nan	nan	nan	nan	nan	nan	nan	nan	nan	nan	nan	nan	nan	nan	nan	nan	nan	nan	nan	nan	nan	nan	nan	nan	nan	nan	nan	nan	nan	nan	nan	nan	nan	nan	nan	nan	nan	nan	nan	nan	nan
01-5a3815281b9cfd1902eec23a2f74b99d-FixB	nan	nan	nan	nan	nan	nan	nan	nan	nan	nan	nan	nan	nan	nan	nan	nan	nan	nan	nan	nan	nan	nan	nan	nan	nan	nan	nan	nan	nan	nan	nan	nan	nan	nan	nan	nan	nan	nan	nan	nan	nan	nan	nan	nan	nan	nan	nan	nan	nan
01-5a3815281b9cfd1902eec23a2f74b99d-FixC	nan	nan	nan	nan	nan	nan	nan	nan	nan	nan	nan	nan	nan	nan	nan	nan	nan	nan	nan	nan	nan	nan	nan	nan	nan	nan	nan	nan	nan	nan	nan	nan	nan	nan	nan	nan	nan	nan	nan	nan	nan	nan	nan	nan	nan	nan	nan	nan	nan
01-5a3815281b9cfd1902eec23a2f74b99d-RegA	nan	nan	nan	nan	nan	nan	nan	nan	nan	nan	nan	nan	nan	nan	nan	nan	nan	nan	nan	nan	nan	nan	nan	nan	nan	nan	nan	nan	nan	nan	nan	nan	nan	nan	nan	nan	nan	nan	nan	nan	nan	nan	nan	nan	nan	nan	nan	nan	nan
01-5a3815281b9cfd1902eec23a2f74b99d-RegB	nan	nan	nan	nan	nan	nan	nan	nan	nan	nan	nan	nan	nan	nan	nan	nan	nan	nan	nan	nan	nan	nan	nan	nan	nan	nan	nan	nan	nan	nan	nan	nan	nan	nan	nan	nan	nan	nan	nan	nan	nan	nan	nan	nan	nan	nan	nan	nan	nan
01-5a3815281b9cfd1902eec23a2f74b99d-RegC	nan	nan	nan	nan	nan	nan	nan	nan	nan	nan	nan	nan	nan	nan	nan	nan	nan	nan	nan	nan	nan	nan	nan	nan	nan	nan	nan	nan	nan	nan	nan	nan	nan	nan	nan	nan	nan	nan	nan	nan	nan	nan	nan	nan	nan	nan	nan	nan	nan
01-bf7f989e0d9deae6cc8512380b227c51-FixA	1072.4	1086.85	1093.3	1095.21	1096.02	1098.32	1101.16	1103.02	1103.83	1104.09	1105.26	1108.34	1111.5	1112.82	1113.28	1114.26	1115.67	1117.16	1119.01	1121.48	1124.21	1126.75	1129.09	1131.32	1133.61	1135.97	1137.64	1138.19	1139.41	1142.78	1145.52	1144.76	1142.41	1141.23	1141.62	1143.27	1145.67	1148.12	1149.24	1148.34	1148.91	1154.1	1160.18	1162.59	1162.58	1162.75	1163.73	1165.56	1168.06
01-bf7f989e0d9deae6cc8512380b227c51-FixB	1088.71	1103.69	1109.62	1110.45	1110.12	1111.66	1114.37	1116.78	1118.12	1118.13	1117.98	1119	1121.67	1125.71	1128.56	1128.15	1126.97	1127.9	1130.34	1132.9	1135.05	1136.48	1136.98	1136.75	1137.56	1140.83	1144.48	1146.19	1146.76	1147.51	1148.2	1148.19	1146.86	1144.1	1142.14	1143.07	1145.43	1147.25	1148.91	1151.15	1153.23	1154.35	1155.35	1157.36	1160.48	1164.16	1166.05	1164.46	1163.04
01-bf7f989e0d9deae6cc8512380b227c51-FixC	1103.93	1115.85	1121.91	1124.33	1125.35	1126.65	1127.78	1128.15	1128.76	1130.6	1132.83	1134.36	1135.03	1135.15	1136.05	1138.84	1142.61	1146.06	1148.43	1149.45	1150.3	1152.09	1154.08	1155.36	1156.54	1158.56	1161.98	1166.86	1171.58	1174.45	1175.5	1175.22	1173.61	1171.05	1170.05	1172.67	1176.16	1177.45	1178.14	1180.51	1183.84	1186.77	1189.17	1191.37	1193.94	1197.16	1199.67	1200.22	1200.68
01-bf7f989e0d9deae6cc8512380b227c51-RegA	998.42	998.92	1002.5	1007.71	1013.11	1017.74	1022.62	1028.61	1033.89	1036.9	1040	1045.53	1051.5	1055.67	1059.53	1064.71	1069.29	1071.32	1072.83	1075.98	1079.26	1080.79	1081.43	1082.72	1085.72	1090.71	1095.02	1096.37	1097.92	1102.89	1107.98	1109.45	1109.69	1112	1116.15	1120.86	1124.67	1126.62	1128.32	1131.48	1135	1137.44	1139.48	1142.02	1144.1	1144.75	1145.85	1149.41	1154.28
01-bf7f989e0d9deae6cc8512380b227c51-RegB	998.51	1007.77	1013.14	1016.39	1019.25	1022.97	1026.86	1030.15	1033.92	1039.23	1045.07	1050.15	1054.18	1057.32	1060.41	1064.02	1066.91	1068.06	1069.64	1073.61	1077.4	1078.31	1078.49	1080.56	1083.83	1086.98	1090.18	1093.77	1097.23	1099.94	1101.98	1103.82	1106.67	1111.37	1115.93	1118.33	1119.88	1122.33	1125.17	1127.43	1129.3	1131.27	1133.61	1136.31	1138.16	1138.25	1138.71	1141.91	1147.06
01-bf7f989e0d9deae6cc8512380b227c51-RegC	1007.5	1012.29	1016.94	1021.48	1025.95	1030.47	1035.57	1041.55	1047.49	1052.39	1056.35	1059.78	1063.26	1067.28	1071.76	1076.42	1080.74	1084.34	1087.62	1090.8	1092.46	1091.64	1091.33	1094.44	1099.07	1102.62	1105.11	1107.26	1109.56	1112.37	1115.53	1118.78	1121.86	1124.57	1126.73	1128.42	1130.89	1134.98	1138.23	1138.45	1138.91	1143.11	1148.11	1150.15	1150.77	1152.43	1154.84	1157.14	1159.98
01-d75a44800541931e466e0bb1c98cf3cd-FixA	1076.33	1085.63	1091.01	1093.98	1096.07	1098.41	1100.75	1102.54	1103.7	1104.6	1107.09	1112.18	1115.87	1114.69	1112.93	1115.07	1117.85	1117.61	1117.79	1122.04	1127.04	1128.89	1129.32	1130.96	1133.83	1137.13	1139.56	1140.23	1140.52	1142	1144.21	1146.07	1146.36	1144.33	1141.63	1140.47	1142.56	1148.35	1153.27	1153.07	1151.55	1153.49	1157.12	1159.45	1160.69	1161.83	1163.16	1164.79	1167.01
01-d75a44800541931e466e0bb1c98cf3cd-FixB	1087.8	1105.12	1112.13	1113.03	1112.03	1112.45	1114.11	1116.07	1118.07	1119.93	1121.15	1121.47	1121.84	1123.21	1124.94	1126.22	1127.31	1128.54	1129.61	1130.34	1131.91	1135.22	1138.39	1139.52	1139.92	1141.21	1142.5	1142.93	1144.72	1149.48	1152.26	1148.33	1142.16	1139.43	1139.53	1140.6	1143.2	1147.8	1151.35	1151.12	1150.61	1153.76	1158.14	1160.28	1160.94	1161.84	1163.48	1165.74	1167.24
01-d75a44800541931e466e0bb1c98cf3cd-FixC	1103.25	1119.43	1126.32	1127.71	1127.44	1128.42	1129.95	1130.74	1130.78	1130.47	1130.53	1131.61	1133.56	1135.98	1138.33	1140.22	1142.22	1144.73	1146.41	1146.32	1147.34	1151.94	1156.41	1156.89	1156.12	1157.66	1160.99	1164.93	1170.53	1178.2	1182.86	1180.02	1174.92	1173.8	1175.02	1175.52	1175.86	1177.47	1180.89	1185.89	1189.83	1190.36	1189.65	1190.55	1192.77	1195.35	1198.34	1201.8	1204.45
01-d75a44800541931e466e0bb1c98cf3cd-RegA	999.58	997.98	1001.02	1006.61	1012.67	1017.69	1022.54	1028.35	1034.75	1040.93	1045.94	1049.36	1053.01	1058.4	1063.22	1065.2	1066.44	1069.36	1072.92	1075.59	1077.78	1080.13	1082.07	1083.3	1086.07	1092.16	1098.23	1100.61	1100.7	1101.05	1103.11	1107.48	1112.26	1115.43	1117.69	1120.25	1122.97	1125.54	1128.27	1131.49	1134.49	1136.57	1138.34	1140.63	1143.5	1146.72	1149.99	1153.18	1156.95
01-d75a44800541931e466e0bb1c98cf3cd-RegB	996.23	1001.48	1007.31	1013.1	1018.22	1022.27	1025.74	1029.19	1032.59	1036.02	1040.67	1047.4	1054.57	1060.28	1064.24	1066.56	1067.33	1066.98	1067.58	1070.95	1075.98	1080.81	1083.91	1084.5	1084.74	1087.05	1091.33	1096.44	1099.52	1098.8	1099.48	1106.45	1114.44	1117.2	1116.83	1117.16	1118.89	1121.76	1124.98	1127.71	1129.52	1130.49	1132.68	1137.7	1142.4	1143.45	1143.26	1145.18	1148.88
01-d75a44800541931e466e0bb1c98cf3cd-RegC	1009.24	1010.72	1013.13	1017.01	1022.9	1030.75	1038.09	1042.68	1045.84	1049.42	1053.72	1058.64	1063.97	1069.4	1074.1	1077.59	1081.2	1086.01	1089.95	1091.07	1091.43	1093.37	1095.69	1096.87	1098.15	1101.05	1104.87	1108.51	1111.83	1114.83	1116.84	1117.48	1118.49	1121.54	1125.29	1128.02	1130.09	1132.39	1135.53	1139.75	1144.04	1147.34	1150.08	1152.78	1154.45	1154.2	1154.02	1156.04	1159.21
01-d2b88448c1de4f0f54c9d900233b900c-FixA	nan	nan	nan	nan	nan	nan	nan	nan	nan	nan	nan	nan	nan	nan	nan	nan	nan	nan	nan	nan	nan	nan	nan	nan	nan	nan	nan	nan	nan	nan	nan	nan	nan	nan	nan	nan	nan	nan	nan	nan	nan	nan	nan	nan	nan	nan	nan	nan	nan
01-d2b88448c1de4f0f54c9d900233b900c-FixB	nan	nan	nan	nan	nan	nan	nan	nan	nan	nan	nan	nan	nan	nan	nan	nan	nan	nan	nan	nan	nan	nan	nan	nan	nan	nan	nan	nan	nan	nan	nan	nan	nan	nan	nan	nan	nan	nan	nan	nan	nan	nan	nan	nan	nan	nan	nan	nan	nan
01-d2b88448c1de4f0f54c9d900233b900c-FixC	nan	nan	nan	nan	nan	nan	nan	nan	nan	nan	nan	nan	nan	nan	nan	nan	nan	nan	nan	nan	nan	nan	nan	nan	nan	nan	nan	nan	nan	nan	nan	nan	nan	nan	nan	nan	nan	nan	nan	nan	nan	nan	nan	nan	nan	nan	nan	nan	nan
01-d2b88448c1de4f0f54c9d900233b900c-RegA	nan	nan	nan	nan	nan	nan	nan	nan	nan	nan	nan	nan	nan	nan	nan	nan	nan	nan	nan	nan	nan	nan	nan	nan	nan	nan	nan	nan	nan	nan	nan	nan	nan	nan	nan	nan	nan	nan	nan	nan	nan	nan	nan	nan	nan	nan	nan	nan	nan
01-d2b88448c1de4f0f54c9d900233b900c-RegB	nan	nan	nan	nan	nan	nan	nan	nan	nan	nan	nan	nan	nan	nan	nan	nan	nan	nan	nan	nan	nan	nan	nan	nan	nan	nan	nan	nan	nan	nan	nan	nan	nan	nan	nan	nan	nan	nan	nan	nan	nan	nan	nan	nan	nan	nan	nan	nan	nan
01-d2b88448c1de4f0f54c9d900233b900c-RegC	nan	nan	nan	nan	nan	nan	nan	nan	nan	nan	nan	nan	nan	nan	nan	nan	nan	nan	nan	nan	nan	nan	nan	nan	nan	nan	nan	nan	nan	nan	nan	nan	nan	nan	nan	nan	nan	nan	nan	nan	nan	nan	nan	nan	nan	nan	nan	nan	nan
01-75b34d668c12025e2bfc21d2991ca609-FixA	967.77	965.11	968.03	973.31	977.72	979.02	978.88	979.48	980.99	983.1	985.59	988.2	990.4	991.79	992.85	994.27	996.88	1000.84	1003.24	1001.79	1000.25	1002.48	1005.74	1006.68	1007.11	1009.43	1012.47	1014.64	1017.05	1020.78	1023.89	1024.37	1023.92	1024.82	1027.09	1030	1032.07	1032.29	1032.61	1035.14	1038.49	1040.75	1042.13	1043.46	1045.82	1049.69	1052.67	1052.57	1052.65
01-75b34d668c12025e2bfc21d2991ca609-FixB	957.98	957.37	960.57	965.85	971.49	975.81	977.43	976.01	975.38	978.95	983.97	987	988.33	989.06	989.85	991.14	993.14	995.84	998.91	1001.8	1003.66	1004.13	1005.31	1009.02	1012.94	1014.48	1015.01	1016.61	1019.56	1023.36	1026.11	1026.29	1025.9	1027.25	1029.37	1030.8	1032	1033.71	1035.62	1037.21	1038.42	1039.43	1041.05	1043.96	1047.46	1050.5	1052.28	1052.52	1053.13
01-75b34d668c12025e2bfc21d2991ca609-FixC	977.4	967.72	970.75	979.17	985.63	985.19	982.54	983.25	986.4	989.61	991.32	990.82	990.09	991.16	993.56	996.28	998.81	1000.81	1002.03	1002.66	1004.42	1008.65	1012.96	1014.87	1015.92	1018.13	1020.78	1022.67	1023.94	1025.04	1026.35	1028.2	1030.86	1034.28	1037.24	1038.71	1040.01	1042.55	1045.01	1045.94	1047	1049.97	1052.71	1052.82	1051.8	1051.99	1054.06	1057.81	1061.44
01-75b34d668c12025e2bfc21d2991ca609-RegA	956.79	960.89	964.5	968.05	971.97	976.43	980.53	983.72	987.92	994.58	1000.41	1002.33	1003	1005.63	1009.29	1012.32	1014.53	1016.17	1017.97	1020.58	1023.83	1027.22	1029.73	1030.7	1031.61	1034.09	1037.92	1041.85	1042.4	1037.3	1032.38	1033.6	1037.42	1038.93	1039.37	1040.89	1042.06	1041.34	1041.46	1045.2	1049.71	1051.59	1052.35	1054.36	1057.03	1059.26	1061.44	1064.19	1066.93
01-75b34d668c12025e2bfc21d2991ca609-RegB	967.25	970.22	973	975.93	979.33	983.44	987.98	992.61	997.19	1001.49	1004.6	1005.95	1006.86	1008.72	1011.08	1013.17	1015.1	1017.16	1019.36	1021.61	1023.52	1024.86	1026.46	1029.04	1031.6	1033.19	1035.18	1038.45	1039.03	1033.52	1027.15	1025.88	1028.23	1031.09	1033.42	1035.02	1036.7	1039.26	1041.95	1043.91	1045.76	1048.24	1050.76	1052.63	1054.62	1057.58	1060.59	1062.64	1064.71
01-75b34d668c12025e2bfc21d2991ca609-RegC	973.23	972.65	974.54	977.77	981.22	984.25	988.14	993.93	999.69	1003.39	1005.67	1007.77	1010.64	1014.71	1018.5	1020.58	1021.83	1023.62	1026.98	1032.21	1036.8	1038.56	1039.78	1043.03	1046.67	1048.63	1050.2	1052.74	1053.85	1051.34	1048.5	1048.98	1051.12	1052.45	1053.65	1055.78	1057.8	1058.54	1059.23	1061.33	1064.31	1067.26	1070.37	1073.84	1076.38	1076.97	1077.91	1081.57	1085.89
01-ce722cf1eb1db6892cf0a2cca44dbd65-FixA	969.07	964.86	966.79	971.62	976.08	977.84	978.29	979.38	981.31	983.87	986.94	990.29	993.19	994.98	995.85	996.24	996.9	998.34	999.71	1000.23	1001.09	1003.48	1006.62	1009.42	1011.91	1014.23	1015.73	1016.09	1017.4	1021.28	1024.36	1023.46	1022.51	1025.74	1029.78	1030.56	1030.73	1033.51	1036.05	1035.23	1034.77	1038.85	1044.29	1046.87	1047.55	1048.6	1051.31	1055.89	1058.77
01-ce722cf1eb1db6892cf0a2cca44dbd65-FixB	955.09	956.35	962.41	969.7	974.63	975.07	974.67	977.08	979.83	980.25	981.25	985.72	990.53	992.2	992.4	993.66	996.59	1000.87	1004.59	1006.03	1006.12	1006.28	1006.95	1008.25	1009.94	1011.82	1014.21	1017.27	1019.79	1020.73	1021.82	1024.66	1027.11	1027.04	1027.32	1030.91	1034.64	1034.87	1033.52	1033.62	1035.62	1038.95	1041.59	1042.06	1043.27	1048.01	1052.38	1052.15	1051.01
01-ce722cf1eb1db6892cf0a2cca44dbd65-FixC	972.83	973.28	977.52	982.76	986.26	986.24	985.01	985.14	986.09	986.72	986.79	986.63	988.17	992.76	997.77	1000.36	1001.51	1002.71	1003.29	1002.76	1003.67	1008.02	1011.75	1011.13	1010.88	1015.83	1021.06	1021.26	1021.4	1026.92	1032.48	1032.08	1030.12	1032.16	1035.86	1037.59	1038.32	1039.88	1042.13	1044.48	1046.9	1049.35	1050.77	1050.48	1050.92	1054.37	1058.1	1058.94	1058.77
01-ce722cf1eb1db6892cf0a2cca44dbd65-RegA	958.02	964.9	967.8	969.06	971.02	975.24	980.22	984.3	988.49	993.91	999.19	1002.76	1004.74	1005.86	1007.5	1010.64	1013.73	1015.34	1017.25	1021.25	1025.27	1027.12	1028.42	1031.11	1034.18	1036.34	1038.77	1042.33	1043.51	1039.37	1034.79	1035.18	1038.34	1040.54	1040.73	1039.04	1037.6	1038.44	1040.72	1043.09	1045.89	1049.67	1053.47	1056.29	1058.79	1061.71	1063.83	1063.96	1063.72
01-ce722cf1eb1db6892cf0a2cca44dbd65-RegB	965.58	973.07	977.08	979.05	980.46	982.79	987.65	995.58	1002.59	1004.94	1004.84	1005.34	1006.8	1008.72	1010.13	1010.52	1011.87	1015.98	1020.94	1024.41	1026.46	1027.95	1030.3	1034.22	1036.51	1034.65	1033.63	1038	1041.3	1036.8	1030.12	1028.49	1030.8	1033.87	1035.75	1035.53	1035.43	1037.88	1041.85	1045.69	1049.47	1053.28	1055.19	1053.8	1053.2	1057.48	1063.12	1065.59	1066.43
01-ce722cf1eb1db6892cf0a2cca44dbd65-RegC	973.15	970.44	971.42	974.78	979.22	983.78	988.91	995.09	1001.57	1007.3	1011.47	1013.51	1013.78	1013.21	1014	1017.81	1022.42	1025.46	1028.41	1033.01	1037.77	1040.98	1043.52	1046.48	1048.89	1049.84	1051.29	1054.78	1056.64	1053.36	1048.66	1047.09	1048.06	1049.91	1052.52	1055.93	1058.6	1059.14	1058.74	1059.1	1060.92	1064.42	1069.16	1074.26	1077.7	1078.06	1078.38	1081.84	1086.11
01-cfd6fa447c168f1803f282252fc51569-FixA	nan	nan	nan	nan	nan	nan	nan	nan	nan	nan	nan	nan	nan	nan	nan	nan	nan	nan	nan	nan	nan	nan	nan	nan	nan	nan	nan	nan	nan	nan	nan	nan	nan	nan	nan	nan	nan	nan	nan	nan	nan	nan	nan	nan	nan	nan	nan	nan	nan
01-cfd6fa447c168f1803f282252fc51569-FixB	nan	nan	nan	nan	nan	nan	nan	nan	nan	nan	nan	nan	nan	nan	nan	nan	nan	nan	nan	nan	nan	nan	nan	nan	nan	nan	nan	nan	nan	nan	nan	nan	nan	nan	nan	nan	nan	nan	nan	nan	nan	nan	nan	nan	nan	nan	nan	nan	nan
01-cfd6fa447c168f1803f282252fc51569-FixC	nan	nan	nan	nan	nan	nan	nan	nan	nan	nan	nan	nan	nan	nan	nan	nan	nan	nan	nan	nan	nan	nan	nan	nan	nan	nan	nan	nan	nan	nan	nan	nan	nan	nan	nan	nan	nan	nan	nan	nan	nan	nan	nan	nan	nan	nan	nan	nan	nan
01-cfd6fa447c168f1803f282252fc51569-RegA	nan	nan	nan	nan	nan	nan	nan	nan	nan	nan	nan	nan	nan	nan	nan	nan	nan	nan	nan	nan	nan	nan	nan	nan	nan	nan	nan	nan	nan	nan	nan	nan	nan	nan	nan	nan	nan	nan	nan	nan	nan	nan	nan	nan	nan	nan	nan	nan	nan
01-cfd6fa447c168f1803f282252fc51569-RegB	nan	nan	nan	nan	nan	nan	nan	nan	nan	nan	nan	nan	nan	nan	nan	nan	nan	nan	nan	nan	nan	nan	nan	nan	nan	nan	nan	nan	nan	nan	nan	nan	nan	nan	nan	nan	nan	nan	nan	nan	nan	nan	nan	nan	nan	nan	nan	nan	nan
01-cfd6fa447c168f1803f282252fc51569-RegC	nan	nan	nan	nan	nan	nan	nan	nan	nan	nan	nan	nan	nan	nan	nan	nan	nan	nan	nan	nan	nan	nan	nan	nan	nan	nan	nan	nan	nan	nan	nan	nan	nan	nan	nan	nan	nan	nan	nan	nan	nan	nan	nan	nan	nan	nan	nan	nan	nan
01-3538def344a506a49615be8366b59c5e-FixA	nan	787.6	709.58	696.06	707.53	712.47	711.83	712.99	716.01	719.14	721.12	721.39	721.92	724.64	728.66	732.33	733.96	732.71	731.42	732.91	735.89	738.5	741.19	744.75	748.8	752.6	755.44	757	758.81	762.48	767.62	773.13	777.04	778.09	779.5	784.36	789.66	791.73	792.14	793.36	795.32	797.31	799.25	801.19	802.87	804.03	804.64	804.91	805.9
01-3538def344a506a49615be8366b59c5e-FixB	nan	794.74	716.23	701.05	710.5	713.84	712.61	714.34	717.47	719	719.54	720.42	721.89	723.8	725.48	726.38	727.27	728.98	731.07	732.9	734.28	735.3	736.69	739.22	742.81	747.08	751.12	754.13	756.4	758.62	761.71	766.2	770.57	773.32	775.75	779.35	782.86	784.66	785.02	784.94	786.16	789.88	793.64	794.85	795.47	797.95	800.77	801.86	802.26
01-3538def344a506a49615be8366b59c5e-FixC	nan	775.31	695.19	678.66	688.49	694.69	696.63	699.77	704.04	708.04	710.86	712.13	713.09	715.07	718.01	721.3	723.64	724.12	724.3	726.05	729.8	735.19	740.01	742.32	743.5	745.64	749.97	756.72	762.73	765.11	766.23	769.06	772.86	776.17	779.3	782.83	786.18	788.61	790.05	790.79	791.84	794	796.3	797.63	798.74	800.65	802.94	805.06	807.52
01-3538def344a506a49615be8366b59c5e-RegA	nan	740.9	736.51	729.17	724.67	726.88	731.89	735.12	737.4	740.44	744.06	747.67	751.3	754.86	757.43	758.48	760.32	764.88	769.25	770.53	771.26	774.41	778.32	780.71	781.79	782.46	783.58	785.7	788	789.7	791.9	795.61	799.18	800.89	802.26	805.12	808.45	810.81	812.36	813.66	815.07	816.93	819.59	823.13	826.04	826.9	827.03	828.17	830.41
01-3538def344a506a49615be8366b59c5e-RegB	nan	744.61	731.51	725.74	724.76	726.37	729.8	734.33	738.02	739.56	741.37	745.84	751.18	755.05	757.55	759.43	761.6	764.66	767.71	769.88	772.14	775.45	778.62	780.42	781.88	784.27	787.05	789.42	791.57	793.86	796.2	798.43	800.46	802.35	804.69	807.87	810.74	812.2	813.35	815.44	817.74	819.24	820.47	822.17	823.9	825.04	825.8	826.74	828.79
01-3538def344a506a49615be8366b59c5e-RegC	nan	736.06	758.37	753.3	743.34	745.26	752.64	755.98	757.15	760	764.37	768.86	771.08	769.66	768.53	771.46	775.65	777.62	778.38	779.64	781.3	782.93	784.69	786.88	789.42	792.11	794.69	796.96	799.23	801.72	803.74	804.74	805.69	807.68	810.25	812.69	815.27	818.22	820.55	821.42	822.29	824.65	826.76	826.76	826.69	829	832.98	837	839.86
01-5558429b4edb1dcf363d8efa97f2f4cd-FixA	nan	789.4	710.5	695.85	706.57	711.64	711.81	714.06	717.9	721.15	722.75	722.44	722.24	724.02	726.52	728.15	729.26	730.67	732.98	736.34	739.34	740.75	742.07	745.07	749.39	754.05	757.82	759.98	762.28	766.36	770.12	771.53	773.28	778.23	783.86	786.89	787.62	787.53	788.93	793.22	796.6	795.54	794.7	799.17	804.59	805.58	805.25	807.84	810.8
01-5558429b4edb1dcf363d8efa97f2f4cd-FixB	nan	798.01	720.01	704.83	713.26	714.5	711.94	714.57	718.63	719.01	718.57	720.86	724.06	725.57	725.64	725.31	725.91	728.35	731.49	733.76	734.19	732.95	734.54	742.4	750.32	751.84	751.02	753.23	757.02	759.8	762.22	765.51	769.38	773.26	777	780.56	783.64	786.02	788.22	790.55	791.27	789.19	788.27	792.34	797.36	798.42	797.41	797.69	799.81
01-5558429b4edb1dcf363d8efa97f2f4cd-FixC	nan	777.22	695.68	677.9	687.02	693.3	695.93	699.89	703.68	705.1	705.82	708	711.72	716.27	720.13	721.99	722.67	723.43	725.21	728.65	733.35	738.53	742.91	745.42	746.68	747.82	750.45	755.63	761.58	766.19	769.49	772.07	774.24	776.44	779.97	785.64	790.85	792.75	791.91	790	789.25	791.36	794.84	797.65	799.45	800.63	802.63	806.49	810.04
01-5558429b4edb1dcf363d8efa97f2f4cd-RegA	nan	736.35	733.25	729.62	727.39	728.04	731.04	735.23	738.97	741.04	742.62	745.14	748.53	752.34	756.22	759.72	761.96	762.49	763.17	765.89	770.04	774.43	778.41	781.42	782.76	782.3	782.68	786.16	790.04	791.28	791.21	792.1	794.76	799.23	803.72	806.5	808.48	810.95	813.37	815.01	816.68	819.12	820.41	819.04	818.75	823.23	828.53	829.85	829.14
01-5558429b4edb1dcf363d8efa97f2f4cd-RegB	nan	743.71	730.51	725.1	725.48	729.23	732.08	731.24	731.75	738.37	746.35	750.28	752.12	754.88	757.87	759.92	761.89	764.8	768.21	771.45	774.67	778.08	781.3	783.84	785.43	786.09	786.78	788.56	791.98	796.76	799.71	798.38	797.51	801.96	807.89	810.46	811.33	813.19	814.95	815.05	814.87	816.26	819.22	823.05	826.18	827.36	828	829.87	832.74
01-5558429b4edb1dcf363d8efa97f2f4cd-RegC	nan	734.37	757.73	756.37	748.82	749.13	753.26	754.69	755.57	759.19	764.18	768.29	770.58	770.95	771.26	773.27	776.26	778.91	780.19	779.77	779.95	782.76	785.96	786.95	786.63	786.8	789.07	794.25	800.02	803.76	805.51	806.21	807.59	810.75	812.89	811.47	809.92	812.25	817.3	822.51	825.58	825.29	825	828.12	832.04	833.26	832.6	832.15	833.8
01-946c49b4df543d6ea06aa798b1331945-FixA	nan	nan	nan	nan	nan	nan	nan	nan	nan	nan	nan	nan	nan	nan	nan	nan	nan	nan	nan	nan	nan	nan	nan	nan	nan	nan	nan	nan	nan	nan	nan	nan	nan	nan	nan	nan	nan	nan	nan	nan	nan	nan	nan	nan	nan	nan	nan	nan	nan
01-946c49b4df543d6ea06aa798b1331945-FixB	nan	nan	nan	nan	nan	nan	nan	nan	nan	nan	nan	nan	nan	nan	nan	nan	nan	nan	nan	nan	nan	nan	nan	nan	nan	nan	nan	nan	nan	nan	nan	nan	nan	nan	nan	nan	nan	nan	nan	nan	nan	nan	nan	nan	nan	nan	nan	nan	nan
01-946c49b4df543d6ea06aa798b1331945-FixC	nan	nan	nan	nan	nan	nan	nan	nan	nan	nan	nan	nan	nan	nan	nan	nan	nan	nan	nan	nan	nan	nan	nan	nan	nan	nan	nan	nan	nan	nan	nan	nan	nan	nan	nan	nan	nan	nan	nan	nan	nan	nan	nan	nan	nan	nan	nan	nan	nan
01-946c49b4df543d6ea06aa798b1331945-RegA	nan	nan	nan	nan	nan	nan	nan	nan	nan	nan	nan	nan	nan	nan	nan	nan	nan	nan	nan	nan	nan	nan	nan	nan	nan	nan	nan	nan	nan	nan	nan	nan	nan	nan	nan	nan	nan	nan	nan	nan	nan	nan	nan	nan	nan	nan	nan	nan	nan
01-946c49b4df543d6ea06aa798b1331945-RegB	nan	nan	nan	nan	nan	nan	nan	nan	nan	nan	nan	nan	nan	nan	nan	nan	nan	nan	nan	nan	nan	nan	nan	nan	nan	nan	nan	nan	nan	nan	nan	nan	nan	nan	nan	nan	nan	nan	nan	nan	nan	nan	nan	nan	nan	nan	nan	nan	nan
01-946c49b4df543d6ea06aa798b1331945-RegC	nan	nan	nan	nan	nan	nan	nan	nan	nan	nan	nan	nan	nan	nan	nan	nan	nan	nan	nan	nan	nan	nan	nan	nan	nan	nan	nan	nan	nan	nan	nan	nan	nan	nan	nan	nan	nan	nan	nan	nan	nan	nan	nan	nan	nan	nan	nan	nan	nan
01-4955927dbc8499def710ae9d2d85a9c6-FixA	886.55	880.98	880.06	881.49	882.96	882.86	882.44	883.15	884.29	884.94	885.47	886.44	887.84	889.34	889.95	889.23	889.89	894.05	897.72	897.07	895.85	898.21	901.36	901.73	900.73	900.5	900.59	900.13	899.58	899.61	900.18	900.96	901.28	900.71	900.21	900.82	901.9	902.65	903.69	905.73	908.26	910.44	911.85	912.25	911.87	911.2	911.38	913.18	914.92
01-4955927dbc8499def710ae9d2d85a9c6-FixB	880.67	875.8	875.05	876.93	879.98	882.77	884.22	883.75	882.55	881.97	882.19	883.06	884.27	885.43	885.76	884.93	884.65	886.45	888.76	889.92	891.41	894.74	897.79	898.25	897.11	896.06	895.81	896.6	897.78	898.68	899.7	901.26	902.42	902.26	901.7	902.01	903.64	906.46	908.82	909.45	910.75	915	918.76	918.38	916.88	918.02	919.73	919.15	918.1
01-4955927dbc8499def710ae9d2d85a9c6-FixC	874.7	876.32	877.1	878.11	880.45	884.6	888.76	891.14	892.77	894.9	896.97	898.23	899.01	899.86	901.02	902.67	905.32	909.04	911.84	912.13	912.71	916.33	920.58	922.48	922.56	922.13	922.04	922.79	923.92	924.81	925.14	924.86	924.76	925.61	926.83	927.61	927.83	927.68	927.91	929.26	931.43	933.96	936.67	939.35	941.16	941.37	940.53	939.66	939.94
01-4955927dbc8499def710ae9d2d85a9c6-RegA	863.74	878.45	865.8	841.79	822.43	818.85	822.4	822.57	821.84	824.38	827.64	828.45	828.29	829.1	829.7	828.77	827.82	828.49	829.85	830.65	831.24	832.36	834.42	837.41	839.55	839.3	837.97	837.41	838.5	841.26	843.17	842.09	840.89	842.76	845.81	847.34	847.48	847.2	847.62	849.54	852.29	854.78	856.06	855.61	854.82	855.33	857.44	860.78	863.83
01-4955927dbc8499def710ae9d2d85a9c6-RegB	889.47	899.69	880.26	849.66	826.38	823.27	830.41	834.97	836.06	835.87	836.58	839.59	842.77	843.97	844.63	846.32	847.39	846.26	845.37	847.2	849.83	850.97	851.84	854.01	856.51	857.99	858.5	858.63	859.89	863.29	866.61	867.65	868.44	871.12	872.97	871.34	870.16	873.6	878.11	879.29	878.8	879.53	881.65	884.48	886.94	888.04	887.73	886.53	886.27
01-4955927dbc8499def710ae9d2d85a9c6-RegC	859.99	876.8	863.82	838.55	818.51	815.94	821.57	823.68	822.96	822.52	822.45	822.24	822.18	822.57	822.9	822.81	823.33	825.36	827.45	828	827.42	826.59	825.94	825.86	826.82	828.96	831.01	831.7	831.59	831.56	831.77	832.29	833.86	836.87	839.26	839.26	839.37	842.35	846.41	849	850	850.07	850.35	851.78	853.61	854.88	855.74	856.62	857.58
01-cac44502fdaa2962a0d096818f728cd0-FixA	nan	nan	nan	nan	nan	nan	nan	nan	nan	nan	nan	nan	nan	nan	nan	nan	nan	nan	nan	nan	nan	nan	nan	nan	nan	nan	nan	nan	nan	nan	nan	nan	nan	nan	nan	nan	nan	nan	nan	nan	nan	nan	nan	nan	nan	nan	nan	nan	nan
01-cac44502fdaa2962a0d096818f728cd0-FixB	nan	nan	nan	nan	nan	nan	nan	nan	nan	nan	nan	nan	nan	nan	nan	nan	nan	nan	nan	nan	nan	nan	nan	nan	nan	nan	nan	nan	nan	nan	nan	nan	nan	nan	nan	nan	nan	nan	nan	nan	nan	nan	nan	nan	nan	nan	nan	nan	nan
01-cac44502fdaa2962a0d096818f728cd0-FixC	nan	nan	nan	nan	nan	nan	nan	nan	nan	nan	nan	nan	nan	nan	nan	nan	nan	nan	nan	nan	nan	nan	nan	nan	nan	nan	nan	nan	nan	nan	nan	nan	nan	nan	nan	nan	nan	nan	nan	nan	nan	nan	nan	nan	nan	nan	nan	nan	nan
01-cac44502fdaa2962a0d096818f728cd0-RegA	nan	nan	nan	nan	nan	nan	nan	nan	nan	nan	nan	nan	nan	nan	nan	nan	nan	nan	nan	nan	nan	nan	nan	nan	nan	nan	nan	nan	nan	nan	nan	nan	nan	nan	nan	nan	nan	nan	nan	nan	nan	nan	nan	nan	nan	nan	nan	nan	nan
01-cac44502fdaa2962a0d096818f728cd0-RegB	nan	nan	nan	nan	nan	nan	nan	nan	nan	nan	nan	nan	nan	nan	nan	nan	nan	nan	nan	nan	nan	nan	nan	nan	nan	nan	nan	nan	nan	nan	nan	nan	nan	nan	nan	nan	nan	nan	nan	nan	nan	nan	nan	nan	nan	nan	nan	nan	nan
01-cac44502fdaa2962a0d096818f728cd0-RegC	nan	nan	nan	nan	nan	nan	nan	nan	nan	nan	nan	nan	nan	nan	nan	nan	nan	nan	nan	nan	nan	nan	nan	nan	nan	nan	nan	nan	nan	nan	nan	nan	nan	nan	nan	nan	nan	nan	nan	nan	nan	nan	nan	nan	nan	nan	nan	nan	nan
01-13943d911f985ebbebd3b8b0c8e26831-FixA	878.15	874.39	879.88	881.12	880.05	878.27	881.32	884.17	887.14	885.29	883.59	884.42	885.52	887.21	889.21	890.73	890.03	883.95	896.08	899.64	900.23	896.81	893.38	894.97	901.7	903.32	901.82	901.42	901.08	899.07	897.2	897.58	899.39	900.99	900.92	898.42	896.12	900.87	905.22	905.8	904.49	904.06	904.8	906.52	905.9	908.13	910.24	909.19	906.96
01-13943d911f985ebbebd3b8b0c8e26831-FixB	878.82	873.32	876.51	875.95	873.35	871.37	877.92	885.13	885.58	880.76	879.51	879.65	880.45	878.75	878.15	881.97	884.35	879.24	892.51	892.45	891.18	892.37	893.77	893.99	896.55	898.09	898.2	898.15	899.23	899.75	899.62	898.05	896.88	895.85	897.31	899.13	900.39	906.95	911.52	914.42	914.46	912.83	912.25	916.26	917.63	915.93	914.62	916.13	917.63
01-13943d911f985ebbebd3b8b0c8e26831-FixC	873.16	864.69	872.38	877.94	881.79	884.43	891.84	893.9	895.75	892.77	890.4	891.5	893.52	896.39	900.12	903.93	904.8	898.28	908.46	910.05	912.26	916.1	918.31	917.26	919.89	923.63	925.68	922.87	919.5	918.8	920.07	921.64	922.65	922.83	923.02	923.95	924.1	926.4	928.15	931.6	935.43	937.77	937.94	936.4	932.5	934.19	938.9	942.59	942.23
01-13943d911f985ebbebd3b8b0c8e26831-RegA	862.21	833.94	860.46	910.25	813.48	825.82	822.5	822.72	824.1	821.19	818.48	821.02	824.76	825.11	824.57	826.48	829.63	831.96	833.47	834.46	834.82	834.4	833.9	834	834.31	834.48	835.02	836.42	837.32	836.77	836.96	839.92	842.34	841.99	840.42	841.18	843.72	846.43	848.45	849.47	850.32	851.75	852.98	853.27	854.19	857.36	860.48	860.99	860.28
01-13943d911f985ebbebd3b8b0c8e26831-RegB	890.05	845.48	869.84	918.34	827.76	838.67	829.3	824.73	827.92	832.62	836.86	836.83	834.94	837.71	839.37	840.96	842.44	843.79	846.26	847.16	847.74	849.28	851.05	853.23	854.62	856.02	856.75	857.84	859.4	861.41	863.48	863.43	863.01	863.69	865.79	870.17	874.06	873.69	872.36	874.09	877.14	877.72	878.13	880	881.73	880.64	880.1	883.42	887.9
01-13943d911f985ebbebd3b8b0c8e26831-RegC	857.7	835.98	863.34	917.25	819.96	827.95	818.42	814.63	815.33	814.72	815.02	817.36	819.86	820.93	820.57	821.51	824.22	825.02	824.78	823.88	824.03	824.86	826.21	826.99	826.83	827.88	828.86	829.01	828.85	827.86	827.46	828.97	829.94	832.5	834.41	838.3	842.29	844.18	845.33	846.29	849.27	853.26	854.33	852.11	849.78	850.97	853.92	855.75	856.12
01-b25ff5b3b8576db442b5a055e37f55c9-FixA	nan	881.7	894.38	902.08	898.87	882.55	866.03	861.8	864.85	867.45	869.2	871.34	873.95	876.74	879.11	880.65	882.06	884.11	886.86	890.03	892.95	895.07	896.87	898.97	901.51	904.35	906.84	908.48	910.04	912.36	915	917.36	919.92	923.12	926.02	927.78	929.82	933.59	937.59	940.1	942.27	945.48	948.4	949.57	950.69	953.6	956.33	956.79	957.8
01-b25ff5b3b8576db442b5a055e37f55c9-FixB	nan	899.13	913.33	923.41	921.91	905.74	889.46	887.23	893.33	898.77	902.11	903.99	905.67	908.17	910.93	913.07	914.32	914.82	915.89	918.59	921.51	923.18	924.59	926.92	929.19	930.3	931.02	932.35	934.01	935.53	937.16	939.22	941.62	944.2	947.25	950.98	954.61	957.36	959.64	961.97	963.84	964.82	966.23	969.33	972.82	975.11	977.03	979.66	982.05
01-b25ff5b3b8576db442b5a055e37f55c9-FixC	nan	857.45	871.41	881	879.97	865.86	851.83	850.49	856.18	860.53	863.53	866.71	869.22	870.25	871.84	875.84	880.17	882.52	884.02	886.33	889.64	893.51	896.48	897.53	898.87	902.63	906.58	908.11	908.13	908.4	910.05	913.59	917.62	920.59	922.96	925.49	927.98	930.08	931.97	933.99	936.3	938.94	941.67	944.21	946.42	948.25	949.82	951.29	952.8
01-b25ff5b3b8576db442b5a055e37f55c9-RegA	nan	1001.92	973.45	971.21	979.06	984	985.79	986.96	988.3	990.14	992.9	996.57	999.08	998.89	998.88	1001.83	1005.47	1007.15	1008.33	1010.9	1013.83	1015.74	1017.18	1019.02	1021.37	1024.11	1027.03	1029.89	1032.56	1034.96	1036.95	1038.58	1040.86	1044.69	1049.2	1053.2	1056.31	1058.38	1059.46	1059.85	1060.8	1063.34	1066.18	1067.8	1068.98	1070.85	1072.94	1074.48	1075.76
01-b25ff5b3b8576db442b5a055e37f55c9-RegB	nan	1003.03	973.71	972.56	980.54	982.87	982.25	984.15	987.31	989.48	991.41	994.23	997.41	1000.19	1002.55	1004.59	1006.04	1006.81	1008.06	1010.87	1014.61	1018.22	1020.81	1022.03	1023.66	1027.26	1031.03	1032.86	1033.44	1034.15	1036	1039.65	1044.53	1049.56	1052.88	1053.31	1053.67	1056.9	1061.29	1064.33	1066.1	1067.4	1068.59	1069.96	1071.67	1073.9	1077.07	1081.22	1084.37
01-b25ff5b3b8576db442b5a055e37f55c9-RegC	nan	1006.1	974.07	968.49	974.33	979.2	981.49	982.39	983.32	985.24	987.04	987.64	988.39	990.68	993.57	995.83	997.56	999.2	1001.11	1003.44	1005.56	1006.92	1008.49	1011.09	1013.33	1013.87	1014.13	1015.77	1018.17	1020.44	1023.34	1027.63	1031.96	1034.92	1037.55	1041.04	1044.21	1045.7	1046.46	1047.79	1049.59	1051.31	1052.26	1052.24	1053.44	1057.81	1062.74	1064.97	1064.68
01-9caffa89a75bbb91c07b12bb945af4fd-FixA	nan	878.79	893.23	904.86	902.49	881.05	860.33	859.18	866.79	868.93	868.77	872.02	876.55	879.05	879.97	880.67	882.26	885.39	889.26	892.7	894.8	895.23	896.04	899.08	902.75	905	905.98	906.62	908.68	913.3	917.66	918.84	918.62	919.59	922.1	925.83	930.33	934.93	937.99	938.37	938.42	940.8	944.92	949.31	952.72	954.51	956.44	960.29	964.11
01-9caffa89a75bbb91c07b12bb945af4fd-FixB	nan	903.15	916.76	924.13	920.76	905.6	891.67	890.96	896.76	899.92	901.11	902.86	905.05	907.17	910.15	914.6	918.23	918.98	919.17	921.27	923.59	924.17	924.71	927.11	929.8	930.91	931.46	932.87	934.91	936.91	938.26	938.85	940.74	945.53	949.92	950.65	950.78	954.03	958.75	962.38	965.28	968.25	970.29	970.47	970.76	973.28	976.86	979.71	981.95
01-9caffa89a75bbb91c07b12bb945af4fd-FixC	nan	nan	868.69	878.81	878.46	864.28	849.91	848.75	855.59	861.95	865.49	866.14	866.58	869.41	873.84	878.37	882.19	884.73	885.85	885.98	887.64	892.63	897.22	897.74	897.32	899.74	903.43	905.97	907.82	910	912.63	915.51	918.17	920.32	922.62	925.73	928.93	931.41	933.84	937.05	940.73	944.08	945.44	943.95	943.68	948.45	954.16	955.82	955.53
01-9caffa89a75bbb91c07b12bb945af4fd-RegA	nan	1000.69	974.44	975.73	984.29	984.76	981.88	983.16	986.6	988.89	991.24	995.22	998.94	1000.37	1000.68	1001.66	1004.13	1008.21	1012	1013.72	1014.22	1014.93	1016.54	1019.27	1022.05	1023.81	1025.2	1027.12	1029.77	1033.1	1036.91	1041.01	1045.3	1049.51	1052.47	1053.46	1054.88	1058.8	1061.52	1059.59	1058.38	1063.48	1069.52	1070.21	1070.01	1074.46	1079.35	1079.35	1077.8
01-9caffa89a75bbb91c07b12bb945af4fd-RegB	nan	1008.47	977.95	972.54	977.76	981.93	984.86	988.32	990.19	988.84	988.57	993.24	998.49	999.56	999.16	1000.99	1004.58	1008.56	1012.29	1015.31	1017.08	1017.53	1018.94	1023.07	1026.87	1027.42	1028.12	1032.44	1036.38	1035.85	1035.57	1040.72	1047.58	1051.3	1053.12	1055.46	1058.02	1060.02	1061.83	1063.93	1065.81	1067.07	1069.1	1073.12	1077.17	1078.97	1079.38	1079.99	1081.22
01-9caffa89a75bbb91c07b12bb945af4fd-RegC	nan	nan	976.33	972.33	978.72	981.8	981.49	980.68	980.17	980.34	982.17	986.31	991.46	995.88	997.91	996.84	995.62	997.34	1001.39	1006.08	1009.32	1009.62	1008.69	1008.68	1010.08	1012.8	1016.3	1019.83	1022.21	1022.71	1023.03	1025.17	1029.19	1034.43	1039.18	1041.9	1043.13	1043.98	1045.5	1048.34	1051.39	1053.4	1054.79	1056.3	1057.67	1058.47	1058.64	1058.48	1059.44
01-e6c03095595e21349f6a469d012bb1ab-FixA	nan	nan	nan	nan	nan	nan	nan	nan	nan	nan	nan	nan	nan	nan	nan	nan	nan	nan	nan	nan	nan	nan	nan	nan	nan	nan	nan	nan	nan	nan	nan	nan	nan	nan	nan	nan	nan	nan	nan	nan	nan	nan	nan	nan	nan	nan	nan	nan	nan
01-e6c03095595e21349f6a469d012bb1ab-FixB	nan	nan	nan	nan	nan	nan	nan	nan	nan	nan	nan	nan	nan	nan	nan	nan	nan	nan	nan	nan	nan	nan	nan	nan	nan	nan	nan	nan	nan	nan	nan	nan	nan	nan	nan	nan	nan	nan	nan	nan	nan	nan	nan	nan	nan	nan	nan	nan	nan
01-e6c03095595e21349f6a469d012bb1ab-FixC	nan	nan	nan	nan	nan	nan	nan	nan	nan	nan	nan	nan	nan	nan	nan	nan	nan	nan	nan	nan	nan	nan	nan	nan	nan	nan	nan	nan	nan	nan	nan	nan	nan	nan	nan	nan	nan	nan	nan	nan	nan	nan	nan	nan	nan	nan	nan	nan	nan
01-e6c03095595e21349f6a469d012bb1ab-RegA	nan	nan	nan	nan	nan	nan	nan	nan	nan	nan	nan	nan	nan	nan	nan	nan	nan	nan	nan	nan	nan	nan	nan	nan	nan	nan	nan	nan	nan	nan	nan	nan	nan	nan	nan	nan	nan	nan	nan	nan	nan	nan	nan	nan	nan	nan	nan	nan	nan
01-e6c03095595e21349f6a469d012bb1ab-RegB	nan	nan	nan	nan	nan	nan	nan	nan	nan	nan	nan	nan	nan	nan	nan	nan	nan	nan	nan	nan	nan	nan	nan	nan	nan	nan	nan	nan	nan	nan	nan	nan	nan	nan	nan	nan	nan	nan	nan	nan	nan	nan	nan	nan	nan	nan	nan	nan	nan
01-e6c03095595e21349f6a469d012bb1ab-RegC	nan	nan	nan	nan	nan	nan	nan	nan	nan	nan	nan	nan	nan	nan	nan	nan	nan	nan	nan	nan	nan	nan	nan	nan	nan	nan	nan	nan	nan	nan	nan	nan	nan	nan	nan	nan	nan	nan	nan	nan	nan	nan	nan	nan	nan	nan	nan	nan	nan
01-aafb3338f17138d77dabff38d08bb349-FixA	996.56	997.52	1000.32	1004.12	1008.09	1011.5	1014.2	1016.33	1018.81	1022.28	1025.49	1027.22	1028.41	1030.19	1032.08	1033.55	1035.64	1039.21	1042.55	1043.95	1044.55	1046.01	1049.06	1053.18	1053.42	1046.36	1040.39	1043.78	1049.77	1050.13	1048.73	1051.06	1054.89	1056.91	1058.74	1062.48	1066.13	1067.54	1069.36	1074.23	1078.14	1077.01	1075.38	1078.54	1083.49	1085.75	1085.68	1084.98	1084.99
01-aafb3338f17138d77dabff38d08bb349-FixB	994.48	1001.17	1006.4	1010.66	1014.42	1018.1	1021.81	1025.53	1028.93	1031.75	1034.14	1036.48	1039.4	1043.29	1047.16	1049.98	1051.91	1053.51	1055.65	1058.84	1061.7	1063.08	1065.09	1069.07	1069.04	1060.3	1052.61	1055.84	1063.02	1065.14	1065.12	1067.74	1071.35	1073.4	1075.35	1079.05	1082.98	1085.33	1087.52	1091.07	1093.77	1093.36	1092.56	1094.58	1098.15	1100.91	1101.76	1100.58	1100.22
01-aafb3338f17138d77dabff38d08bb349-FixC	945.17	953.24	960.35	966.16	970.31	972.9	975.83	980.74	986.28	990.66	993.62	995.49	997.62	1001.05	1004.36	1006.16	1007.67	1010.42	1014.24	1018.42	1021.66	1023.24	1025.52	1030.09	1031.44	1025.01	1018.81	1021.28	1027.37	1030.14	1030.95	1032.68	1034.59	1035.62	1037.7	1042.61	1047.41	1049.08	1050.29	1054.18	1058.67	1060.98	1062.32	1064.54	1066.95	1068.44	1069.61	1071.28	1073.09
01-aafb3338f17138d77dabff38d08bb349-RegA	925.89	932.25	934.24	934.64	936.29	940.78	944.89	945.66	946.32	950.39	956.19	961.09	964.34	965.77	965.7	965	966.33	971.75	978.56	983.41	985.52	985.18	984.09	984.02	985.02	986.73	988.74	990.76	992.95	995.51	998.11	1000.38	1002.34	1004.1	1005.74	1007.33	1008.81	1010.36	1013.24	1018.23	1022.39	1022.85	1022.16	1023.54	1026.01	1027.81	1029.19	1030.9	1033.05
01-aafb3338f17138d77dabff38d08bb349-RegB	919.93	922.32	923.77	925.34	928.08	932.35	935.7	936.32	937.97	944.03	950.49	953.07	954.31	957.29	959.62	959	959.14	963.65	968.64	969.84	969.83	972.03	975.42	978.09	979.57	980.11	981.32	984.59	988.66	991.81	993.75	994.72	995.59	997.23	999.68	1002.67	1005.6	1007.93	1009.93	1012.09	1014.95	1018.71	1021.89	1023	1022.83	1022.78	1023.96	1027.03	1030.83
01-aafb3338f17138d77dabff38d08bb349-RegC	944.12	947.61	948	947.84	949.68	954.74	958.79	958.28	958.06	963.04	969.48	972.89	974.83	977.5	979.3	978.8	979.68	985.25	991.44	993.69	993.75	994.37	995.21	995.52	996.44	999	1001.7	1002.96	1004.01	1006.3	1008.78	1010.06	1010.49	1010.86	1011.82	1013.73	1016.01	1018.08	1020.72	1024.61	1028.02	1029.19	1029.34	1030.16	1031.6	1033.11	1034.46	1035.6	1037.03
01-df604bd2886870358fbf3b1823772256-FixA	994.83	995.35	997.52	1000.94	1005.22	1009.8	1013.64	1016.16	1019.24	1024.36	1028.58	1029.23	1029.49	1032.55	1035.24	1034.34	1033.58	1036.9	1041.33	1043.18	1043.52	1044.51	1047.45	1052.13	1053.03	1046.11	1040.34	1044.59	1051.24	1051.22	1049.35	1052.14	1056.2	1057.09	1057.99	1062.7	1067.66	1068.68	1068.17	1069.62	1072.86	1076.61	1079.66	1081.16	1082.03	1083.47	1085.63	1088.23	1090.65
01-df604bd2886870358fbf3b1823772256-FixB	998.01	1001.38	1005.86	1010.51	1014.43	1017.12	1019.93	1024.25	1029.72	1035.32	1039.12	1039.86	1040.25	1042.94	1046.11	1047.62	1048.91	1051.81	1055.56	1058.87	1060.92	1061.58	1063.15	1067.09	1068.25	1062.29	1056.39	1058.18	1063.47	1066.44	1068.58	1072.37	1075.72	1076.17	1075.59	1076.49	1079.03	1082.73	1087.34	1092.33	1095.42	1094.7	1092.17	1091	1094.25	1103.11	1109.94	1107.56	1103.7
01-df604bd2886870358fbf3b1823772256-FixC	949.46	954.53	960	965.43	970.39	974.63	978.69	983.06	987.14	990.35	993.15	996.1	998.99	1001.65	1005.06	1009.8	1013.54	1014.32	1014.89	1018.13	1022.06	1024.24	1026.1	1028.93	1028.99	1023.26	1017.84	1019.29	1024.89	1030.11	1033.93	1036.34	1037.56	1038.23	1040.45	1045.65	1050.32	1051.06	1051.41	1055.25	1058.9	1058.33	1058.33	1064.01	1069.81	1069.29	1066.79	1068.31	1072.14
01-df604bd2886870358fbf3b1823772256-RegA	925.35	932.04	934.98	935.89	936.47	938.08	940.51	943.34	946.83	951.19	955.77	959.74	962.51	963.92	965.35	968.2	972.35	976.98	980.09	980.33	980.34	982.79	985.9	987.38	987.81	988.47	990	992.76	996.48	1000.42	1002.39	1001.01	1000.35	1004.33	1009.22	1010.43	1009.41	1009.07	1011.03	1015.89	1021.35	1024.71	1025.55	1024.49	1023.94	1026.08	1029.62	1032.63	1035.37
01-df604bd2886870358fbf3b1823772256-RegB	915.37	923.46	927.79	930.03	931.84	934.34	936.55	937.66	939.82	944.99	951.43	956.73	959.81	960.45	960.35	961.26	962.83	964.3	965.58	967.03	970.11	975.59	980.05	980.1	977.59	975.72	977.32	983.77	990.45	992.67	992.84	994.5	997.38	1000.38	1003.42	1006.45	1008.01	1007.2	1007.49	1012.24	1018.38	1021.91	1023.16	1023.57	1024.13	1025.52	1027.68	1030.35	1033.15
01-df604bd2886870358fbf3b1823772256-RegC	948.11	948.74	947.9	947.1	947.88	951.16	955.49	959.16	961.95	964.19	966.78	970.57	975.59	980.98	982.96	979.31	977.61	984.88	994.48	998.33	997.64	995.89	995.33	997.36	1001	1004.7	1006.9	1006.66	1005.59	1005.65	1007.1	1009.54	1011.79	1012.86	1013.89	1016.05	1017.96	1018.34	1019.76	1024.62	1029.47	1030.39	1029.49	1029.91	1031.34	1032.67	1033.54	1034.12	1035.77
01-646b2ca80d70a9f3ea97bc25eb7b8e5c-FixA	nan	nan	nan	nan	nan	nan	nan	nan	nan	nan	nan	nan	nan	nan	nan	nan	nan	nan	nan	nan	nan	nan	nan	nan	nan	nan	nan	nan	nan	nan	nan	nan	nan	nan	nan	nan	nan	nan	nan	nan	nan	nan	nan	nan	nan	nan	nan	nan	nan
01-646b2ca80d70a9f3ea97bc25eb7b8e5c-FixB	nan	nan	nan	nan	nan	nan	nan	nan	nan	nan	nan	nan	nan	nan	nan	nan	nan	nan	nan	nan	nan	nan	nan	nan	nan	nan	nan	nan	nan	nan	nan	nan	nan	nan	nan	nan	nan	nan	nan	nan	nan	nan	nan	nan	nan	nan	nan	nan	nan
01-646b2ca80d70a9f3ea97bc25eb7b8e5c-FixC	nan	nan	nan	nan	nan	nan	nan	nan	nan	nan	nan	nan	nan	nan	nan	nan	nan	nan	nan	nan	nan	nan	nan	nan	nan	nan	nan	nan	nan	nan	nan	nan	nan	nan	nan	nan	nan	nan	nan	nan	nan	nan	nan	nan	nan	nan	nan	nan	nan
01-646b2ca80d70a9f3ea97bc25eb7b8e5c-RegA	nan	nan	nan	nan	nan	nan	nan	nan	nan	nan	nan	nan	nan	nan	nan	nan	nan	nan	nan	nan	nan	nan	nan	nan	nan	nan	nan	nan	nan	nan	nan	nan	nan	nan	nan	nan	nan	nan	nan	nan	nan	nan	nan	nan	nan	nan	nan	nan	nan
01-646b2ca80d70a9f3ea97bc25eb7b8e5c-RegB	nan	nan	nan	nan	nan	nan	nan	nan	nan	nan	nan	nan	nan	nan	nan	nan	nan	nan	nan	nan	nan	nan	nan	nan	nan	nan	nan	nan	nan	nan	nan	nan	nan	nan	nan	nan	nan	nan	nan	nan	nan	nan	nan	nan	nan	nan	nan	nan	nan
01-646b2ca80d70a9f3ea97bc25eb7b8e5c-RegC	nan	nan	nan	nan	nan	nan	nan	nan	nan	nan	nan	nan	nan	nan	nan	nan	nan	nan	nan	nan	nan	nan	nan	nan	nan	nan	nan	nan	nan	nan	nan	nan	nan	nan	nan	nan	nan	nan	nan	nan	nan	nan	nan	nan	nan	nan	nan	nan	nan
01-a83c875f3ab6467556056f66d9def81c-FixA	547.94	549.18	551.27	554.67	559.84	566.59	572.13	574.19	575.24	578.05	581.67	584.48	586.26	587.35	588.82	591.46	593.91	594.88	595.59	597.34	598.77	598.54	598.39	600.25	603.29	606.06	607.9	608.67	609.73	612.34	615.54	618.02	619.61	620.65	621.99	624.28	626.42	627.31	627.91	629.45	631.59	633.63	635.47	637.17	638.73	640.21	642.11	644.75	647.2
01-a83c875f3ab6467556056f66d9def81c-FixB	553.73	556.96	560.39	563.9	567.34	570.62	573.63	576.37	579.03	581.82	584.82	588.04	591.29	594.39	597.25	599.82	602.34	604.78	605.78	604.27	602.11	601.46	602.28	603.91	605.49	606.44	607.73	610.31	613.18	615.17	616.79	618.67	619.99	620.06	620.62	623.34	626.26	627.11	626.63	626.34	627.05	629.04	631	631.56	631.56	632.28	634.44	638.17	641.77
01-a83c875f3ab6467556056f66d9def81c-FixC	557.25	558.13	559.96	562.28	564.62	566.73	569.15	572.45	576.42	580.47	583.25	583.95	584.62	587.2	589.9	590.82	591.58	593.9	595.74	594.98	593.33	593	593.9	595.44	597.58	600.34	603.23	605.76	607.87	609.69	611.41	613.18	614.7	615.77	617.02	619.06	621.15	622.47	623.46	624.78	626.29	627.64	628.57	629.1	630.37	633.39	636.91	639.4	641.28
01-a83c875f3ab6467556056f66d9def81c-RegA	571.07	574.32	576.49	578	579.26	580.47	580.98	580.61	582.16	587.9	594.97	599.99	602.92	604.6	605.8	607.11	608.32	609.24	610.36	612.2	614.41	616.38	617.59	617.82	618.03	619.35	622.07	625.98	629.49	631.13	631.78	632.76	634.43	636.66	638.12	637.82	637.9	640.6	644.55	647.63	648.98	648.71	649.79	654.87	661.13	665.02	667.18	669.22	671.54
01-a83c875f3ab6467556056f66d9def81c-RegB	563.42	566.95	566.35	564.66	564.96	568.74	571.24	568.71	568.19	576.15	585.34	587.81	587.4	589.35	591.79	592	591.55	592.53	594.37	596.1	598.24	601.26	603.81	604.53	604.23	604.17	604.91	606.72	609.36	612.48	615.58	618.11	619.3	618.85	618.85	621.26	624.49	626.51	627.96	630.08	633.33	637.7	642.1	645.48	648.56	652.29	656.09	659.19	661.88
01-a83c875f3ab6467556056f66d9def81c-RegC	652.44	598.65	576.1	573.36	578.95	583.28	584.22	582.5	582.74	588.61	595.77	599.35	601.18	603.92	606.57	607.65	607.92	608.48	609.69	611.58	613.88	616.13	617.39	617.14	617.2	619.29	621.72	622.63	623.3	625.34	627.84	629.57	630.98	632.76	634.47	635.62	636.72	638.37	640.19	641.7	643.28	645.51	648.87	653.46	657.92	660.83	662.92	665.3	668.15
01-dbd0df24fc5e5ad57fec276d06f70ff7-FixA	546.92	550.98	553.75	556.94	562.22	570.01	575.49	574.77	573.18	576.55	582.86	588.45	591.47	591.22	590.22	591.11	593.57	596.37	597.65	596.25	594.83	596.09	598.57	600.37	602.64	606.6	610.11	611.1	611.72	614.44	617.73	619.49	620	620.19	620.74	622.13	624.26	626.84	629.45	631.69	633.57	635.32	637.64	640.93	643.47	643.54	642.55	642.52	643.87
01-dbd0df24fc5e5ad57fec276d06f70ff7-FixB	551.3	551.34	553.68	558.06	564.2	571.34	576.61	578.01	579.16	583.74	589.7	594.11	596.74	598.18	599.68	602.06	603.41	602.16	600.98	602.54	604.74	605.14	605.64	608.38	611.63	613.24	614.06	615.42	617.24	618.95	619.58	618.63	618.32	620.84	624.72	627.69	628.77	627.84	626.99	628.32	630.91	633.08	633.82	632.82	632.36	634.6	637.5	638.66	639.96
01-dbd0df24fc5e5ad57fec276d06f70ff7-FixC	553.34	556.89	562.43	567.79	570.8	570.41	570.09	573.22	578.15	582.22	583.82	582.69	583.05	588.24	593.04	592.32	590.72	593.55	597.77	599.2	598.13	596.16	595.38	597.32	600.46	602.87	604.3	605.11	606.26	608.5	610.97	612.74	614.42	616.69	618.4	618.47	618.24	619.35	621.63	624.43	627.31	629.88	631.85	633	633.51	633.98	636.6	642.78	647.89
01-dbd0df24fc5e5ad57fec276d06f70ff7-RegA	570.2	571.28	574.21	577.99	581.59	583.98	583.9	581.31	581.17	587.55	595.47	599.38	601.22	603.88	606.37	607.33	608.43	611.22	613.38	612.81	612.84	616.78	621.45	623.06	622.9	623.34	625.56	629.81	633.65	634.6	633.47	632.01	632.35	635.74	639.32	640.02	639.41	639.85	641.34	643.42	646.65	651.48	656.45	659.93	662.14	663.79	665.36	667.24	669.82
01-dbd0df24fc5e5ad57fec276d06f70ff7-RegB	562.72	562.94	563.95	565.38	566.87	568.13	569.15	570.28	573.02	578.42	584.5	588.73	589.51	586.76	585.67	590.54	595.88	595.96	594.99	597.93	601.6	602.01	601.43	602.75	604.45	604.64	604.99	607.42	610.38	612.25	615.06	620.72	625.99	627.2	625.46	623.18	622.62	625.37	630.16	635.08	639.04	641.51	643.38	645.82	649.34	653.96	658.24	660.83	662.8
01-dbd0df24fc5e5ad57fec276d06f70ff7-RegC	657.86	600.29	577.43	575.53	580.84	582.48	581.3	580.8	583.31	589.76	596.62	600.25	601.33	601.73	603.42	607.54	611.46	612.53	612.13	612.33	613.6	615.7	617.23	617.28	618.4	622.78	626.71	626.43	625.08	626.42	628.62	629.11	629.13	630.44	632.35	633.89	635.94	639.31	641.95	642.09	643.02	647.96	652.9	653.41	653.07	656.4	661.2	664.26	666.73
01-38c0082b2830d29c8d1f46c8576e50bd-FixA	nan	nan	nan	nan	nan	nan	nan	nan	nan	nan	nan	nan	nan	nan	nan	nan	nan	nan	nan	nan	nan	nan	nan	nan	nan	nan	nan	nan	nan	nan	nan	nan	nan	nan	nan	nan	nan	nan	nan	nan	nan	nan	nan	nan	nan	nan	nan	nan	nan
01-38c0082b2830d29c8d1f46c8576e50bd-FixB	nan	nan	nan	nan	nan	nan	nan	nan	nan	nan	nan	nan	nan	nan	nan	nan	nan	nan	nan	nan	nan	nan	nan	nan	nan	nan	nan	nan	nan	nan	nan	nan	nan	nan	nan	nan	nan	nan	nan	nan	nan	nan	nan	nan	nan	nan	nan	nan	nan
01-38c0082b2830d29c8d1f46c8576e50bd-FixC	nan	nan	nan	nan	nan	nan	nan	nan	nan	nan	nan	nan	nan	nan	nan	nan	nan	nan	nan	nan	nan	nan	nan	nan	nan	nan	nan	nan	nan	nan	nan	nan	nan	nan	nan	nan	nan	nan	nan	nan	nan	nan	nan	nan	nan	nan	nan	nan	nan
01-38c0082b2830d29c8d1f46c8576e50bd-RegA	nan	nan	nan	nan	nan	nan	nan	nan	nan	nan	nan	nan	nan	nan	nan	nan	nan	nan	nan	nan	nan	nan	nan	nan	nan	nan	nan	nan	nan	nan	nan	nan	nan	nan	nan	nan	nan	nan	nan	nan	nan	nan	nan	nan	nan	nan	nan	nan	nan
01-38c0082b2830d29c8d1f46c8576e50bd-RegB	nan	nan	nan	nan	nan	nan	nan	nan	nan	nan	nan	nan	nan	nan	nan	nan	nan	nan	nan	nan	nan	nan	nan	nan	nan	nan	nan	nan	nan	nan	nan	nan	nan	nan	nan	nan	nan	nan	nan	nan	nan	nan	nan	nan	nan	nan	nan	nan	nan
01-38c0082b2830d29c8d1f46c8576e50bd-RegC	nan	nan	nan	nan	nan	nan	nan	nan	nan	nan	nan	nan	nan	nan	nan	nan	nan	nan	nan	nan	nan	nan	nan	nan	nan	nan	nan	nan	nan	nan	nan	nan	nan	nan	nan	nan	nan	nan	nan	nan	nan	nan	nan	nan	nan	nan	nan	nan	nan
01-bd58b46a502bc788de4166be23a79faf-FixA	930.91	935.4	941.49	947.73	952.66	955.5	958.11	962.27	966.56	969.5	972.99	978.7	983.94	986.1	987.8	991.92	996.48	999.1	1000.94	1003.66	1007.1	1010.64	1014.01	1017.13	1020.52	1024.43	1027.15	1027.36	1027.76	1031.07	1035.18	1037.44	1039.13	1042.08	1045.74	1049.11	1052.23	1055.36	1058.43	1061.2	1063.19	1064.18	1065.68	1069.01	1072.41	1073.9	1074.9	1077.19	1079.37
01-bd58b46a502bc788de4166be23a79faf-FixB	883.93	882.91	885.49	890.12	895.25	899.59	902.9	905.56	909.44	915.81	922.07	925.69	928.55	932.99	938.42	943.7	948.56	952.93	956.61	959.4	961.19	962.18	963.66	966.82	971.01	975.24	978.96	981.84	983.66	984.56	985.96	989.13	992.99	996.14	999.01	1002.26	1005.57	1008.45	1011.06	1013.63	1016.04	1018.24	1021.02	1024.86	1027.56	1027.23	1027.15	1030.79	1035.21
01-bd58b46a502bc788de4166be23a79faf-FixC	939.51	913.98	904.76	906.01	911.92	917.59	921.91	924.97	927.91	931.77	936.24	940.61	943.89	945.55	947.1	950.03	953.57	956.59	959.08	961.51	965.22	970.98	976.16	978.28	979.53	982.32	984.53	984.07	984.36	988.8	994.09	996.23	996.67	997.92	1000.36	1003.61	1006.51	1008.18	1010.19	1014.1	1018.19	1020.54	1022.62	1026.21	1030	1032.35	1034.19	1036.79	1039.19
01-bd58b46a502bc788de4166be23a79faf-RegA	943.9	942.91	942.58	942.76	943.32	944.01	944.23	943.71	943.92	946.27	950.09	954.13	957.1	958.25	959.27	961.97	966.02	970.45	974.25	976.63	978.11	979.51	981.28	983.78	987.28	991.7	995.48	997.32	998.81	1001.71	1005.15	1007.89	1010.36	1013.22	1015.99	1018.08	1019.99	1022.41	1025.61	1029.56	1033.29	1035.87	1037.86	1040.18	1043.32	1047.29	1050.28	1050.79	1051.4
01-bd58b46a502bc788de4166be23a79faf-RegB	942.98	943.62	943.89	944.02	944.27	944.78	945.22	945.32	945.34	945.85	948.04	952.53	957.03	959.33	960.79	963.17	966	968.6	971.94	976.7	980.54	981.42	981.95	985.02	989.21	992.41	994.76	997	999.78	1003.38	1006.46	1007.83	1009.03	1011.82	1015.5	1019	1022.79	1027.23	1030.31	1030.42	1031.25	1036.36	1041.58	1042.2	1041.56	1044.1	1048.17	1050.97	1052.89
01-bd58b46a502bc788de4166be23a79faf-RegC	942.82	943.3	944.55	945.74	946.06	945.08	944.02	944.17	945.41	947.3	949.51	951.9	954.76	958.26	961.4	963.28	964.85	967.33	971.2	976.3	980.76	982.96	984.32	986.59	989.31	991.71	994.2	997.23	999.91	1001.5	1003.41	1007	1010.72	1012.87	1014.78	1018.1	1021.9	1024.86	1027.12	1029.15	1031	1032.82	1035.66	1040.25	1044.48	1046.29	1047.75	1051.32	1055.32
01-44bb52659d82aa8b5f30657205c9dcef-FixA	931.89	936.16	941.04	946.46	952.36	958.46	963.61	966.82	968.79	970.72	974.3	980.26	984.93	985.28	985.82	991.21	998.32	1002.9	1004.64	1004.56	1005.1	1008.26	1012.77	1016.66	1019.13	1020.19	1022.07	1026.64	1031.48	1033.99	1035.96	1039.61	1043.54	1045.81	1046.68	1047.13	1048.5	1051.91	1056.68	1061.66	1065.61	1067.65	1068.57	1069.56	1071.33	1074.2	1077.41	1079.98	1081.39
01-44bb52659d82aa8b5f30657205c9dcef-FixB	881.74	890.37	891.83	890.98	892.68	899.83	907.34	910.1	911.38	915.31	920.92	926.39	931.79	937.47	942.75	946.86	949.65	951.51	954.26	959.21	963.8	965.39	965.64	967.01	970.25	975.24	979.74	981.74	982.61	984.35	987.35	991.26	994.38	995.44	997.06	1001.81	1007.1	1009.82	1011.36	1013.88	1017.04	1019.99	1022.58	1024.83	1026.47	1027.4	1028.69	1031.37	1034.33
01-44bb52659d82aa8b5f30657205c9dcef-FixC	944.34	912.26	902.46	905.41	911.54	914.06	917.41	926.28	934.63	936.42	936.72	941.27	946.55	948.23	948.67	951	954.13	956.44	958.66	961.87	965.88	970.05	973.4	975.26	976.88	979.6	982.89	985.86	988.39	990.57	992.7	995.04	997.48	999.96	1002.99	1006.83	1009.72	1010.19	1010.73	1014.01	1018.27	1021.17	1023.73	1027.36	1030.65	1032.07	1033.42	1036.74	1040.76
01-44bb52659d82aa8b5f30657205c9dcef-RegA	944.55	940.19	941.16	944.39	946.77	946.14	944.13	943.08	944.43	948.53	952.18	952.76	953.97	959.26	964.29	964.64	964.25	967.61	972.27	974.99	977.11	980.51	984.15	986.71	989.05	992.32	996.23	1000.09	1003.38	1005.71	1007.18	1008.14	1009.62	1012.42	1015.66	1018.35	1021.29	1025.29	1029.09	1031.31	1032.72	1034.55	1037.35	1041.15	1044.75	1046.94	1048.39	1050.21	1052.8
01-44bb52659d82aa8b5f30657205c9dcef-RegB	944.62	944.61	944.36	944.03	943.77	943.71	943.91	944.43	945.49	947.24	949.41	951.75	954.6	958.12	961.13	962.83	965.52	971.04	975.85	976.66	977.46	982.37	987.66	988.98	988.59	989.78	992.48	995.87	999.77	1003.97	1007.27	1008.71	1009.85	1012.46	1016.31	1020.32	1022.27	1020.96	1021.46	1028.56	1037.33	1041.59	1042.63	1043.41	1044.6	1046.28	1049.08	1053.45	1058.13
01-44bb52659d82aa8b5f30657205c9dcef-RegC	942.09	942.27	944.06	946.28	947.79	947.69	946.13	943.86	942.92	944.96	948.78	952.64	955.8	958.09	960.6	964.25	967.7	969.58	970.88	972.95	975.88	979.34	982.67	985.41	988.6	993.09	997.41	1000	1001.88	1004.35	1006.94	1008.98	1011.19	1014.36	1017.86	1020.87	1023.23	1025.07	1026.82	1028.98	1032.02	1036.12	1040.22	1043.08	1044.41	1044.51	1045.15	1048.07	1052.87
01-2ad1c59ed15eb675088c5bf56c5c45d3-FixA	nan	nan	nan	nan	nan	nan	nan	nan	nan	nan	nan	nan	nan	nan	nan	nan	nan	nan	nan	nan	nan	nan	nan	nan	nan	nan	nan	nan	nan	nan	nan	nan	nan	nan	nan	nan	nan	nan	nan	nan	nan	nan	nan	nan	nan	nan	nan	nan	nan
01-2ad1c59ed15eb675088c5bf56c5c45d3-FixB	nan	nan	nan	nan	nan	nan	nan	nan	nan	nan	nan	nan	nan	nan	nan	nan	nan	nan	nan	nan	nan	nan	nan	nan	nan	nan	nan	nan	nan	nan	nan	nan	nan	nan	nan	nan	nan	nan	nan	nan	nan	nan	nan	nan	nan	nan	nan	nan	nan
01-2ad1c59ed15eb675088c5bf56c5c45d3-FixC	nan	nan	nan	nan	nan	nan	nan	nan	nan	nan	nan	nan	nan	nan	nan	nan	nan	nan	nan	nan	nan	nan	nan	nan	nan	nan	nan	nan	nan	nan	nan	nan	nan	nan	nan	nan	nan	nan	nan	nan	nan	nan	nan	nan	nan	nan	nan	nan	nan
01-2ad1c59ed15eb675088c5bf56c5c45d3-RegA	nan	nan	nan	nan	nan	nan	nan	nan	nan	nan	nan	nan	nan	nan	nan	nan	nan	nan	nan	nan	nan	nan	nan	nan	nan	nan	nan	nan	nan	nan	nan	nan	nan	nan	nan	nan	nan	nan	nan	nan	nan	nan	nan	nan	nan	nan	nan	nan	nan
01-2ad1c59ed15eb675088c5bf56c5c45d3-RegB	nan	nan	nan	nan	nan	nan	nan	nan	nan	nan	nan	nan	nan	nan	nan	nan	nan	nan	nan	nan	nan	nan	nan	nan	nan	nan	nan	nan	nan	nan	nan	nan	nan	nan	nan	nan	nan	nan	nan	nan	nan	nan	nan	nan	nan	nan	nan	nan	nan
01-2ad1c59ed15eb675088c5bf56c5c45d3-RegC	nan	nan	nan	nan	nan	nan	nan	nan	nan	nan	nan	nan	nan	nan	nan	nan	nan	nan	nan	nan	nan	nan	nan	nan	nan	nan	nan	nan	nan	nan	nan	nan	nan	nan	nan	nan	nan	nan	nan	nan	nan	nan	nan	nan	nan	nan	nan	nan	nan
03-cfb7d458ea3ef4fc4f27e0eb06be2555-FixA	nan	nan	nan	nan	nan	nan	nan	nan	nan	nan	nan	nan	nan	nan	nan	nan	nan	nan	nan	nan	nan	nan	nan	nan	nan	nan	nan	nan	nan	nan	nan	nan	nan	nan	nan	nan	nan	nan	nan	nan	nan	nan	nan	nan	nan	nan	nan	nan	nan
03-cfb7d458ea3ef4fc4f27e0eb06be2555-FixB	nan	nan	nan	nan	nan	nan	nan	nan	nan	nan	nan	nan	nan	nan	nan	nan	nan	nan	nan	nan	nan	nan	nan	nan	nan	nan	nan	nan	nan	nan	nan	nan	nan	nan	nan	nan	nan	nan	nan	nan	nan	nan	nan	nan	nan	nan	nan	nan	nan
03-cfb7d458ea3ef4fc4f27e0eb06be2555-FixC	nan	nan	nan	nan	nan	nan	nan	nan	nan	nan	nan	nan	nan	nan	nan	nan	nan	nan	nan	nan	nan	nan	nan	nan	nan	nan	nan	nan	nan	nan	nan	nan	nan	nan	nan	nan	nan	nan	nan	nan	nan	nan	nan	nan	nan	nan	nan	nan	nan
03-cfb7d458ea3ef4fc4f27e0eb06be2555-RegA	nan	nan	nan	nan	nan	nan	nan	nan	nan	nan	nan	nan	nan	nan	nan	nan	nan	nan	nan	nan	nan	nan	nan	nan	nan	nan	nan	nan	nan	nan	nan	nan	nan	nan	nan	nan	nan	nan	nan	nan	nan	nan	nan	nan	nan	nan	nan	nan	nan
03-cfb7d458ea3ef4fc4f27e0eb06be2555-RegB	nan	nan	nan	nan	nan	nan	nan	nan	nan	nan	nan	nan	nan	nan	nan	nan	nan	nan	nan	nan	nan	nan	nan	nan	nan	nan	nan	nan	nan	nan	nan	nan	nan	nan	nan	nan	nan	nan	nan	nan	nan	nan	nan	nan	nan	nan	nan	nan	nan
03-cfb7d458ea3ef4fc4f27e0eb06be2555-RegC	nan	nan	nan	nan	nan	nan	nan	nan	nan	nan	nan	nan	nan	nan	nan	nan	nan	nan	nan	nan	nan	nan	nan	nan	nan	nan	nan	nan	nan	nan	nan	nan	nan	nan	nan	nan	nan	nan	nan	nan	nan	nan	nan	nan	nan	nan	nan	nan	nan
03-1a2d6fed9d23244edd4d50c50d068f88-FixA	nan	nan	nan	nan	nan	nan	nan	nan	nan	nan	nan	nan	nan	nan	nan	nan	nan	nan	nan	nan	nan	nan	nan	nan	nan	nan	nan	nan	nan	nan	nan	nan	nan	nan	nan	nan	nan	nan	nan	nan	nan	nan	nan	nan	nan	nan	nan	nan	nan
03-1a2d6fed9d23244edd4d50c50d068f88-FixB	nan	nan	nan	nan	nan	nan	nan	nan	nan	nan	nan	nan	nan	nan	nan	nan	nan	nan	nan	nan	nan	nan	nan	nan	nan	nan	nan	nan	nan	nan	nan	nan	nan	nan	nan	nan	nan	nan	nan	nan	nan	nan	nan	nan	nan	nan	nan	nan	nan
03-1a2d6fed9d23244edd4d50c50d068f88-FixC	nan	nan	nan	nan	nan	nan	nan	nan	nan	nan	nan	nan	nan	nan	nan	nan	nan	nan	nan	nan	nan	nan	nan	nan	nan	nan	nan	nan	nan	nan	nan	nan	nan	nan	nan	nan	nan	nan	nan	nan	nan	nan	nan	nan	nan	nan	nan	nan	nan
03-1a2d6fed9d23244edd4d50c50d068f88-RegA	nan	nan	nan	nan	nan	nan	nan	nan	nan	nan	nan	nan	nan	nan	nan	nan	nan	nan	nan	nan	nan	nan	nan	nan	nan	nan	nan	nan	nan	nan	nan	nan	nan	nan	nan	nan	nan	nan	nan	nan	nan	nan	nan	nan	nan	nan	nan	nan	nan
03-1a2d6fed9d23244edd4d50c50d068f88-RegB	nan	nan	nan	nan	nan	nan	nan	nan	nan	nan	nan	nan	nan	nan	nan	nan	nan	nan	nan	nan	nan	nan	nan	nan	nan	nan	nan	nan	nan	nan	nan	nan	nan	nan	nan	nan	nan	nan	nan	nan	nan	nan	nan	nan	nan	nan	nan	nan	nan
03-1a2d6fed9d23244edd4d50c50d068f88-RegC	nan	nan	nan	nan	nan	nan	nan	nan	nan	nan	nan	nan	nan	nan	nan	nan	nan	nan	nan	nan	nan	nan	nan	nan	nan	nan	nan	nan	nan	nan	nan	nan	nan	nan	nan	nan	nan	nan	nan	nan	nan	nan	nan	nan	nan	nan	nan	nan	nan
03-eb97e7204c6191e141cb459c65307b66-FixA	nan	nan	nan	nan	nan	nan	nan	nan	nan	nan	nan	nan	nan	nan	nan	nan	nan	nan	nan	nan	nan	nan	nan	nan	nan	nan	nan	nan	nan	nan	nan	nan	nan	nan	nan	nan	nan	nan	nan	nan	nan	nan	nan	nan	nan	nan	nan	nan	nan
03-eb97e7204c6191e141cb459c65307b66-FixB	nan	nan	nan	nan	nan	nan	nan	nan	nan	nan	nan	nan	nan	nan	nan	nan	nan	nan	nan	nan	nan	nan	nan	nan	nan	nan	nan	nan	nan	nan	nan	nan	nan	nan	nan	nan	nan	nan	nan	nan	nan	nan	nan	nan	nan	nan	nan	nan	nan
03-eb97e7204c6191e141cb459c65307b66-FixC	nan	nan	nan	nan	nan	nan	nan	nan	nan	nan	nan	nan	nan	nan	nan	nan	nan	nan	nan	nan	nan	nan	nan	nan	nan	nan	nan	nan	nan	nan	nan	nan	nan	nan	nan	nan	nan	nan	nan	nan	nan	nan	nan	nan	nan	nan	nan	nan	nan
03-eb97e7204c6191e141cb459c65307b66-RegA	nan	nan	nan	nan	nan	nan	nan	nan	nan	nan	nan	nan	nan	nan	nan	nan	nan	nan	nan	nan	nan	nan	nan	nan	nan	nan	nan	nan	nan	nan	nan	nan	nan	nan	nan	nan	nan	nan	nan	nan	nan	nan	nan	nan	nan	nan	nan	nan	nan
03-eb97e7204c6191e141cb459c65307b66-RegB	nan	nan	nan	nan	nan	nan	nan	nan	nan	nan	nan	nan	nan	nan	nan	nan	nan	nan	nan	nan	nan	nan	nan	nan	nan	nan	nan	nan	nan	nan	nan	nan	nan	nan	nan	nan	nan	nan	nan	nan	nan	nan	nan	nan	nan	nan	nan	nan	nan
03-eb97e7204c6191e141cb459c65307b66-RegC	nan	nan	nan	nan	nan	nan	nan	nan	nan	nan	nan	nan	nan	nan	nan	nan	nan	nan	nan	nan	nan	nan	nan	nan	nan	nan	nan	nan	nan	nan	nan	nan	nan	nan	nan	nan	nan	nan	nan	nan	nan	nan	nan	nan	nan	nan	nan	nan	nan
03-a0d7d61fb5cd943b985ec1f2d4c41b60-FixA	nan	nan	nan	nan	nan	nan	nan	nan	nan	nan	nan	nan	nan	nan	nan	nan	nan	nan	nan	nan	nan	nan	nan	nan	nan	nan	nan	nan	nan	nan	nan	nan	nan	nan	nan	nan	nan	nan	nan	nan	nan	nan	nan	nan	nan	nan	nan	nan	nan
03-a0d7d61fb5cd943b985ec1f2d4c41b60-FixB	nan	nan	nan	nan	nan	nan	nan	nan	nan	nan	nan	nan	nan	nan	nan	nan	nan	nan	nan	nan	nan	nan	nan	nan	nan	nan	nan	nan	nan	nan	nan	nan	nan	nan	nan	nan	nan	nan	nan	nan	nan	nan	nan	nan	nan	nan	nan	nan	nan
03-a0d7d61fb5cd943b985ec1f2d4c41b60-FixC	nan	nan	nan	nan	nan	nan	nan	nan	nan	nan	nan	nan	nan	nan	nan	nan	nan	nan	nan	nan	nan	nan	nan	nan	nan	nan	nan	nan	nan	nan	nan	nan	nan	nan	nan	nan	nan	nan	nan	nan	nan	nan	nan	nan	nan	nan	nan	nan	nan
03-a0d7d61fb5cd943b985ec1f2d4c41b60-RegA	nan	nan	nan	nan	nan	nan	nan	nan	nan	nan	nan	nan	nan	nan	nan	nan	nan	nan	nan	nan	nan	nan	nan	nan	nan	nan	nan	nan	nan	nan	nan	nan	nan	nan	nan	nan	nan	nan	nan	nan	nan	nan	nan	nan	nan	nan	nan	nan	nan
03-a0d7d61fb5cd943b985ec1f2d4c41b60-RegB	nan	nan	nan	nan	nan	nan	nan	nan	nan	nan	nan	nan	nan	nan	nan	nan	nan	nan	nan	nan	nan	nan	nan	nan	nan	nan	nan	nan	nan	nan	nan	nan	nan	nan	nan	nan	nan	nan	nan	nan	nan	nan	nan	nan	nan	nan	nan	nan	nan
03-a0d7d61fb5cd943b985ec1f2d4c41b60-RegC	nan	nan	nan	nan	nan	nan	nan	nan	nan	nan	nan	nan	nan	nan	nan	nan	nan	nan	nan	nan	nan	nan	nan	nan	nan	nan	nan	nan	nan	nan	nan	nan	nan	nan	nan	nan	nan	nan	nan	nan	nan	nan	nan	nan	nan	nan	nan	nan	nan
03-5084aa77e3950fa577962c870e76ef77-FixA	nan	nan	nan	nan	nan	nan	nan	nan	nan	nan	nan	nan	nan	nan	nan	nan	nan	nan	nan	nan	nan	nan	nan	nan	nan	nan	nan	nan	nan	nan	nan	nan	nan	nan	nan	nan	nan	nan	nan	nan	nan	nan	nan	nan	nan	nan	nan	nan	nan
03-5084aa77e3950fa577962c870e76ef77-FixB	nan	nan	nan	nan	nan	nan	nan	nan	nan	nan	nan	nan	nan	nan	nan	nan	nan	nan	nan	nan	nan	nan	nan	nan	nan	nan	nan	nan	nan	nan	nan	nan	nan	nan	nan	nan	nan	nan	nan	nan	nan	nan	nan	nan	nan	nan	nan	nan	nan
03-5084aa77e3950fa577962c870e76ef77-FixC	nan	nan	nan	nan	nan	nan	nan	nan	nan	nan	nan	nan	nan	nan	nan	nan	nan	nan	nan	nan	nan	nan	nan	nan	nan	nan	nan	nan	nan	nan	nan	nan	nan	nan	nan	nan	nan	nan	nan	nan	nan	nan	nan	nan	nan	nan	nan	nan	nan
03-5084aa77e3950fa577962c870e76ef77-RegA	nan	nan	nan	nan	nan	nan	nan	nan	nan	nan	nan	nan	nan	nan	nan	nan	nan	nan	nan	nan	nan	nan	nan	nan	nan	nan	nan	nan	nan	nan	nan	nan	nan	nan	nan	nan	nan	nan	nan	nan	nan	nan	nan	nan	nan	nan	nan	nan	nan
03-5084aa77e3950fa577962c870e76ef77-RegB	nan	nan	nan	nan	nan	nan	nan	nan	nan	nan	nan	nan	nan	nan	nan	nan	nan	nan	nan	nan	nan	nan	nan	nan	nan	nan	nan	nan	nan	nan	nan	nan	nan	nan	nan	nan	nan	nan	nan	nan	nan	nan	nan	nan	nan	nan	nan	nan	nan
03-5084aa77e3950fa577962c870e76ef77-RegC	nan	nan	nan	nan	nan	nan	nan	nan	nan	nan	nan	nan	nan	nan	nan	nan	nan	nan	nan	nan	nan	nan	nan	nan	nan	nan	nan	nan	nan	nan	nan	nan	nan	nan	nan	nan	nan	nan	nan	nan	nan	nan	nan	nan	nan	nan	nan	nan	nan
03-b4cc9a8c47750b239b1b52b2d0974984-FixA	nan	nan	nan	nan	nan	nan	nan	nan	nan	nan	nan	nan	nan	nan	nan	nan	nan	nan	nan	nan	nan	nan	nan	nan	nan	nan	nan	nan	nan	nan	nan	nan	nan	nan	nan	nan	nan	nan	nan	nan	nan	nan	nan	nan	nan	nan	nan	nan	nan
03-b4cc9a8c47750b239b1b52b2d0974984-FixB	nan	nan	nan	nan	nan	nan	nan	nan	nan	nan	nan	nan	nan	nan	nan	nan	nan	nan	nan	nan	nan	nan	nan	nan	nan	nan	nan	nan	nan	nan	nan	nan	nan	nan	nan	nan	nan	nan	nan	nan	nan	nan	nan	nan	nan	nan	nan	nan	nan
03-b4cc9a8c47750b239b1b52b2d0974984-FixC	nan	nan	nan	nan	nan	nan	nan	nan	nan	nan	nan	nan	nan	nan	nan	nan	nan	nan	nan	nan	nan	nan	nan	nan	nan	nan	nan	nan	nan	nan	nan	nan	nan	nan	nan	nan	nan	nan	nan	nan	nan	nan	nan	nan	nan	nan	nan	nan	nan
03-b4cc9a8c47750b239b1b52b2d0974984-RegA	nan	nan	nan	nan	nan	nan	nan	nan	nan	nan	nan	nan	nan	nan	nan	nan	nan	nan	nan	nan	nan	nan	nan	nan	nan	nan	nan	nan	nan	nan	nan	nan	nan	nan	nan	nan	nan	nan	nan	nan	nan	nan	nan	nan	nan	nan	nan	nan	nan
03-b4cc9a8c47750b239b1b52b2d0974984-RegB	nan	nan	nan	nan	nan	nan	nan	nan	nan	nan	nan	nan	nan	nan	nan	nan	nan	nan	nan	nan	nan	nan	nan	nan	nan	nan	nan	nan	nan	nan	nan	nan	nan	nan	nan	nan	nan	nan	nan	nan	nan	nan	nan	nan	nan	nan	nan	nan	nan
03-b4cc9a8c47750b239b1b52b2d0974984-RegC	nan	nan	nan	nan	nan	nan	nan	nan	nan	nan	nan	nan	nan	nan	nan	nan	nan	nan	nan	nan	nan	nan	nan	nan	nan	nan	nan	nan	nan	nan	nan	nan	nan	nan	nan	nan	nan	nan	nan	nan	nan	nan	nan	nan	nan	nan	nan	nan	nan
03-01e7b55eaccd340faab4a688d59ce227-FixA	765.69	767.26	768.57	769.55	770.14	770.49	771.57	774.03	776.45	777.51	778.75	781.57	783.9	783.76	783.46	785.41	787.77	788.41	788.89	791.02	793.37	794.27	794.7	796	797.95	799.94	801.51	802.57	804.6	808.66	811.94	811.83	811.51	814.35	817.3	816.96	816.48	819.61	824.15	827.02	828.86	831.04	833.38	835.37	837.31	839.53	841.53	842.89	844.88
03-01e7b55eaccd340faab4a688d59ce227-FixB	803.31	804.03	803.32	802.38	802.38	804.22	807.59	811.59	814.3	814.32	813.69	814.68	816.69	818.56	819.84	820.44	821.02	822.2	823.59	824.76	826.11	828.09	830.3	832.25	833.98	835.69	837.47	839.22	840.17	839.74	839.2	839.93	841.45	842.92	844.17	845.34	847.08	849.81	852.25	853.14	853.42	854.35	855.88	857.59	859.21	860.61	862.2	864.32	866.14
03-01e7b55eaccd340faab4a688d59ce227-FixC	806.26	807.88	809.15	810.69	813.09	816.55	819.58	820.9	821.85	824.07	827.82	832.51	835.66	835.46	835.19	838.04	841.06	841.03	840.4	842.28	846.18	850.49	852.97	852.17	850.96	852.42	855.29	857.55	859.11	860.45	862.15	864.62	867.61	870.57	872.6	873.1	873.16	874.17	876.34	879.36	881.95	882.98	883.35	884.31	885.98	887.98	889.09	888.46	888.08
03-01e7b55eaccd340faab4a688d59ce227-RegA	821.08	820.66	820.01	819.93	821.21	824.08	826.4	826.39	826.17	827.89	829.51	828.97	828.55	830.64	833.46	834.79	835.21	835.68	835.8	835.05	834.2	834.09	834.61	835.33	835.61	835	834.11	833.77	834.48	836.38	838.08	838.36	838.48	839.92	841.66	842.49	843.22	844.83	846.23	846.33	846.88	849.68	853.18	855.33	856.49	857.6	859.1	861.18	863.33
03-01e7b55eaccd340faab4a688d59ce227-RegB	815.41	806.2	811.77	825.54	840.9	851.8	854.43	847.75	839.85	838.48	840.3	840.55	840.44	841.94	843.84	844.54	844.43	844.32	844.52	845.24	846.74	848.93	850.13	849.02	847.84	848.76	849.66	848.29	847.24	849.19	851.2	850	848.19	848.88	850.27	849.95	849.21	849.84	851.26	852.27	852.24	851.08	850.62	852.48	854.75	855.08	854.07	853.18	853.77
03-01e7b55eaccd340faab4a688d59ce227-RegC	815.49	821.43	823.62	824.24	825.44	828.5	831.04	830.84	830.07	831.12	832.75	833.28	833.06	832.98	834	836.61	839.47	840.97	840.74	839.21	838.86	841.64	844.67	844.94	844.52	846.1	849.22	852.5	854.33	853.8	853.44	855.76	859.14	861.34	862.63	863.88	865.5	867.52	868.89	868.8	868.91	870.94	873.54	874.93	875.44	875.95	877.02	878.94	881.22
03-b880a0b4b49867fe873d99e6161e83d1-FixA	770.55	771.96	771.19	770.04	770.31	772.9	775.07	774.46	774.13	777.2	781.6	784.45	785.46	785.18	785.05	786.36	788.81	791.49	792.7	791.55	791.43	795.34	799.35	799.51	799.73	804.25	809.24	810.2	809.37	809.96	811.1	811.4	812.18	814.99	818.92	822.42	824.08	823.33	823.39	827.19	831.36	832.18	832.88	837.28	842.46	844.62	845.16	846.49	848.3
03-b880a0b4b49867fe873d99e6161e83d1-FixB	805.66	806.14	804.16	802.29	803.09	807.81	812.44	813.14	812.36	813.15	814.19	813.85	813.93	816.3	819.39	821.26	822.19	822.99	824.13	825.8	827.29	828.07	829.21	831.69	834.24	835.39	835.65	836.1	837.85	841.27	843.39	841.73	840.19	842.83	846.09	845.81	844.84	846.91	850.65	853.58	855.09	855.26	855.04	855.54	857.37	860.65	863.73	864.96	865.2
03-b880a0b4b49867fe873d99e6161e83d1-FixC	803.12	805.86	807.77	809.65	812.32	816.2	820.15	822.96	824.74	826.03	827.47	829.74	833.47	838.6	842.27	842.03	840.22	839.87	841.37	844.42	848.6	853.1	855.42	853.98	852.96	856.24	859.34	857.63	856.19	860.49	865.86	866.75	866.25	868.62	872.24	874.53	875.81	877.05	878.37	879.55	880.04	879.52	879.19	880.32	882.52	884.87	886.31	886.3	887.07
03-b880a0b4b49867fe873d99e6161e83d1-RegA	818.67	819.79	820.85	821.76	822.42	822.93	824.07	826.44	829.21	831.22	831.53	829.95	829.2	831.6	834.76	835.89	835.88	836.19	836.38	835.79	834.9	834.42	834.51	835.18	836.21	837.24	837.55	836.69	836.16	837.33	838.88	839.3	839.45	840.53	841.96	842.97	844.28	846.67	849.33	851.22	852.66	854.16	855.47	856.28	856.96	857.97	858.98	859.64	860.56
03-b880a0b4b49867fe873d99e6161e83d1-RegB	815.08	812.96	818.56	828.67	840.1	849.34	851.78	845.04	837.17	836.32	840.02	843.73	845.5	844.58	842.29	840.32	839.65	840.72	842.33	843.32	844.3	846.06	847.82	848.63	848.38	847.34	846.38	846.39	847.61	849.81	851.76	852.24	851.42	850.02	849.7	851.62	853.69	853.6	852.49	852.02	852.02	851.84	851.33	850.77	851.7	855.16	858.12	857.5	855.95
03-b880a0b4b49867fe873d99e6161e83d1-RegC	816.94	819.42	823.12	826.65	828.62	828.32	827.78	829.07	831.68	834.35	835.39	833.82	832.13	832.91	835.47	838.22	839.57	838.64	837.72	839.13	841.81	844.02	845.06	844.97	845.52	848.16	850.69	851.05	852.21	856.94	860.65	859.01	857.78	862.85	867.85	865.76	862.44	865.11	870.04	871.81	871.56	871.87	873.21	875.23	876.81	877.12	877.77	880.42	883.44
03-ba3c26541a39ffdf18a5cb6bc1c02a76-FixA	765.03	762.05	765.32	769.3	772.25	773.12	773.72	775.67	777.4	777.07	775.25	773.38	773.88	778.11	782.35	782.9	782.57	783.71	786.45	789.95	792.19	791.83	791.85	794.86	798.63	798.06	797.47	801.39	806.13	807.42	807.47	811.72	815.7	814.5	812.05	813.35	816.61	818.68	821.73	822.71	824.35	828.99	833.61	834.84	835.37	837.68	841.83	845.8	848.69
03-ba3c26541a39ffdf18a5cb6bc1c02a76-FixB	799.26	798.05	800.73	803.55	808.66	808.03	805.95	807.19	811.2	816.3	812.38	815.3	816.78	816.11	815.28	816.39	818.44	820.03	821.07	821.78	822.5	823.31	825.9	827.41	829.1	830.05	831.85	833.46	834.57	835.42	837.65	842.42	846.24	845.98	845.28	848.22	851.27	850.31	847.94	848.22	850.55	853.56	856.36	858.26	858.92	858.35	857.78	858.55	860.61
03-ba3c26541a39ffdf18a5cb6bc1c02a76-FixC	798.84	801.89	806.15	810.14	812.51	812.58	813.04	816.32	821.02	824.93	827.19	827.63	828.19	828.34	830.03	832.53	836.41	841.89	846.09	846.26	843.28	839.57	839.87	847.19	854.51	854.86	854	858.55	863.5	862.96	860.99	862.73	865.34	865.08	864.52	866.84	870.6	873.44	875.02	875.92	877.94	881	884.54	886.02	885.69	884.91	885.93	890.15	893.32
03-ba3c26541a39ffdf18a5cb6bc1c02a76-RegA	817.07	818.59	820.4	821.83	822.1	820.94	819.7	819.56	822.65	824.54	828.22	832.55	835.97	833.7	829.94	829.7	831.54	832.97	832.34	833.38	834.79	835.08	834.14	832.43	830.81	832.3	834.78	837.9	839.61	838.46	837.12	838.33	839.96	841.56	842.53	844.81	846.88	847.01	847.07	849.17	851.33	851.14	850.47	851.65	853.95	855.97	857.56	858.96	860.04
03-ba3c26541a39ffdf18a5cb6bc1c02a76-RegB	808.63	819.67	808.16	783.98	839.79	840.06	855.4	821.51	839.05	843.04	839.31	837.13	837.24	838.43	840.62	843.66	846.21	847.02	847	847.07	846.36	844.19	841.85	842.74	844.81	845.53	846.22	848.18	848.64	845.09	841.76	843.07	846.34	847.64	847.21	846.21	845.52	845.56	845.9	845.95	846.61	850.17	853.36	854.28	853.31	851.77	852.03	855.75	858.95
03-ba3c26541a39ffdf18a5cb6bc1c02a76-RegC	806.69	833.47	830.06	828.4	827.71	827.45	827.94	829.37	830.02	828.79	828.62	832.14	836.54	838.35	837.28	834.39	832.68	834.6	838.24	840.85	841.03	840.53	840.92	845.21	849.56	849.8	848.62	849.45	850.93	851.2	852.32	856.11	858.43	855.66	853.83	859.15	865.32	865.1	863.26	866.05	870.67	872.8	873.33	874.39	876.77	880.42	883.2	882.35	880.8
03-24ef36defce471dfc7521f94d97adfb7-FixA	530.7	542.41	545.99	545.86	546.44	550.77	556.2	559.77	562.99	567.67	572.04	574.39	576.9	581.98	588.51	594.72	599.65	602.9	605.35	608.03	611.26	614.96	618.23	620.63	624.5	631.61	637.91	639.5	640.14	644.15	648.92	650.87	650.73	650.4	651.61	655.49	660.67	665.35	668.98	671.54	673.67	675.83	676.93	676.22	676.76	681.62	688.56	694.18	697.21
03-24ef36defce471dfc7521f94d97adfb7-FixB	nan	547.03	547.82	543.69	540.48	542.36	546.89	550.7	553.52	555.93	558.57	562	566.25	571.07	575.55	578.96	582.08	585.93	590.94	597.02	602.53	606.03	608.82	612.55	617.36	622.88	628.39	633.26	637.72	642.14	646.51	650.79	655.57	661.33	667.22	672.36	677.17	682.29	687.5	692.43	697.19	701.99	706.97	712.11	716.92	720.95	724.74	728.92	733.23
03-24ef36defce471dfc7521f94d97adfb7-FixC	548.6	550.3	555.27	561.51	567.04	570.65	574.15	579.35	584.68	587.93	587.68	585	590.41	611.63	634.31	643.16	643.43	643.98	646.02	648.78	651.95	655.28	658.54	661.53	664.03	666.01	668.08	670.88	674.43	678.44	682.13	684.83	687.03	689.48	692.6	696.53	700.47	703.6	706.03	708.28	711.46	716.25	720.34	721.54	722.13	725	729.47	733.91	737.23
03-24ef36defce471dfc7521f94d97adfb7-RegA	497.09	501.1	502.98	504.86	508.82	516.1	524.24	530.38	533.83	534.81	535.18	537.03	541.66	549.03	554.4	554.05	553.82	559.3	564.25	562.59	562.34	571.56	582.17	584.77	583.39	584.4	588.52	594.62	600.49	604.2	606.61	609.16	612.47	616.59	620.19	622.3	625.48	631.92	637.57	638.15	636.81	637.93	641.68	646.77	650.65	651.7	654.49	663.34	672.54
03-24ef36defce471dfc7521f94d97adfb7-RegB	nan	584.39	438.62	422.93	454.73	468.65	469.22	474.06	481.7	487.04	490.17	492.5	495.17	498.91	502.89	506.14	508.86	511.54	514.68	518.62	523.08	527.62	531.82	535.4	538.6	541.86	545.89	551.05	555.87	559.07	562.22	567	571.82	574.88	577.69	582.09	587.21	591.58	594.61	596.34	598.59	603.1	608.79	614.03	618.28	621.58	624.93	629.41	634.97
03-24ef36defce471dfc7521f94d97adfb7-RegC	480.69	485.08	490.1	495.1	499.46	502.99	507.43	514.02	520.25	523.78	527.28	533.51	540.56	545.92	549.96	553.66	557.45	561.61	566.05	570.55	574.34	576.93	579.6	583.63	588.39	592.9	596.92	600.36	603.03	605.06	607.99	612.88	616.96	617.71	618.77	623.89	629.54	631.54	632.37	635.45	639.61	642.95	646.31	650.77	654.68	656.24	656.65	657.82	660.8
03-53dd48af2af790afc27836a0a72c6f66-FixA	527.9	538.25	544.5	547.71	548.98	549.58	551.68	556.76	562.65	566.82	569.31	571.18	574.97	582.51	591.13	597.52	600.72	601.03	601.49	604.88	609.65	613.63	616.94	620.42	625.22	631.82	637.26	638.93	639.9	643.66	648.44	651.56	652.96	653.56	655.52	660.46	665.88	668.87	670.15	671.31	673.26	676.23	678.26	677.82	678.58	684.08	689.99	691.29	690.71
03-53dd48af2af790afc27836a0a72c6f66-FixB	nan	546.16	546.94	543.12	540.68	543.67	548.23	550.11	551.76	556.04	560.5	562.52	564.64	569.73	576.46	582.5	585.86	585.91	587.41	594.44	602.03	604.77	605.97	610.15	616.74	623.96	630.6	635.95	640.7	645.67	650.22	653.7	657.14	661.75	667.41	673.63	679.76	685.23	689.95	694.08	698.35	703.28	707.67	710.48	713.75	719.46	725.16	728.22	731.33
03-53dd48af2af790afc27836a0a72c6f66-FixC	549.2	555.56	559.15	562.16	566.78	574	580.1	581.87	583.28	587.9	590.02	585.89	589.94	613.92	638.42	643.33	640.03	643.58	649.22	649.72	649.73	654.92	661.46	664.48	665.62	667.66	670.66	674.1	678.42	683.55	686.12	683.62	681.44	685.24	691.52	695.53	698.72	703.36	707.32	708.33	709.4	713.76	718.54	720.38	721.97	726.62	731.99	735.04	737.35
03-53dd48af2af790afc27836a0a72c6f66-RegA	495.28	502.06	504.11	504.71	507.12	513.56	521.85	529.11	534.13	536.47	537.09	537.63	541.27	549.71	556.89	557.23	555.79	558.32	561.51	561.8	564.78	575.34	584.89	584.64	581.04	582.53	588.06	594.29	599.38	602.6	606.43	612.86	617.71	616.85	614.15	614.96	620.9	631.37	640.36	642.19	639.76	638.13	640.77	648.86	655.12	652.95	650.86	658.36	668.15
03-53dd48af2af790afc27836a0a72c6f66-RegB	nan	587.36	441	423.78	454.73	469.54	471.45	476.49	482.9	486	488.01	491.97	496.9	501	503.36	503.97	505.61	510.67	516.8	521.09	523.62	525.57	529.33	536.36	542.42	543.64	544.48	549.85	556.56	560.45	563.12	567.13	572.23	577.44	581.97	585.28	587.88	590.56	594.16	599.18	604.52	608.82	611.46	612.63	615.07	621.11	627.38	630.22	632.93
03-53dd48af2af790afc27836a0a72c6f66-RegC	478.66	486.1	491.97	496.67	500.61	504.31	508.79	514.69	520.7	525.44	529.56	534.1	539.54	545.85	551.27	554.29	556.21	558.85	563.03	568.77	573.96	576.78	579.25	583.64	588.42	591.73	594.49	598.12	602.71	607.83	612.26	615.11	617.82	621.72	624.81	625.25	626.5	631.89	637.12	637.65	637.65	642.01	646.83	647.4	647.28	651.18	657.79	664.2	668.32
03-a695c46ddbff6aec9dabdaf16e0c204f-FixA	529.6	543.24	539.32	542.14	546.21	550.19	551.6	554.83	557.63	560.67	571.64	576.34	578.98	601.92	595.7	592.01	592.82	598.17	613.11	612.97	610.91	627.04	620.45	614.57	623.63	609.92	633.87	630.62	637.92	639.09	647.36	646.75	649.97	654.17	655.44	664.35	659.69	657.99	659.02	664.21	669.07	669.87	672.69	679.81	678.51	685.96	690.96	684.05	688.71
03-a695c46ddbff6aec9dabdaf16e0c204f-FixB	nan	nan	546.9	572.67	534.79	539.82	540.63	544.84	550.26	553.47	556.28	560.73	564.26	572.2	573.48	576.51	582.51	591.09	597.05	596.42	595.8	602.03	610.52	615.1	618.25	620.09	622.52	626.89	632.25	637.44	643.11	649.92	656.28	660.5	663.52	668	672.89	678.17	684.09	690.87	697.71	703.82	710.3	718.18	721.47	723.07	724.92	729.03	732.94
03-a695c46ddbff6aec9dabdaf16e0c204f-FixC	543.83	549.63	554.93	559.54	563.25	566.31	570.57	577.47	584.58	590.57	588.7	595.52	586.05	665.65	627.38	622.53	634.47	639.28	640.51	646.15	651.92	652.32	651.41	654.32	659.59	664.48	668.33	670.99	672.04	671.8	674.44	683.16	692.05	694.74	694.25	695.23	697	698.14	700.99	706.97	711.96	712.05	712.42	718.65	725.7	727.43	726.83	728.57	732.19
03-a695c46ddbff6aec9dabdaf16e0c204f-RegA	500.64	490	504.06	519.57	513.33	529.47	525.04	523.67	524.27	530	535.13	538.83	536.65	520.99	544.26	544.41	555.12	556.12	565.97	567.49	564.92	563.12	578.79	576.59	587.66	591.28	587.73	593.33	600.35	611.35	605.26	605.34	606.27	612.07	620.23	617.46	626.33	627.43	630.67	628.41	632.33	650.81	644.57	631.54	645.34	652.58	657.97	677.44	667.54
03-a695c46ddbff6aec9dabdaf16e0c204f-RegB	nan	nan	438.45	492.32	450.51	442.71	461.2	472.26	478.7	480.61	485.78	489.81	492.53	495.05	499.03	505.49	511.48	514.06	515.12	517.21	520.56	526.11	530.17	531.59	534.36	541.9	549.09	550.6	551.1	556.04	562.24	565.49	567.6	570.81	574.99	578.77	582.55	586.99	591.85	596.59	600.48	603.17	606.33	611.42	618.25	622.44	626.36	632.54	637.78
03-a695c46ddbff6aec9dabdaf16e0c204f-RegC	480.14	483.55	487.91	493.43	500.35	508.35	514.69	517.42	520.43	527.4	535.03	539.49	542.24	545.81	547.95	552.82	558.71	563.53	566.52	567.86	570.49	576.69	583.15	586.33	588.39	592.18	597.01	601.53	603.35	605.26	606.96	608.28	610.56	614.95	619.86	623.39	625.56	627.24	630.23	635.69	640.58	641.97	642.85	646.88	652.15	655.75	657.79	659.27	660.51
03-95a424b417e625b3c49616005e52aa1c-FixA	nan	nan	nan	nan	nan	nan	nan	nan	nan	nan	nan	nan	nan	nan	nan	nan	nan	nan	nan	nan	nan	nan	nan	nan	nan	nan	nan	nan	nan	nan	nan	nan	nan	nan	nan	nan	nan	nan	nan	nan	nan	nan	nan	nan	nan	nan	nan	nan	nan
03-95a424b417e625b3c49616005e52aa1c-FixB	nan	nan	nan	nan	nan	nan	nan	nan	nan	nan	nan	nan	nan	nan	nan	nan	nan	nan	nan	nan	nan	nan	nan	nan	nan	nan	nan	nan	nan	nan	nan	nan	nan	nan	nan	nan	nan	nan	nan	nan	nan	nan	nan	nan	nan	nan	nan	nan	nan
03-95a424b417e625b3c49616005e52aa1c-FixC	nan	nan	nan	nan	nan	nan	nan	nan	nan	nan	nan	nan	nan	nan	nan	nan	nan	nan	nan	nan	nan	nan	nan	nan	nan	nan	nan	nan	nan	nan	nan	nan	nan	nan	nan	nan	nan	nan	nan	nan	nan	nan	nan	nan	nan	nan	nan	nan	nan
03-95a424b417e625b3c49616005e52aa1c-RegA	nan	nan	nan	nan	nan	nan	nan	nan	nan	nan	nan	nan	nan	nan	nan	nan	nan	nan	nan	nan	nan	nan	nan	nan	nan	nan	nan	nan	nan	nan	nan	nan	nan	nan	nan	nan	nan	nan	nan	nan	nan	nan	nan	nan	nan	nan	nan	nan	nan
03-95a424b417e625b3c49616005e52aa1c-RegB	nan	nan	nan	nan	nan	nan	nan	nan	nan	nan	nan	nan	nan	nan	nan	nan	nan	nan	nan	nan	nan	nan	nan	nan	nan	nan	nan	nan	nan	nan	nan	nan	nan	nan	nan	nan	nan	nan	nan	nan	nan	nan	nan	nan	nan	nan	nan	nan	nan
03-95a424b417e625b3c49616005e52aa1c-RegC	nan	nan	nan	nan	nan	nan	nan	nan	nan	nan	nan	nan	nan	nan	nan	nan	nan	nan	nan	nan	nan	nan	nan	nan	nan	nan	nan	nan	nan	nan	nan	nan	nan	nan	nan	nan	nan	nan	nan	nan	nan	nan	nan	nan	nan	nan	nan	nan	nan
03-e7297e82c055894c8094f0dc2d616655-FixA	nan	nan	nan	nan	nan	nan	nan	nan	nan	nan	nan	nan	nan	nan	nan	nan	nan	nan	nan	nan	nan	nan	nan	nan	nan	nan	nan	nan	nan	nan	nan	nan	nan	nan	nan	nan	nan	nan	nan	nan	nan	nan	nan	nan	nan	nan	nan	nan	nan
03-e7297e82c055894c8094f0dc2d616655-FixB	nan	nan	nan	nan	nan	nan	nan	nan	nan	nan	nan	nan	nan	nan	nan	nan	nan	nan	nan	nan	nan	nan	nan	nan	nan	nan	nan	nan	nan	nan	nan	nan	nan	nan	nan	nan	nan	nan	nan	nan	nan	nan	nan	nan	nan	nan	nan	nan	nan
03-e7297e82c055894c8094f0dc2d616655-FixC	nan	nan	nan	nan	nan	nan	nan	nan	nan	nan	nan	nan	nan	nan	nan	nan	nan	nan	nan	nan	nan	nan	nan	nan	nan	nan	nan	nan	nan	nan	nan	nan	nan	nan	nan	nan	nan	nan	nan	nan	nan	nan	nan	nan	nan	nan	nan	nan	nan
03-e7297e82c055894c8094f0dc2d616655-RegA	nan	nan	nan	nan	nan	nan	nan	nan	nan	nan	nan	nan	nan	nan	nan	nan	nan	nan	nan	nan	nan	nan	nan	nan	nan	nan	nan	nan	nan	nan	nan	nan	nan	nan	nan	nan	nan	nan	nan	nan	nan	nan	nan	nan	nan	nan	nan	nan	nan
03-e7297e82c055894c8094f0dc2d616655-RegB	nan	nan	nan	nan	nan	nan	nan	nan	nan	nan	nan	nan	nan	nan	nan	nan	nan	nan	nan	nan	nan	nan	nan	nan	nan	nan	nan	nan	nan	nan	nan	nan	nan	nan	nan	nan	nan	nan	nan	nan	nan	nan	nan	nan	nan	nan	nan	nan	nan
03-e7297e82c055894c8094f0dc2d616655-RegC	nan	nan	nan	nan	nan	nan	nan	nan	nan	nan	nan	nan	nan	nan	nan	nan	nan	nan	nan	nan	nan	nan	nan	nan	nan	nan	nan	nan	nan	nan	nan	nan	nan	nan	nan	nan	nan	nan	nan	nan	nan	nan	nan	nan	nan	nan	nan	nan	nan
03-e4397716ebc10028163f1e642a130ebd-FixA	nan	nan	nan	nan	nan	nan	nan	nan	nan	nan	nan	nan	nan	nan	nan	nan	nan	nan	nan	nan	nan	nan	nan	nan	nan	nan	nan	nan	nan	nan	nan	nan	nan	nan	nan	nan	nan	nan	nan	nan	nan	nan	nan	nan	nan	nan	nan	nan	nan
03-e4397716ebc10028163f1e642a130ebd-FixB	nan	nan	nan	nan	nan	nan	nan	nan	nan	nan	nan	nan	nan	nan	nan	nan	nan	nan	nan	nan	nan	nan	nan	nan	nan	nan	nan	nan	nan	nan	nan	nan	nan	nan	nan	nan	nan	nan	nan	nan	nan	nan	nan	nan	nan	nan	nan	nan	nan
03-e4397716ebc10028163f1e642a130ebd-FixC	nan	nan	nan	nan	nan	nan	nan	nan	nan	nan	nan	nan	nan	nan	nan	nan	nan	nan	nan	nan	nan	nan	nan	nan	nan	nan	nan	nan	nan	nan	nan	nan	nan	nan	nan	nan	nan	nan	nan	nan	nan	nan	nan	nan	nan	nan	nan	nan	nan
03-e4397716ebc10028163f1e642a130ebd-RegA	nan	nan	nan	nan	nan	nan	nan	nan	nan	nan	nan	nan	nan	nan	nan	nan	nan	nan	nan	nan	nan	nan	nan	nan	nan	nan	nan	nan	nan	nan	nan	nan	nan	nan	nan	nan	nan	nan	nan	nan	nan	nan	nan	nan	nan	nan	nan	nan	nan
03-e4397716ebc10028163f1e642a130ebd-RegB	nan	nan	nan	nan	nan	nan	nan	nan	nan	nan	nan	nan	nan	nan	nan	nan	nan	nan	nan	nan	nan	nan	nan	nan	nan	nan	nan	nan	nan	nan	nan	nan	nan	nan	nan	nan	nan	nan	nan	nan	nan	nan	nan	nan	nan	nan	nan	nan	nan
03-e4397716ebc10028163f1e642a130ebd-RegC	nan	nan	nan	nan	nan	nan	nan	nan	nan	nan	nan	nan	nan	nan	nan	nan	nan	nan	nan	nan	nan	nan	nan	nan	nan	nan	nan	nan	nan	nan	nan	nan	nan	nan	nan	nan	nan	nan	nan	nan	nan	nan	nan	nan	nan	nan	nan	nan	nan
03-b8c89064d7af988e8b7aa1d3fabda912-FixA	nan	nan	nan	nan	nan	nan	nan	nan	nan	nan	nan	nan	nan	nan	nan	nan	nan	nan	nan	nan	nan	nan	nan	nan	nan	nan	nan	nan	nan	nan	nan	nan	nan	nan	nan	nan	nan	nan	nan	nan	nan	nan	nan	nan	nan	nan	nan	nan	nan
03-b8c89064d7af988e8b7aa1d3fabda912-FixB	nan	nan	nan	nan	nan	nan	nan	nan	nan	nan	nan	nan	nan	nan	nan	nan	nan	nan	nan	nan	nan	nan	nan	nan	nan	nan	nan	nan	nan	nan	nan	nan	nan	nan	nan	nan	nan	nan	nan	nan	nan	nan	nan	nan	nan	nan	nan	nan	nan
03-b8c89064d7af988e8b7aa1d3fabda912-FixC	nan	nan	nan	nan	nan	nan	nan	nan	nan	nan	nan	nan	nan	nan	nan	nan	nan	nan	nan	nan	nan	nan	nan	nan	nan	nan	nan	nan	nan	nan	nan	nan	nan	nan	nan	nan	nan	nan	nan	nan	nan	nan	nan	nan	nan	nan	nan	nan	nan
03-b8c89064d7af988e8b7aa1d3fabda912-RegA	nan	nan	nan	nan	nan	nan	nan	nan	nan	nan	nan	nan	nan	nan	nan	nan	nan	nan	nan	nan	nan	nan	nan	nan	nan	nan	nan	nan	nan	nan	nan	nan	nan	nan	nan	nan	nan	nan	nan	nan	nan	nan	nan	nan	nan	nan	nan	nan	nan
03-b8c89064d7af988e8b7aa1d3fabda912-RegB	nan	nan	nan	nan	nan	nan	nan	nan	nan	nan	nan	nan	nan	nan	nan	nan	nan	nan	nan	nan	nan	nan	nan	nan	nan	nan	nan	nan	nan	nan	nan	nan	nan	nan	nan	nan	nan	nan	nan	nan	nan	nan	nan	nan	nan	nan	nan	nan	nan
03-b8c89064d7af988e8b7aa1d3fabda912-RegC	nan	nan	nan	nan	nan	nan	nan	nan	nan	nan	nan	nan	nan	nan	nan	nan	nan	nan	nan	nan	nan	nan	nan	nan	nan	nan	nan	nan	nan	nan	nan	nan	nan	nan	nan	nan	nan	nan	nan	nan	nan	nan	nan	nan	nan	nan	nan	nan	nan
03-550f3208318ac985ff6ca4a430354041-FixA	nan	nan	nan	nan	nan	nan	nan	nan	nan	nan	nan	nan	nan	nan	nan	nan	nan	nan	nan	nan	nan	nan	nan	nan	nan	nan	nan	nan	nan	nan	nan	nan	nan	nan	nan	nan	nan	nan	nan	nan	nan	nan	nan	nan	nan	nan	nan	nan	nan
03-550f3208318ac985ff6ca4a430354041-FixB	nan	nan	nan	nan	nan	nan	nan	nan	nan	nan	nan	nan	nan	nan	nan	nan	nan	nan	nan	nan	nan	nan	nan	nan	nan	nan	nan	nan	nan	nan	nan	nan	nan	nan	nan	nan	nan	nan	nan	nan	nan	nan	nan	nan	nan	nan	nan	nan	nan
03-550f3208318ac985ff6ca4a430354041-FixC	nan	nan	nan	nan	nan	nan	nan	nan	nan	nan	nan	nan	nan	nan	nan	nan	nan	nan	nan	nan	nan	nan	nan	nan	nan	nan	nan	nan	nan	nan	nan	nan	nan	nan	nan	nan	nan	nan	nan	nan	nan	nan	nan	nan	nan	nan	nan	nan	nan
03-550f3208318ac985ff6ca4a430354041-RegA	nan	nan	nan	nan	nan	nan	nan	nan	nan	nan	nan	nan	nan	nan	nan	nan	nan	nan	nan	nan	nan	nan	nan	nan	nan	nan	nan	nan	nan	nan	nan	nan	nan	nan	nan	nan	nan	nan	nan	nan	nan	nan	nan	nan	nan	nan	nan	nan	nan
03-550f3208318ac985ff6ca4a430354041-RegB	nan	nan	nan	nan	nan	nan	nan	nan	nan	nan	nan	nan	nan	nan	nan	nan	nan	nan	nan	nan	nan	nan	nan	nan	nan	nan	nan	nan	nan	nan	nan	nan	nan	nan	nan	nan	nan	nan	nan	nan	nan	nan	nan	nan	nan	nan	nan	nan	nan
03-550f3208318ac985ff6ca4a430354041-RegC	nan	nan	nan	nan	nan	nan	nan	nan	nan	nan	nan	nan	nan	nan	nan	nan	nan	nan	nan	nan	nan	nan	nan	nan	nan	nan	nan	nan	nan	nan	nan	nan	nan	nan	nan	nan	nan	nan	nan	nan	nan	nan	nan	nan	nan	nan	nan	nan	nan
03-6a2f94c163a8cfd48a48a65fbe585adf-FixA	nan	nan	nan	nan	nan	nan	nan	nan	nan	nan	nan	nan	nan	nan	nan	nan	nan	nan	nan	nan	nan	nan	nan	nan	nan	nan	nan	nan	nan	nan	nan	nan	nan	nan	nan	nan	nan	nan	nan	nan	nan	nan	nan	nan	nan	nan	nan	nan	nan
03-6a2f94c163a8cfd48a48a65fbe585adf-FixB	nan	nan	nan	nan	nan	nan	nan	nan	nan	nan	nan	nan	nan	nan	nan	nan	nan	nan	nan	nan	nan	nan	nan	nan	nan	nan	nan	nan	nan	nan	nan	nan	nan	nan	nan	nan	nan	nan	nan	nan	nan	nan	nan	nan	nan	nan	nan	nan	nan
03-6a2f94c163a8cfd48a48a65fbe585adf-FixC	nan	nan	nan	nan	nan	nan	nan	nan	nan	nan	nan	nan	nan	nan	nan	nan	nan	nan	nan	nan	nan	nan	nan	nan	nan	nan	nan	nan	nan	nan	nan	nan	nan	nan	nan	nan	nan	nan	nan	nan	nan	nan	nan	nan	nan	nan	nan	nan	nan
03-6a2f94c163a8cfd48a48a65fbe585adf-RegA	nan	nan	nan	nan	nan	nan	nan	nan	nan	nan	nan	nan	nan	nan	nan	nan	nan	nan	nan	nan	nan	nan	nan	nan	nan	nan	nan	nan	nan	nan	nan	nan	nan	nan	nan	nan	nan	nan	nan	nan	nan	nan	nan	nan	nan	nan	nan	nan	nan
03-6a2f94c163a8cfd48a48a65fbe585adf-RegB	nan	nan	nan	nan	nan	nan	nan	nan	nan	nan	nan	nan	nan	nan	nan	nan	nan	nan	nan	nan	nan	nan	nan	nan	nan	nan	nan	nan	nan	nan	nan	nan	nan	nan	nan	nan	nan	nan	nan	nan	nan	nan	nan	nan	nan	nan	nan	nan	nan
03-6a2f94c163a8cfd48a48a65fbe585adf-RegC	nan	nan	nan	nan	nan	nan	nan	nan	nan	nan	nan	nan	nan	nan	nan	nan	nan	nan	nan	nan	nan	nan	nan	nan	nan	nan	nan	nan	nan	nan	nan	nan	nan	nan	nan	nan	nan	nan	nan	nan	nan	nan	nan	nan	nan	nan	nan	nan	nan
03-c08f4cd4bdc8a2bcdfeb3a93c5f597d7-FixA	743.94	741.66	744.89	750.8	756.57	760.22	763.16	766.95	770.26	771.6	772.02	773	775.29	779.04	782.89	785.68	788.85	793.73	798.42	801.02	803.3	807.22	811.31	813.9	816.3	820.05	823.93	826.46	828.29	830.36	832.56	834.58	836.79	839.49	841.84	843.01	843.63	844.75	847.46	852.3	856.98	859.23	860.71	863.67	867.72	871.69	874.44	875.28	875.95
03-c08f4cd4bdc8a2bcdfeb3a93c5f597d7-FixB	768.73	773.83	777.67	780.19	781.32	781.39	782.34	785.67	789.59	792.09	793.78	795.77	798.25	801.01	802.96	803.35	803.85	806.21	809.91	813.83	816.87	818.31	818.94	819.92	822.12	825.85	829.05	829.91	830.36	832.59	835.11	836.25	838.18	842.99	847.41	847.93	846.72	846.98	849.07	852.5	856.35	859.72	862.16	863.52	864.67	866.58	869.46	873.05	875.92
03-c08f4cd4bdc8a2bcdfeb3a93c5f597d7-FixC	773.51	774.49	777.24	780.35	782.41	782.8	784.2	788.82	793.58	795.36	796.57	800.01	804.08	806.67	808.24	809.8	811.69	813.98	816.19	818.02	820.49	824.35	827.61	828.59	830.05	834.63	838.87	839.22	838.99	841.94	845.54	846.73	848.1	852.49	856.88	857.89	858.36	861.66	865.41	866.6	866.77	868.24	870.76	873.32	875.01	875.34	875.91	878.44	882.49
03-c08f4cd4bdc8a2bcdfeb3a93c5f597d7-RegA	748.79	747.2	749.14	752.57	755.46	756.67	758.65	763.62	769.1	772.25	773.72	775.07	777.9	783	787.94	790.24	790.92	791.77	794.08	798.5	803.52	807.61	811.54	816.18	820.33	822.78	824.89	828.1	831.03	832.18	833.09	835.49	838.47	840.83	843.71	848.19	852.31	853.84	853.48	852.92	854.62	860.23	866.64	870.26	871.97	873.62	875.63	877.88	879.68
03-c08f4cd4bdc8a2bcdfeb3a93c5f597d7-RegB	837.71	796.3	785.41	791.79	802.23	806.61	807.46	809.49	813.04	817.24	820.92	823.35	826.11	830.5	834.41	835.83	837.16	840.92	845.05	847.24	849.06	852.39	855.98	858.3	860.4	863.45	866.26	867.59	868.72	871.15	874.14	876.63	879.11	882.12	884.54	885.47	886.97	891.16	896.49	900.72	903.35	904.62	905.97	908.74	912	914.5	916.53	918.79	921.67
03-c08f4cd4bdc8a2bcdfeb3a93c5f597d7-RegC	791.92	792.78	794.06	796	798.87	802.56	805.6	806.9	808.37	811.78	815.12	816.34	817.43	820.56	824.31	826.87	828.8	831.01	833.32	835.38	837.22	839	840.97	843.33	846.06	848.98	851.32	852.67	854.63	858.66	863.04	865.7	867.19	868.6	870.33	872.48	874.81	877.09	879.64	882.68	885.42	887.1	888.62	891	893.74	896.01	897.68	899.08	901.81
03-152f1b1f1d279adea6cba79e8c93f417-FixA	744.37	744.78	747.06	750.61	754.84	759.08	762.37	764.18	766.02	769.39	773.53	777.27	780.13	782.05	784.01	786.89	790.01	792.69	795.95	800.81	806.26	810.86	813.59	814.2	815.22	819.16	825.07	830.91	834.07	832.9	830.59	830.89	833.82	838.15	841.64	842.66	843.65	847.18	851.02	852.65	854.65	859.73	864.46	865.21	865.82	870.59	875.58	876.13	875.74
03-152f1b1f1d279adea6cba79e8c93f417-FixB	768.09	769.13	772.57	776.47	778.87	778.74	778.83	781.77	785.81	788.85	792.02	796.37	799.05	797.8	796.93	800.62	805.25	806.65	807.23	810.26	815.16	820.21	822.93	821.88	820.89	823.69	827.37	828.34	828.33	829.79	831.95	833.8	837.23	843.69	849.02	849.17	847.78	849.61	854.15	859.3	862.53	862.19	861.32	863.23	865.91	866.7	867.56	870.89	874.62
03-152f1b1f1d279adea6cba79e8c93f417-FixC	777.14	772.12	774.01	779.48	785.15	788.36	789.18	788.93	791.13	797.89	803.25	801.85	799.73	803.44	809.49	813.02	814.79	816.54	818.06	818.98	820.62	824.07	827.51	829.16	830.79	834.29	837.94	839.67	840.1	840.56	842.02	845.06	849.01	852.81	855.51	856.58	857.42	859.51	862.46	865.36	867.42	868.18	868.59	869.87	872.74	877.24	880.98	881.8	882.13
03-152f1b1f1d279adea6cba79e8c93f417-RegA	749.81	748.65	751.37	755.14	757.15	756.17	757.36	764.93	772.57	773.98	774.12	778.56	783.4	784.14	784.12	787.25	791.37	793.58	794.79	796.79	800.92	807.71	814.76	819.43	821.53	821.97	823.63	828.63	833.18	833.56	833.42	836.99	841.77	844.3	845.3	846.56	849.38	854.1	857.41	856.52	855.93	860.53	866.99	870.7	872.12	873.14	875.39	879.64	883.06
03-152f1b1f1d279adea6cba79e8c93f417-RegB	838.68	803.52	791.58	793.65	800.51	804.92	807.56	810.63	814.38	818.52	822.82	827.03	830.68	833.41	835.54	837.34	838.28	838.18	839.3	843.71	849.83	855.32	858.58	858.81	857.79	857.84	860.58	866.46	871.54	872.26	872.25	875.74	880.69	884.11	886.76	890.01	893.3	895.72	897.23	898.23	899.85	902.93	905.8	906.95	908.86	914.02	919.27	921.12	922.56
03-152f1b1f1d279adea6cba79e8c93f417-RegC	789.91	793.46	795.75	797.76	800.48	804.34	807.53	808.5	809.05	811.16	813.98	816.29	818.51	821.19	823.72	825.46	827.07	829.26	831.58	833.6	836.1	839.76	843.41	845.84	848.13	851.25	853.02	851.72	851.36	855.78	860.93	862.31	863.33	868.19	874.33	878.17	879.96	880.91	881.49	882.13	884.19	888.53	892.42	893.2	893.39	896.08	899.79	902.33	904.77
03-389c492fc98f16a8c3157161fc96f23e-FixA	741.57	743.43	749.83	752.28	754.16	758.18	763.83	770.14	770.9	772.13	773.51	774.7	775.49	775.73	780.63	785.67	790.09	793.25	796	798.44	800.61	801.99	805.07	811.77	818.25	820.46	820.58	822.1	822.45	826.91	832.37	835.42	835.62	833.93	833.45	836.6	840.37	841.07	846.36	851.77	856.95	857.06	858.28	861.98	864.76	863.46	863.16	869.21	876.37
03-389c492fc98f16a8c3157161fc96f23e-FixB	764.45	776.14	775.27	775.27	778.16	784.63	790.02	790.14	788.6	789.48	791.03	791.12	792.35	797.26	802.6	804.93	806.23	808.86	810.99	810.47	808.94	808.88	811.95	818.41	823.62	823.51	823.05	827.64	833.62	836.35	838.09	841.52	842.58	837.73	834.39	840.15	849.16	853.47	853.26	851.1	850.44	853.83	858.69	861.82	864.42	868.14	870.82	870.32	870.13
03-389c492fc98f16a8c3157161fc96f23e-FixC	768.44	779.75	782.33	781.01	780.51	784.14	789.18	792.04	792.35	791.03	791.69	796.9	802.19	803.15	802.76	804.9	808.5	811.69	815.22	819.7	822.81	822.77	823.3	827.9	832.07	831.23	830.59	835.74	842.77	846.62	848.8	851.81	853.73	851.3	849.98	853.68	858.13	858.5	857.55	859.23	862.79	866.32	869.15	871.06	872.27	873.23	874.69	877.09	878.47
03-389c492fc98f16a8c3157161fc96f23e-RegA	745.53	748.21	750.67	750.55	752.75	759.59	763.53	762.85	761.59	768.88	773.17	773.29	771.51	783.48	785.61	787.26	789.54	793.56	797.09	802.52	805.25	806.21	807.09	809.62	815.23	821.16	826.2	835.79	831.85	833.83	836.6	834.17	829.92	836.88	844.86	850.96	852.9	855.53	852.55	853.94	852.8	860.38	859.33	863.81	872.51	875.76	877.38	876.77	875.1
03-389c492fc98f16a8c3157161fc96f23e-RegB	835.13	751.31	781.73	780.87	801.67	802.75	809.1	813.86	816.42	817.95	819.8	823.03	826.5	829.21	830.76	835.16	840.47	844.41	846.78	847.77	847.42	846.22	846.96	851.99	858.51	863.04	865.07	865.45	866.86	871.3	875.91	877.55	877.71	878.87	881.39	885.49	888.98	890.65	892.08	895.13	899.17	903.1	907.15	911.49	914.6	915.22	916.21	920.4	924.35
03-389c492fc98f16a8c3157161fc96f23e-RegC	787.05	789.76	793.27	796.42	797.92	797.48	798.33	803.18	808.24	809.79	810.74	816.09	821.65	822.75	823.35	825.94	829.3	831.78	834.04	836.86	839.4	840.84	842.13	844.21	846.09	846.95	849.7	856.56	861.87	860.27	857.65	860.69	865.26	866.07	865.28	866.37	869.36	873.21	877.17	880.56	882.84	884.2	886.17	890.39	894.84	897.26	899.26	902.73	904.93
03-f727bebe537981a229de154b2bbaaf95-FixA	nan	nan	nan	nan	nan	nan	nan	nan	nan	nan	nan	nan	nan	nan	nan	nan	nan	nan	nan	nan	nan	nan	nan	nan	nan	nan	nan	nan	nan	nan	nan	nan	nan	nan	nan	nan	nan	nan	nan	nan	nan	nan	nan	nan	nan	nan	nan	nan	nan
03-f727bebe537981a229de154b2bbaaf95-FixB	nan	nan	nan	nan	nan	nan	nan	nan	nan	nan	nan	nan	nan	nan	nan	nan	nan	nan	nan	nan	nan	nan	nan	nan	nan	nan	nan	nan	nan	nan	nan	nan	nan	nan	nan	nan	nan	nan	nan	nan	nan	nan	nan	nan	nan	nan	nan	nan	nan
03-f727bebe537981a229de154b2bbaaf95-FixC	nan	nan	nan	nan	nan	nan	nan	nan	nan	nan	nan	nan	nan	nan	nan	nan	nan	nan	nan	nan	nan	nan	nan	nan	nan	nan	nan	nan	nan	nan	nan	nan	nan	nan	nan	nan	nan	nan	nan	nan	nan	nan	nan	nan	nan	nan	nan	nan	nan
03-f727bebe537981a229de154b2bbaaf95-RegA	nan	nan	nan	nan	nan	nan	nan	nan	nan	nan	nan	nan	nan	nan	nan	nan	nan	nan	nan	nan	nan	nan	nan	nan	nan	nan	nan	nan	nan	nan	nan	nan	nan	nan	nan	nan	nan	nan	nan	nan	nan	nan	nan	nan	nan	nan	nan	nan	nan
03-f727bebe537981a229de154b2bbaaf95-RegB	nan	nan	nan	nan	nan	nan	nan	nan	nan	nan	nan	nan	nan	nan	nan	nan	nan	nan	nan	nan	nan	nan	nan	nan	nan	nan	nan	nan	nan	nan	nan	nan	nan	nan	nan	nan	nan	nan	nan	nan	nan	nan	nan	nan	nan	nan	nan	nan	nan
03-f727bebe537981a229de154b2bbaaf95-RegC	nan	nan	nan	nan	nan	nan	nan	nan	nan	nan	nan	nan	nan	nan	nan	nan	nan	nan	nan	nan	nan	nan	nan	nan	nan	nan	nan	nan	nan	nan	nan	nan	nan	nan	nan	nan	nan	nan	nan	nan	nan	nan	nan	nan	nan	nan	nan	nan	nan
03-6f7048484ee56d3d12159487e89a90b2-FixA	nan	nan	nan	nan	nan	nan	nan	nan	nan	nan	nan	nan	nan	nan	nan	nan	nan	nan	nan	nan	nan	nan	nan	nan	nan	nan	nan	nan	nan	nan	nan	nan	nan	nan	nan	nan	nan	nan	nan	nan	nan	nan	nan	nan	nan	nan	nan	nan	nan
03-6f7048484ee56d3d12159487e89a90b2-FixB	nan	nan	nan	nan	nan	nan	nan	nan	nan	nan	nan	nan	nan	nan	nan	nan	nan	nan	nan	nan	nan	nan	nan	nan	nan	nan	nan	nan	nan	nan	nan	nan	nan	nan	nan	nan	nan	nan	nan	nan	nan	nan	nan	nan	nan	nan	nan	nan	nan
03-6f7048484ee56d3d12159487e89a90b2-FixC	nan	nan	nan	nan	nan	nan	nan	nan	nan	nan	nan	nan	nan	nan	nan	nan	nan	nan	nan	nan	nan	nan	nan	nan	nan	nan	nan	nan	nan	nan	nan	nan	nan	nan	nan	nan	nan	nan	nan	nan	nan	nan	nan	nan	nan	nan	nan	nan	nan
03-6f7048484ee56d3d12159487e89a90b2-RegA	nan	nan	nan	nan	nan	nan	nan	nan	nan	nan	nan	nan	nan	nan	nan	nan	nan	nan	nan	nan	nan	nan	nan	nan	nan	nan	nan	nan	nan	nan	nan	nan	nan	nan	nan	nan	nan	nan	nan	nan	nan	nan	nan	nan	nan	nan	nan	nan	nan
03-6f7048484ee56d3d12159487e89a90b2-RegB	nan	nan	nan	nan	nan	nan	nan	nan	nan	nan	nan	nan	nan	nan	nan	nan	nan	nan	nan	nan	nan	nan	nan	nan	nan	nan	nan	nan	nan	nan	nan	nan	nan	nan	nan	nan	nan	nan	nan	nan	nan	nan	nan	nan	nan	nan	nan	nan	nan
03-6f7048484ee56d3d12159487e89a90b2-RegC	nan	nan	nan	nan	nan	nan	nan	nan	nan	nan	nan	nan	nan	nan	nan	nan	nan	nan	nan	nan	nan	nan	nan	nan	nan	nan	nan	nan	nan	nan	nan	nan	nan	nan	nan	nan	nan	nan	nan	nan	nan	nan	nan	nan	nan	nan	nan	nan	nan
03-e772fcac1fb25d0dda917c0497010bf7-FixA	nan	nan	nan	nan	nan	nan	nan	nan	nan	nan	nan	nan	nan	nan	nan	nan	nan	nan	nan	nan	nan	nan	nan	nan	nan	nan	nan	nan	nan	nan	nan	nan	nan	nan	nan	nan	nan	nan	nan	nan	nan	nan	nan	nan	nan	nan	nan	nan	nan
03-e772fcac1fb25d0dda917c0497010bf7-FixB	nan	nan	nan	nan	nan	nan	nan	nan	nan	nan	nan	nan	nan	nan	nan	nan	nan	nan	nan	nan	nan	nan	nan	nan	nan	nan	nan	nan	nan	nan	nan	nan	nan	nan	nan	nan	nan	nan	nan	nan	nan	nan	nan	nan	nan	nan	nan	nan	nan
03-e772fcac1fb25d0dda917c0497010bf7-FixC	nan	nan	nan	nan	nan	nan	nan	nan	nan	nan	nan	nan	nan	nan	nan	nan	nan	nan	nan	nan	nan	nan	nan	nan	nan	nan	nan	nan	nan	nan	nan	nan	nan	nan	nan	nan	nan	nan	nan	nan	nan	nan	nan	nan	nan	nan	nan	nan	nan
03-e772fcac1fb25d0dda917c0497010bf7-RegA	nan	nan	nan	nan	nan	nan	nan	nan	nan	nan	nan	nan	nan	nan	nan	nan	nan	nan	nan	nan	nan	nan	nan	nan	nan	nan	nan	nan	nan	nan	nan	nan	nan	nan	nan	nan	nan	nan	nan	nan	nan	nan	nan	nan	nan	nan	nan	nan	nan
03-e772fcac1fb25d0dda917c0497010bf7-RegB	nan	nan	nan	nan	nan	nan	nan	nan	nan	nan	nan	nan	nan	nan	nan	nan	nan	nan	nan	nan	nan	nan	nan	nan	nan	nan	nan	nan	nan	nan	nan	nan	nan	nan	nan	nan	nan	nan	nan	nan	nan	nan	nan	nan	nan	nan	nan	nan	nan
03-e772fcac1fb25d0dda917c0497010bf7-RegC	nan	nan	nan	nan	nan	nan	nan	nan	nan	nan	nan	nan	nan	nan	nan	nan	nan	nan	nan	nan	nan	nan	nan	nan	nan	nan	nan	nan	nan	nan	nan	nan	nan	nan	nan	nan	nan	nan	nan	nan	nan	nan	nan	nan	nan	nan	nan	nan	nan
03-1ed92607083f3fd8132489a65bc944fe-FixA	nan	nan	nan	nan	nan	nan	nan	nan	nan	nan	nan	nan	nan	nan	nan	nan	nan	nan	nan	nan	nan	nan	nan	nan	nan	nan	nan	nan	nan	nan	nan	nan	nan	nan	nan	nan	nan	nan	nan	nan	nan	nan	nan	nan	nan	nan	nan	nan	nan
03-1ed92607083f3fd8132489a65bc944fe-FixB	nan	nan	nan	nan	nan	nan	nan	nan	nan	nan	nan	nan	nan	nan	nan	nan	nan	nan	nan	nan	nan	nan	nan	nan	nan	nan	nan	nan	nan	nan	nan	nan	nan	nan	nan	nan	nan	nan	nan	nan	nan	nan	nan	nan	nan	nan	nan	nan	nan
03-1ed92607083f3fd8132489a65bc944fe-FixC	nan	nan	nan	nan	nan	nan	nan	nan	nan	nan	nan	nan	nan	nan	nan	nan	nan	nan	nan	nan	nan	nan	nan	nan	nan	nan	nan	nan	nan	nan	nan	nan	nan	nan	nan	nan	nan	nan	nan	nan	nan	nan	nan	nan	nan	nan	nan	nan	nan
03-1ed92607083f3fd8132489a65bc944fe-RegA	nan	nan	nan	nan	nan	nan	nan	nan	nan	nan	nan	nan	nan	nan	nan	nan	nan	nan	nan	nan	nan	nan	nan	nan	nan	nan	nan	nan	nan	nan	nan	nan	nan	nan	nan	nan	nan	nan	nan	nan	nan	nan	nan	nan	nan	nan	nan	nan	nan
03-1ed92607083f3fd8132489a65bc944fe-RegB	nan	nan	nan	nan	nan	nan	nan	nan	nan	nan	nan	nan	nan	nan	nan	nan	nan	nan	nan	nan	nan	nan	nan	nan	nan	nan	nan	nan	nan	nan	nan	nan	nan	nan	nan	nan	nan	nan	nan	nan	nan	nan	nan	nan	nan	nan	nan	nan	nan
03-1ed92607083f3fd8132489a65bc944fe-RegC	nan	nan	nan	nan	nan	nan	nan	nan	nan	nan	nan	nan	nan	nan	nan	nan	nan	nan	nan	nan	nan	nan	nan	nan	nan	nan	nan	nan	nan	nan	nan	nan	nan	nan	nan	nan	nan	nan	nan	nan	nan	nan	nan	nan	nan	nan	nan	nan	nan
03-685ee641cbf18bd706d36cb768e77792-FixA	nan	nan	nan	nan	nan	nan	nan	nan	nan	nan	nan	nan	nan	nan	nan	nan	nan	nan	nan	nan	nan	nan	nan	nan	nan	nan	nan	nan	nan	nan	nan	nan	nan	nan	nan	nan	nan	nan	nan	nan	nan	nan	nan	nan	nan	nan	nan	nan	nan
03-685ee641cbf18bd706d36cb768e77792-FixB	nan	nan	nan	nan	nan	nan	nan	nan	nan	nan	nan	nan	nan	nan	nan	nan	nan	nan	nan	nan	nan	nan	nan	nan	nan	nan	nan	nan	nan	nan	nan	nan	nan	nan	nan	nan	nan	nan	nan	nan	nan	nan	nan	nan	nan	nan	nan	nan	nan
03-685ee641cbf18bd706d36cb768e77792-FixC	nan	nan	nan	nan	nan	nan	nan	nan	nan	nan	nan	nan	nan	nan	nan	nan	nan	nan	nan	nan	nan	nan	nan	nan	nan	nan	nan	nan	nan	nan	nan	nan	nan	nan	nan	nan	nan	nan	nan	nan	nan	nan	nan	nan	nan	nan	nan	nan	nan
03-685ee641cbf18bd706d36cb768e77792-RegA	nan	nan	nan	nan	nan	nan	nan	nan	nan	nan	nan	nan	nan	nan	nan	nan	nan	nan	nan	nan	nan	nan	nan	nan	nan	nan	nan	nan	nan	nan	nan	nan	nan	nan	nan	nan	nan	nan	nan	nan	nan	nan	nan	nan	nan	nan	nan	nan	nan
03-685ee641cbf18bd706d36cb768e77792-RegB	nan	nan	nan	nan	nan	nan	nan	nan	nan	nan	nan	nan	nan	nan	nan	nan	nan	nan	nan	nan	nan	nan	nan	nan	nan	nan	nan	nan	nan	nan	nan	nan	nan	nan	nan	nan	nan	nan	nan	nan	nan	nan	nan	nan	nan	nan	nan	nan	nan
03-685ee641cbf18bd706d36cb768e77792-RegC	nan	nan	nan	nan	nan	nan	nan	nan	nan	nan	nan	nan	nan	nan	nan	nan	nan	nan	nan	nan	nan	nan	nan	nan	nan	nan	nan	nan	nan	nan	nan	nan	nan	nan	nan	nan	nan	nan	nan	nan	nan	nan	nan	nan	nan	nan	nan	nan	nan
03-8f3c51100093899ac5adeba84eebacf8-FixA	nan	nan	nan	nan	nan	nan	nan	nan	nan	nan	nan	nan	nan	nan	nan	nan	nan	nan	nan	nan	nan	nan	nan	nan	nan	nan	nan	nan	nan	nan	nan	nan	nan	nan	nan	nan	nan	nan	nan	nan	nan	nan	nan	nan	nan	nan	nan	nan	nan
03-8f3c51100093899ac5adeba84eebacf8-FixB	nan	nan	nan	nan	nan	nan	nan	nan	nan	nan	nan	nan	nan	nan	nan	nan	nan	nan	nan	nan	nan	nan	nan	nan	nan	nan	nan	nan	nan	nan	nan	nan	nan	nan	nan	nan	nan	nan	nan	nan	nan	nan	nan	nan	nan	nan	nan	nan	nan
03-8f3c51100093899ac5adeba84eebacf8-FixC	nan	nan	nan	nan	nan	nan	nan	nan	nan	nan	nan	nan	nan	nan	nan	nan	nan	nan	nan	nan	nan	nan	nan	nan	nan	nan	nan	nan	nan	nan	nan	nan	nan	nan	nan	nan	nan	nan	nan	nan	nan	nan	nan	nan	nan	nan	nan	nan	nan
03-8f3c51100093899ac5adeba84eebacf8-RegA	nan	nan	nan	nan	nan	nan	nan	nan	nan	nan	nan	nan	nan	nan	nan	nan	nan	nan	nan	nan	nan	nan	nan	nan	nan	nan	nan	nan	nan	nan	nan	nan	nan	nan	nan	nan	nan	nan	nan	nan	nan	nan	nan	nan	nan	nan	nan	nan	nan
03-8f3c51100093899ac5adeba84eebacf8-RegB	nan	nan	nan	nan	nan	nan	nan	nan	nan	nan	nan	nan	nan	nan	nan	nan	nan	nan	nan	nan	nan	nan	nan	nan	nan	nan	nan	nan	nan	nan	nan	nan	nan	nan	nan	nan	nan	nan	nan	nan	nan	nan	nan	nan	nan	nan	nan	nan	nan
03-8f3c51100093899ac5adeba84eebacf8-RegC	nan	nan	nan	nan	nan	nan	nan	nan	nan	nan	nan	nan	nan	nan	nan	nan	nan	nan	nan	nan	nan	nan	nan	nan	nan	nan	nan	nan	nan	nan	nan	nan	nan	nan	nan	nan	nan	nan	nan	nan	nan	nan	nan	nan	nan	nan	nan	nan	nan
03-621505ce6b6158046469882ba9c8f176-FixA	672.28	675.82	679.7	683.6	687.18	690.13	692.07	692.81	692.96	693.37	695.32	699.32	702.42	702.25	702.6	707.15	712.33	714.14	714.83	717.43	721.21	724.57	726.71	727.45	728.49	731.4	735.04	737.91	740.31	742.84	745.12	746.8	748.79	751.91	755.15	757.26	758.33	758.96	760.38	763.58	767.36	770.2	771.79	772.35	773.01	774.82	777.45	780.2	782.81
03-621505ce6b6158046469882ba9c8f176-FixB	691.16	691.89	694.38	697.47	699.99	701.33	703.18	706.98	710.67	712.21	713.34	716.1	719.58	722.46	724.83	727.1	729.46	732.01	734.45	736.43	737.78	738.54	739.79	742.51	746.22	750.03	753.22	755.35	757.14	759.38	761.7	763.63	765.61	768.1	770.57	772.45	774.44	777.31	780.54	783.38	785.62	787.3	788.69	790.16	791.95	794.25	796.79	799.27	801.58
03-621505ce6b6158046469882ba9c8f176-FixC	739.8	702.26	688.04	688.32	694.28	698.77	701.51	703.66	705.26	706.4	708.46	712.39	716.1	717.62	718.93	722.17	725.63	727.49	729.79	734.65	740.14	743.82	745.74	746.69	747.92	750.42	753.63	756.67	759.1	760.73	761.78	762.75	764.64	768.08	771.45	773.12	774.27	776.45	779.18	781.58	783.74	785.97	788.25	790.42	792.18	793.44	795.49	799.37	803.07
03-621505ce6b6158046469882ba9c8f176-RegA	661.85	663.89	666.75	669.81	672.49	674.49	676.78	680.09	683.07	684.44	685.45	687.67	691.1	695.07	697.74	698.01	699.11	703.9	708.73	709.75	709.75	712.25	716.14	719.34	720.89	720.67	721.08	724.28	728.44	731.3	733.58	736.54	739.97	743.15	744.94	744.78	745.33	749.03	753.1	754.39	754.87	757.15	759.65	760.43	761.3	764.36	767.81	769.39	770.24
03-621505ce6b6158046469882ba9c8f176-RegB	668.48	674.3	681.85	690.3	698.84	706.81	714.22	721.07	726.87	731.23	734.67	737.76	740.23	741.95	744.22	748.14	752.46	755.76	758.5	761.55	765.2	769.38	773.14	775.78	778.55	782.72	786.95	789.63	791.03	792.01	793.63	796.65	800.28	803.46	805.94	807.82	809.58	811.73	814.48	817.76	820.79	822.88	824.8	827.5	830.71	833.85	836.61	838.81	840.43
03-621505ce6b6158046469882ba9c8f176-RegC	692.5	695.31	698.41	701.54	704.46	707.14	710.36	714.72	719.05	722.09	723.74	724.46	725.64	728.31	730.89	731.85	732.63	734.83	737.31	738.75	740.22	742.88	745.32	746.12	746.69	748.65	751.07	752.62	753.45	754.13	755.58	758.39	761.61	764.14	766.16	768.14	770.17	772.21	774.32	776.44	778.14	779	779.6	780.66	782.56	785.31	787.96	789.57	790.91
03-02328ef6f3addb303a0e75cc4fec921a-FixA	676.07	678.42	680.62	683.36	687.31	692.36	695.23	693.58	692.06	695.09	698.59	698.26	698.03	702.15	707	708.5	709.13	711.92	714.86	715.6	715.99	718.43	722.67	727.64	731.87	734.23	735.62	737.29	739.55	742.24	744.24	744.89	746.72	751.9	756.86	757.68	756.31	756.09	758.9	765.32	771.76	774.43	774.42	774.07	775.02	778.19	781.75	783.63	784.18
03-02328ef6f3addb303a0e75cc4fec921a-FixB	690	691.94	695.81	699.74	701.87	701.22	700.44	702.31	706.35	711.22	715.56	718.39	720.58	723.12	725.37	726.69	727.94	730.19	733.59	737.72	740.81	741.53	742.07	744.72	748.16	750.7	753.25	756.86	759.96	760.86	760.69	761.16	763.29	767.37	771.62	774.19	775.81	777.65	779.44	780.9	783.44	788.09	791.81	791.7	791.37	794.79	798.58	798.73	798.54
03-02328ef6f3addb303a0e75cc4fec921a-FixC	742.19	707.59	692.17	689.34	692.5	696.26	700.01	703.94	706.54	706.84	707.94	712.73	718.61	722.47	724.77	726.68	728.36	729.86	732.03	735.52	739.2	742.01	745.25	749.92	752.9	751.59	750.79	755.2	760.11	760.12	758.47	759.73	763.55	768.35	773	776.61	778.8	779.54	779.85	780.88	783.08	786.33	789.01	789.78	790.63	793.8	797.92	800.95	802.48
03-02328ef6f3addb303a0e75cc4fec921a-RegA	663.85	666.86	668.66	669.96	671.44	673.75	677.26	681.84	685.41	686.41	687.16	690.05	693.44	695.32	696.58	698.62	701.82	705.9	709.02	709.72	710.2	712.8	716.57	719.94	722.5	724.41	726.9	730.66	732.8	731.05	730.36	735.55	741.82	743.55	743.57	745.85	748.55	749.19	749.98	753.43	757.07	758.04	758.4	760.88	764.54	767.61	769.46	770.09	770.71
03-02328ef6f3addb303a0e75cc4fec921a-RegB	668.84	676.47	684.78	693.34	701.73	709.55	716.38	721.94	726.33	729.82	733	736.28	739.09	741.22	745.15	752.52	758.39	758.19	756.3	758.13	763.26	769.66	775.12	777.94	778.99	779.92	782.82	788.89	794.67	796.71	797.35	799.59	801.93	802.52	803.47	807.18	812.17	816.19	818.68	819.75	820.58	822.31	824.66	827.1	829.96	833.51	836.26	836.84	836.85
03-02328ef6f3addb303a0e75cc4fec921a-RegC	694.73	693.84	697.26	701.92	704.73	704.3	705.9	714.02	722.64	725.26	724.39	724.16	725.85	729.47	732.76	733.77	734.25	736.11	737.57	736.89	736.46	738.84	742.47	745.24	747.52	750.06	752.29	753.59	754.9	757.12	759.19	760.02	760.91	763.3	766.34	768.73	769.98	770.2	771.1	774.21	778.03	780.59	781.89	782.56	783.53	785.51	787.63	788.96	790.58
03-f57bbc71a2a15c1bbddaca5408e222d3-FixA	667.65	679.61	680.63	681.14	680.75	679.9	682.22	683.13	691.19	694.41	695.65	698.65	702.45	705.17	706.66	707.31	707.44	708.77	711.08	715.39	718.88	720.69	721.96	723.89	726.25	728.63	731.22	734.34	737.32	739.73	743.09	748.41	752.21	750.27	748.46	751.89	758.55	764.51	766.62	763.37	759.51	760.38	765.17	771.32	776.07	777.45	777.62	778.96	781.74
03-f57bbc71a2a15c1bbddaca5408e222d3-FixB	688.37	692.83	693.58	693.7	696.17	702.62	708.65	710.12	709.5	710.23	711.87	713.43	714.89	716.61	719.09	722.65	726.18	728.52	729.8	730.82	733.52	739.18	744.53	746.27	746.26	747.05	748.45	749.82	752.07	756.07	761.06	765.76	768.8	769.36	769.79	772.45	775.17	776.79	778.1	780.13	781.65	781.65	782.87	787.85	792.71	793.3	793.28	796.99	801.2
03-f57bbc71a2a15c1bbddaca5408e222d3-FixC	747.88	641.82	679.98	691.09	690.48	690.75	692.78	695.22	699.53	706.62	711.98	711.81	710.74	713.88	718.79	722.16	725.55	730.7	734.78	734.95	734.3	736.33	739.69	742.58	746.9	752.01	755.9	754.72	753.68	758.35	765.21	769.28	769.87	767.93	766.18	767.2	770.16	773.51	776.78	779.64	781.55	782.37	783.71	787.06	790.72	792.6	792.73	792.09	793.16
03-f57bbc71a2a15c1bbddaca5408e222d3-RegA	660.21	662.57	665.29	668.34	671.59	674.66	676.27	675.77	676.62	681.67	687.28	689.58	690.17	691.7	694.7	699.29	701.89	699.95	698.9	704.08	710.53	712.33	711.57	711.93	714.72	719.93	723.96	723.9	724.61	730.53	735.95	734.83	732.15	734.3	739.5	744.4	748.17	750.85	753	753.91	755.45	757.85	760.62	763.01	764.12	763.63	764	767.43	771.6
03-f57bbc71a2a15c1bbddaca5408e222d3-RegB	666.3	671.23	679.67	686.96	694.33	702.84	712.88	724.76	724.5	726.58	729.89	733.45	738.1	744.18	747.91	746.55	746.29	753.12	762.17	767.22	768.37	767.72	768.43	772.9	779	783.84	786.64	785.21	785.38	789.68	794.74	796.83	798.18	801.77	805.65	807.38	807.99	809.13	811.22	814.21	817.67	821.2	824.25	826.43	827.7	828.34	830.18	834.73	838.49
03-f57bbc71a2a15c1bbddaca5408e222d3-RegC	687.7	694.62	696.98	698.05	701.15	707.8	711.81	721.21	713.62	713.36	717.96	722.84	725.34	724.43	723.92	727.35	731.45	732.77	734.2	738.82	743.17	743.5	742.8	744.61	747.13	747.99	748.74	751.26	754.5	756.96	758.81	760.54	761.83	762.29	762.59	763.58	765.68	768.79	771.19	771.31	771.17	773.11	776.59	780.23	782.76	783.4	784	786.42	788.83
03-fea96982caab6b2dc0ec9c1738918f03-FixA	nan	nan	nan	nan	nan	nan	nan	nan	nan	nan	nan	nan	nan	nan	nan	nan	nan	nan	nan	nan	nan	nan	nan	nan	nan	nan	nan	nan	nan	nan	nan	nan	nan	nan	nan	nan	nan	nan	nan	nan	nan	nan	nan	nan	nan	nan	nan	nan	nan
03-fea96982caab6b2dc0ec9c1738918f03-FixB	nan	nan	nan	nan	nan	nan	nan	nan	nan	nan	nan	nan	nan	nan	nan	nan	nan	nan	nan	nan	nan	nan	nan	nan	nan	nan	nan	nan	nan	nan	nan	nan	nan	nan	nan	nan	nan	nan	nan	nan	nan	nan	nan	nan	nan	nan	nan	nan	nan
03-fea96982caab6b2dc0ec9c1738918f03-FixC	nan	nan	nan	nan	nan	nan	nan	nan	nan	nan	nan	nan	nan	nan	nan	nan	nan	nan	nan	nan	nan	nan	nan	nan	nan	nan	nan	nan	nan	nan	nan	nan	nan	nan	nan	nan	nan	nan	nan	nan	nan	nan	nan	nan	nan	nan	nan	nan	nan
03-fea96982caab6b2dc0ec9c1738918f03-RegA	nan	nan	nan	nan	nan	nan	nan	nan	nan	nan	nan	nan	nan	nan	nan	nan	nan	nan	nan	nan	nan	nan	nan	nan	nan	nan	nan	nan	nan	nan	nan	nan	nan	nan	nan	nan	nan	nan	nan	nan	nan	nan	nan	nan	nan	nan	nan	nan	nan
03-fea96982caab6b2dc0ec9c1738918f03-RegB	nan	nan	nan	nan	nan	nan	nan	nan	nan	nan	nan	nan	nan	nan	nan	nan	nan	nan	nan	nan	nan	nan	nan	nan	nan	nan	nan	nan	nan	nan	nan	nan	nan	nan	nan	nan	nan	nan	nan	nan	nan	nan	nan	nan	nan	nan	nan	nan	nan
03-fea96982caab6b2dc0ec9c1738918f03-RegC	nan	nan	nan	nan	nan	nan	nan	nan	nan	nan	nan	nan	nan	nan	nan	nan	nan	nan	nan	nan	nan	nan	nan	nan	nan	nan	nan	nan	nan	nan	nan	nan	nan	nan	nan	nan	nan	nan	nan	nan	nan	nan	nan	nan	nan	nan	nan	nan	nan
03-479f9e9c78548ccf60c91a2f4cfbdc13-FixA	nan	nan	nan	nan	nan	nan	nan	nan	nan	nan	nan	nan	nan	nan	nan	nan	nan	nan	nan	nan	nan	nan	nan	nan	nan	nan	nan	nan	nan	nan	nan	nan	nan	nan	nan	nan	nan	nan	nan	nan	nan	nan	nan	nan	nan	nan	nan	nan	nan
03-479f9e9c78548ccf60c91a2f4cfbdc13-FixB	nan	nan	nan	nan	nan	nan	nan	nan	nan	nan	nan	nan	nan	nan	nan	nan	nan	nan	nan	nan	nan	nan	nan	nan	nan	nan	nan	nan	nan	nan	nan	nan	nan	nan	nan	nan	nan	nan	nan	nan	nan	nan	nan	nan	nan	nan	nan	nan	nan
03-479f9e9c78548ccf60c91a2f4cfbdc13-FixC	nan	nan	nan	nan	nan	nan	nan	nan	nan	nan	nan	nan	nan	nan	nan	nan	nan	nan	nan	nan	nan	nan	nan	nan	nan	nan	nan	nan	nan	nan	nan	nan	nan	nan	nan	nan	nan	nan	nan	nan	nan	nan	nan	nan	nan	nan	nan	nan	nan
03-479f9e9c78548ccf60c91a2f4cfbdc13-RegA	nan	nan	nan	nan	nan	nan	nan	nan	nan	nan	nan	nan	nan	nan	nan	nan	nan	nan	nan	nan	nan	nan	nan	nan	nan	nan	nan	nan	nan	nan	nan	nan	nan	nan	nan	nan	nan	nan	nan	nan	nan	nan	nan	nan	nan	nan	nan	nan	nan
03-479f9e9c78548ccf60c91a2f4cfbdc13-RegB	nan	nan	nan	nan	nan	nan	nan	nan	nan	nan	nan	nan	nan	nan	nan	nan	nan	nan	nan	nan	nan	nan	nan	nan	nan	nan	nan	nan	nan	nan	nan	nan	nan	nan	nan	nan	nan	nan	nan	nan	nan	nan	nan	nan	nan	nan	nan	nan	nan
03-479f9e9c78548ccf60c91a2f4cfbdc13-RegC	nan	nan	nan	nan	nan	nan	nan	nan	nan	nan	nan	nan	nan	nan	nan	nan	nan	nan	nan	nan	nan	nan	nan	nan	nan	nan	nan	nan	nan	nan	nan	nan	nan	nan	nan	nan	nan	nan	nan	nan	nan	nan	nan	nan	nan	nan	nan	nan	nan
03-5d0848ee151d8a7035288a2c2480ca70-FixA	nan	nan	nan	nan	nan	nan	nan	nan	nan	nan	nan	nan	nan	nan	nan	nan	nan	nan	nan	nan	nan	nan	nan	nan	nan	nan	nan	nan	nan	nan	nan	nan	nan	nan	nan	nan	nan	nan	nan	nan	nan	nan	nan	nan	nan	nan	nan	nan	nan
03-5d0848ee151d8a7035288a2c2480ca70-FixB	nan	nan	nan	nan	nan	nan	nan	nan	nan	nan	nan	nan	nan	nan	nan	nan	nan	nan	nan	nan	nan	nan	nan	nan	nan	nan	nan	nan	nan	nan	nan	nan	nan	nan	nan	nan	nan	nan	nan	nan	nan	nan	nan	nan	nan	nan	nan	nan	nan
03-5d0848ee151d8a7035288a2c2480ca70-FixC	nan	nan	nan	nan	nan	nan	nan	nan	nan	nan	nan	nan	nan	nan	nan	nan	nan	nan	nan	nan	nan	nan	nan	nan	nan	nan	nan	nan	nan	nan	nan	nan	nan	nan	nan	nan	nan	nan	nan	nan	nan	nan	nan	nan	nan	nan	nan	nan	nan
03-5d0848ee151d8a7035288a2c2480ca70-RegA	nan	nan	nan	nan	nan	nan	nan	nan	nan	nan	nan	nan	nan	nan	nan	nan	nan	nan	nan	nan	nan	nan	nan	nan	nan	nan	nan	nan	nan	nan	nan	nan	nan	nan	nan	nan	nan	nan	nan	nan	nan	nan	nan	nan	nan	nan	nan	nan	nan
03-5d0848ee151d8a7035288a2c2480ca70-RegB	nan	nan	nan	nan	nan	nan	nan	nan	nan	nan	nan	nan	nan	nan	nan	nan	nan	nan	nan	nan	nan	nan	nan	nan	nan	nan	nan	nan	nan	nan	nan	nan	nan	nan	nan	nan	nan	nan	nan	nan	nan	nan	nan	nan	nan	nan	nan	nan	nan
03-5d0848ee151d8a7035288a2c2480ca70-RegC	nan	nan	nan	nan	nan	nan	nan	nan	nan	nan	nan	nan	nan	nan	nan	nan	nan	nan	nan	nan	nan	nan	nan	nan	nan	nan	nan	nan	nan	nan	nan	nan	nan	nan	nan	nan	nan	nan	nan	nan	nan	nan	nan	nan	nan	nan	nan	nan	nan
03-4beabccc3fcc6d3621b5dcfd8493dfac-FixA	826.5	826.27	832.13	840.34	847.16	850.2	852.44	857.05	862.44	866.36	869.09	871.48	874.29	877.95	881.78	884.96	887.26	888.89	891.13	894.76	897.28	896.73	897.3	902.84	908.26	908.23	907.16	910.31	915.05	917.58	918.62	919.94	922.19	925.34	927.74	928.15	929.17	933.34	937.86	939.51	940.45	943.53	947.76	951.4	954.58	957.79	960.63	962.67	964.72
03-4beabccc3fcc6d3621b5dcfd8493dfac-FixB	855.56	856.65	858.69	861.04	863.11	864.59	866.38	869.26	872.08	873.69	874.95	876.86	878.65	879.68	881.61	885.89	890.47	893.07	894.4	895.69	897.15	898.82	901.03	903.99	907.02	909.31	910.69	911.47	913.2	917	920.41	921	921.13	923.65	927.59	931.14	933.38	934.01	934.09	935	937.51	941.93	947.08	951.56	955.01	957.58	960.36	964.37	968.66
03-4beabccc3fcc6d3621b5dcfd8493dfac-FixC	862.71	865.55	870.63	877.07	884.02	890.66	896.47	901.08	904.56	907.07	908.77	909.92	911.05	912.62	914.43	916.23	918.24	920.71	923.56	926.64	930	933.52	936.39	937.98	939.39	941.83	944.73	947.15	948.65	949.2	950.22	953.1	957.35	961.91	965.65	967.8	969.45	971.96	975.36	979.26	983.2	986.71	989.62	991.82	993.04	993.27	994.13	997.16	1001.47
03-4beabccc3fcc6d3621b5dcfd8493dfac-RegA	954.58	959.79	960.38	959.02	958.38	960.31	963.39	965.79	967.39	968.5	969.56	970.93	972.59	974.46	976.36	978.16	979.83	981.37	982.76	984.07	985.85	988.51	991.24	993.26	995.63	999.34	1003.06	1005.32	1007.11	1009.66	1012.38	1014.45	1016.46	1019.19	1022.58	1026.23	1029.55	1032.06	1034.15	1036.38	1038.75	1041.11	1043.26	1045.15	1047.41	1050.49	1052.88	1053.22	1053.68
03-4beabccc3fcc6d3621b5dcfd8493dfac-RegB	944.14	948.79	953.64	958.68	963.89	968.99	972.7	974.23	975.93	979.84	983.33	983.85	984.2	987.26	990.71	991.91	992.97	996.26	1000.01	1002.17	1004.1	1007.46	1011.21	1013.99	1016.16	1018.38	1020.8	1023.39	1026.25	1029.38	1032.33	1034.65	1036.58	1038.55	1040.91	1043.81	1046.41	1048.06	1050.27	1054.51	1059.26	1062.59	1064.8	1066.75	1068.64	1070.62	1073.41	1077.65	1083.01
03-4beabccc3fcc6d3621b5dcfd8493dfac-RegC	978.07	982.48	984.05	984.54	985.71	988.68	992.18	994.74	996.82	999.18	1001.96	1004.95	1007.27	1008.34	1009.54	1012.2	1015.5	1018.38	1021.52	1025.49	1028.45	1028.78	1028.78	1030.89	1033.77	1035.64	1037.43	1040.27	1042.92	1043.92	1043.73	1043.45	1044.83	1048.97	1053.56	1056.11	1057.86	1060.65	1064.04	1067.12	1069.63	1071.53	1072.86	1073.81	1075.15	1077.52	1080.21	1082.24	1083.53
03-f105e726d5500ba884197d3d90bbfcef-FixA	825.71	832.83	838.16	842.29	845.83	849.41	853.72	858.98	863.28	865.17	867.27	872.02	876.68	878.39	879.45	882.58	886.64	889.9	892.62	895.31	897.51	898.73	899.57	900.88	903.24	906.8	910.31	912.56	914.32	916.68	919.59	922.63	924.99	925.98	926.09	926.37	929.12	935.72	941.86	943.3	943.69	947.47	952.09	954.08	955.44	958.76	961.8	962	962.06
03-f105e726d5500ba884197d3d90bbfcef-FixB	854.6	859.3	861.76	863.11	864.52	866.81	869.47	871.75	873.51	874.82	876.23	878.26	880.8	883.51	885.73	887.12	888.94	892.22	895.25	896.38	897.29	899.98	903.66	906.88	908.59	908.48	909.13	912.84	917.14	919.17	920.18	921.99	923.82	924.68	925.96	928.98	931.69	932.09	933.08	937.62	942.24	943.09	942.93	945.47	949.73	953.78	957.74	962.23	967.27
03-f105e726d5500ba884197d3d90bbfcef-FixC	859.59	870.04	874.57	877.25	882.18	891.54	899.84	901.78	900.99	902.16	905.01	908.16	910.81	912.66	914.52	917.25	920.54	923.85	926.99	929.78	931.66	932.55	934.87	940.54	946.13	948.13	948.93	951.32	952.71	950.61	949.58	954.17	959.79	961.18	961.46	964.83	969.57	973.01	976	979.7	982	981.18	981.61	987.69	995.45	999.63	1000.89	1001.44	1002.69
03-f105e726d5500ba884197d3d90bbfcef-RegA	952.62	956.67	959.08	960.51	961.62	962.91	964.26	965.54	967.43	970.26	972.29	972.11	971.91	973.87	976.31	977.4	978.94	982.61	985.38	984.56	984.08	987.99	993.05	995.41	997.2	1000.99	1004.28	1004.54	1005.12	1009.49	1014.23	1015.43	1015.73	1018.59	1022.93	1026.7	1029.31	1030.84	1032.24	1034.6	1038.44	1043.59	1047.54	1048.08	1047.53	1048.78	1050.83	1051.96	1052.28
03-f105e726d5500ba884197d3d90bbfcef-RegB	944.92	945.56	951.25	959.29	966.99	972.21	975.03	976.27	977.44	979.77	982.5	984.69	986.67	988.91	991.04	992.74	994.97	998.56	1002.4	1005.2	1007.11	1008.68	1010.54	1013.14	1016.1	1019.05	1022.58	1026.99	1029.91	1029.58	1030.26	1036.02	1042.48	1044.62	1045	1047.25	1050.15	1051.73	1053.04	1055.62	1059.06	1062.73	1067.58	1073.98	1077.57	1074.68	1071.61	1075.53	1083.45
03-f105e726d5500ba884197d3d90bbfcef-RegC	976.99	979.6	982.44	984.95	986.53	987.17	989	993.62	998.06	999.35	999.42	1001	1004.91	1010.95	1016.91	1020.63	1022.53	1023.62	1024.42	1025.32	1026.71	1028.7	1030.25	1030.61	1031.77	1035.32	1038.04	1036.99	1036.12	1039.65	1044.29	1045.96	1046.5	1048.73	1052.55	1056.96	1060.83	1063.27	1064.78	1066.24	1068.7	1072.62	1075.61	1075.5	1074.94	1076.98	1079.87	1081.13	1081.79
03-a2b07b96aae7ff55cbeeca107ff804ab-FixA	827.26	833.75	835.95	836.99	840	845.26	850.59	852.6	854.79	860.86	867.88	869.65	871.09	874.63	878.65	881.26	883.81	887.82	891.77	891.93	893.68	899.53	904.6	904.22	902.97	905.91	909.95	911.02	911.03	912.64	915.38	917.67	919.75	922.27	926.46	932.42	935.34	931.23	929.51	935.33	942.95	944.99	945.05	948.36	952.73	955.14	958.17	964.84	969.42
03-a2b07b96aae7ff55cbeeca107ff804ab-FixB	858.42	857.71	858.33	859.72	861.34	862.67	863.32	863.23	865.34	869.11	873.12	875.88	878.24	881.17	883.7	884.72	885.01	885.81	888.12	892.4	896.7	899.04	899.84	900.32	901.89	906.01	910.24	912.05	912.32	912.79	914.64	918.54	922.88	925.78	926.85	926.58	927.9	933.18	938.39	939.26	938.39	943.83	949.52	953.21	956.21	960.28	964.23	966.44	967.8
03-a2b07b96aae7ff55cbeeca107ff804ab-FixC	864.12	865.67	870.92	876.64	879.62	878.47	897.06	896.44	899.7	901.96	903.38	905.03	907.18	911.68	915.92	919.31	921.94	924.08	926.01	928.05	930.74	934.22	935.53	934.76	934.24	936.31	939.09	940.76	944.35	952.41	958.9	957.91	954.55	957.48	962.37	965.76	968.28	971.21	973.73	975.07	977.74	983.97	989.56	990.18	990.16	993.35	998.86	1002.9	1004.84
03-a2b07b96aae7ff55cbeeca107ff804ab-RegA	955.19	955.59	962.25	961.61	961.5	963.05	963.39	964.47	965.8	966.62	968.29	971.88	975.19	976.17	976.59	978.47	980.03	979.59	980.19	984.51	987.98	989.12	989.05	992.4	995.95	996.16	996.86	1002.15	1007.58	1008.15	1008.5	1013.03	1018.22	1021.91	1023.49	1025.07	1028.44	1033.71	1039.21	1040.32	1040.11	1038.3	1037.89	1041.47	1045.46	1046.84	1048.39	1052.61	1057.54
03-a2b07b96aae7ff55cbeeca107ff804ab-RegB	938.02	950.76	958.28	980.9	968.36	965.17	965.78	970.19	974.45	975.38	976.3	980.73	985.57	987.4	988.97	993.24	997.09	997.38	997.41	1000.13	1003.79	1006.66	1008.55	1010.97	1013.34	1015.97	1017.52	1018.01	1020.04	1024.74	1028.91	1028.33	1027.73	1031.13	1036.19	1039.74	1042.94	1048.41	1053.89	1055.77	1056.28	1057.98	1059.92	1060.27	1063.49	1073.1	1082.38	1082.92	1078.33
03-a2b07b96aae7ff55cbeeca107ff804ab-RegC	978.22	971.53	974.85	979.57	984.53	988.63	991.05	991.57	992.76	996.85	1001.61	1004.84	1006.42	1006.8	1007.76	1009.17	1012.07	1015.9	1020.06	1022.98	1026.44	1028.61	1031.27	1032.99	1033.16	1032.24	1031.93	1034.34	1037.06	1036.73	1039.79	1045.59	1051.18	1052.3	1051.39	1052.23	1054.71	1057.28	1060.18	1063.73	1066.56	1068.85	1069.32	1072.99	1077.02	1077.4	1076.63	1078.13	1080.98
03-ab03203b80ee85c5ea4a247a38ec1f1d-FixA	971	965.17	963.79	965.32	968.26	971.22	973.47	974.69	975.68	977.3	979.37	981.47	983.41	985.17	987.31	990.18	992.64	993.61	994.12	995.44	997.47	999.76	1001.88	1003.64	1005.79	1008.94	1011.78	1013.06	1014.01	1016.08	1018.62	1020.68	1022.65	1025.01	1026.96	1027.73	1028.22	1029.52	1031.59	1033.99	1036.22	1037.88	1039.21	1040.49	1041.44	1041.72	1041.84	1042.49	1044.26
03-ab03203b80ee85c5ea4a247a38ec1f1d-FixB	1011.04	1010.05	1010.55	1011.46	1011.73	1010.99	1011.69	1015.81	1020.31	1021.95	1021.78	1021.74	1023	1025.95	1028.66	1029.38	1029.65	1031.19	1032.9	1033.39	1033.07	1032.82	1033.3	1034.8	1036.12	1036.13	1035.9	1036.66	1037.84	1038.66	1039.64	1041.35	1043.04	1043.86	1044.1	1044.27	1044.37	1044.37	1045.03	1046.98	1049.25	1050.58	1050.52	1049.1	1047.77	1048.06	1049.95	1052.78	1054.89
03-ab03203b80ee85c5ea4a247a38ec1f1d-FixC	963.22	966.3	967.92	968.76	969.51	970.63	971.61	972.13	973.55	976.87	979.61	979.56	979.03	980.61	983.06	984.58	985.28	985.77	986.82	988.98	991.96	995.06	996.87	996.52	996.26	998.41	1001.82	1004.65	1006.11	1006.04	1005.78	1006.71	1008.57	1010.59	1011.81	1011.72	1012.12	1014.79	1018.15	1020.23	1021.6	1023.27	1024.93	1026.05	1026.73	1027.33	1028.44	1030.4	1032.33
03-ab03203b80ee85c5ea4a247a38ec1f1d-RegA	894.04	895.57	900.12	905.18	908.24	907.84	906.69	907.7	910.17	912.9	916.41	921.25	926.06	929.33	930.83	931.04	932.15	935.84	939.59	940.87	941.66	944.36	947.87	950.57	952.62	954.45	955.78	956.43	957.52	960.05	963.02	965.11	966.23	966.78	967.72	969.7	971.17	970.83	971.4	975.48	979.86	980.87	980.63	982.17	984.7	986.66	988.32	990.33	992.63
03-ab03203b80ee85c5ea4a247a38ec1f1d-RegB	910.64	910.04	911.67	914.2	916.27	916.93	916.89	917.09	917.69	918.7	920.31	922.61	925.26	927.89	930.7	933.8	936.27	937.4	938.47	940.84	943.92	946.72	948.74	950.02	952.38	957.07	960.82	960.61	960.03	962.97	966.67	967.67	967.87	969.91	973.05	975.76	977.55	978.47	979.91	983.03	986.12	987.3	987.86	989.59	992.48	995.77	997.82	997.47	996.89
03-ab03203b80ee85c5ea4a247a38ec1f1d-RegC	942.23	945.73	949.25	952.68	955.97	959.04	961.87	964.58	967.83	972.18	977.27	982.26	985.22	985.06	985.41	989.58	994.37	996.06	995.85	995.8	995.93	996	996.8	999.06	1001.81	1003.82	1004.76	1004.85	1005.63	1008.29	1010.94	1011.63	1011.98	1013.95	1016.4	1017.73	1018.22	1018.57	1019.12	1020.06	1021.55	1023.63	1025.93	1027.92	1029.08	1029.23	1029.72	1031.83	1034.1
03-a8599cf71fe84a9b0887af9aaf14b33b-FixA	968.62	966.75	968.08	970.51	971.95	971.25	971.06	973.95	978.03	980.74	981.34	980.09	979.41	981.51	985.41	989.43	992.16	992.95	993.91	996.9	999.63	999.82	999.93	1002.74	1006.65	1009.52	1011.89	1014.59	1016.43	1016.28	1016.02	1017.78	1021.16	1025.05	1028.42	1030.41	1030.89	1030.31	1030.86	1034.22	1037.4	1037.24	1036.07	1037.1	1040.09	1043.72	1046.3	1046.58	1046.02
03-a8599cf71fe84a9b0887af9aaf14b33b-FixB	1011.67	1011.43	1013.76	1016.18	1016.22	1012.76	1010.32	1013.07	1018.15	1021.61	1022.64	1021.69	1021.04	1022.69	1025.47	1027.79	1030	1032.62	1034.87	1035.86	1035.66	1034.77	1034.37	1035.34	1036.59	1036.94	1037.33	1038.75	1039.83	1039.3	1039.06	1041	1042.71	1041.68	1040.37	1041.69	1044.2	1045.75	1046.77	1048.03	1048.58	1047.6	1047.48	1050.51	1054.02	1054.8	1053.88	1053.27	1053.43
03-a8599cf71fe84a9b0887af9aaf14b33b-FixC	964.83	966.51	967.12	967.28	967.59	968.61	970.71	973.86	976.66	977.87	978.47	979.71	981.68	983.92	984.95	983.89	983.64	986.67	989.67	989.41	989.73	994.56	999.71	1000.51	999.43	1000.01	1001.83	1003.64	1005.53	1007.72	1009.33	1009.61	1009.9	1011.53	1013.13	1013.13	1012.45	1012.5	1013.8	1016.39	1019.22	1021.33	1023.33	1026.02	1028.8	1030.78	1031.72	1031.69	1031.23
03-a8599cf71fe84a9b0887af9aaf14b33b-RegA	892.09	898.19	903.14	906.56	908.07	907.86	908.33	911.43	915.05	916.98	918.85	922.53	926.61	929.35	931.26	933.17	934.67	935.34	936.31	938.72	942.33	946.31	949.09	949.66	950.24	952.85	954.69	953.19	952.63	957.34	963.38	965.78	965.4	964.64	965.45	968.86	972.24	972.9	972.67	974.07	976.72	979.6	982.6	985.71	988.17	989.43	991.14	994.75	997.82
03-a8599cf71fe84a9b0887af9aaf14b33b-RegB	913.67	917.9	918.24	916.77	915.54	916.08	917.59	918.96	919.96	920.65	921.37	922.67	925.89	931.57	936.25	936.89	936.65	939.05	942.18	943.58	944.52	946.72	949.32	951.28	953.7	957.67	961.73	964.2	965.41	966.14	966.67	967.21	968.3	970.41	973.24	976.26	978.76	980.22	981.29	982.73	984.46	986.16	987.79	989.51	992.04	995.78	998.99	1000.01	1000.66
03-a8599cf71fe84a9b0887af9aaf14b33b-RegC	942.58	945.8	950.52	955.49	959.43	961.6	963.48	966.59	970.43	974.17	978.03	982.13	985.18	986.11	986.28	987.22	988.46	989.34	990.71	993.46	996.94	1000.21	1002.68	1004	1004.16	1003.44	1002.9	1003.6	1005.65	1008.65	1011.11	1011.73	1011.69	1012.48	1014.18	1016.41	1018.65	1020.31	1020.75	1019.86	1019.98	1023.23	1027.26	1029.13	1029.48	1029.72	1030.03	1030.38	1031.61
03-b8718626c67c2b7e9328e1349f333459-FixA	962.89	957.59	963.01	964.39	965.35	968.43	971.73	972.97	973.23	974.25	976.96	981.44	985.52	987	986.32	984.78	984.93	988.51	992.41	993.45	994.02	996.88	1001.19	1002.92	1003.45	1004.04	1005.13	1007.74	1011.26	1015.94	1020.25	1022.73	1023.99	1022.24	1021.12	1022.86	1026.39	1030.16	1032.05	1030.79	1029.88	1032.88	1036.92	1039.11	1039.67	1039.96	1041.16	1044.43	1047.12
03-b8718626c67c2b7e9328e1349f333459-FixB	1009.38	1010.62	1007.79	1004.45	1004.15	1008.35	1010.09	1018.82	1013.74	1013.44	1017.38	1023.17	1027.36	1027.56	1026.57	1028.32	1028.25	1026.2	1024.63	1025.25	1027.87	1031.41	1033.43	1033.36	1032.89	1034.63	1036.87	1036.79	1036.93	1038.74	1040.4	1038.85	1037.55	1040.16	1043.33	1044.23	1043.74	1044.58	1045.01	1043.89	1043.48	1045.22	1047.8	1048.29	1048.51	1049.55	1050.66	1050.85	1050.08
03-b8718626c67c2b7e9328e1349f333459-FixC	961.46	960.93	962.93	966.14	969.3	971.39	972.51	973.07	973.08	972.76	973.64	976.68	979.44	979.85	980.6	984.34	988.13	988.82	988.98	991.31	992.23	988.52	985.78	989.57	995.1	996.59	995.6	995.31	996.16	998.23	1001.09	1004.08	1006.13	1006.68	1008.06	1012.35	1016.83	1018.31	1017.85	1017.68	1017.98	1018.71	1019.54	1020.23	1020.97	1022.89	1025.35	1027.91	1030.94
03-b8718626c67c2b7e9328e1349f333459-RegA	896.09	897.75	897.55	898.35	903.07	904.07	905.11	909.31	911.49	915.16	918.05	917.81	917.23	919.5	924.4	930.56	934.28	936.22	937.84	940.47	942.4	942.03	942.06	945.12	948.83	950.72	953.84	961.02	965	962.21	957.68	957.69	961.42	966.13	968.85	967.96	967.58	971.76	975.9	974.92	972.35	974.8	978.36	980.04	981.36	984.46	987.42	988.13	989.06
03-b8718626c67c2b7e9328e1349f333459-RegB	911.39	910.13	910.52	911.81	913.34	914.51	915.37	916.18	916.95	917.59	921.84	924.8	925.5	923.76	922.84	925.67	930.04	933.08	935.45	938.25	940.79	942.37	944.32	947.64	949.44	947.35	946.11	950.42	956.37	959.26	961.6	966.63	971.91	973.31	972.89	972.7	973.97	977.14	980.18	981.2	981.94	984.6	987.96	990.05	990.19	988.71	989	993.89	999.36
03-b8718626c67c2b7e9328e1349f333459-RegC	939.96	944.01	946.54	948.9	952.45	957.98	964.04	968.98	972.67	975.35	977.17	978.88	983.64	986.89	990.4	989.34	987.32	988.8	991.67	993.02	993.41	994.14	994.88	995.32	996.43	999.34	1002.84	1005.95	1007.32	1005.56	1004.65	1007.24	1011.14	1012.27	1012.32	1012.65	1013.83	1016.02	1018.93	1023.08	1025.37	1024.23	1021.82	1022.15	1024.53	1028.05	1031.46	1032.9	1033.58
03-faff82990486fec835e5ac229c623bcb-FixA	892.6	885.32	894.1	909.5	922.05	925.08	923.08	921.93	921.39	920.49	921.52	926.2	930.4	930.14	928.34	928.96	932.63	938.52	943.44	944.73	944.71	946.22	948.54	950.39	952.13	954.38	956.99	959.48	961.02	961.25	962.47	966.65	970.68	971.21	969.97	969.82	972.09	976.94	981.44	982.78	983.15	985.17	986.66	985.3	984.55	988.25	993.96	998.02	999.76
03-faff82990486fec835e5ac229c623bcb-FixB	885.47	895.52	899.13	899.75	900.83	904.68	908.93	910.92	911.56	912.66	915.79	921.62	927.23	929.89	931.32	933.77	936.71	939.12	940.92	942.45	944.52	947.65	950.54	951.88	952.63	954.12	956.59	959.87	963.03	965.3	967.46	970.46	974.3	978.43	981.12	981.2	981.48	984.87	989.43	992.43	993.97	995.02	996.86	1000.34	1004.06	1006.44	1008.34	1010.97	1013.98
03-faff82990486fec835e5ac229c623bcb-FixC	884.8	888.48	888.9	888.97	891.62	898.36	905.02	907.6	908.77	911.86	915.83	918.94	921.2	923	924.59	926.23	928.59	932.03	935.15	936.71	938.02	940.49	943.09	944.56	945.81	947.91	950.33	952.22	953.45	954.28	955.96	959.46	963.2	965.4	966.71	968.34	971.18	975.52	979.47	981.24	982.28	984.55	987.9	991.62	995.13	997.96	999.75	1000.47	1001.55
03-faff82990486fec835e5ac229c623bcb-RegA	868.26	870.85	872.48	873.57	874.53	875.83	878.08	881.71	886.09	890.19	892.56	892.46	892.73	895.83	898.89	899.13	900.17	905.51	910.82	911.54	910.95	913.29	917.89	922.68	925.38	924.77	924.63	928.53	933.21	934.79	935.09	936.73	938.98	940.6	942.62	946.22	950.17	952.97	954.94	956.93	959.79	964.04	968.4	971.42	973.33	975.07	978.45	984.55	989.43
03-faff82990486fec835e5ac229c623bcb-RegB	855.96	860.43	862.52	863.65	865.26	868.34	872.01	875.24	878.3	881.68	885.39	889.27	892.94	896.14	899.23	902.64	906.24	909.67	912.16	913.28	914.52	917.35	920.75	923.4	925.45	927.36	929.4	931.66	933.8	935.4	936.36	936.83	937.93	940.49	942.81	943.14	942.82	943.68	945.68	948.05	949.19	948.04	947.32	949.84	953.72	956.32	957.98	959.86	962.77
03-faff82990486fec835e5ac229c623bcb-RegC	867.06	869.98	871.97	873.42	874.74	876.3	878.3	880.63	882	881.48	881.01	882.7	886.2	890.43	893.62	894.56	895.19	897.6	901.03	904.08	905.9	906.21	906.83	909.34	912.09	913.16	913.39	914.07	915.19	916.49	918.24	920.61	922.76	923.98	925.64	929.15	933.58	937.45	939.88	940.6	941.34	943.79	946.77	948.61	949.19	949.02	949.4	951.44	954.05
03-d88801aa91153b0f3dfbb6e96a1e890c-FixA	890.54	884.6	894.79	911.15	923.73	925.73	923.27	923.54	924.79	924.04	922.81	923.18	924.75	926.66	928.84	931.4	934.33	937.57	940.91	944.12	947.04	949.52	951.24	952.19	953.74	956.94	959.75	960.09	959.58	960.51	963.51	968.22	971.9	972.13	971.04	971.69	975.41	982.11	987.37	987.09	984.27	983.07	983.29	984	986.75	992.71	997.83	998.03	996.71
03-d88801aa91153b0f3dfbb6e96a1e890c-FixB	883.15	892.41	897.04	899.24	901.18	904.33	907.24	908.58	910.56	915.26	920.34	923.33	925.91	929.91	933.26	933.96	934.63	937.95	941.88	943.89	944.96	946.63	948.93	951.63	955.26	959.97	963.35	963.47	963.53	966.78	970.35	971.01	971.76	976.1	981.78	985.52	986.62	985.67	985.71	989.44	994.53	997.96	1000.18	1002.35	1004.21	1005.47	1007.61	1011.89	1015.88
03-d88801aa91153b0f3dfbb6e96a1e890c-FixC	885.98	883.93	886.36	891.32	896.91	901.57	905.25	908.27	910.92	913.45	916.07	918.96	922.29	925.95	928.56	929.05	929.13	930.79	934.03	938.24	942.46	945.7	947.17	946.7	946.62	948.98	951.92	953.4	955.56	960.39	963.98	962.54	960.15	961.59	964.84	966.92	968.99	972.8	977.06	980.07	982.25	984.66	988.33	993.7	998.34	999.97	1001	1004.16	1007.25
03-d88801aa91153b0f3dfbb6e96a1e890c-RegA	872.82	873.78	873.8	873.85	874.88	877.54	881.12	884.69	887.65	889.74	891.64	893.97	896.1	897.45	898.88	901.44	905.21	909.74	913.25	914.15	913.19	911.96	913.07	918.13	923.3	924.84	925.94	930.28	935.07	936.7	935.59	933.51	933.07	936.21	940.76	944.19	947.7	952.83	957.79	960.6	962.82	966.41	970.43	973.32	974.7	975.11	977.84	985.33	992.08
03-d88801aa91153b0f3dfbb6e96a1e890c-RegB	855.76	860.93	863.96	865.8	867.4	869.47	871.73	873.92	877	881.75	887.08	891.73	895.81	899.6	902.69	904.74	906.41	908.57	911.92	916.53	920.08	920.74	921.65	925.91	930.44	931.63	930.77	930.23	931.28	934.36	937.59	939	939.08	938.91	939.23	940.4	941.67	942.24	942.65	943.61	945.06	946.8	949.05	951.96	954.75	956.64	957.85	959.09	961.77
03-d88801aa91153b0f3dfbb6e96a1e890c-RegC	864.6	873.67	874.77	872.71	872.31	876.69	882.19	884.48	883.7	881.51	881.05	884.59	889.23	891.54	891.59	890.6	890.86	894.01	897.79	899.79	901.55	904.88	908.27	909.9	910.47	911.05	911.57	912.03	914.35	919.72	923.53	921.7	919.62	923.14	928.06	929.23	930.14	935.06	940.42	941.86	942.02	944.43	947.58	949.12	949.89	951.15	951.72	950.47	950.01
03-7d3ec2a875673920337f13dbca24957d-FixA	892.39	905.59	895.53	872.72	918.96	913.93	918.38	919.27	918.56	920.21	920.41	915.36	927.44	925.79	925.41	939.93	933.33	924.2	933.8	929.3	944.24	940.25	945.12	951.26	947.97	942.52	954.95	952.11	957.02	961.81	963.53	963.53	964.66	963.91	966.23	965.72	968.68	966.04	974.13	973.07	975.52	974.71	981.91	991.49	989.49	979.83	986.86	1000.41	999.99
03-7d3ec2a875673920337f13dbca24957d-FixB	889.16	905.45	897.2	894.38	900.26	902.18	903.93	909.52	915.79	918.91	919.61	919.71	920.41	922.66	926.8	932.56	935.46	936.21	936.95	939.92	943.27	944.95	946.25	948.71	950.81	951.1	951.75	956.46	961.34	963.9	966.28	970.72	974.23	973.86	973.59	977.87	984.58	990.25	992.76	993.17	993.68	996.31	999.4	1000.91	1002.53	1005.78	1008.95	1009.24	1009.44
03-7d3ec2a875673920337f13dbca24957d-FixC	887.01	885.37	892.44	897.3	898.96	897.46	897.02	901.32	907.41	911.68	914.99	914.93	915.28	915.79	919.22	924.7	929.9	932.42	933.71	935.57	937.66	937.05	938.09	942.17	946.12	946.75	946.5	948.22	951.48	952.52	953.94	958.54	963.88	966.9	969.03	971.98	975.19	975.15	975.04	978.39	983.27	986.72	987.79	986.81	986.79	990.43	995.72	997.77	999.6
03-7d3ec2a875673920337f13dbca24957d-RegA	859.47	856.22	872.69	871.85	870.12	884.32	878.75	889.71	882.65	876.75	890.51	888.55	886.45	900.12	895.92	893.44	897.83	897.17	906.46	905.15	906.98	924.01	918.57	909.02	919.27	918.64	917.98	927.74	927.47	933.48	934.6	935.33	933.79	947.18	940.87	952	944.84	937.18	948.4	961.72	956.94	967.21	967.99	971.23	968.24	975.3	978.4	965.08	980.52
03-7d3ec2a875673920337f13dbca24957d-RegB	853.16	851.43	854.27	859.23	863.97	866.73	868.76	871.28	876.12	878.97	880.91	883.36	886.58	890.58	895.38	900.9	906.61	911.99	912.4	912.88	914.33	917.08	918.98	918.31	917.94	921.07	926.14	930.63	933.68	935.21	934.3	935.69	937.78	938.64	939.25	941.02	943.34	945.17	946.04	945.95	946.64	949.31	954.73	956.3	956.59	959.09	963.17	967.05	968.42
03-7d3ec2a875673920337f13dbca24957d-RegC	868.89	863.13	866.29	873.14	872.49	875.76	877.47	879.09	884.74	893.69	883	884.02	882.11	881.82	884.79	891.05	896.36	897.05	896.05	897.23	899.9	902.5	904.7	906.8	909.72	911.34	913.86	915.99	915.78	912.39	910.1	916.97	924.31	926.94	927.78	930.51	932.61	931.22	930.88	936.12	942.67	942.55	941.16	942.55	945.94	948.73	951.61	954.7	956.41
03-187895eb56048a0b42a0eac0f769dbbb-FixA	nan	nan	nan	nan	nan	nan	nan	nan	nan	nan	nan	nan	nan	nan	nan	nan	nan	nan	nan	nan	nan	nan	nan	nan	nan	nan	nan	nan	nan	nan	nan	nan	nan	nan	nan	nan	nan	nan	nan	nan	nan	nan	nan	nan	nan	nan	nan	nan	nan
03-187895eb56048a0b42a0eac0f769dbbb-FixB	nan	nan	nan	nan	nan	nan	nan	nan	nan	nan	nan	nan	nan	nan	nan	nan	nan	nan	nan	nan	nan	nan	nan	nan	nan	nan	nan	nan	nan	nan	nan	nan	nan	nan	nan	nan	nan	nan	nan	nan	nan	nan	nan	nan	nan	nan	nan	nan	nan
03-187895eb56048a0b42a0eac0f769dbbb-FixC	nan	nan	nan	nan	nan	nan	nan	nan	nan	nan	nan	nan	nan	nan	nan	nan	nan	nan	nan	nan	nan	nan	nan	nan	nan	nan	nan	nan	nan	nan	nan	nan	nan	nan	nan	nan	nan	nan	nan	nan	nan	nan	nan	nan	nan	nan	nan	nan	nan
03-187895eb56048a0b42a0eac0f769dbbb-RegA	nan	nan	nan	nan	nan	nan	nan	nan	nan	nan	nan	nan	nan	nan	nan	nan	nan	nan	nan	nan	nan	nan	nan	nan	nan	nan	nan	nan	nan	nan	nan	nan	nan	nan	nan	nan	nan	nan	nan	nan	nan	nan	nan	nan	nan	nan	nan	nan	nan
03-187895eb56048a0b42a0eac0f769dbbb-RegB	nan	nan	nan	nan	nan	nan	nan	nan	nan	nan	nan	nan	nan	nan	nan	nan	nan	nan	nan	nan	nan	nan	nan	nan	nan	nan	nan	nan	nan	nan	nan	nan	nan	nan	nan	nan	nan	nan	nan	nan	nan	nan	nan	nan	nan	nan	nan	nan	nan
03-187895eb56048a0b42a0eac0f769dbbb-RegC	nan	nan	nan	nan	nan	nan	nan	nan	nan	nan	nan	nan	nan	nan	nan	nan	nan	nan	nan	nan	nan	nan	nan	nan	nan	nan	nan	nan	nan	nan	nan	nan	nan	nan	nan	nan	nan	nan	nan	nan	nan	nan	nan	nan	nan	nan	nan	nan	nan
03-a41134949b4afaaa14bc04259480fa0b-FixA	nan	nan	nan	nan	nan	nan	nan	nan	nan	nan	nan	nan	nan	nan	nan	nan	nan	nan	nan	nan	nan	nan	nan	nan	nan	nan	nan	nan	nan	nan	nan	nan	nan	nan	nan	nan	nan	nan	nan	nan	nan	nan	nan	nan	nan	nan	nan	nan	nan
03-a41134949b4afaaa14bc04259480fa0b-FixB	nan	nan	nan	nan	nan	nan	nan	nan	nan	nan	nan	nan	nan	nan	nan	nan	nan	nan	nan	nan	nan	nan	nan	nan	nan	nan	nan	nan	nan	nan	nan	nan	nan	nan	nan	nan	nan	nan	nan	nan	nan	nan	nan	nan	nan	nan	nan	nan	nan
03-a41134949b4afaaa14bc04259480fa0b-FixC	nan	nan	nan	nan	nan	nan	nan	nan	nan	nan	nan	nan	nan	nan	nan	nan	nan	nan	nan	nan	nan	nan	nan	nan	nan	nan	nan	nan	nan	nan	nan	nan	nan	nan	nan	nan	nan	nan	nan	nan	nan	nan	nan	nan	nan	nan	nan	nan	nan
03-a41134949b4afaaa14bc04259480fa0b-RegA	nan	nan	nan	nan	nan	nan	nan	nan	nan	nan	nan	nan	nan	nan	nan	nan	nan	nan	nan	nan	nan	nan	nan	nan	nan	nan	nan	nan	nan	nan	nan	nan	nan	nan	nan	nan	nan	nan	nan	nan	nan	nan	nan	nan	nan	nan	nan	nan	nan
03-a41134949b4afaaa14bc04259480fa0b-RegB	nan	nan	nan	nan	nan	nan	nan	nan	nan	nan	nan	nan	nan	nan	nan	nan	nan	nan	nan	nan	nan	nan	nan	nan	nan	nan	nan	nan	nan	nan	nan	nan	nan	nan	nan	nan	nan	nan	nan	nan	nan	nan	nan	nan	nan	nan	nan	nan	nan
03-a41134949b4afaaa14bc04259480fa0b-RegC	nan	nan	nan	nan	nan	nan	nan	nan	nan	nan	nan	nan	nan	nan	nan	nan	nan	nan	nan	nan	nan	nan	nan	nan	nan	nan	nan	nan	nan	nan	nan	nan	nan	nan	nan	nan	nan	nan	nan	nan	nan	nan	nan	nan	nan	nan	nan	nan	nan
03-b364d57a246c60000b8fe65c097f7950-FixA	nan	nan	nan	nan	nan	nan	nan	nan	nan	nan	nan	nan	nan	nan	nan	nan	nan	nan	nan	nan	nan	nan	nan	nan	nan	nan	nan	nan	nan	nan	nan	nan	nan	nan	nan	nan	nan	nan	nan	nan	nan	nan	nan	nan	nan	nan	nan	nan	nan
03-b364d57a246c60000b8fe65c097f7950-FixB	nan	nan	nan	nan	nan	nan	nan	nan	nan	nan	nan	nan	nan	nan	nan	nan	nan	nan	nan	nan	nan	nan	nan	nan	nan	nan	nan	nan	nan	nan	nan	nan	nan	nan	nan	nan	nan	nan	nan	nan	nan	nan	nan	nan	nan	nan	nan	nan	nan
03-b364d57a246c60000b8fe65c097f7950-FixC	nan	nan	nan	nan	nan	nan	nan	nan	nan	nan	nan	nan	nan	nan	nan	nan	nan	nan	nan	nan	nan	nan	nan	nan	nan	nan	nan	nan	nan	nan	nan	nan	nan	nan	nan	nan	nan	nan	nan	nan	nan	nan	nan	nan	nan	nan	nan	nan	nan
03-b364d57a246c60000b8fe65c097f7950-RegA	nan	nan	nan	nan	nan	nan	nan	nan	nan	nan	nan	nan	nan	nan	nan	nan	nan	nan	nan	nan	nan	nan	nan	nan	nan	nan	nan	nan	nan	nan	nan	nan	nan	nan	nan	nan	nan	nan	nan	nan	nan	nan	nan	nan	nan	nan	nan	nan	nan
03-b364d57a246c60000b8fe65c097f7950-RegB	nan	nan	nan	nan	nan	nan	nan	nan	nan	nan	nan	nan	nan	nan	nan	nan	nan	nan	nan	nan	nan	nan	nan	nan	nan	nan	nan	nan	nan	nan	nan	nan	nan	nan	nan	nan	nan	nan	nan	nan	nan	nan	nan	nan	nan	nan	nan	nan	nan
03-b364d57a246c60000b8fe65c097f7950-RegC	nan	nan	nan	nan	nan	nan	nan	nan	nan	nan	nan	nan	nan	nan	nan	nan	nan	nan	nan	nan	nan	nan	nan	nan	nan	nan	nan	nan	nan	nan	nan	nan	nan	nan	nan	nan	nan	nan	nan	nan	nan	nan	nan	nan	nan	nan	nan	nan	nan
03-d1caf2f33ebc9081c14cec776df67c33-FixA	753.29	761.32	767.61	772.7	777.13	781.14	783.78	784.43	785.1	787.72	791.19	793.95	796	797.76	799.77	802.36	804.7	806.12	807.8	810.88	814.29	816.83	819.32	822.72	826.31	829.19	831.84	834.83	837.56	839.44	841.16	843.4	845.06	845.24	846.2	850.15	854.79	857.37	859.14	861.97	865.2	867.66	868.88	868.91	869.29	871.46	874.26	876.33	878.79
03-d1caf2f33ebc9081c14cec776df67c33-FixB	777.84	784.38	788.75	792.23	796.13	801.4	807.65	814.2	820.47	826	830.72	834.64	837.89	840.59	842.87	844.9	847.11	849.89	853.31	857.22	860.94	863.9	866.51	869.23	871.49	872.85	874.74	878.42	882.36	884.76	886.48	888.74	891.33	893.68	895.54	897.04	899.44	903.68	907.79	909.64	910.13	910.95	913.06	916.82	920.43	922.11	922.93	924.39	926.02
03-d1caf2f33ebc9081c14cec776df67c33-FixC	837.23	837.54	839.9	842.93	845.25	846.06	846.94	849.37	851.86	852.95	854.46	858.09	861.54	862.39	862.07	862.61	864.31	866.83	868.99	869.94	871.33	874.65	878.04	879.63	881.62	886.32	891.72	895.28	897.45	899.32	901.17	903.11	905.42	908.42	912.26	916.81	920.72	922.86	924.38	926.81	930.28	934.4	938.16	940.63	942.33	944.21	947.4	952.46	957.09
03-d1caf2f33ebc9081c14cec776df67c33-RegA	868.89	882.76	885.12	882.28	880.53	884.2	889.59	892.41	894.05	896.72	899.92	902.69	905.26	908	910.7	913.04	914.92	916.41	918.22	920.98	924.37	927.81	930.72	932.78	934.86	937.78	941.02	943.76	945.78	947.2	948.83	951.37	953.98	955.64	956.7	957.88	960.01	963.53	966.98	968.94	970.52	973.27	977.28	981.94	985.36	986.09	986.47	989.01	991.5
03-d1caf2f33ebc9081c14cec776df67c33-RegB	879.17	880.92	884.77	889.51	893.95	897.15	899.31	901.06	903.73	908.06	911.75	912.53	911.66	911.13	912.32	915.82	919.44	921.15	922.82	926.47	930.42	932.48	932.76	932.26	933.2	937.18	941.69	943.9	944.82	946.14	947.94	950.01	952.82	956.56	959.26	959.26	959.04	961.38	965.06	968.11	970.4	972.43	974.82	977.95	980.83	982.54	984.33	987.56	990.94
03-d1caf2f33ebc9081c14cec776df67c33-RegC	867.04	873.46	878.68	882.72	885.63	887.7	890.3	894.4	898.38	900.66	902.66	906.02	910.08	913.6	915.18	914.19	913.43	915.5	918.39	919.54	919.33	918.93	919.36	921.32	924.21	927	928.24	927.19	926.56	929.01	932.52	934.51	935.43	936.51	938.5	941.76	945.23	947.75	949.45	950.87	952.63	955.24	958.53	962	964.63	965.68	966.61	968.88	971
03-6ca77fdca742c83dc3556ff2362a6790-FixA	750.65	761.17	767.58	771.52	774.61	778.05	781.34	783.86	786.31	789.37	792.25	794.18	795.9	798.19	800.26	801.25	801.75	802.78	805.7	811.18	816.6	819.3	820.13	820.81	822.47	825.82	830.16	834.46	837.65	839.23	841.15	845.12	848.53	848.7	848.05	849.72	853.69	858.74	862.51	863.09	862.4	862.92	864.57	866.75	869.82	873.99	877.64	879.2	879.96
03-6ca77fdca742c83dc3556ff2362a6790-FixB	776.37	782.98	787.54	791.47	796.14	802.54	809.98	817.4	824.14	829.69	833.75	836.29	837.89	839.5	842.81	848.76	854.32	856.43	856.32	856.31	858.26	863.08	867.78	869.55	870.81	874.38	878.58	881.14	882.62	884.21	886.48	889.59	892.71	895.03	897.13	899.77	902.69	905.47	908.11	910.6	912.06	911.96	912.45	915.58	919.31	921.12	921.72	922.63	924.34
03-6ca77fdca742c83dc3556ff2362a6790-FixC	838.5	836.34	839.87	845.29	848.78	847.96	846.25	847.35	850.1	852.56	854.99	857.88	860.56	862.28	863.43	864.62	866.26	868.54	871.04	873.2	874.67	875.46	877.12	881	885.63	889.23	891.82	893.94	896.27	899.49	904.08	909.85	913.75	913.25	911.93	913.94	918.17	922.24	924.84	925.49	926.24	929.25	933.8	938.5	942.96	946.98	949.86	951.22	952.97
03-6ca77fdca742c83dc3556ff2362a6790-RegA	870.21	882.56	884.44	881.49	879.33	881.94	886.47	889.38	891.25	893.63	897.55	903.25	908.11	909.95	911.45	915.4	919.58	921.34	921.98	923.37	925.5	927.92	930.63	933.63	936.6	939.22	941.71	944.23	945.94	946.3	947.39	951.13	955.49	957.89	958.48	958.36	959.72	964.07	968.46	969.76	969.95	972.06	976.94	984	988.83	987.7	985.34	987.32	991.05
03-6ca77fdca742c83dc3556ff2362a6790-RegB	880	881.1	885.9	891.79	896.18	897.44	897.91	900.22	904.1	908.28	910.45	909.33	909.03	913.26	918.27	919.88	920.47	923.07	925.95	926.99	927.78	930.22	933.25	935.34	936.37	936.92	938.76	943.18	947.75	949.97	951.62	954.58	955.93	953.17	951.89	957.48	964.01	964.67	963.56	966.29	970.93	974.22	976.83	980.01	982.34	982.42	982.46	984.88	987.92
03-6ca77fdca742c83dc3556ff2362a6790-RegC	870.65	875.38	878.99	881.65	883.53	885.15	888.45	894.62	900.34	902.74	905.55	912.03	916.37	913.22	909.14	911.23	915.86	917.95	918.38	918.97	918.71	916.8	916.51	920.65	925.18	925.8	925.26	927.15	930.02	931.66	932.75	934.5	937.09	940.19	942.37	942.65	943.39	946.97	951.32	953.73	954.15	953.48	953.31	954.92	957.4	959.59	962.22	966.22	970.75
03-33e2f5ba7ca1eaf6cd2db2373a446657-FixA	761.63	760.9	766.02	774.86	775	775.17	776.89	781.34	785.84	787.81	789.08	791.08	794	796.64	799.25	802.36	806.21	810.45	812.55	812.9	812.97	816.64	822.23	827.06	830.72	833.4	835.32	834.51	835.03	838.06	840.9	841.17	842.58	848.71	854.88	855.73	853.62	852.46	852.86	855.39	858.81	861.78	864.86	868.58	871.1	870.7	870.18	874.48	879.19
03-33e2f5ba7ca1eaf6cd2db2373a446657-FixB	782.61	781.38	784.32	788.82	792.13	792.37	808.41	812.26	817.07	823.81	832.85	834.49	837.75	841.53	844.04	844.16	844.49	847.7	852.48	856.69	859.12	859.45	859.94	863.24	867.52	870.39	872.1	873.66	876.05	879.85	883.66	886.06	888.15	891.28	895.11	898.78	901.26	902.05	901.23	902.83	906.85	912.07	915.41	914.47	913.05	915.51	920.03	923.6	926.2
03-33e2f5ba7ca1eaf6cd2db2373a446657-FixC	839.41	846.36	845.57	842.22	841.48	846.59	852.52	854.09	853.93	855.47	856.63	855.21	854.16	856.68	860.95	864.32	866.06	866.35	866.79	868.77	871.03	871.99	875.84	879.28	881.6	882.21	883.13	886.36	890.77	894.6	897.06	898.26	900.96	907.37	913.78	916.15	916.91	919.6	924.39	930.23	934.92	936.69	937.31	939.04	941.82	944.82	947.67	950.16	951.28
03-33e2f5ba7ca1eaf6cd2db2373a446657-RegA	868.56	878.04	882.73	897.47	883.62	886.29	885.29	888.51	893.94	897.83	899.65	898.86	899.11	902.22	905.69	907.07	908.7	913.13	918.36	921.86	924.02	925.81	927.88	930.45	933.09	934.72	936.17	938.07	941.5	946.9	950.18	949.86	948.9	950.8	955.16	960.07	962.59	960.69	958.84	964.49	971.66	975.74	975.79	973.01	973.69	978.6	985.07	985.06	983.34
03-33e2f5ba7ca1eaf6cd2db2373a446657-RegB	884.16	890.25	890.54	888.88	888.99	893.47	899.78	904.66	907.05	907.48	910.6	900.28	908.62	912.09	913.06	915.12	917.21	919.23	921.01	922.65	924.24	926.07	929.08	933.83	938.19	939.99	939.94	939.64	940.48	943.27	946.15	947.45	949.62	955.24	960.42	961.43	961.72	965.32	969.35	970.21	969.87	971.14	972.75	973.05	974.42	979.24	984.01	984.99	985.17
03-33e2f5ba7ca1eaf6cd2db2373a446657-RegC	869.97	869.26	870.87	874.58	880.23	886.98	891.53	891.67	892.4	898.16	903.78	904.36	906.4	909.21	914.93	917	916.31	915.32	915.21	916.66	920.31	925.8	928.84	925.95	921.71	921.49	923.96	926.3	927.27	926.36	928.15	930.83	933.71	935.93	938.16	941.02	943.19	943.53	943.86	946.43	950.66	955.1	958.39	959.73	961	964.15	967.01	967.13	966.87
03-2b4976ef8e1e93cc1253ef15993fff8e-FixA	951.75	971.94	980.2	981.66	981.48	983.6	986.94	989.66	991.84	994.14	997.6	1002.61	1006.6	1007.36	1007.52	1010.15	1014.63	1019.67	1024.99	1030.3	1033.99	1035.01	1036.14	1039.93	1043.45	1043.68	1043.81	1047.43	1052.34	1055.6	1058.32	1062.04	1065.38	1066.79	1067.8	1070.14	1072.5	1073.38	1074.39	1077.34	1080.77	1083	1085.79	1090.92	1095.77	1097.43	1097.99	1100.15	1102.3
03-2b4976ef8e1e93cc1253ef15993fff8e-FixB	980.55	985.81	991.17	996.02	999.74	1002.03	1003.69	1005.7	1008.3	1011.45	1014.67	1017.53	1020.21	1022.88	1024.94	1026.02	1027.49	1030.59	1034.06	1036.4	1038	1039.67	1041.62	1043.82	1045.82	1047.27	1048.57	1050.34	1053.01	1056.65	1060.09	1062.09	1062.79	1062.86	1063.71	1066.4	1069.3	1070.72	1071.98	1074.65	1077.59	1079.27	1080.43	1082.19	1084.48	1086.84	1088.72	1089.73	1090.59
03-2b4976ef8e1e93cc1253ef15993fff8e-FixC	951.71	953.99	958.43	963.49	967.61	969.82	971.58	974.46	978.2	982.25	986.74	991.76	996.17	999.03	1001.48	1004.68	1007.84	1010.08	1012.63	1016.66	1020.97	1024.12	1026.59	1029.23	1032.25	1035.64	1038.97	1041.8	1044.24	1046.51	1048.82	1051.32	1053.85	1056.41	1060	1065.28	1069.94	1071.74	1072.54	1074.74	1077.65	1080.05	1082.21	1084.67	1087.33	1089.92	1092.23	1094.1	1095.63
03-2b4976ef8e1e93cc1253ef15993fff8e-RegA	1025.69	1026.45	1029.43	1033.04	1035.64	1036.3	1036.72	1038.68	1041.31	1043.4	1045	1046.41	1047.8	1049.2	1050.32	1050.93	1051.47	1052.41	1053.77	1055.49	1057.83	1060.98	1064.4	1067.54	1070.4	1073.11	1075.5	1077.41	1079.06	1080.82	1083.14	1086.21	1089.07	1090.86	1092.74	1095.94	1099.23	1101.07	1101.84	1102.39	1103.54	1105.73	1107.93	1109.27	1111.72	1117.01	1121.81	1122.71	1123.01
03-2b4976ef8e1e93cc1253ef15993fff8e-RegB	983.84	979.21	977.79	978.39	979.83	981.23	982.97	985.47	987.97	989.73	991.49	994.14	997.78	1002.13	1006.41	1009.86	1012.38	1014.19	1016.03	1018.45	1020.68	1022	1023.54	1026.47	1030.12	1033.47	1036.26	1038.43	1039.84	1040.62	1042.25	1045.91	1049.46	1050.86	1052.52	1056.97	1061.33	1062.34	1061.99	1063.1	1065.3	1067.61	1070.32	1073.76	1076.48	1077.27	1078.28	1081.82	1086.05
03-2b4976ef8e1e93cc1253ef15993fff8e-RegC	1084.68	1082.25	1083.25	1086.38	1090.36	1094.05	1097.02	1099.07	1100.39	1101.36	1102.66	1104.72	1106.5	1107.17	1108.22	1110.95	1113.42	1113.8	1114.55	1118.12	1121.75	1122.5	1122.64	1124.94	1128.26	1130.82	1132.66	1134.28	1136.16	1138.58	1140.83	1142.23	1143.39	1145.17	1147.79	1151.1	1154.1	1155.97	1157.99	1161.4	1164.34	1164.87	1164.78	1166.37	1169.27	1172.33	1174.63	1175.6	1176.11
03-9b927cee8bd34bda02f6e48a2e9102ed-FixA	953.14	965.91	974.24	979.24	982	983.68	985.77	989.33	993.41	996.8	999.32	1001.27	1003.8	1007.56	1010.36	1010.47	1011.48	1017.02	1024.83	1031.53	1035.57	1036.63	1037.71	1041.49	1045.49	1046.95	1047.96	1051.05	1054.69	1057.04	1059.63	1064.03	1067.62	1067.8	1067.32	1069.4	1072.44	1074.24	1076.24	1080.17	1084.19	1086.19	1087.55	1090.19	1093.72	1097.05	1098.91	1098.59	1098.6
03-9b927cee8bd34bda02f6e48a2e9102ed-FixB	976.16	984.04	989.08	992.59	995.9	1000.04	1004.87	1009.78	1013.39	1014.92	1016.96	1021.48	1024.6	1022.78	1020.53	1022.83	1027.75	1032.18	1035.8	1038.87	1040.9	1041.69	1043.13	1046.67	1049.44	1048.82	1048.42	1051.84	1055.01	1053.7	1052.5	1056.37	1060.86	1060.86	1060.41	1064.35	1069.44	1071.51	1072.73	1075.95	1078.93	1079.04	1078.82	1081.3	1084.68	1086.49	1087.67	1089.8	1092.77
03-9b927cee8bd34bda02f6e48a2e9102ed-FixC	950.4	948.65	953.9	961.63	967.37	968.36	969.01	973.86	980.55	985.56	987.94	988.09	989.36	994.68	1001.81	1007.6	1010.71	1010.97	1011.24	1014.27	1018.98	1023.5	1027.28	1030.09	1031.89	1032.95	1035.03	1039.48	1044.38	1047.51	1049.69	1052.35	1055.98	1060.48	1064.2	1065.66	1065.95	1066.74	1068.98	1073.01	1077.46	1080.9	1083.74	1086.71	1089.26	1090.9	1093.16	1097.35	1100.85
03-9b927cee8bd34bda02f6e48a2e9102ed-RegA	1023.81	1027.66	1031.5	1034.83	1037.15	1038.14	1038.34	1038.56	1040.04	1043.33	1045.71	1044.9	1044.14	1046.7	1050.18	1051.62	1052.12	1053.29	1054.38	1054.64	1055.99	1060.15	1064.77	1067.24	1068.76	1071.21	1075.07	1079.9	1082.84	1081.74	1080.37	1082.93	1088.04	1092.92	1095.68	1095.57	1096.01	1100.1	1103.99	1103.56	1102.64	1105.74	1109.63	1110.33	1111.13	1115.98	1121.84	1124.84	1127.09
03-9b927cee8bd34bda02f6e48a2e9102ed-RegB	985.21	983.69	980.76	978.4	978.6	982.26	985.83	986.17	986.39	989.91	994.58	997.63	999.4	1001.19	1004.81	1011.02	1015.58	1014.95	1014.24	1018.75	1024.84	1027.8	1028.6	1029.5	1031.55	1035.03	1038.17	1039.34	1040.09	1042.17	1044.36	1045.3	1046.69	1050.35	1054.63	1057.42	1059.02	1060.31	1061.78	1063.67	1065.63	1067.31	1069.09	1071.44	1074.26	1077.32	1080.51	1083.63	1086.07
03-9b927cee8bd34bda02f6e48a2e9102ed-RegC	1082.1	1083.05	1085.64	1089.34	1093.64	1097.85	1100.68	1101.22	1100.81	1101.27	1104.21	1109.93	1113.58	1111.12	1107.52	1108.24	1111.11	1112.96	1115.23	1119.57	1123.31	1123.82	1123.57	1125.44	1128.02	1129.41	1130.75	1133.36	1135.69	1136.16	1136.78	1139.87	1144.69	1149.63	1153.08	1154.06	1154.5	1156.4	1158.28	1158.48	1158.96	1161.9	1165.43	1167.4	1169.64	1174.11	1177.69	1177.01	1175.02
03-7cb4805f65b89ec73beb78c46635ea68-FixA	948.96	987.24	976.59	976.1	979.46	986.37	991.65	996.08	1000.5	1005.52	999.54	1000.32	1001.31	1004.58	1009.11	1013.89	1016.19	1013.11	1017.98	1023.68	1033.95	1037.56	1041.35	1039.78	1038.25	1042.57	1047.13	1049.42	1049.87	1053.25	1056.64	1057.53	1059.6	1064.01	1069.18	1070.76	1071.36	1074.68	1077.67	1079.49	1081.04	1085.81	1090.36	1091.59	1092.21	1092.32	1095	1098.26	1101.2
03-7cb4805f65b89ec73beb78c46635ea68-FixB	986.22	990.93	992.42	995.91	1000.82	1002.14	1003.14	1004.02	1005.32	1008.43	1010.67	1010.79	1012.8	1019.44	1027.42	1031.54	1032.96	1032.93	1033.64	1033.64	1035.7	1038.64	1040.95	1040.91	1041.54	1046.42	1050.91	1051.41	1050.98	1054.35	1057.51	1057.34	1057.85	1063.18	1068.48	1067.86	1065.56	1068.06	1071.6	1071.7	1071.78	1075.69	1080.75	1082.51	1082.84	1084.67	1087.31	1090.17	1092.35
03-7cb4805f65b89ec73beb78c46635ea68-FixC	951.73	957.14	953.39	946.57	960.81	968.07	976.13	978.9	978.94	980.38	983.97	989.29	994.1	996.39	997.31	998.82	1003.06	1011.05	1017.24	1018.87	1018.85	1020.17	1022.63	1026.18	1030.36	1034.9	1038.2	1039.91	1041.58	1044.88	1049.39	1053.23	1056.07	1057.71	1059.39	1061.67	1065.42	1071.82	1075.67	1076.66	1076.19	1077.25	1079.15	1080.92	1082.6	1085.27	1087.61	1088.75	1090.63
03-7cb4805f65b89ec73beb78c46635ea68-RegA	1026.1	1027.79	1027.26	1026.93	1040.31	1038.96	1038.94	1040.97	1041.35	1040.16	1040.4	1043.98	1047.86	1048.09	1047.7	1049.85	1053.31	1055.4	1057.15	1059.68	1060.18	1060.97	1061.03	1063.52	1067.24	1070.18	1072.03	1073.39	1075.99	1082.53	1088.49	1090.05	1089.29	1089.82	1092.38	1096.19	1097.57	1096.43	1096.87	1101.55	1106.42	1105.93	1104.65	1107.7	1113.75	1112.91	1111.85	1117.25	1124
03-7cb4805f65b89ec73beb78c46635ea68-RegB	981.78	970.56	975.39	977.63	981.54	982.03	982.3	985.01	987.87	988.15	987.29	992.72	998.48	1003.58	1006.78	1008.22	1007.44	1012.86	1018.03	1017.4	1015.67	1017.69	1023.16	1026.83	1028.63	1029.6	1031.17	1032.63	1035.57	1037.51	1038.78	1043.49	1047.85	1052.1	1055.45	1054.81	1055.15	1059.15	1063.13	1064.94	1065.87	1066.68	1069.68	1071.7	1073.65	1077.31	1080.91	1080.55	1080.48
03-7cb4805f65b89ec73beb78c46635ea68-RegC	1086.72	1088.8	1085.52	1079.28	1092.9	1090.7	1090.9	1094.01	1098.8	1103.37	1104.83	1104.26	1105.72	1094.9	1103.77	1106.9	1107.87	1111.94	1115.51	1113.91	1112.84	1118.18	1124.58	1126.72	1127.43	1129.77	1133.2	1135.26	1137.35	1141.06	1144.49	1146.3	1146.92	1146.5	1146.74	1149.04	1151.9	1154.74	1156.23	1158.33	1160.6	1162.84	1164.79	1166.93	1167.49	1165.65	1165.18	1170.59	1177.77
03-b21d5f64136e4e28b2a984ecc9d42f9a-FixA	nan	nan	nan	nan	nan	nan	nan	nan	nan	nan	nan	nan	nan	nan	nan	nan	nan	nan	nan	nan	nan	nan	nan	nan	nan	nan	nan	nan	nan	nan	nan	nan	nan	nan	nan	nan	nan	nan	nan	nan	nan	nan	nan	nan	nan	nan	nan	nan	nan
03-b21d5f64136e4e28b2a984ecc9d42f9a-FixB	nan	nan	nan	nan	nan	nan	nan	nan	nan	nan	nan	nan	nan	nan	nan	nan	nan	nan	nan	nan	nan	nan	nan	nan	nan	nan	nan	nan	nan	nan	nan	nan	nan	nan	nan	nan	nan	nan	nan	nan	nan	nan	nan	nan	nan	nan	nan	nan	nan
03-b21d5f64136e4e28b2a984ecc9d42f9a-FixC	nan	nan	nan	nan	nan	nan	nan	nan	nan	nan	nan	nan	nan	nan	nan	nan	nan	nan	nan	nan	nan	nan	nan	nan	nan	nan	nan	nan	nan	nan	nan	nan	nan	nan	nan	nan	nan	nan	nan	nan	nan	nan	nan	nan	nan	nan	nan	nan	nan
03-b21d5f64136e4e28b2a984ecc9d42f9a-RegA	nan	nan	nan	nan	nan	nan	nan	nan	nan	nan	nan	nan	nan	nan	nan	nan	nan	nan	nan	nan	nan	nan	nan	nan	nan	nan	nan	nan	nan	nan	nan	nan	nan	nan	nan	nan	nan	nan	nan	nan	nan	nan	nan	nan	nan	nan	nan	nan	nan
03-b21d5f64136e4e28b2a984ecc9d42f9a-RegB	nan	nan	nan	nan	nan	nan	nan	nan	nan	nan	nan	nan	nan	nan	nan	nan	nan	nan	nan	nan	nan	nan	nan	nan	nan	nan	nan	nan	nan	nan	nan	nan	nan	nan	nan	nan	nan	nan	nan	nan	nan	nan	nan	nan	nan	nan	nan	nan	nan
03-b21d5f64136e4e28b2a984ecc9d42f9a-RegC	nan	nan	nan	nan	nan	nan	nan	nan	nan	nan	nan	nan	nan	nan	nan	nan	nan	nan	nan	nan	nan	nan	nan	nan	nan	nan	nan	nan	nan	nan	nan	nan	nan	nan	nan	nan	nan	nan	nan	nan	nan	nan	nan	nan	nan	nan	nan	nan	nan
03-55ef83682998723a355a669b8bb122b2-FixA	nan	nan	nan	nan	nan	nan	nan	nan	nan	nan	nan	nan	nan	nan	nan	nan	nan	nan	nan	nan	nan	nan	nan	nan	nan	nan	nan	nan	nan	nan	nan	nan	nan	nan	nan	nan	nan	nan	nan	nan	nan	nan	nan	nan	nan	nan	nan	nan	nan
03-55ef83682998723a355a669b8bb122b2-FixB	nan	nan	nan	nan	nan	nan	nan	nan	nan	nan	nan	nan	nan	nan	nan	nan	nan	nan	nan	nan	nan	nan	nan	nan	nan	nan	nan	nan	nan	nan	nan	nan	nan	nan	nan	nan	nan	nan	nan	nan	nan	nan	nan	nan	nan	nan	nan	nan	nan
03-55ef83682998723a355a669b8bb122b2-FixC	nan	nan	nan	nan	nan	nan	nan	nan	nan	nan	nan	nan	nan	nan	nan	nan	nan	nan	nan	nan	nan	nan	nan	nan	nan	nan	nan	nan	nan	nan	nan	nan	nan	nan	nan	nan	nan	nan	nan	nan	nan	nan	nan	nan	nan	nan	nan	nan	nan
03-55ef83682998723a355a669b8bb122b2-RegA	nan	nan	nan	nan	nan	nan	nan	nan	nan	nan	nan	nan	nan	nan	nan	nan	nan	nan	nan	nan	nan	nan	nan	nan	nan	nan	nan	nan	nan	nan	nan	nan	nan	nan	nan	nan	nan	nan	nan	nan	nan	nan	nan	nan	nan	nan	nan	nan	nan
03-55ef83682998723a355a669b8bb122b2-RegB	nan	nan	nan	nan	nan	nan	nan	nan	nan	nan	nan	nan	nan	nan	nan	nan	nan	nan	nan	nan	nan	nan	nan	nan	nan	nan	nan	nan	nan	nan	nan	nan	nan	nan	nan	nan	nan	nan	nan	nan	nan	nan	nan	nan	nan	nan	nan	nan	nan
03-55ef83682998723a355a669b8bb122b2-RegC	nan	nan	nan	nan	nan	nan	nan	nan	nan	nan	nan	nan	nan	nan	nan	nan	nan	nan	nan	nan	nan	nan	nan	nan	nan	nan	nan	nan	nan	nan	nan	nan	nan	nan	nan	nan	nan	nan	nan	nan	nan	nan	nan	nan	nan	nan	nan	nan	nan
03-e466f2f05069ade3ffc783f8031088f8-FixA	nan	nan	nan	nan	nan	nan	nan	nan	nan	nan	nan	nan	nan	nan	nan	nan	nan	nan	nan	nan	nan	nan	nan	nan	nan	nan	nan	nan	nan	nan	nan	nan	nan	nan	nan	nan	nan	nan	nan	nan	nan	nan	nan	nan	nan	nan	nan	nan	nan
03-e466f2f05069ade3ffc783f8031088f8-FixB	nan	nan	nan	nan	nan	nan	nan	nan	nan	nan	nan	nan	nan	nan	nan	nan	nan	nan	nan	nan	nan	nan	nan	nan	nan	nan	nan	nan	nan	nan	nan	nan	nan	nan	nan	nan	nan	nan	nan	nan	nan	nan	nan	nan	nan	nan	nan	nan	nan
03-e466f2f05069ade3ffc783f8031088f8-FixC	nan	nan	nan	nan	nan	nan	nan	nan	nan	nan	nan	nan	nan	nan	nan	nan	nan	nan	nan	nan	nan	nan	nan	nan	nan	nan	nan	nan	nan	nan	nan	nan	nan	nan	nan	nan	nan	nan	nan	nan	nan	nan	nan	nan	nan	nan	nan	nan	nan
03-e466f2f05069ade3ffc783f8031088f8-RegA	nan	nan	nan	nan	nan	nan	nan	nan	nan	nan	nan	nan	nan	nan	nan	nan	nan	nan	nan	nan	nan	nan	nan	nan	nan	nan	nan	nan	nan	nan	nan	nan	nan	nan	nan	nan	nan	nan	nan	nan	nan	nan	nan	nan	nan	nan	nan	nan	nan
03-e466f2f05069ade3ffc783f8031088f8-RegB	nan	nan	nan	nan	nan	nan	nan	nan	nan	nan	nan	nan	nan	nan	nan	nan	nan	nan	nan	nan	nan	nan	nan	nan	nan	nan	nan	nan	nan	nan	nan	nan	nan	nan	nan	nan	nan	nan	nan	nan	nan	nan	nan	nan	nan	nan	nan	nan	nan
03-e466f2f05069ade3ffc783f8031088f8-RegC	nan	nan	nan	nan	nan	nan	nan	nan	nan	nan	nan	nan	nan	nan	nan	nan	nan	nan	nan	nan	nan	nan	nan	nan	nan	nan	nan	nan	nan	nan	nan	nan	nan	nan	nan	nan	nan	nan	nan	nan	nan	nan	nan	nan	nan	nan	nan	nan	nan
03-7dc8d8816f2afbebf8069c1b8e736e35-FixA	862.27	876.55	882.85	884.48	884.77	886.15	887.27	886.77	886.84	889.56	892.74	893.91	893.89	894.18	895.33	897.45	899.78	901.58	903.17	904.89	906.02	906.1	906.96	910.14	913.28	913.98	914.45	917.21	920.5	922.18	923.72	926.8	929.48	929.66	929.28	930.79	933.64	936.55	938.76	939.77	939.71	939.06	939.08	940.82	943.22	944.9	945.8	946.46	948.39
03-7dc8d8816f2afbebf8069c1b8e736e35-FixB	833.94	837.72	840.3	842.08	843.45	844.74	845.95	846.94	847.52	847.74	848.67	851.12	853.35	853.72	853.54	854.57	857.01	860.49	863.88	866.26	868.36	871.03	873.33	874.26	874.47	874.93	876.34	878.78	880.13	878.81	878.37	882.26	886.79	887.86	888.38	891.88	895.71	896.48	895.7	895.83	897.48	900.45	903.52	905.49	906.64	907.71	909.4	912	913.68
03-7dc8d8816f2afbebf8069c1b8e736e35-FixC	879.47	873.25	869	866.64	866.09	867.17	869.39	872.22	875.56	879.2	882.14	883.68	885.37	888.6	891.46	892.29	893.92	899	904.4	906.56	906.87	907.67	910.01	914.09	918.2	920.6	921.78	922.87	925.18	929.43	933.52	935.33	936.21	938.07	941.11	944.81	947.64	948.51	949.45	952.53	955.75	956.83	957.68	960.57	963.61	964.48	964.77	966.58	969.16
03-7dc8d8816f2afbebf8069c1b8e736e35-RegA	843.68	842.44	846.11	851.56	855.69	856.32	855.12	854.56	856.34	861.06	865.53	866.93	868.17	872.27	876.76	878.86	880.58	884.34	888.88	892.44	895.27	897.95	900.02	901.12	902.39	904.96	908.23	911.28	914	916.47	918.75	920.92	923.12	925.42	927.44	928.85	930.28	932.37	934.52	936.15	938.05	941.16	944.92	948.39	950.66	951.26	951.65	953.46	956.2
03-7dc8d8816f2afbebf8069c1b8e736e35-RegB	879.43	827.33	806.13	803.82	808.36	810.47	812.04	816.3	820.55	821.79	822.02	823.76	826.11	827.75	829.2	831.29	834.1	837.4	840.28	842.02	843.57	845.93	848.53	850.59	852.27	854.05	856.36	859.3	861.19	860.73	860.33	862.44	865.17	866.27	867.64	871.46	876.06	879.21	881.12	882.64	884.32	886.46	888.48	889.92	892.16	896.56	901.8	905.88	907.6
03-7dc8d8816f2afbebf8069c1b8e736e35-RegC	871.6	871.6	874.7	879.57	884.89	889.39	892.09	892.72	893.61	896.94	901.32	904.83	906.91	907.88	910.03	915.07	919.83	921.34	922.71	927.02	930.15	928.05	925.4	927.41	931.41	933.64	935.22	938.12	941.94	945.66	948.22	949.18	950.83	955.13	958.99	959.3	959.53	963.6	968.97	972.18	974.15	976.53	978.27	978.14	977.79	979.14	981.46	983.38	984.52
03-ac312c385f4bc45d2747ec4ad26abe04-FixA	861.23	882.25	888.65	887.27	884.94	886.54	888.86	888.46	889.15	894.35	898.08	894.92	891.76	895.61	900.68	900.2	897.63	897.92	900.93	904.98	907.4	906.43	905.21	907.02	909.88	911.31	913.04	917.04	921.17	923.11	924.83	928.43	931.47	931.41	930.93	933.16	936.31	937.98	939.53	942.46	944.18	942.16	940.07	941.96	945.42	946.98	947.26	947.88	949.62
03-ac312c385f4bc45d2747ec4ad26abe04-FixB	833.19	836.98	841.29	844.99	846.91	846.55	845.95	847.02	848.55	849.05	849.24	850.16	851.98	854.56	857.63	860.76	862.86	863.29	863.77	865.89	867.84	867.88	868.38	871.63	874.44	873.65	872.53	874.85	878.73	881.44	883.36	885.53	888.1	890.91	893.44	895.18	896.09	896.3	896.09	895.87	896.74	899.47	902.68	904.74	905.98	907.16	908.33	909.37	910.43
03-ac312c385f4bc45d2747ec4ad26abe04-FixC	881.78	868.27	863.08	863.52	866.92	870.89	874.41	876.94	878.54	879.52	880.48	882.08	884.96	889.19	892.35	892.65	893.67	898.84	904.96	908.12	909.08	909.73	911.21	914.19	917.83	921.15	924.29	927.35	928.85	927.92	928.36	933.73	940.8	945.28	946.88	946.65	946.64	948.58	951.15	952.78	954.67	958.11	961.1	961.58	961.77	964.19	966.75	966.88	966.26
03-ac312c385f4bc45d2747ec4ad26abe04-RegA	843.83	847.1	850.24	852.83	854.46	855.03	855.61	857.23	859.29	861.13	863.53	867.32	871.92	876.36	879.45	880.55	881.39	883.71	886.57	888.83	891.53	895.64	899.14	900.16	900.89	903.95	908.88	914.27	918.26	919.53	919.68	920.8	923.36	927.15	930.87	933.1	933.45	932.38	932.84	937.26	942.34	944.27	944.65	946.23	949.91	955.41	959.42	958.98	957.13
03-ac312c385f4bc45d2747ec4ad26abe04-RegB	882.11	828.07	806.94	805.66	811.17	813.25	813.17	814.33	816.72	819.52	821.96	823.53	824.54	825.63	827.85	831.75	835.15	836.18	837.07	840.23	843.82	845.69	847.14	849.81	852.81	854.88	856.13	857.15	858.83	861.77	864.53	865.74	866.72	869.03	871.81	873.85	875.47	877.3	879.46	881.92	884.73	887.7	889.54	889.4	890.22	894.97	901.57	906.77	909.14
03-ac312c385f4bc45d2747ec4ad26abe04-RegC	871.18	871.78	876.41	882.15	886.09	886.59	887.15	891.17	896.4	899.86	901.85	903.57	906.74	912.23	916.89	917.79	917.52	919.34	923.42	928.41	930.25	926.25	922.92	926.72	933	935.77	936.44	937.89	940.36	943.38	946.29	948.62	950.96	953.97	957.3	960.34	962.24	962.79	964.81	970.63	976.14	976.94	975.92	977.12	980.17	983.34	984.92	984.1	984.41
03-d07fa3e9d1e033687b2d5bf552a7cc54-FixA	862.92	881.13	872.4	876.11	882.07	883.07	883.57	888.44	891.61	887.65	884.69	880.78	889.91	891.7	891.41	895.71	900.39	902.78	902.65	901.33	902.24	907.6	912.4	911.88	911.82	915.63	919.37	918.55	917.07	919.39	922.08	921.33	921.55	927.38	934.17	936.34	933.61	932.26	931.75	931.05	932.63	938.53	943.85	943.5	940.87	940.86	942.92	947.95	950.56
03-d07fa3e9d1e033687b2d5bf552a7cc54-FixB	830.19	831.53	833.54	837.02	842.63	841.7	841.1	844.97	848.82	854.05	852.93	849.56	845.51	842.57	848.54	853.3	857.63	862.64	863.21	863.18	863.59	865.34	868.5	870.26	873.18	876.47	879.18	877.4	875.14	876.72	878.2	879.27	879.27	882.53	886.59	888.46	887.29	889.87	894.45	898.09	899.16	899.39	899.05	900.96	903.04	905.26	906.83	907.67	909.4
03-d07fa3e9d1e033687b2d5bf552a7cc54-FixC	878.68	880.57	872.19	856.26	861.22	863.96	866.02	868.47	871.32	874.49	878.4	883.07	886.29	886.63	888.38	895.05	900.2	897.74	894.03	896.51	903.04	909.39	913.37	914.11	914.16	916.24	919.72	923.37	927.36	931.84	935.11	935.73	935.59	937.04	940.19	944.54	947.23	949.94	951.95	952.76	953.16	954.17	955.82	957.98	960.27	962.49	965.16	968.74	972.3
03-d07fa3e9d1e033687b2d5bf552a7cc54-RegA	839.09	846.53	849.21	850.68	854.4	862.68	854.98	854.56	859.4	861.53	863.36	866.87	869.7	869.86	870.97	876.45	882.6	885.21	886.5	888.7	891.21	892.44	894.9	900.79	906.83	909.24	909.06	908.65	909.95	914.25	919.82	922.48	923.66	923.5	923.71	926.01	930.16	935.09	938.42	938.32	937.27	938.77	941.17	942.66	943.28	943.72	945.86	951.03	956.68
03-d07fa3e9d1e033687b2d5bf552a7cc54-RegB	884.69	747.3	796.89	807.77	804.98	808.05	813.85	815.7	816.31	819.57	823.42	826.66	829.84	833.65	836.51	837.11	837.43	839.64	842.4	844.02	845.42	847.7	850.19	851.97	853.82	854.15	854.75	854.98	855.57	857.26	861.44	864.66	867.49	870.61	873.01	873.72	874.04	875.59	878.06	880.6	882.65	884.05	886.73	891.94	895.42	898.74	899.4	902.59	901.32
03-d07fa3e9d1e033687b2d5bf552a7cc54-RegC	872.7	880.72	881.61	879.6	878.95	882.56	887.91	891.87	894.36	896.18	898.42	901.77	905.13	907.28	909.08	911.75	915.87	921.15	924.31	923.61	927.25	910.32	924.31	926.5	924.27	927.28	933.03	936.7	938.45	939.72	942.26	947.01	951.03	951.73	952.54	957.24	963.11	966.51	967.13	966.15	966.67	971.49	974.95	978.05	979.53	979.17	979.44	982.51	985.19
03-5a454a4c569343dfbcf8d80ed5390f5e-FixA	nan	nan	nan	nan	nan	nan	nan	nan	nan	nan	nan	nan	nan	nan	nan	nan	nan	nan	nan	nan	nan	nan	nan	nan	nan	nan	nan	nan	nan	nan	nan	nan	nan	nan	nan	nan	nan	nan	nan	nan	nan	nan	nan	nan	nan	nan	nan	nan	nan
03-5a454a4c569343dfbcf8d80ed5390f5e-FixB	nan	nan	nan	nan	nan	nan	nan	nan	nan	nan	nan	nan	nan	nan	nan	nan	nan	nan	nan	nan	nan	nan	nan	nan	nan	nan	nan	nan	nan	nan	nan	nan	nan	nan	nan	nan	nan	nan	nan	nan	nan	nan	nan	nan	nan	nan	nan	nan	nan
03-5a454a4c569343dfbcf8d80ed5390f5e-FixC	nan	nan	nan	nan	nan	nan	nan	nan	nan	nan	nan	nan	nan	nan	nan	nan	nan	nan	nan	nan	nan	nan	nan	nan	nan	nan	nan	nan	nan	nan	nan	nan	nan	nan	nan	nan	nan	nan	nan	nan	nan	nan	nan	nan	nan	nan	nan	nan	nan
03-5a454a4c569343dfbcf8d80ed5390f5e-RegA	nan	nan	nan	nan	nan	nan	nan	nan	nan	nan	nan	nan	nan	nan	nan	nan	nan	nan	nan	nan	nan	nan	nan	nan	nan	nan	nan	nan	nan	nan	nan	nan	nan	nan	nan	nan	nan	nan	nan	nan	nan	nan	nan	nan	nan	nan	nan	nan	nan
03-5a454a4c569343dfbcf8d80ed5390f5e-RegB	nan	nan	nan	nan	nan	nan	nan	nan	nan	nan	nan	nan	nan	nan	nan	nan	nan	nan	nan	nan	nan	nan	nan	nan	nan	nan	nan	nan	nan	nan	nan	nan	nan	nan	nan	nan	nan	nan	nan	nan	nan	nan	nan	nan	nan	nan	nan	nan	nan
03-5a454a4c569343dfbcf8d80ed5390f5e-RegC	nan	nan	nan	nan	nan	nan	nan	nan	nan	nan	nan	nan	nan	nan	nan	nan	nan	nan	nan	nan	nan	nan	nan	nan	nan	nan	nan	nan	nan	nan	nan	nan	nan	nan	nan	nan	nan	nan	nan	nan	nan	nan	nan	nan	nan	nan	nan	nan	nan
03-59b37b2d267db3801443b3e9ed2788c1-FixA	nan	nan	nan	nan	nan	nan	nan	nan	nan	nan	nan	nan	nan	nan	nan	nan	nan	nan	nan	nan	nan	nan	nan	nan	nan	nan	nan	nan	nan	nan	nan	nan	nan	nan	nan	nan	nan	nan	nan	nan	nan	nan	nan	nan	nan	nan	nan	nan	nan
03-59b37b2d267db3801443b3e9ed2788c1-FixB	nan	nan	nan	nan	nan	nan	nan	nan	nan	nan	nan	nan	nan	nan	nan	nan	nan	nan	nan	nan	nan	nan	nan	nan	nan	nan	nan	nan	nan	nan	nan	nan	nan	nan	nan	nan	nan	nan	nan	nan	nan	nan	nan	nan	nan	nan	nan	nan	nan
03-59b37b2d267db3801443b3e9ed2788c1-FixC	nan	nan	nan	nan	nan	nan	nan	nan	nan	nan	nan	nan	nan	nan	nan	nan	nan	nan	nan	nan	nan	nan	nan	nan	nan	nan	nan	nan	nan	nan	nan	nan	nan	nan	nan	nan	nan	nan	nan	nan	nan	nan	nan	nan	nan	nan	nan	nan	nan
03-59b37b2d267db3801443b3e9ed2788c1-RegA	nan	nan	nan	nan	nan	nan	nan	nan	nan	nan	nan	nan	nan	nan	nan	nan	nan	nan	nan	nan	nan	nan	nan	nan	nan	nan	nan	nan	nan	nan	nan	nan	nan	nan	nan	nan	nan	nan	nan	nan	nan	nan	nan	nan	nan	nan	nan	nan	nan
03-59b37b2d267db3801443b3e9ed2788c1-RegB	nan	nan	nan	nan	nan	nan	nan	nan	nan	nan	nan	nan	nan	nan	nan	nan	nan	nan	nan	nan	nan	nan	nan	nan	nan	nan	nan	nan	nan	nan	nan	nan	nan	nan	nan	nan	nan	nan	nan	nan	nan	nan	nan	nan	nan	nan	nan	nan	nan
03-59b37b2d267db3801443b3e9ed2788c1-RegC	nan	nan	nan	nan	nan	nan	nan	nan	nan	nan	nan	nan	nan	nan	nan	nan	nan	nan	nan	nan	nan	nan	nan	nan	nan	nan	nan	nan	nan	nan	nan	nan	nan	nan	nan	nan	nan	nan	nan	nan	nan	nan	nan	nan	nan	nan	nan	nan	nan
03-8ba3ce32c9d595b58cf362a27aeae587-FixA	nan	nan	nan	nan	nan	nan	nan	nan	nan	nan	nan	nan	nan	nan	nan	nan	nan	nan	nan	nan	nan	nan	nan	nan	nan	nan	nan	nan	nan	nan	nan	nan	nan	nan	nan	nan	nan	nan	nan	nan	nan	nan	nan	nan	nan	nan	nan	nan	nan
03-8ba3ce32c9d595b58cf362a27aeae587-FixB	nan	nan	nan	nan	nan	nan	nan	nan	nan	nan	nan	nan	nan	nan	nan	nan	nan	nan	nan	nan	nan	nan	nan	nan	nan	nan	nan	nan	nan	nan	nan	nan	nan	nan	nan	nan	nan	nan	nan	nan	nan	nan	nan	nan	nan	nan	nan	nan	nan
03-8ba3ce32c9d595b58cf362a27aeae587-FixC	nan	nan	nan	nan	nan	nan	nan	nan	nan	nan	nan	nan	nan	nan	nan	nan	nan	nan	nan	nan	nan	nan	nan	nan	nan	nan	nan	nan	nan	nan	nan	nan	nan	nan	nan	nan	nan	nan	nan	nan	nan	nan	nan	nan	nan	nan	nan	nan	nan
03-8ba3ce32c9d595b58cf362a27aeae587-RegA	nan	nan	nan	nan	nan	nan	nan	nan	nan	nan	nan	nan	nan	nan	nan	nan	nan	nan	nan	nan	nan	nan	nan	nan	nan	nan	nan	nan	nan	nan	nan	nan	nan	nan	nan	nan	nan	nan	nan	nan	nan	nan	nan	nan	nan	nan	nan	nan	nan
03-8ba3ce32c9d595b58cf362a27aeae587-RegB	nan	nan	nan	nan	nan	nan	nan	nan	nan	nan	nan	nan	nan	nan	nan	nan	nan	nan	nan	nan	nan	nan	nan	nan	nan	nan	nan	nan	nan	nan	nan	nan	nan	nan	nan	nan	nan	nan	nan	nan	nan	nan	nan	nan	nan	nan	nan	nan	nan
03-8ba3ce32c9d595b58cf362a27aeae587-RegC	nan	nan	nan	nan	nan	nan	nan	nan	nan	nan	nan	nan	nan	nan	nan	nan	nan	nan	nan	nan	nan	nan	nan	nan	nan	nan	nan	nan	nan	nan	nan	nan	nan	nan	nan	nan	nan	nan	nan	nan	nan	nan	nan	nan	nan	nan	nan	nan	nan
03-0c5c79938b71bf9865cfd78159f86867-FixA	766.81	770.23	769.98	768.49	768.17	770.6	773.84	775.79	777.38	779.69	781.39	781.21	780.68	781.48	782.83	783.75	785.2	788.13	791.08	792.56	793.63	795.48	796.8	796.39	796.42	799.02	802.37	804.31	805.99	808.86	811.61	812.78	813.79	816.13	818.08	817.89	818.12	821.39	825.06	826.14	826.83	829.97	834.28	837.68	840.07	841.87	843.42	844.97	846.48
03-0c5c79938b71bf9865cfd78159f86867-FixB	802.48	802.27	802.54	803.47	805.23	807.81	810.35	812.03	812.89	813.35	814.23	816.05	817.56	817.62	817.59	819	821.43	823.84	824.92	824.03	823.97	827.16	830.6	831.03	830.61	832.18	835	837.54	838.86	838.7	838.92	841.28	844.46	846.57	847.26	846.86	847.01	849.03	851.29	851.94	852.23	853.85	856.24	858.37	860.03	861.27	862.17	862.85	863.35
03-0c5c79938b71bf9865cfd78159f86867-FixC	804.06	808.34	810.09	810.91	812.39	815.41	818.01	818.5	819.33	822.98	827.79	831.54	834.12	835.95	837.34	838.6	840.04	841.91	844.04	846.14	847.75	848.72	850.45	853.95	856.74	856.48	855.6	856.97	859.66	862.01	863.85	865.41	866.75	868.01	869.85	872.74	875.44	876.7	877.34	878.5	880.17	882.02	883.9	885.67	887.11	888.04	888.59	889.06	890.32
03-0c5c79938b71bf9865cfd78159f86867-RegA	820.46	821.14	822.66	824.32	825.43	825.52	825.17	825.19	826.54	829.54	831.72	830.98	829.77	830.78	832.84	834.22	834.99	835.55	835.55	834.72	833.92	834.02	834.64	835.17	835.3	835.03	835.3	836.83	838.31	838.42	838.23	839.15	840.79	842.36	843.4	843.76	844.42	846.31	848.79	850.9	852.48	853.57	854.2	854.53	855.43	857.65	860.29	862.22	863.48
03-0c5c79938b71bf9865cfd78159f86867-RegB	815.76	807.78	813.68	827.26	842.33	853.1	855.34	847.83	840	840.58	844.23	844.16	842.62	843.12	844.51	844.91	844.54	844.17	844.64	846.4	848.44	849.62	850.13	850.35	849.93	848.67	847.88	848.68	849.47	848.66	847.91	849	850.17	849.39	848.07	848.15	849.55	851.55	852.83	852.44	851.7	852.18	853.38	854.38	855.04	855.45	855.55	855.39	855.4
03-0c5c79938b71bf9865cfd78159f86867-RegC	813.53	824.04	827.39	827.1	826.68	828.49	830.09	829.04	827.89	829.34	831.5	832.24	833.39	836.67	839.06	837.71	835.62	836.3	838.72	840.94	842.21	842.51	843.47	846.39	849.1	849.5	849.99	853.07	856.19	856.56	856.51	858.77	861.42	862.1	862.32	863.97	865.71	865.99	866.66	869.62	872.57	873.06	873.69	877.17	879.79	877.72	875.53	878.52	883.65
03-ce0aea45ccc0e81d77f680f96e02c3da-FixA	827.52	828.33	833.21	839.7	845.36	848.61	851.52	856.22	861.41	865.48	869.12	873.15	876.27	877.51	879.44	884.3	889.12	890.77	891.57	894.3	897.76	900.13	901.84	903.83	906.6	910.17	912.9	913.39	913.31	914.79	918.11	922.63	925.84	925.81	925.48	928.07	931.75	934.1	936.54	940.75	944.52	945.53	946.26	949.64	954.12	957.38	959.93	962.86	965.95
03-ce0aea45ccc0e81d77f680f96e02c3da-FixB	857.76	860.89	861.5	861.34	862.18	865.05	868.03	869.22	869.84	871.52	874.34	877.82	881	883.12	884.9	887.14	889.23	890.57	892.15	894.94	898.01	900.23	902.03	904.14	906.86	910.14	913.02	914.67	915.76	917.25	919.47	922.29	924.55	925.3	926.16	928.78	931.92	933.89	935.01	936.13	938.12	941.61	946.03	950.59	955.08	959.41	963.34	966.7	969.75
03-ce0aea45ccc0e81d77f680f96e02c3da-FixC	863.85	870.09	874.37	878.25	883.26	890.31	897.72	903.38	906.03	905.45	904.87	907.24	910.78	913.22	915.65	919.32	922.68	924.15	925.26	927.73	930.82	933.44	936.02	939.04	941.4	942.21	943.3	946.54	950.69	953.96	956.07	957.31	958.77	961.33	963.85	965.22	967.05	971.09	976.16	980.51	983.73	985.98	988.28	991.48	994.51	996.19	997.62	1000.21	1003.67
03-ce0aea45ccc0e81d77f680f96e02c3da-RegA	953.49	957.29	960.15	962.2	963.56	964.41	965.29	966.63	968.2	969.67	971	972.16	973.13	973.97	975.34	977.86	981.44	985.41	987.64	986.59	984.9	985.61	988.65	993.02	997.26	1000.18	1002.4	1004.9	1007.86	1011.07	1013.45	1014.36	1016.1	1020.71	1025.11	1026.16	1026.9	1030.91	1036.01	1039.07	1040.14	1040.26	1040.95	1043.44	1046.87	1049.96	1052.08	1053.13	1054.59
03-ce0aea45ccc0e81d77f680f96e02c3da-RegB	943.29	946.85	954.34	962.9	969.63	972.56	973.3	974.16	976.49	980.7	984.25	985.03	985.83	989.46	993.21	994.17	994.43	996.65	1000.21	1003.75	1006.34	1007.65	1009.41	1013.24	1017.93	1021.71	1023.92	1024.65	1025.97	1029.62	1033.5	1035.23	1036.24	1038.42	1041.03	1043.1	1046.08	1051.19	1055.63	1056.57	1056.79	1059.65	1063.88	1067.31	1070.24	1073.48	1076.85	1079.93	1082.64
03-ce0aea45ccc0e81d77f680f96e02c3da-RegC	977.84	980.84	981.64	982.12	984.14	988.77	993.82	997.04	999.23	1001.59	1003.67	1004.94	1006.13	1008.11	1010.91	1014.27	1017.68	1020.77	1023.91	1027.35	1029.77	1030.02	1029.57	1030.22	1032.36	1035.6	1037.96	1037.95	1038.21	1041.43	1045.42	1047.47	1048.74	1051.02	1053.98	1056.85	1059.47	1061.85	1064.01	1066.04	1068.09	1070.32	1072.82	1075.53	1077.83	1079.17	1080.13	1081.44	1082.74
03-c26e374baf842e7fcff742308d2e5667-FixA	nan	nan	nan	nan	nan	nan	nan	nan	nan	nan	nan	nan	nan	nan	nan	nan	nan	nan	nan	nan	nan	nan	nan	nan	nan	nan	nan	nan	nan	nan	nan	nan	nan	nan	nan	nan	nan	nan	nan	nan	nan	nan	nan	nan	nan	nan	nan	nan	nan
03-c26e374baf842e7fcff742308d2e5667-FixB	nan	nan	nan	nan	nan	nan	nan	nan	nan	nan	nan	nan	nan	nan	nan	nan	nan	nan	nan	nan	nan	nan	nan	nan	nan	nan	nan	nan	nan	nan	nan	nan	nan	nan	nan	nan	nan	nan	nan	nan	nan	nan	nan	nan	nan	nan	nan	nan	nan
03-c26e374baf842e7fcff742308d2e5667-FixC	nan	nan	nan	nan	nan	nan	nan	nan	nan	nan	nan	nan	nan	nan	nan	nan	nan	nan	nan	nan	nan	nan	nan	nan	nan	nan	nan	nan	nan	nan	nan	nan	nan	nan	nan	nan	nan	nan	nan	nan	nan	nan	nan	nan	nan	nan	nan	nan	nan
03-c26e374baf842e7fcff742308d2e5667-RegA	nan	nan	nan	nan	nan	nan	nan	nan	nan	nan	nan	nan	nan	nan	nan	nan	nan	nan	nan	nan	nan	nan	nan	nan	nan	nan	nan	nan	nan	nan	nan	nan	nan	nan	nan	nan	nan	nan	nan	nan	nan	nan	nan	nan	nan	nan	nan	nan	nan
03-c26e374baf842e7fcff742308d2e5667-RegB	nan	nan	nan	nan	nan	nan	nan	nan	nan	nan	nan	nan	nan	nan	nan	nan	nan	nan	nan	nan	nan	nan	nan	nan	nan	nan	nan	nan	nan	nan	nan	nan	nan	nan	nan	nan	nan	nan	nan	nan	nan	nan	nan	nan	nan	nan	nan	nan	nan
03-c26e374baf842e7fcff742308d2e5667-RegC	nan	nan	nan	nan	nan	nan	nan	nan	nan	nan	nan	nan	nan	nan	nan	nan	nan	nan	nan	nan	nan	nan	nan	nan	nan	nan	nan	nan	nan	nan	nan	nan	nan	nan	nan	nan	nan	nan	nan	nan	nan	nan	nan	nan	nan	nan	nan	nan	nan
03-ba2fcb9a9d961c48420383198d986385-FixA	529.9	539.58	543.95	545.68	547.42	551.03	555.13	558.26	561.97	567.63	572.8	575.42	579.31	587.75	595.71	598.16	599.57	604.88	610.39	611.81	612.25	615.44	619.26	621.28	624.69	632.41	639.4	640.62	640.74	645.11	650.14	651.28	651.08	653.07	656.26	658.91	661.65	665.45	669.64	673.16	675.35	675.94	675.8	676.28	679.08	685.06	690.15	690.55	690.53
03-ba2fcb9a9d961c48420383198d986385-FixB	nan	547.8	547.26	541.94	538.48	541.42	546.93	550.37	552.81	556.03	558.96	560.6	563.38	569.51	576.64	581.95	585.76	589.12	592.75	597.02	601.21	604.76	609.08	615.26	620.68	622.96	625.43	631.52	638.08	641.6	644.83	650.97	657.39	661.06	664.66	671.23	678	681.88	685.81	693.13	700.9	705.5	708.7	713.07	717.64	721	724.52	729.7	734.48
03-ba2fcb9a9d961c48420383198d986385-FixC	548.17	554.66	558.76	561.99	565.84	571.24	576.75	580.91	584.5	588.07	588.71	585.6	590.22	611.47	633.87	641.14	640.66	643.17	647.12	649.05	651.13	655.9	660.8	662.94	663.99	666.25	669.25	672.05	674.97	678.4	681.67	684.16	687.08	691.53	695.8	698.02	699.33	701.4	704.5	708.45	712.82	717.05	720.21	721.71	722.96	725.52	728.77	731.78	735.17
03-ba2fcb9a9d961c48420383198d986385-RegA	497.7	501.91	505.04	508.33	512.99	519.51	525.37	528.32	530.41	533.79	536.61	537.22	539.29	546.01	552.91	555.37	556.9	561.37	565.1	564.63	565.82	574.23	583.13	585.12	584.17	586.06	590.79	596.7	601.94	605.15	607.44	610.3	613.66	617.01	619.61	621.27	624.55	631.4	637.59	638.72	637.77	638.96	642.18	646.1	649.67	652.39	655.88	661.77	668.7
03-ba2fcb9a9d961c48420383198d986385-RegB	nan	586.35	440.4	423.46	454.21	468.15	469.28	474.4	481.61	485.7	487.57	489.43	492.62	497.67	502.92	506.71	509.88	513.51	516.79	518.92	521.44	525.85	531.06	535.65	539.97	544.57	548.62	551.3	553.62	556.81	561.09	566.31	571.79	576.78	580.69	583.41	586.77	592.33	597.6	599.94	601.15	603.78	607.94	612.95	618.1	622.81	627.15	631.48	636.28
03-ba2fcb9a9d961c48420383198d986385-RegC	482.11	487.59	491.26	494.35	498.11	503.44	509.92	516.73	522.73	527.12	530.77	534.8	539.6	545.14	550.25	553.99	557.44	561.83	566.74	571.39	575.45	578.77	581.62	584.41	587.69	591.86	596.55	601.22	605.49	608.99	611.19	611.96	613.38	617.5	623.41	629.29	633.1	633.66	634.29	638.22	642.34	643.06	643.14	646.17	651.13	655.91	659.76	662.49	664.69
03-a3458acaedca279c3c0c93ed5f82684f-FixA	954.8	969.81	978.27	982.59	985.17	987.91	990.74	993.25	995.74	998.49	1000.83	1002.21	1003.74	1006.52	1009.95	1013.2	1016.42	1020	1024.19	1029.04	1033.71	1037.34	1039.97	1041.94	1043.63	1045.41	1047.41	1049.68	1052.11	1054.61	1057.4	1060.61	1063.78	1066.41	1068.62	1070.71	1072.79	1074.95	1077.47	1080.43	1082.98	1084.46	1086.7	1091.36	1096.11	1098.2	1098.44	1098.61	1099.93
03-a3458acaedca279c3c0c93ed5f82684f-FixB	981.29	987.46	992.8	997.1	1000.16	1002.05	1003.99	1007.02	1010.31	1012.93	1015.62	1018.99	1021.4	1021.54	1022	1025.41	1030.35	1034.52	1036.62	1036.3	1036.37	1039.36	1043.16	1045.17	1046.47	1048.58	1050.72	1051.88	1052.95	1054.91	1056.86	1057.92	1059.62	1063.37	1067.1	1068.54	1069.15	1070.94	1073.61	1076.27	1078.42	1079.81	1081	1082.59	1084.37	1086	1087.72	1089.84	1092.29
03-a3458acaedca279c3c0c93ed5f82684f-FixC	953.37	949.96	953.78	961.06	968.04	972	974.52	977.68	981.13	984.17	987.13	990.45	993.97	997.48	1001.19	1005.25	1008.87	1011.38	1013.33	1015.5	1018.22	1021.72	1026.42	1032.15	1036.25	1036.56	1036.18	1038.73	1043.37	1048.16	1051.46	1052.49	1053.59	1057.19	1061.72	1065.05	1067.6	1070.2	1072.42	1073.84	1075.82	1079.68	1084.06	1087.09	1088.37	1088.33	1089.11	1092.6	1096.9
03-a3458acaedca279c3c0c93ed5f82684f-RegA	1026.44	1026.74	1030.03	1034.43	1038.08	1039.66	1040.2	1040.99	1041.83	1042.51	1044.11	1047.31	1049.56	1048.74	1048.04	1050.58	1053.47	1053.5	1053	1054.89	1058.21	1061.4	1064.73	1068.58	1071.79	1073.27	1074.22	1076.08	1078.73	1081.69	1084.6	1087.25	1089.74	1092.27	1095.1	1098.22	1100.45	1100.82	1100.92	1102.58	1105.24	1107.76	1109.63	1110.83	1112.93	1117.24	1121.85	1124.59	1126.68
03-a3458acaedca279c3c0c93ed5f82684f-RegB	987.19	979.57	977.54	978.88	981.38	983.32	985.14	987.49	989.69	991.08	992.4	994.56	997.63	1001.49	1005.88	1010.41	1014.19	1016.56	1018.17	1019.92	1022.04	1024.45	1026.44	1027.61	1029.47	1033.27	1036.62	1037.18	1036.99	1038.72	1042.15	1046.31	1050.21	1053.19	1056.17	1059.91	1062.73	1063.04	1063.12	1065.52	1068.81	1070.9	1071.96	1072.93	1075.29	1079.9	1084.05	1085	1085.22
03-a3458acaedca279c3c0c93ed5f82684f-RegC	1083.65	1082.29	1084.25	1088.23	1092.94	1097.1	1099.46	1099.46	1099.37	1101.34	1104.13	1106.02	1107.02	1107.6	1108.45	1110.07	1111.95	1113.57	1115.25	1117.4	1119.87	1122.27	1124.08	1125.03	1126.34	1129.21	1133.02	1136.73	1139.41	1140.6	1141.57	1143.7	1146.54	1149.3	1151.87	1154.27	1156.03	1156.87	1158.16	1161.12	1164.46	1166.5	1167.27	1167.43	1168.28	1170.87	1174.13	1176.6	1177.99
03-5a3815281b9cfd1902eec23a2f74b99d-FixA	nan	nan	nan	nan	nan	nan	nan	nan	nan	nan	nan	nan	nan	nan	nan	nan	nan	nan	nan	nan	nan	nan	nan	nan	nan	nan	nan	nan	nan	nan	nan	nan	nan	nan	nan	nan	nan	nan	nan	nan	nan	nan	nan	nan	nan	nan	nan	nan	nan
03-5a3815281b9cfd1902eec23a2f74b99d-FixB	nan	nan	nan	nan	nan	nan	nan	nan	nan	nan	nan	nan	nan	nan	nan	nan	nan	nan	nan	nan	nan	nan	nan	nan	nan	nan	nan	nan	nan	nan	nan	nan	nan	nan	nan	nan	nan	nan	nan	nan	nan	nan	nan	nan	nan	nan	nan	nan	nan
03-5a3815281b9cfd1902eec23a2f74b99d-FixC	nan	nan	nan	nan	nan	nan	nan	nan	nan	nan	nan	nan	nan	nan	nan	nan	nan	nan	nan	nan	nan	nan	nan	nan	nan	nan	nan	nan	nan	nan	nan	nan	nan	nan	nan	nan	nan	nan	nan	nan	nan	nan	nan	nan	nan	nan	nan	nan	nan
03-5a3815281b9cfd1902eec23a2f74b99d-RegA	nan	nan	nan	nan	nan	nan	nan	nan	nan	nan	nan	nan	nan	nan	nan	nan	nan	nan	nan	nan	nan	nan	nan	nan	nan	nan	nan	nan	nan	nan	nan	nan	nan	nan	nan	nan	nan	nan	nan	nan	nan	nan	nan	nan	nan	nan	nan	nan	nan
03-5a3815281b9cfd1902eec23a2f74b99d-RegB	nan	nan	nan	nan	nan	nan	nan	nan	nan	nan	nan	nan	nan	nan	nan	nan	nan	nan	nan	nan	nan	nan	nan	nan	nan	nan	nan	nan	nan	nan	nan	nan	nan	nan	nan	nan	nan	nan	nan	nan	nan	nan	nan	nan	nan	nan	nan	nan	nan
03-5a3815281b9cfd1902eec23a2f74b99d-RegC	nan	nan	nan	nan	nan	nan	nan	nan	nan	nan	nan	nan	nan	nan	nan	nan	nan	nan	nan	nan	nan	nan	nan	nan	nan	nan	nan	nan	nan	nan	nan	nan	nan	nan	nan	nan	nan	nan	nan	nan	nan	nan	nan	nan	nan	nan	nan	nan	nan
03-bf7f989e0d9deae6cc8512380b227c51-FixA	744.76	742.5	746.47	752.98	758.32	760.11	761.35	765.08	769.19	771.13	772.04	773.65	776.22	779.45	782.39	784.45	787.47	793.05	798.97	802.72	804.92	806.85	809.23	812.42	816	819.49	822.8	825.95	828.61	830.63	832.95	836.3	839.02	839.46	838.91	839.27	841.45	845.61	850.03	852.97	855.12	857.7	860.94	864.57	867.55	869.06	870.59	873.73	877.12
03-bf7f989e0d9deae6cc8512380b227c51-FixB	770.03	774.95	778.32	780.5	781.82	782.77	784.41	787.46	790.76	793.03	794.35	795.19	795.99	797.26	799.76	803.87	807.92	810.25	811.42	812.49	814.09	816.57	819.33	821.68	823.7	825.63	827.5	829.33	831.46	834.05	836.25	837.39	838.86	842.02	845.72	848.41	850.03	850.99	851.84	853.14	855.21	858.14	861.11	863.29	865.01	866.87	868.99	871.32	873.44
03-bf7f989e0d9deae6cc8512380b227c51-FixC	775.76	778.62	780.35	781.72	783.46	785.99	788.37	789.87	791.99	796.01	799.84	801.45	802.54	805.13	808.27	810.66	812.76	815.18	817.12	817.97	819.63	823.7	827.88	829.72	830.9	833.63	837.38	840.89	843.13	843.74	845.08	849.18	852.99	853.3	852.68	854.43	857.69	860.75	863.26	865.24	866.51	867.08	868.08	870.54	873.79	876.74	878.84	879.91	880.63
03-bf7f989e0d9deae6cc8512380b227c51-RegA	750.05	751.01	752.97	755.23	757.14	758.41	760.38	764.22	768.76	772.53	775.18	777.03	780.05	785.51	789.91	790.09	789.41	791.79	795.91	799.64	803.24	807.48	812.62	818.28	822.05	822.3	823.4	829.35	835.05	834.97	832.79	833.55	837.01	841.53	845.96	849.46	852.08	853.93	854.28	852.87	852.69	856.73	863.51	870.37	875.19	876.63	876.4	876.79	878.76
03-bf7f989e0d9deae6cc8512380b227c51-RegB	836.48	798.67	787.98	792.75	801.28	804.8	806.2	809.92	814.5	817.72	820.5	824.11	828	831.35	834.24	836.96	839.88	843.22	846.56	849.43	851.7	853.47	855.23	857.38	859.57	861.43	863.56	866.58	870.3	874.18	877.37	879.24	880.52	882.13	884.1	886.36	889.25	893.01	896.54	898.83	900.98	904.27	908.02	911.12	913.25	914.5	916.15	919.28	922.61
03-bf7f989e0d9deae6cc8512380b227c51-RegC	790.1	792.9	794.84	796.38	797.98	800.07	802.89	806.37	809.32	810.89	812.76	816.5	820.4	822.63	824.25	826.68	829.63	832.37	834.26	835.17	836.82	840.71	844.92	847.32	848.75	850.54	852.65	854.77	856.95	859.3	861.77	864.26	866.78	869.3	871.48	873.17	875.33	878.74	881.73	882.69	883.51	886.43	890.71	894.77	897.38	897.99	898.9	902.37	906.29
03-d75a44800541931e466e0bb1c98cf3cd-FixA	672	677.95	680.32	682.7	685.08	687.46	689.84	689.84	692.07	694.29	696.52	698.74	700.97	703.19	705.42	707.65	709.63	711.61	713.59	716.14	718.69	721.23	723.78	726.33	728.87	731.42	733.96	736.51	739.06	741.6	744.15	746.7	749.24	751.36	753.49	755.61	757.73	759.85	761.97	764.09	766.21	768.34	770.46	772.58	774.7	776.82	778.94	780.93	782.91
03-d75a44800541931e466e0bb1c98cf3cd-FixB	689.84	692.22	694.59	696.97	699.34	701.72	704.09	706.47	708.84	711.22	713.59	715.97	718.35	720.73	723.1	725.48	727.86	730.24	732.61	734.99	737.37	739.75	742.13	744.5	746.88	749.26	751.64	754.01	756.39	758.77	761.15	763.52	765.9	768.28	770.66	773.03	775.14	777.25	779.36	781.47	783.57	785.68	787.79	789.9	792.01	794.11	796.22	798.33	800.44
03-d75a44800541931e466e0bb1c98cf3cd-FixC	743.29	683.89	686.73	689.58	692.42	695.26	698.1	700.94	703.78	706.62	709.46	712.31	715.15	717.99	720.83	723.67	726.51	729.35	732.2	735.04	737.88	740.72	743.56	746.4	749.24	751.34	753.44	755.53	757.63	759.73	761.82	763.92	766.02	768.12	770.21	772.31	774.41	776.5	778.6	780.7	782.79	784.89	786.99	789.09	791.18	793.28	795.38	797.47	799.57
03-d75a44800541931e466e0bb1c98cf3cd-RegA	661.97	664.44	666.9	669.37	671.84	674.3	676.77	679.23	681.7	684.17	686.63	689.1	691.57	694.03	696.34	698.64	700.94	703.25	705.55	707.85	710.16	712.46	714.76	717.07	719.37	721.67	723.98	726.28	728.62	730.96	733.3	735.64	737.98	740.33	742.67	745.01	747.35	749.69	752.03	753.91	755.8	757.68	759.56	761.44	763.32	765.2	767.09	768.97	770.85
03-d75a44800541931e466e0bb1c98cf3cd-RegB	667.87	674	682.1	690.2	698.3	706.4	714.49	722.59	725.9	729.21	732.52	735.83	739.14	742.45	745.76	749.07	752.38	755.69	758.99	762.3	765.61	768.92	772.23	775.54	778.85	782.16	785.47	787.91	790.36	792.8	795.24	797.69	800.13	802.58	805.02	807.46	809.91	812.35	814.79	817.24	819.68	822.13	824.57	827.01	829.46	831.9	834.35	836.79	838.59
03-d75a44800541931e466e0bb1c98cf3cd-RegC	691.64	694.59	697.55	700.5	703.45	706.41	709.36	716.65	718.44	720.24	722.03	723.82	725.61	727.4	729.19	730.99	732.78	734.57	736.36	738.15	739.95	741.74	743.53	745.32	747.11	748.9	750.7	752.49	754.28	756.07	757.86	759.65	761.45	763.24	765.03	766.82	768.61	770.4	772.2	773.99	775.78	777.57	779.36	781.15	782.95	784.74	786.53	788.32	790.11
03-d2b88448c1de4f0f54c9d900233b900c-FixA	nan	nan	nan	nan	nan	nan	nan	nan	nan	nan	nan	nan	nan	nan	nan	nan	nan	nan	nan	nan	nan	nan	nan	nan	nan	nan	nan	nan	nan	nan	nan	nan	nan	nan	nan	nan	nan	nan	nan	nan	nan	nan	nan	nan	nan	nan	nan	nan	nan
03-d2b88448c1de4f0f54c9d900233b900c-FixB	nan	nan	nan	nan	nan	nan	nan	nan	nan	nan	nan	nan	nan	nan	nan	nan	nan	nan	nan	nan	nan	nan	nan	nan	nan	nan	nan	nan	nan	nan	nan	nan	nan	nan	nan	nan	nan	nan	nan	nan	nan	nan	nan	nan	nan	nan	nan	nan	nan
03-d2b88448c1de4f0f54c9d900233b900c-FixC	nan	nan	nan	nan	nan	nan	nan	nan	nan	nan	nan	nan	nan	nan	nan	nan	nan	nan	nan	nan	nan	nan	nan	nan	nan	nan	nan	nan	nan	nan	nan	nan	nan	nan	nan	nan	nan	nan	nan	nan	nan	nan	nan	nan	nan	nan	nan	nan	nan
03-d2b88448c1de4f0f54c9d900233b900c-RegA	nan	nan	nan	nan	nan	nan	nan	nan	nan	nan	nan	nan	nan	nan	nan	nan	nan	nan	nan	nan	nan	nan	nan	nan	nan	nan	nan	nan	nan	nan	nan	nan	nan	nan	nan	nan	nan	nan	nan	nan	nan	nan	nan	nan	nan	nan	nan	nan	nan
03-d2b88448c1de4f0f54c9d900233b900c-RegB	nan	nan	nan	nan	nan	nan	nan	nan	nan	nan	nan	nan	nan	nan	nan	nan	nan	nan	nan	nan	nan	nan	nan	nan	nan	nan	nan	nan	nan	nan	nan	nan	nan	nan	nan	nan	nan	nan	nan	nan	nan	nan	nan	nan	nan	nan	nan	nan	nan
03-d2b88448c1de4f0f54c9d900233b900c-RegC	nan	nan	nan	nan	nan	nan	nan	nan	nan	nan	nan	nan	nan	nan	nan	nan	nan	nan	nan	nan	nan	nan	nan	nan	nan	nan	nan	nan	nan	nan	nan	nan	nan	nan	nan	nan	nan	nan	nan	nan	nan	nan	nan	nan	nan	nan	nan	nan	nan
03-75b34d668c12025e2bfc21d2991ca609-FixA	673.32	679.15	681.96	683.63	686.04	690.25	693.92	694.85	694.62	695.33	697.07	699.39	701.91	704.31	706.55	708.57	709.91	710.48	712.27	716.85	721.44	723.23	724.01	726.05	728.36	729.69	731.6	735.68	740.13	742.93	745.2	748.42	751.71	753.91	755.7	757.87	759.57	760.04	761.28	765.18	769.5	771.56	772.41	773.83	775.88	778.13	780.1	781.49	782.86
03-75b34d668c12025e2bfc21d2991ca609-FixB	688.3	690.5	694.34	698.23	700.56	700.66	701.51	705.74	710.5	712.74	714.19	717.14	720.96	724.41	726.92	728.3	729.02	729.81	731.57	734.81	738.09	739.98	741.48	743.9	747.33	751.3	754.52	756.02	757.1	759.24	761.75	763.65	765.5	768.01	770.72	773.12	775.85	779.47	782.63	784.02	785.15	787.64	789.76	789.71	790.06	793.56	797.72	799.48	800.61
03-75b34d668c12025e2bfc21d2991ca609-FixC	745.79	703.51	686.94	686.41	692.24	696.65	699.68	702.89	706.03	708.65	711.12	713.91	716.72	719.19	721.64	724.43	727.65	731.21	734.52	737.15	739.95	743.61	746.84	748.41	749.92	752.95	755.74	756.43	756.82	759	761.79	763.67	765.74	769.29	772.99	775.24	776.32	777.13	778.66	781.47	783.87	784.31	785.04	788.41	792.38	794.34	795.3	796.99	799.41
03-75b34d668c12025e2bfc21d2991ca609-RegA	662.35	664.49	667.08	669.91	672.8	675.54	677.82	679.54	681.63	684.8	687.89	689.76	691.47	694.2	697.42	700.26	702.44	703.99	705.81	708.58	711.25	712.8	714.5	717.64	721.09	723.43	725.11	726.97	729.34	732.2	734.67	736.06	737.9	741.57	745.04	746.24	747.39	750.93	754.99	756.98	757.02	756.25	756.86	760.51	764.87	767.21	768.6	770.76	773.37
03-75b34d668c12025e2bfc21d2991ca609-RegB	667.52	674.19	682.36	691.08	699.41	706.6	712.81	718.53	724.69	731.73	737.48	740.03	741.27	743.42	745.81	747.68	750.8	756.72	763.05	766.98	768.6	769	770.3	774.16	779.04	782.98	786.06	788.83	791.54	794.32	797.32	800.49	803.01	804.27	805.52	808.15	811.65	815.06	817.53	818.73	820.32	823.86	827.53	829.25	830.36	832.7	835.62	838.02	840.22
03-75b34d668c12025e2bfc21d2991ca609-RegC	694.45	693.65	696.26	700.66	705.23	708.84	712.23	716.22	719.93	722.42	724.39	726.57	728.26	728.81	729.34	731.02	733.23	735.15	737.16	739.73	742.37	744.51	746.19	747.61	748.87	750.11	751.77	754.09	756.31	757.63	758.46	759.47	761.08	763.5	766.25	768.68	770.25	770.72	771.23	772.91	775.27	777.5	779.63	781.77	783.31	783.84	784.99	788.28	791.91
03-ce722cf1eb1db6892cf0a2cca44dbd65-FixA	891.84	891.84	894.81	897.79	921.58	921.58	921.58	921.58	921.58	921.58	921.58	921.58	927.53	927.53	927.53	933.43	933.43	933.43	939.38	939.38	945.33	945.33	948.3	951.28	951.28	951.28	957.23	957.23	959.21	961.19	963.17	966.13	969.08	969.08	969.08	969.08	972.06	975.03	980.98	980.98	980.98	980.98	983.95	986.93	986.93	986.93	992.88	998.82	998.82
03-ce722cf1eb1db6892cf0a2cca44dbd65-FixB	885.93	897.79	897.79	897.79	900.76	903.73	906.7	909.67	912.64	915.61	918.58	921.55	924.52	927.49	930.46	933.43	935.6	937.76	939.92	942.09	944.25	946.41	948.57	950.74	952.9	955.06	957.23	959.93	962.63	965.33	968.03	970.73	973.43	976.13	978.83	981.53	984.23	986.93	989.3	991.68	994.06	996.43	998.81	1001.2	1003.6	1005.9	1008.3	1010.7	1013.1
03-ce722cf1eb1db6892cf0a2cca44dbd65-FixC	885.93	885.93	889.23	892.53	895.83	899.13	902.43	905.73	909.03	912.33	915.63	917.61	919.59	921.58	924.12	926.66	929.21	931.75	934.3	936.84	939.38	941.08	942.78	944.48	946.18	947.88	949.58	951.28	953.5	955.73	957.96	960.18	962.41	964.63	966.86	969.08	971.79	974.49	977.19	979.9	982.6	985.31	988.01	990.71	993.42	996.12	998.82	1000.8	1002.8
03-ce722cf1eb1db6892cf0a2cca44dbd65-RegA	866.85	866.95	872.99	873.09	873.18	879.23	879.32	885.37	885.46	885.56	891.57	891.66	891.76	897.8	897.9	898	901.07	904.14	910.18	910.28	910.37	916.42	916.51	916.61	922.65	922.75	922.85	928.85	931.92	934.99	935.09	935.19	935.28	941.33	941.42	947.47	947.57	947.66	953.71	959.75	959.85	965.89	968.94	971.99	972.09	975.16	978.23	978.32	987.34
03-ce722cf1eb1db6892cf0a2cca44dbd65-RegB	854.96	857.6	860.25	862.89	865.54	868.18	870.83	873.48	877.14	880.8	884.46	888.12	891.78	895.44	899.1	902.76	906.42	910.08	912.16	914.23	916.31	918.39	920.46	922.54	924.61	926.69	928.77	930.84	932.92	934.99	936.08	937.17	938.26	939.35	940.43	941.52	942.61	943.7	944.79	945.87	946.96	948.05	950.37	952.7	955.02	957.35	959.67	962	964.32
03-ce722cf1eb1db6892cf0a2cca44dbd65-RegC	866.85	868.93	871.01	873.09	873.18	876.25	879.32	881.4	883.48	885.56	881.69	883.77	885.85	887.93	890	892.07	894.14	896.22	898.29	900.37	902.45	904.53	906.6	908.68	910.76	911.85	912.94	914.03	915.11	916.2	917.29	919.76	922.23	924.69	927.16	929.63	932.11	934.58	937.06	939.53	942.01	943.59	945.17	946.76	948.34	949.63	950.91	952.2	953.49
03-cfd6fa447c168f1803f282252fc51569-FixA	nan	nan	nan	nan	nan	nan	nan	nan	nan	nan	nan	nan	nan	nan	nan	nan	nan	nan	nan	nan	nan	nan	nan	nan	nan	nan	nan	nan	nan	nan	nan	nan	nan	nan	nan	nan	nan	nan	nan	nan	nan	nan	nan	nan	nan	nan	nan	nan	nan
03-cfd6fa447c168f1803f282252fc51569-FixB	nan	nan	nan	nan	nan	nan	nan	nan	nan	nan	nan	nan	nan	nan	nan	nan	nan	nan	nan	nan	nan	nan	nan	nan	nan	nan	nan	nan	nan	nan	nan	nan	nan	nan	nan	nan	nan	nan	nan	nan	nan	nan	nan	nan	nan	nan	nan	nan	nan
03-cfd6fa447c168f1803f282252fc51569-FixC	nan	nan	nan	nan	nan	nan	nan	nan	nan	nan	nan	nan	nan	nan	nan	nan	nan	nan	nan	nan	nan	nan	nan	nan	nan	nan	nan	nan	nan	nan	nan	nan	nan	nan	nan	nan	nan	nan	nan	nan	nan	nan	nan	nan	nan	nan	nan	nan	nan
03-cfd6fa447c168f1803f282252fc51569-RegA	nan	nan	nan	nan	nan	nan	nan	nan	nan	nan	nan	nan	nan	nan	nan	nan	nan	nan	nan	nan	nan	nan	nan	nan	nan	nan	nan	nan	nan	nan	nan	nan	nan	nan	nan	nan	nan	nan	nan	nan	nan	nan	nan	nan	nan	nan	nan	nan	nan
03-cfd6fa447c168f1803f282252fc51569-RegB	nan	nan	nan	nan	nan	nan	nan	nan	nan	nan	nan	nan	nan	nan	nan	nan	nan	nan	nan	nan	nan	nan	nan	nan	nan	nan	nan	nan	nan	nan	nan	nan	nan	nan	nan	nan	nan	nan	nan	nan	nan	nan	nan	nan	nan	nan	nan	nan	nan
03-cfd6fa447c168f1803f282252fc51569-RegC	nan	nan	nan	nan	nan	nan	nan	nan	nan	nan	nan	nan	nan	nan	nan	nan	nan	nan	nan	nan	nan	nan	nan	nan	nan	nan	nan	nan	nan	nan	nan	nan	nan	nan	nan	nan	nan	nan	nan	nan	nan	nan	nan	nan	nan	nan	nan	nan	nan
03-3538def344a506a49615be8366b59c5e-FixA	970.21	965.87	965.22	966.7	968.76	970.25	971.55	973.33	975.69	978.47	981.14	983.09	983.96	983.81	984.18	986.43	989.64	992.58	995.23	997.7	999.2	999.32	1000.42	1004.46	1008.34	1008.88	1008.26	1009.46	1012.21	1015.38	1018.04	1019.57	1020.61	1022.12	1025	1029.51	1033.26	1033.94	1033.03	1032.75	1033.8	1036.19	1038.81	1040.51	1041.42	1042.1	1043.06	1044.69	1046.74
03-3538def344a506a49615be8366b59c5e-FixB	1011.79	1010.47	1010.56	1011.15	1011.27	1010.59	1011.31	1015.12	1019.11	1020.27	1020.03	1020.58	1022.43	1025.44	1028.69	1031.22	1032.98	1034.14	1034.63	1034.45	1034.21	1034.51	1035.45	1036.83	1037.85	1037.81	1037.13	1036.54	1036.79	1038.3	1040.15	1041.3	1041.81	1042.09	1042.64	1043.83	1045.35	1046.75	1047.62	1047.72	1047.22	1046.57	1046.84	1048.78	1050.76	1051.03	1050.57	1050.88	1052.05
03-3538def344a506a49615be8366b59c5e-FixC	965.03	967.07	967.81	968.32	969.7	972.49	975.16	976.18	976.29	976.63	977.78	979.83	981.69	982.47	983.53	986.06	988.29	988.55	988.96	991.6	993.84	993.12	992.53	995.26	998.16	997.9	997.74	1001.3	1005.73	1007.46	1007.55	1007.88	1008.16	1007.95	1008.75	1011.92	1015.75	1018.15	1019.19	1019.58	1019.94	1020.75	1021.79	1022.88	1024.88	1028.39	1031.28	1031.44	1030.85
03-3538def344a506a49615be8366b59c5e-RegA	895.33	898.5	901.95	904.99	906.96	907.51	907.71	908.7	910.55	913.18	917.08	922.37	927.15	929.69	931.29	933.54	936.13	938.34	940.14	941.62	942.92	944.33	946.98	951.42	954.81	954.7	954.28	957.05	960.94	963.11	964.35	966.04	967.61	968.27	968.52	969.17	970.85	973.73	976.23	976.89	977.32	979.42	982.14	983.95	985.09	986.35	988.56	992.18	995.75
03-3538def344a506a49615be8366b59c5e-RegB	910.14	913.39	915.57	916.97	917.84	918.45	918.96	919.42	919.29	918.47	919.19	923.07	926.7	926.94	927.34	931.6	936.54	938.52	939.47	941.95	945.06	947.33	948.98	950.63	952.38	954.37	957.2	961.23	965.05	967.22	968.53	970.07	971.58	972.61	973.64	975.31	977.67	980.49	982.96	984.32	984.8	985.03	986.07	988.67	991.49	993.14	994.76	997.73	1000.79
03-3538def344a506a49615be8366b59c5e-RegC	942.55	944.85	948.24	952.12	955.85	959.08	962.55	966.87	970.98	974.02	977.56	982.9	987.48	988.74	988.32	988.5	989.7	991.72	993.98	995.85	996.93	997.22	998.07	1000.6	1003.41	1004.91	1005.63	1006.5	1007.39	1008.14	1009.64	1012.48	1014.74	1014.6	1014.1	1015.52	1017.45	1018.04	1018.17	1019.24	1021.41	1024.27	1026.42	1026.78	1027	1028.96	1031.91	1034.48	1036.21
03-5558429b4edb1dcf363d8efa97f2f4cd-FixA	892.98	884.46	894.05	910.83	923.89	925.7	922.5	921.94	923.08	923.57	924.4	926.75	929.14	930	930.26	931.32	933.77	937.73	942.25	946.17	948.67	949.4	949.81	951.39	953.67	955.85	957.87	959.85	961.75	963.54	965.49	967.75	969.56	970.24	970.42	971.13	973.5	977.91	981.4	981.22	980.29	982.07	984.76	985.87	986.85	989.8	994.32	999.03	1001.44
03-5558429b4edb1dcf363d8efa97f2f4cd-FixB	888.36	896.85	900.73	902.07	902.93	904.94	907.81	910.83	913.44	915.4	917.8	921.59	925.68	928.77	931.05	933.12	935.68	939.09	942.1	943.57	944.9	947.54	950.12	951.25	952.52	955.68	959.46	962.12	963.56	964.35	966.04	969.84	974.19	977.2	979.07	980.65	982.97	986.69	990.35	992.48	994.02	996.34	999.38	1002.63	1005.47	1007.52	1009.64	1012.69	1015.44
03-5558429b4edb1dcf363d8efa97f2f4cd-FixC	886.08	890.39	892.71	894.32	896.51	900.09	904	907.17	910.44	914.57	917.85	918.83	919.87	923.3	927.16	929.12	930.07	931.48	933.66	936.52	939.79	943	945.25	945.9	946.18	947.48	949.78	952.61	955.31	957.33	958.86	960.31	962.29	965.18	968.32	970.88	972.94	974.88	977.22	980.42	984.35	988.5	991.65	992.93	994.06	996.89	1000.28	1002.62	1004.57
03-5558429b4edb1dcf363d8efa97f2f4cd-RegA	866.5	873	874.82	874.71	875.41	878.78	883.12	886.33	888.55	890.28	891.31	891.62	892.57	895.25	897.88	898.94	901.03	906.42	911.13	911.31	910.67	913.58	918.46	922.4	923.82	922.44	922.24	926.77	932.64	935.5	935.45	934.06	933.98	937.3	942.12	945.97	948.91	951.56	953.66	955.16	958.29	964.81	971.19	973.56	973.61	974.37	977.63	983.96	989.91
03-5558429b4edb1dcf363d8efa97f2f4cd-RegB	854.09	856.85	861.05	865.36	868.46	869.65	870.8	873.78	877.64	881.15	884.59	888.44	892.14	895.2	898.59	903.16	907.82	911.31	913.86	915.99	917.86	919.52	921.11	922.81	924.87	927.46	930.55	933.88	936.3	936.89	936.63	936.79	937.6	938.96	940.66	942.43	943.93	944.94	945.77	946.88	948.4	950.35	952.46	954.45	956.4	958.47	960.71	963.08	965.34
03-5558429b4edb1dcf363d8efa97f2f4cd-RegC	868.81	874.16	874.58	873.12	872.8	875.69	879.89	882.89	883.7	882.29	880.98	882.06	885.16	889.08	892	892.7	893.05	895.17	898.56	902.02	904.25	904.53	904.87	907.27	910.49	912.87	914.93	917.37	919.11	919.1	918.53	919.05	921.42	925.72	929.99	932.28	933.51	935.27	938.23	942.39	945.65	946.09	945.66	946.77	948.95	951.06	952.79	954.22	955.81
03-946c49b4df543d6ea06aa798b1331945-FixA	nan	nan	nan	nan	nan	nan	nan	nan	nan	nan	nan	nan	nan	nan	nan	nan	nan	nan	nan	nan	nan	nan	nan	nan	nan	nan	nan	nan	nan	nan	nan	nan	nan	nan	nan	nan	nan	nan	nan	nan	nan	nan	nan	nan	nan	nan	nan	nan	nan
03-946c49b4df543d6ea06aa798b1331945-FixB	nan	nan	nan	nan	nan	nan	nan	nan	nan	nan	nan	nan	nan	nan	nan	nan	nan	nan	nan	nan	nan	nan	nan	nan	nan	nan	nan	nan	nan	nan	nan	nan	nan	nan	nan	nan	nan	nan	nan	nan	nan	nan	nan	nan	nan	nan	nan	nan	nan
03-946c49b4df543d6ea06aa798b1331945-FixC	nan	nan	nan	nan	nan	nan	nan	nan	nan	nan	nan	nan	nan	nan	nan	nan	nan	nan	nan	nan	nan	nan	nan	nan	nan	nan	nan	nan	nan	nan	nan	nan	nan	nan	nan	nan	nan	nan	nan	nan	nan	nan	nan	nan	nan	nan	nan	nan	nan
03-946c49b4df543d6ea06aa798b1331945-RegA	nan	nan	nan	nan	nan	nan	nan	nan	nan	nan	nan	nan	nan	nan	nan	nan	nan	nan	nan	nan	nan	nan	nan	nan	nan	nan	nan	nan	nan	nan	nan	nan	nan	nan	nan	nan	nan	nan	nan	nan	nan	nan	nan	nan	nan	nan	nan	nan	nan
03-946c49b4df543d6ea06aa798b1331945-RegB	nan	nan	nan	nan	nan	nan	nan	nan	nan	nan	nan	nan	nan	nan	nan	nan	nan	nan	nan	nan	nan	nan	nan	nan	nan	nan	nan	nan	nan	nan	nan	nan	nan	nan	nan	nan	nan	nan	nan	nan	nan	nan	nan	nan	nan	nan	nan	nan	nan
03-946c49b4df543d6ea06aa798b1331945-RegC	nan	nan	nan	nan	nan	nan	nan	nan	nan	nan	nan	nan	nan	nan	nan	nan	nan	nan	nan	nan	nan	nan	nan	nan	nan	nan	nan	nan	nan	nan	nan	nan	nan	nan	nan	nan	nan	nan	nan	nan	nan	nan	nan	nan	nan	nan	nan	nan	nan
03-4955927dbc8499def710ae9d2d85a9c6-FixA	755.7	760.94	766.48	772.1	777.55	782.44	785.77	786.83	786.74	786.98	788.48	791.7	795.85	799.87	803.03	804.99	806.42	808.11	810.03	812.09	814.82	818.59	822.51	825.56	827.83	829.77	832.06	835.16	838.04	839.65	840.73	842.39	845.14	848.91	851.74	852.02	852.35	855.49	859.66	862.38	864.04	865.67	867.42	869.15	870.5	871.36	873.22	877.31	881.4
03-4955927dbc8499def710ae9d2d85a9c6-FixB	778.78	783.46	787.67	792.06	797.31	803.77	810.59	816.83	822.54	827.84	832.31	835.58	838.36	841.41	844.79	848.29	851.44	853.85	855.8	857.78	860.3	863.58	866.46	867.98	869.46	872.31	875.74	878.5	880.41	881.67	883.26	886.09	889.93	894.1	897.33	898.74	899.97	902.81	906.41	909.34	911.08	911.71	912.75	915.58	918.93	921.18	922.92	925.01	926.61
03-4955927dbc8499def710ae9d2d85a9c6-FixC	837.93	841.67	843.43	844.36	845.6	847.9	850.42	852.25	853.68	855.19	856.75	858.24	859.79	861.55	863.42	865.21	866.7	867.78	868.7	869.9	872.05	875.59	879.68	883.18	885.13	885.24	886.08	890.02	895.2	899.13	901.72	903.64	905.73	908.71	912.36	916.16	919.36	921.42	923.2	925.74	929.02	932.72	936.63	940.54	944.35	947.92	950.83	952.78	954.46
03-4955927dbc8499def710ae9d2d85a9c6-RegA	870.4	882.14	885.16	883.88	882.71	884.83	888.5	891.37	893.88	896.92	900.05	902.73	905.29	908.14	911.06	913.77	916.53	919.54	922.33	924.36	925.65	926.5	927.72	929.98	932.72	935.24	937.69	940.35	942.96	945.25	947.65	950.58	953.56	955.98	957.86	959.4	960.84	962.51	965.24	969.46	973.11	974.33	975.56	979.46	983.83	985.85	986.61	988	989.83
03-4955927dbc8499def710ae9d2d85a9c6-RegB	883.16	887.64	890.79	892.92	894.37	895.53	897.15	899.84	903.55	907.77	910.9	911.72	911.9	913.29	915.51	917.73	919.84	921.95	924.26	926.89	929.38	931.38	933.71	936.94	939.22	938.99	938.88	941.61	945.23	947.22	948.13	949.32	951.61	955.36	959.38	962.35	964.47	966.26	967.9	969.47	971.29	973.6	976.09	978.44	980.93	983.77	985.83	986.24	987.06
03-4955927dbc8499def710ae9d2d85a9c6-RegC	870.41	873.76	878.17	882.66	886.23	888.37	890.48	893.92	898.05	901.88	905.28	908.35	911.21	913.89	915.94	917	917.64	918.44	918.9	918.7	919.27	921.75	923.83	923.31	922.68	924.63	927.35	928.56	929.35	931.27	933.69	935.61	937	938.19	939.79	942.21	944.75	946.8	949.52	953.85	957.45	957.9	957.15	957.86	960.13	963.29	966.71	969.83	972.18
03-cac44502fdaa2962a0d096818f728cd0-FixA	nan	nan	nan	nan	nan	nan	nan	nan	nan	nan	nan	nan	nan	nan	nan	nan	nan	nan	nan	nan	nan	nan	nan	nan	nan	nan	nan	nan	nan	nan	nan	nan	nan	nan	nan	nan	nan	nan	nan	nan	nan	nan	nan	nan	nan	nan	nan	nan	nan
03-cac44502fdaa2962a0d096818f728cd0-FixB	nan	nan	nan	nan	nan	nan	nan	nan	nan	nan	nan	nan	nan	nan	nan	nan	nan	nan	nan	nan	nan	nan	nan	nan	nan	nan	nan	nan	nan	nan	nan	nan	nan	nan	nan	nan	nan	nan	nan	nan	nan	nan	nan	nan	nan	nan	nan	nan	nan
03-cac44502fdaa2962a0d096818f728cd0-FixC	nan	nan	nan	nan	nan	nan	nan	nan	nan	nan	nan	nan	nan	nan	nan	nan	nan	nan	nan	nan	nan	nan	nan	nan	nan	nan	nan	nan	nan	nan	nan	nan	nan	nan	nan	nan	nan	nan	nan	nan	nan	nan	nan	nan	nan	nan	nan	nan	nan
03-cac44502fdaa2962a0d096818f728cd0-RegA	nan	nan	nan	nan	nan	nan	nan	nan	nan	nan	nan	nan	nan	nan	nan	nan	nan	nan	nan	nan	nan	nan	nan	nan	nan	nan	nan	nan	nan	nan	nan	nan	nan	nan	nan	nan	nan	nan	nan	nan	nan	nan	nan	nan	nan	nan	nan	nan	nan
03-cac44502fdaa2962a0d096818f728cd0-RegB	nan	nan	nan	nan	nan	nan	nan	nan	nan	nan	nan	nan	nan	nan	nan	nan	nan	nan	nan	nan	nan	nan	nan	nan	nan	nan	nan	nan	nan	nan	nan	nan	nan	nan	nan	nan	nan	nan	nan	nan	nan	nan	nan	nan	nan	nan	nan	nan	nan
03-cac44502fdaa2962a0d096818f728cd0-RegC	nan	nan	nan	nan	nan	nan	nan	nan	nan	nan	nan	nan	nan	nan	nan	nan	nan	nan	nan	nan	nan	nan	nan	nan	nan	nan	nan	nan	nan	nan	nan	nan	nan	nan	nan	nan	nan	nan	nan	nan	nan	nan	nan	nan	nan	nan	nan	nan	nan
03-13943d911f985ebbebd3b8b0c8e26831-FixA	767.09	767.09	768.36	769.63	770.9	772.17	773.45	774.72	775.99	777.26	778.53	779.8	781.08	782.35	783.62	784.89	786.38	787.87	789.35	790.84	792.33	793.81	795.3	796.79	798.77	800.75	802.74	804.72	806.7	808.68	810.17	811.65	813.13	814.61	816.09	817.58	819.06	820.54	823.09	825.64	828.19	830.74	833.29	835.83	838.38	840.61	842.84	845.06	847.29
03-13943d911f985ebbebd3b8b0c8e26831-FixB	802.74	802.74	802.74	802.74	804.71	806.69	808.66	810.64	812.62	814.59	813.42	814.61	815.8	816.99	818.17	819.36	820.55	821.74	822.93	824.11	825.3	826.49	828.47	830.45	832.44	833.71	834.99	836.26	837.53	838.81	840.08	841.36	842.63	843.91	845.18	846.46	847.73	849.01	850.28	851.65	853.02	854.39	855.76	857.13	858.5	859.87	861.24	862.61	863.98
03-13943d911f985ebbebd3b8b0c8e26831-FixC	802.74	805.21	807.69	810.16	812.64	815.11	817.59	820.06	822.54	825.01	827.49	829.96	832.44	834.13	835.83	837.53	839.23	840.93	842.62	844.32	846.02	847.72	849.42	851.11	852.81	854.51	856.21	857.91	859.6	861.3	863	864.7	866.4	868.09	869.79	871.49	873.19	874.89	876.58	878.28	879.98	881.17	882.36	883.55	884.73	885.92	887.11	888.3	889.49
03-13943d911f985ebbebd3b8b0c8e26831-RegA	818.94	819.68	820.42	821.17	821.91	822.65	823.39	824.13	826.01	827.88	829.75	830.49	831.24	831.98	832.72	833.46	834.21	834.95	834.84	834.74	834.63	834.53	834.42	834.31	834.21	834.85	835.48	836.12	836.75	837.39	838.03	838.66	839.3	840.67	842.05	843.42	844.79	846.17	847.54	848.91	850.29	851.66	853.04	854.42	855.8	857.18	858.55	859.93	861.31
03-13943d911f985ebbebd3b8b0c8e26831-RegB	813.04	812.94	812.83	812.73	840.26	847.07	853.87	838.1	838.69	839.28	839.88	840.47	841.06	841.65	842.25	842.84	843.43	844.02	844.62	845.21	845.8	846.39	846.6	846.8	847.01	847.21	847.42	847.62	847.83	848.03	848.24	848.44	848.65	848.85	849.06	849.26	849.47	849.67	849.88	850.08	850.29	851.03	851.77	852.51	853.25	854	854.74	855.48	856.22
03-13943d911f985ebbebd3b8b0c8e26831-RegC	813.04	824.77	825.6	826.43	827.26	828.09	828.92	829.76	830.59	831.42	832.25	833.08	833.91	834.75	835.58	836.41	837.24	838.07	838.9	839.73	840.57	842.06	843.55	845.04	846.53	848.02	849.51	851	852.49	853.98	855.47	856.96	858.45	859.95	861.44	862.93	864.42	865.91	867.4	868.89	870.38	871.87	873.36	874.85	876.34	877.83	879.33	880.57	881.82
03-b25ff5b3b8576db442b5a055e37f55c9-FixA	864.61	876.14	882.55	885.3	885.87	885.72	886.21	888.22	890.9	892.92	893.02	890.84	889.67	892.49	896.89	899.76	900.92	901.2	902.41	905.77	908.86	909.33	909.26	911.05	913.1	913.57	914.18	916.94	920.76	923.96	925.99	926.88	928.04	930.62	933.21	934.23	934.82	936.41	938.05	938.59	938.93	940.21	941.6	942.15	942.92	945.14	947.96	950.11	951.39
03-b25ff5b3b8576db442b5a055e37f55c9-FixB	831.83	833	837.57	842.76	845.78	845.01	843.47	844.41	847.06	849.7	850.71	849.35	848.35	850.49	854.96	859.93	863.23	863.48	863.23	865.18	868.12	870.28	871.81	873.26	874.55	875.49	876.26	877.14	878.24	879.71	881.86	884.83	887.67	889.49	890.98	893	895.02	896.26	896.71	896.68	896.91	898.14	900.45	903.59	906.41	907.91	908.98	910.68	912.24
03-b25ff5b3b8576db442b5a055e37f55c9-FixC	879.09	875.47	869.77	864.85	863.54	867.31	871.99	873.55	874.35	877.32	880.94	883.28	885.32	888.32	891.61	894.3	896.85	899.83	902.88	905.49	907.65	909.56	911.83	914.94	918.17	920.74	922.95	925.34	928.19	931.53	934.5	936.36	938.08	940.73	943.8	946.45	948.35	949.55	950.88	953.12	955.53	957.23	958.68	960.58	962.93	965.4	967.22	967.95	969.3
03-b25ff5b3b8576db442b5a055e37f55c9-RegA	841.61	847.23	851.38	853.94	854.8	854.23	854.18	856.37	860.01	863.79	866.77	868.51	870.34	873.52	877.13	880.07	882.91	886.34	889.69	892.2	894.25	896.39	898.55	900.66	903.36	906.98	909.88	910.75	912.2	916.75	921.43	922.91	922.94	924.14	926.63	929.68	932.06	932.88	933.58	935.83	939.03	942.09	944.55	946.34	948.34	951.3	954.03	955.31	956.43
03-b25ff5b3b8576db442b5a055e37f55c9-RegB	882.48	828.82	806.23	803.19	808.18	811.87	813.72	815.26	817.25	820	822.76	824.8	826.66	829.01	831.5	833.62	835.36	836.87	838.71	841.33	844.23	846.81	849.13	851.41	853.72	856.05	858.13	859.69	860.52	860.69	861.39	863.8	867.62	871.91	874.61	874.35	874.38	877.98	882.25	883.8	885.01	888.73	892.08	891.96	892.04	896.47	902.27	905.34	906.61
03-b25ff5b3b8576db442b5a055e37f55c9-RegC	872.23	872.05	875.82	881.44	886.85	890.43	892.46	893.81	895.86	899.53	903.35	905.79	907.57	909.83	912.79	916.3	919.79	922.88	926.36	930.55	932.29	929.12	925.53	926.37	929.9	933.14	935.55	937.42	939.75	943.33	947.23	950.27	952.57	954.62	957.12	960.52	963.92	966.3	968.13	970.09	972.01	973.69	976.17	980.21	983.66	984.33	984.07	985.26	987.24
03-9caffa89a75bbb91c07b12bb945af4fd-FixA	862.14	879.98	881.3	882.62	883.93	885.25	886.57	887.89	889.2	890.52	891.84	889.87	891.85	893.83	895.81	897.79	899.27	900.76	902.25	903.73	905.22	906.71	908.19	909.68	911.66	913.64	915.62	917.6	919.58	921.56	923.54	925.52	927.5	929.48	931.46	933.43	934.52	935.6	936.68	937.76	938.84	939.92	941	942.09	943.17	944.25	945.33	947.43	949.52
03-9caffa89a75bbb91c07b12bb945af4fd-FixB	832.44	835.41	838.38	841.36	844.33	844.33	844.33	846.31	848.3	850.28	850.28	850.28	850.28	850.28	853.24	856.21	859.17	862.14	863.62	865.11	866.6	868.08	870.07	872.05	874.03	875.02	876.02	877.01	878	878.99	879.98	882.35	884.72	887.1	889.47	891.84	893.03	894.22	895.41	896.6	897.79	899.77	901.75	903.73	905.22	906.71	908.19	909.68	911.17
03-9caffa89a75bbb91c07b12bb945af4fd-FixC	879.98	874.03	868.09	862.14	864.74	867.34	869.94	872.54	875.14	877.74	880.34	882.94	885.54	888.14	890.73	893.33	895.93	898.53	901.13	903.73	906.33	908.93	911.53	914.13	916.73	919.33	921.93	924.53	927.13	929.73	932.33	934.93	937.53	940.13	942.73	945.33	947.17	949.01	950.85	952.69	954.53	956.37	958.2	960.04	961.88	963.72	965.56	967.4	969.24
03-9caffa89a75bbb91c07b12bb945af4fd-RegA	842.2	845.36	848.52	851.69	854.85	858.01	855.24	855.45	858.34	861.24	864.14	867.04	869.93	872.83	875.73	878.62	881.52	884.42	887.32	889.99	892.67	895.34	898.02	900.69	903.37	906.05	908.72	911.4	914.07	916.75	919.42	921.4	923.38	925.36	927.34	929.32	931.3	933.28	935.26	937.24	939.22	941.4	943.58	945.76	947.95	950.13	952.31	954.49	956.67
03-9caffa89a75bbb91c07b12bb945af4fd-RegB	882.08	800.9	803.32	805.75	808.17	810.59	813.02	815.44	817.86	820.29	822.47	824.65	826.83	829.01	831.19	833.38	835.56	837.74	839.92	842.09	844.27	846.44	848.62	850.79	852.97	854.36	855.75	857.14	858.53	859.92	862.1	864.28	866.46	868.64	870.82	873.01	875.19	877.37	879.55	881.72	883.9	886.07	888.25	890.42	892.6	896.76	900.92	905.08	906.02
03-9caffa89a75bbb91c07b12bb945af4fd-RegC	871.83	874.7	877.57	880.44	883.31	886.18	889.05	891.92	894.79	897.66	900.53	903.39	906.26	909.13	912	914.87	917.74	920.61	923.48	926.35	929.22	921.54	924.21	926.88	929.56	932.23	934.9	937.57	940.25	942.92	945.59	948.27	950.94	953.61	956.28	958.96	961.63	964.3	966.97	969.65	972.32	974.99	976.38	977.77	979.16	980.55	981.94	983.33	984.71
03-e6c03095595e21349f6a469d012bb1ab-FixA	nan	nan	nan	nan	nan	nan	nan	nan	nan	nan	nan	nan	nan	nan	nan	nan	nan	nan	nan	nan	nan	nan	nan	nan	nan	nan	nan	nan	nan	nan	nan	nan	nan	nan	nan	nan	nan	nan	nan	nan	nan	nan	nan	nan	nan	nan	nan	nan	nan
03-e6c03095595e21349f6a469d012bb1ab-FixB	nan	nan	nan	nan	nan	nan	nan	nan	nan	nan	nan	nan	nan	nan	nan	nan	nan	nan	nan	nan	nan	nan	nan	nan	nan	nan	nan	nan	nan	nan	nan	nan	nan	nan	nan	nan	nan	nan	nan	nan	nan	nan	nan	nan	nan	nan	nan	nan	nan
03-e6c03095595e21349f6a469d012bb1ab-FixC	nan	nan	nan	nan	nan	nan	nan	nan	nan	nan	nan	nan	nan	nan	nan	nan	nan	nan	nan	nan	nan	nan	nan	nan	nan	nan	nan	nan	nan	nan	nan	nan	nan	nan	nan	nan	nan	nan	nan	nan	nan	nan	nan	nan	nan	nan	nan	nan	nan
03-e6c03095595e21349f6a469d012bb1ab-RegA	nan	nan	nan	nan	nan	nan	nan	nan	nan	nan	nan	nan	nan	nan	nan	nan	nan	nan	nan	nan	nan	nan	nan	nan	nan	nan	nan	nan	nan	nan	nan	nan	nan	nan	nan	nan	nan	nan	nan	nan	nan	nan	nan	nan	nan	nan	nan	nan	nan
03-e6c03095595e21349f6a469d012bb1ab-RegB	nan	nan	nan	nan	nan	nan	nan	nan	nan	nan	nan	nan	nan	nan	nan	nan	nan	nan	nan	nan	nan	nan	nan	nan	nan	nan	nan	nan	nan	nan	nan	nan	nan	nan	nan	nan	nan	nan	nan	nan	nan	nan	nan	nan	nan	nan	nan	nan	nan
03-e6c03095595e21349f6a469d012bb1ab-RegC	nan	nan	nan	nan	nan	nan	nan	nan	nan	nan	nan	nan	nan	nan	nan	nan	nan	nan	nan	nan	nan	nan	nan	nan	nan	nan	nan	nan	nan	nan	nan	nan	nan	nan	nan	nan	nan	nan	nan	nan	nan	nan	nan	nan	nan	nan	nan	nan	nan
03-aafb3338f17138d77dabff38d08bb349-FixA	529.4	541.3	543.27	545.24	547.21	550.18	553.16	557.12	561.09	565.05	571	573.97	576.95	588.8	591.78	594.75	597.73	600.7	606.65	608.63	610.61	618.54	618.54	618.54	624.45	624.45	636.35	636.35	639.32	642.3	648.24	649.73	651.22	652.71	654.19	660.1	662.08	664.07	666.05	669.02	672	673.98	675.96	677.95	677.95	683.89	689.84	689.84	692.21
03-aafb3338f17138d77dabff38d08bb349-FixB	nan	541.28	547.22	553.16	538.65	541.95	545.25	548.55	551.85	555.15	558.45	561.75	565.05	571	575.16	579.32	583.48	587.64	591.8	595.96	600.12	604.28	608.44	612.6	617.45	622.31	627.17	632.03	636.89	641.75	646.61	651.47	656.33	661.19	666.05	671.33	676.61	681.9	687.18	692.46	697.75	703.03	708.31	713.59	717.38	721.16	724.94	728.72	732.5
03-aafb3338f17138d77dabff38d08bb349-FixC	547.21	551.83	556.45	561.07	565.69	570.32	574.94	579.56	584.18	588.8	588.8	588.8	588.8	630.4	633.37	636.34	639.31	642.28	645.25	648.22	651.2	654.17	657.14	660.11	663.08	666.05	669.02	671.99	674.96	677.93	680.9	683.87	686.84	689.82	692.79	695.76	698.73	701.7	704.78	707.86	710.94	714.02	717.1	720.19	723.27	726.35	729.43	732.51	735.59
03-aafb3338f17138d77dabff38d08bb349-RegA	497.67	497.72	503.72	509.71	509.76	519.71	523.71	527.72	530.74	533.76	535.8	537.83	539.86	539.91	551.85	551.9	554.91	557.91	563.91	563.96	564.01	570.01	581.95	582	584.03	586.07	588.1	594.08	600.07	606.05	606.1	609.12	612.15	615.17	618.19	618.24	624.24	630.24	636.2	636.25	636.3	642.29	642.34	642.39	650.37	652.41	654.44	666.38	669.41
03-aafb3338f17138d77dabff38d08bb349-RegB	nan	432.38	439.36	446.34	453.32	460.3	467.29	474.27	481.1	484.55	487.99	491.43	494.87	498.32	501.76	505.2	508.65	512.09	515.53	518.97	522.42	526.43	530.44	534.45	538.46	542.47	546.49	550.5	554.51	558.52	562.53	566.54	570.55	574.38	578.22	582.05	585.88	589.71	593.54	597.37	601.2	605.03	608.86	612.69	617.2	621.71	626.22	630.72	635.23
03-aafb3338f17138d77dabff38d08bb349-RegC	479.83	484.91	489.99	495.07	500.14	505.22	510.3	515.38	520.46	525.54	530.62	535.7	540.78	545.86	549.73	553.59	557.46	561.33	565.2	569.06	572.93	576.8	580.67	584.53	588.4	592.27	596.14	600	603.03	606.05	609.07	612.09	615.11	618.13	621.15	624.18	627.2	630.22	633.24	636.26	639.28	642.31	645.33	648.35	651.37	654.39	657.41	660.43	663.21
03-df604bd2886870358fbf3b1823772256-FixA	743.29	743.29	747.26	751.23	755.19	759.16	763.12	767.09	769.06	771.04	773.02	774.99	776.97	778.94	782.51	786.08	789.65	793.22	796.79	800.09	803.39	806.69	809.99	813.29	816.59	819.89	823.19	826.49	828.27	830.06	831.84	833.63	835.41	837.19	838.98	840.76	842.55	844.33	848.28	852.24	856.19	858.67	861.15	863.62	866.1	868.58	871.06	873.54	876.02
03-df604bd2886870358fbf3b1823772256-FixB	767.09	773.03	775.17	777.31	779.45	781.59	783.73	785.86	788	790.14	792.28	794.42	796.55	798.69	800.83	802.97	805.11	807.24	809.38	811.52	813.66	815.8	817.94	820.07	822.21	824.35	826.49	828.63	830.77	832.91	835.05	837.19	839.33	841.47	843.61	845.75	847.89	850.02	852.16	854.3	856.44	858.58	860.72	862.86	865	867.14	869.28	871.42	873.56
03-df604bd2886870358fbf3b1823772256-FixC	773.03	775.45	777.86	780.28	782.69	785.1	787.52	789.93	792.35	794.76	797.17	799.59	802	804.42	806.83	809.24	811.66	814.07	816.49	818.9	821.31	823.73	826.14	828.55	830.97	833.38	835.8	838.21	840.62	843.04	845.45	847.87	850.28	852.2	854.12	856.05	857.97	859.89	861.81	863.73	865.66	867.58	869.5	871.42	873.34	875.27	877.19	879.11	881.03
03-df604bd2886870358fbf3b1823772256-RegA	748.04	748.02	750.39	752.75	755.12	757.48	759.85	763.8	767.75	771.7	773.67	775.64	777.6	783.54	785.89	788.25	790.61	792.97	795.32	799.27	803.23	807.18	811.13	815.08	819.03	821.97	824.91	830.84	832.02	833.19	834.37	835.55	836.72	840.67	844.62	848.57	851.53	854.49	854.48	854.46	854.45	860.38	864.32	868.26	872.2	874.17	876.13	878.1	879.28
03-df604bd2886870358fbf3b1823772256-RegB	837.17	783.71	786.24	788.77	801.47	804.76	808.04	811.33	814.61	817.9	821.18	824.47	827.76	831.04	833.57	836.11	838.64	841.17	843.71	846.24	848.77	851.31	853.84	856.37	858.9	861.44	863.97	866.5	869.04	871.57	874.1	876.64	879.17	881.7	884.23	886.99	889.75	892.51	895.27	898.03	900.79	903.55	906.31	909.06	911.82	914.58	917.34	920.1	922.86
03-df604bd2886870358fbf3b1823772256-RegC	789.63	792	794.36	796.73	799.09	801.46	803.82	806.19	808.55	810.91	813.28	816.24	819.2	821.5	823.79	826.09	828.39	830.68	832.98	835.28	837.57	839.87	842.17	844.46	846.76	849.06	851.35	853.65	855.95	858.24	860.54	862.9	865.26	867.62	869.98	872.34	874.71	877.07	879.43	881.79	884.15	886.61	889.07	891.53	893.99	896.45	898.91	901.38	903.84
03-646b2ca80d70a9f3ea97bc25eb7b8e5c-FixA	nan	nan	nan	nan	nan	nan	nan	nan	nan	nan	nan	nan	nan	nan	nan	nan	nan	nan	nan	nan	nan	nan	nan	nan	nan	nan	nan	nan	nan	nan	nan	nan	nan	nan	nan	nan	nan	nan	nan	nan	nan	nan	nan	nan	nan	nan	nan	nan	nan
03-646b2ca80d70a9f3ea97bc25eb7b8e5c-FixB	nan	nan	nan	nan	nan	nan	nan	nan	nan	nan	nan	nan	nan	nan	nan	nan	nan	nan	nan	nan	nan	nan	nan	nan	nan	nan	nan	nan	nan	nan	nan	nan	nan	nan	nan	nan	nan	nan	nan	nan	nan	nan	nan	nan	nan	nan	nan	nan	nan
03-646b2ca80d70a9f3ea97bc25eb7b8e5c-FixC	nan	nan	nan	nan	nan	nan	nan	nan	nan	nan	nan	nan	nan	nan	nan	nan	nan	nan	nan	nan	nan	nan	nan	nan	nan	nan	nan	nan	nan	nan	nan	nan	nan	nan	nan	nan	nan	nan	nan	nan	nan	nan	nan	nan	nan	nan	nan	nan	nan
03-646b2ca80d70a9f3ea97bc25eb7b8e5c-RegA	nan	nan	nan	nan	nan	nan	nan	nan	nan	nan	nan	nan	nan	nan	nan	nan	nan	nan	nan	nan	nan	nan	nan	nan	nan	nan	nan	nan	nan	nan	nan	nan	nan	nan	nan	nan	nan	nan	nan	nan	nan	nan	nan	nan	nan	nan	nan	nan	nan
03-646b2ca80d70a9f3ea97bc25eb7b8e5c-RegB	nan	nan	nan	nan	nan	nan	nan	nan	nan	nan	nan	nan	nan	nan	nan	nan	nan	nan	nan	nan	nan	nan	nan	nan	nan	nan	nan	nan	nan	nan	nan	nan	nan	nan	nan	nan	nan	nan	nan	nan	nan	nan	nan	nan	nan	nan	nan	nan	nan
03-646b2ca80d70a9f3ea97bc25eb7b8e5c-RegC	nan	nan	nan	nan	nan	nan	nan	nan	nan	nan	nan	nan	nan	nan	nan	nan	nan	nan	nan	nan	nan	nan	nan	nan	nan	nan	nan	nan	nan	nan	nan	nan	nan	nan	nan	nan	nan	nan	nan	nan	nan	nan	nan	nan	nan	nan	nan	nan	nan
03-a83c875f3ab6467556056f66d9def81c-FixA	826.49	830.95	835.41	839.87	844.33	848.29	852.25	856.21	860.17	864.13	868.08	871.05	874.02	876.99	879.96	882.93	885.9	888.87	891.84	894	896.16	898.33	900.49	902.65	904.82	906.98	909.14	911.3	913.47	915.63	917.86	920.08	922.31	924.53	926.76	928.98	931.21	933.43	936.41	939.38	942.36	945.33	948.3	951.28	954.25	957.23	960.2	963.17	965.4
03-a83c875f3ab6467556056f66d9def81c-FixB	856.19	857.89	859.59	861.29	862.99	864.69	866.39	868.08	870.31	872.54	874.77	877	879.23	881.45	883.68	885.91	888.14	890.37	892.59	894.82	897.05	899.28	901.51	903.73	905.83	907.93	910.02	912.12	914.22	916.32	918.41	920.51	922.61	924.7	926.8	928.9	930.99	933.09	935.19	937.29	939.38	942.95	946.51	950.08	953.65	957.21	960.78	964.35	967.91
03-a83c875f3ab6467556056f66d9def81c-FixC	862.14	867.09	872.04	876.99	881.94	886.89	897.79	899.77	901.75	903.73	905.72	907.7	909.68	912.32	914.96	917.6	920.24	922.88	925.52	928.16	930.8	933.43	935.6	937.76	939.92	942.09	944.25	946.41	948.57	950.74	952.9	955.06	957.23	960.19	963.16	966.13	969.1	972.06	975.03	978.01	980.98	983.95	986.93	989.9	992.88	995.42	997.96	1000.5	1003
03-a83c875f3ab6467556056f66d9def81c-RegA	954.13	957.35	960.57	960.38	960.5	962.09	963.68	965.27	966.87	968.46	970.05	971.64	973.23	974.83	976.42	978.01	979.6	981.19	982.78	984.38	985.97	988.54	991.11	993.69	996.26	998.83	1001.4	1004	1006.6	1009.1	1011.7	1014.3	1016.8	1019.9	1023	1026	1029.1	1032.2	1035.2	1037.1	1039.1	1041	1042.9	1044.9	1046.8	1048.7	1050.7	1052.6	1054.5
03-a83c875f3ab6467556056f66d9def81c-RegB	942.36	948.37	954.39	966.29	966.41	968.79	971.17	973.56	975.94	978.33	980.71	983.09	985.48	987.86	990.24	992.63	995.01	997.4	999.94	1002.5	1005	1007.6	1010.1	1012.7	1015.2	1017.8	1020.3	1022.8	1025.4	1027.9	1030.5	1033	1035.6	1038.1	1040.7	1043.6	1046.5	1049.4	1052.4	1055.3	1058.2	1061.1	1064.1	1067	1069.9	1072.8	1075.8	1078.7	1081.6
03-a83c875f3ab6467556056f66d9def81c-RegC	977.76	977.87	980.45	983.02	985.59	988.16	990.74	993.31	995.88	998.46	1001	1003.6	1006.2	1008.7	1011.4	1014	1016.7	1019.3	1022	1024.6	1027.2	1028.7	1030.1	1031.5	1032.9	1034.4	1035.8	1037.2	1038.7	1040.1	1042.6	1045	1047.5	1050	1052.5	1055.1	1057.8	1060.4	1063	1065.7	1068.3	1071	1072.6	1074.1	1075.7	1077.3	1078.9	1080.5	1082.1
03-dbd0df24fc5e5ad57fec276d06f70ff7-FixA	967.5	963.17	964.96	966.74	968.52	970.3	972.09	973.87	975.65	977.43	979.22	981	982.78	984.56	986.35	988.13	989.91	991.69	993.48	995.26	997.04	998.82	1001	1003.1	1005.3	1007.5	1009.6	1011.8	1013.9	1016.1	1018.3	1020.4	1022.6	1024.1	1025.5	1027	1028.5	1030	1031.5	1033	1034.5	1036	1037.4	1038.9	1040.4	1041.8	1043.1	1044.5	1045.8
03-dbd0df24fc5e5ad57fec276d06f70ff7-FixB	1010.7	1010.7	1010.7	1010.7	1010.7	1010.7	1010.7	1015.9	1017.4	1019	1020.6	1022.2	1023.8	1025.4	1026.9	1028.5	1029.3	1030	1030.8	1031.5	1032.2	1033	1033.7	1034.5	1035.2	1035.9	1036.7	1037.4	1038.2	1038.9	1039.7	1040.4	1041.1	1041.9	1042.6	1043.4	1044.1	1044.9	1045.6	1046.3	1047.1	1047.8	1048.6	1049.3	1050.1	1050.8	1051.5	1052.3	1052.8
03-dbd0df24fc5e5ad57fec276d06f70ff7-FixC	963.17	964.58	965.99	967.39	968.8	970.21	971.61	973.02	974.43	975.83	977.24	978.65	980.05	981.46	982.87	984.27	985.68	987.09	988.49	989.9	991.31	992.71	994.12	995.53	996.93	998.34	999.75	1001.2	1002.6	1004	1005.4	1006.8	1008.2	1009.6	1011	1012.4	1013.8	1015.2	1016.6	1018.1	1019.6	1021.1	1022.6	1024.1	1025.5	1027	1028.5	1030	1031.5
03-dbd0df24fc5e5ad57fec276d06f70ff7-RegA	894.07	897.17	900.27	903.36	906.46	906.59	906.71	909.48	912.24	915.01	917.77	920.53	923.3	926.06	928.83	931.59	933.7	935.8	937.91	940.02	942.13	944.23	946.34	948.45	950.56	952.67	954.77	956.88	958.38	959.87	961.36	962.86	964.35	965.85	967.34	968.84	970.33	971.83	973.32	974.82	976.31	978.42	980.53	982.64	984.74	986.85	988.96	991.07	993.17
03-dbd0df24fc5e5ad57fec276d06f70ff7-RegB	911.9	912.69	913.48	914.26	915.05	915.84	916.62	917.41	918.2	918.98	921.17	923.36	925.55	927.74	929.93	932.12	934.32	936.51	938.7	940.89	943.08	945.27	947.46	949.65	951.84	954.03	956.22	958.41	960.6	962.79	964.98	967.17	969.36	971.21	973.06	974.91	976.76	978.61	980.46	982.32	984.17	986.02	987.87	989.72	991.57	993.42	995.27	997.12	998.97
03-dbd0df24fc5e5ad57fec276d06f70ff7-RegC	941.59	945.18	948.77	952.36	955.95	959.54	963.13	966.72	970.31	973.9	977.49	981.09	984.68	986.02	987.36	988.71	990.05	991.4	992.74	994.09	995.43	996.78	998.12	999.46	1000.8	1002.2	1003.5	1004.8	1006.2	1007.5	1008.9	1010.2	1011.6	1012.9	1014.3	1015.6	1016.9	1018.3	1019.6	1021	1022.3	1023.7	1025	1026.4	1027.7	1029	1030.4	1031.7	1033.1
03-38c0082b2830d29c8d1f46c8576e50bd-FixA	nan	nan	nan	nan	nan	nan	nan	nan	nan	nan	nan	nan	nan	nan	nan	nan	nan	nan	nan	nan	nan	nan	nan	nan	nan	nan	nan	nan	nan	nan	nan	nan	nan	nan	nan	nan	nan	nan	nan	nan	nan	nan	nan	nan	nan	nan	nan	nan	nan
03-38c0082b2830d29c8d1f46c8576e50bd-FixB	nan	nan	nan	nan	nan	nan	nan	nan	nan	nan	nan	nan	nan	nan	nan	nan	nan	nan	nan	nan	nan	nan	nan	nan	nan	nan	nan	nan	nan	nan	nan	nan	nan	nan	nan	nan	nan	nan	nan	nan	nan	nan	nan	nan	nan	nan	nan	nan	nan
03-38c0082b2830d29c8d1f46c8576e50bd-FixC	nan	nan	nan	nan	nan	nan	nan	nan	nan	nan	nan	nan	nan	nan	nan	nan	nan	nan	nan	nan	nan	nan	nan	nan	nan	nan	nan	nan	nan	nan	nan	nan	nan	nan	nan	nan	nan	nan	nan	nan	nan	nan	nan	nan	nan	nan	nan	nan	nan
03-38c0082b2830d29c8d1f46c8576e50bd-RegA	nan	nan	nan	nan	nan	nan	nan	nan	nan	nan	nan	nan	nan	nan	nan	nan	nan	nan	nan	nan	nan	nan	nan	nan	nan	nan	nan	nan	nan	nan	nan	nan	nan	nan	nan	nan	nan	nan	nan	nan	nan	nan	nan	nan	nan	nan	nan	nan	nan
03-38c0082b2830d29c8d1f46c8576e50bd-RegB	nan	nan	nan	nan	nan	nan	nan	nan	nan	nan	nan	nan	nan	nan	nan	nan	nan	nan	nan	nan	nan	nan	nan	nan	nan	nan	nan	nan	nan	nan	nan	nan	nan	nan	nan	nan	nan	nan	nan	nan	nan	nan	nan	nan	nan	nan	nan	nan	nan
03-38c0082b2830d29c8d1f46c8576e50bd-RegC	nan	nan	nan	nan	nan	nan	nan	nan	nan	nan	nan	nan	nan	nan	nan	nan	nan	nan	nan	nan	nan	nan	nan	nan	nan	nan	nan	nan	nan	nan	nan	nan	nan	nan	nan	nan	nan	nan	nan	nan	nan	nan	nan	nan	nan	nan	nan	nan	nan
03-bd58b46a502bc788de4166be23a79faf-FixA	755.19	761.13	767.07	773.03	775.58	778.12	780.67	783.21	785.75	788.3	790.84	793.07	795.3	797.53	799.76	801.99	804.22	806.45	808.68	811.65	814.62	817.59	820.56	823.53	826.5	829.47	832.44	834.6	836.75	838.91	841.07	843.23	845.39	847.55	849.71	851.87	854.03	856.19	858.17	860.15	862.14	864.12	866.1	868.08	870.07	872.05	874.03	876.67	879.31
03-bd58b46a502bc788de4166be23a79faf-FixB	778.94	782.91	786.87	790.84	794.8	798.77	808.68	814.62	820.56	826.5	832.44	835.14	837.84	840.54	843.24	845.94	848.64	851.34	854.04	856.74	859.44	862.14	864.74	867.34	869.94	872.54	875.14	877.74	880.34	882.94	885.54	888.13	890.73	893.33	895.93	898.53	901.13	903.73	905.71	907.69	909.68	911.66	913.64	915.62	917.6	919.58	921.56	923.54	925.52
03-bd58b46a502bc788de4166be23a79faf-FixC	838.38	840.08	841.78	843.48	845.17	846.87	848.57	850.27	851.96	853.66	855.36	857.06	858.75	860.45	862.15	863.85	865.54	867.24	868.94	870.64	872.34	874.03	877	879.97	882.95	885.92	888.89	891.86	894.83	897.8	900.77	903.74	906.71	909.68	912.66	915.63	918.6	921.57	924.54	927.51	930.48	933.45	936.42	939.39	942.37	945.34	948.31	951.28	953.78
03-bd58b46a502bc788de4166be23a79faf-RegA	869.22	881.12	884.1	887.08	881.16	884.14	887.12	890.1	893.08	896.06	899.04	901.6	904.16	906.72	909.28	911.84	914.4	916.96	919.52	922.07	924.63	927.18	929.74	932.29	934.85	937.24	939.63	942.02	944.41	946.8	948.8	950.79	952.79	954.78	956.78	958.77	960.77	962.76	964.76	967.73	970.71	973.69	976.67	979.65	982.63	984.13	985.63	987.13	988.63
03-bd58b46a502bc788de4166be23a79faf-RegB	881.11	884.09	887.07	890.06	893.04	896.02	899	901.98	904.96	907.94	910.93	907.38	909.77	912.16	914.55	916.94	919.04	921.15	923.26	925.37	927.48	929.59	931.7	933.81	935.92	938.03	940.13	942.24	944.35	946.46	948.57	950.68	952.79	954.99	957.19	959.39	961.59	963.79	965.99	968.2	970.4	972.6	974.8	977	979.2	981.4	983.6	985.81	988.01
03-bd58b46a502bc788de4166be23a79faf-RegC	869.22	872.7	876.18	879.65	883.13	886.61	890.09	893.56	897.04	900.52	904	907.47	910.95	912.01	913.08	914.14	915.2	916.26	917.33	918.39	919.45	920.51	921.57	922.64	923.7	924.76	925.82	926.88	927.95	929.01	931.14	933.28	935.41	937.54	939.68	941.81	943.94	946.08	948.21	950.34	952.48	954.61	956.74	958.88	961.01	963.14	965.28	967.41	969.54
03-44bb52659d82aa8b5f30657205c9dcef-FixA	951.28	975.03	977.01	979	980.98	984.55	988.12	991.69	995.25	998.82	998.82	1001.4	1003.9	1006.5	1009	1011.5	1014.1	1016.6	1022.6	1028.5	1034.5	1036.4	1038.4	1040.4	1042.4	1044.4	1046.3	1049.3	1052.3	1055.3	1058.2	1061.2	1064.2	1066.2	1068.1	1070.1	1072.1	1074.1	1076.1	1079	1082	1085	1087.9	1090.9	1093.9	1095.6	1097.3	1099	1100.7
03-44bb52659d82aa8b5f30657205c9dcef-FixB	980.98	986.93	990.89	994.84	998.82	1001.4	1003.9	1006.5	1009	1011.6	1014.1	1016.6	1019.2	1021.7	1024.3	1026.8	1029.4	1031.9	1034.5	1036.3	1038.2	1040	1041.9	1043.8	1045.6	1047.5	1049.3	1051.2	1053	1054.9	1056.7	1058.6	1060.5	1062.3	1064.2	1066.2	1068.1	1070.1	1072.1	1074.1	1076.1	1078	1080	1082	1084	1086	1087.9	1089.9	1091.9
03-44bb52659d82aa8b5f30657205c9dcef-FixC	951.28	953.26	955.24	957.23	965.26	968.75	972.24	975.74	979.23	982.73	986.22	989.71	993.21	996.7	1000.2	1003.7	1007.2	1010.7	1013.7	1016.6	1019.6	1022.6	1025.5	1028.5	1031.5	1034.5	1037.4	1040.4	1043.4	1046.3	1049.3	1052.3	1055.3	1058.2	1061.2	1064.2	1067.1	1070.1	1072.4	1074.8	1077.1	1079.4	1081.7	1084.1	1086.4	1088.7	1091	1093.4	1095.7
03-44bb52659d82aa8b5f30657205c9dcef-RegA	1025.2	1027.3	1029.4	1031.6	1037.7	1037.8	1038	1039.4	1040.9	1042.3	1043.7	1045.1	1046.6	1048	1049.4	1050.8	1052.3	1053.7	1055.1	1056.6	1058	1060.7	1063.4	1066.1	1068.8	1071.5	1074.2	1076.9	1079.3	1081.7	1084	1086.4	1088.8	1091.2	1093.6	1095.9	1097.6	1099.2	1100.9	1102.5	1104.2	1105.8	1107.4	1109.1	1112.2	1115.3	1118.5	1121.6	1124.7
03-44bb52659d82aa8b5f30657205c9dcef-RegB	983.61	977.82	977.98	978.14	979.99	981.84	983.7	985.55	987.41	989.26	991.12	994.83	998.55	1002.3	1006	1009.7	1011.8	1014	1016.1	1018.2	1020.4	1022.5	1025.1	1027.6	1030.1	1032.7	1035.2	1036.8	1038.5	1040.1	1041.8	1044.9	1048	1051.1	1054.2	1056.4	1058.5	1060.6	1062.3	1063.9	1065.6	1067.2	1069.7	1072.3	1074.8	1077.3	1079.9	1082	1084.2
03-44bb52659d82aa8b5f30657205c9dcef-RegC	1084.5	1084.7	1084.8	1085	1092.3	1094.2	1096.2	1098.1	1100	1102	1103.9	1106.3	1108.6	1104.4	1106.5	1108.7	1110.8	1112.9	1115.1	1117.2	1119.3	1121.5	1123.6	1125.7	1127.9	1130	1132.2	1134.3	1136.4	1138.6	1140.7	1142.8	1145	1147.1	1149.2	1151.4	1153.5	1155.7	1157.5	1159.4	1161.3	1163.2	1165	1166.9	1168.8	1170.7	1172.5	1174.4	1176.3
03-2ad1c59ed15eb675088c5bf56c5c45d3-FixA	nan	nan	nan	nan	nan	nan	nan	nan	nan	nan	nan	nan	nan	nan	nan	nan	nan	nan	nan	nan	nan	nan	nan	nan	nan	nan	nan	nan	nan	nan	nan	nan	nan	nan	nan	nan	nan	nan	nan	nan	nan	nan	nan	nan	nan	nan	nan	nan	nan
03-2ad1c59ed15eb675088c5bf56c5c45d3-FixB	nan	nan	nan	nan	nan	nan	nan	nan	nan	nan	nan	nan	nan	nan	nan	nan	nan	nan	nan	nan	nan	nan	nan	nan	nan	nan	nan	nan	nan	nan	nan	nan	nan	nan	nan	nan	nan	nan	nan	nan	nan	nan	nan	nan	nan	nan	nan	nan	nan
03-2ad1c59ed15eb675088c5bf56c5c45d3-FixC	nan	nan	nan	nan	nan	nan	nan	nan	nan	nan	nan	nan	nan	nan	nan	nan	nan	nan	nan	nan	nan	nan	nan	nan	nan	nan	nan	nan	nan	nan	nan	nan	nan	nan	nan	nan	nan	nan	nan	nan	nan	nan	nan	nan	nan	nan	nan	nan	nan
03-2ad1c59ed15eb675088c5bf56c5c45d3-RegA	nan	nan	nan	nan	nan	nan	nan	nan	nan	nan	nan	nan	nan	nan	nan	nan	nan	nan	nan	nan	nan	nan	nan	nan	nan	nan	nan	nan	nan	nan	nan	nan	nan	nan	nan	nan	nan	nan	nan	nan	nan	nan	nan	nan	nan	nan	nan	nan	nan
03-2ad1c59ed15eb675088c5bf56c5c45d3-RegB	nan	nan	nan	nan	nan	nan	nan	nan	nan	nan	nan	nan	nan	nan	nan	nan	nan	nan	nan	nan	nan	nan	nan	nan	nan	nan	nan	nan	nan	nan	nan	nan	nan	nan	nan	nan	nan	nan	nan	nan	nan	nan	nan	nan	nan	nan	nan	nan	nan
03-2ad1c59ed15eb675088c5bf56c5c45d3-RegC	nan	nan	nan	nan	nan	nan	nan	nan	nan	nan	nan	nan	nan	nan	nan	nan	nan	nan	nan	nan	nan	nan	nan	nan	nan	nan	nan	nan	nan	nan	nan	nan	nan	nan	nan	nan	nan	nan	nan	nan	nan	nan	nan	nan	nan	nan	nan	nan	nan
06-cfb7d458ea3ef4fc4f27e0eb06be2555-FixA	nan	nan	nan	nan	nan	nan	nan	nan	nan	nan	nan	nan	nan	nan	nan	nan	nan	nan	nan	nan	nan	nan	nan	nan	nan	nan	nan	nan	nan	nan	nan	nan	nan	nan	nan	nan	nan	nan	nan	nan	nan	nan	nan	nan	nan	nan	nan	nan	nan
06-cfb7d458ea3ef4fc4f27e0eb06be2555-FixB	nan	nan	nan	nan	nan	nan	nan	nan	nan	nan	nan	nan	nan	nan	nan	nan	nan	nan	nan	nan	nan	nan	nan	nan	nan	nan	nan	nan	nan	nan	nan	nan	nan	nan	nan	nan	nan	nan	nan	nan	nan	nan	nan	nan	nan	nan	nan	nan	nan
06-cfb7d458ea3ef4fc4f27e0eb06be2555-FixC	nan	nan	nan	nan	nan	nan	nan	nan	nan	nan	nan	nan	nan	nan	nan	nan	nan	nan	nan	nan	nan	nan	nan	nan	nan	nan	nan	nan	nan	nan	nan	nan	nan	nan	nan	nan	nan	nan	nan	nan	nan	nan	nan	nan	nan	nan	nan	nan	nan
06-cfb7d458ea3ef4fc4f27e0eb06be2555-RegA	nan	nan	nan	nan	nan	nan	nan	nan	nan	nan	nan	nan	nan	nan	nan	nan	nan	nan	nan	nan	nan	nan	nan	nan	nan	nan	nan	nan	nan	nan	nan	nan	nan	nan	nan	nan	nan	nan	nan	nan	nan	nan	nan	nan	nan	nan	nan	nan	nan
06-cfb7d458ea3ef4fc4f27e0eb06be2555-RegB	nan	nan	nan	nan	nan	nan	nan	nan	nan	nan	nan	nan	nan	nan	nan	nan	nan	nan	nan	nan	nan	nan	nan	nan	nan	nan	nan	nan	nan	nan	nan	nan	nan	nan	nan	nan	nan	nan	nan	nan	nan	nan	nan	nan	nan	nan	nan	nan	nan
06-cfb7d458ea3ef4fc4f27e0eb06be2555-RegC	nan	nan	nan	nan	nan	nan	nan	nan	nan	nan	nan	nan	nan	nan	nan	nan	nan	nan	nan	nan	nan	nan	nan	nan	nan	nan	nan	nan	nan	nan	nan	nan	nan	nan	nan	nan	nan	nan	nan	nan	nan	nan	nan	nan	nan	nan	nan	nan	nan
06-1a2d6fed9d23244edd4d50c50d068f88-FixA	nan	nan	nan	nan	nan	nan	nan	nan	nan	nan	nan	nan	nan	nan	nan	nan	nan	nan	nan	nan	nan	nan	nan	nan	nan	nan	nan	nan	nan	nan	nan	nan	nan	nan	nan	nan	nan	nan	nan	nan	nan	nan	nan	nan	nan	nan	nan	nan	nan
06-1a2d6fed9d23244edd4d50c50d068f88-FixB	nan	nan	nan	nan	nan	nan	nan	nan	nan	nan	nan	nan	nan	nan	nan	nan	nan	nan	nan	nan	nan	nan	nan	nan	nan	nan	nan	nan	nan	nan	nan	nan	nan	nan	nan	nan	nan	nan	nan	nan	nan	nan	nan	nan	nan	nan	nan	nan	nan
06-1a2d6fed9d23244edd4d50c50d068f88-FixC	nan	nan	nan	nan	nan	nan	nan	nan	nan	nan	nan	nan	nan	nan	nan	nan	nan	nan	nan	nan	nan	nan	nan	nan	nan	nan	nan	nan	nan	nan	nan	nan	nan	nan	nan	nan	nan	nan	nan	nan	nan	nan	nan	nan	nan	nan	nan	nan	nan
06-1a2d6fed9d23244edd4d50c50d068f88-RegA	nan	nan	nan	nan	nan	nan	nan	nan	nan	nan	nan	nan	nan	nan	nan	nan	nan	nan	nan	nan	nan	nan	nan	nan	nan	nan	nan	nan	nan	nan	nan	nan	nan	nan	nan	nan	nan	nan	nan	nan	nan	nan	nan	nan	nan	nan	nan	nan	nan
06-1a2d6fed9d23244edd4d50c50d068f88-RegB	nan	nan	nan	nan	nan	nan	nan	nan	nan	nan	nan	nan	nan	nan	nan	nan	nan	nan	nan	nan	nan	nan	nan	nan	nan	nan	nan	nan	nan	nan	nan	nan	nan	nan	nan	nan	nan	nan	nan	nan	nan	nan	nan	nan	nan	nan	nan	nan	nan
06-1a2d6fed9d23244edd4d50c50d068f88-RegC	nan	nan	nan	nan	nan	nan	nan	nan	nan	nan	nan	nan	nan	nan	nan	nan	nan	nan	nan	nan	nan	nan	nan	nan	nan	nan	nan	nan	nan	nan	nan	nan	nan	nan	nan	nan	nan	nan	nan	nan	nan	nan	nan	nan	nan	nan	nan	nan	nan
06-eb97e7204c6191e141cb459c65307b66-FixA	nan	nan	nan	nan	nan	nan	nan	nan	nan	nan	nan	nan	nan	nan	nan	nan	nan	nan	nan	nan	nan	nan	nan	nan	nan	nan	nan	nan	nan	nan	nan	nan	nan	nan	nan	nan	nan	nan	nan	nan	nan	nan	nan	nan	nan	nan	nan	nan	nan
06-eb97e7204c6191e141cb459c65307b66-FixB	nan	nan	nan	nan	nan	nan	nan	nan	nan	nan	nan	nan	nan	nan	nan	nan	nan	nan	nan	nan	nan	nan	nan	nan	nan	nan	nan	nan	nan	nan	nan	nan	nan	nan	nan	nan	nan	nan	nan	nan	nan	nan	nan	nan	nan	nan	nan	nan	nan
06-eb97e7204c6191e141cb459c65307b66-FixC	nan	nan	nan	nan	nan	nan	nan	nan	nan	nan	nan	nan	nan	nan	nan	nan	nan	nan	nan	nan	nan	nan	nan	nan	nan	nan	nan	nan	nan	nan	nan	nan	nan	nan	nan	nan	nan	nan	nan	nan	nan	nan	nan	nan	nan	nan	nan	nan	nan
06-eb97e7204c6191e141cb459c65307b66-RegA	nan	nan	nan	nan	nan	nan	nan	nan	nan	nan	nan	nan	nan	nan	nan	nan	nan	nan	nan	nan	nan	nan	nan	nan	nan	nan	nan	nan	nan	nan	nan	nan	nan	nan	nan	nan	nan	nan	nan	nan	nan	nan	nan	nan	nan	nan	nan	nan	nan
06-eb97e7204c6191e141cb459c65307b66-RegB	nan	nan	nan	nan	nan	nan	nan	nan	nan	nan	nan	nan	nan	nan	nan	nan	nan	nan	nan	nan	nan	nan	nan	nan	nan	nan	nan	nan	nan	nan	nan	nan	nan	nan	nan	nan	nan	nan	nan	nan	nan	nan	nan	nan	nan	nan	nan	nan	nan
06-eb97e7204c6191e141cb459c65307b66-RegC	nan	nan	nan	nan	nan	nan	nan	nan	nan	nan	nan	nan	nan	nan	nan	nan	nan	nan	nan	nan	nan	nan	nan	nan	nan	nan	nan	nan	nan	nan	nan	nan	nan	nan	nan	nan	nan	nan	nan	nan	nan	nan	nan	nan	nan	nan	nan	nan	nan
06-a0d7d61fb5cd943b985ec1f2d4c41b60-FixA	nan	nan	nan	nan	nan	nan	nan	nan	nan	nan	nan	nan	nan	nan	nan	nan	nan	nan	nan	nan	nan	nan	nan	nan	nan	nan	nan	nan	nan	nan	nan	nan	nan	nan	nan	nan	nan	nan	nan	nan	nan	nan	nan	nan	nan	nan	nan	nan	nan
06-a0d7d61fb5cd943b985ec1f2d4c41b60-FixB	nan	nan	nan	nan	nan	nan	nan	nan	nan	nan	nan	nan	nan	nan	nan	nan	nan	nan	nan	nan	nan	nan	nan	nan	nan	nan	nan	nan	nan	nan	nan	nan	nan	nan	nan	nan	nan	nan	nan	nan	nan	nan	nan	nan	nan	nan	nan	nan	nan
06-a0d7d61fb5cd943b985ec1f2d4c41b60-FixC	nan	nan	nan	nan	nan	nan	nan	nan	nan	nan	nan	nan	nan	nan	nan	nan	nan	nan	nan	nan	nan	nan	nan	nan	nan	nan	nan	nan	nan	nan	nan	nan	nan	nan	nan	nan	nan	nan	nan	nan	nan	nan	nan	nan	nan	nan	nan	nan	nan
06-a0d7d61fb5cd943b985ec1f2d4c41b60-RegA	nan	nan	nan	nan	nan	nan	nan	nan	nan	nan	nan	nan	nan	nan	nan	nan	nan	nan	nan	nan	nan	nan	nan	nan	nan	nan	nan	nan	nan	nan	nan	nan	nan	nan	nan	nan	nan	nan	nan	nan	nan	nan	nan	nan	nan	nan	nan	nan	nan
06-a0d7d61fb5cd943b985ec1f2d4c41b60-RegB	nan	nan	nan	nan	nan	nan	nan	nan	nan	nan	nan	nan	nan	nan	nan	nan	nan	nan	nan	nan	nan	nan	nan	nan	nan	nan	nan	nan	nan	nan	nan	nan	nan	nan	nan	nan	nan	nan	nan	nan	nan	nan	nan	nan	nan	nan	nan	nan	nan
06-a0d7d61fb5cd943b985ec1f2d4c41b60-RegC	nan	nan	nan	nan	nan	nan	nan	nan	nan	nan	nan	nan	nan	nan	nan	nan	nan	nan	nan	nan	nan	nan	nan	nan	nan	nan	nan	nan	nan	nan	nan	nan	nan	nan	nan	nan	nan	nan	nan	nan	nan	nan	nan	nan	nan	nan	nan	nan	nan
06-5084aa77e3950fa577962c870e76ef77-FixA	nan	nan	nan	nan	nan	nan	nan	nan	nan	nan	nan	nan	nan	nan	nan	nan	nan	nan	nan	nan	nan	nan	nan	nan	nan	nan	nan	nan	nan	nan	nan	nan	nan	nan	nan	nan	nan	nan	nan	nan	nan	nan	nan	nan	nan	nan	nan	nan	nan
06-5084aa77e3950fa577962c870e76ef77-FixB	nan	nan	nan	nan	nan	nan	nan	nan	nan	nan	nan	nan	nan	nan	nan	nan	nan	nan	nan	nan	nan	nan	nan	nan	nan	nan	nan	nan	nan	nan	nan	nan	nan	nan	nan	nan	nan	nan	nan	nan	nan	nan	nan	nan	nan	nan	nan	nan	nan
06-5084aa77e3950fa577962c870e76ef77-FixC	nan	nan	nan	nan	nan	nan	nan	nan	nan	nan	nan	nan	nan	nan	nan	nan	nan	nan	nan	nan	nan	nan	nan	nan	nan	nan	nan	nan	nan	nan	nan	nan	nan	nan	nan	nan	nan	nan	nan	nan	nan	nan	nan	nan	nan	nan	nan	nan	nan
06-5084aa77e3950fa577962c870e76ef77-RegA	nan	nan	nan	nan	nan	nan	nan	nan	nan	nan	nan	nan	nan	nan	nan	nan	nan	nan	nan	nan	nan	nan	nan	nan	nan	nan	nan	nan	nan	nan	nan	nan	nan	nan	nan	nan	nan	nan	nan	nan	nan	nan	nan	nan	nan	nan	nan	nan	nan
06-5084aa77e3950fa577962c870e76ef77-RegB	nan	nan	nan	nan	nan	nan	nan	nan	nan	nan	nan	nan	nan	nan	nan	nan	nan	nan	nan	nan	nan	nan	nan	nan	nan	nan	nan	nan	nan	nan	nan	nan	nan	nan	nan	nan	nan	nan	nan	nan	nan	nan	nan	nan	nan	nan	nan	nan	nan
06-5084aa77e3950fa577962c870e76ef77-RegC	nan	nan	nan	nan	nan	nan	nan	nan	nan	nan	nan	nan	nan	nan	nan	nan	nan	nan	nan	nan	nan	nan	nan	nan	nan	nan	nan	nan	nan	nan	nan	nan	nan	nan	nan	nan	nan	nan	nan	nan	nan	nan	nan	nan	nan	nan	nan	nan	nan
06-b4cc9a8c47750b239b1b52b2d0974984-FixA	nan	nan	nan	nan	nan	nan	nan	nan	nan	nan	nan	nan	nan	nan	nan	nan	nan	nan	nan	nan	nan	nan	nan	nan	nan	nan	nan	nan	nan	nan	nan	nan	nan	nan	nan	nan	nan	nan	nan	nan	nan	nan	nan	nan	nan	nan	nan	nan	nan
06-b4cc9a8c47750b239b1b52b2d0974984-FixB	nan	nan	nan	nan	nan	nan	nan	nan	nan	nan	nan	nan	nan	nan	nan	nan	nan	nan	nan	nan	nan	nan	nan	nan	nan	nan	nan	nan	nan	nan	nan	nan	nan	nan	nan	nan	nan	nan	nan	nan	nan	nan	nan	nan	nan	nan	nan	nan	nan
06-b4cc9a8c47750b239b1b52b2d0974984-FixC	nan	nan	nan	nan	nan	nan	nan	nan	nan	nan	nan	nan	nan	nan	nan	nan	nan	nan	nan	nan	nan	nan	nan	nan	nan	nan	nan	nan	nan	nan	nan	nan	nan	nan	nan	nan	nan	nan	nan	nan	nan	nan	nan	nan	nan	nan	nan	nan	nan
06-b4cc9a8c47750b239b1b52b2d0974984-RegA	nan	nan	nan	nan	nan	nan	nan	nan	nan	nan	nan	nan	nan	nan	nan	nan	nan	nan	nan	nan	nan	nan	nan	nan	nan	nan	nan	nan	nan	nan	nan	nan	nan	nan	nan	nan	nan	nan	nan	nan	nan	nan	nan	nan	nan	nan	nan	nan	nan
06-b4cc9a8c47750b239b1b52b2d0974984-RegB	nan	nan	nan	nan	nan	nan	nan	nan	nan	nan	nan	nan	nan	nan	nan	nan	nan	nan	nan	nan	nan	nan	nan	nan	nan	nan	nan	nan	nan	nan	nan	nan	nan	nan	nan	nan	nan	nan	nan	nan	nan	nan	nan	nan	nan	nan	nan	nan	nan
06-b4cc9a8c47750b239b1b52b2d0974984-RegC	nan	nan	nan	nan	nan	nan	nan	nan	nan	nan	nan	nan	nan	nan	nan	nan	nan	nan	nan	nan	nan	nan	nan	nan	nan	nan	nan	nan	nan	nan	nan	nan	nan	nan	nan	nan	nan	nan	nan	nan	nan	nan	nan	nan	nan	nan	nan	nan	nan
06-01e7b55eaccd340faab4a688d59ce227-FixA	969.31	965.02	964.18	965.69	968.5	971.57	974.03	975.54	977.58	981.27	984.29	984.51	984.34	986.41	989.2	990.73	991.77	993.5	995.76	998.04	999.73	1000.52	1001.5	1003.72	1006.38	1008.47	1010.18	1011.93	1013.76	1015.65	1017.92	1020.77	1023.49	1025.3	1026.34	1027.05	1028.03	1029.64	1030.93	1031.09	1031.75	1034.58	1038.08	1040.34	1041.97	1043.94	1045.32	1045.27	1045.93
06-01e7b55eaccd340faab4a688d59ce227-FixB	979.59	973.42	972.16	974.15	977.79	981.54	984.42	985.76	985.73	985	985.26	987.88	991.77	995.37	997.84	998.76	998.78	998.76	999.38	1001	1003.09	1004.93	1006.28	1007.19	1008.56	1011.07	1013.45	1014.47	1015.5	1018	1020.75	1022.22	1023.11	1024.49	1026.38	1028.43	1030.07	1030.8	1030.66	1030.1	1030.7	1033.71	1037.3	1039.25	1039.83	1040.14	1041.64	1045.2	1048.23
06-01e7b55eaccd340faab4a688d59ce227-FixC	980.38	977.34	978.89	982.82	986.94	989.64	991.74	994.21	996.14	996.83	998.67	1003.55	1008.17	1009.33	1009.92	1013.24	1017.76	1021.05	1022.34	1021.78	1021.55	1023.56	1026.16	1027.47	1028.63	1031.09	1033.87	1035.77	1037.53	1040.12	1043.19	1046.06	1048.24	1049.56	1051.16	1053.99	1056.5	1057.05	1056.89	1057.63	1058.84	1059.77	1061.14	1063.69	1066.45	1068.25	1069.45	1070.72	1072.25
06-01e7b55eaccd340faab4a688d59ce227-RegA	993.17	995.48	997.04	998.1	998.91	999.57	999.67	999.02	999.03	1000.82	1002.57	1002.51	1002.09	1003.19	1006	1009.92	1012.93	1013.51	1013.71	1015.8	1018.8	1021.27	1023.49	1025.82	1026.98	1026.06	1025.62	1027.99	1030.26	1029.47	1028.95	1032.09	1034.66	1032.21	1028.91	1029.81	1032.54	1033.67	1034.69	1037.81	1042.05	1045.62	1047.36	1046.81	1045.97	1046.9	1048.71	1049.92	1050.61
06-01e7b55eaccd340faab4a688d59ce227-RegB	991.04	984.6	989.32	999.73	1010.31	1016.46	1017.17	1013.2	1008.87	1007.95	1008.13	1006.72	1006.09	1008.79	1012.71	1015.24	1017.11	1019.45	1021.49	1022.48	1023.73	1026.52	1029.48	1030.86	1030.31	1028.22	1026.6	1027.33	1029.63	1032.03	1033.01	1031.72	1030.03	1029.93	1030.38	1029.88	1028.99	1028.79	1029.91	1032.46	1034.52	1034.48	1034.92	1038.38	1041.63	1040.96	1038.63	1037.99	1038.95
06-01e7b55eaccd340faab4a688d59ce227-RegC	992.5	997.74	999.92	999.17	995.66	990.46	988.42	993.15	999.4	1001.39	1000.55	999.79	1000.34	1002.69	1006.01	1009.21	1011.82	1013.74	1016.02	1019.33	1021.56	1021.01	1021.18	1025.37	1030.12	1031.5	1031.77	1033.93	1036.68	1038.09	1038.59	1039.15	1040.1	1041.43	1042.54	1042.91	1043.4	1045.04	1047.92	1051.82	1056.19	1060.24	1062.35	1061.52	1060.94	1063.75	1067.07	1067.37	1066.51
06-b880a0b4b49867fe873d99e6161e83d1-FixA	969.32	961.99	961.75	965.46	970	972.84	973.95	974.14	974.9	977.42	980.8	983.72	985.44	985.87	986.89	990.16	994.16	996.83	997.35	995.93	995.76	999.65	1005.38	1009.67	1010.66	1008.03	1006.47	1010.15	1014.87	1015.88	1016.32	1020.05	1024.07	1024.75	1024.28	1025.71	1028.58	1031.63	1034.36	1036.45	1037.47	1037.24	1036.93	1037.73	1039.1	1040.25	1041.81	1044.54	1047.9
06-b880a0b4b49867fe873d99e6161e83d1-FixB	980.08	976.31	974.17	973.92	975.82	979.73	983.76	986.08	986.92	987.1	987.58	989.07	990.85	992.21	993.82	996.35	998.78	1000.03	1000.74	1001.65	1002.02	1001.47	1002.99	1008.8	1013.94	1013.6	1012.41	1015.55	1019.45	1019.71	1019.23	1021.66	1025.17	1027.12	1028.25	1029.9	1031.53	1032.36	1033.01	1034.13	1034.69	1033.88	1034.01	1037.36	1041.58	1043.65	1043.73	1043	1042.94
06-b880a0b4b49867fe873d99e6161e83d1-FixC	979.2	978.06	979.21	981.98	985.72	989.63	992.39	993.28	994.59	998.46	1003.23	1006.8	1009.23	1011.16	1013.01	1015	1016.71	1017.8	1019.13	1021.45	1023.87	1025.42	1026.8	1028.8	1030.74	1031.88	1033	1035.1	1038.15	1041.67	1044.45	1045.59	1046.58	1049	1051.68	1053.17	1054.22	1055.83	1057.19	1057.48	1058.24	1060.91	1063.31	1063.08	1062.27	1063.42	1065.49	1066.93	1068.61
06-b880a0b4b49867fe873d99e6161e83d1-RegA	995.72	995.43	996.25	997.63	999.04	999.95	999.89	998.84	998.64	1000.76	1003.1	1003.38	1002.24	1001.18	1002.14	1006.28	1011.13	1014.13	1016.28	1019.06	1021.66	1023.08	1023.94	1025.1	1026.32	1027.19	1027.65	1027.84	1028.29	1029.42	1030.51	1030.73	1029.94	1028.43	1027.68	1029.06	1032.08	1035.8	1039.49	1042.53	1044.34	1044.71	1045.25	1047.45	1049.62	1049.8	1048.83	1048.34	1049.64
06-b880a0b4b49867fe873d99e6161e83d1-RegB	988.85	981.34	985.17	995.79	1008.6	1018.85	1021	1012.39	1002.81	1001.78	1004.6	1005.04	1005.83	1010.38	1015.41	1017.1	1016.95	1017.55	1020.13	1024.93	1029.57	1031.55	1031.09	1029.38	1028.75	1030.94	1033.7	1034.33	1033.01	1030.9	1029.81	1030.93	1031.73	1029.69	1027.12	1026.85	1027.81	1028.44	1029.93	1033.46	1036.48	1036.33	1034.96	1035.18	1037.79	1042.28	1045.07	1043.01	1039.43
06-b880a0b4b49867fe873d99e6161e83d1-RegC	994.76	997.25	999.06	999.52	997.92	994.53	993.43	997.72	1002.54	1002.82	1001.26	1001.47	1002.79	1003.91	1005.38	1007.91	1010.72	1012.88	1014.54	1016.2	1018.4	1021.41	1024.26	1025.99	1027.4	1029.5	1032.18	1035.07	1038.03	1040.78	1042.17	1041.39	1040.07	1040.09	1041.21	1042.74	1044.58	1046.55	1047.45	1046.6	1047.21	1052.27	1058.42	1061.46	1062.04	1061.95	1061.85	1062	1062.53
06-ba3c26541a39ffdf18a5cb6bc1c02a76-FixA	963.87	975.49	961.39	966.48	969.46	973.85	974.13	976.28	977.35	974.97	974.76	977.81	982.46	986.13	988.51	988.87	988.99	989.75	992.12	996.42	1000.04	1000.42	998.82	997.71	999.16	1004.8	1009.76	1010.92	1010.97	1014.67	1018.56	1018.58	1018.44	1022.55	1025.88	1027.64	1027.69	1026.93	1026.82	1028.47	1030.68	1031.68	1034.5	1037.13	1039.83	1042.72	1045.47	1048.49	1050.47
06-ba3c26541a39ffdf18a5cb6bc1c02a76-FixB	978.48	985.95	970.43	975.26	980.23	983.07	980.22	980.62	983.89	988.48	987.83	988.55	987.7	988.34	989.83	990.95	992.86	995.97	999.01	1000.8	1002.67	1005.64	1008.65	1008.11	1007.01	1008.79	1011.57	1012.87	1013.42	1016.12	1019.81	1021.89	1023.44	1026.11	1026.35	1025.92	1025.91	1027.63	1029.32	1031.15	1032.38	1032.78	1034.06	1033.47	1033.37	1036.32	1039.77	1041.96	1044.31
06-ba3c26541a39ffdf18a5cb6bc1c02a76-FixC	978.57	987.69	973.5	980.78	984.97	990.34	991.06	993.23	995.57	996.54	1000.98	1001.2	1002.84	1006.84	1011.54	1012.33	1011.98	1013.48	1016.74	1020.86	1024.52	1026.76	1027.81	1029.81	1031.23	1032.89	1034.21	1036.97	1038.89	1039.52	1040.91	1044.14	1048.22	1051.7	1051.97	1052.18	1053.17	1055.54	1057.81	1060.16	1061.58	1060.03	1060.73	1062.57	1064.76	1066.59	1067.8	1069.59	1071.15
06-ba3c26541a39ffdf18a5cb6bc1c02a76-RegA	988.37	990.33	991.94	993.49	995.27	993.84	993.96	998	1000.53	999.03	997.33	999.21	1003.17	1005.53	1009.56	1009.31	1009.53	1013.76	1016.81	1017.05	1016.84	1016.55	1017.07	1016.89	1018.1	1021.75	1025.33	1026.37	1027.24	1030.51	1030.24	1026.88	1025.1	1029.36	1033.41	1031.43	1031.68	1032.54	1033.82	1033.66	1033.61	1035.37	1039.08	1043.44	1044.81	1046.39	1048.26	1050.24	1050.96
06-ba3c26541a39ffdf18a5cb6bc1c02a76-RegB	991.47	996.75	990.38	971.58	1005.66	1001.46	1010.77	992.57	1007.3	1010.13	1008.03	1010.71	1012.55	1007.29	1005.79	1008.97	1014.95	1019.43	1020.68	1020.44	1020.4	1019.02	1019.15	1021.81	1025.62	1027.39	1028.14	1028.66	1029.57	1031.17	1029.86	1028.31	1027.49	1027.46	1027.13	1025.75	1029.22	1032.03	1032.98	1030.44	1028.91	1033.41	1038.97	1039.88	1035.34	1032.85	1033.7	1037.96	1042.13
06-ba3c26541a39ffdf18a5cb6bc1c02a76-RegC	984.09	1003.18	1004.21	1009.5	991.99	994.83	992.25	1002.28	992.75	992.07	996.06	999.04	999.89	999.17	1002.51	1004.89	1007.9	1011.95	1014.58	1015.88	1018.06	1021.68	1025.15	1025.41	1025.72	1027.98	1030.77	1031.46	1031.48	1033.07	1033.61	1035.98	1038.48	1038.86	1038.03	1037.83	1042.9	1046.39	1050.01	1054.38	1056.79	1054.24	1052.84	1057.48	1061.06	1061.88	1062.25	1064.86	1068.27
06-24ef36defce471dfc7521f94d97adfb7-FixA	716.37	721.85	727.28	731.86	734.81	735.82	736.52	738.28	739.48	738.49	736.77	736.07	735.93	735.68	736.1	737.99	740.41	742.22	743.52	744.76	746.63	749.53	752.32	753.8	754.2	754.25	755.2	758.03	761.91	765.46	767.24	766.54	766.15	768.7	771.57	771.72	770.95	771.89	774.49	777.92	781.18	783.56	785.9	789.11	792.19	794.06	795.77	798.78	803.28
06-24ef36defce471dfc7521f94d97adfb7-FixB	nan	718.34	722.47	724.79	725.22	724.04	723.04	723.57	723.67	721.68	720.85	723.72	724.72	718.96	713.26	714.73	718.61	719.11	719.32	723.23	728.48	731.89	734.11	736.37	737.87	737.99	739.35	744.31	750.21	753.87	756.14	758.57	760.59	761.52	762.78	765.79	769.46	772.45	775.44	779.38	783.48	786.88	790.79	796.29	801.03	802.66	803.87	807.94	813.98
06-24ef36defce471dfc7521f94d97adfb7-FixC	nan	723.2	730.34	741.7	750.79	753.14	752.58	753.63	754.9	754.03	750.84	746.8	748.11	758.98	770.33	772.92	771.56	772.93	775.86	777.8	779.32	781.39	783.02	783.04	781.72	779.97	779.9	782.99	786.51	787.44	786.8	786.49	787.32	789.5	791.69	792.59	793.13	794.47	795.98	796.83	797.66	799.31	801.52	803.72	805.36	806.27	807.89	811.72	817.27
06-24ef36defce471dfc7521f94d97adfb7-RegA	619.77	625.25	629.49	633.06	636.5	640.3	644.63	649.46	654.1	657.79	660.13	661.11	662.22	664.85	668.45	672.16	675.92	679.84	684.05	688.53	692.71	696.04	698.6	700.93	704.9	711.9	719.7	725.62	729.58	732.19	734.28	736.7	740.26	745.47	751.23	756.27	760.5	764.02	766.33	767.21	768.8	773.06	778.23	781.97	784.58	786.98	789.27	791.4	793.73
06-24ef36defce471dfc7521f94d97adfb7-RegB	nan	685.17	590.43	582.17	604.67	614.03	614.17	617.72	623.08	626.23	628.21	630.67	632.38	632.24	632.81	636.72	642.57	648.28	653.25	657.21	659.61	660.33	661.33	664.73	670.92	679.42	687.85	693.83	697.32	699.15	701.17	705.08	710.61	717.01	723.72	730.1	734.93	737.38	739.03	741.78	745.74	750.5	755.55	760.45	765.11	769.34	771.99	772.32	772.76
06-24ef36defce471dfc7521f94d97adfb7-RegC	nan	584.88	641.25	654.13	650.45	651.51	655.69	657.49	659.18	663.87	669.93	674.99	678.55	680.87	683.33	687.13	691.45	695.34	699.57	704.79	709.41	711.83	713.24	715.65	721.54	732.02	741.52	744.63	744.82	746.74	749.47	751.35	754.36	760.51	767.26	771.6	774.1	776.15	778.36	781.05	784.34	788.1	791.18	792.7	794.31	797.64	800.71	801.33	801.52
06-53dd48af2af790afc27836a0a72c6f66-FixA	716.19	719.44	725.76	732.47	736.91	737.44	736.73	737.58	738.92	739.09	738.08	736.54	736.05	737.76	739.92	740.62	740.52	740.78	741.95	744.17	746.7	748.8	750.81	753.2	755.62	757.62	759.3	760.9	762.51	764.03	764.57	763.59	762.94	764.6	767.98	771.75	774.5	775.3	775.44	776.59	779.13	782.84	786.4	788.61	790.27	792.58	795.89	800.09	804.02
06-53dd48af2af790afc27836a0a72c6f66-FixB	nan	724.65	727.59	725.55	722.87	722.83	724.45	725.81	725.35	722.66	721.38	724.32	726.32	722.4	717.06	715.69	717.07	718.86	721.42	725.38	729.39	731.98	733.23	733.81	735.23	738.61	742.46	745.08	746.95	749.21	753.34	759.9	765	765.01	763.25	764.02	767.43	772.29	777.2	780.98	783.69	786.04	789.94	796.68	802.76	804.76	806.33	811.73	818.24
06-53dd48af2af790afc27836a0a72c6f66-FixC	nan	725.9	733.66	745.42	753.64	753.5	751.35	753.86	757.52	757.41	753.7	748.88	749.86	761.24	773.39	776.17	773.34	771.25	771.9	775.45	779	779.96	780.5	782.87	784.13	781.57	779.79	783.42	788.46	790.02	789.81	790.66	791.93	792.24	791.26	789.25	788.04	789.3	792.05	794.81	797.61	800.68	803.41	805.13	806.14	807.27	810.32	816.4	821.85
06-53dd48af2af790afc27836a0a72c6f66-RegA	622.53	626.5	630.45	634.51	638.79	643.2	646.73	648.69	650.57	653.9	658.17	662.36	665.66	667.63	669.33	671.89	675.31	679.12	682.27	684.2	687.15	692.93	698.17	699.74	701.5	707.89	717.24	726.39	732.81	735.04	735.71	737.75	740.44	742.77	747.18	755.67	763.73	766.58	766.76	768.1	770.63	773.51	777.1	781.7	785.84	788.22	790.8	795.51	799.22
06-53dd48af2af790afc27836a0a72c6f66-RegB	nan	685.88	589.14	579.53	601.6	611.49	612.47	616.55	622.33	626.23	629.64	634.29	637.92	638.38	638.2	640.2	643.13	645.41	648.64	654.24	659.08	660.19	660.5	663.8	670.76	680.59	689.56	694.31	696.61	699.02	701.6	703.99	707.32	712.61	718.5	723.58	728.97	735.75	741.09	742.5	744.06	750.01	756.42	758.64	759.81	764.15	769.84	773.91	776.34
06-53dd48af2af790afc27836a0a72c6f66-RegC	nan	587.3	641.46	652.19	647.62	649.84	656.61	661.25	664.17	667.29	671.1	675.66	680.71	685.71	689.44	691.02	691.71	693.41	698.18	706.67	713.2	712.8	710.76	713.68	721.67	732.59	742.23	747.01	748.83	750.4	751.44	751.42	752.57	757.02	763.03	768.2	772.01	774.72	777.51	781.49	785.99	790.03	793.62	796.97	799.71	801.49	802.71	803.84	804.6
06-a695c46ddbff6aec9dabdaf16e0c204f-FixA	713.2	719.94	723.67	727.82	735.92	734.38	734.39	731.78	729.24	730.07	732.8	735.03	735.65	734.2	735.46	736.74	738.27	740.05	743.77	746.49	748.27	749.49	750.86	750.83	751.89	753.68	754.91	758.16	760.39	760.51	763.34	770.22	771.25	767.04	765.91	767.13	770.28	773.7	776.09	776.64	778.58	780.24	782.07	784.36	787.36	790.93	793.64	794.18	801.13
06-a695c46ddbff6aec9dabdaf16e0c204f-FixB	nan	nan	721.37	741.82	723.94	724.17	722.55	718.68	717.05	719.75	722.51	720.32	720.95	689.08	706.33	712.48	713.42	717.38	720.19	721.88	722.15	719.79	727.86	734.2	735.97	743.06	736.58	743.41	747.13	750.18	749.75	751.22	749.36	753.66	764.57	767.59	771.25	774.19	776.91	778.83	784.27	791.77	797.2	798.15	799.57	802.21	805.71	808.45	813.42
06-a695c46ddbff6aec9dabdaf16e0c204f-FixC	nan	733.21	735.12	728.78	748.73	749.51	755.18	753.6	750.64	753.59	751.25	753.83	745.27	788.41	767.56	764.87	771.71	775.1	773.53	774.02	774.95	771.98	777.77	781	780.11	789.34	784.24	786.28	783.55	784.34	785.48	789.73	787.22	784.33	787.86	788.85	793.34	794.55	794.32	793.75	795.76	797.67	799.36	802.07	809.53	811.67	811.17	811.38	815.78
06-a695c46ddbff6aec9dabdaf16e0c204f-RegA	618.07	620.31	623.81	627.89	631.87	639.24	646.97	648.01	649.35	650.18	651.41	655.18	659.71	664.05	667.69	670.35	672.12	673.29	681.47	685.51	688.79	690.12	692.73	699.28	703.95	721.49	720	720.43	725.61	726.04	728.56	729.41	738.67	746.67	752.07	754.14	757.42	766.62	769.38	772.43	773.57	776.83	778.52	780.59	781.67	784.72	787.65	788.64	790.47
06-a695c46ddbff6aec9dabdaf16e0c204f-RegB	nan	nan	589.2	621.66	597.62	592.88	612.25	617.33	619.61	619.22	621.41	623.02	626.39	636.79	636.4	642.4	642.58	643.51	647.86	651.71	657.86	664.62	665.93	673.79	673.15	687.87	688.27	691.23	699.98	700.03	705.66	706.66	715.28	720.75	725.36	734.09	738.06	743.05	739.99	745.7	750.02	748.37	751.93	759.81	759.82	763.05	766.48	763.96	772.15
06-a695c46ddbff6aec9dabdaf16e0c204f-RegC	nan	739.6	637.96	623.23	646.29	651.82	655.62	656.19	659.75	663.5	666.13	670.14	675.17	683.44	678.55	686.35	691.55	696.17	701.01	701.97	705.47	711.62	714.45	723.22	721.44	732.66	730.88	736.23	745.82	743.66	747.15	749.61	759.96	764.1	766.08	774.35	779.82	786.84	783.34	784.11	783.73	782.58	788.5	796.21	793.24	795.45	798.46	794.14	799.07
06-95a424b417e625b3c49616005e52aa1c-FixA	nan	nan	nan	nan	nan	nan	nan	nan	nan	nan	nan	nan	nan	nan	nan	nan	nan	nan	nan	nan	nan	nan	nan	nan	nan	nan	nan	nan	nan	nan	nan	nan	nan	nan	nan	nan	nan	nan	nan	nan	nan	nan	nan	nan	nan	nan	nan	nan	nan
06-95a424b417e625b3c49616005e52aa1c-FixB	nan	nan	nan	nan	nan	nan	nan	nan	nan	nan	nan	nan	nan	nan	nan	nan	nan	nan	nan	nan	nan	nan	nan	nan	nan	nan	nan	nan	nan	nan	nan	nan	nan	nan	nan	nan	nan	nan	nan	nan	nan	nan	nan	nan	nan	nan	nan	nan	nan
06-95a424b417e625b3c49616005e52aa1c-FixC	nan	nan	nan	nan	nan	nan	nan	nan	nan	nan	nan	nan	nan	nan	nan	nan	nan	nan	nan	nan	nan	nan	nan	nan	nan	nan	nan	nan	nan	nan	nan	nan	nan	nan	nan	nan	nan	nan	nan	nan	nan	nan	nan	nan	nan	nan	nan	nan	nan
06-95a424b417e625b3c49616005e52aa1c-RegA	nan	nan	nan	nan	nan	nan	nan	nan	nan	nan	nan	nan	nan	nan	nan	nan	nan	nan	nan	nan	nan	nan	nan	nan	nan	nan	nan	nan	nan	nan	nan	nan	nan	nan	nan	nan	nan	nan	nan	nan	nan	nan	nan	nan	nan	nan	nan	nan	nan
06-95a424b417e625b3c49616005e52aa1c-RegB	nan	nan	nan	nan	nan	nan	nan	nan	nan	nan	nan	nan	nan	nan	nan	nan	nan	nan	nan	nan	nan	nan	nan	nan	nan	nan	nan	nan	nan	nan	nan	nan	nan	nan	nan	nan	nan	nan	nan	nan	nan	nan	nan	nan	nan	nan	nan	nan	nan
06-95a424b417e625b3c49616005e52aa1c-RegC	nan	nan	nan	nan	nan	nan	nan	nan	nan	nan	nan	nan	nan	nan	nan	nan	nan	nan	nan	nan	nan	nan	nan	nan	nan	nan	nan	nan	nan	nan	nan	nan	nan	nan	nan	nan	nan	nan	nan	nan	nan	nan	nan	nan	nan	nan	nan	nan	nan
06-e7297e82c055894c8094f0dc2d616655-FixA	nan	nan	nan	nan	nan	nan	nan	nan	nan	nan	nan	nan	nan	nan	nan	nan	nan	nan	nan	nan	nan	nan	nan	nan	nan	nan	nan	nan	nan	nan	nan	nan	nan	nan	nan	nan	nan	nan	nan	nan	nan	nan	nan	nan	nan	nan	nan	nan	nan
06-e7297e82c055894c8094f0dc2d616655-FixB	nan	nan	nan	nan	nan	nan	nan	nan	nan	nan	nan	nan	nan	nan	nan	nan	nan	nan	nan	nan	nan	nan	nan	nan	nan	nan	nan	nan	nan	nan	nan	nan	nan	nan	nan	nan	nan	nan	nan	nan	nan	nan	nan	nan	nan	nan	nan	nan	nan
06-e7297e82c055894c8094f0dc2d616655-FixC	nan	nan	nan	nan	nan	nan	nan	nan	nan	nan	nan	nan	nan	nan	nan	nan	nan	nan	nan	nan	nan	nan	nan	nan	nan	nan	nan	nan	nan	nan	nan	nan	nan	nan	nan	nan	nan	nan	nan	nan	nan	nan	nan	nan	nan	nan	nan	nan	nan
06-e7297e82c055894c8094f0dc2d616655-RegA	nan	nan	nan	nan	nan	nan	nan	nan	nan	nan	nan	nan	nan	nan	nan	nan	nan	nan	nan	nan	nan	nan	nan	nan	nan	nan	nan	nan	nan	nan	nan	nan	nan	nan	nan	nan	nan	nan	nan	nan	nan	nan	nan	nan	nan	nan	nan	nan	nan
06-e7297e82c055894c8094f0dc2d616655-RegB	nan	nan	nan	nan	nan	nan	nan	nan	nan	nan	nan	nan	nan	nan	nan	nan	nan	nan	nan	nan	nan	nan	nan	nan	nan	nan	nan	nan	nan	nan	nan	nan	nan	nan	nan	nan	nan	nan	nan	nan	nan	nan	nan	nan	nan	nan	nan	nan	nan
06-e7297e82c055894c8094f0dc2d616655-RegC	nan	nan	nan	nan	nan	nan	nan	nan	nan	nan	nan	nan	nan	nan	nan	nan	nan	nan	nan	nan	nan	nan	nan	nan	nan	nan	nan	nan	nan	nan	nan	nan	nan	nan	nan	nan	nan	nan	nan	nan	nan	nan	nan	nan	nan	nan	nan	nan	nan
06-e4397716ebc10028163f1e642a130ebd-FixA	nan	nan	nan	nan	nan	nan	nan	nan	nan	nan	nan	nan	nan	nan	nan	nan	nan	nan	nan	nan	nan	nan	nan	nan	nan	nan	nan	nan	nan	nan	nan	nan	nan	nan	nan	nan	nan	nan	nan	nan	nan	nan	nan	nan	nan	nan	nan	nan	nan
06-e4397716ebc10028163f1e642a130ebd-FixB	nan	nan	nan	nan	nan	nan	nan	nan	nan	nan	nan	nan	nan	nan	nan	nan	nan	nan	nan	nan	nan	nan	nan	nan	nan	nan	nan	nan	nan	nan	nan	nan	nan	nan	nan	nan	nan	nan	nan	nan	nan	nan	nan	nan	nan	nan	nan	nan	nan
06-e4397716ebc10028163f1e642a130ebd-FixC	nan	nan	nan	nan	nan	nan	nan	nan	nan	nan	nan	nan	nan	nan	nan	nan	nan	nan	nan	nan	nan	nan	nan	nan	nan	nan	nan	nan	nan	nan	nan	nan	nan	nan	nan	nan	nan	nan	nan	nan	nan	nan	nan	nan	nan	nan	nan	nan	nan
06-e4397716ebc10028163f1e642a130ebd-RegA	nan	nan	nan	nan	nan	nan	nan	nan	nan	nan	nan	nan	nan	nan	nan	nan	nan	nan	nan	nan	nan	nan	nan	nan	nan	nan	nan	nan	nan	nan	nan	nan	nan	nan	nan	nan	nan	nan	nan	nan	nan	nan	nan	nan	nan	nan	nan	nan	nan
06-e4397716ebc10028163f1e642a130ebd-RegB	nan	nan	nan	nan	nan	nan	nan	nan	nan	nan	nan	nan	nan	nan	nan	nan	nan	nan	nan	nan	nan	nan	nan	nan	nan	nan	nan	nan	nan	nan	nan	nan	nan	nan	nan	nan	nan	nan	nan	nan	nan	nan	nan	nan	nan	nan	nan	nan	nan
06-e4397716ebc10028163f1e642a130ebd-RegC	nan	nan	nan	nan	nan	nan	nan	nan	nan	nan	nan	nan	nan	nan	nan	nan	nan	nan	nan	nan	nan	nan	nan	nan	nan	nan	nan	nan	nan	nan	nan	nan	nan	nan	nan	nan	nan	nan	nan	nan	nan	nan	nan	nan	nan	nan	nan	nan	nan
06-b8c89064d7af988e8b7aa1d3fabda912-FixA	nan	nan	nan	nan	nan	nan	nan	nan	nan	nan	nan	nan	nan	nan	nan	nan	nan	nan	nan	nan	nan	nan	nan	nan	nan	nan	nan	nan	nan	nan	nan	nan	nan	nan	nan	nan	nan	nan	nan	nan	nan	nan	nan	nan	nan	nan	nan	nan	nan
06-b8c89064d7af988e8b7aa1d3fabda912-FixB	nan	nan	nan	nan	nan	nan	nan	nan	nan	nan	nan	nan	nan	nan	nan	nan	nan	nan	nan	nan	nan	nan	nan	nan	nan	nan	nan	nan	nan	nan	nan	nan	nan	nan	nan	nan	nan	nan	nan	nan	nan	nan	nan	nan	nan	nan	nan	nan	nan
06-b8c89064d7af988e8b7aa1d3fabda912-FixC	nan	nan	nan	nan	nan	nan	nan	nan	nan	nan	nan	nan	nan	nan	nan	nan	nan	nan	nan	nan	nan	nan	nan	nan	nan	nan	nan	nan	nan	nan	nan	nan	nan	nan	nan	nan	nan	nan	nan	nan	nan	nan	nan	nan	nan	nan	nan	nan	nan
06-b8c89064d7af988e8b7aa1d3fabda912-RegA	nan	nan	nan	nan	nan	nan	nan	nan	nan	nan	nan	nan	nan	nan	nan	nan	nan	nan	nan	nan	nan	nan	nan	nan	nan	nan	nan	nan	nan	nan	nan	nan	nan	nan	nan	nan	nan	nan	nan	nan	nan	nan	nan	nan	nan	nan	nan	nan	nan
06-b8c89064d7af988e8b7aa1d3fabda912-RegB	nan	nan	nan	nan	nan	nan	nan	nan	nan	nan	nan	nan	nan	nan	nan	nan	nan	nan	nan	nan	nan	nan	nan	nan	nan	nan	nan	nan	nan	nan	nan	nan	nan	nan	nan	nan	nan	nan	nan	nan	nan	nan	nan	nan	nan	nan	nan	nan	nan
06-b8c89064d7af988e8b7aa1d3fabda912-RegC	nan	nan	nan	nan	nan	nan	nan	nan	nan	nan	nan	nan	nan	nan	nan	nan	nan	nan	nan	nan	nan	nan	nan	nan	nan	nan	nan	nan	nan	nan	nan	nan	nan	nan	nan	nan	nan	nan	nan	nan	nan	nan	nan	nan	nan	nan	nan	nan	nan
06-550f3208318ac985ff6ca4a430354041-FixA	nan	nan	nan	nan	nan	nan	nan	nan	nan	nan	nan	nan	nan	nan	nan	nan	nan	nan	nan	nan	nan	nan	nan	nan	nan	nan	nan	nan	nan	nan	nan	nan	nan	nan	nan	nan	nan	nan	nan	nan	nan	nan	nan	nan	nan	nan	nan	nan	nan
06-550f3208318ac985ff6ca4a430354041-FixB	nan	nan	nan	nan	nan	nan	nan	nan	nan	nan	nan	nan	nan	nan	nan	nan	nan	nan	nan	nan	nan	nan	nan	nan	nan	nan	nan	nan	nan	nan	nan	nan	nan	nan	nan	nan	nan	nan	nan	nan	nan	nan	nan	nan	nan	nan	nan	nan	nan
06-550f3208318ac985ff6ca4a430354041-FixC	nan	nan	nan	nan	nan	nan	nan	nan	nan	nan	nan	nan	nan	nan	nan	nan	nan	nan	nan	nan	nan	nan	nan	nan	nan	nan	nan	nan	nan	nan	nan	nan	nan	nan	nan	nan	nan	nan	nan	nan	nan	nan	nan	nan	nan	nan	nan	nan	nan
06-550f3208318ac985ff6ca4a430354041-RegA	nan	nan	nan	nan	nan	nan	nan	nan	nan	nan	nan	nan	nan	nan	nan	nan	nan	nan	nan	nan	nan	nan	nan	nan	nan	nan	nan	nan	nan	nan	nan	nan	nan	nan	nan	nan	nan	nan	nan	nan	nan	nan	nan	nan	nan	nan	nan	nan	nan
06-550f3208318ac985ff6ca4a430354041-RegB	nan	nan	nan	nan	nan	nan	nan	nan	nan	nan	nan	nan	nan	nan	nan	nan	nan	nan	nan	nan	nan	nan	nan	nan	nan	nan	nan	nan	nan	nan	nan	nan	nan	nan	nan	nan	nan	nan	nan	nan	nan	nan	nan	nan	nan	nan	nan	nan	nan
06-550f3208318ac985ff6ca4a430354041-RegC	nan	nan	nan	nan	nan	nan	nan	nan	nan	nan	nan	nan	nan	nan	nan	nan	nan	nan	nan	nan	nan	nan	nan	nan	nan	nan	nan	nan	nan	nan	nan	nan	nan	nan	nan	nan	nan	nan	nan	nan	nan	nan	nan	nan	nan	nan	nan	nan	nan
06-6a2f94c163a8cfd48a48a65fbe585adf-FixA	nan	nan	nan	nan	nan	nan	nan	nan	nan	nan	nan	nan	nan	nan	nan	nan	nan	nan	nan	nan	nan	nan	nan	nan	nan	nan	nan	nan	nan	nan	nan	nan	nan	nan	nan	nan	nan	nan	nan	nan	nan	nan	nan	nan	nan	nan	nan	nan	nan
06-6a2f94c163a8cfd48a48a65fbe585adf-FixB	nan	nan	nan	nan	nan	nan	nan	nan	nan	nan	nan	nan	nan	nan	nan	nan	nan	nan	nan	nan	nan	nan	nan	nan	nan	nan	nan	nan	nan	nan	nan	nan	nan	nan	nan	nan	nan	nan	nan	nan	nan	nan	nan	nan	nan	nan	nan	nan	nan
06-6a2f94c163a8cfd48a48a65fbe585adf-FixC	nan	nan	nan	nan	nan	nan	nan	nan	nan	nan	nan	nan	nan	nan	nan	nan	nan	nan	nan	nan	nan	nan	nan	nan	nan	nan	nan	nan	nan	nan	nan	nan	nan	nan	nan	nan	nan	nan	nan	nan	nan	nan	nan	nan	nan	nan	nan	nan	nan
06-6a2f94c163a8cfd48a48a65fbe585adf-RegA	nan	nan	nan	nan	nan	nan	nan	nan	nan	nan	nan	nan	nan	nan	nan	nan	nan	nan	nan	nan	nan	nan	nan	nan	nan	nan	nan	nan	nan	nan	nan	nan	nan	nan	nan	nan	nan	nan	nan	nan	nan	nan	nan	nan	nan	nan	nan	nan	nan
06-6a2f94c163a8cfd48a48a65fbe585adf-RegB	nan	nan	nan	nan	nan	nan	nan	nan	nan	nan	nan	nan	nan	nan	nan	nan	nan	nan	nan	nan	nan	nan	nan	nan	nan	nan	nan	nan	nan	nan	nan	nan	nan	nan	nan	nan	nan	nan	nan	nan	nan	nan	nan	nan	nan	nan	nan	nan	nan
06-6a2f94c163a8cfd48a48a65fbe585adf-RegC	nan	nan	nan	nan	nan	nan	nan	nan	nan	nan	nan	nan	nan	nan	nan	nan	nan	nan	nan	nan	nan	nan	nan	nan	nan	nan	nan	nan	nan	nan	nan	nan	nan	nan	nan	nan	nan	nan	nan	nan	nan	nan	nan	nan	nan	nan	nan	nan	nan
06-c08f4cd4bdc8a2bcdfeb3a93c5f597d7-FixA	932.63	922.49	920.14	922.13	925.02	926.21	926.64	927.85	930.32	933.94	937.45	939.63	940.9	942	943.27	944.84	946.61	948.41	950.18	951.94	953.82	955.88	957.69	959	960.94	964.38	967.29	967.78	968.11	970.68	973.6	974.56	975.06	977.07	979.93	982.53	985.18	988.2	990.28	990.35	990.85	994.14	997.83	999.02	999.12	1000.35	1002.62	1005.25	1007.82
06-c08f4cd4bdc8a2bcdfeb3a93c5f597d7-FixB	938.03	929.42	927.58	929.7	933	935.26	936.6	937.68	938.93	940.63	942.53	944.36	946.05	947.47	947.8	946.75	947.14	951.17	955	954.79	953.34	954.19	956.1	957.23	958.58	961.33	963.84	964.46	964.72	966.55	969.44	972.3	974.6	976.17	977.78	980.16	982.53	984.03	985.52	987.89	989.93	990.44	991.1	993.73	996.99	999.13	1000.99	1003.8	1006.68
06-c08f4cd4bdc8a2bcdfeb3a93c5f597d7-FixC	945.16	935.42	932.81	934.24	936.66	937.83	938.85	941.06	943.17	943.91	944.74	947.22	950.39	952.99	955.11	957.11	958.79	959.87	960.29	960.27	961.08	963.73	966.85	968.87	970.01	971.02	972.82	975.83	978.27	978.56	978.65	980.79	984.02	986.7	988.27	988.85	990.51	994.76	998.04	996.91	995.23	997.53	1001.38	1003.25	1003.96	1005.3	1007.74	1011.19	1014.77
06-c08f4cd4bdc8a2bcdfeb3a93c5f597d7-RegA	947.04	945.26	943.67	943.04	944.12	947.08	949.52	949.52	949.76	952.92	956.76	958.62	959.55	961.14	963.23	965.31	967.17	968.75	970.41	972.47	974.58	976.36	978.22	980.46	981.99	982.09	983.27	987.66	991.87	992.35	991.83	993.69	996.61	998.52	1000.1	1002.41	1004.99	1007.12	1009	1010.99	1013.06	1015.05	1016.87	1018.51	1020.37	1022.78	1025.19	1026.94	1028.2
06-c08f4cd4bdc8a2bcdfeb3a93c5f597d7-RegB	994.62	961.91	952.43	956.51	964.44	968.63	969.95	970.97	972.35	974.12	975.55	976.12	976.93	979.05	981.66	983.77	985.67	987.82	989.79	991.13	992.17	993.39	995.01	997.09	999.28	1001.21	1002.67	1003.76	1005.75	1009.59	1013.22	1014.59	1015.21	1016.99	1019.09	1020.34	1021.79	1024.64	1028.11	1031.09	1033.5	1035.51	1036.82	1037.36	1038.59	1041.79	1045.14	1046.65	1047.78
06-c08f4cd4bdc8a2bcdfeb3a93c5f597d7-RegC	943.03	956.73	961.2	960.91	960.32	962.56	965.35	965.97	965.46	965.53	966.57	968.53	970.91	973.08	974.25	974.11	974.44	976.84	979.83	981.56	982.25	982.67	983.71	985.92	988.3	989.79	990.91	992.41	994.07	995.63	997.8	1001.12	1004.27	1005.78	1005.92	1005.56	1006.15	1008.79	1012.28	1015.02	1016.9	1018.21	1019.21	1020.18	1021.65	1023.99	1026.53	1028.59	1030.87
06-152f1b1f1d279adea6cba79e8c93f417-FixA	931.17	926.86	924.13	922.72	922.37	923.01	925.18	928.98	931.89	932.02	932.98	937.96	942.51	942.31	941.75	945.58	950.16	951.17	950.63	951.46	953.15	954.71	957.12	961.22	964.88	966.02	966.5	968.48	971	972.56	973.25	973.76	975.52	979.39	982.72	982.97	982.52	984.36	987.87	991.44	993.9	994.62	995.14	997.21	1000.48	1003.98	1006.57	1007.53	1008.45
06-152f1b1f1d279adea6cba79e8c93f417-FixB	938.73	928.88	927.33	929.92	932.51	932.33	932.41	935.73	939.2	939.6	939.58	942.26	946.38	949.71	950.88	949.49	948.25	949.7	951.93	952.77	953.94	957.21	960.29	960.71	960.01	960.31	961.52	963.05	964.87	967.08	969.66	972.5	975.2	977.33	978.78	979.58	980.15	981.04	982.85	985.86	988.98	990.99	992.25	993.46	994.73	996.22	999.12	1004.13	1008.24
06-152f1b1f1d279adea6cba79e8c93f417-FixC	943.14	935.16	932.98	934.09	936.02	936.87	937.28	938.39	940.9	944.77	947.41	946.88	946.54	949.81	954.36	957.14	958.3	958.78	959.34	960.47	961.76	962.86	964.73	968.18	972.02	974.71	975.82	975.58	975.96	978.68	982.24	984.63	985.58	985.61	986.86	990.85	994.54	994.74	993.74	994.58	996.44	997.87	999.49	1002.23	1005.45	1008.23	1010.28	1011.64	1012.93
06-152f1b1f1d279adea6cba79e8c93f417-RegA	950.97	942.23	941.35	944.45	947.67	948.39	949.07	952.32	955.93	957.46	958.47	960.74	962.87	963.42	964.23	967.29	971.36	974.64	976.41	976.62	976.74	978.2	980.46	982.62	984.38	985.7	986.98	988.6	990.54	992.65	994.52	995.91	997.43	999.61	1001.6	1002.58	1003.65	1006.04	1008.97	1011.37	1013.51	1015.77	1017.34	1017.57	1018.38	1021.78	1026.5	1030.42	1032.03
06-152f1b1f1d279adea6cba79e8c93f417-RegB	991.99	962.72	953.67	956.19	961.61	963.53	964.69	968.7	973.36	975.88	977.34	979.17	980.18	979.48	980.16	984.97	990.5	993.01	994.16	996.05	996.55	993.83	992.35	996.33	1001.69	1003.62	1004.03	1005.87	1008.43	1010.34	1011.62	1012.69	1014.03	1016.08	1019.15	1023.14	1026.12	1026.41	1025.78	1026.57	1028.92	1032.27	1035.58	1037.99	1039.91	1041.87	1043.27	1043.71	1045.66
06-152f1b1f1d279adea6cba79e8c93f417-RegC	944.5	955.12	960.38	962.22	962.58	963.22	965.26	968.89	971.06	969.39	967.6	969.45	972.48	973.43	972.71	971.64	971.44	973.06	976.24	980.2	983.13	983.64	983.22	983.79	985.67	988.42	990.03	989.2	989.67	994.91	1000.93	1003.04	1002.9	1003.31	1004.14	1004.62	1004.74	1004.98	1007.11	1012.25	1016.8	1017.19	1016.32	1017.87	1019.99	1020.32	1021.49	1026.42	1032.16
06-389c492fc98f16a8c3157161fc96f23e-FixA	930.82	954.3	919.55	924.37	927.22	930.79	933.62	934	934.04	935.68	936.61	934.86	934.46	938.96	943.65	943.65	942.7	945.29	949.49	952.3	954.13	955.91	957.08	957.32	957.34	958.36	960.61	963.75	966.52	968.02	970.02	974.15	977.53	977.27	976.7	979.48	982.89	983.63	983.67	985.65	988.31	989.91	991.34	993.69	995.93	998.97	1001.91	1005.82	1010.13
06-389c492fc98f16a8c3157161fc96f23e-FixB	935.71	972.67	934.13	932.69	930.12	931.33	933.24	932.12	932.69	935.89	939.3	940.08	939.57	940.11	942.31	948.45	952.99	951.2	948.85	952.19	956.44	956.28	955.26	957.9	961.42	962.55	963.03	965.06	968.67	970.34	970.58	970.56	971.29	973.78	976.9	979.94	983.18	986.95	987.68	986.33	985.18	988.15	991.75	993.4	994.36	998.38	1001.3	1000.86	1001.55
06-389c492fc98f16a8c3157161fc96f23e-FixC	942	967.64	931.32	932.89	932.67	934.76	937.5	938.3	939.8	941.3	943.93	948.12	951.42	951.68	949.51	949.25	950.95	953.9	957.48	961.16	963.84	964.88	964.67	964.23	964.27	965.55	967.69	969.9	973.59	977.13	979.98	981.97	984.34	987.15	989.87	990.87	991.04	992.13	993.21	996.89	1000.08	1001.18	1000.57	1000.8	1001.7	1004.59	1007.12	1009.03	1011.18
06-389c492fc98f16a8c3157161fc96f23e-RegA	942.09	952.82	940.32	943.23	944.29	945.98	948.26	950.38	951.9	952.54	953.08	954.31	956.61	959.83	962.29	962.52	961.96	962.45	964.38	967.47	970.62	972.75	973.97	974.95	977.03	980.97	983.86	983.21	982.43	985.21	989.77	992.43	993.91	995.72	998.06	1000.71	1003.06	1004.24	1005.43	1007.04	1008.54	1010.27	1012.89	1016.72	1020.05	1020.24	1019.11	1019.14	1022.27
06-389c492fc98f16a8c3157161fc96f23e-RegB	990.16	943.08	946.96	946.07	958.75	959.87	964.62	965.22	964.8	966.12	970.82	975.44	980.65	982.9	985.39	984.26	982.6	983.69	986.36	987.32	989.96	995.66	999.67	997.81	994.43	995.78	999.08	998.36	1000.77	1001.99	1004.57	1009.58	1015.06	1015.9	1015.39	1015.28	1017.05	1019.82	1026.14	1031.55	1035.65	1033.44	1033.93	1035.78	1037.75	1039.67	1042.03	1046.86	1051.65
06-389c492fc98f16a8c3157161fc96f23e-RegC	946.61	980.73	955.85	959.52	954.78	956.36	955.98	954.61	955.81	960.23	965.85	968.06	968.69	966.29	970.91	977.2	982.14	983.15	982.06	979.86	979.7	982.25	985.09	985.79	985.01	985.26	986.98	987.83	991.95	991.39	990	991.48	995.4	997.63	1000.81	1004.64	1008.95	1010.77	1013.13	1013.22	1014.46	1014.99	1019.08	1020.49	1021.12	1024.64	1027.13	1026.05	1025.01
06-f727bebe537981a229de154b2bbaaf95-FixA	nan	nan	nan	nan	nan	nan	nan	nan	nan	nan	nan	nan	nan	nan	nan	nan	nan	nan	nan	nan	nan	nan	nan	nan	nan	nan	nan	nan	nan	nan	nan	nan	nan	nan	nan	nan	nan	nan	nan	nan	nan	nan	nan	nan	nan	nan	nan	nan	nan
06-f727bebe537981a229de154b2bbaaf95-FixB	nan	nan	nan	nan	nan	nan	nan	nan	nan	nan	nan	nan	nan	nan	nan	nan	nan	nan	nan	nan	nan	nan	nan	nan	nan	nan	nan	nan	nan	nan	nan	nan	nan	nan	nan	nan	nan	nan	nan	nan	nan	nan	nan	nan	nan	nan	nan	nan	nan
06-f727bebe537981a229de154b2bbaaf95-FixC	nan	nan	nan	nan	nan	nan	nan	nan	nan	nan	nan	nan	nan	nan	nan	nan	nan	nan	nan	nan	nan	nan	nan	nan	nan	nan	nan	nan	nan	nan	nan	nan	nan	nan	nan	nan	nan	nan	nan	nan	nan	nan	nan	nan	nan	nan	nan	nan	nan
06-f727bebe537981a229de154b2bbaaf95-RegA	nan	nan	nan	nan	nan	nan	nan	nan	nan	nan	nan	nan	nan	nan	nan	nan	nan	nan	nan	nan	nan	nan	nan	nan	nan	nan	nan	nan	nan	nan	nan	nan	nan	nan	nan	nan	nan	nan	nan	nan	nan	nan	nan	nan	nan	nan	nan	nan	nan
06-f727bebe537981a229de154b2bbaaf95-RegB	nan	nan	nan	nan	nan	nan	nan	nan	nan	nan	nan	nan	nan	nan	nan	nan	nan	nan	nan	nan	nan	nan	nan	nan	nan	nan	nan	nan	nan	nan	nan	nan	nan	nan	nan	nan	nan	nan	nan	nan	nan	nan	nan	nan	nan	nan	nan	nan	nan
06-f727bebe537981a229de154b2bbaaf95-RegC	nan	nan	nan	nan	nan	nan	nan	nan	nan	nan	nan	nan	nan	nan	nan	nan	nan	nan	nan	nan	nan	nan	nan	nan	nan	nan	nan	nan	nan	nan	nan	nan	nan	nan	nan	nan	nan	nan	nan	nan	nan	nan	nan	nan	nan	nan	nan	nan	nan
06-6f7048484ee56d3d12159487e89a90b2-FixA	nan	nan	nan	nan	nan	nan	nan	nan	nan	nan	nan	nan	nan	nan	nan	nan	nan	nan	nan	nan	nan	nan	nan	nan	nan	nan	nan	nan	nan	nan	nan	nan	nan	nan	nan	nan	nan	nan	nan	nan	nan	nan	nan	nan	nan	nan	nan	nan	nan
06-6f7048484ee56d3d12159487e89a90b2-FixB	nan	nan	nan	nan	nan	nan	nan	nan	nan	nan	nan	nan	nan	nan	nan	nan	nan	nan	nan	nan	nan	nan	nan	nan	nan	nan	nan	nan	nan	nan	nan	nan	nan	nan	nan	nan	nan	nan	nan	nan	nan	nan	nan	nan	nan	nan	nan	nan	nan
06-6f7048484ee56d3d12159487e89a90b2-FixC	nan	nan	nan	nan	nan	nan	nan	nan	nan	nan	nan	nan	nan	nan	nan	nan	nan	nan	nan	nan	nan	nan	nan	nan	nan	nan	nan	nan	nan	nan	nan	nan	nan	nan	nan	nan	nan	nan	nan	nan	nan	nan	nan	nan	nan	nan	nan	nan	nan
06-6f7048484ee56d3d12159487e89a90b2-RegA	nan	nan	nan	nan	nan	nan	nan	nan	nan	nan	nan	nan	nan	nan	nan	nan	nan	nan	nan	nan	nan	nan	nan	nan	nan	nan	nan	nan	nan	nan	nan	nan	nan	nan	nan	nan	nan	nan	nan	nan	nan	nan	nan	nan	nan	nan	nan	nan	nan
06-6f7048484ee56d3d12159487e89a90b2-RegB	nan	nan	nan	nan	nan	nan	nan	nan	nan	nan	nan	nan	nan	nan	nan	nan	nan	nan	nan	nan	nan	nan	nan	nan	nan	nan	nan	nan	nan	nan	nan	nan	nan	nan	nan	nan	nan	nan	nan	nan	nan	nan	nan	nan	nan	nan	nan	nan	nan
06-6f7048484ee56d3d12159487e89a90b2-RegC	nan	nan	nan	nan	nan	nan	nan	nan	nan	nan	nan	nan	nan	nan	nan	nan	nan	nan	nan	nan	nan	nan	nan	nan	nan	nan	nan	nan	nan	nan	nan	nan	nan	nan	nan	nan	nan	nan	nan	nan	nan	nan	nan	nan	nan	nan	nan	nan	nan
06-e772fcac1fb25d0dda917c0497010bf7-FixA	nan	nan	nan	nan	nan	nan	nan	nan	nan	nan	nan	nan	nan	nan	nan	nan	nan	nan	nan	nan	nan	nan	nan	nan	nan	nan	nan	nan	nan	nan	nan	nan	nan	nan	nan	nan	nan	nan	nan	nan	nan	nan	nan	nan	nan	nan	nan	nan	nan
06-e772fcac1fb25d0dda917c0497010bf7-FixB	nan	nan	nan	nan	nan	nan	nan	nan	nan	nan	nan	nan	nan	nan	nan	nan	nan	nan	nan	nan	nan	nan	nan	nan	nan	nan	nan	nan	nan	nan	nan	nan	nan	nan	nan	nan	nan	nan	nan	nan	nan	nan	nan	nan	nan	nan	nan	nan	nan
06-e772fcac1fb25d0dda917c0497010bf7-FixC	nan	nan	nan	nan	nan	nan	nan	nan	nan	nan	nan	nan	nan	nan	nan	nan	nan	nan	nan	nan	nan	nan	nan	nan	nan	nan	nan	nan	nan	nan	nan	nan	nan	nan	nan	nan	nan	nan	nan	nan	nan	nan	nan	nan	nan	nan	nan	nan	nan
06-e772fcac1fb25d0dda917c0497010bf7-RegA	nan	nan	nan	nan	nan	nan	nan	nan	nan	nan	nan	nan	nan	nan	nan	nan	nan	nan	nan	nan	nan	nan	nan	nan	nan	nan	nan	nan	nan	nan	nan	nan	nan	nan	nan	nan	nan	nan	nan	nan	nan	nan	nan	nan	nan	nan	nan	nan	nan
06-e772fcac1fb25d0dda917c0497010bf7-RegB	nan	nan	nan	nan	nan	nan	nan	nan	nan	nan	nan	nan	nan	nan	nan	nan	nan	nan	nan	nan	nan	nan	nan	nan	nan	nan	nan	nan	nan	nan	nan	nan	nan	nan	nan	nan	nan	nan	nan	nan	nan	nan	nan	nan	nan	nan	nan	nan	nan
06-e772fcac1fb25d0dda917c0497010bf7-RegC	nan	nan	nan	nan	nan	nan	nan	nan	nan	nan	nan	nan	nan	nan	nan	nan	nan	nan	nan	nan	nan	nan	nan	nan	nan	nan	nan	nan	nan	nan	nan	nan	nan	nan	nan	nan	nan	nan	nan	nan	nan	nan	nan	nan	nan	nan	nan	nan	nan
06-1ed92607083f3fd8132489a65bc944fe-FixA	nan	nan	nan	nan	nan	nan	nan	nan	nan	nan	nan	nan	nan	nan	nan	nan	nan	nan	nan	nan	nan	nan	nan	nan	nan	nan	nan	nan	nan	nan	nan	nan	nan	nan	nan	nan	nan	nan	nan	nan	nan	nan	nan	nan	nan	nan	nan	nan	nan
06-1ed92607083f3fd8132489a65bc944fe-FixB	nan	nan	nan	nan	nan	nan	nan	nan	nan	nan	nan	nan	nan	nan	nan	nan	nan	nan	nan	nan	nan	nan	nan	nan	nan	nan	nan	nan	nan	nan	nan	nan	nan	nan	nan	nan	nan	nan	nan	nan	nan	nan	nan	nan	nan	nan	nan	nan	nan
06-1ed92607083f3fd8132489a65bc944fe-FixC	nan	nan	nan	nan	nan	nan	nan	nan	nan	nan	nan	nan	nan	nan	nan	nan	nan	nan	nan	nan	nan	nan	nan	nan	nan	nan	nan	nan	nan	nan	nan	nan	nan	nan	nan	nan	nan	nan	nan	nan	nan	nan	nan	nan	nan	nan	nan	nan	nan
06-1ed92607083f3fd8132489a65bc944fe-RegA	nan	nan	nan	nan	nan	nan	nan	nan	nan	nan	nan	nan	nan	nan	nan	nan	nan	nan	nan	nan	nan	nan	nan	nan	nan	nan	nan	nan	nan	nan	nan	nan	nan	nan	nan	nan	nan	nan	nan	nan	nan	nan	nan	nan	nan	nan	nan	nan	nan
06-1ed92607083f3fd8132489a65bc944fe-RegB	nan	nan	nan	nan	nan	nan	nan	nan	nan	nan	nan	nan	nan	nan	nan	nan	nan	nan	nan	nan	nan	nan	nan	nan	nan	nan	nan	nan	nan	nan	nan	nan	nan	nan	nan	nan	nan	nan	nan	nan	nan	nan	nan	nan	nan	nan	nan	nan	nan
06-1ed92607083f3fd8132489a65bc944fe-RegC	nan	nan	nan	nan	nan	nan	nan	nan	nan	nan	nan	nan	nan	nan	nan	nan	nan	nan	nan	nan	nan	nan	nan	nan	nan	nan	nan	nan	nan	nan	nan	nan	nan	nan	nan	nan	nan	nan	nan	nan	nan	nan	nan	nan	nan	nan	nan	nan	nan
06-685ee641cbf18bd706d36cb768e77792-FixA	nan	nan	nan	nan	nan	nan	nan	nan	nan	nan	nan	nan	nan	nan	nan	nan	nan	nan	nan	nan	nan	nan	nan	nan	nan	nan	nan	nan	nan	nan	nan	nan	nan	nan	nan	nan	nan	nan	nan	nan	nan	nan	nan	nan	nan	nan	nan	nan	nan
06-685ee641cbf18bd706d36cb768e77792-FixB	nan	nan	nan	nan	nan	nan	nan	nan	nan	nan	nan	nan	nan	nan	nan	nan	nan	nan	nan	nan	nan	nan	nan	nan	nan	nan	nan	nan	nan	nan	nan	nan	nan	nan	nan	nan	nan	nan	nan	nan	nan	nan	nan	nan	nan	nan	nan	nan	nan
06-685ee641cbf18bd706d36cb768e77792-FixC	nan	nan	nan	nan	nan	nan	nan	nan	nan	nan	nan	nan	nan	nan	nan	nan	nan	nan	nan	nan	nan	nan	nan	nan	nan	nan	nan	nan	nan	nan	nan	nan	nan	nan	nan	nan	nan	nan	nan	nan	nan	nan	nan	nan	nan	nan	nan	nan	nan
06-685ee641cbf18bd706d36cb768e77792-RegA	nan	nan	nan	nan	nan	nan	nan	nan	nan	nan	nan	nan	nan	nan	nan	nan	nan	nan	nan	nan	nan	nan	nan	nan	nan	nan	nan	nan	nan	nan	nan	nan	nan	nan	nan	nan	nan	nan	nan	nan	nan	nan	nan	nan	nan	nan	nan	nan	nan
06-685ee641cbf18bd706d36cb768e77792-RegB	nan	nan	nan	nan	nan	nan	nan	nan	nan	nan	nan	nan	nan	nan	nan	nan	nan	nan	nan	nan	nan	nan	nan	nan	nan	nan	nan	nan	nan	nan	nan	nan	nan	nan	nan	nan	nan	nan	nan	nan	nan	nan	nan	nan	nan	nan	nan	nan	nan
06-685ee641cbf18bd706d36cb768e77792-RegC	nan	nan	nan	nan	nan	nan	nan	nan	nan	nan	nan	nan	nan	nan	nan	nan	nan	nan	nan	nan	nan	nan	nan	nan	nan	nan	nan	nan	nan	nan	nan	nan	nan	nan	nan	nan	nan	nan	nan	nan	nan	nan	nan	nan	nan	nan	nan	nan	nan
06-8f3c51100093899ac5adeba84eebacf8-FixA	nan	nan	nan	nan	nan	nan	nan	nan	nan	nan	nan	nan	nan	nan	nan	nan	nan	nan	nan	nan	nan	nan	nan	nan	nan	nan	nan	nan	nan	nan	nan	nan	nan	nan	nan	nan	nan	nan	nan	nan	nan	nan	nan	nan	nan	nan	nan	nan	nan
06-8f3c51100093899ac5adeba84eebacf8-FixB	nan	nan	nan	nan	nan	nan	nan	nan	nan	nan	nan	nan	nan	nan	nan	nan	nan	nan	nan	nan	nan	nan	nan	nan	nan	nan	nan	nan	nan	nan	nan	nan	nan	nan	nan	nan	nan	nan	nan	nan	nan	nan	nan	nan	nan	nan	nan	nan	nan
06-8f3c51100093899ac5adeba84eebacf8-FixC	nan	nan	nan	nan	nan	nan	nan	nan	nan	nan	nan	nan	nan	nan	nan	nan	nan	nan	nan	nan	nan	nan	nan	nan	nan	nan	nan	nan	nan	nan	nan	nan	nan	nan	nan	nan	nan	nan	nan	nan	nan	nan	nan	nan	nan	nan	nan	nan	nan
06-8f3c51100093899ac5adeba84eebacf8-RegA	nan	nan	nan	nan	nan	nan	nan	nan	nan	nan	nan	nan	nan	nan	nan	nan	nan	nan	nan	nan	nan	nan	nan	nan	nan	nan	nan	nan	nan	nan	nan	nan	nan	nan	nan	nan	nan	nan	nan	nan	nan	nan	nan	nan	nan	nan	nan	nan	nan
06-8f3c51100093899ac5adeba84eebacf8-RegB	nan	nan	nan	nan	nan	nan	nan	nan	nan	nan	nan	nan	nan	nan	nan	nan	nan	nan	nan	nan	nan	nan	nan	nan	nan	nan	nan	nan	nan	nan	nan	nan	nan	nan	nan	nan	nan	nan	nan	nan	nan	nan	nan	nan	nan	nan	nan	nan	nan
06-8f3c51100093899ac5adeba84eebacf8-RegC	nan	nan	nan	nan	nan	nan	nan	nan	nan	nan	nan	nan	nan	nan	nan	nan	nan	nan	nan	nan	nan	nan	nan	nan	nan	nan	nan	nan	nan	nan	nan	nan	nan	nan	nan	nan	nan	nan	nan	nan	nan	nan	nan	nan	nan	nan	nan	nan	nan
06-621505ce6b6158046469882ba9c8f176-FixA	928.9	929.54	930.05	930.82	932.23	934.29	935.3	934.47	936.38	944.68	953.64	957.27	958.59	961.7	965.4	967.6	968.25	968.06	968.35	970.21	972.78	974.93	976.76	978.57	980.28	981.85	983.68	986.14	988.65	990.47	991.39	991.6	992.61	995.67	999.17	1001.22	1002.37	1003.68	1005.4	1007.45	1009.36	1010.63	1011.45	1012.25	1013.73	1016.37	1019.25	1021.34	1022.9
06-621505ce6b6158046469882ba9c8f176-FixB	914.37	927.65	934.73	938	939.85	941.91	942.69	941.25	942.25	949.53	957.82	961.53	963.37	966.99	970.75	972.41	973.07	974.28	975.85	977.28	978.86	980.86	982.74	983.94	984.82	985.9	987.31	989.11	991.51	994.53	997.15	998.52	999.91	1002.63	1005.65	1007.59	1008.72	1009.69	1010.63	1011.56	1012.72	1014.35	1016.7	1019.81	1022.76	1024.65	1025.91	1027.17	1028.26
06-621505ce6b6158046469882ba9c8f176-FixC	966.34	938.53	927.66	927.52	931.86	935.49	937.38	938.1	940.43	946.63	954.38	960.63	964.35	965.53	966.32	968.73	971.67	973.68	975.33	977.46	979.86	982.1	984.23	986.33	988.18	989.55	990.74	992.04	993.4	994.8	996.71	999.46	1002.01	1003.24	1003.75	1004.51	1006.13	1008.87	1011.78	1013.84	1015.18	1016.21	1017.15	1018.2	1019.54	1021.34	1023.41	1025.52	1027.74
06-621505ce6b6158046469882ba9c8f176-RegA	963.05	965.74	967.55	968.85	970.02	971.29	972.38	973.13	974.51	977.28	980.21	982.06	983.59	985.72	987.91	989.47	990.94	992.85	994.62	995.72	997.28	1000.22	1002.9	1003.7	1004.37	1006.77	1009.3	1010.11	1010.41	1011.81	1013.93	1016.05	1018.36	1021.1	1023.55	1025.03	1026.17	1027.79	1029.86	1031.93	1032.89	1032.2	1033	1038.14	1043.9	1046.04	1047.01	1050.1	1053.29
06-621505ce6b6158046469882ba9c8f176-RegB	955.29	960.21	965.65	971.32	976.94	982.18	986.51	989.59	992.27	995.38	998.73	1001.88	1004.6	1006.84	1009.37	1012.76	1016	1018.06	1019.53	1021.3	1023.75	1026.91	1030.14	1032.82	1035.28	1038.03	1040.98	1043.85	1046.11	1047.33	1047.99	1048.83	1050.71	1054.11	1057.56	1059.47	1060.3	1061.08	1062.97	1066.43	1068.75	1067.71	1067.88	1073.96	1082.05	1086.84	1088.28	1088.1	1088.68
06-621505ce6b6158046469882ba9c8f176-RegC	981.97	984.79	984.22	982.28	980.96	981.66	983.37	984.8	986.1	987.67	989.45	991.22	992.37	992.52	992.68	993.85	995.46	996.73	997.65	998.45	999.53	1001.09	1002.18	1002.19	1003.19	1006.84	1009.62	1008.23	1006.57	1008.9	1012.03	1012.14	1011.72	1013.92	1016.65	1017.37	1018.09	1021.09	1023.89	1023.65	1022.23	1022.47	1025.49	1031.21	1036.41	1038.02	1038.34	1040.36	1042.76
06-02328ef6f3addb303a0e75cc4fec921a-FixA	924.58	927.68	930.61	932.99	934.4	934.81	935.69	938.5	943.14	948.77	953.25	955.09	957.09	961.86	966.62	968.14	967.37	966.4	967.42	971.57	975.45	975.86	975.99	979.3	982.72	982.81	982.05	983.61	986.55	989.2	991.81	994.78	996.79	996.88	997.98	1002.67	1006.97	1006.63	1005.01	1006.24	1008.12	1007.83	1008.21	1012.53	1018.13	1021.3	1021.73	1020.42	1019.85
06-02328ef6f3addb303a0e75cc4fec921a-FixB	915.09	932.04	940.05	942.35	942.16	942.09	942.24	942.6	945.35	951.94	958.32	960.68	961.96	965.55	969.33	970.84	972.3	976.08	979.94	981.22	980.68	979.93	980.4	982.9	985.74	987.19	988.31	990.52	993.61	996.77	998.74	998.79	999.24	1002.34	1006.14	1008.16	1008.85	1009.41	1010.65	1012.97	1015.45	1017.17	1019.25	1022.64	1025.06	1024.2	1022.54	1023.31	1026.54
06-02328ef6f3addb303a0e75cc4fec921a-FixC	972.2	945.08	932.82	930.48	933.11	936.29	937.78	937.01	938.11	944.61	952.63	957.62	960.05	961.72	964.63	969.89	974.73	976.37	976.28	976.73	978.67	982.08	984.54	984.17	984.26	987.95	991.67	991.49	990.43	992.31	996.05	999.58	1002.35	1004.26	1005.24	1005.47	1006.1	1008.23	1011.49	1014.96	1017.05	1016.76	1016.76	1019.77	1023.97	1026.7	1027.61	1027.26	1027.11
[truncated: 3,070 more rows]
[truncated: 719 more columns]
