# Supplementary material for: Statistical framework for validation without ground truth of choroidal thickness changes detection
Source: PLoS One. 2019 Jun 28;14(6):e0218776. doi: 10.1371/journal.pone.0218776 (PMC6599222; doi:10.1371/journal.pone.0218776)
Supplement: S1 Table — (ZIP) [file pone.0218776.s003.zip › S1_Table/Expert4.xlsx]

## Sheet: Expert4
subject	1	2	3	4	5	6	7	8	9	10	11	12	13	14	15	16	17	18	19	20	21	22	23	24	25	26	27	28	29	30	31	32	33	34	35	36	37	38	39	40	41	42	43	44	45	46	47	48	49
01-cfb7d458ea3ef4fc4f27e0eb06be2555-FixA	nan	nan	nan	nan	nan	nan	nan	nan	nan	nan	nan	nan	nan	nan	nan	nan	nan	nan	nan	nan	nan	nan	nan	nan	nan	nan	nan	nan	nan	nan	nan	nan	nan	nan	nan	nan	nan	nan	nan	nan	nan	nan	nan	nan	nan	nan	nan	nan	nan
01-cfb7d458ea3ef4fc4f27e0eb06be2555-FixB	nan	nan	nan	nan	nan	nan	nan	nan	nan	nan	nan	nan	nan	nan	nan	nan	nan	nan	nan	nan	nan	nan	nan	nan	nan	nan	nan	nan	nan	nan	nan	nan	nan	nan	nan	nan	nan	nan	nan	nan	nan	nan	nan	nan	nan	nan	nan	nan	nan
01-cfb7d458ea3ef4fc4f27e0eb06be2555-FixC	nan	nan	nan	nan	nan	nan	nan	nan	nan	nan	nan	nan	nan	nan	nan	nan	nan	nan	nan	nan	nan	nan	nan	nan	nan	nan	nan	nan	nan	nan	nan	nan	nan	nan	nan	nan	nan	nan	nan	nan	nan	nan	nan	nan	nan	nan	nan	nan	nan
01-cfb7d458ea3ef4fc4f27e0eb06be2555-RegA	nan	nan	nan	nan	nan	nan	nan	nan	nan	nan	nan	nan	nan	nan	nan	nan	nan	nan	nan	nan	nan	nan	nan	nan	nan	nan	nan	nan	nan	nan	nan	nan	nan	nan	nan	nan	nan	nan	nan	nan	nan	nan	nan	nan	nan	nan	nan	nan	nan
01-cfb7d458ea3ef4fc4f27e0eb06be2555-RegB	nan	nan	nan	nan	nan	nan	nan	nan	nan	nan	nan	nan	nan	nan	nan	nan	nan	nan	nan	nan	nan	nan	nan	nan	nan	nan	nan	nan	nan	nan	nan	nan	nan	nan	nan	nan	nan	nan	nan	nan	nan	nan	nan	nan	nan	nan	nan	nan	nan
01-cfb7d458ea3ef4fc4f27e0eb06be2555-RegC	nan	nan	nan	nan	nan	nan	nan	nan	nan	nan	nan	nan	nan	nan	nan	nan	nan	nan	nan	nan	nan	nan	nan	nan	nan	nan	nan	nan	nan	nan	nan	nan	nan	nan	nan	nan	nan	nan	nan	nan	nan	nan	nan	nan	nan	nan	nan	nan	nan
01-1a2d6fed9d23244edd4d50c50d068f88-FixA	nan	nan	nan	nan	nan	nan	nan	nan	nan	nan	nan	nan	nan	nan	nan	nan	nan	nan	nan	nan	nan	nan	nan	nan	nan	nan	nan	nan	nan	nan	nan	nan	nan	nan	nan	nan	nan	nan	nan	nan	nan	nan	nan	nan	nan	nan	nan	nan	nan
01-1a2d6fed9d23244edd4d50c50d068f88-FixB	nan	nan	nan	nan	nan	nan	nan	nan	nan	nan	nan	nan	nan	nan	nan	nan	nan	nan	nan	nan	nan	nan	nan	nan	nan	nan	nan	nan	nan	nan	nan	nan	nan	nan	nan	nan	nan	nan	nan	nan	nan	nan	nan	nan	nan	nan	nan	nan	nan
01-1a2d6fed9d23244edd4d50c50d068f88-FixC	nan	nan	nan	nan	nan	nan	nan	nan	nan	nan	nan	nan	nan	nan	nan	nan	nan	nan	nan	nan	nan	nan	nan	nan	nan	nan	nan	nan	nan	nan	nan	nan	nan	nan	nan	nan	nan	nan	nan	nan	nan	nan	nan	nan	nan	nan	nan	nan	nan
01-1a2d6fed9d23244edd4d50c50d068f88-RegA	nan	nan	nan	nan	nan	nan	nan	nan	nan	nan	nan	nan	nan	nan	nan	nan	nan	nan	nan	nan	nan	nan	nan	nan	nan	nan	nan	nan	nan	nan	nan	nan	nan	nan	nan	nan	nan	nan	nan	nan	nan	nan	nan	nan	nan	nan	nan	nan	nan
01-1a2d6fed9d23244edd4d50c50d068f88-RegB	nan	nan	nan	nan	nan	nan	nan	nan	nan	nan	nan	nan	nan	nan	nan	nan	nan	nan	nan	nan	nan	nan	nan	nan	nan	nan	nan	nan	nan	nan	nan	nan	nan	nan	nan	nan	nan	nan	nan	nan	nan	nan	nan	nan	nan	nan	nan	nan	nan
01-1a2d6fed9d23244edd4d50c50d068f88-RegC	nan	nan	nan	nan	nan	nan	nan	nan	nan	nan	nan	nan	nan	nan	nan	nan	nan	nan	nan	nan	nan	nan	nan	nan	nan	nan	nan	nan	nan	nan	nan	nan	nan	nan	nan	nan	nan	nan	nan	nan	nan	nan	nan	nan	nan	nan	nan	nan	nan
01-eb97e7204c6191e141cb459c65307b66-FixA	nan	nan	nan	nan	nan	nan	nan	nan	nan	nan	nan	nan	nan	nan	nan	nan	nan	nan	nan	nan	nan	nan	nan	nan	nan	nan	nan	nan	nan	nan	nan	nan	nan	nan	nan	nan	nan	nan	nan	nan	nan	nan	nan	nan	nan	nan	nan	nan	nan
01-eb97e7204c6191e141cb459c65307b66-FixB	nan	nan	nan	nan	nan	nan	nan	nan	nan	nan	nan	nan	nan	nan	nan	nan	nan	nan	nan	nan	nan	nan	nan	nan	nan	nan	nan	nan	nan	nan	nan	nan	nan	nan	nan	nan	nan	nan	nan	nan	nan	nan	nan	nan	nan	nan	nan	nan	nan
01-eb97e7204c6191e141cb459c65307b66-FixC	nan	nan	nan	nan	nan	nan	nan	nan	nan	nan	nan	nan	nan	nan	nan	nan	nan	nan	nan	nan	nan	nan	nan	nan	nan	nan	nan	nan	nan	nan	nan	nan	nan	nan	nan	nan	nan	nan	nan	nan	nan	nan	nan	nan	nan	nan	nan	nan	nan
01-eb97e7204c6191e141cb459c65307b66-RegA	nan	nan	nan	nan	nan	nan	nan	nan	nan	nan	nan	nan	nan	nan	nan	nan	nan	nan	nan	nan	nan	nan	nan	nan	nan	nan	nan	nan	nan	nan	nan	nan	nan	nan	nan	nan	nan	nan	nan	nan	nan	nan	nan	nan	nan	nan	nan	nan	nan
01-eb97e7204c6191e141cb459c65307b66-RegB	nan	nan	nan	nan	nan	nan	nan	nan	nan	nan	nan	nan	nan	nan	nan	nan	nan	nan	nan	nan	nan	nan	nan	nan	nan	nan	nan	nan	nan	nan	nan	nan	nan	nan	nan	nan	nan	nan	nan	nan	nan	nan	nan	nan	nan	nan	nan	nan	nan
01-eb97e7204c6191e141cb459c65307b66-RegC	nan	nan	nan	nan	nan	nan	nan	nan	nan	nan	nan	nan	nan	nan	nan	nan	nan	nan	nan	nan	nan	nan	nan	nan	nan	nan	nan	nan	nan	nan	nan	nan	nan	nan	nan	nan	nan	nan	nan	nan	nan	nan	nan	nan	nan	nan	nan	nan	nan
01-a0d7d61fb5cd943b985ec1f2d4c41b60-FixA	nan	nan	nan	nan	nan	nan	nan	nan	nan	nan	nan	nan	nan	nan	nan	nan	nan	nan	nan	nan	nan	nan	nan	nan	nan	nan	nan	nan	nan	nan	nan	nan	nan	nan	nan	nan	nan	nan	nan	nan	nan	nan	nan	nan	nan	nan	nan	nan	nan
01-a0d7d61fb5cd943b985ec1f2d4c41b60-FixB	nan	nan	nan	nan	nan	nan	nan	nan	nan	nan	nan	nan	nan	nan	nan	nan	nan	nan	nan	nan	nan	nan	nan	nan	nan	nan	nan	nan	nan	nan	nan	nan	nan	nan	nan	nan	nan	nan	nan	nan	nan	nan	nan	nan	nan	nan	nan	nan	nan
01-a0d7d61fb5cd943b985ec1f2d4c41b60-FixC	nan	nan	nan	nan	nan	nan	nan	nan	nan	nan	nan	nan	nan	nan	nan	nan	nan	nan	nan	nan	nan	nan	nan	nan	nan	nan	nan	nan	nan	nan	nan	nan	nan	nan	nan	nan	nan	nan	nan	nan	nan	nan	nan	nan	nan	nan	nan	nan	nan
01-a0d7d61fb5cd943b985ec1f2d4c41b60-RegA	nan	nan	nan	nan	nan	nan	nan	nan	nan	nan	nan	nan	nan	nan	nan	nan	nan	nan	nan	nan	nan	nan	nan	nan	nan	nan	nan	nan	nan	nan	nan	nan	nan	nan	nan	nan	nan	nan	nan	nan	nan	nan	nan	nan	nan	nan	nan	nan	nan
01-a0d7d61fb5cd943b985ec1f2d4c41b60-RegB	nan	nan	nan	nan	nan	nan	nan	nan	nan	nan	nan	nan	nan	nan	nan	nan	nan	nan	nan	nan	nan	nan	nan	nan	nan	nan	nan	nan	nan	nan	nan	nan	nan	nan	nan	nan	nan	nan	nan	nan	nan	nan	nan	nan	nan	nan	nan	nan	nan
01-a0d7d61fb5cd943b985ec1f2d4c41b60-RegC	nan	nan	nan	nan	nan	nan	nan	nan	nan	nan	nan	nan	nan	nan	nan	nan	nan	nan	nan	nan	nan	nan	nan	nan	nan	nan	nan	nan	nan	nan	nan	nan	nan	nan	nan	nan	nan	nan	nan	nan	nan	nan	nan	nan	nan	nan	nan	nan	nan
01-5084aa77e3950fa577962c870e76ef77-FixA	nan	nan	nan	nan	nan	nan	nan	nan	nan	nan	nan	nan	nan	nan	nan	nan	nan	nan	nan	nan	nan	nan	nan	nan	nan	nan	nan	nan	nan	nan	nan	nan	nan	nan	nan	nan	nan	nan	nan	nan	nan	nan	nan	nan	nan	nan	nan	nan	nan
01-5084aa77e3950fa577962c870e76ef77-FixB	nan	nan	nan	nan	nan	nan	nan	nan	nan	nan	nan	nan	nan	nan	nan	nan	nan	nan	nan	nan	nan	nan	nan	nan	nan	nan	nan	nan	nan	nan	nan	nan	nan	nan	nan	nan	nan	nan	nan	nan	nan	nan	nan	nan	nan	nan	nan	nan	nan
01-5084aa77e3950fa577962c870e76ef77-FixC	nan	nan	nan	nan	nan	nan	nan	nan	nan	nan	nan	nan	nan	nan	nan	nan	nan	nan	nan	nan	nan	nan	nan	nan	nan	nan	nan	nan	nan	nan	nan	nan	nan	nan	nan	nan	nan	nan	nan	nan	nan	nan	nan	nan	nan	nan	nan	nan	nan
01-5084aa77e3950fa577962c870e76ef77-RegA	nan	nan	nan	nan	nan	nan	nan	nan	nan	nan	nan	nan	nan	nan	nan	nan	nan	nan	nan	nan	nan	nan	nan	nan	nan	nan	nan	nan	nan	nan	nan	nan	nan	nan	nan	nan	nan	nan	nan	nan	nan	nan	nan	nan	nan	nan	nan	nan	nan
01-5084aa77e3950fa577962c870e76ef77-RegB	nan	nan	nan	nan	nan	nan	nan	nan	nan	nan	nan	nan	nan	nan	nan	nan	nan	nan	nan	nan	nan	nan	nan	nan	nan	nan	nan	nan	nan	nan	nan	nan	nan	nan	nan	nan	nan	nan	nan	nan	nan	nan	nan	nan	nan	nan	nan	nan	nan
01-5084aa77e3950fa577962c870e76ef77-RegC	nan	nan	nan	nan	nan	nan	nan	nan	nan	nan	nan	nan	nan	nan	nan	nan	nan	nan	nan	nan	nan	nan	nan	nan	nan	nan	nan	nan	nan	nan	nan	nan	nan	nan	nan	nan	nan	nan	nan	nan	nan	nan	nan	nan	nan	nan	nan	nan	nan
01-b4cc9a8c47750b239b1b52b2d0974984-FixA	nan	nan	nan	nan	nan	nan	nan	nan	nan	nan	nan	nan	nan	nan	nan	nan	nan	nan	nan	nan	nan	nan	nan	nan	nan	nan	nan	nan	nan	nan	nan	nan	nan	nan	nan	nan	nan	nan	nan	nan	nan	nan	nan	nan	nan	nan	nan	nan	nan
01-b4cc9a8c47750b239b1b52b2d0974984-FixB	nan	nan	nan	nan	nan	nan	nan	nan	nan	nan	nan	nan	nan	nan	nan	nan	nan	nan	nan	nan	nan	nan	nan	nan	nan	nan	nan	nan	nan	nan	nan	nan	nan	nan	nan	nan	nan	nan	nan	nan	nan	nan	nan	nan	nan	nan	nan	nan	nan
01-b4cc9a8c47750b239b1b52b2d0974984-FixC	nan	nan	nan	nan	nan	nan	nan	nan	nan	nan	nan	nan	nan	nan	nan	nan	nan	nan	nan	nan	nan	nan	nan	nan	nan	nan	nan	nan	nan	nan	nan	nan	nan	nan	nan	nan	nan	nan	nan	nan	nan	nan	nan	nan	nan	nan	nan	nan	nan
01-b4cc9a8c47750b239b1b52b2d0974984-RegA	nan	nan	nan	nan	nan	nan	nan	nan	nan	nan	nan	nan	nan	nan	nan	nan	nan	nan	nan	nan	nan	nan	nan	nan	nan	nan	nan	nan	nan	nan	nan	nan	nan	nan	nan	nan	nan	nan	nan	nan	nan	nan	nan	nan	nan	nan	nan	nan	nan
01-b4cc9a8c47750b239b1b52b2d0974984-RegB	nan	nan	nan	nan	nan	nan	nan	nan	nan	nan	nan	nan	nan	nan	nan	nan	nan	nan	nan	nan	nan	nan	nan	nan	nan	nan	nan	nan	nan	nan	nan	nan	nan	nan	nan	nan	nan	nan	nan	nan	nan	nan	nan	nan	nan	nan	nan	nan	nan
01-b4cc9a8c47750b239b1b52b2d0974984-RegC	nan	nan	nan	nan	nan	nan	nan	nan	nan	nan	nan	nan	nan	nan	nan	nan	nan	nan	nan	nan	nan	nan	nan	nan	nan	nan	nan	nan	nan	nan	nan	nan	nan	nan	nan	nan	nan	nan	nan	nan	nan	nan	nan	nan	nan	nan	nan	nan	nan
01-01e7b55eaccd340faab4a688d59ce227-FixA	nan	nan	nan	nan	nan	nan	nan	nan	nan	nan	nan	nan	nan	nan	nan	nan	nan	nan	nan	nan	nan	nan	nan	nan	nan	nan	nan	nan	nan	nan	nan	nan	nan	nan	nan	nan	nan	nan	nan	nan	nan	nan	nan	nan	nan	nan	nan	nan	nan
01-01e7b55eaccd340faab4a688d59ce227-FixB	nan	nan	nan	nan	nan	nan	nan	nan	nan	nan	nan	nan	nan	nan	nan	nan	nan	nan	nan	nan	nan	nan	nan	nan	nan	nan	nan	nan	nan	nan	nan	nan	nan	nan	nan	nan	nan	nan	nan	nan	nan	nan	nan	nan	nan	nan	nan	nan	nan
01-01e7b55eaccd340faab4a688d59ce227-FixC	nan	nan	nan	nan	nan	nan	nan	nan	nan	nan	nan	nan	nan	nan	nan	nan	nan	nan	nan	nan	nan	nan	nan	nan	nan	nan	nan	nan	nan	nan	nan	nan	nan	nan	nan	nan	nan	nan	nan	nan	nan	nan	nan	nan	nan	nan	nan	nan	nan
01-01e7b55eaccd340faab4a688d59ce227-RegA	nan	nan	nan	nan	nan	nan	nan	nan	nan	nan	nan	nan	nan	nan	nan	nan	nan	nan	nan	nan	nan	nan	nan	nan	nan	nan	nan	nan	nan	nan	nan	nan	nan	nan	nan	nan	nan	nan	nan	nan	nan	nan	nan	nan	nan	nan	nan	nan	nan
01-01e7b55eaccd340faab4a688d59ce227-RegB	nan	nan	nan	nan	nan	nan	nan	nan	nan	nan	nan	nan	nan	nan	nan	nan	nan	nan	nan	nan	nan	nan	nan	nan	nan	nan	nan	nan	nan	nan	nan	nan	nan	nan	nan	nan	nan	nan	nan	nan	nan	nan	nan	nan	nan	nan	nan	nan	nan
01-01e7b55eaccd340faab4a688d59ce227-RegC	nan	nan	nan	nan	nan	nan	nan	nan	nan	nan	nan	nan	nan	nan	nan	nan	nan	nan	nan	nan	nan	nan	nan	nan	nan	nan	nan	nan	nan	nan	nan	nan	nan	nan	nan	nan	nan	nan	nan	nan	nan	nan	nan	nan	nan	nan	nan	nan	nan
01-b880a0b4b49867fe873d99e6161e83d1-FixA	nan	nan	nan	nan	nan	nan	nan	nan	nan	nan	nan	nan	nan	nan	nan	nan	nan	nan	nan	nan	nan	nan	nan	nan	nan	nan	nan	nan	nan	nan	nan	nan	nan	nan	nan	nan	nan	nan	nan	nan	nan	nan	nan	nan	nan	nan	nan	nan	nan
01-b880a0b4b49867fe873d99e6161e83d1-FixB	nan	nan	nan	nan	nan	nan	nan	nan	nan	nan	nan	nan	nan	nan	nan	nan	nan	nan	nan	nan	nan	nan	nan	nan	nan	nan	nan	nan	nan	nan	nan	nan	nan	nan	nan	nan	nan	nan	nan	nan	nan	nan	nan	nan	nan	nan	nan	nan	nan
01-b880a0b4b49867fe873d99e6161e83d1-FixC	nan	nan	nan	nan	nan	nan	nan	nan	nan	nan	nan	nan	nan	nan	nan	nan	nan	nan	nan	nan	nan	nan	nan	nan	nan	nan	nan	nan	nan	nan	nan	nan	nan	nan	nan	nan	nan	nan	nan	nan	nan	nan	nan	nan	nan	nan	nan	nan	nan
01-b880a0b4b49867fe873d99e6161e83d1-RegA	nan	nan	nan	nan	nan	nan	nan	nan	nan	nan	nan	nan	nan	nan	nan	nan	nan	nan	nan	nan	nan	nan	nan	nan	nan	nan	nan	nan	nan	nan	nan	nan	nan	nan	nan	nan	nan	nan	nan	nan	nan	nan	nan	nan	nan	nan	nan	nan	nan
01-b880a0b4b49867fe873d99e6161e83d1-RegB	nan	nan	nan	nan	nan	nan	nan	nan	nan	nan	nan	nan	nan	nan	nan	nan	nan	nan	nan	nan	nan	nan	nan	nan	nan	nan	nan	nan	nan	nan	nan	nan	nan	nan	nan	nan	nan	nan	nan	nan	nan	nan	nan	nan	nan	nan	nan	nan	nan
01-b880a0b4b49867fe873d99e6161e83d1-RegC	nan	nan	nan	nan	nan	nan	nan	nan	nan	nan	nan	nan	nan	nan	nan	nan	nan	nan	nan	nan	nan	nan	nan	nan	nan	nan	nan	nan	nan	nan	nan	nan	nan	nan	nan	nan	nan	nan	nan	nan	nan	nan	nan	nan	nan	nan	nan	nan	nan
01-ba3c26541a39ffdf18a5cb6bc1c02a76-FixA	nan	nan	nan	nan	nan	nan	nan	nan	nan	nan	nan	nan	nan	nan	nan	nan	nan	nan	nan	nan	nan	nan	nan	nan	nan	nan	nan	nan	nan	nan	nan	nan	nan	nan	nan	nan	nan	nan	nan	nan	nan	nan	nan	nan	nan	nan	nan	nan	nan
01-ba3c26541a39ffdf18a5cb6bc1c02a76-FixB	nan	nan	nan	nan	nan	nan	nan	nan	nan	nan	nan	nan	nan	nan	nan	nan	nan	nan	nan	nan	nan	nan	nan	nan	nan	nan	nan	nan	nan	nan	nan	nan	nan	nan	nan	nan	nan	nan	nan	nan	nan	nan	nan	nan	nan	nan	nan	nan	nan
01-ba3c26541a39ffdf18a5cb6bc1c02a76-FixC	nan	nan	nan	nan	nan	nan	nan	nan	nan	nan	nan	nan	nan	nan	nan	nan	nan	nan	nan	nan	nan	nan	nan	nan	nan	nan	nan	nan	nan	nan	nan	nan	nan	nan	nan	nan	nan	nan	nan	nan	nan	nan	nan	nan	nan	nan	nan	nan	nan
01-ba3c26541a39ffdf18a5cb6bc1c02a76-RegA	nan	nan	nan	nan	nan	nan	nan	nan	nan	nan	nan	nan	nan	nan	nan	nan	nan	nan	nan	nan	nan	nan	nan	nan	nan	nan	nan	nan	nan	nan	nan	nan	nan	nan	nan	nan	nan	nan	nan	nan	nan	nan	nan	nan	nan	nan	nan	nan	nan
01-ba3c26541a39ffdf18a5cb6bc1c02a76-RegB	nan	nan	nan	nan	nan	nan	nan	nan	nan	nan	nan	nan	nan	nan	nan	nan	nan	nan	nan	nan	nan	nan	nan	nan	nan	nan	nan	nan	nan	nan	nan	nan	nan	nan	nan	nan	nan	nan	nan	nan	nan	nan	nan	nan	nan	nan	nan	nan	nan
01-ba3c26541a39ffdf18a5cb6bc1c02a76-RegC	nan	nan	nan	nan	nan	nan	nan	nan	nan	nan	nan	nan	nan	nan	nan	nan	nan	nan	nan	nan	nan	nan	nan	nan	nan	nan	nan	nan	nan	nan	nan	nan	nan	nan	nan	nan	nan	nan	nan	nan	nan	nan	nan	nan	nan	nan	nan	nan	nan
01-24ef36defce471dfc7521f94d97adfb7-FixA	nan	nan	nan	nan	nan	nan	nan	nan	nan	nan	nan	nan	nan	nan	nan	nan	nan	nan	nan	nan	nan	nan	nan	nan	nan	nan	nan	nan	nan	nan	nan	nan	nan	nan	nan	nan	nan	nan	nan	nan	nan	nan	nan	nan	nan	nan	nan	nan	nan
01-24ef36defce471dfc7521f94d97adfb7-FixB	nan	nan	nan	nan	nan	nan	nan	nan	nan	nan	nan	nan	nan	nan	nan	nan	nan	nan	nan	nan	nan	nan	nan	nan	nan	nan	nan	nan	nan	nan	nan	nan	nan	nan	nan	nan	nan	nan	nan	nan	nan	nan	nan	nan	nan	nan	nan	nan	nan
01-24ef36defce471dfc7521f94d97adfb7-FixC	nan	nan	nan	nan	nan	nan	nan	nan	nan	nan	nan	nan	nan	nan	nan	nan	nan	nan	nan	nan	nan	nan	nan	nan	nan	nan	nan	nan	nan	nan	nan	nan	nan	nan	nan	nan	nan	nan	nan	nan	nan	nan	nan	nan	nan	nan	nan	nan	nan
01-24ef36defce471dfc7521f94d97adfb7-RegA	nan	nan	nan	nan	nan	nan	nan	nan	nan	nan	nan	nan	nan	nan	nan	nan	nan	nan	nan	nan	nan	nan	nan	nan	nan	nan	nan	nan	nan	nan	nan	nan	nan	nan	nan	nan	nan	nan	nan	nan	nan	nan	nan	nan	nan	nan	nan	nan	nan
01-24ef36defce471dfc7521f94d97adfb7-RegB	nan	nan	nan	nan	nan	nan	nan	nan	nan	nan	nan	nan	nan	nan	nan	nan	nan	nan	nan	nan	nan	nan	nan	nan	nan	nan	nan	nan	nan	nan	nan	nan	nan	nan	nan	nan	nan	nan	nan	nan	nan	nan	nan	nan	nan	nan	nan	nan	nan
01-24ef36defce471dfc7521f94d97adfb7-RegC	nan	nan	nan	nan	nan	nan	nan	nan	nan	nan	nan	nan	nan	nan	nan	nan	nan	nan	nan	nan	nan	nan	nan	nan	nan	nan	nan	nan	nan	nan	nan	nan	nan	nan	nan	nan	nan	nan	nan	nan	nan	nan	nan	nan	nan	nan	nan	nan	nan
01-53dd48af2af790afc27836a0a72c6f66-FixA	nan	nan	nan	nan	nan	nan	nan	nan	nan	nan	nan	nan	nan	nan	nan	nan	nan	nan	nan	nan	nan	nan	nan	nan	nan	nan	nan	nan	nan	nan	nan	nan	nan	nan	nan	nan	nan	nan	nan	nan	nan	nan	nan	nan	nan	nan	nan	nan	nan
01-53dd48af2af790afc27836a0a72c6f66-FixB	nan	nan	nan	nan	nan	nan	nan	nan	nan	nan	nan	nan	nan	nan	nan	nan	nan	nan	nan	nan	nan	nan	nan	nan	nan	nan	nan	nan	nan	nan	nan	nan	nan	nan	nan	nan	nan	nan	nan	nan	nan	nan	nan	nan	nan	nan	nan	nan	nan
01-53dd48af2af790afc27836a0a72c6f66-FixC	nan	nan	nan	nan	nan	nan	nan	nan	nan	nan	nan	nan	nan	nan	nan	nan	nan	nan	nan	nan	nan	nan	nan	nan	nan	nan	nan	nan	nan	nan	nan	nan	nan	nan	nan	nan	nan	nan	nan	nan	nan	nan	nan	nan	nan	nan	nan	nan	nan
01-53dd48af2af790afc27836a0a72c6f66-RegA	nan	nan	nan	nan	nan	nan	nan	nan	nan	nan	nan	nan	nan	nan	nan	nan	nan	nan	nan	nan	nan	nan	nan	nan	nan	nan	nan	nan	nan	nan	nan	nan	nan	nan	nan	nan	nan	nan	nan	nan	nan	nan	nan	nan	nan	nan	nan	nan	nan
01-53dd48af2af790afc27836a0a72c6f66-RegB	nan	nan	nan	nan	nan	nan	nan	nan	nan	nan	nan	nan	nan	nan	nan	nan	nan	nan	nan	nan	nan	nan	nan	nan	nan	nan	nan	nan	nan	nan	nan	nan	nan	nan	nan	nan	nan	nan	nan	nan	nan	nan	nan	nan	nan	nan	nan	nan	nan
01-53dd48af2af790afc27836a0a72c6f66-RegC	nan	nan	nan	nan	nan	nan	nan	nan	nan	nan	nan	nan	nan	nan	nan	nan	nan	nan	nan	nan	nan	nan	nan	nan	nan	nan	nan	nan	nan	nan	nan	nan	nan	nan	nan	nan	nan	nan	nan	nan	nan	nan	nan	nan	nan	nan	nan	nan	nan
01-a695c46ddbff6aec9dabdaf16e0c204f-FixA	nan	nan	nan	nan	nan	nan	nan	nan	nan	nan	nan	nan	nan	nan	nan	nan	nan	nan	nan	nan	nan	nan	nan	nan	nan	nan	nan	nan	nan	nan	nan	nan	nan	nan	nan	nan	nan	nan	nan	nan	nan	nan	nan	nan	nan	nan	nan	nan	nan
01-a695c46ddbff6aec9dabdaf16e0c204f-FixB	nan	nan	nan	nan	nan	nan	nan	nan	nan	nan	nan	nan	nan	nan	nan	nan	nan	nan	nan	nan	nan	nan	nan	nan	nan	nan	nan	nan	nan	nan	nan	nan	nan	nan	nan	nan	nan	nan	nan	nan	nan	nan	nan	nan	nan	nan	nan	nan	nan
01-a695c46ddbff6aec9dabdaf16e0c204f-FixC	nan	nan	nan	nan	nan	nan	nan	nan	nan	nan	nan	nan	nan	nan	nan	nan	nan	nan	nan	nan	nan	nan	nan	nan	nan	nan	nan	nan	nan	nan	nan	nan	nan	nan	nan	nan	nan	nan	nan	nan	nan	nan	nan	nan	nan	nan	nan	nan	nan
01-a695c46ddbff6aec9dabdaf16e0c204f-RegA	nan	nan	nan	nan	nan	nan	nan	nan	nan	nan	nan	nan	nan	nan	nan	nan	nan	nan	nan	nan	nan	nan	nan	nan	nan	nan	nan	nan	nan	nan	nan	nan	nan	nan	nan	nan	nan	nan	nan	nan	nan	nan	nan	nan	nan	nan	nan	nan	nan
01-a695c46ddbff6aec9dabdaf16e0c204f-RegB	nan	nan	nan	nan	nan	nan	nan	nan	nan	nan	nan	nan	nan	nan	nan	nan	nan	nan	nan	nan	nan	nan	nan	nan	nan	nan	nan	nan	nan	nan	nan	nan	nan	nan	nan	nan	nan	nan	nan	nan	nan	nan	nan	nan	nan	nan	nan	nan	nan
01-a695c46ddbff6aec9dabdaf16e0c204f-RegC	nan	nan	nan	nan	nan	nan	nan	nan	nan	nan	nan	nan	nan	nan	nan	nan	nan	nan	nan	nan	nan	nan	nan	nan	nan	nan	nan	nan	nan	nan	nan	nan	nan	nan	nan	nan	nan	nan	nan	nan	nan	nan	nan	nan	nan	nan	nan	nan	nan
01-95a424b417e625b3c49616005e52aa1c-FixA	nan	nan	nan	nan	nan	nan	nan	nan	nan	nan	nan	nan	nan	nan	nan	nan	nan	nan	nan	nan	nan	nan	nan	nan	nan	nan	nan	nan	nan	nan	nan	nan	nan	nan	nan	nan	nan	nan	nan	nan	nan	nan	nan	nan	nan	nan	nan	nan	nan
01-95a424b417e625b3c49616005e52aa1c-FixB	nan	nan	nan	nan	nan	nan	nan	nan	nan	nan	nan	nan	nan	nan	nan	nan	nan	nan	nan	nan	nan	nan	nan	nan	nan	nan	nan	nan	nan	nan	nan	nan	nan	nan	nan	nan	nan	nan	nan	nan	nan	nan	nan	nan	nan	nan	nan	nan	nan
01-95a424b417e625b3c49616005e52aa1c-FixC	nan	nan	nan	nan	nan	nan	nan	nan	nan	nan	nan	nan	nan	nan	nan	nan	nan	nan	nan	nan	nan	nan	nan	nan	nan	nan	nan	nan	nan	nan	nan	nan	nan	nan	nan	nan	nan	nan	nan	nan	nan	nan	nan	nan	nan	nan	nan	nan	nan
01-95a424b417e625b3c49616005e52aa1c-RegA	nan	nan	nan	nan	nan	nan	nan	nan	nan	nan	nan	nan	nan	nan	nan	nan	nan	nan	nan	nan	nan	nan	nan	nan	nan	nan	nan	nan	nan	nan	nan	nan	nan	nan	nan	nan	nan	nan	nan	nan	nan	nan	nan	nan	nan	nan	nan	nan	nan
01-95a424b417e625b3c49616005e52aa1c-RegB	nan	nan	nan	nan	nan	nan	nan	nan	nan	nan	nan	nan	nan	nan	nan	nan	nan	nan	nan	nan	nan	nan	nan	nan	nan	nan	nan	nan	nan	nan	nan	nan	nan	nan	nan	nan	nan	nan	nan	nan	nan	nan	nan	nan	nan	nan	nan	nan	nan
01-95a424b417e625b3c49616005e52aa1c-RegC	nan	nan	nan	nan	nan	nan	nan	nan	nan	nan	nan	nan	nan	nan	nan	nan	nan	nan	nan	nan	nan	nan	nan	nan	nan	nan	nan	nan	nan	nan	nan	nan	nan	nan	nan	nan	nan	nan	nan	nan	nan	nan	nan	nan	nan	nan	nan	nan	nan
01-e7297e82c055894c8094f0dc2d616655-FixA	nan	nan	nan	nan	nan	nan	nan	nan	nan	nan	nan	nan	nan	nan	nan	nan	nan	nan	nan	nan	nan	nan	nan	nan	nan	nan	nan	nan	nan	nan	nan	nan	nan	nan	nan	nan	nan	nan	nan	nan	nan	nan	nan	nan	nan	nan	nan	nan	nan
01-e7297e82c055894c8094f0dc2d616655-FixB	nan	nan	nan	nan	nan	nan	nan	nan	nan	nan	nan	nan	nan	nan	nan	nan	nan	nan	nan	nan	nan	nan	nan	nan	nan	nan	nan	nan	nan	nan	nan	nan	nan	nan	nan	nan	nan	nan	nan	nan	nan	nan	nan	nan	nan	nan	nan	nan	nan
01-e7297e82c055894c8094f0dc2d616655-FixC	nan	nan	nan	nan	nan	nan	nan	nan	nan	nan	nan	nan	nan	nan	nan	nan	nan	nan	nan	nan	nan	nan	nan	nan	nan	nan	nan	nan	nan	nan	nan	nan	nan	nan	nan	nan	nan	nan	nan	nan	nan	nan	nan	nan	nan	nan	nan	nan	nan
01-e7297e82c055894c8094f0dc2d616655-RegA	nan	nan	nan	nan	nan	nan	nan	nan	nan	nan	nan	nan	nan	nan	nan	nan	nan	nan	nan	nan	nan	nan	nan	nan	nan	nan	nan	nan	nan	nan	nan	nan	nan	nan	nan	nan	nan	nan	nan	nan	nan	nan	nan	nan	nan	nan	nan	nan	nan
01-e7297e82c055894c8094f0dc2d616655-RegB	nan	nan	nan	nan	nan	nan	nan	nan	nan	nan	nan	nan	nan	nan	nan	nan	nan	nan	nan	nan	nan	nan	nan	nan	nan	nan	nan	nan	nan	nan	nan	nan	nan	nan	nan	nan	nan	nan	nan	nan	nan	nan	nan	nan	nan	nan	nan	nan	nan
01-e7297e82c055894c8094f0dc2d616655-RegC	nan	nan	nan	nan	nan	nan	nan	nan	nan	nan	nan	nan	nan	nan	nan	nan	nan	nan	nan	nan	nan	nan	nan	nan	nan	nan	nan	nan	nan	nan	nan	nan	nan	nan	nan	nan	nan	nan	nan	nan	nan	nan	nan	nan	nan	nan	nan	nan	nan
01-e4397716ebc10028163f1e642a130ebd-FixA	nan	nan	nan	nan	nan	nan	nan	nan	nan	nan	nan	nan	nan	nan	nan	nan	nan	nan	nan	nan	nan	nan	nan	nan	nan	nan	nan	nan	nan	nan	nan	nan	nan	nan	nan	nan	nan	nan	nan	nan	nan	nan	nan	nan	nan	nan	nan	nan	nan
01-e4397716ebc10028163f1e642a130ebd-FixB	nan	nan	nan	nan	nan	nan	nan	nan	nan	nan	nan	nan	nan	nan	nan	nan	nan	nan	nan	nan	nan	nan	nan	nan	nan	nan	nan	nan	nan	nan	nan	nan	nan	nan	nan	nan	nan	nan	nan	nan	nan	nan	nan	nan	nan	nan	nan	nan	nan
01-e4397716ebc10028163f1e642a130ebd-FixC	nan	nan	nan	nan	nan	nan	nan	nan	nan	nan	nan	nan	nan	nan	nan	nan	nan	nan	nan	nan	nan	nan	nan	nan	nan	nan	nan	nan	nan	nan	nan	nan	nan	nan	nan	nan	nan	nan	nan	nan	nan	nan	nan	nan	nan	nan	nan	nan	nan
01-e4397716ebc10028163f1e642a130ebd-RegA	nan	nan	nan	nan	nan	nan	nan	nan	nan	nan	nan	nan	nan	nan	nan	nan	nan	nan	nan	nan	nan	nan	nan	nan	nan	nan	nan	nan	nan	nan	nan	nan	nan	nan	nan	nan	nan	nan	nan	nan	nan	nan	nan	nan	nan	nan	nan	nan	nan
01-e4397716ebc10028163f1e642a130ebd-RegB	nan	nan	nan	nan	nan	nan	nan	nan	nan	nan	nan	nan	nan	nan	nan	nan	nan	nan	nan	nan	nan	nan	nan	nan	nan	nan	nan	nan	nan	nan	nan	nan	nan	nan	nan	nan	nan	nan	nan	nan	nan	nan	nan	nan	nan	nan	nan	nan	nan
01-e4397716ebc10028163f1e642a130ebd-RegC	nan	nan	nan	nan	nan	nan	nan	nan	nan	nan	nan	nan	nan	nan	nan	nan	nan	nan	nan	nan	nan	nan	nan	nan	nan	nan	nan	nan	nan	nan	nan	nan	nan	nan	nan	nan	nan	nan	nan	nan	nan	nan	nan	nan	nan	nan	nan	nan	nan
01-b8c89064d7af988e8b7aa1d3fabda912-FixA	nan	nan	nan	nan	nan	nan	nan	nan	nan	nan	nan	nan	nan	nan	nan	nan	nan	nan	nan	nan	nan	nan	nan	nan	nan	nan	nan	nan	nan	nan	nan	nan	nan	nan	nan	nan	nan	nan	nan	nan	nan	nan	nan	nan	nan	nan	nan	nan	nan
01-b8c89064d7af988e8b7aa1d3fabda912-FixB	nan	nan	nan	nan	nan	nan	nan	nan	nan	nan	nan	nan	nan	nan	nan	nan	nan	nan	nan	nan	nan	nan	nan	nan	nan	nan	nan	nan	nan	nan	nan	nan	nan	nan	nan	nan	nan	nan	nan	nan	nan	nan	nan	nan	nan	nan	nan	nan	nan
01-b8c89064d7af988e8b7aa1d3fabda912-FixC	nan	nan	nan	nan	nan	nan	nan	nan	nan	nan	nan	nan	nan	nan	nan	nan	nan	nan	nan	nan	nan	nan	nan	nan	nan	nan	nan	nan	nan	nan	nan	nan	nan	nan	nan	nan	nan	nan	nan	nan	nan	nan	nan	nan	nan	nan	nan	nan	nan
01-b8c89064d7af988e8b7aa1d3fabda912-RegA	nan	nan	nan	nan	nan	nan	nan	nan	nan	nan	nan	nan	nan	nan	nan	nan	nan	nan	nan	nan	nan	nan	nan	nan	nan	nan	nan	nan	nan	nan	nan	nan	nan	nan	nan	nan	nan	nan	nan	nan	nan	nan	nan	nan	nan	nan	nan	nan	nan
01-b8c89064d7af988e8b7aa1d3fabda912-RegB	nan	nan	nan	nan	nan	nan	nan	nan	nan	nan	nan	nan	nan	nan	nan	nan	nan	nan	nan	nan	nan	nan	nan	nan	nan	nan	nan	nan	nan	nan	nan	nan	nan	nan	nan	nan	nan	nan	nan	nan	nan	nan	nan	nan	nan	nan	nan	nan	nan
01-b8c89064d7af988e8b7aa1d3fabda912-RegC	nan	nan	nan	nan	nan	nan	nan	nan	nan	nan	nan	nan	nan	nan	nan	nan	nan	nan	nan	nan	nan	nan	nan	nan	nan	nan	nan	nan	nan	nan	nan	nan	nan	nan	nan	nan	nan	nan	nan	nan	nan	nan	nan	nan	nan	nan	nan	nan	nan
01-550f3208318ac985ff6ca4a430354041-FixA	nan	nan	nan	nan	nan	nan	nan	nan	nan	nan	nan	nan	nan	nan	nan	nan	nan	nan	nan	nan	nan	nan	nan	nan	nan	nan	nan	nan	nan	nan	nan	nan	nan	nan	nan	nan	nan	nan	nan	nan	nan	nan	nan	nan	nan	nan	nan	nan	nan
01-550f3208318ac985ff6ca4a430354041-FixB	nan	nan	nan	nan	nan	nan	nan	nan	nan	nan	nan	nan	nan	nan	nan	nan	nan	nan	nan	nan	nan	nan	nan	nan	nan	nan	nan	nan	nan	nan	nan	nan	nan	nan	nan	nan	nan	nan	nan	nan	nan	nan	nan	nan	nan	nan	nan	nan	nan
01-550f3208318ac985ff6ca4a430354041-FixC	nan	nan	nan	nan	nan	nan	nan	nan	nan	nan	nan	nan	nan	nan	nan	nan	nan	nan	nan	nan	nan	nan	nan	nan	nan	nan	nan	nan	nan	nan	nan	nan	nan	nan	nan	nan	nan	nan	nan	nan	nan	nan	nan	nan	nan	nan	nan	nan	nan
01-550f3208318ac985ff6ca4a430354041-RegA	nan	nan	nan	nan	nan	nan	nan	nan	nan	nan	nan	nan	nan	nan	nan	nan	nan	nan	nan	nan	nan	nan	nan	nan	nan	nan	nan	nan	nan	nan	nan	nan	nan	nan	nan	nan	nan	nan	nan	nan	nan	nan	nan	nan	nan	nan	nan	nan	nan
01-550f3208318ac985ff6ca4a430354041-RegB	nan	nan	nan	nan	nan	nan	nan	nan	nan	nan	nan	nan	nan	nan	nan	nan	nan	nan	nan	nan	nan	nan	nan	nan	nan	nan	nan	nan	nan	nan	nan	nan	nan	nan	nan	nan	nan	nan	nan	nan	nan	nan	nan	nan	nan	nan	nan	nan	nan
01-550f3208318ac985ff6ca4a430354041-RegC	nan	nan	nan	nan	nan	nan	nan	nan	nan	nan	nan	nan	nan	nan	nan	nan	nan	nan	nan	nan	nan	nan	nan	nan	nan	nan	nan	nan	nan	nan	nan	nan	nan	nan	nan	nan	nan	nan	nan	nan	nan	nan	nan	nan	nan	nan	nan	nan	nan
01-6a2f94c163a8cfd48a48a65fbe585adf-FixA	nan	nan	nan	nan	nan	nan	nan	nan	nan	nan	nan	nan	nan	nan	nan	nan	nan	nan	nan	nan	nan	nan	nan	nan	nan	nan	nan	nan	nan	nan	nan	nan	nan	nan	nan	nan	nan	nan	nan	nan	nan	nan	nan	nan	nan	nan	nan	nan	nan
01-6a2f94c163a8cfd48a48a65fbe585adf-FixB	nan	nan	nan	nan	nan	nan	nan	nan	nan	nan	nan	nan	nan	nan	nan	nan	nan	nan	nan	nan	nan	nan	nan	nan	nan	nan	nan	nan	nan	nan	nan	nan	nan	nan	nan	nan	nan	nan	nan	nan	nan	nan	nan	nan	nan	nan	nan	nan	nan
01-6a2f94c163a8cfd48a48a65fbe585adf-FixC	nan	nan	nan	nan	nan	nan	nan	nan	nan	nan	nan	nan	nan	nan	nan	nan	nan	nan	nan	nan	nan	nan	nan	nan	nan	nan	nan	nan	nan	nan	nan	nan	nan	nan	nan	nan	nan	nan	nan	nan	nan	nan	nan	nan	nan	nan	nan	nan	nan
01-6a2f94c163a8cfd48a48a65fbe585adf-RegA	nan	nan	nan	nan	nan	nan	nan	nan	nan	nan	nan	nan	nan	nan	nan	nan	nan	nan	nan	nan	nan	nan	nan	nan	nan	nan	nan	nan	nan	nan	nan	nan	nan	nan	nan	nan	nan	nan	nan	nan	nan	nan	nan	nan	nan	nan	nan	nan	nan
01-6a2f94c163a8cfd48a48a65fbe585adf-RegB	nan	nan	nan	nan	nan	nan	nan	nan	nan	nan	nan	nan	nan	nan	nan	nan	nan	nan	nan	nan	nan	nan	nan	nan	nan	nan	nan	nan	nan	nan	nan	nan	nan	nan	nan	nan	nan	nan	nan	nan	nan	nan	nan	nan	nan	nan	nan	nan	nan
01-6a2f94c163a8cfd48a48a65fbe585adf-RegC	nan	nan	nan	nan	nan	nan	nan	nan	nan	nan	nan	nan	nan	nan	nan	nan	nan	nan	nan	nan	nan	nan	nan	nan	nan	nan	nan	nan	nan	nan	nan	nan	nan	nan	nan	nan	nan	nan	nan	nan	nan	nan	nan	nan	nan	nan	nan	nan	nan
01-c08f4cd4bdc8a2bcdfeb3a93c5f597d7-FixA	nan	nan	nan	nan	nan	nan	nan	nan	nan	nan	nan	nan	nan	nan	nan	nan	nan	nan	nan	nan	nan	nan	nan	nan	nan	nan	nan	nan	nan	nan	nan	nan	nan	nan	nan	nan	nan	nan	nan	nan	nan	nan	nan	nan	nan	nan	nan	nan	nan
01-c08f4cd4bdc8a2bcdfeb3a93c5f597d7-FixB	nan	nan	nan	nan	nan	nan	nan	nan	nan	nan	nan	nan	nan	nan	nan	nan	nan	nan	nan	nan	nan	nan	nan	nan	nan	nan	nan	nan	nan	nan	nan	nan	nan	nan	nan	nan	nan	nan	nan	nan	nan	nan	nan	nan	nan	nan	nan	nan	nan
01-c08f4cd4bdc8a2bcdfeb3a93c5f597d7-FixC	nan	nan	nan	nan	nan	nan	nan	nan	nan	nan	nan	nan	nan	nan	nan	nan	nan	nan	nan	nan	nan	nan	nan	nan	nan	nan	nan	nan	nan	nan	nan	nan	nan	nan	nan	nan	nan	nan	nan	nan	nan	nan	nan	nan	nan	nan	nan	nan	nan
01-c08f4cd4bdc8a2bcdfeb3a93c5f597d7-RegA	nan	nan	nan	nan	nan	nan	nan	nan	nan	nan	nan	nan	nan	nan	nan	nan	nan	nan	nan	nan	nan	nan	nan	nan	nan	nan	nan	nan	nan	nan	nan	nan	nan	nan	nan	nan	nan	nan	nan	nan	nan	nan	nan	nan	nan	nan	nan	nan	nan
01-c08f4cd4bdc8a2bcdfeb3a93c5f597d7-RegB	nan	nan	nan	nan	nan	nan	nan	nan	nan	nan	nan	nan	nan	nan	nan	nan	nan	nan	nan	nan	nan	nan	nan	nan	nan	nan	nan	nan	nan	nan	nan	nan	nan	nan	nan	nan	nan	nan	nan	nan	nan	nan	nan	nan	nan	nan	nan	nan	nan
01-c08f4cd4bdc8a2bcdfeb3a93c5f597d7-RegC	nan	nan	nan	nan	nan	nan	nan	nan	nan	nan	nan	nan	nan	nan	nan	nan	nan	nan	nan	nan	nan	nan	nan	nan	nan	nan	nan	nan	nan	nan	nan	nan	nan	nan	nan	nan	nan	nan	nan	nan	nan	nan	nan	nan	nan	nan	nan	nan	nan
01-152f1b1f1d279adea6cba79e8c93f417-FixA	nan	nan	nan	nan	nan	nan	nan	nan	nan	nan	nan	nan	nan	nan	nan	nan	nan	nan	nan	nan	nan	nan	nan	nan	nan	nan	nan	nan	nan	nan	nan	nan	nan	nan	nan	nan	nan	nan	nan	nan	nan	nan	nan	nan	nan	nan	nan	nan	nan
01-152f1b1f1d279adea6cba79e8c93f417-FixB	nan	nan	nan	nan	nan	nan	nan	nan	nan	nan	nan	nan	nan	nan	nan	nan	nan	nan	nan	nan	nan	nan	nan	nan	nan	nan	nan	nan	nan	nan	nan	nan	nan	nan	nan	nan	nan	nan	nan	nan	nan	nan	nan	nan	nan	nan	nan	nan	nan
01-152f1b1f1d279adea6cba79e8c93f417-FixC	nan	nan	nan	nan	nan	nan	nan	nan	nan	nan	nan	nan	nan	nan	nan	nan	nan	nan	nan	nan	nan	nan	nan	nan	nan	nan	nan	nan	nan	nan	nan	nan	nan	nan	nan	nan	nan	nan	nan	nan	nan	nan	nan	nan	nan	nan	nan	nan	nan
01-152f1b1f1d279adea6cba79e8c93f417-RegA	nan	nan	nan	nan	nan	nan	nan	nan	nan	nan	nan	nan	nan	nan	nan	nan	nan	nan	nan	nan	nan	nan	nan	nan	nan	nan	nan	nan	nan	nan	nan	nan	nan	nan	nan	nan	nan	nan	nan	nan	nan	nan	nan	nan	nan	nan	nan	nan	nan
01-152f1b1f1d279adea6cba79e8c93f417-RegB	nan	nan	nan	nan	nan	nan	nan	nan	nan	nan	nan	nan	nan	nan	nan	nan	nan	nan	nan	nan	nan	nan	nan	nan	nan	nan	nan	nan	nan	nan	nan	nan	nan	nan	nan	nan	nan	nan	nan	nan	nan	nan	nan	nan	nan	nan	nan	nan	nan
01-152f1b1f1d279adea6cba79e8c93f417-RegC	nan	nan	nan	nan	nan	nan	nan	nan	nan	nan	nan	nan	nan	nan	nan	nan	nan	nan	nan	nan	nan	nan	nan	nan	nan	nan	nan	nan	nan	nan	nan	nan	nan	nan	nan	nan	nan	nan	nan	nan	nan	nan	nan	nan	nan	nan	nan	nan	nan
01-389c492fc98f16a8c3157161fc96f23e-FixA	nan	nan	nan	nan	nan	nan	nan	nan	nan	nan	nan	nan	nan	nan	nan	nan	nan	nan	nan	nan	nan	nan	nan	nan	nan	nan	nan	nan	nan	nan	nan	nan	nan	nan	nan	nan	nan	nan	nan	nan	nan	nan	nan	nan	nan	nan	nan	nan	nan
01-389c492fc98f16a8c3157161fc96f23e-FixB	nan	nan	nan	nan	nan	nan	nan	nan	nan	nan	nan	nan	nan	nan	nan	nan	nan	nan	nan	nan	nan	nan	nan	nan	nan	nan	nan	nan	nan	nan	nan	nan	nan	nan	nan	nan	nan	nan	nan	nan	nan	nan	nan	nan	nan	nan	nan	nan	nan
01-389c492fc98f16a8c3157161fc96f23e-FixC	nan	nan	nan	nan	nan	nan	nan	nan	nan	nan	nan	nan	nan	nan	nan	nan	nan	nan	nan	nan	nan	nan	nan	nan	nan	nan	nan	nan	nan	nan	nan	nan	nan	nan	nan	nan	nan	nan	nan	nan	nan	nan	nan	nan	nan	nan	nan	nan	nan
01-389c492fc98f16a8c3157161fc96f23e-RegA	nan	nan	nan	nan	nan	nan	nan	nan	nan	nan	nan	nan	nan	nan	nan	nan	nan	nan	nan	nan	nan	nan	nan	nan	nan	nan	nan	nan	nan	nan	nan	nan	nan	nan	nan	nan	nan	nan	nan	nan	nan	nan	nan	nan	nan	nan	nan	nan	nan
01-389c492fc98f16a8c3157161fc96f23e-RegB	nan	nan	nan	nan	nan	nan	nan	nan	nan	nan	nan	nan	nan	nan	nan	nan	nan	nan	nan	nan	nan	nan	nan	nan	nan	nan	nan	nan	nan	nan	nan	nan	nan	nan	nan	nan	nan	nan	nan	nan	nan	nan	nan	nan	nan	nan	nan	nan	nan
01-389c492fc98f16a8c3157161fc96f23e-RegC	nan	nan	nan	nan	nan	nan	nan	nan	nan	nan	nan	nan	nan	nan	nan	nan	nan	nan	nan	nan	nan	nan	nan	nan	nan	nan	nan	nan	nan	nan	nan	nan	nan	nan	nan	nan	nan	nan	nan	nan	nan	nan	nan	nan	nan	nan	nan	nan	nan
01-f727bebe537981a229de154b2bbaaf95-FixA	nan	nan	nan	nan	nan	nan	nan	nan	nan	nan	nan	nan	nan	nan	nan	nan	nan	nan	nan	nan	nan	nan	nan	nan	nan	nan	nan	nan	nan	nan	nan	nan	nan	nan	nan	nan	nan	nan	nan	nan	nan	nan	nan	nan	nan	nan	nan	nan	nan
01-f727bebe537981a229de154b2bbaaf95-FixB	nan	nan	nan	nan	nan	nan	nan	nan	nan	nan	nan	nan	nan	nan	nan	nan	nan	nan	nan	nan	nan	nan	nan	nan	nan	nan	nan	nan	nan	nan	nan	nan	nan	nan	nan	nan	nan	nan	nan	nan	nan	nan	nan	nan	nan	nan	nan	nan	nan
01-f727bebe537981a229de154b2bbaaf95-FixC	nan	nan	nan	nan	nan	nan	nan	nan	nan	nan	nan	nan	nan	nan	nan	nan	nan	nan	nan	nan	nan	nan	nan	nan	nan	nan	nan	nan	nan	nan	nan	nan	nan	nan	nan	nan	nan	nan	nan	nan	nan	nan	nan	nan	nan	nan	nan	nan	nan
01-f727bebe537981a229de154b2bbaaf95-RegA	nan	nan	nan	nan	nan	nan	nan	nan	nan	nan	nan	nan	nan	nan	nan	nan	nan	nan	nan	nan	nan	nan	nan	nan	nan	nan	nan	nan	nan	nan	nan	nan	nan	nan	nan	nan	nan	nan	nan	nan	nan	nan	nan	nan	nan	nan	nan	nan	nan
01-f727bebe537981a229de154b2bbaaf95-RegB	nan	nan	nan	nan	nan	nan	nan	nan	nan	nan	nan	nan	nan	nan	nan	nan	nan	nan	nan	nan	nan	nan	nan	nan	nan	nan	nan	nan	nan	nan	nan	nan	nan	nan	nan	nan	nan	nan	nan	nan	nan	nan	nan	nan	nan	nan	nan	nan	nan
01-f727bebe537981a229de154b2bbaaf95-RegC	nan	nan	nan	nan	nan	nan	nan	nan	nan	nan	nan	nan	nan	nan	nan	nan	nan	nan	nan	nan	nan	nan	nan	nan	nan	nan	nan	nan	nan	nan	nan	nan	nan	nan	nan	nan	nan	nan	nan	nan	nan	nan	nan	nan	nan	nan	nan	nan	nan
01-6f7048484ee56d3d12159487e89a90b2-FixA	nan	nan	nan	nan	nan	nan	nan	nan	nan	nan	nan	nan	nan	nan	nan	nan	nan	nan	nan	nan	nan	nan	nan	nan	nan	nan	nan	nan	nan	nan	nan	nan	nan	nan	nan	nan	nan	nan	nan	nan	nan	nan	nan	nan	nan	nan	nan	nan	nan
01-6f7048484ee56d3d12159487e89a90b2-FixB	nan	nan	nan	nan	nan	nan	nan	nan	nan	nan	nan	nan	nan	nan	nan	nan	nan	nan	nan	nan	nan	nan	nan	nan	nan	nan	nan	nan	nan	nan	nan	nan	nan	nan	nan	nan	nan	nan	nan	nan	nan	nan	nan	nan	nan	nan	nan	nan	nan
01-6f7048484ee56d3d12159487e89a90b2-FixC	nan	nan	nan	nan	nan	nan	nan	nan	nan	nan	nan	nan	nan	nan	nan	nan	nan	nan	nan	nan	nan	nan	nan	nan	nan	nan	nan	nan	nan	nan	nan	nan	nan	nan	nan	nan	nan	nan	nan	nan	nan	nan	nan	nan	nan	nan	nan	nan	nan
01-6f7048484ee56d3d12159487e89a90b2-RegA	nan	nan	nan	nan	nan	nan	nan	nan	nan	nan	nan	nan	nan	nan	nan	nan	nan	nan	nan	nan	nan	nan	nan	nan	nan	nan	nan	nan	nan	nan	nan	nan	nan	nan	nan	nan	nan	nan	nan	nan	nan	nan	nan	nan	nan	nan	nan	nan	nan
01-6f7048484ee56d3d12159487e89a90b2-RegB	nan	nan	nan	nan	nan	nan	nan	nan	nan	nan	nan	nan	nan	nan	nan	nan	nan	nan	nan	nan	nan	nan	nan	nan	nan	nan	nan	nan	nan	nan	nan	nan	nan	nan	nan	nan	nan	nan	nan	nan	nan	nan	nan	nan	nan	nan	nan	nan	nan
01-6f7048484ee56d3d12159487e89a90b2-RegC	nan	nan	nan	nan	nan	nan	nan	nan	nan	nan	nan	nan	nan	nan	nan	nan	nan	nan	nan	nan	nan	nan	nan	nan	nan	nan	nan	nan	nan	nan	nan	nan	nan	nan	nan	nan	nan	nan	nan	nan	nan	nan	nan	nan	nan	nan	nan	nan	nan
01-e772fcac1fb25d0dda917c0497010bf7-FixA	nan	nan	nan	nan	nan	nan	nan	nan	nan	nan	nan	nan	nan	nan	nan	nan	nan	nan	nan	nan	nan	nan	nan	nan	nan	nan	nan	nan	nan	nan	nan	nan	nan	nan	nan	nan	nan	nan	nan	nan	nan	nan	nan	nan	nan	nan	nan	nan	nan
01-e772fcac1fb25d0dda917c0497010bf7-FixB	nan	nan	nan	nan	nan	nan	nan	nan	nan	nan	nan	nan	nan	nan	nan	nan	nan	nan	nan	nan	nan	nan	nan	nan	nan	nan	nan	nan	nan	nan	nan	nan	nan	nan	nan	nan	nan	nan	nan	nan	nan	nan	nan	nan	nan	nan	nan	nan	nan
01-e772fcac1fb25d0dda917c0497010bf7-FixC	nan	nan	nan	nan	nan	nan	nan	nan	nan	nan	nan	nan	nan	nan	nan	nan	nan	nan	nan	nan	nan	nan	nan	nan	nan	nan	nan	nan	nan	nan	nan	nan	nan	nan	nan	nan	nan	nan	nan	nan	nan	nan	nan	nan	nan	nan	nan	nan	nan
01-e772fcac1fb25d0dda917c0497010bf7-RegA	nan	nan	nan	nan	nan	nan	nan	nan	nan	nan	nan	nan	nan	nan	nan	nan	nan	nan	nan	nan	nan	nan	nan	nan	nan	nan	nan	nan	nan	nan	nan	nan	nan	nan	nan	nan	nan	nan	nan	nan	nan	nan	nan	nan	nan	nan	nan	nan	nan
01-e772fcac1fb25d0dda917c0497010bf7-RegB	nan	nan	nan	nan	nan	nan	nan	nan	nan	nan	nan	nan	nan	nan	nan	nan	nan	nan	nan	nan	nan	nan	nan	nan	nan	nan	nan	nan	nan	nan	nan	nan	nan	nan	nan	nan	nan	nan	nan	nan	nan	nan	nan	nan	nan	nan	nan	nan	nan
01-e772fcac1fb25d0dda917c0497010bf7-RegC	nan	nan	nan	nan	nan	nan	nan	nan	nan	nan	nan	nan	nan	nan	nan	nan	nan	nan	nan	nan	nan	nan	nan	nan	nan	nan	nan	nan	nan	nan	nan	nan	nan	nan	nan	nan	nan	nan	nan	nan	nan	nan	nan	nan	nan	nan	nan	nan	nan
01-1ed92607083f3fd8132489a65bc944fe-FixA	845.44	845.5	845.23	844.98	845.09	845.69	845.89	844.87	843.13	841.47	840.63	841.08	842.13	842.99	843.77	844.66	845.18	844.83	843.74	842.35	841.89	843.24	845.09	845.91	845.91	845.87	846.86	849.42	851.33	850.53	848.85	848.67	849.78	851.17	851.55	850.04	848.21	847.87	848.86	850.37	851.36	851.09	850.79	851.63	852.02	850.28	848.31	848.54	850.69
01-1ed92607083f3fd8132489a65bc944fe-FixB	870.99	854.99	848.77	848.37	849.83	850.2	850.63	852.41	853.07	850.51	848.12	849.44	852.69	855.29	856.94	857.89	858.04	857.55	858.22	861.22	863.54	862.35	860.8	862.33	864.74	865.2	864.96	865.9	867.7	869.48	870.5	870.35	869.69	869.39	869.78	870.93	872.36	873.53	874.52	875.57	877.06	879.09	880.45	880.17	880.08	882.1	884.6	885.56	886.11
01-1ed92607083f3fd8132489a65bc944fe-FixC	846.49	836.8	833.63	834.13	835.45	835.41	834.45	833.49	832.7	832.05	831.74	831.88	832.17	832.31	832.59	833.34	834.58	836.06	836.76	835.92	834.77	834.71	835.35	835.99	836.51	836.88	836.66	835.61	834.78	835.12	835.76	835.64	835.25	835.18	834.48	832.3	830.25	830.14	831.32	832.51	832.59	831.02	829.59	830.1	831.15	830.91	829.99	829.62	830.4
01-1ed92607083f3fd8132489a65bc944fe-RegA	841.49	840.32	838.39	836.5	835.45	835.72	836.35	836.39	836.31	836.69	836.97	836.58	836.19	836.53	837.4	838.43	839.75	841.38	842.62	842.71	841.84	840.42	838.79	837.45	837.55	839.78	842.02	842.19	841.85	842.99	845.12	847.14	848.29	848.25	848.45	850.16	851.87	851.72	850.06	847.97	847.01	848.24	849.63	849.04	848.19	849.18	850.81	851.4	851.75
01-1ed92607083f3fd8132489a65bc944fe-RegB	843.21	839.72	835.62	832.03	830.07	830.41	831.79	832.69	832.28	830.37	828.51	828.2	828.75	829.2	829.91	831.25	832.09	831.36	829.91	828.93	828.96	830.07	831.01	830.71	830.19	830.69	831.56	831.87	831.48	830.56	829.76	829.8	831.19	833.95	836.09	835.79	834.63	834.63	835.51	836.52	837.98	840.2	842.04	842.38	842.06	842.2	842.51	842.58	843.62
01-1ed92607083f3fd8132489a65bc944fe-RegC	843.33	843.28	841.74	839.74	838.29	838.05	838.18	837.84	837.85	838.99	840.29	840.57	839.75	838.24	837.51	838.75	840.85	842.47	843.59	844.59	845.79	847.24	847.87	846.97	846.85	849.58	852.65	853.3	853.26	854.76	856.89	858.24	858.92	859.51	860.36	861.54	861.98	860.8	859.69	860.4	861.71	861.97	861.79	862.27	864.01	866.87	868.2	865.69	862.32
01-685ee641cbf18bd706d36cb768e77792-FixA	840.51	848.83	850.92	849.31	846.53	844.75	844.77	846.29	846.02	841.71	838.49	841.17	845.12	845.14	843.83	844.71	846.49	847.1	846.49	845.23	844.2	844.12	844.73	845.48	845.81	845.51	846.07	848.57	850.31	848.86	847.74	850.46	853.02	851.18	849.17	851.69	854.61	853.06	850.14	849.96	850.65	849.55	848.41	849.43	850.88	850.7	850.94	853.87	857.04
01-685ee641cbf18bd706d36cb768e77792-FixB	866.65	848.67	844.88	848.8	853.98	855.52	854.79	854.09	852.89	850.63	849.65	851.92	854.73	855.21	855	856.33	858.95	861.86	863.76	863.71	862.77	862.39	863.43	866.12	868.58	869.04	868.63	868.83	869.05	868.58	868.7	870.47	871.51	869.67	868.23	870.64	874.32	875.96	877	879.39	881.39	881.01	880.44	882.12	884.08	883.91	883.15	884.08	886.79
01-685ee641cbf18bd706d36cb768e77792-FixC	847.22	841.16	836.71	834.3	834.35	836.61	838.1	836.31	833.4	832.07	832.28	833.25	834.1	834.14	833.64	833.24	834.11	836.81	838.57	836.99	834.87	835.27	836.26	835.48	834.77	836.2	837.82	837.32	835.59	834.3	834.84	837.61	839.14	836.32	832.63	832.11	832.81	831.91	830.48	830.3	831.32	832.79	833.07	831.12	829.67	831.54	834.52	835.72	836.11
01-685ee641cbf18bd706d36cb768e77792-RegA	844.23	843.48	842.46	841.32	840.19	839.09	837.52	835.18	833.35	833.32	834.8	836.92	837.81	836.36	835.53	837.89	839.95	838.17	835.78	836.48	838.27	838.49	838.16	838.95	840.95	843.56	845.21	844.7	843.72	844.26	846.05	848.12	849.34	848.96	848.12	848.24	849.59	851.8	852.8	851.04	849.36	850.72	852.47	851.37	849.06	848.09	848.54	849.83	851.49
01-685ee641cbf18bd706d36cb768e77792-RegB	841.08	839.52	836.77	833.71	831.23	830.11	830.73	832.76	833.38	830.47	827.38	827.54	828.98	829.15	829.12	830.29	831.48	831.38	831	831.53	832.2	832.17	832.51	834.26	836.25	836.86	835.43	832.29	831.04	834.51	838.23	837.59	836.41	838.95	840.78	837.08	832.52	832.93	836.97	841.34	843.04	840.47	837.98	839.99	843.01	842.66	841.5	843.18	846.7
01-685ee641cbf18bd706d36cb768e77792-RegC	847.52	844.75	841.71	839.27	838.33	839.38	841.35	842.82	842.83	841.09	839.87	841.02	841.83	839.8	838.02	839.76	842.73	844.03	844.65	846.02	847.26	847.37	847.77	849.78	851.55	851.21	850.46	851.4	853.51	855.74	858.11	860.54	861.15	858.62	856.47	858.22	861.03	861.36	860.81	861.62	862.07	860.23	858.72	860.49	863.8	866.05	867.2	867.89	868.64
01-8f3c51100093899ac5adeba84eebacf8-FixA	846.12	837.73	835.91	837.77	840.44	841.62	841.4	840.9	842.91	833.38	837.43	839.46	839.65	843.93	844.45	842.69	840.39	840.13	841.83	844.48	845.97	844.69	844.19	844.54	846.13	848.39	848.76	845.65	843.92	848.09	850.89	848.35	844.68	845.13	846.76	845.75	844.66	846.55	848.48	847.15	845.47	846.84	848.29	846.41	844.58	846.5	848.23	845.07	847.46
01-8f3c51100093899ac5adeba84eebacf8-FixB	871.09	897.3	853.81	850.29	843.65	841.74	842.04	849.96	854.4	847.31	851.47	854.05	854.18	857.27	856.52	854.93	852.68	856.45	856.09	855.43	856.36	860.22	864.08	862.88	861.13	863.23	866.9	868.11	868.41	869.52	869.38	868.97	869.59	873.02	875.07	874.2	871.5	871.39	870.17	871.31	872.53	875.48	877.29	878.49	879.21	880.16	881.02	880.64	886.79
01-8f3c51100093899ac5adeba84eebacf8-FixC	845.51	876.8	830.92	832.83	831.46	829.24	828.71	830.85	836.36	824.93	824.64	828.18	831.73	836.21	836.53	836.28	834.36	833.39	830.43	832.16	834.72	833.68	832.71	833.47	834.37	833.2	832.41	834.2	836.7	837.66	834.18	829.43	825.99	826.58	828.68	830.48	831.22	831.33	827.28	825.78	823.97	823.57	825.21	827.16	828.06	826.84	825.27	823.84	829.68
01-8f3c51100093899ac5adeba84eebacf8-RegA	846.37	841.36	837.41	841.2	828.79	830.37	832.1	835.14	837.83	838.23	837.25	836.27	836.55	838.4	839.15	836.5	833.89	834.81	836.71	836.7	836.53	838.52	841.22	842.55	841.2	837.14	834	838.18	843.33	845.5	845.4	845.15	843.55	844.71	846.14	845.06	842.75	841.47	842.88	847.51	850.9	849.09	846.71	849.16	853.08	853.85	852.51	851.38	850.16
01-8f3c51100093899ac5adeba84eebacf8-RegB	836.23	833.37	832.37	838.82	827.59	829.25	828.02	825.84	826.43	824.2	829.93	830.84	829.74	830.76	828.02	826.8	826.12	827.62	830.2	831.13	831.08	830.78	830.15	829.38	828.36	828.04	826.74	830.9	833.79	832.58	831.47	835.91	836.48	832.03	828.84	833.59	839.86	841.23	838.16	834.87	833.95	836.29	838.98	839.01	838.97	841.55	844.35	844.35	841.77
01-8f3c51100093899ac5adeba84eebacf8-RegC	841.25	839.04	838.68	845.82	835.57	836.8	837	838.1	840.36	835.41	837.6	838.42	840.51	845.72	846.23	844.62	840.9	840.46	841.27	841.47	841.49	842.5	843.93	845.3	846.19	846.39	846.72	850.96	854.64	856.76	856.76	856.52	855.7	858.21	859.99	857.5	854.8	857.43	860.64	860.59	860.2	863.15	866.3	864.92	860.42	856.19	854.46	857.42	861.13
01-621505ce6b6158046469882ba9c8f176-FixA	648.11	629.06	616.48	609.75	608.26	610.9	614.63	616.89	619.06	622.7	626.02	627.36	629.25	634.03	638.8	640.58	641.89	645.6	650.03	653.05	655.77	659.59	663.35	665.69	667.36	669.51	672.52	676.42	680.77	684.95	688.17	690.02	691.87	694.98	697.88	699.15	701.34	706.85	712.06	713.18	713.57	717.26	721.79	723.9	725.31	728.41	731.7	733.15	733.84
01-621505ce6b6158046469882ba9c8f176-FixB	654.76	628.66	614.27	608.54	608.41	611	614.01	615.9	617.66	620.48	623.79	626.89	630.42	635.01	639.93	644.39	648.89	653.76	657.23	657.84	658.11	660.72	664.59	667.95	670.63	673.01	675.98	680.21	684.92	689.14	692.85	696.18	698.73	700.34	702.63	706.99	711.45	713.96	716.69	721.96	727.27	729.65	730.29	731.32	733.43	736.53	739.07	739.66	739.7
01-621505ce6b6158046469882ba9c8f176-FixC	651.87	645.34	637.96	631.63	628.26	629.03	632.29	635.98	639.38	642.27	645.2	648.56	651.42	653	654.58	657.52	661.12	664.49	668.46	673.77	678.9	682.29	684.85	687.93	691.69	695.84	699.53	702.03	703.8	705.6	707.97	711.15	714.27	716.58	719.2	723.2	726.96	728.8	730.37	733.53	736.74	738.25	739.91	743.73	747.61	749.01	749.26	750.43	752.64
01-621505ce6b6158046469882ba9c8f176-RegA	657.68	666.69	676.04	685.22	693.69	700.83	705.67	707.76	709.41	712.72	716.24	718.19	719.36	721.02	723.66	727.14	729.64	729.85	730.59	734.58	739.42	742.27	744.19	746.67	748.5	748.57	749.56	753.98	758.85	760.72	760.98	761.98	764.28	767.72	771.04	773.13	774.86	777.18	778.72	778.33	779.1	784.02	789.84	792.52	792.91	793.07	794.11	796.55	799.54
01-621505ce6b6158046469882ba9c8f176-RegB	694.53	698.02	707.23	718.49	728.08	733.47	736.69	740.09	742.31	742.14	742.68	746.75	751.14	752.34	752.23	753.37	755.22	756.73	758.16	759.92	761.51	762.59	764.45	768.06	771.2	771.87	772.89	777.09	781.34	782.28	782.75	786.07	789.92	791.46	792.79	796.42	800.32	802.05	803.22	805.97	809.61	812.85	815.62	818.15	820.41	822.34	823.92	825.3	827.11
01-621505ce6b6158046469882ba9c8f176-RegC	659.1	661.98	670.72	682.28	693.61	702.16	707.56	710.38	712.85	716.72	719.99	720.74	721.56	725.03	728.83	730.4	731.47	734.13	737.12	738.83	739.77	740.91	742.71	745.34	748.53	751.91	755.2	758.06	759.63	759.54	760.17	763.75	768.24	771.04	772.41	773.42	775.13	778.25	781.89	784.9	787.05	788.47	789.78	791.51	793.32	794.84	796.76	799.64	802.02
01-02328ef6f3addb303a0e75cc4fec921a-FixA	647.49	631.88	618.85	609.76	606.01	608.13	613.27	618.23	621.88	623.99	625.87	628.73	631.64	633.77	636.9	642.45	647.31	648.51	648.74	651.17	654.66	657.47	660.33	664.14	667.62	669.54	671.66	675.79	680.33	683.47	686.76	691.92	697.36	701.05	703.18	704.5	705.41	706.32	708	711.1	714.89	718.28	720.25	720.45	721.68	726.37	730.61	730.33	729.66
01-02328ef6f3addb303a0e75cc4fec921a-FixB	655.96	633.52	619.26	611.46	608.44	608.78	612.26	618.33	623.85	626.03	626.35	627.18	630.26	636.15	641.22	642.45	643.96	649.93	656.95	660.86	663.04	665.68	667.93	668.83	670.47	674.89	680.23	684.13	686.81	689.18	692.11	696.06	699.63	701.52	703.33	706.9	711.53	715.93	719.48	722.04	724.68	728.29	731.23	731.85	731.97	733.89	737.1	740.36	742.74
01-02328ef6f3addb303a0e75cc4fec921a-FixC	654.39	645.91	637.17	630.67	628.87	632.9	638.18	640.2	640.53	641.79	644.7	649.07	653.02	654.95	656.27	658.68	661.77	664.82	668.16	672.19	676.38	680.1	683.41	686.74	691.49	698.32	703.57	703.99	703.27	705.69	709.43	711.76	713.34	715.58	718.79	722.88	727.12	730.7	733.2	734.7	737.05	741.73	746.32	748.09	748.43	749.49	751.41	753.66	755.76
01-02328ef6f3addb303a0e75cc4fec921a-RegA	657.59	667.17	676.33	685.36	694.54	703.52	709.27	709.63	708.81	711.22	715.37	718.92	722.16	725.6	727.87	727.87	727.97	730.5	733.84	735.98	737.76	740.28	742.7	744.02	745.02	746.76	749.36	752.59	755.8	758.4	760.71	763.23	766.29	769.94	773.23	775.19	776.16	776.78	777.67	779.35	782.18	786.11	789.42	790.61	791.36	793.7	796.72	799.02	800.87
01-02328ef6f3addb303a0e75cc4fec921a-RegB	690.26	701.88	711.88	720.44	727.76	733.83	737.68	738.84	739.71	742.53	745.72	747.4	748.61	750.65	752.87	754.49	756.48	759.68	762.69	764.1	765.11	766.98	768.28	767.69	767.38	769.66	773.15	775.96	778.53	781.6	784.47	786.34	787.77	789.75	793.33	798.9	803.71	805.11	805.1	806.39	808.94	811.98	815.33	818.74	820.96	821.27	822.88	828.63	834.02
01-02328ef6f3addb303a0e75cc4fec921a-RegC	658.66	661.21	670.97	683.7	695.13	702.18	706.46	710.36	714.65	719.21	721.8	720.95	720.59	724.33	728.45	728.95	728.39	730.23	734	738.29	741.89	744.07	745.92	748.59	751.22	752.71	753.41	754.19	756.48	761.11	765.42	766.79	767.13	768.91	771.25	772.78	774.16	776.49	780.09	784.66	787.92	788.05	787.93	790.7	794.13	795.34	795.76	797.57	800.25
01-f57bbc71a2a15c1bbddaca5408e222d3-FixA	649.36	575.93	616.96	648.22	607.06	611.33	611.46	613.24	616.45	619.7	623.53	628.33	632.53	634.65	635.75	637.42	640.28	644.37	648.74	652.29	655.08	657.48	659.86	662.74	666.6	671.52	675.42	676.39	676.53	678.21	680.7	682.72	684.43	686.66	690.63	697.04	702.96	705.56	707.69	712.47	717.29	717.26	717.77	722.49	726.87	726.1	725.63	731.47	738.47
01-f57bbc71a2a15c1bbddaca5408e222d3-FixB	649.69	576.61	611.03	640.97	598.69	605.75	608.26	610.27	612.99	617.95	623.36	628.41	630.81	629.37	632.22	641	649.51	653.14	651.78	654.77	659.82	662.09	663.47	666.74	669.91	672.22	673.05	676.8	681.36	685.29	689.43	691.28	694.27	699.88	706.26	708.76	710.17	713.69	716.54	717.81	718.96	720.11	723.66	728.55	732.84	734.38	735.19	737.65	741.54
01-f57bbc71a2a15c1bbddaca5408e222d3-FixC	654.15	588.11	640.41	668.21	626.48	630.23	629.25	632.04	636.87	641.24	644.41	645.69	647.89	653.4	657.57	661.87	664.85	668.08	673.1	674.48	675.88	679.53	684.37	688.72	690.93	692.27	695.67	700.79	707.81	710.28	708.8	711.31	714.58	718.06	721.56	722.8	724.19	728.1	732.02	735.37	737.78	737.64	737.38	737.22	738.45	741.39	744.68	748.26	750.92
01-f57bbc71a2a15c1bbddaca5408e222d3-RegA	652.97	650.52	672.65	682.83	693.56	705.82	702.02	706.34	712.29	713.38	712.49	713.77	716.14	717.81	719.69	723.02	727.2	731.24	733.94	734.59	734.75	736.19	738.63	741.6	745.55	750.53	753.72	752.87	751.58	753.89	758.1	761.36	762.78	762.5	762.67	765.4	769.48	773.31	777.67	783.19	786.37	784.31	781.96	784.86	790.5	794.81	797.53	799.56	801.51
01-f57bbc71a2a15c1bbddaca5408e222d3-RegB	691.47	686.08	701.07	707.59	727.29	741.28	738.07	739.2	741.76	744.8	746.74	746.66	746.74	749.14	751.95	754.14	755.23	755.42	756.87	759.57	762.86	765.81	767.89	770.13	772.52	774.79	775.52	775.19	775.03	777.67	780.98	783.63	786.21	790.88	794.14	793.09	792.56	797.59	804.63	808.76	810.75	812.63	814.69	816.91	820.58	824.07	826.56	825.13	823.6
01-f57bbc71a2a15c1bbddaca5408e222d3-RegC	654.34	656.68	670.48	676.76	694.85	708.95	707.38	707.87	708.33	707.14	708.49	715.79	722.52	722.56	721.08	725.51	731.43	733.4	734.06	735.49	738.37	742.51	745.63	747.11	748.08	749.99	752.77	755.24	757.44	758.98	760.12	762.44	764.86	766.94	769.84	773.94	777.48	778.65	778.03	777.1	778.32	783.39	788.82	790.95	792.33	793.77	795.58	795.04	794.12
01-fea96982caab6b2dc0ec9c1738918f03-FixA	nan	nan	nan	nan	nan	nan	nan	nan	nan	nan	nan	nan	nan	nan	nan	nan	nan	nan	nan	nan	nan	nan	nan	nan	nan	nan	nan	nan	nan	nan	nan	nan	nan	nan	nan	nan	nan	nan	nan	nan	nan	nan	nan	nan	nan	nan	nan	nan	nan
01-fea96982caab6b2dc0ec9c1738918f03-FixB	nan	nan	nan	nan	nan	nan	nan	nan	nan	nan	nan	nan	nan	nan	nan	nan	nan	nan	nan	nan	nan	nan	nan	nan	nan	nan	nan	nan	nan	nan	nan	nan	nan	nan	nan	nan	nan	nan	nan	nan	nan	nan	nan	nan	nan	nan	nan	nan	nan
01-fea96982caab6b2dc0ec9c1738918f03-FixC	nan	nan	nan	nan	nan	nan	nan	nan	nan	nan	nan	nan	nan	nan	nan	nan	nan	nan	nan	nan	nan	nan	nan	nan	nan	nan	nan	nan	nan	nan	nan	nan	nan	nan	nan	nan	nan	nan	nan	nan	nan	nan	nan	nan	nan	nan	nan	nan	nan
01-fea96982caab6b2dc0ec9c1738918f03-RegA	nan	nan	nan	nan	nan	nan	nan	nan	nan	nan	nan	nan	nan	nan	nan	nan	nan	nan	nan	nan	nan	nan	nan	nan	nan	nan	nan	nan	nan	nan	nan	nan	nan	nan	nan	nan	nan	nan	nan	nan	nan	nan	nan	nan	nan	nan	nan	nan	nan
01-fea96982caab6b2dc0ec9c1738918f03-RegB	nan	nan	nan	nan	nan	nan	nan	nan	nan	nan	nan	nan	nan	nan	nan	nan	nan	nan	nan	nan	nan	nan	nan	nan	nan	nan	nan	nan	nan	nan	nan	nan	nan	nan	nan	nan	nan	nan	nan	nan	nan	nan	nan	nan	nan	nan	nan	nan	nan
01-fea96982caab6b2dc0ec9c1738918f03-RegC	nan	nan	nan	nan	nan	nan	nan	nan	nan	nan	nan	nan	nan	nan	nan	nan	nan	nan	nan	nan	nan	nan	nan	nan	nan	nan	nan	nan	nan	nan	nan	nan	nan	nan	nan	nan	nan	nan	nan	nan	nan	nan	nan	nan	nan	nan	nan	nan	nan
01-479f9e9c78548ccf60c91a2f4cfbdc13-FixA	nan	nan	nan	nan	nan	nan	nan	nan	nan	nan	nan	nan	nan	nan	nan	nan	nan	nan	nan	nan	nan	nan	nan	nan	nan	nan	nan	nan	nan	nan	nan	nan	nan	nan	nan	nan	nan	nan	nan	nan	nan	nan	nan	nan	nan	nan	nan	nan	nan
01-479f9e9c78548ccf60c91a2f4cfbdc13-FixB	nan	nan	nan	nan	nan	nan	nan	nan	nan	nan	nan	nan	nan	nan	nan	nan	nan	nan	nan	nan	nan	nan	nan	nan	nan	nan	nan	nan	nan	nan	nan	nan	nan	nan	nan	nan	nan	nan	nan	nan	nan	nan	nan	nan	nan	nan	nan	nan	nan
01-479f9e9c78548ccf60c91a2f4cfbdc13-FixC	nan	nan	nan	nan	nan	nan	nan	nan	nan	nan	nan	nan	nan	nan	nan	nan	nan	nan	nan	nan	nan	nan	nan	nan	nan	nan	nan	nan	nan	nan	nan	nan	nan	nan	nan	nan	nan	nan	nan	nan	nan	nan	nan	nan	nan	nan	nan	nan	nan
01-479f9e9c78548ccf60c91a2f4cfbdc13-RegA	nan	nan	nan	nan	nan	nan	nan	nan	nan	nan	nan	nan	nan	nan	nan	nan	nan	nan	nan	nan	nan	nan	nan	nan	nan	nan	nan	nan	nan	nan	nan	nan	nan	nan	nan	nan	nan	nan	nan	nan	nan	nan	nan	nan	nan	nan	nan	nan	nan
01-479f9e9c78548ccf60c91a2f4cfbdc13-RegB	nan	nan	nan	nan	nan	nan	nan	nan	nan	nan	nan	nan	nan	nan	nan	nan	nan	nan	nan	nan	nan	nan	nan	nan	nan	nan	nan	nan	nan	nan	nan	nan	nan	nan	nan	nan	nan	nan	nan	nan	nan	nan	nan	nan	nan	nan	nan	nan	nan
01-479f9e9c78548ccf60c91a2f4cfbdc13-RegC	nan	nan	nan	nan	nan	nan	nan	nan	nan	nan	nan	nan	nan	nan	nan	nan	nan	nan	nan	nan	nan	nan	nan	nan	nan	nan	nan	nan	nan	nan	nan	nan	nan	nan	nan	nan	nan	nan	nan	nan	nan	nan	nan	nan	nan	nan	nan	nan	nan
01-5d0848ee151d8a7035288a2c2480ca70-FixA	nan	nan	nan	nan	nan	nan	nan	nan	nan	nan	nan	nan	nan	nan	nan	nan	nan	nan	nan	nan	nan	nan	nan	nan	nan	nan	nan	nan	nan	nan	nan	nan	nan	nan	nan	nan	nan	nan	nan	nan	nan	nan	nan	nan	nan	nan	nan	nan	nan
01-5d0848ee151d8a7035288a2c2480ca70-FixB	nan	nan	nan	nan	nan	nan	nan	nan	nan	nan	nan	nan	nan	nan	nan	nan	nan	nan	nan	nan	nan	nan	nan	nan	nan	nan	nan	nan	nan	nan	nan	nan	nan	nan	nan	nan	nan	nan	nan	nan	nan	nan	nan	nan	nan	nan	nan	nan	nan
01-5d0848ee151d8a7035288a2c2480ca70-FixC	nan	nan	nan	nan	nan	nan	nan	nan	nan	nan	nan	nan	nan	nan	nan	nan	nan	nan	nan	nan	nan	nan	nan	nan	nan	nan	nan	nan	nan	nan	nan	nan	nan	nan	nan	nan	nan	nan	nan	nan	nan	nan	nan	nan	nan	nan	nan	nan	nan
01-5d0848ee151d8a7035288a2c2480ca70-RegA	nan	nan	nan	nan	nan	nan	nan	nan	nan	nan	nan	nan	nan	nan	nan	nan	nan	nan	nan	nan	nan	nan	nan	nan	nan	nan	nan	nan	nan	nan	nan	nan	nan	nan	nan	nan	nan	nan	nan	nan	nan	nan	nan	nan	nan	nan	nan	nan	nan
01-5d0848ee151d8a7035288a2c2480ca70-RegB	nan	nan	nan	nan	nan	nan	nan	nan	nan	nan	nan	nan	nan	nan	nan	nan	nan	nan	nan	nan	nan	nan	nan	nan	nan	nan	nan	nan	nan	nan	nan	nan	nan	nan	nan	nan	nan	nan	nan	nan	nan	nan	nan	nan	nan	nan	nan	nan	nan
01-5d0848ee151d8a7035288a2c2480ca70-RegC	nan	nan	nan	nan	nan	nan	nan	nan	nan	nan	nan	nan	nan	nan	nan	nan	nan	nan	nan	nan	nan	nan	nan	nan	nan	nan	nan	nan	nan	nan	nan	nan	nan	nan	nan	nan	nan	nan	nan	nan	nan	nan	nan	nan	nan	nan	nan	nan	nan
01-4beabccc3fcc6d3621b5dcfd8493dfac-FixA	685.68	692.37	697.25	700.4	701.93	702.33	703.83	708.18	713.4	717.25	720.47	724.16	727.84	730.75	732.54	733.23	733.89	735.49	737.42	739.04	741.34	745.15	748.84	750.68	751.54	752.85	755.39	759.43	763.8	767.18	769.26	770.34	772.27	776.49	780.55	781.92	782.62	785.22	788.84	791.87	794.05	795.53	796.68	797.89	799.32	801.14	803.7	807.07	809.75
01-4beabccc3fcc6d3621b5dcfd8493dfac-FixB	633.36	643.93	653.74	661.62	666.38	667.82	669.68	675.42	683.14	690.19	696.36	701.97	706.77	710.35	712.24	712.36	712.41	714.07	716.81	719.79	723.17	727.15	731.08	734.26	736.7	738.83	741.88	746.77	752.18	756.57	760.37	764.38	768.5	772.5	776.68	781.25	785.45	788.49	790.89	793.3	795.14	795.87	796.63	798.68	801.64	804.65	806.84	807.66	808.05
01-4beabccc3fcc6d3621b5dcfd8493dfac-FixC	686.03	689.99	692.73	694.36	695.01	694.99	695.44	697.46	701.31	706.76	712.53	717.36	721.28	724.52	727.02	728.78	730.51	732.84	735.2	737.02	739.11	742.35	746.16	749.77	753.18	756.58	760.1	763.81	767.55	771.02	773.52	774.73	776.54	780.55	784.32	785.32	785.91	788.89	792.72	795.09	796.17	796.99	799.49	804.93	810.23	812.18	813.17	816.36	820.33
01-4beabccc3fcc6d3621b5dcfd8493dfac-RegA	771.69	758.02	758.44	767.04	777.9	786.36	792.75	798.31	802.78	805.8	808.26	811.07	813.97	816.79	821.12	827.9	833.68	835.14	834.76	835.91	839.23	844.27	849.12	851.95	852.99	853.25	854.67	858.57	862.37	863.42	863.5	865.05	867.84	870.84	872.76	872.92	873.86	877.91	882.34	884.02	884.83	887.28	890.17	891.78	893	895.12	897.66	899.77	901.62
01-4beabccc3fcc6d3621b5dcfd8493dfac-RegB	759.76	750.65	751.8	759.3	769.21	778.31	786.24	792.95	796.75	796.9	798.22	804.88	812.25	815.44	817.87	823.58	830.1	834.1	836.11	837.51	839.04	840.95	842.24	842.09	842.08	843.77	845.8	846.61	847.28	849.14	851.39	853.04	854.78	857.34	859.62	860.52	861.4	863.82	866.93	869.47	871.53	873.56	875.77	878.24	880.64	882.71	884.83	887.46	890.41
01-4beabccc3fcc6d3621b5dcfd8493dfac-RegC	791.98	779.79	779.78	786.97	796.34	803.83	809.07	812.51	814.07	814	814.61	817.66	820.55	821.02	822.98	830.04	837.62	840.86	842.7	846.9	851.73	854.71	856.69	859.04	861.57	863.89	866.74	870.54	873.15	872.67	871.54	872.57	874.75	876.49	878.45	881.47	884.36	885.84	887.05	889.44	892.61	895.81	898.88	901.75	903.66	903.98	903.62	903.73	904.52
01-f105e726d5500ba884197d3d90bbfcef-FixA	685.25	694.2	697.26	697.64	698.55	702.3	707.43	711.82	714.4	715.22	717.83	724.92	731.76	733.53	733.02	734.02	736.16	738.1	739.1	739.15	740.42	744.7	749.25	751.15	751.94	753.82	756.49	759.21	762.24	766.03	770.53	775.36	779.19	781.07	782.9	786.53	789.87	790.51	789.7	789.49	790.81	793.85	797.12	799.07	800.3	801.88	804.1	806.85	809.25
01-f105e726d5500ba884197d3d90bbfcef-FixB	632.49	646.06	657.12	665.21	669.85	671.26	672.54	676.52	682.13	687.88	694.7	703.13	709.38	710.25	709.76	712.41	716.48	719.38	721.7	724.33	726.16	726.5	729.08	736.73	743.14	742.37	741.16	746.98	755.12	759.25	760.77	762.73	765.74	769.82	775.37	782.31	787.8	789.4	790.14	793.41	797.21	798.85	799.81	801.95	803.21	801.54	800.55	804	808.34
01-f105e726d5500ba884197d3d90bbfcef-FixC	687.45	696.41	696.79	693.56	691.71	694.35	697.23	696.28	696.1	701.56	709.48	715.69	720.47	724.86	728.33	730.2	730.95	731.63	734.42	740.54	745.89	746.68	746.72	750.26	754.6	756.48	758.69	764.15	769.18	769.9	769.9	773.5	779.31	784.56	787.84	788.58	788.45	789.3	790.84	792.41	794.37	797.32	801.6	807.03	811.57	813.33	813.82	815.22	818.08
01-f105e726d5500ba884197d3d90bbfcef-RegA	768.9	759.11	760.52	768.56	778.65	787.12	794.07	800.19	804.8	807.37	809.38	812.29	815.24	817.38	820.28	825.5	831.62	836.6	839.09	838.81	839.34	843.79	848.83	850.64	850.94	852.56	856.33	861.86	865.76	865.21	863.64	865.05	867.99	870.17	872.47	876.1	879.79	882.06	883.72	885.81	887.34	887.35	887.86	890.89	894.49	896.36	897.92	900.95	903.48
01-f105e726d5500ba884197d3d90bbfcef-RegB	761.82	757.5	756.27	759.09	766.93	779.3	789.89	793.22	793.35	795.59	800.25	806.21	811.81	815.71	818.63	821.77	826.27	832.51	837.95	840.12	840.27	840.26	840.14	839.91	841.43	846.06	850.58	851.69	851.18	851.64	852.95	854.55	857.21	861.37	864.56	864.48	863.57	864.86	867.91	871.33	873.85	874.69	875.3	877.42	880.93	885.02	888.13	889.04	889.36
01-f105e726d5500ba884197d3d90bbfcef-RegC	789.36	779.99	778.99	784.16	793.29	803.84	811.83	814.24	813.4	812.77	814.75	820.2	824.79	824.75	824.37	828.44	834.75	840.15	845.12	850.5	854.33	854.85	854.59	856.43	859.87	863.57	866.67	868.56	869.22	869.09	869.87	872.98	877	880.1	882.02	883.04	883.64	884.45	886.57	890.58	894.21	895.36	896.63	900.69	904.12	903.38	903.04	907.85	911.87
01-a2b07b96aae7ff55cbeeca107ff804ab-FixA	682.14	697.44	695.68	698.33	702.1	704.13	703.68	705.22	707.69	713.28	719.06	719.86	720.91	727.82	729.66	731.06	731.38	730.93	731.11	737.16	741.33	740.95	740.42	744.42	750.48	755	757.53	761.07	763.97	767.12	768.26	770.06	772.04	773.65	775.47	778.21	781.88	786.35	788.7	791.04	792.7	793.34	794.08	796.08	799.54	802.29	803.66	803.69	804.73
01-a2b07b96aae7ff55cbeeca107ff804ab-FixB	630.42	654.65	657.38	665.01	656.06	659.82	670.04	679.73	685.79	688.52	691.96	694.31	699.67	711.65	712.53	713.62	713.41	712.72	711.58	714.43	717.75	726.95	730.06	730.52	732.92	742.82	745.26	747.93	747.77	752.99	759.81	765.97	771.02	775.07	777.49	777.13	778.55	783.71	786.52	788.75	791.01	793.31	796.27	796.77	798.16	801.37	804.72	806.26	807.33
01-a2b07b96aae7ff55cbeeca107ff804ab-FixC	682.69	691.34	685.04	683.47	693.11	695.8	694.44	701.35	705.62	710.4	714.58	715.61	718.99	723.4	723.88	726.33	729.95	733.02	733.98	736.74	740.01	736.45	740.81	743.47	745.54	750.05	760.43	760.67	761.39	766.48	771.73	774.63	774.79	773.25	773.94	778.91	785.17	790.64	790.77	794.23	798.61	803.86	806.11	804.25	804.4	807.16	812.15	815.33	816.22
01-a2b07b96aae7ff55cbeeca107ff804ab-RegA	770.79	794.16	761.64	770.41	774.87	798.59	796.66	796.34	798.66	804.44	808.64	811.56	814.35	818.06	819.47	816.11	828.25	829.36	834.81	841.5	845.22	843.28	840.98	843.91	850.12	855.8	858.17	856.31	856.16	855.6	863.44	866.88	867.54	868.75	870.92	873.52	875.25	875.32	875.62	878.24	882.29	886.22	889.18	890.94	892.5	894.9	897.19	898.44	900.42
01-a2b07b96aae7ff55cbeeca107ff804ab-RegB	758.03	773.47	744.95	762.14	771.92	792.23	786.25	788.72	797.34	807.46	803.61	803.32	802.71	805.75	812.12	813.68	828.47	827.58	829.49	832.2	836.79	836.7	837.39	842.13	844.97	843.04	840.84	847.49	848.25	847.09	851.07	851.59	850.96	849.9	852.67	860.08	868.32	867.6	864.43	867.21	871.38	877.25	879.81	882.25	883.37	884.2	885.97	887.98	890.25
01-a2b07b96aae7ff55cbeeca107ff804ab-RegC	791.97	810.47	777.8	787.89	791.82	810.51	804.75	806.36	813.1	821.23	815.74	814.5	814.28	825.63	819.64	820.11	833.19	835.06	838.74	841.19	844.58	848.64	854.51	858.51	860.74	862.9	865.16	868.43	866.47	868.05	875.8	875.26	872.65	873.34	877.52	881.55	886.1	887.79	888.44	891.78	894.71	900.1	902.04	898.23	896.03	899.54	903.33	902.37	901.18
01-ab03203b80ee85c5ea4a247a38ec1f1d-FixA	1071.6	1071.53	1072.09	1072.98	1073.93	1074.69	1075.14	1075.41	1076.42	1078.79	1081.17	1082.21	1082.63	1083.49	1084.81	1086.3	1087.55	1088.25	1088.95	1090.12	1090.97	1090.83	1090.77	1091.92	1093.5	1094.66	1096.42	1099.62	1102.1	1101.76	1100.65	1101.38	1103.71	1106.55	1108.64	1109.14	1109.37	1110.88	1113.47	1116.41	1119.06	1121.03	1123.19	1126.4	1129.7	1131.88	1132.91	1133.34	1134.59
01-ab03203b80ee85c5ea4a247a38ec1f1d-FixB	1039.98	1046.87	1048.76	1047.92	1046.66	1046.78	1048.23	1050.42	1052.55	1053.87	1054.21	1053.9	1055.01	1058.99	1063	1064.15	1063.91	1064.49	1066.14	1068.51	1070.92	1072.75	1074.25	1075.89	1078.3	1081.88	1085.9	1089.37	1091.48	1091.91	1092.29	1094.37	1097.9	1101.97	1105.16	1106.53	1107.9	1111.11	1114.53	1116.31	1118.24	1122.24	1126.04	1127.25	1128.81	1133.8	1138.58	1139.11	1138.9
01-ab03203b80ee85c5ea4a247a38ec1f1d-FixC	nan	1089.43	1087.91	1090.81	1094.61	1096.58	1097	1097.1	1098.67	1102.7	1106.14	1106.16	1104.95	1105.34	1107.37	1110.22	1112.37	1112.59	1111.48	1110.28	1110.9	1114.33	1116.77	1114.84	1112.39	1113.78	1116.55	1117.39	1117.09	1117.29	1118.04	1118.92	1119.37	1119.09	1119.23	1120.89	1122.95	1124.04	1124.28	1124.24	1124.29	1124.81	1126.36	1129.16	1131.3	1131.13	1131.15	1134.12	1138.15
01-ab03203b80ee85c5ea4a247a38ec1f1d-RegA	938.34	1011.42	1036.35	1033.78	1024.34	1023.83	1028.36	1030.94	1032.36	1034.69	1036.94	1037.96	1039.21	1042.22	1046.09	1049.39	1051.35	1051.81	1052.51	1055.11	1058.65	1061.81	1064.55	1067.14	1069.66	1072.06	1074.13	1075.72	1077.31	1079.38	1081.88	1084.64	1087.73	1091.15	1094.21	1096.44	1098.94	1102.68	1105.7	1106.07	1106.11	1108.51	1112.04	1114.74	1116.5	1117.85	1119.61	1122.42	1125.46
01-ab03203b80ee85c5ea4a247a38ec1f1d-RegB	963.55	1027.36	1050.57	1049.6	1040.85	1037.34	1038.18	1039.75	1041.6	1044.08	1047.32	1051.14	1054.32	1055.91	1057.25	1059.68	1062.17	1063.58	1065.2	1068.38	1071.97	1074.54	1076.22	1077.65	1079.78	1083.18	1086.51	1088.39	1089.65	1091.46	1093.89	1096.66	1099.35	1101.62	1103.38	1104.81	1106.94	1110.38	1112.97	1112.65	1111.95	1113.8	1117.05	1119.67	1121.16	1121.63	1122.1	1123.52	1125.29
01-ab03203b80ee85c5ea4a247a38ec1f1d-RegC	nan	1026.2	1059.93	1059.78	1048.28	1043.46	1044.96	1048.35	1051.57	1053.58	1054.85	1056.07	1057.1	1057.85	1059.43	1062.63	1065.69	1066.86	1067.37	1068.88	1071.62	1075.08	1077.38	1077.18	1077.13	1079.86	1083.15	1084.42	1085.48	1088.5	1091.94	1093.79	1094.75	1096.04	1097.78	1099.82	1102.18	1104.95	1108.21	1111.88	1115.28	1117.83	1120.61	1124.58	1128.19	1129.84	1131.4	1135	1139.05
01-a8599cf71fe84a9b0887af9aaf14b33b-FixA	1072.73	1072.87	1072.61	1072.38	1072.61	1073.67	1075.53	1077.96	1080.03	1080.89	1080.63	1079.88	1080.57	1084	1087.56	1088.43	1087.36	1086.12	1086.83	1090.75	1094.93	1096.22	1095.31	1093.89	1093.44	1094.94	1097.34	1099.25	1100.24	1100.33	1100.46	1101.62	1103.77	1106.59	1109.78	1112.88	1114.68	1114.45	1114.6	1117.47	1120.69	1121.54	1121.86	1124.04	1126.59	1127.72	1129.48	1133.99	1138.26
01-a8599cf71fe84a9b0887af9aaf14b33b-FixB	1041.78	1050.01	1050.13	1047.19	1046.21	1050.25	1054.31	1053.49	1051.83	1053.79	1056.07	1055.09	1054.17	1056.93	1060.75	1062.46	1063.5	1065.8	1068.15	1069.25	1070.81	1074.46	1077.76	1078.34	1078.88	1082.23	1085.9	1087.1	1088.09	1091.57	1095.69	1098.12	1099.71	1101.8	1103.82	1105.18	1107.76	1113.08	1117.8	1118.62	1118.97	1122.94	1128.57	1132.74	1135.21	1136.64	1137.74	1139.17	1141
01-a8599cf71fe84a9b0887af9aaf14b33b-FixC	nan	1086.67	1083.79	1088.21	1094.62	1098.57	1099.2	1097.36	1097.17	1101.7	1106.17	1105.81	1104.38	1106.15	1108.38	1107.94	1107.99	1111.82	1116.21	1117.35	1116.26	1114.96	1114.2	1114.33	1115.2	1116.44	1117.47	1117.93	1118.81	1120.93	1122.5	1121.78	1120.41	1120.43	1121.1	1121.21	1121.06	1121.19	1121.49	1121.81	1122.91	1125.32	1127.4	1127.63	1128.08	1130.97	1134.27	1135.51	1136.04
01-a8599cf71fe84a9b0887af9aaf14b33b-RegA	936.84	1008.56	1034.15	1032.78	1023.63	1021.59	1024.17	1025.93	1027.3	1029.87	1033.48	1037.54	1041.22	1043.84	1045.53	1046.87	1049.49	1054.33	1058.2	1058.22	1057.65	1060.21	1064.43	1067.89	1070.07	1071.23	1072.76	1075.9	1079.87	1083.5	1086.49	1088.75	1090.36	1091.49	1092.66	1094.26	1095.63	1096.45	1099.45	1106.6	1112.27	1111.03	1108.84	1112.64	1118.29	1120.09	1120.27	1122.53	1126.15
01-a8599cf71fe84a9b0887af9aaf14b33b-RegB	964.51	1028.63	1051.83	1050.82	1042.33	1039.43	1040.44	1041.18	1042.76	1046.81	1051.56	1054.85	1056.77	1057.89	1058.65	1059.59	1061.82	1065.94	1069.79	1071.42	1073.28	1077.56	1080.45	1078.47	1076.48	1079.8	1085.61	1089.75	1091.93	1092.94	1093.74	1095.03	1096.42	1097.57	1099.79	1104	1107.13	1106.36	1105.46	1108.68	1113.59	1116.62	1117.6	1117.54	1118.14	1120.69	1123.71	1125.39	1126.16
01-a8599cf71fe84a9b0887af9aaf14b33b-RegC	nan	1029.2	1060.78	1057.83	1044.81	1040.84	1043.06	1044.93	1047.55	1052.75	1057.33	1058.24	1058.35	1060.85	1063.58	1064.08	1064.48	1067.18	1070.87	1073.59	1075.09	1075.69	1076.39	1078.12	1080.85	1084.05	1086.18	1086.12	1085.84	1087.65	1091.34	1095.77	1098.68	1098.44	1097.83	1099.89	1103.02	1105.07	1107.22	1110.94	1114.49	1116.17	1118.76	1124.91	1130.33	1130.47	1129.47	1132.66	1138.91
01-b8718626c67c2b7e9328e1349f333459-FixA	1067.47	1067.39	1070.1	1072.44	1074.56	1075.75	1076.43	1077.03	1076.96	1076.73	1077.9	1080.61	1082.5	1081.21	1079.63	1080.27	1083.1	1086.93	1088.51	1086.44	1084.7	1086.56	1090.52	1094.1	1095.96	1096.3	1095.14	1094.52	1095.56	1100.32	1105.49	1108.09	1108.12	1106.66	1105.88	1106.78	1108.95	1112.17	1113.93	1112.62	1110.95	1115.33	1119.75	1121.56	1122.61	1126.2	1130.61	1132.57	1134.25
01-b8718626c67c2b7e9328e1349f333459-FixB	1033.49	1063	1046.39	1043.29	1045.28	1044.99	1043.32	1046.11	1049.51	1050.07	1051.62	1057.42	1061.76	1059.54	1056.52	1057.5	1060.51	1061.77	1061.59	1065.26	1068.72	1067.67	1068.05	1073.11	1077.15	1077.24	1076.54	1080.17	1085.36	1089.67	1093.15	1096.94	1100.13	1101.97	1105.05	1109.94	1113.2	1112.3	1111.76	1116.74	1121.76	1123.09	1121.69	1124.92	1128.88	1130.56	1133.07	1136.23	1140
01-b8718626c67c2b7e9328e1349f333459-FixC	nan	1099.64	1089.44	1100.53	1096.39	1094.02	1096.54	1102.14	1104.3	1099.31	1095.27	1099.29	1105.61	1107.15	1106.86	1107.46	1108.26	1107.51	1107.22	1108.64	1110.75	1111.3	1113.34	1115.6	1117.33	1114.84	1111.17	1111.35	1112.2	1111.54	1110.37	1111.67	1114.02	1115.44	1116.09	1115.91	1115.47	1115.85	1116.91	1118.22	1118.37	1121.75	1122.54	1124.21	1126.33	1128.11	1129.58	1131.97	1134.31
01-b8718626c67c2b7e9328e1349f333459-RegA	930.42	1079.62	1038.4	1051.64	1021.34	1024.19	1024.27	1027.14	1031.23	1033.54	1034.88	1037	1038.97	1040.53	1042.18	1044.44	1047.06	1048.95	1051.59	1055.88	1060.1	1061.58	1061.51	1062.66	1065.17	1068.81	1072.11	1074.58	1076.23	1077.72	1079.13	1081.31	1083.8	1086.17	1089.13	1092.5	1095.83	1098.17	1099.36	1099.02	1100.21	1106.25	1112.11	1112.82	1112.31	1116.37	1121.62	1123.45	1123.99
01-b8718626c67c2b7e9328e1349f333459-RegB	958.04	1086.84	1049.56	1063.77	1035.05	1033.12	1038.35	1043.12	1046.46	1046.99	1046.1	1046.03	1047.71	1052.46	1057.79	1061.55	1064.27	1066.19	1067.57	1069.05	1070.22	1069.98	1071.7	1078.84	1085.32	1085.27	1082.5	1082.9	1085.87	1089.45	1092.33	1094.67	1096.99	1099.67	1101.98	1101.45	1101.56	1103.8	1106.87	1110.08	1111.47	1112.71	1114.6	1119.2	1123.89	1124.08	1122.59	1123.79	1125.64
01-b8718626c67c2b7e9328e1349f333459-RegC	nan	1115.25	1063.65	1074.22	1047.99	1043.68	1045.89	1046.57	1046.37	1045.1	1045.18	1048.99	1053.49	1055.99	1057.44	1059.18	1061.48	1063.35	1064.32	1065.41	1066.81	1068.39	1070.73	1074.86	1077.81	1077.89	1078.18	1082.7	1087.66	1088.56	1086.88	1086.32	1088.18	1092.59	1097.08	1100.84	1103.08	1105.72	1108.37	1110.38	1112.65	1117.83	1121.87	1121.92	1122.97	1127.69	1134.24	1136.83	1136.33
01-faff82990486fec835e5ac229c623bcb-FixA	nan	nan	nan	nan	nan	nan	nan	nan	nan	nan	nan	nan	nan	nan	nan	nan	nan	nan	nan	nan	nan	nan	nan	nan	nan	nan	nan	nan	nan	nan	nan	nan	nan	nan	nan	nan	nan	nan	nan	nan	nan	nan	nan	nan	nan	nan	nan	nan	nan
01-faff82990486fec835e5ac229c623bcb-FixB	nan	nan	nan	nan	nan	nan	nan	nan	nan	nan	nan	nan	nan	nan	nan	nan	nan	nan	nan	nan	nan	nan	nan	nan	nan	nan	nan	nan	nan	nan	nan	nan	nan	nan	nan	nan	nan	nan	nan	nan	nan	nan	nan	nan	nan	nan	nan	nan	nan
01-faff82990486fec835e5ac229c623bcb-FixC	nan	nan	nan	nan	nan	nan	nan	nan	nan	nan	nan	nan	nan	nan	nan	nan	nan	nan	nan	nan	nan	nan	nan	nan	nan	nan	nan	nan	nan	nan	nan	nan	nan	nan	nan	nan	nan	nan	nan	nan	nan	nan	nan	nan	nan	nan	nan	nan	nan
01-faff82990486fec835e5ac229c623bcb-RegA	nan	nan	nan	nan	nan	nan	nan	nan	nan	nan	nan	nan	nan	nan	nan	nan	nan	nan	nan	nan	nan	nan	nan	nan	nan	nan	nan	nan	nan	nan	nan	nan	nan	nan	nan	nan	nan	nan	nan	nan	nan	nan	nan	nan	nan	nan	nan	nan	nan
01-faff82990486fec835e5ac229c623bcb-RegB	nan	nan	nan	nan	nan	nan	nan	nan	nan	nan	nan	nan	nan	nan	nan	nan	nan	nan	nan	nan	nan	nan	nan	nan	nan	nan	nan	nan	nan	nan	nan	nan	nan	nan	nan	nan	nan	nan	nan	nan	nan	nan	nan	nan	nan	nan	nan	nan	nan
01-faff82990486fec835e5ac229c623bcb-RegC	nan	nan	nan	nan	nan	nan	nan	nan	nan	nan	nan	nan	nan	nan	nan	nan	nan	nan	nan	nan	nan	nan	nan	nan	nan	nan	nan	nan	nan	nan	nan	nan	nan	nan	nan	nan	nan	nan	nan	nan	nan	nan	nan	nan	nan	nan	nan	nan	nan
01-d88801aa91153b0f3dfbb6e96a1e890c-FixA	nan	nan	nan	nan	nan	nan	nan	nan	nan	nan	nan	nan	nan	nan	nan	nan	nan	nan	nan	nan	nan	nan	nan	nan	nan	nan	nan	nan	nan	nan	nan	nan	nan	nan	nan	nan	nan	nan	nan	nan	nan	nan	nan	nan	nan	nan	nan	nan	nan
01-d88801aa91153b0f3dfbb6e96a1e890c-FixB	nan	nan	nan	nan	nan	nan	nan	nan	nan	nan	nan	nan	nan	nan	nan	nan	nan	nan	nan	nan	nan	nan	nan	nan	nan	nan	nan	nan	nan	nan	nan	nan	nan	nan	nan	nan	nan	nan	nan	nan	nan	nan	nan	nan	nan	nan	nan	nan	nan
01-d88801aa91153b0f3dfbb6e96a1e890c-FixC	nan	nan	nan	nan	nan	nan	nan	nan	nan	nan	nan	nan	nan	nan	nan	nan	nan	nan	nan	nan	nan	nan	nan	nan	nan	nan	nan	nan	nan	nan	nan	nan	nan	nan	nan	nan	nan	nan	nan	nan	nan	nan	nan	nan	nan	nan	nan	nan	nan
01-d88801aa91153b0f3dfbb6e96a1e890c-RegA	nan	nan	nan	nan	nan	nan	nan	nan	nan	nan	nan	nan	nan	nan	nan	nan	nan	nan	nan	nan	nan	nan	nan	nan	nan	nan	nan	nan	nan	nan	nan	nan	nan	nan	nan	nan	nan	nan	nan	nan	nan	nan	nan	nan	nan	nan	nan	nan	nan
01-d88801aa91153b0f3dfbb6e96a1e890c-RegB	nan	nan	nan	nan	nan	nan	nan	nan	nan	nan	nan	nan	nan	nan	nan	nan	nan	nan	nan	nan	nan	nan	nan	nan	nan	nan	nan	nan	nan	nan	nan	nan	nan	nan	nan	nan	nan	nan	nan	nan	nan	nan	nan	nan	nan	nan	nan	nan	nan
01-d88801aa91153b0f3dfbb6e96a1e890c-RegC	nan	nan	nan	nan	nan	nan	nan	nan	nan	nan	nan	nan	nan	nan	nan	nan	nan	nan	nan	nan	nan	nan	nan	nan	nan	nan	nan	nan	nan	nan	nan	nan	nan	nan	nan	nan	nan	nan	nan	nan	nan	nan	nan	nan	nan	nan	nan	nan	nan
01-7d3ec2a875673920337f13dbca24957d-FixA	nan	nan	nan	nan	nan	nan	nan	nan	nan	nan	nan	nan	nan	nan	nan	nan	nan	nan	nan	nan	nan	nan	nan	nan	nan	nan	nan	nan	nan	nan	nan	nan	nan	nan	nan	nan	nan	nan	nan	nan	nan	nan	nan	nan	nan	nan	nan	nan	nan
01-7d3ec2a875673920337f13dbca24957d-FixB	nan	nan	nan	nan	nan	nan	nan	nan	nan	nan	nan	nan	nan	nan	nan	nan	nan	nan	nan	nan	nan	nan	nan	nan	nan	nan	nan	nan	nan	nan	nan	nan	nan	nan	nan	nan	nan	nan	nan	nan	nan	nan	nan	nan	nan	nan	nan	nan	nan
01-7d3ec2a875673920337f13dbca24957d-FixC	nan	nan	nan	nan	nan	nan	nan	nan	nan	nan	nan	nan	nan	nan	nan	nan	nan	nan	nan	nan	nan	nan	nan	nan	nan	nan	nan	nan	nan	nan	nan	nan	nan	nan	nan	nan	nan	nan	nan	nan	nan	nan	nan	nan	nan	nan	nan	nan	nan
01-7d3ec2a875673920337f13dbca24957d-RegA	nan	nan	nan	nan	nan	nan	nan	nan	nan	nan	nan	nan	nan	nan	nan	nan	nan	nan	nan	nan	nan	nan	nan	nan	nan	nan	nan	nan	nan	nan	nan	nan	nan	nan	nan	nan	nan	nan	nan	nan	nan	nan	nan	nan	nan	nan	nan	nan	nan
01-7d3ec2a875673920337f13dbca24957d-RegB	nan	nan	nan	nan	nan	nan	nan	nan	nan	nan	nan	nan	nan	nan	nan	nan	nan	nan	nan	nan	nan	nan	nan	nan	nan	nan	nan	nan	nan	nan	nan	nan	nan	nan	nan	nan	nan	nan	nan	nan	nan	nan	nan	nan	nan	nan	nan	nan	nan
01-7d3ec2a875673920337f13dbca24957d-RegC	nan	nan	nan	nan	nan	nan	nan	nan	nan	nan	nan	nan	nan	nan	nan	nan	nan	nan	nan	nan	nan	nan	nan	nan	nan	nan	nan	nan	nan	nan	nan	nan	nan	nan	nan	nan	nan	nan	nan	nan	nan	nan	nan	nan	nan	nan	nan	nan	nan
01-187895eb56048a0b42a0eac0f769dbbb-FixA	963.16	962.77	963.07	963.96	965.35	967.07	968.52	969.69	973.16	980.45	985.79	984.25	982.06	985.77	990.88	991.98	991.8	994.14	997.97	1001.39	1004.15	1006.27	1006.89	1005.72	1005.91	1010.12	1014.78	1016.15	1017.44	1022.32	1028.02	1030.78	1030.67	1029.21	1029.57	1034.03	1038.65	1039.27	1038.84	1041.18	1044.62	1046.54	1047.45	1048.63	1051	1054.91	1058.47	1059.74	1059.62
01-187895eb56048a0b42a0eac0f769dbbb-FixB	898.41	896.5	897.45	899.81	902.14	903.44	904.56	906.66	910.21	914.92	918.09	917.7	916.88	919.05	922.88	926.23	928.54	929.94	931.78	935.09	938.04	938.89	939.35	941.28	943.16	943.24	942.97	944.38	948.31	954.47	959.17	959.07	956.77	955.89	957.01	959.73	962.85	965.29	967.29	969.37	971.42	973.31	975.43	978.23	981.39	984.26	985.67	985.07	985.66
01-187895eb56048a0b42a0eac0f769dbbb-FixC	1024.51	1019.38	1015.49	1014.02	1016.14	1021.98	1027.34	1028.7	1029.72	1034.09	1038.11	1037.95	1037.16	1039.75	1043.62	1045.91	1047.29	1049.1	1051.46	1054	1055.67	1055.76	1055.93	1057.92	1061.22	1064.59	1066.24	1065.21	1064.89	1068.51	1073.11	1075.01	1074.86	1074.32	1074.14	1074.69	1075.91	1077.61	1079.83	1082.44	1084.6	1085.68	1087.31	1091	1094.58	1095.72	1096.36	1098.77	1100.81
01-187895eb56048a0b42a0eac0f769dbbb-RegA	921.11	921.64	927.2	934.15	938.87	938.84	935.9	933.17	934.35	941.43	948.82	951.53	955.17	965.19	974.73	976.69	976.47	980.58	985.94	988.21	988.61	989.39	990.68	992.16	993.8	995.62	997.32	998.64	999.87	1001.49	1004.22	1008.28	1011.39	1011.53	1010.99	1012.39	1014.22	1014.73	1016.3	1021.24	1025.88	1026.44	1026.72	1031.08	1036.3	1038.24	1039.05	1041.87	1045.61
01-187895eb56048a0b42a0eac0f769dbbb-RegB	872.99	874.61	879.55	885.52	890.19	891.98	892.21	892.75	894.63	898.31	902.72	907.03	913.03	921.9	929.35	931.45	931.69	934.2	937.38	938.89	939.64	941.11	943.29	945.8	948.31	950.55	952.47	954.11	955.74	957.78	961.24	966.47	970.2	969.45	967.07	966.61	967.36	967.86	968.79	971.08	973.79	975.9	978.5	982.78	987.45	990.89	993.54	996.23	998.98
01-187895eb56048a0b42a0eac0f769dbbb-RegC	971.79	975.57	979.91	984.26	988.05	990.72	991.74	991.22	992.01	996.55	1002.61	1007.74	1013.43	1021.13	1027.97	1031.13	1032.98	1036.25	1039.41	1040.59	1041.06	1042.68	1046.16	1051.08	1053.56	1050.46	1046.25	1046.14	1049.53	1054.32	1059.21	1063.17	1065.48	1065.99	1066.83	1069.88	1072.93	1073.5	1073.41	1075.01	1077.57	1079.85	1082.51	1086.22	1089.22	1089.94	1091.38	1096.41	1101.02
01-a41134949b4afaaa14bc04259480fa0b-FixA	963.75	964.31	965.15	966.23	967.5	968.92	970.44	972.21	975.11	979.59	983.28	984.15	984.4	986.47	989.19	991.11	993.67	998.17	1002.08	1002.87	1002.43	1003.3	1005.92	1009.9	1013.92	1016.64	1017.71	1017.49	1018.35	1022.32	1027.4	1030.86	1031.78	1030.34	1029.47	1031.85	1035.43	1037.48	1038.34	1039.18	1041.02	1044.45	1048.38	1051.57	1054.38	1057.39	1059.97	1061.41	1062.23
01-a41134949b4afaaa14bc04259480fa0b-FixB	898.13	898.98	899.47	900.32	902.2	905.28	907.43	907.38	909.47	917.11	923.68	922.82	919.94	921.44	924.88	926.58	927.46	929.2	931.64	934.13	935.93	936.63	937.22	938.86	941.86	945.86	948.62	948.48	948.65	952.3	956.59	958.05	957.86	958.07	958.63	959.05	959.75	961.35	964.55	969.47	973.59	974.73	975.98	980.64	985.71	987.39	986.93	986.95	989.2
01-a41134949b4afaaa14bc04259480fa0b-FixC	1025.13	1025.65	1019.87	1013.64	1012.8	1020.43	1028.38	1029.02	1028.72	1034.28	1039.5	1037.81	1034.89	1037.32	1042.15	1045.06	1046.7	1048.78	1052.23	1057.06	1060.38	1059.81	1058.63	1060.4	1063.2	1064.17	1063.03	1060.74	1060.81	1065.92	1072.01	1074.46	1074.54	1074.76	1075.68	1077.29	1079.37	1081.52	1082.8	1082.6	1082.46	1084.22	1087.9	1092.68	1096.15	1096.45	1096.64	1099.8	1102
01-a41134949b4afaaa14bc04259480fa0b-RegA	919.36	916.05	921.77	931.17	938.94	941.04	938.75	935.09	934.62	940.3	946.75	949.07	953.27	964.98	976.1	978.28	977.02	979.23	982.37	982.86	983.62	987.7	991.14	990.03	988.84	992.45	997.53	999.74	1000.42	1001.93	1004.48	1007.68	1011.29	1014.8	1016.31	1014.68	1013.85	1017.68	1022.68	1024.45	1024.18	1024.41	1026.57	1031.02	1034.78	1035.13	1035.34	1039.13	1043.67
01-a41134949b4afaaa14bc04259480fa0b-RegB	870.37	873.97	878.94	884.11	888.28	890.72	892.46	894.71	897.47	900.44	903.18	905.94	911.9	922.91	932.16	933.36	932.14	935.02	939.05	940.15	940.23	942.11	945.68	949.79	952.41	952.06	950.58	950.32	951.63	954.38	958.67	964.17	968.41	969.15	968.21	968.06	968.9	970.28	971.53	972.18	972.95	974.63	976.92	979.38	982.64	987.31	992.67	997.58	1001.02
01-a41134949b4afaaa14bc04259480fa0b-RegC	972.7	976.23	981.15	985.96	989.17	989.89	989.62	990.28	993.01	998.06	1002.82	1005.46	1010.56	1021.72	1031.61	1033.05	1031.77	1034.81	1040.2	1044.16	1045.46	1044.21	1043.59	1046.34	1049.76	1050.57	1049.61	1048.88	1050.82	1056.92	1063.91	1067.95	1068.62	1067.04	1066.94	1071.16	1075.25	1074.52	1072.74	1074.69	1078.46	1081.05	1083.29	1086.68	1090.31	1092.85	1094.3	1095.08	1095.63
01-b364d57a246c60000b8fe65c097f7950-FixA	960.41	960.24	959.1	957.13	954.46	966.87	969.02	971.23	969.98	973.63	980.1	980.78	982.72	992.36	988.4	989.22	990.68	987.71	995.48	999.04	1004.53	1001.53	1003.39	1005.68	1006.57	1015.23	1009.51	1013.46	1016.41	1027.95	1024.98	1026.56	1025.75	1028.65	1034.26	1032.52	1029.42	1032.15	1036.82	1038.73	1041.26	1043.7	1046.37	1049.8	1052.42	1053	1052.25	1054.65	1059.05
01-b364d57a246c60000b8fe65c097f7950-FixB	896.38	898.09	895.73	897.41	898.09	911.07	899.03	907.9	910.61	914.96	912.59	914.89	915.75	928.55	922.33	922.16	923.85	925.62	930.15	933.62	934.26	934.18	935.84	938.85	940.54	946.91	943.13	947.59	949.24	962.42	956.09	965.1	962.44	965.67	963.93	968.45	968.43	967.89	969.78	969.73	965.55	972.29	974.57	976.76	978.3	979.31	977.92	985.98	990.5
01-b364d57a246c60000b8fe65c097f7950-FixC	1017.92	1015.46	1018.82	1022.14	1016.49	1020.36	1026.07	1023.4	1023.3	1022.36	1029.49	1033.39	1035.3	1047.73	1041.11	1041.81	1044.68	1046.72	1050.76	1052.34	1052.49	1054.16	1057.6	1060.13	1060.33	1064.51	1060.8	1067.91	1071.98	1084.3	1074.31	1078.41	1071.38	1072.37	1069.68	1073.29	1071.9	1071.46	1074.92	1079.68	1079.55	1086.38	1086.64	1088.05	1090.67	1094.7	1093.64	1094.23	1096.36
01-b364d57a246c60000b8fe65c097f7950-RegA	920.88	931.48	928.02	911.75	930.31	912.82	933.68	940.16	939.54	926.9	943.99	959.72	957.1	940.63	966.4	967.51	974.21	973.13	980.27	982.73	986.82	987.22	987.7	992.58	997.38	995.91	993.12	993.57	995.66	1002.88	1008.11	1011.05	1008.22	1008.77	1011.69	1015.83	1015.13	1015.89	1014.72	1028.41	1024.35	1023.54	1028.91	1028.2	1034.52	1032.53	1041.7	1045.61	1047.82
01-b364d57a246c60000b8fe65c097f7950-RegB	865.1	873.11	876.41	866.28	889.37	876.41	892.9	893.04	891.31	882.46	903.93	919.16	913.97	893.16	920.58	922.15	927.97	922.43	933.17	936.15	940.97	943.24	942.76	943.36	945.45	949.24	950.66	953.68	955.17	961.16	965.61	965.41	961.67	958.48	962.15	966.99	966.01	966.35	962.8	980.8	978.18	976.89	978.41	982.23	992.08	987	985.24	988.04	996.23
01-b364d57a246c60000b8fe65c097f7950-RegC	972.07	973.37	972.67	963.73	987.92	975.02	991.97	993.97	992.6	981.98	1000.92	1016.61	1013.74	995.11	1023.68	1025.09	1030.52	1024.07	1033.44	1033.91	1037.77	1043.05	1045.97	1046.03	1047.88	1033.96	1042.26	1048.81	1049.17	1050.36	1052	1057.88	1062.49	1063.75	1066.76	1067.07	1063.93	1067.74	1069.72	1086.28	1079.97	1076.73	1077.45	1080.15	1090.52	1088.66	1088.98	1090.55	1096.43
01-d1caf2f33ebc9081c14cec776df67c33-FixA	576.2	574.17	577.04	581.17	582.92	580.2	577.22	578.3	581.57	584.31	586.97	590.28	592.97	593.96	595.11	598.31	602.4	605.68	607.8	609.02	610.64	613.79	617.6	620.85	623.24	624.85	626.29	628.18	630.55	633.34	636.78	640.93	644.77	647.36	649.23	651.23	653.37	655.47	657.37	659.08	661.54	665.54	669.88	673.13	675.46	677.5	680.07	683.67	687.16
01-d1caf2f33ebc9081c14cec776df67c33-FixB	575.08	574.65	580.95	587.84	589.17	581.93	575.8	579.98	588.44	593.35	595.5	597.46	599.73	602.35	605.52	609.1	611.27	610.84	610.99	614.72	619.12	620.78	621.02	621.93	623.22	624.25	625.66	628.03	630.12	630.86	632.07	635.52	639.06	640.2	639.78	639.5	640.44	643.07	645.58	646.38	647.88	652.49	657.23	658.7	658.95	660.95	664.35	667.91	670.81
01-d1caf2f33ebc9081c14cec776df67c33-FixC	572.45	570.31	572.82	575.98	575.76	570.23	565.81	568.31	572.28	571.72	570.31	572.57	576.1	577.8	579.31	582.56	585.51	586.2	587.45	591.96	596.36	597.09	597.02	599.54	602.99	605.12	607.33	611.22	615.07	617.01	618.86	622.58	626.19	627.45	627.93	629.7	632.12	634.07	635.75	637.64	639.87	642.49	645.78	649.76	652.9	653.93	655.21	659.22	664
01-d1caf2f33ebc9081c14cec776df67c33-RegA	578.64	579.57	582.64	586.79	590.96	594.43	597.89	602.13	606.83	611.39	615.09	617.63	620.56	625.08	628.99	630.37	632.11	637.16	643.11	646.86	648.51	649.17	650.69	654.43	658.54	660.92	661.97	662.7	663.66	665.26	667.57	670.43	672.92	674.29	675.65	678.21	681.22	683.63	685.52	687.34	689.43	692.13	695.74	700.29	704.54	707.17	708.49	709.39	711.27
01-d1caf2f33ebc9081c14cec776df67c33-RegB	566.56	572.31	577.11	581.12	584.47	587.38	590.5	594.21	597.55	599.73	602.15	606.31	611.62	616.86	620.26	620.77	620.99	623.43	626.33	627.55	628.49	630.89	633.93	636.5	638.95	641.8	644.4	646.09	647.52	649.36	650.58	650.3	650.47	653.13	657.18	660.85	663.38	664.53	665.07	665.95	667.37	669.38	672.28	676.16	679.92	682.42	684.04	685.52	687.03
01-d1caf2f33ebc9081c14cec776df67c33-RegC	595.36	580.93	579.94	586.32	594.02	598.47	601.26	604.88	609.24	613.56	617.02	619.28	622.14	627.2	632.76	636.88	640.23	643.87	647.66	651.11	653.77	655.58	658.4	663.66	668.87	671.34	672.2	673.16	673.85	673.71	674.05	676.17	679.07	681.35	682.63	683.24	685.08	689.65	694.24	695.92	696.34	698.01	701.34	705.96	710.67	714.24	716.5	717.77	719.06
01-6ca77fdca742c83dc3556ff2362a6790-FixA	575.59	580.19	585.15	588.16	586.89	580.61	574.91	575.22	579.79	585.2	588.82	589.32	589.65	592.86	597.43	601.2	604.27	607.19	609.74	611.83	614.56	618.66	621.8	621.93	621.99	625.19	630.16	634.6	637.59	638.83	639.03	639.17	640.33	643.31	647.55	652	655.18	655.97	655.53	655.7	658.49	664.99	671.89	675.6	677.43	679.49	680.99	681.03	682.59
01-6ca77fdca742c83dc3556ff2362a6790-FixB	581	579.46	582.23	585.41	585.11	579.62	576.17	581.28	589.43	593.96	596.29	599.12	601.8	603.38	605.41	609.16	611.93	611.21	609.72	610.62	612.93	615.04	617.42	620.63	623.17	623.81	624.88	628.51	631.43	630.53	629.99	634.28	639.98	642.62	642.89	642.64	642.22	641.8	642.44	645.11	649.22	653.62	656.92	658.16	658.94	661.07	664.09	667.09	670.34
01-6ca77fdca742c83dc3556ff2362a6790-FixC	568.3	571.19	572.82	573.26	572.63	571.18	569.91	569.75	570.74	572.47	573.67	573.54	574	576.85	580.25	582.18	584.17	587.89	591.77	594	595.43	597.4	600.46	604.55	607.87	608.96	609.85	612.7	615.87	617.52	619.47	623.59	627.32	627.97	627.74	629.52	632.83	636.32	638.86	639.82	640.5	642.41	645.33	648.62	651.83	654.77	658.01	662.02	665.42
01-6ca77fdca742c83dc3556ff2362a6790-RegA	577.1	579.45	582.02	585.16	589.22	594.29	599.43	603.7	607.12	610	613	616.62	620.56	624.51	628.92	633.99	637.91	639.19	640.15	643.27	647.46	651.13	654.53	658.13	660.98	662.31	663.63	666.37	668.78	669.09	669.34	671.74	674.51	675.26	674.13	672.46	673.78	680.44	686.39	685.73	684.3	689.14	696.72	701.71	704.67	707.43	709.47	710.08	711.07
01-6ca77fdca742c83dc3556ff2362a6790-RegB	569.27	574.73	580.32	585.38	589.21	591.4	592.55	593.7	596.48	601.79	606.74	608.73	610.33	614.46	619.79	624.19	626.82	627.6	628.23	630.14	631.61	631.12	631.48	635.4	639.88	641.45	641.66	642.78	644.42	645.86	648.17	652.22	655.67	656.26	656.16	658.1	661.75	665.74	667.93	667.03	666.64	670.5	676.19	680.17	681.98	682.23	682.21	683.12	684.86
01-6ca77fdca742c83dc3556ff2362a6790-RegC	594.28	583.96	582.61	586.47	591.82	595.91	600.05	605.79	611.27	614.48	616.4	618.62	622.14	627.3	632.15	635.16	638.93	645.65	651.24	651.96	652.66	658.36	664.79	666.85	666.83	668.08	669.86	670.92	672.68	676.53	680.41	682.12	682.93	684.48	685.72	685.42	685.19	686.95	690.18	693.83	697.59	701.33	704.78	707.81	711.25	715.7	719.57	721.22	722.19
01-33e2f5ba7ca1eaf6cd2db2373a446657-FixA	576.84	580.06	578.05	576.7	582	596.8	576.5	582.85	582.75	582.31	583.77	587.68	592.39	595.93	597.92	598.69	599.24	600.78	603.81	608.22	611.61	612.07	612.84	617.19	622.45	625.38	626.71	628.09	630.47	634.17	638.28	641.73	644.43	645.5	646.02	646.21	647.48	651.22	656.4	661.11	665.13	663.9	661.93	664.23	669.36	673.82	678.34	683.28	686.81
01-33e2f5ba7ca1eaf6cd2db2373a446657-FixB	574.87	582.76	580.43	577.09	582.76	602.2	583.72	586.17	577.44	575.86	596.25	597.98	599.54	601.89	603.19	606.25	607.82	614.37	617.2	619.45	619.65	613.12	615.44	618.24	621.29	616.87	623.97	625.59	628.24	626.38	635.3	633.74	630.67	631.97	637.22	640.58	642.86	645.41	647.03	648.3	646.21	648.47	651.7	653.98	657.93	661.97	664.15	666.22	668.68
01-33e2f5ba7ca1eaf6cd2db2373a446657-FixC	569.35	571.77	571.61	571.97	576.79	587.71	562.58	569.24	569.43	573.36	570.2	573.84	575.68	576.92	577.79	582.27	583.12	586.81	585.87	589.31	593.71	591.54	596.82	600.43	603.85	601.2	609.88	612.96	615.8	612.41	620.4	619.55	619.13	623.07	628.66	629.23	627.55	628.12	629.92	633.05	634.94	642.94	649.24	648.94	649.58	655.74	660.44	661.65	662.71
01-33e2f5ba7ca1eaf6cd2db2373a446657-RegA	573.55	578.31	580.68	585.3	588.98	592.33	595.62	598.25	601.26	604.92	609.35	614.32	618.58	621.25	624.05	628.7	634.17	635.88	637.04	638.21	640.41	644.13	647.24	647.95	649.02	653.35	659.06	661.05	663.12	666.68	669.59	669.81	670.02	673.35	678.58	683.14	685.32	682.78	681.44	686.8	692.61	696.98	697.7	700.04	704.74	705.83	708.95	713.92	717.53
01-33e2f5ba7ca1eaf6cd2db2373a446657-RegB	564.5	582.85	573.75	573.78	583.39	582.21	589.61	593.68	596.51	597.94	603.09	607.56	611.25	614.41	613.63	616.13	620.74	621.87	622.75	623.98	625.92	628.38	629.34	632.63	635.48	637.81	641.83	643.21	644.33	645.68	646.79	647.67	648.66	650.03	653.71	653.28	653.3	654.39	656.95	662.3	666.55	671.38	673.5	676.31	681.46	683.99	684.54	688.15	690.94
01-33e2f5ba7ca1eaf6cd2db2373a446657-RegC	591.78	613.8	580.22	583.11	590.94	590.37	599.16	602.81	605.98	611.43	617.27	622.09	624.99	625.99	628.58	633.97	639.37	638.46	638.56	643.82	649.93	651.86	652.05	655.08	660.24	663.88	668.63	671.36	673.71	674.54	674.89	675.65	676.5	677.23	682.27	687.06	691.62	691.43	690.23	691.51	693.9	700.51	705.73	710.07	713.94	712.48	709.82	714.23	719.29
01-2b4976ef8e1e93cc1253ef15993fff8e-FixA	nan	849.69	853.48	854.33	855.87	860.5	865.56	868.26	870.65	874.98	879.5	882.36	885.77	891.77	897.65	900.46	901.89	904.06	906.03	906.9	909.59	916.71	925.07	930.85	934.35	936.83	938.73	940.38	942.6	946.04	949.91	953.25	956.06	958.73	962.14	966.86	971.3	973.9	976.19	979.95	984.05	986.95	989.06	991.15	992.92	994.07	995.88	999.5	1003.16
01-2b4976ef8e1e93cc1253ef15993fff8e-FixB	878.6	889.38	893.43	894.32	895.62	899.76	904.58	907.52	909.3	911.42	915.21	921.31	927.51	931.58	934.19	936.56	938.98	941.42	943.53	945.44	949.52	957.5	965.6	969.71	970.94	971.59	972.99	975.93	980	984.38	987.77	989.47	991.85	997.07	1002.38	1004.8	1006.79	1011.28	1016.47	1019.97	1022.99	1027.15	1031.1	1033.34	1035.61	1039.74	1043.28	1043.59	1043.2
01-2b4976ef8e1e93cc1253ef15993fff8e-FixC	nan	nan	nan	nan	nan	nan	nan	nan	nan	nan	nan	nan	nan	nan	nan	nan	nan	nan	nan	nan	nan	nan	nan	nan	nan	nan	nan	914.76	919.35	924.48	928.36	929.64	930.38	933.06	937.54	942.68	946.22	946.44	945.85	947.4	950.58	954.03	956.98	959.05	960.85	963.03	965.07	966.4	967.59
01-2b4976ef8e1e93cc1253ef15993fff8e-RegA	nan	966.18	948.7	946.86	952.37	958.33	963.35	967.43	970.38	972.3	974.8	979.1	983.48	986.18	988.47	991.83	995.27	997.69	1000.36	1004.59	1009.32	1013.1	1015.69	1017.32	1018.68	1020.33	1021.93	1023.14	1024.91	1028.2	1032.33	1036.31	1039.66	1042.08	1043.42	1043.77	1044.18	1045.64	1047.67	1049.51	1051.13	1052.6	1053.45	1053.36	1053.62	1055.57	1058.79	1062.32	1065.52
01-2b4976ef8e1e93cc1253ef15993fff8e-RegB	925.16	886.08	872.23	874.45	883.59	892.06	898.78	904.16	908.21	911.16	914.65	919.91	924.87	927.54	929.61	933.2	937.92	942.73	946.81	949.73	952.84	957.36	962.01	965.2	966.88	967.72	969.78	974.66	980.19	983.97	987	990.65	993.44	993.95	994.73	998.42	1002.87	1005.25	1005.86	1005.86	1006.23	1007.7	1009.9	1012.3	1015.17	1018.66	1021.23	1021.59	1021.99
01-2b4976ef8e1e93cc1253ef15993fff8e-RegC	nan	nan	nan	nan	nan	nan	nan	nan	nan	nan	nan	nan	nan	nan	nan	nan	nan	nan	nan	nan	nan	nan	nan	nan	nan	nan	nan	1064.66	1067.92	1070.38	1072.49	1074.95	1076.93	1077.55	1077.81	1078.92	1080.68	1082.47	1083.54	1083.46	1083.4	1084.65	1087.06	1089.93	1091.85	1091.93	1092.68	1096.59	1101.28
01-9b927cee8bd34bda02f6e48a2e9102ed-FixA	nan	851.48	854.15	853.69	854.86	860.78	867.87	871.92	872.74	871.8	872.82	878.73	886.67	893.07	897.7	900.99	902.4	901.91	902.66	907.58	914.93	921.95	926.7	928.45	930.64	936.25	941.44	942.27	942.7	947.19	952.64	955.13	956.76	960.45	965.36	969.72	972.58	973.66	974.77	977.78	981.9	985.87	989.84	993.98	996.69	996.65	996.63	999.51	1003.02
01-9b927cee8bd34bda02f6e48a2e9102ed-FixB	872.97	890.56	897	897.26	896.35	898.24	902.88	908.87	913.46	914.84	916.28	921.12	927.35	932.17	935.17	936.76	938.18	940.56	943.6	946.94	951.79	958.85	965.14	967.61	967.36	966.67	967.96	972.77	978.61	982.79	986.99	993.02	998.09	999.33	999.5	1002.12	1006.91	1012.46	1017.26	1020.22	1022.55	1025.7	1029.23	1032.4	1035.99	1040.64	1044.37	1045.29	1045.7
01-9b927cee8bd34bda02f6e48a2e9102ed-FixC	nan	nan	nan	nan	nan	nan	nan	nan	nan	nan	nan	nan	nan	nan	nan	nan	nan	nan	nan	nan	nan	nan	nan	nan	nan	nan	nan	nan	917.86	921.76	924.46	nan	928.78	933.79	939.9	945.11	948.19	948.63	948.43	949.8	952.68	956.35	960.18	963.59	966	967.03	967.37	967.85	968.67
01-9b927cee8bd34bda02f6e48a2e9102ed-RegA	nan	965.78	950.75	952.41	959.66	963.73	965.33	967.09	969.59	972.72	975.72	977.99	980.39	983.92	988.78	994.59	999.64	1002.53	1004.91	1008.51	1012.07	1014.06	1015.35	1017.18	1019.72	1022.72	1025.42	1027.16	1028.43	1029.98	1032.32	1035.6	1038.57	1039.98	1040.43	1041.03	1042.76	1046.08	1049.1	1049.95	1049.87	1050.6	1051.91	1053.23	1054.98	1057.63	1060.42	1062.53	1064.7
01-9b927cee8bd34bda02f6e48a2e9102ed-RegB	928.88	886.73	871.86	874.05	883.09	890.83	897.44	904.47	910.41	913.69	915.58	917.88	921.42	926.42	931.67	935.86	938.66	940.44	943.25	948.81	955.35	960.49	963.33	963.94	965.1	969.11	972.99	973.75	975	980.52	986.95	990.2	991.96	994.83	998.22	1000.84	1002.27	1002.56	1002.85	1004.26	1006.53	1009.01	1010.98	1012.18	1014.52	1019.48	1023.58	1023.38	1022.83
01-9b927cee8bd34bda02f6e48a2e9102ed-RegC	nan	nan	nan	nan	nan	nan	nan	nan	nan	nan	nan	nan	nan	nan	nan	nan	nan	nan	nan	nan	nan	nan	nan	nan	nan	nan	nan	nan	1066.43	1069.7	1073.39	nan	1078.78	1077.54	1076.81	1080.1	1084.75	1087.19	1087.51	1086.87	1086.49	1087.36	1089.37	1091.83	1092.92	1091.57	1091.99	1097.96	1103.93
01-7cb4805f65b89ec73beb78c46635ea68-FixA	nan	837	852.22	873.45	852.16	857.13	856.56	861.42	869.79	877.98	884.8	888.38	889.37	889.33	891.19	892.79	897.69	903.72	908.74	910.67	908.36	917.38	927.46	927.64	929.7	929.31	929.93	935.19	940.25	943.36	945.08	950.32	956.92	961.6	964.32	966.28	967.53	972.43	977.61	979.42	979.79	981.47	983.96	986.3	990.42	994.46	997.82	996.46	994.42
01-7cb4805f65b89ec73beb78c46635ea68-FixB	880.85	877.97	890.1	907.69	889.7	900.14	903.22	900.11	907.19	913.39	918.62	922.02	923.69	927.19	935.28	937.35	939.78	939.72	939.56	944.55	945.89	952.67	959.95	961.67	969.02	975.43	975.02	977.53	977.85	980.96	984.84	985.54	986.5	994.28	998.85	1004.14	1005.21	1021.85	1016.84	1021.16	1026.49	1026.93	1029.73	1034.5	1038.92	1035.4	1033.29	1037.29	1042.49
01-7cb4805f65b89ec73beb78c46635ea68-FixC	nan	nan	nan	nan	nan	nan	nan	nan	nan	nan	nan	nan	nan	nan	nan	nan	nan	nan	nan	nan	nan	nan	nan	nan	nan	nan	nan	nan	nan	916.07	921.47	925.2	928.58	933.33	935.48	937.56	940.91	934.22	939.69	947.25	951.87	951.01	953	956.5	961.07	961.62	963.2	965.12	966.84
01-7cb4805f65b89ec73beb78c46635ea68-RegA	nan	906.4	947.94	957.15	953.42	952.43	954.83	959.04	963.67	968.66	973.22	976.7	979.97	983.78	986.72	987.59	989.16	993.9	998.93	1002.5	1005.61	1010.94	1018.46	1020.09	1021.01	1021.15	1021.95	1023.8	1025.85	1030.93	1034.66	1037.29	1036.06	1037.04	1040.05	1044.2	1046.86	1046.88	1045.73	1046.64	1048.7	1050.1	1051.55	1053.92	1055.5	1054.49	1055.99	1057.84	1059.98
01-7cb4805f65b89ec73beb78c46635ea68-RegB	922.38	825.93	870.95	883.42	882.23	883.31	888.67	895.87	905.62	911.3	914.45	917.32	919.23	922	927.04	931.42	935.96	941.51	946.7	951.65	955.31	953.15	961.06	964.06	967.72	969.17	972.54	975.79	978.31	975.51	980.35	986.54	990.6	991.42	992.35	995.44	998.36	1002.68	1005.48	1007.38	1007.94	1009.79	1011.62	1012.82	1012.5	1008.95	1010.99	1020.63	1025.88
01-7cb4805f65b89ec73beb78c46635ea68-RegC	nan	nan	nan	nan	nan	nan	nan	nan	nan	nan	nan	nan	nan	nan	nan	nan	nan	nan	nan	nan	nan	nan	nan	nan	nan	nan	nan	nan	nan	1064.82	1069.72	1074.63	1077.09	1079.81	1080.57	1080.48	1078.37	1079.34	1079.55	1081.46	1083.31	1085.19	1084.67	1082.34	1082.13	1086.5	1092.23	1090.04	1096.79
01-b21d5f64136e4e28b2a984ecc9d42f9a-FixA	535.15	536.64	542.52	549.24	553.25	552.49	550.96	552.79	556.31	558.84	559.72	559.15	558.94	560.56	562.52	563.31	564.84	569.1	574.46	578.91	582.75	586.59	589.56	590.87	591.86	593.89	596	597.02	597.62	598.65	599.46	599.6	601.15	605.95	611.37	614.41	616.01	617.96	620.73	624.17	627.29	629.2	630.9	633.44	635.6	636.13	636.68	638.96	640.83
01-b21d5f64136e4e28b2a984ecc9d42f9a-FixB	556.87	570.95	581.02	587.33	590.12	590.12	589.89	591.52	593.09	592.6	591.92	593.08	594.6	594.77	594.84	596.32	598.52	600.49	602.73	605.79	608.96	611.42	613.31	614.82	615.22	613.95	612.58	612.8	614.33	616.34	617.94	618.61	619.53	622.01	625.84	630.14	632.96	633	633.48	637.36	640.6	638.93	636.73	639.15	643.11	644.34	644.42	645.99	648.35
01-b21d5f64136e4e28b2a984ecc9d42f9a-FixC	529.78	517.87	516.24	519.84	523.6	523.98	523.61	525.6	528.54	530.6	532.8	536.23	539.24	540.33	541.54	545.06	549.66	553.74	558.03	563.46	569.37	574.73	578.96	581.76	583.68	585.34	586.45	586.87	588.1	591.37	594.83	596.63	598.69	603.17	608.52	612.7	616.02	619.33	622.5	625.17	627.28	628.83	630.06	631.23	632.63	634.5	636.6	638.61	640.21
01-b21d5f64136e4e28b2a984ecc9d42f9a-RegA	565.82	548.01	540.52	539.74	542.07	544.63	547.5	551.09	554.08	555.36	556.36	558.54	560.63	561.37	562.51	565.69	568.97	570.38	571.99	575.94	579.97	581.71	583.38	587.34	591.09	591.92	591.94	593.72	596.2	597.79	599.29	601.79	605.04	608.45	611.92	615.41	618.56	621.07	623.41	626.2	629.56	633.38	636.94	639.52	641.31	642.79	644.62	647.32	650.23
01-b21d5f64136e4e28b2a984ecc9d42f9a-RegB	577.86	539.26	525.93	527.53	533.73	536.37	536.08	535.41	535.71	537.64	540.3	542.76	545.33	548.34	550.83	552.06	553.7	557.42	562.03	565.97	569.41	572.88	576.52	580.31	583.92	586.96	589.16	590.5	591.99	594.57	597.51	599.94	602.5	605.94	609.7	613.03	616.08	619.28	623.23	628.18	632.35	634.09	634.89	636.78	640.18	644.57	647.32	646.44	645.92
01-b21d5f64136e4e28b2a984ecc9d42f9a-RegC	552.37	537.28	532.49	533.34	535.16	534.91	536.11	542.03	548.02	549.31	548.89	550.58	553.26	555.06	556.22	557.38	558.59	559.87	561.73	564.65	568.27	571.87	574.26	574.68	575.04	577.18	579.47	580.06	580.32	581.97	584.38	586.47	588.46	590.8	593.57	596.7	600.04	603.34	606.07	607.94	609.99	613.31	617.24	620.78	623.82	626.37	628.09	628.86	630.06
01-55ef83682998723a355a669b8bb122b2-FixA	535.24	537.64	542.31	547.74	552.4	555.11	556.09	555.99	555.61	555.85	557.85	561.86	564.29	562.3	560.33	562.97	567.33	569.87	572.77	578.53	584.63	588.01	589.19	589.54	590.01	591.15	592.4	593.29	594.99	598.37	600.89	600.28	599.91	603.55	609.79	615.83	619.44	619.52	619.26	622.16	627.22	632.14	634.48	632.92	631.48	634.24	637.79	637.9	636.97
01-55ef83682998723a355a669b8bb122b2-FixB	555.18	571.63	582.86	589.67	592.84	593.33	592.84	592.68	591.99	590.16	590.03	593.79	597.23	596.3	594.72	596.67	599.66	600.64	601.56	604.86	609.13	612.28	613.77	613.73	613.5	614.3	615.36	615.78	616.27	617.68	619.42	620.69	621.7	623.08	626.05	631.26	635.99	637.44	636.75	636.03	636.36	638.29	641.18	643.94	644.99	643.41	641.94	643.55	646.91
01-55ef83682998723a355a669b8bb122b2-FixC	529.74	516.66	515.36	519.7	523.51	522.75	522.02	526.06	531.08	532.84	534.11	538.1	542.34	543.92	544.21	545.49	549.05	555.25	561.42	565.18	568.79	574.58	579.89	581.75	581.88	582.86	585.77	590.53	593.78	592.87	592.11	595.96	600.75	602.26	604.12	610.56	618.32	623	624.66	624.91	626.4	631.01	635.39	636.01	635.59	637.58	639.89	639.74	638.99
01-55ef83682998723a355a669b8bb122b2-RegA	567.04	548.63	540.82	540.08	542.9	546.25	549.12	551.19	552.75	554.34	556.76	560.27	562.66	562.12	561.27	563.03	566.68	570.81	574.96	578.83	581.5	582.51	583.8	587.16	590.65	592.17	593.13	595.39	598.31	600.77	602.34	603.06	604.11	606.66	610.62	615.46	620.37	624.67	628.55	632.07	633.53	631.81	630.89	634.73	639.99	642.48	644.11	647.7	651.57
01-55ef83682998723a355a669b8bb122b2-RegB	574.84	537.61	525.19	527.26	533.5	535.92	536.07	536.95	537.62	536.96	537.28	540.83	546.04	550.73	554.16	556.26	558.15	560.87	563.83	566.28	568.79	572.03	575.39	578.22	581.08	584.52	587.64	589.63	591.88	595.71	599.31	600.79	601.93	604.97	609.43	614.14	618.21	621.17	624.18	628.34	632.3	634.57	636.16	638.36	640.45	641.57	643.1	646.43	649.91
01-55ef83682998723a355a669b8bb122b2-RegC	549.23	536.65	533.96	536	537.64	535.59	533.99	537.29	543.38	548.89	552.2	552.9	553.73	557	559.78	559.14	557.85	559.3	562.82	566.77	569.86	571.26	571.72	572.34	573.91	576.83	580.07	582.46	583.65	583.85	584.5	586.8	589.22	590.24	591.93	596.44	601.66	605.02	607.51	610.74	614.74	618.88	621.78	622.58	623.7	627.48	631.02	631.13	630.53
01-e466f2f05069ade3ffc783f8031088f8-FixA	534.73	542.72	544.04	543.78	546.99	543.87	544.41	547.34	548.82	550.66	552.44	553.62	556.05	561.04	565.71	566.89	565.65	571.21	575.28	577.43	579.85	584.99	585.05	587.57	590.35	591.39	592.25	594.54	596.47	596.26	597.15	601.83	604.85	611.83	610.49	611.74	616.81	620.57	623.88	623.33	620.94	619.9	621.64	626.46	631.52	633.37	634.43	637.16	640.11
01-e466f2f05069ade3ffc783f8031088f8-FixB	558.57	543.92	577.1	580.17	590.78	595.42	587.94	588.62	589.86	592.6	595.27	591.96	588.85	589.83	594.28	593.58	591.34	600.16	601.22	604.72	607.24	613.39	610.02	609.54	610.5	615.97	613.61	615.37	615.88	614.86	616.55	617.71	618.78	625.34	623.86	623.57	625.41	628.01	632.25	632.47	632.5	635.62	638.42	640.63	642.91	642.1	645.14	647.29	645.64
01-e466f2f05069ade3ffc783f8031088f8-FixC	524.4	559.27	512.27	516.92	521.73	523.64	523.13	525.86	526.61	529.21	533.3	533.5	533.8	537.65	545.1	549.32	550.1	557.88	557.67	564.63	571.08	577.98	574.44	575.28	578.56	585.12	582.63	584.05	586.3	590.54	597.07	598.72	599.07	607.7	610	612.82	615.02	616.22	620.51	622.48	623.38	621.8	620.88	627.69	635.19	631.36	629.81	634.48	638.9
01-e466f2f05069ade3ffc783f8031088f8-RegA	565.59	524.38	539.35	546.72	547.39	547.33	547.44	547.64	548.93	551.91	554.34	554.5	555.88	561.48	567.05	567.96	566.88	567.2	570.37	571.49	573.69	579.89	585.86	584.41	583.01	586.48	591.35	593.16	593.61	595.38	598.17	600.78	602.35	607.63	611.45	614.37	617.56	619	621.03	622.97	626.4	632.55	638.16	639.99	641.22	645.51	648.3	648.32	647.8
01-e466f2f05069ade3ffc783f8031088f8-RegB	575.25	505.65	523.27	529.25	526.63	529.31	537.21	530.75	535.63	539.31	541.28	544.62	546.19	545.91	546.74	550.66	554.48	555.39	558.16	562.11	566.66	572	577.24	579.47	582.05	583.78	584.51	587.14	589.45	589.35	591.07	595.61	600.06	607.43	610.55	614.17	618.61	621.99	624.47	624.13	624.84	629.67	635.04	638.7	640.99	643.93	646.12	648.37	650.29
01-e466f2f05069ade3ffc783f8031088f8-RegC	550.15	531.69	531.05	532.1	532.46	536.82	539.26	560.09	553.55	549.91	550.17	553.54	555.77	554.51	554.63	558.96	563.99	565.92	566.68	565.94	564.94	566.28	569.38	571.49	572.6	571.87	571.78	574.46	578.45	582.62	584.51	584.96	585.7	592.59	598.29	600.5	601.69	603.08	605.81	609.16	611.36	612.15	612.77	615.58	618.9	620.42	621.02	627.24	633.32
01-7dc8d8816f2afbebf8069c1b8e736e35-FixA	875.62	877.19	877.46	877.84	879.74	883.79	887.47	888.53	889.11	891.58	894.85	897.28	898.97	900.43	902.1	904.29	906.84	909.39	911.37	912.46	913.76	916.29	919.14	921.11	922.25	923.08	924.79	928.33	932.72	936.6	939.16	940.14	940.95	943.13	946.47	950.2	953.36	955.28	957.03	959.72	962.31	963.6	964.6	966.63	969.54	972.64	974.97	975.81	976.07
01-7dc8d8816f2afbebf8069c1b8e736e35-FixB	861.93	862.38	865.49	869.46	872.49	873.47	874.09	876.05	878.12	878.98	880.01	882.71	885.95	888.3	889.88	891.31	893.53	897.07	900.6	902.69	903.84	905.01	906.71	909.07	910.93	911.35	911.99	914.65	918.52	922.24	925.01	926.5	927.77	929.97	932.82	935.75	938.49	940.95	943.48	946.32	948.68	949.92	951.64	955.36	959.24	961.09	961.92	963.27	964.86
01-7dc8d8816f2afbebf8069c1b8e736e35-FixC	921.91	922.44	923.12	924.03	925.29	926.95	928.98	931.2	932.99	933.98	935.38	938.16	940.47	940.76	941.66	945.59	949.51	950.21	950.06	952.07	955.63	959.22	961.72	962.64	963.79	966.94	970.95	974.26	977.09	979.99	982.78	985.27	988.01	991.44	994.62	996.53	997.92	999.78	1002.06	1004.47	1006.84	1009.1	1011.43	1013.94	1016.08	1017.42	1018.81	1021.15	1023.63
01-7dc8d8816f2afbebf8069c1b8e736e35-RegA	972.31	850.16	801.8	798.85	812.94	821.35	824.24	826.64	829.72	834.06	841.93	854.37	865.34	869.12	869.08	869.92	871.9	874.27	877.01	880.12	882.75	884.21	885.27	886.93	889.19	891.74	893.87	895.11	896.33	898.42	900.63	902.16	904.04	907.26	910.33	911.67	912.41	914.02	916.1	917.8	918.73	918.96	920.03	923.17	926.21	926.93	927.7	931.25	935.65
01-7dc8d8816f2afbebf8069c1b8e736e35-RegB	959.17	835.79	787.46	784.63	797.77	803.75	805.54	810.46	816.53	820.94	827.36	838.85	849.1	851.85	851.27	852.84	856.08	859.27	862.01	864.27	865.82	866.7	868.15	871.1	873.57	873.8	874.33	877.72	881.46	882.71	883.37	885.86	889.03	891.14	892.56	894.09	895.77	897.42	898.91	900.17	901.37	902.77	904.84	907.82	910.59	912.05	913.1	914.97	917.54
01-7dc8d8816f2afbebf8069c1b8e736e35-RegC	1060.3	938.52	891.33	889.4	903.44	910.38	912.54	916.78	922.25	927.12	933.87	944.42	953.84	957.26	957.48	958.4	960.23	962.22	963.92	965.13	966.3	967.83	968.97	969.24	970.46	974.11	977.27	977.1	976.28	977.94	980.23	980.79	981.19	983.35	985.64	986.22	986.7	988.87	990.82	990.42	989.54	990.63	993.49	997.12	1000.36	1002.4	1004.28	1007.07	1009.35
01-ac312c385f4bc45d2747ec4ad26abe04-FixA	874.58	873.32	876.8	881.67	884.55	883.7	884.09	889.91	895.31	894.48	892.52	895.13	898.93	899.8	900.41	903.83	907.37	908.14	908.8	912.27	916.29	918.06	918.42	919.02	920.62	923.44	926.46	928.65	930.67	933.24	935.52	936.75	938.68	943.06	948.5	953.03	955.95	957.17	957.57	958.29	960.17	963.51	966.57	967.7	968.67	971.5	974.77	976.65	978.27
01-ac312c385f4bc45d2747ec4ad26abe04-FixB	864.66	864.56	867.35	871.01	873.56	873.89	874.63	878.04	881.05	880.73	880.2	882.93	887.14	890.34	892.62	894.66	896.88	899.34	901.01	901.18	901.93	905.16	908.79	910.4	910.76	911.47	913.94	918.68	922.47	922.48	922.22	925.55	929.88	932	933.99	938.25	941.62	940.92	940.19	943.99	949.75	953.72	956.39	959.21	962.18	964.79	966.14	965.64	964.69
01-ac312c385f4bc45d2747ec4ad26abe04-FixC	919.6	922.28	922.45	922.11	923.24	926.78	929.39	928.35	927.87	932.03	936.95	938.19	937.78	938.66	940.53	942.52	944.92	948.11	951.63	954.86	957.5	959.43	960.95	962.54	964.7	967.83	971.71	975.76	978.36	978.52	979.25	983.42	988.21	990.4	992.18	996.16	999.79	1000.23	1000.26	1003.23	1007.8	1011.7	1014.47	1016.22	1017.21	1017.84	1018.95	1021.26	1024.27
01-ac312c385f4bc45d2747ec4ad26abe04-RegA	972.27	847.82	799.72	797.6	811.11	816.79	819.25	827.08	836.02	840.79	845.33	854.03	862.87	867.22	868.81	870.52	873.08	876.2	877.68	876.12	875.77	880.67	887.43	891.59	892.72	891.87	891.63	894.15	897.76	900.23	901.52	902.22	902.92	904.18	906.16	908.87	912.14	915.55	917.84	918.2	919.09	922.75	925.96	925.36	924.45	927.38	931.85	934.48	935.9
01-ac312c385f4bc45d2747ec4ad26abe04-RegB	961.82	831.53	784.59	786.32	802.04	805.52	804.96	812.52	820.88	821.75	823.49	834.74	847.41	852.16	852.54	854.14	856.67	858.74	860.95	863.96	866.54	867.44	867.5	867.95	869.28	871.7	875.24	879.5	882.47	882.55	882.21	884.26	887.91	891.46	893.64	893.93	894.89	898.82	902.79	903.36	901.52	899.69	900.91	906.95	912.75	913.17	912.38	915.7	920.49
01-ac312c385f4bc45d2747ec4ad26abe04-RegC	1062.4	940.7	893.28	890.77	903.81	909.58	911.8	918.24	925.45	929.25	934.26	944.67	953.67	954.66	954.08	958.96	964.37	964.46	962.87	964.25	966.95	968.36	969.19	970.71	972.65	974.41	975.8	976.74	977.05	976.73	976.61	977.64	980.18	983.95	986.71	986.58	985.99	987.69	990.39	991.94	991.7	990.1	990.42	995.38	1001.16	1003.2	1002.71	1002.47	1004.69
01-d07fa3e9d1e033687b2d5bf552a7cc54-FixA	874.55	nan	881.53	881.78	882.52	884.84	886.29	884.9	884.45	888.31	892.5	892.98	893.01	896.2	899.41	901.57	903.25	906.11	909.65	911.27	912.1	913.98	916.96	920.57	924.01	926.53	927.98	929.96	931.29	932.55	935.45	940.98	945.94	947.13	946.06	945.54	947.19	950.9	955.62	959.08	961.49	963.69	966.51	970.2	973.2	974.11	972.74	974.22	976.57
01-d07fa3e9d1e033687b2d5bf552a7cc54-FixB	861.06	nan	866.96	865.38	865.87	870.66	875.36	876.05	877.03	882.58	888.12	887.87	885.64	885.29	886.6	890.65	893.74	893.26	893.58	896.87	900.44	901.57	901.77	903.47	906.9	911.41	913.96	913.74	913.29	916.75	921.45	924.11	925.96	929.13	931.75	932.01	933.39	938.21	944.08	945.06	944.59	946.98	950.25	951.34	952.15	955.28	957.82	961.64	965.71
01-d07fa3e9d1e033687b2d5bf552a7cc54-FixC	915.73	nan	921.21	925.35	927.74	927.28	927.41	930.94	934.4	934.01	932.43	933.62	936.89	940.92	943.32	944.93	946.15	949.02	952.41	953.93	954.48	955.73	958.46	962.66	966.04	966.47	965.29	966.16	968.99	974.17	978.89	980.49	981.19	983.83	987.09	989.46	992.71	997.76	1002.3	1003.8	1003.73	1004.42	1006.18	1008.8	1012.52	1017.41	1020.77	1021.96	1022.32
01-d07fa3e9d1e033687b2d5bf552a7cc54-RegA	966.83	nan	802.66	822.99	810.66	811.84	821.76	826.77	830.01	836.19	839.04	876.58	863.01	861.12	865.81	869.5	871.17	871.92	873.94	878.63	882.59	882.44	880.85	881.29	884.13	888.67	892.98	894.26	894.45	894.9	896.86	900.12	903.03	904.04	904.48	905.92	907.4	907.87	908.96	912.4	916.07	917.76	919.03	922.06	925.51	927.41	927.75	927.11	926.88
01-d07fa3e9d1e033687b2d5bf552a7cc54-RegB	950.61	nan	790.5	808.15	791.25	793.71	806.67	809.52	810.45	820.55	827.74	863.78	847.18	845.93	852.37	855.43	855.87	856.86	858.22	859.27	861.44	865.18	869.21	871.35	873.1	876.24	878.46	875.93	874.3	878.05	884.03	885.83	885.33	886.01	888.77	890.96	892.32	890.78	890.85	894.58	900.78	905.58	906.63	911.21	907.02	909.5	913.6	914.52	913.31
01-d07fa3e9d1e033687b2d5bf552a7cc54-RegC	1061.01	nan	890.06	905.67	898.97	906.69	915.42	918.96	920.56	926.12	928.64	965.35	952.16	952.05	956.74	955.25	952.3	954.52	958.59	960.16	960.45	962.05	964.63	967.39	968.76	968.19	968.14	970.74	974.55	976.55	978.91	981.89	983.53	982.17	981.7	983.5	985.89	984.27	983.38	986.05	990.95	996.02	997.34	1002.53	998.04	998.45	1001.62	1005.29	1007.05
01-5a454a4c569343dfbcf8d80ed5390f5e-FixA	906.89	924.72	935.1	940.72	944.27	947.88	951.29	953.99	956.93	960.94	964.84	967.51	970.13	973.93	977.95	980.97	983.29	985.5	987.67	989.91	993	997.34	1000.93	1002.02	1002.67	1005.25	1009.06	1012.71	1015.65	1017.69	1019.18	1020.66	1022.83	1026.11	1029.33	1031.25	1032.34	1033.52	1035.57	1038.8	1041.71	1042.83	1043.55	1045.54	1048.06	1049.93	1051.31	1052.71	1054.49
01-5a454a4c569343dfbcf8d80ed5390f5e-FixB	889.58	915.79	927.97	932.12	934.24	938.78	943.92	947.05	948.93	951.07	954.51	959.67	964.68	967.78	970.1	973.15	976.84	980.61	983.79	986.03	988.49	992.23	996.14	998.93	1001.04	1003.31	1006.18	1009.73	1012.9	1014.74	1016.23	1018.52	1021.33	1024.06	1026.69	1029.29	1031.54	1033.1	1034.08	1034.69	1035.15	1035.86	1038.03	1042.26	1045.25	1043.98	1042.42	1045.03	1048.89
01-5a454a4c569343dfbcf8d80ed5390f5e-FixC	929.55	943.37	953.5	960.49	964.88	967.37	969.16	971.4	974.39	978.11	982.02	985.51	988.08	989.64	991.63	995.15	998.24	999.11	1000.02	1003.24	1006.06	1005.79	1005.44	1008.15	1010.89	1010.38	1009.54	1011.83	1015.58	1018.45	1021.38	1025.54	1028.89	1029.57	1030.54	1034.91	1040.1	1042.87	1044.36	1046.5	1049.06	1051.46	1054.26	1057.93	1060.73	1061.06	1061.13	1063.48	1066.9
01-5a454a4c569343dfbcf8d80ed5390f5e-RegA	899.93	907.3	910.14	911.16	913.06	917.6	922.78	926.4	929.58	933.72	937.83	940.73	942.75	944.56	946.44	948.5	950.68	952.89	955.33	958.18	961.4	964.71	967.09	967.79	968.11	969.63	972.73	977.2	981.73	985.06	987.67	990.3	992.68	994.5	996.52	999.42	1002.33	1004.33	1006.39	1009.55	1012.63	1014.34	1015.89	1018.8	1022.56	1026.1	1028.38	1029	1030.55
01-5a454a4c569343dfbcf8d80ed5390f5e-RegB	857.73	864.34	871.16	877.36	882.1	885.15	888.66	894.53	900.98	905.9	909.64	912.94	915.69	917.75	919.81	922.5	925.3	927.62	929.98	932.98	936.28	939.37	941.92	943.9	946.31	950.02	954.16	957.56	959.9	961.36	963.32	966.91	970.64	972.93	975.17	978.89	982.46	984.07	985.24	987.79	990.56	992.08	993.63	996.76	1000.36	1002.99	1005.25	1008.15	1011.58
01-5a454a4c569343dfbcf8d80ed5390f5e-RegC	881.68	880.97	883.27	887.55	892.78	897.97	902.34	905.58	909.04	913.93	918.94	922.62	925.51	928.43	931.05	932.97	934.88	937.53	940.82	944.36	947.4	949.42	951.08	953.16	955.29	957.08	959.28	962.53	965.69	967.67	969.7	973.14	976.84	979.39	981.25	983.41	986.83	991.86	995.99	996.96	997.58	1001.12	1006.13	1010.27	1013.42	1016.03	1018.22	1020.16	1022.65
01-59b37b2d267db3801443b3e9ed2788c1-FixA	908.18	928.28	939.53	944.47	945.64	945.63	947.25	952.08	956.61	957.75	959.52	965.95	973.28	977.09	978.61	980.13	982.31	985.3	988.71	992.02	994.7	996.65	999.75	1005.29	1009.92	1010.3	1008.93	1009.45	1013.3	1020.33	1025.7	1025.2	1023.32	1025.32	1028.96	1030.85	1032.28	1035.05	1037.27	1037.04	1037.28	1041.02	1045.26	1046.54	1047.33	1050.8	1055.04	1057.24	1057.7
01-59b37b2d267db3801443b3e9ed2788c1-FixB	889.11	913.18	925.27	930.21	932.83	936.92	942	946.72	950.45	952.94	954.74	956.75	960.44	966.49	971.62	972.88	972.99	975.35	979.73	984.87	989.19	991.64	993.86	997.51	1001.24	1003.51	1005.61	1008.9	1011.62	1012.13	1013.33	1018.04	1023.12	1024.89	1024.83	1025.45	1027.37	1030.44	1033.5	1035.44	1036.54	1037.44	1038.57	1040.19	1042.16	1044.23	1046.15	1047.65	1048.47
01-59b37b2d267db3801443b3e9ed2788c1-FixC	926.97	943.25	953.88	960.45	964.54	967.51	969.94	972.16	974.42	977.09	981.14	986.92	991.62	992.75	992.69	994.23	996.54	998.4	1000.87	1004.91	1008.34	1009.05	1008.8	1009.82	1011.82	1013.89	1015.47	1016.35	1017.55	1020.07	1023.33	1026.38	1028.53	1029.63	1031.59	1036.03	1040.6	1042.67	1043.43	1044.92	1048.06	1052.76	1055.99	1055.22	1054.61	1058.55	1063.22	1063.93	1063.52
01-59b37b2d267db3801443b3e9ed2788c1-RegA	899.36	905.23	907.9	909.51	912.22	917.43	923.51	928.49	932.12	934.67	936.9	939.53	942.75	946.25	948.35	947.97	948.08	951.6	956.59	960.35	962.39	963.07	963.82	966.04	969.82	974.61	978.76	980.88	982.19	984.25	987	989.99	992.79	995.11	997.27	999.56	1001.49	1002.56	1003.48	1005.22	1008.63	1013.96	1018.97	1021.37	1022.14	1023.16	1026.04	1031.51	1036.37
01-59b37b2d267db3801443b3e9ed2788c1-RegB	860.42	867.92	871.68	873.94	876.94	882.24	888.44	894.05	900.12	907.49	913.61	916.16	917.54	920.47	923.98	926.44	927.59	927.87	929.41	933.83	938.76	941.64	943.72	946.71	949.94	952.39	954.34	956.28	957.96	959.34	962.18	967.81	973.14	975.09	975.88	978.57	982.95	987.83	991.88	994.14	995.35	996.51	997.36	997.55	998.21	1000.7	1005.35	1011.68	1016.78
01-59b37b2d267db3801443b3e9ed2788c1-RegC	875.63	881.8	885.63	888.55	891.97	896.93	902.86	908.87	914.29	918.55	921.17	922.07	922.72	924.75	928.68	934.25	939.18	941.56	943.12	945.91	948.93	950.75	951.63	952.45	954.88	959.96	965.13	967.7	968.85	970.45	972.65	975.09	977.23	978.69	980.09	982.26	985.76	990.73	995.52	998.62	1001.17	1004.64	1008.27	1011.1	1014.25	1018.85	1023.18	1025.28	1026.17
01-8ba3ce32c9d595b58cf362a27aeae587-FixA	902.39	957.16	935.53	934.61	939.54	945.56	950.2	952.3	954.49	959	962.95	965.44	967.11	971.06	977.11	980.31	983.52	986.06	988.22	990.38	992.35	993.8	994.82	995.98	998.51	1003.05	1008.41	1012.05	1013.05	1010.88	1010.62	1016.55	1023.15	1024.76	1024.81	1027.9	1032.28	1034.93	1036.36	1038.76	1041.31	1041.85	1042.28	1044.72	1046.81	1047.16	1046.95	1049.04	1052.21
01-8ba3ce32c9d595b58cf362a27aeae587-FixB	890.49	960.63	930.41	931.4	936.81	938.28	938.19	940.5	945	950.48	955.34	960.19	963.66	961.29	966.75	971.78	977.09	980.21	981.78	982.81	984.67	986.92	989.3	991.46	994.22	997.98	1003.3	1007.07	1011.58	1015.53	1018.64	1017.73	1015.85	1017.65	1021.18	1023.96	1026.09	1027.26	1028.32	1030.97	1034.61	1037.99	1039.9	1039.25	1039.3	1041.99	1044.73	1044.02	1042.64
01-8ba3ce32c9d595b58cf362a27aeae587-FixC	928.53	977.96	960.03	955.75	956.57	960.38	965.51	970.18	974.27	977.24	978.59	980.59	984.41	987.72	995.56	996.24	996.63	999.86	1002.31	998.96	996.55	1000.05	1004.36	1004.73	1003.79	1005.73	1011.09	1013.72	1014.67	1017.68	1019.69	1020.98	1023.88	1030.5	1036.07	1035.66	1034.29	1037.65	1042.91	1046.28	1047.88	1047.58	1048.55	1052.95	1057.86	1059.79	1061.15	1064.49	1067.48
01-8ba3ce32c9d595b58cf362a27aeae587-RegA	892.4	891.67	898.64	908.52	916.42	919.15	920.41	924.31	929.98	935.8	941.94	941.72	941.79	941.79	943.12	946.72	949.74	951.75	952.03	953.16	955.61	959.36	963.98	968.76	972.41	973.81	974.3	975.4	977.31	979.63	982.01	984.1	986.66	990.25	993.79	996.34	999.18	1003.91	1008.73	1011.33	1012.64	1013.4	1014.64	1016.84	1020.1	1023.35	1025.98	1027.39	1028.78
01-8ba3ce32c9d595b58cf362a27aeae587-RegB	853.08	859.8	867.14	873.1	879.74	885.75	890.42	894.13	896.77	899.77	905.08	907.22	911.08	913.51	914.86	916.59	919.49	925.62	930.44	931.66	932.15	934.31	937.9	941.05	943.65	945.57	948.48	951.99	956.87	963.04	967.17	966.87	966.95	971.85	977.83	977.75	976.39	976.5	978.58	980.57	983.79	988.01	992.81	997.79	1002.13	1005.61	1007.1	1007.27	1008.24
01-8ba3ce32c9d595b58cf362a27aeae587-RegC	879.27	879.3	884.1	889.78	894.02	896.75	899.33	903.78	908.56	913.2	919.23	921.16	924.1	926.78	927.36	926.97	927.15	932	936.97	940.41	944.18	946.93	951.07	954.69	956.81	956.52	956.43	958.05	961.19	964.82	968.03	969.56	971.36	974.69	978.94	984.85	987.8	988.01	989.69	996.02	1003.35	1007.14	1009	1009.43	1010.83	1011.32	1012.6	1017.06	1022.58
01-0c5c79938b71bf9865cfd78159f86867-FixA	659.88	661.64	667.37	673.32	675.73	672.72	670.08	673.33	678.98	682.49	684.41	686.5	689.9	694.99	699.61	701.91	704.21	708.94	714.47	718.83	723.21	728.91	733.81	735.69	735.93	736.47	737.43	738.49	739.51	740.64	742.95	747.18	751.36	753.43	754.44	756.01	758.46	761.75	765.88	770.65	774.7	776.93	778.79	781.91	785.11	786.85	787.86	789.36	791.7
01-0c5c79938b71bf9865cfd78159f86867-FixB	692.56	694.49	700.01	705.57	707.62	704.34	700.92	702.57	707.27	711.67	714.66	716.2	718.08	721.89	726.1	729.13	732.38	737.41	743.01	747.53	750.91	753.52	755.94	758.55	760.43	760.86	761.28	763.18	765.66	767.48	768.73	769.91	771.59	774.15	777.03	779.6	782.09	784.95	788.42	792.56	796.66	799.97	802.53	804.68	807.07	810.16	812.96	814.43	815.39
01-0c5c79938b71bf9865cfd78159f86867-FixC	653.97	650.06	656.74	666.22	670.71	665.6	659.29	660.5	665.8	669.94	673.05	676.41	680.19	684.31	688.87	693.74	697.62	699.6	701.86	706.63	712.8	718.43	721.98	722.78	723.52	726.7	729.91	730.4	729.83	730.47	732.08	733.91	736.13	739	741.92	744.28	746.44	748.97	752	755.48	758.93	761.96	765.1	768.81	771.94	773.35	774.4	776.59	778.51
01-0c5c79938b71bf9865cfd78159f86867-RegA	724.53	715.12	712.37	713.96	717.61	721.32	724.39	726.79	730	735.16	740.52	744.28	747.58	751.73	755.7	758.27	760.23	762.6	765.14	767.42	769.7	772.34	775.37	778.65	781.69	784.03	785.97	787.97	790.37	793.27	795.87	797.5	799.2	802.12	805.77	809.32	812.42	814.87	816.48	817.27	818.34	820.69	823.62	826.18	828.67	831.44	833.38	833.54	833.9
01-0c5c79938b71bf9865cfd78159f86867-RegB	790.34	780.28	775.7	775.1	777	779.83	781.7	781.41	780.88	782.06	783.76	784.57	785.37	787.26	789.59	791.39	792.29	792.24	792.24	793.28	795.35	798.13	801.07	803.68	805.88	807.71	809.16	810.2	810.77	811.06	812.36	815.57	818.4	818.6	818.19	819.63	821.72	822.68	822.9	823.27	824.4	826.46	828.28	828.74	828.94	830.14	831.38	831.57	832.13
01-0c5c79938b71bf9865cfd78159f86867-RegC	713.99	704.03	701.24	702.79	705.9	708.42	710.84	714.08	718.14	722.63	726.61	729.46	732.55	737	741.03	742.89	744.27	747.05	750.06	751.96	754.11	757.93	762.02	764.68	766.36	767.93	769.56	771.23	772.88	774.37	775.29	775.59	777.08	781.19	785.36	786.79	786.97	788.14	790.64	794.02	796.99	798.45	799.3	800.84	803.39	806.77	809.67	811.07	812.92
01-ce0aea45ccc0e81d77f680f96e02c3da-FixA	660.43	658.25	665.08	674.21	678.93	675.27	670.3	671.46	676.09	679.96	683.01	686.15	689.9	694.41	698.73	702.14	706.13	711.89	716.9	718.87	721.03	726.53	732.09	733.97	734.02	735.1	737.81	741.67	744.31	743.95	743.74	747.03	751.89	755.38	756.94	757.2	759.25	765.31	770.31	769.4	768.34	773.69	781.5	786	787.54	788.03	788.17	788.5	790.37
01-ce0aea45ccc0e81d77f680f96e02c3da-FixB	692.87	692.66	698.51	705.38	708.23	704.31	700.28	702.82	709.05	714.38	717.19	717.41	718.26	722.52	727.68	730.82	733.36	737.32	742.31	747.21	750.58	751.54	752.12	754.56	758.56	762.98	766.08	766.67	766.78	768.47	769.96	769.33	768.87	771.27	775.78	780.67	784.11	785.07	786.27	790.57	796.19	800.61	804.1	807.36	809.38	809.44	810.64	815.77	820.58
01-ce0aea45ccc0e81d77f680f96e02c3da-FixC	651.99	650.19	656.45	664.69	668.82	665.27	660.67	661.96	666.72	671.14	675.41	680.26	684.31	686.43	688.97	694.26	700.56	705.58	709.07	711.47	713.83	717.11	720.97	724.58	726.57	726.02	724.53	724.03	724.75	726.44	729.06	732.49	736.25	739.65	741.61	741.63	742.53	746.89	752.03	754.88	757.72	763.27	769.05	772.02	773.35	775.07	777.11	778.76	779.37
01-ce0aea45ccc0e81d77f680f96e02c3da-RegA	720.26	718.83	715.29	712.64	713.89	720.48	727.62	730.69	732.51	736.61	741.69	745.65	748.25	750.01	752.54	756.99	760.98	762.3	763.04	765.66	769	771.49	773.75	776.77	780.35	783.98	787.18	789.78	792.71	796.78	800.68	802.89	803.55	803.45	804.47	808.15	813.37	818.06	819.53	816.44	814.6	819.59	826.23	828.18	828.38	831.2	834.61	835.79	837.09
01-ce0aea45ccc0e81d77f680f96e02c3da-RegB	793.68	781.12	776.14	775.95	777.74	779.2	779.96	780.33	781.25	783.44	785.87	787.51	789.26	791.89	793.37	791.86	789.45	788.78	790.59	794.65	798.68	800.69	802.2	804.82	806.55	805.68	806.22	811.8	817.45	817.78	816.2	817.37	820.3	822.78	824.04	823.87	822.62	821	820.45	822.28	826	830.24	831.74	828.24	824.71	826.43	830.24	831.73	832.67
01-ce0aea45ccc0e81d77f680f96e02c3da-RegC	715.18	699.33	698.74	705.42	711.38	711.19	709.76	712.75	717.96	722.06	725.38	729.06	733.78	739.53	743.82	744.72	745.52	749.39	753.29	753.86	753.63	755.86	760.09	764.89	768.76	770.51	770.2	768.72	769.1	773.67	779.21	781.93	782.33	782.09	782.54	784.48	786.75	788.03	789.08	790.96	793.5	796.22	798.89	801.43	804.05	806.9	809.35	810.83	811.98
01-c26e374baf842e7fcff742308d2e5667-FixA	nan	nan	nan	nan	nan	nan	nan	nan	nan	nan	nan	nan	nan	nan	nan	nan	nan	nan	nan	nan	nan	nan	nan	nan	nan	nan	nan	nan	nan	nan	nan	nan	nan	nan	nan	nan	nan	nan	nan	nan	nan	nan	nan	nan	nan	nan	nan	nan	nan
01-c26e374baf842e7fcff742308d2e5667-FixB	nan	nan	nan	nan	nan	nan	nan	nan	nan	nan	nan	nan	nan	nan	nan	nan	nan	nan	nan	nan	nan	nan	nan	nan	nan	nan	nan	nan	nan	nan	nan	nan	nan	nan	nan	nan	nan	nan	nan	nan	nan	nan	nan	nan	nan	nan	nan	nan	nan
01-c26e374baf842e7fcff742308d2e5667-FixC	nan	nan	nan	nan	nan	nan	nan	nan	nan	nan	nan	nan	nan	nan	nan	nan	nan	nan	nan	nan	nan	nan	nan	nan	nan	nan	nan	nan	nan	nan	nan	nan	nan	nan	nan	nan	nan	nan	nan	nan	nan	nan	nan	nan	nan	nan	nan	nan	nan
01-c26e374baf842e7fcff742308d2e5667-RegA	nan	nan	nan	nan	nan	nan	nan	nan	nan	nan	nan	nan	nan	nan	nan	nan	nan	nan	nan	nan	nan	nan	nan	nan	nan	nan	nan	nan	nan	nan	nan	nan	nan	nan	nan	nan	nan	nan	nan	nan	nan	nan	nan	nan	nan	nan	nan	nan	nan
01-c26e374baf842e7fcff742308d2e5667-RegB	nan	nan	nan	nan	nan	nan	nan	nan	nan	nan	nan	nan	nan	nan	nan	nan	nan	nan	nan	nan	nan	nan	nan	nan	nan	nan	nan	nan	nan	nan	nan	nan	nan	nan	nan	nan	nan	nan	nan	nan	nan	nan	nan	nan	nan	nan	nan	nan	nan
01-c26e374baf842e7fcff742308d2e5667-RegC	nan	nan	nan	nan	nan	nan	nan	nan	nan	nan	nan	nan	nan	nan	nan	nan	nan	nan	nan	nan	nan	nan	nan	nan	nan	nan	nan	nan	nan	nan	nan	nan	nan	nan	nan	nan	nan	nan	nan	nan	nan	nan	nan	nan	nan	nan	nan	nan	nan
01-ba2fcb9a9d961c48420383198d986385-FixA	588.81	593.84	597.04	599.75	603.33	608.33	612	612.16	612.08	615.19	619.82	623.51	626.06	627.96	630.05	632.89	635.45	636.97	639.39	644.33	648.54	648.98	648.8	651.65	656.03	659.64	662.96	666.78	670.04	671.58	672.26	673.41	675.84	679.89	684.43	688.11	690.64	692.31	694.72	699.2	704.2	707.79	710.18	712.09	713.8	715.51	717.79	720.98	723.81
01-ba2fcb9a9d961c48420383198d986385-FixB	564.96	575.01	581.17	585.16	588.68	592.85	596.29	597.68	598.39	600.22	603.88	609.32	614.22	616.45	617.01	617.63	619.66	623.82	628.67	632.58	635.61	638.3	641.32	645.09	648.98	652.13	654.13	655.08	656.66	660.39	665.14	669.32	672.61	675.17	677.57	680.21	682.4	683.53	685.04	688.3	691.74	693.56	695.12	698.1	701.52	704.03	706.24	709.1	712.18
01-ba2fcb9a9d961c48420383198d986385-FixC	601.73	605.02	605.45	606.21	610.5	619.78	628.61	631.8	632.55	635.09	639.03	642.85	645.26	645.68	646.47	649.94	655.12	660.26	664.11	666.1	668	671.44	674.59	675.6	676.38	679.15	682.73	685.75	689.93	696.78	703.14	705.82	707.45	711.32	716.39	720.83	725.09	729.9	734.4	737.64	740.29	743.33	747.23	751.95	755.87	757.62	759.55	764.09	769.02
01-ba2fcb9a9d961c48420383198d986385-RegA	699.4	700.4	702.22	704.87	708.37	712.25	714.11	713.19	717.57	733.47	750.23	756.55	756.5	756.8	758.39	760.67	762.88	764.5	766.37	769.26	772.25	774.3	776	778.07	779.88	780.73	781.26	782.37	784.48	787.56	790.29	791.57	792.9	795.86	799	800.51	800.91	801.29	802.37	804.48	806.79	808.39	809.52	810.71	812.14	813.89	816.05	818.61	821.03
01-ba2fcb9a9d961c48420383198d986385-RegB	686.07	687.71	690.23	693.43	697.13	700.9	703.49	704.9	711.18	726.51	741	744.95	744.5	747.56	752.25	755.1	756.84	758.92	760.93	762.3	763.53	765.23	766.92	768.18	770.2	773.98	778.05	780.64	781.92	782.59	783.24	784.35	786.07	788.28	789.97	790.32	790.7	792.58	795.29	797.69	799.39	800.33	800.99	801.98	803.71	806.26	808.6	809.71	810.22
01-ba2fcb9a9d961c48420383198d986385-RegC	684.86	687.48	688.49	688.94	689.92	691.88	692.79	691.86	695.77	709.72	724.82	731.57	733.1	734.6	736.07	736.64	737.4	739.44	741.45	742.16	742.97	745.37	747.94	749.19	750.51	753.37	755.94	756.32	756.34	758.14	760.68	762.31	762.77	762.5	763.42	766.91	770.15	770.3	769.96	772.32	775.96	778.7	781.12	784.04	785.94	785.29	783.92	784.22	786.52
01-a3458acaedca279c3c0c93ed5f82684f-FixA	589.74	594.62	597.26	599.76	604.24	611.38	616.05	614.05	611.02	612.92	616.8	618.79	620.77	625.14	630.14	633.53	635.65	637.55	640.53	645.31	649.91	652.25	652.83	652.98	654.69	659.17	663.61	665.26	666.71	670.83	675.26	677.27	679.08	683.19	687.22	688.39	688.6	690.46	693.93	698.2	702.63	706.63	709.78	711.92	714.07	717.08	719.49	719.81	719.67
01-a3458acaedca279c3c0c93ed5f82684f-FixB	564.71	574.99	580.78	584.29	587.78	592.64	597.05	599.14	600.53	603.08	606.03	608.45	611.27	615.39	619.45	622.08	624.48	627.9	630.92	632.07	632.82	634.98	638.64	643.24	647.4	649.93	651.63	653.72	657.06	661.86	665.97	667.51	668.86	672.65	677.38	680.93	683.78	686.83	689.4	690.64	690.93	691.19	693.21	698.17	703.17	705.18	706.14	708.92	713.72
01-a3458acaedca279c3c0c93ed5f82684f-FixC	602.3	608.04	607.8	606.98	611	622.44	632.34	632.6	630.53	634.37	639.85	641.37	641.28	643.17	647.29	652.69	657.31	659.63	662.04	666.8	671.41	673.19	674.11	676.65	679.87	682.26	683.85	685.44	689.23	696.68	703.85	706.87	708.83	713.52	719	722.59	725.62	729.92	734.5	738	741.13	744.92	748.85	752.19	755.3	758.72	762.28	765.62	768.59
01-a3458acaedca279c3c0c93ed5f82684f-RegA	700.13	703.79	704.98	705.39	706.69	709.77	712.29	713.02	718.65	734.14	748.95	752.7	752.33	756.38	761.25	761.92	760.85	761.66	764.47	768.27	771.1	771.8	773.66	779.44	784.4	783.82	782.18	784.68	788.51	789.82	789.79	790.53	792.02	793.74	795.8	798.3	800.27	801.04	802.4	805.91	808.61	807.58	806.23	808.53	812.39	814.69	816.25	818.54	820.91
01-a3458acaedca279c3c0c93ed5f82684f-RegB	686.27	690.02	692.1	693.56	695.46	698.41	701.18	703.43	710.48	725.97	740.67	745.47	745.64	748.26	752.14	754.75	757	759.96	761.73	760.63	759.55	761.63	765.76	770.04	773.89	777.05	779	779.52	780.02	781.96	785.05	788.35	790.36	789.98	788.4	787.5	788.96	793.57	798	798.94	798.51	799.64	801.49	802.61	803.71	805.85	808.52	810.84	812.32
01-a3458acaedca279c3c0c93ed5f82684f-RegC	685.13	682.14	683.9	688.03	692.14	694.31	694.58	694.4	699.16	712.51	726.87	734.03	735.14	733.77	733.43	736.46	740.37	742.25	742.89	743.78	745.05	746.52	748.07	749.58	751.02	752.37	753.76	755.21	756.35	756.88	757.54	759.04	760.82	762.2	763.71	765.92	767.9	768.79	770.15	773.53	777.38	779.77	780.96	781.84	783.2	785.5	787.79	789.01	789.64
01-5a3815281b9cfd1902eec23a2f74b99d-FixA	nan	nan	nan	nan	nan	nan	nan	nan	nan	nan	nan	nan	nan	nan	nan	nan	nan	nan	nan	nan	nan	nan	nan	nan	nan	nan	nan	nan	nan	nan	nan	nan	nan	nan	nan	nan	nan	nan	nan	nan	nan	nan	nan	nan	nan	nan	nan	nan	nan
01-5a3815281b9cfd1902eec23a2f74b99d-FixB	nan	nan	nan	nan	nan	nan	nan	nan	nan	nan	nan	nan	nan	nan	nan	nan	nan	nan	nan	nan	nan	nan	nan	nan	nan	nan	nan	nan	nan	nan	nan	nan	nan	nan	nan	nan	nan	nan	nan	nan	nan	nan	nan	nan	nan	nan	nan	nan	nan
01-5a3815281b9cfd1902eec23a2f74b99d-FixC	nan	nan	nan	nan	nan	nan	nan	nan	nan	nan	nan	nan	nan	nan	nan	nan	nan	nan	nan	nan	nan	nan	nan	nan	nan	nan	nan	nan	nan	nan	nan	nan	nan	nan	nan	nan	nan	nan	nan	nan	nan	nan	nan	nan	nan	nan	nan	nan	nan
01-5a3815281b9cfd1902eec23a2f74b99d-RegA	nan	nan	nan	nan	nan	nan	nan	nan	nan	nan	nan	nan	nan	nan	nan	nan	nan	nan	nan	nan	nan	nan	nan	nan	nan	nan	nan	nan	nan	nan	nan	nan	nan	nan	nan	nan	nan	nan	nan	nan	nan	nan	nan	nan	nan	nan	nan	nan	nan
01-5a3815281b9cfd1902eec23a2f74b99d-RegB	nan	nan	nan	nan	nan	nan	nan	nan	nan	nan	nan	nan	nan	nan	nan	nan	nan	nan	nan	nan	nan	nan	nan	nan	nan	nan	nan	nan	nan	nan	nan	nan	nan	nan	nan	nan	nan	nan	nan	nan	nan	nan	nan	nan	nan	nan	nan	nan	nan
01-5a3815281b9cfd1902eec23a2f74b99d-RegC	nan	nan	nan	nan	nan	nan	nan	nan	nan	nan	nan	nan	nan	nan	nan	nan	nan	nan	nan	nan	nan	nan	nan	nan	nan	nan	nan	nan	nan	nan	nan	nan	nan	nan	nan	nan	nan	nan	nan	nan	nan	nan	nan	nan	nan	nan	nan	nan	nan
01-bf7f989e0d9deae6cc8512380b227c51-FixA	840.01	841.1	842.04	843.16	844.8	847.17	849.91	852.61	855.1	857.26	858.77	859.51	860.31	861.9	863.63	864.81	866.29	868.85	871.32	872.46	872.78	873.1	873.57	874.23	875.38	877.16	878.66	879.13	879.73	881.66	883.96	885.49	887	889.4	891.75	892.95	893.57	894.45	895.6	896.76	897.71	898.35	899.18	900.66	902.11	902.86	903.85	906.03	908.15
01-bf7f989e0d9deae6cc8512380b227c51-FixB	879.12	885.52	890.25	893.97	897.36	900.79	903.4	904.45	904.91	905.95	907.85	910.35	912.14	912.12	911.22	910.72	911.16	912.73	915.01	917.3	918.56	918.08	917.18	917.33	918.45	920.04	921.86	923.71	925.29	926.36	927.22	928.26	929.62	931.24	932.31	932.16	931.67	931.99	933.29	935.25	936.34	935.39	934.41	935.65	938.06	939.9	940.6	940.19	939.69
01-bf7f989e0d9deae6cc8512380b227c51-FixC	853.91	839.61	832.26	830.53	833.09	838.31	843.52	846.52	848.21	849.95	851.45	852.31	853.29	855.06	856.69	857.41	858.96	862.79	866.28	866.74	865.88	866	866.98	868.12	869.13	869.84	870.21	870.35	871	872.85	875.5	878.26	880.39	881.56	883.01	885.81	887.91	887.36	886.69	888.69	891.7	893.38	894.43	896.07	897.95	899.52	901.45	904.31	906.47
01-bf7f989e0d9deae6cc8512380b227c51-RegA	866.42	860.7	857.29	855.74	855.59	856.43	858.08	860.28	862.3	863.53	864.3	865.28	867.51	871.52	875.17	876.66	878.63	883.45	887.44	886.94	885.3	886.53	889.26	891.26	892.81	894.47	895.19	894.07	892.93	893.66	895.33	896.54	897.42	898.44	899.44	900.22	901.12	902.53	904.33	906.34	908.62	911.28	914.2	917.01	918.31	917.16	916.15	917.87	920.04
01-bf7f989e0d9deae6cc8512380b227c51-RegB	853.05	845.23	843.26	844.89	847.88	850.44	852.63	854.83	856.69	858	859.66	862.5	865.78	868.7	871.67	875.21	878.7	881.37	882.98	883.66	884.38	886.1	888.39	890.5	891.83	892.08	892.21	893.13	894.2	894.61	894.68	894.98	895.63	896.44	896.33	894.61	893.48	895.15	898.11	900.39	902.85	906.63	910.31	912.22	912.99	913.69	914.31	914.65	915.37
01-bf7f989e0d9deae6cc8512380b227c51-RegC	809.93	834.53	847.11	852.14	854.06	856.44	859.12	861.25	863.12	865.09	866.76	867.83	869.3	872.08	875.25	877.8	880.3	883.16	884.36	882.42	881.08	883.92	887.9	889.39	890.16	892.53	894.83	895.03	894.26	894.32	895.82	898.65	900.95	901.08	900.73	901.85	903.33	903.86	904.96	908.28	911.9	913.53	913.81	914.13	915.3	917.69	920.41	922.45	923.87
01-d75a44800541931e466e0bb1c98cf3cd-FixA	839.73	841.14	842.48	844.32	847.27	851.34	854.18	853.96	853.4	855.36	858.55	861.06	862.81	864.28	866.03	868.3	869.71	869.33	869.8	873.46	877.2	877.5	875.56	873.79	874.47	878.6	881.89	880.4	878.18	880.03	884.22	887.64	889.15	888.65	888.38	890.58	894.45	898.21	899.47	896.89	894.89	897.76	901.52	901.45	900.74	903.6	907.95	910.41	910.3
01-d75a44800541931e466e0bb1c98cf3cd-FixB	879.18	885.03	889.83	893.79	897.12	900.12	903.41	907.27	910.23	910.99	910.69	910.71	910.85	910.68	910.8	911.87	913.95	916.64	918.44	918.31	918.28	920.49	923.63	925.7	925.42	922.54	920.28	921.56	923.69	923.68	924.11	927.81	931.79	932.67	932.55	934.13	935.83	935.61	935.19	936.51	937.66	936.59	935.88	938.27	940.84	940.07	937.67	936.37	936.7
01-d75a44800541931e466e0bb1c98cf3cd-FixC	857.88	839.81	832.96	833.41	837.29	841.21	843.98	845.32	846.54	848.82	851.13	852.29	853	854.16	855.46	856.53	858.03	860.58	863.53	865.95	867.22	867.1	866.68	867.09	868.18	869.52	870.99	872.56	874.27	876.07	877.27	877.52	878.82	882.87	886.9	887.93	887.56	888.17	889.61	891.09	892.28	893.08	894.1	895.91	897.94	899.56	901.41	904.08	906.16
01-d75a44800541931e466e0bb1c98cf3cd-RegA	865.22	855.74	854.33	856.78	858.9	858.01	857.63	861.18	865.23	866.13	866.43	869.22	872.92	875.54	878.08	881.73	884.94	886.09	886.24	886.67	886.74	885.91	886.59	890.77	895.11	895.95	894.75	893.89	893.64	893.82	894.55	895.86	896.97	897.31	898.41	901.56	904.36	904.43	904.65	908.15	912.14	913.23	913.21	914.69	916.87	918.26	918.69	918.44	918.19
01-d75a44800541931e466e0bb1c98cf3cd-RegB	854.41	847.78	846.03	847.14	849.08	850.41	852.12	855.28	858.85	861.46	862.81	863.26	864.89	869.34	874.37	877.6	880.11	883.22	885.29	884.84	884.63	887.32	890.38	890.99	891.08	893.02	895.17	895.58	895.5	896.46	897.31	896.69	895.82	896.15	896.94	897.15	897.36	898.46	900.66	903.87	907.12	909.38	910.34	910.26	911.14	914.61	918.11	918.58	916.63
01-d75a44800541931e466e0bb1c98cf3cd-RegC	810.79	835.99	848.45	853.31	855.74	859.52	862.9	863.75	864.34	867.01	869.93	871	871.5	873.12	875.82	879.09	882.35	885.07	887.09	888.28	888.3	887.13	886.32	887.53	891.06	896.16	899.14	897.14	894.65	896.33	898.64	897.35	895.51	897.06	900.6	903.66	905.94	907.65	908.52	908.62	910.02	914.32	918.26	918.45	917.61	919.22	921.88	923.3	924.05
01-d2b88448c1de4f0f54c9d900233b900c-FixA	nan	nan	nan	nan	nan	nan	nan	nan	nan	nan	nan	nan	nan	nan	nan	nan	nan	nan	nan	nan	nan	nan	nan	nan	nan	nan	nan	nan	nan	nan	nan	nan	nan	nan	nan	nan	nan	nan	nan	nan	nan	nan	nan	nan	nan	nan	nan	nan	nan
01-d2b88448c1de4f0f54c9d900233b900c-FixB	nan	nan	nan	nan	nan	nan	nan	nan	nan	nan	nan	nan	nan	nan	nan	nan	nan	nan	nan	nan	nan	nan	nan	nan	nan	nan	nan	nan	nan	nan	nan	nan	nan	nan	nan	nan	nan	nan	nan	nan	nan	nan	nan	nan	nan	nan	nan	nan	nan
01-d2b88448c1de4f0f54c9d900233b900c-FixC	nan	nan	nan	nan	nan	nan	nan	nan	nan	nan	nan	nan	nan	nan	nan	nan	nan	nan	nan	nan	nan	nan	nan	nan	nan	nan	nan	nan	nan	nan	nan	nan	nan	nan	nan	nan	nan	nan	nan	nan	nan	nan	nan	nan	nan	nan	nan	nan	nan
01-d2b88448c1de4f0f54c9d900233b900c-RegA	nan	nan	nan	nan	nan	nan	nan	nan	nan	nan	nan	nan	nan	nan	nan	nan	nan	nan	nan	nan	nan	nan	nan	nan	nan	nan	nan	nan	nan	nan	nan	nan	nan	nan	nan	nan	nan	nan	nan	nan	nan	nan	nan	nan	nan	nan	nan	nan	nan
01-d2b88448c1de4f0f54c9d900233b900c-RegB	nan	nan	nan	nan	nan	nan	nan	nan	nan	nan	nan	nan	nan	nan	nan	nan	nan	nan	nan	nan	nan	nan	nan	nan	nan	nan	nan	nan	nan	nan	nan	nan	nan	nan	nan	nan	nan	nan	nan	nan	nan	nan	nan	nan	nan	nan	nan	nan	nan
01-d2b88448c1de4f0f54c9d900233b900c-RegC	nan	nan	nan	nan	nan	nan	nan	nan	nan	nan	nan	nan	nan	nan	nan	nan	nan	nan	nan	nan	nan	nan	nan	nan	nan	nan	nan	nan	nan	nan	nan	nan	nan	nan	nan	nan	nan	nan	nan	nan	nan	nan	nan	nan	nan	nan	nan	nan	nan
01-75b34d668c12025e2bfc21d2991ca609-FixA	449.68	443.12	451.98	467.18	479.62	483.29	484.69	491.09	499.83	506.74	511.68	515.61	519.63	524.56	530.06	535.41	539.68	542.26	544.08	546.43	550.29	555.96	561.16	563.84	566.17	570.35	573.86	574.17	574.66	578.82	583.53	585.21	586.54	590.76	595.68	598.44	600.34	603.36	607.03	610.37	613.35	616.07	618.13	619.33	621.08	624.71	629.04	632.4	634.45
01-75b34d668c12025e2bfc21d2991ca609-FixB	514.68	480.48	477.25	489.63	502.23	504.25	503.49	509.22	517.4	522.35	525.68	530.13	535.19	539.84	544.25	548.79	553.45	557.99	561.64	564.04	567.12	572.47	577.3	578.86	579.54	582.17	585.38	587.38	589.6	593.51	596.88	597.55	598.24	602.03	607.05	610.72	613.42	616.14	618.64	620.67	623.43	627.79	631.07	630.64	629.01	629.7	633.93	641.22	646.21
01-75b34d668c12025e2bfc21d2991ca609-FixC	447.48	443.94	454.87	471.26	484.11	487.66	489.4	497.09	505.82	509.72	512.46	518.49	525.33	529.87	533.79	539.18	544.73	548.66	551.22	553.51	558.12	566.5	573.62	574.8	574.71	578.69	583.83	586.28	587.98	591.53	595.32	597.25	598.57	601.12	605.39	610.98	615.12	615.59	615.88	619.85	625.58	629.98	632.33	632.83	632.78	633.65	635.91	639.51	643.25
01-75b34d668c12025e2bfc21d2991ca609-RegA	425.45	436.18	444.61	451.15	456.21	460.36	464.7	469.95	474.65	477.37	479.16	481.46	484.58	488.43	492.45	496.17	500.23	505.06	509.15	511.2	513.07	516.49	519.17	519.08	520.32	526.67	533.43	535.33	535.22	537.26	541.65	547.19	551.42	552.54	553.46	557.15	560.67	560.81	560.62	563.73	567.91	570.19	571.83	574.72	577.7	579.21	579.99	581.36	584.02
01-75b34d668c12025e2bfc21d2991ca609-RegB	441.88	466.96	479.73	485.35	488.95	494.45	500.68	505.62	508.93	510.86	512.43	514.54	516.97	519.31	521.62	524.16	527.32	531.14	533.99	534.47	534.16	534.83	535.64	535.73	537.22	542.11	548.13	552.46	554.91	556.11	557.13	558.85	560.85	562.53	564.17	566.11	567.87	568.98	570.29	572.61	575.03	576.66	579.16	583.93	587.71	587.22	585.75	587.48	591.32
01-75b34d668c12025e2bfc21d2991ca609-RegC	441.18	440.6	444.56	450.74	456.81	461.28	466.14	473.09	479.28	481.81	482.59	484.28	487.43	491.94	497.22	502.56	507.3	510.88	513.37	515.13	517.07	519.83	522.15	523.09	525.38	531.43	538.14	541.97	544.14	546.72	549.42	551.58	553.58	555.89	557.93	559	559.36	559.65	561.2	564.96	569.34	572.4	574.27	575.65	577.06	578.91	581.13	583.46	585.23
01-ce722cf1eb1db6892cf0a2cca44dbd65-FixA	448.17	443.76	453.75	469	480.4	482.33	483.54	492.73	503.66	508.88	511.88	517.26	522.45	524.53	526.91	533.13	540.21	544.44	546.48	548.19	551.67	558.01	563.66	565.27	566.05	569.57	573.28	574.25	575.17	579.14	583.99	586.83	588.2	589.68	593	598.97	603.67	603.65	603.8	609.43	616.71	620.41	621.11	620.95	621.3	622.99	625.13	626.71	628.42
01-ce722cf1eb1db6892cf0a2cca44dbd65-FixB	514.7	480.29	474.91	485.12	497.48	502.13	503.94	509.55	517.66	525.14	529.56	530.07	531.37	537.86	546.63	553.67	558.67	562.1	563.72	563.9	566.51	574.33	581.52	582.16	580.27	581.17	583.87	586.36	589.77	595.1	599.02	598.57	597.77	601.24	607.24	612.6	615.76	616.13	615.61	616.38	618.71	622.29	626.71	631.38	635.01	636.72	638.38	641.93	645.4
01-ce722cf1eb1db6892cf0a2cca44dbd65-FixC	449.34	445.73	457.29	473.98	485.71	486.32	485.38	492.79	503.32	510.04	514.95	521.16	526.87	530.09	533.42	539.45	545.86	549.82	551.89	553.73	557.76	565.33	572.45	575.17	576.27	579.26	583.06	585.91	588.88	593.17	597.16	599.13	600.38	602.76	606.75	612.07	616.89	619.35	619.46	618.3	619.36	625.27	631.1	631.64	630.85	633.9	639.08	643.2	645.72
01-ce722cf1eb1db6892cf0a2cca44dbd65-RegA	426.68	438.75	445.43	449.15	452.36	457	463.01	469.72	475.91	480.5	483.6	485.72	487.71	490.26	492.86	495.18	498.81	505.01	511.62	516.07	518.18	518.63	518.99	520.79	524.15	528.65	533.24	536.86	539.15	540.19	541.18	543.41	547.11	551.91	555.86	557.17	556.63	555.91	557.26	562.16	567.74	570.88	573.03	576.33	579.63	581.38	582.84	585.58	588.7
01-ce722cf1eb1db6892cf0a2cca44dbd65-RegB	443.28	464.29	476.38	482.97	487.49	492.65	498.19	503.28	507.68	511.19	513.16	513.36	513.93	516.92	521.4	525.75	528.79	529.97	530.95	533.31	535.71	536.54	536.52	536.94	539.05	543.63	549.39	554.57	557.72	558.2	558.57	561.26	564.13	564.6	563.99	564.38	566.22	569.31	572.76	575.58	577.42	578.3	579.16	580.97	583.68	586.84	589.68	591.45	591.99
01-ce722cf1eb1db6892cf0a2cca44dbd65-RegC	447.71	447.2	447.95	450.17	454.08	459.76	466.83	474.45	480.31	482.67	483.66	485.72	488.44	491.03	494.34	499.15	504.37	508.71	512.18	515.23	518.52	522.26	524.25	523.02	523.14	529.01	537.25	543.29	546.79	548.63	549.68	550.72	552.21	554.41	557.3	560.5	562.34	561.65	561.3	564.16	567.54	568.44	569.86	575.05	580.2	581	580.51	582.76	585.9
01-cfd6fa447c168f1803f282252fc51569-FixA	nan	nan	nan	nan	nan	nan	nan	nan	nan	nan	nan	nan	nan	nan	nan	nan	nan	nan	nan	nan	nan	nan	nan	nan	nan	nan	nan	nan	nan	nan	nan	nan	nan	nan	nan	nan	nan	nan	nan	nan	nan	nan	nan	nan	nan	nan	nan	nan	nan
01-cfd6fa447c168f1803f282252fc51569-FixB	nan	nan	nan	nan	nan	nan	nan	nan	nan	nan	nan	nan	nan	nan	nan	nan	nan	nan	nan	nan	nan	nan	nan	nan	nan	nan	nan	nan	nan	nan	nan	nan	nan	nan	nan	nan	nan	nan	nan	nan	nan	nan	nan	nan	nan	nan	nan	nan	nan
01-cfd6fa447c168f1803f282252fc51569-FixC	nan	nan	nan	nan	nan	nan	nan	nan	nan	nan	nan	nan	nan	nan	nan	nan	nan	nan	nan	nan	nan	nan	nan	nan	nan	nan	nan	nan	nan	nan	nan	nan	nan	nan	nan	nan	nan	nan	nan	nan	nan	nan	nan	nan	nan	nan	nan	nan	nan
01-cfd6fa447c168f1803f282252fc51569-RegA	nan	nan	nan	nan	nan	nan	nan	nan	nan	nan	nan	nan	nan	nan	nan	nan	nan	nan	nan	nan	nan	nan	nan	nan	nan	nan	nan	nan	nan	nan	nan	nan	nan	nan	nan	nan	nan	nan	nan	nan	nan	nan	nan	nan	nan	nan	nan	nan	nan
01-cfd6fa447c168f1803f282252fc51569-RegB	nan	nan	nan	nan	nan	nan	nan	nan	nan	nan	nan	nan	nan	nan	nan	nan	nan	nan	nan	nan	nan	nan	nan	nan	nan	nan	nan	nan	nan	nan	nan	nan	nan	nan	nan	nan	nan	nan	nan	nan	nan	nan	nan	nan	nan	nan	nan	nan	nan
01-cfd6fa447c168f1803f282252fc51569-RegC	nan	nan	nan	nan	nan	nan	nan	nan	nan	nan	nan	nan	nan	nan	nan	nan	nan	nan	nan	nan	nan	nan	nan	nan	nan	nan	nan	nan	nan	nan	nan	nan	nan	nan	nan	nan	nan	nan	nan	nan	nan	nan	nan	nan	nan	nan	nan	nan	nan
01-3538def344a506a49615be8366b59c5e-FixA	1095.57	1096.19	1098.4	1100.79	1101.96	1101.15	1100.2	1101.18	1104.16	1108.46	1112.22	1113.95	1115.21	1117.61	1119.86	1120.52	1120.68	1121.73	1123.48	1125.39	1127.44	1129.55	1130.79	1130.51	1130.42	1132.26	1135.05	1137.39	1139.23	1140.85	1142.32	1143.64	1144.86	1146	1147.11	1148.2	1149.02	1149.57	1151.03	1154.32	1157.18	1157.49	1157.95	1161.49	1165.36	1166.21	1165.94	1167.27	1169.36
01-3538def344a506a49615be8366b59c5e-FixB	1096.16	1098.94	1100.74	1102.11	1103.62	1105.57	1107.23	1108.13	1110.07	1114.4	1118.3	1119.16	1119.58	1122.42	1125.96	1127.95	1128.88	1129.76	1130.53	1131.1	1132.39	1135.15	1138.14	1139.95	1140.94	1141.87	1143.45	1145.96	1147.95	1148.05	1147.3	1147.21	1148.29	1150.6	1153.25	1155.28	1156.47	1156.96	1157.46	1158.61	1160.18	1161.75	1163.19	1164.59	1166.42	1169.07	1172.01	1174.59	1176.74
01-3538def344a506a49615be8366b59c5e-FixC	1113.12	1097.75	1090.38	1088.56	1089.86	1092.12	1094.24	1095.8	1098.21	1102.46	1106.25	1107.48	1108.68	1112.3	1115.41	1115.11	1114.69	1117.51	1120.31	1119.68	1119.01	1121.93	1125.3	1125.5	1124.68	1125.69	1127.3	1127.81	1128.29	1130.13	1132.8	1135.25	1136.62	1136.58	1137.12	1139.99	1142.82	1143.05	1142.77	1144.59	1147.38	1149.46	1151.84	1155.72	1159.49	1161.45	1163.29	1166.9	1170.27
01-3538def344a506a49615be8366b59c5e-RegA	1061.68	1064.02	1067.15	1070.84	1074.84	1078.78	1081.78	1083.17	1083.71	1084.42	1086.13	1089.18	1092.17	1093.88	1095.55	1098.04	1097.88	1092.53	1088.35	1091.65	1098.55	1103.61	1106.44	1108.07	1109.69	1112.1	1114.34	1115.52	1117.29	1121.18	1124.95	1126.24	1126.73	1128.71	1131.99	1135.63	1138.68	1140.55	1142.39	1145.42	1148.75	1151.25	1153.31	1155.6	1157.96	1160	1161.46	1162.28	1163.17
01-3538def344a506a49615be8366b59c5e-RegB	1054.47	1057.3	1060.07	1062.99	1066.25	1069.83	1072.61	1073.83	1075.06	1077.83	1081.07	1083.29	1084.17	1084.1	1085.26	1088.82	1089.56	1083.37	1078.11	1081.8	1089.8	1095.47	1098.57	1100.56	1102.92	1106.67	1110.81	1114.18	1117.45	1121.33	1124.52	1125.73	1126.52	1128.61	1130.94	1132.06	1132.33	1132.71	1134.45	1138.43	1143.38	1147.76	1151.79	1155.93	1159.44	1161.58	1163.22	1165.46	1168.21
01-3538def344a506a49615be8366b59c5e-RegC	1084.68	1086.44	1088.39	1090.64	1093.32	1096.49	1099.9	1103.23	1106.22	1108.74	1111.25	1114.11	1116.7	1118.52	1120.52	1123	1121.99	1114.9	1109.86	1114.69	1123.45	1128.5	1130.54	1132.17	1134.27	1137.15	1140.64	1144.33	1147.28	1148.89	1150.77	1154.34	1157.57	1158.33	1158.57	1160.67	1163.83	1166.55	1168.39	1169.45	1171.12	1174.66	1179.02	1182.6	1184.37	1184.03	1183.95	1186.48	1190.04
01-5558429b4edb1dcf363d8efa97f2f4cd-FixA	1096	1097.57	1099.21	1101.05	1103.24	1105.61	1106.77	1105.86	1105.53	1108.35	1112.99	1117.18	1118.96	1117.6	1117.09	1120.8	1124.08	1122.33	1120.01	1122.24	1126.59	1129.48	1131.01	1132.15	1133.35	1134.84	1136.64	1138.68	1140.76	1142.6	1143.79	1144.2	1145.02	1147.23	1149.06	1148.8	1148.35	1150.06	1153.25	1156.41	1157.99	1157.09	1156	1157.29	1160.56	1164.35	1166.27	1164.81	1164.11
01-5558429b4edb1dcf363d8efa97f2f4cd-FixB	1095.34	1098.63	1101.47	1103.75	1105.36	1106.35	1107.3	1108.82	1110.95	1113.56	1116.41	1119.28	1122.1	1124.67	1126.1	1125.86	1125.72	1127.41	1129.86	1131.7	1133.41	1135.65	1137.74	1139	1140.34	1142.75	1145.62	1147.79	1147.68	1144.68	1143.31	1147.57	1152.85	1153.93	1153.65	1155.87	1158.64	1159.24	1159.15	1160.41	1161.82	1161.93	1162.48	1165.44	1169.49	1172.58	1173.52	1172.21	1172.18
01-5558429b4edb1dcf363d8efa97f2f4cd-FixC	1112.5	1096.49	1089.33	1088.13	1089.99	1092.47	1094.93	1097.36	1100.4	1104.5	1108.55	1111.28	1112.37	1112	1111.46	1112.12	1114.49	1118.23	1120.24	1118.32	1117.09	1121.06	1126.15	1127.54	1127	1127.46	1128.83	1130.23	1130.86	1130.44	1130.84	1133.83	1138.09	1141.69	1143.74	1144.08	1144.4	1146.34	1148.68	1149.84	1150.29	1151.13	1153.68	1158.57	1162.82	1163.48	1162.86	1164.07	1166.64
01-5558429b4edb1dcf363d8efa97f2f4cd-RegA	1066.07	1068.91	1070.55	1072.11	1074.75	1078.94	1082.4	1083.15	1083.04	1084.42	1087.22	1090.57	1092.54	1092.09	1093.08	1098.17	1099.57	1090.69	1081.98	1084.7	1094.42	1103.45	1108.28	1107.82	1106.35	1108.33	1112.29	1115.81	1119.48	1124.15	1128.1	1129.57	1129.63	1130.07	1132.15	1136.37	1140.32	1141.74	1142.83	1145.99	1148.69	1148.33	1148.48	1153.16	1159.94	1164.92	1166.4	1164.14	1161.77
01-5558429b4edb1dcf363d8efa97f2f4cd-RegB	1052.01	1059.62	1061.78	1061.92	1063.49	1068.64	1074.37	1077.35	1078.25	1078.58	1078.97	1079.81	1081.24	1083.4	1086.59	1090.18	1089.42	1081.43	1075.83	1081.75	1091.75	1096.49	1097.76	1099.67	1103.3	1108.62	1114.21	1118.43	1120.24	1119.52	1119.47	1123.2	1129.09	1134.27	1136.24	1133.68	1130.07	1129.5	1132.4	1137.94	1144.39	1149.9	1153.44	1154.79	1156.39	1160.54	1165.04	1167.34	1169.42
01-5558429b4edb1dcf363d8efa97f2f4cd-RegC	1086.36	1090.5	1089.93	1088.05	1088.26	1092.8	1099.3	1104.84	1109.03	1112.11	1114.24	1115.54	1116.09	1116.43	1119.18	1125.59	1128.94	1123.5	1116.8	1117.34	1122.47	1127.48	1131.59	1135.06	1138.01	1140.58	1143.13	1145.9	1148.1	1149.11	1150.31	1153.19	1157.39	1161.82	1164.62	1164.5	1163.86	1165.4	1168.23	1170.79	1173.2	1176.05	1180.02	1185.22	1189.04	1188.96	1186.84	1185.54	1186.63
01-946c49b4df543d6ea06aa798b1331945-FixA	nan	nan	nan	nan	nan	nan	nan	nan	nan	nan	nan	nan	nan	nan	nan	nan	nan	nan	nan	nan	nan	nan	nan	nan	nan	nan	nan	nan	nan	nan	nan	nan	nan	nan	nan	nan	nan	nan	nan	nan	nan	nan	nan	nan	nan	nan	nan	nan	nan
01-946c49b4df543d6ea06aa798b1331945-FixB	nan	nan	nan	nan	nan	nan	nan	nan	nan	nan	nan	nan	nan	nan	nan	nan	nan	nan	nan	nan	nan	nan	nan	nan	nan	nan	nan	nan	nan	nan	nan	nan	nan	nan	nan	nan	nan	nan	nan	nan	nan	nan	nan	nan	nan	nan	nan	nan	nan
01-946c49b4df543d6ea06aa798b1331945-FixC	nan	nan	nan	nan	nan	nan	nan	nan	nan	nan	nan	nan	nan	nan	nan	nan	nan	nan	nan	nan	nan	nan	nan	nan	nan	nan	nan	nan	nan	nan	nan	nan	nan	nan	nan	nan	nan	nan	nan	nan	nan	nan	nan	nan	nan	nan	nan	nan	nan
01-946c49b4df543d6ea06aa798b1331945-RegA	nan	nan	nan	nan	nan	nan	nan	nan	nan	nan	nan	nan	nan	nan	nan	nan	nan	nan	nan	nan	nan	nan	nan	nan	nan	nan	nan	nan	nan	nan	nan	nan	nan	nan	nan	nan	nan	nan	nan	nan	nan	nan	nan	nan	nan	nan	nan	nan	nan
01-946c49b4df543d6ea06aa798b1331945-RegB	nan	nan	nan	nan	nan	nan	nan	nan	nan	nan	nan	nan	nan	nan	nan	nan	nan	nan	nan	nan	nan	nan	nan	nan	nan	nan	nan	nan	nan	nan	nan	nan	nan	nan	nan	nan	nan	nan	nan	nan	nan	nan	nan	nan	nan	nan	nan	nan	nan
01-946c49b4df543d6ea06aa798b1331945-RegC	nan	nan	nan	nan	nan	nan	nan	nan	nan	nan	nan	nan	nan	nan	nan	nan	nan	nan	nan	nan	nan	nan	nan	nan	nan	nan	nan	nan	nan	nan	nan	nan	nan	nan	nan	nan	nan	nan	nan	nan	nan	nan	nan	nan	nan	nan	nan	nan	nan
01-4955927dbc8499def710ae9d2d85a9c6-FixA	969.36	957.15	954.02	956.71	962	967.12	971.21	974.12	976.7	979.72	982.64	984.87	986.99	989.73	993.05	996.6	999.53	1001.24	1002.77	1005.28	1008.71	1012.46	1015.07	1015.67	1016.91	1021.27	1026.16	1028.48	1028.8	1028.64	1028.94	1030.34	1032.73	1035.71	1038.69	1041.15	1043.47	1046.16	1049.3	1052.86	1056.96	1061.45	1064.93	1066.28	1067.55	1070.92	1074.67	1076.7	1078.48
01-4955927dbc8499def710ae9d2d85a9c6-FixB	935.76	926.33	925.97	930.48	935.64	938.51	941.19	946.01	950.99	953.93	956.31	959.96	964.27	968.1	971.07	973.09	974.59	976.18	978.51	981.8	984.47	985.19	986.01	989.04	992.88	995.62	997.44	998.98	1000.24	1001.19	1002.38	1004.32	1006.6	1008.72	1011.06	1014.02	1016.94	1019.14	1021.38	1024.57	1028.54	1032.67	1035.71	1036.81	1037.81	1040.62	1043.77	1045.5	1047.25
01-4955927dbc8499def710ae9d2d85a9c6-FixC	967.66	956.23	953.34	955.79	960.36	964.39	967.53	970.05	972.51	975.37	978.55	981.83	985.12	988.31	991.13	993.45	996.13	999.87	1003.91	1007.26	1009.83	1011.78	1013.48	1015.15	1016.17	1016.18	1016.96	1020.08	1023.6	1025.34	1026.39	1028.28	1030.5	1032.3	1034.46	1037.88	1042.08	1046.32	1050.54	1054.78	1058.58	1061.54	1063.92	1066.11	1068.1	1069.93	1072.23	1075.55	1079.22
01-4955927dbc8499def710ae9d2d85a9c6-RegA	941.6	941.57	940.12	938.64	938.51	940.65	944.11	947.7	951.46	955.5	959.2	962.01	964.47	967.24	970.11	972.84	975.9	979.55	982.38	983.3	984.58	988.2	991.09	990.23	988.91	990.93	994.78	997.91	999.68	1000.12	1000.06	1000.41	1001.7	1004.22	1007.68	1011.6	1015.26	1018.1	1020.43	1022.7	1024.84	1026.83	1029.59	1033.83	1037.97	1040.42	1042.59	1046.07	1048.96
01-4955927dbc8499def710ae9d2d85a9c6-RegB	928.33	936.95	938.86	937.28	935.46	935.89	938.14	941.13	944.15	946.9	950.28	955.02	959.74	962.99	965.38	967.68	969.13	969.08	969.31	971.34	972.97	972.16	971.78	974.74	978.13	978.63	977.79	978.08	979.91	982.8	984.87	984.74	985.1	988.73	993.57	996.88	999.01	1001.01	1003.1	1005.26	1007.29	1009.15	1011.6	1015.32	1019.39	1022.6	1024.72	1026.03	1028.11
01-4955927dbc8499def710ae9d2d85a9c6-RegC	922.82	923.01	926.17	929.61	930.68	928.09	926.25	929.3	934.32	937.64	939.78	942.07	944.65	947.37	950.12	952.84	955.66	958.77	962.24	965.82	967.92	967.42	966.79	968.59	971.56	973.8	975.14	975.86	976.3	976.78	977.48	978.56	980.11	982.16	984.2	985.84	987.73	990.47	992.93	994.06	995.27	998	1000.37	1000.51	1000.86	1004.21	1008.7	1011.63	1012.91
01-cac44502fdaa2962a0d096818f728cd0-FixA	972.84	957.5	954.66	958.92	964.86	968.33	970.36	972.83	975.89	979.29	982.96	986.68	989.52	990.9	992.53	996.02	999.82	1002.3	1004.86	1008.95	1012.63	1013.92	1014.47	1016.47	1020.16	1024.88	1028.35	1028.77	1028.34	1029.52	1030.89	1030.69	1030.36	1031.91	1035.83	1041.74	1047.09	1049.57	1050.76	1052.97	1056.63	1061.3	1064.85	1065.61	1066.6	1070.88	1075.25	1076.06	1076.42
01-cac44502fdaa2962a0d096818f728cd0-FixB	935.59	928.96	927.51	929.62	933.68	938.32	943.23	948.18	952.31	955.07	957.74	961.48	964.71	965.95	967.08	970.17	974.19	977.58	979.93	981.43	983.39	986.89	990.81	993.7	995.24	995.69	996.33	998.25	1000.5	1001.9	1002.98	1004.52	1006.51	1008.75	1011.31	1014.27	1017.44	1020.66	1024.18	1028.08	1031.05	1031.98	1032.35	1033.95	1036.22	1038.27	1041.05	1045.52	1050.09
01-cac44502fdaa2962a0d096818f728cd0-FixC	968.98	959.13	955.65	956.68	960.34	964.81	968.53	970.46	971.36	972.53	975.76	981.95	988.08	991.1	992.26	993.64	995.96	999.31	1002.46	1004.32	1005.56	1007.21	1009.64	1012.92	1016.75	1020.64	1023.84	1025.68	1026.18	1025.65	1024.81	1024.72	1027.51	1034.19	1039.44	1038.58	1037.97	1044.49	1053.06	1057.08	1058.88	1062.36	1066.5	1069.39	1071.66	1074.23	1076.07	1076.21	1076.99
01-cac44502fdaa2962a0d096818f728cd0-RegA	946.14	947.76	946.21	943.48	941.56	941.99	944.28	947.52	950.96	954.07	957.23	960.76	963.88	966.11	969.45	975.37	980.41	981.34	981.39	984.28	988.29	990.8	991.32	990.38	990.28	992.87	995.86	996.8	997.75	1001	1004.56	1005.96	1006.13	1006.68	1008.19	1010.8	1014.03	1017.27	1020.08	1022.36	1025.37	1030.02	1033.96	1034.81	1034.85	1036.99	1040.61	1044.34	1048.02
01-cac44502fdaa2962a0d096818f728cd0-RegB	931.11	937.64	939.32	938.2	936.34	935.59	936.93	940.65	945.09	948.65	952.09	956.24	959.81	961.49	962.46	964.15	966.65	969.42	970.99	970.4	969.85	971.5	973.62	974.14	974.1	975.14	977.72	981.55	984.43	984.45	983.24	983.23	985.99	991.98	998.05	1001.04	1002.71	1005.49	1008.39	1009.85	1010.24	1010.53	1012	1015.47	1018.96	1020.44	1021.57	1024.36	1027.26
01-cac44502fdaa2962a0d096818f728cd0-RegC	920.74	924.32	927.59	929.55	929.2	926.37	924.29	926.07	930.83	936.5	940.26	940.54	941.64	947.45	953.74	955.75	955.62	956.61	959	962.08	964.4	964.87	965.15	967.2	971.19	976.23	978.9	976.74	974.62	977.53	981.89	983.14	982.97	984.17	986.5	989.01	991.49	993.72	994.67	993.72	993.38	996.17	1000.18	1002.85	1004.37	1005.68	1007.32	1009.71	1013.11
01-13943d911f985ebbebd3b8b0c8e26831-FixA	nan	nan	nan	nan	nan	nan	nan	nan	nan	nan	nan	nan	nan	nan	nan	nan	nan	nan	nan	nan	nan	nan	nan	nan	nan	nan	nan	nan	nan	nan	nan	nan	nan	nan	nan	nan	nan	nan	nan	nan	nan	nan	nan	nan	nan	nan	nan	nan	nan
01-13943d911f985ebbebd3b8b0c8e26831-FixB	nan	nan	nan	nan	nan	nan	nan	nan	nan	nan	nan	nan	nan	nan	nan	nan	nan	nan	nan	nan	nan	nan	nan	nan	nan	nan	nan	nan	nan	nan	nan	nan	nan	nan	nan	nan	nan	nan	nan	nan	nan	nan	nan	nan	nan	nan	nan	nan	nan
01-13943d911f985ebbebd3b8b0c8e26831-FixC	nan	nan	nan	nan	nan	nan	nan	nan	nan	nan	nan	nan	nan	nan	nan	nan	nan	nan	nan	nan	nan	nan	nan	nan	nan	nan	nan	nan	nan	nan	nan	nan	nan	nan	nan	nan	nan	nan	nan	nan	nan	nan	nan	nan	nan	nan	nan	nan	nan
01-13943d911f985ebbebd3b8b0c8e26831-RegA	nan	nan	nan	nan	nan	nan	nan	nan	nan	nan	nan	nan	nan	nan	nan	nan	nan	nan	nan	nan	nan	nan	nan	nan	nan	nan	nan	nan	nan	nan	nan	nan	nan	nan	nan	nan	nan	nan	nan	nan	nan	nan	nan	nan	nan	nan	nan	nan	nan
01-13943d911f985ebbebd3b8b0c8e26831-RegB	nan	nan	nan	nan	nan	nan	nan	nan	nan	nan	nan	nan	nan	nan	nan	nan	nan	nan	nan	nan	nan	nan	nan	nan	nan	nan	nan	nan	nan	nan	nan	nan	nan	nan	nan	nan	nan	nan	nan	nan	nan	nan	nan	nan	nan	nan	nan	nan	nan
01-13943d911f985ebbebd3b8b0c8e26831-RegC	nan	nan	nan	nan	nan	nan	nan	nan	nan	nan	nan	nan	nan	nan	nan	nan	nan	nan	nan	nan	nan	nan	nan	nan	nan	nan	nan	nan	nan	nan	nan	nan	nan	nan	nan	nan	nan	nan	nan	nan	nan	nan	nan	nan	nan	nan	nan	nan	nan
01-b25ff5b3b8576db442b5a055e37f55c9-FixA	966.8	805.2	737.73	728.76	742.64	750.5	750.87	749.64	754.37	769.44	784.44	789.01	788.86	791.63	795.79	798.4	800.96	805.27	809.4	811.27	812.3	814.44	818.05	822.61	825.81	826	826.62	831.07	836.33	838.79	840.2	843.11	846.97	850.44	852.52	852.92	854.13	858.39	863.23	865.71	867.04	869.24	872.57	876.62	879.98	881.55	882.84	885.53	888.54
01-b25ff5b3b8576db442b5a055e37f55c9-FixB	nan	820.29	750.57	739.65	753.44	763.81	767.11	766.97	771.72	787.06	803.18	809.66	810.43	811.79	814.5	817.9	821.79	825.92	829.69	832.65	835.44	838.68	841.65	843.61	845.43	848.16	851.74	855.85	860.43	865.31	869.36	871.91	875.29	881.53	887.23	888.92	889.79	893.75	899.33	903.94	907.04	908.96	911.33	915.64	920.73	924.94	927.93	929.92	931.87
01-b25ff5b3b8576db442b5a055e37f55c9-FixC	918.1	753.37	nan	nan	nan	nan	nan	nan	nan	nan	nan	nan	nan	nan	nan	nan	nan	nan	nan	nan	nan	nan	nan	nan	nan	nan	nan	nan	nan	nan	nan	nan	nan	nan	nan	nan	nan	nan	nan	nan	nan	nan	nan	nan	nan	nan	nan	nan	nan
01-b25ff5b3b8576db442b5a055e37f55c9-RegA	817.64	826.01	834.11	841.85	849.13	855.64	860.2	862.17	863.9	867.55	871.03	872.11	872.3	873.64	876.16	879.33	882.47	885.04	887.46	890.19	892.87	895.1	897.18	899.51	902.12	904.9	907.77	910.63	913.46	916.29	919.33	922.52	924.3	923.59	923.42	926.82	931.54	934.62	937.14	940.63	943.35	943.54	943.74	946.77	950.79	953.33	955.56	959.07	962.17
01-b25ff5b3b8576db442b5a055e37f55c9-RegB	nan	808.22	814.69	821.28	827.59	833.32	838.59	843.15	844.86	842.37	839.88	841.35	843.99	844.56	845.3	848.78	852.77	854.71	856.07	858.66	861.31	862.7	864.37	867.89	871.46	873.23	874.91	878.45	882.25	884.43	886.04	888.66	892.48	897.1	901.14	903.5	905.46	908.58	912.51	916.49	920.44	924.39	927.89	930.54	932.66	934.88	938.06	942.63	946.4
01-b25ff5b3b8576db442b5a055e37f55c9-RegC	880.26	887.84	nan	nan	nan	nan	nan	nan	nan	nan	nan	nan	nan	nan	nan	nan	nan	nan	nan	nan	nan	nan	nan	nan	nan	nan	nan	nan	nan	nan	nan	nan	nan	nan	nan	nan	nan	nan	nan	nan	nan	nan	nan	nan	nan	nan	nan	nan	nan
01-9caffa89a75bbb91c07b12bb945af4fd-FixA	969.38	806.77	740.72	733.44	747.17	751.94	749.56	748.99	755.47	770.63	785.18	790.3	790.9	793.6	797.26	799.45	800.98	803.19	806.16	809.51	812.34	814.11	816.56	821.1	825.04	825.95	827.24	832.5	838.73	842.17	843.63	844.97	847.11	850.33	853.31	854.86	856.61	860.3	864.48	867.19	868.5	869.13	870.3	873.08	877.28	882.06	885.21	885.27	886.09
01-9caffa89a75bbb91c07b12bb945af4fd-FixB	nan	825.29	753.58	737.97	748.68	760.52	767.06	768.59	773.5	788.24	802.92	807.38	807.89	812.37	817.59	819.17	820.19	824.42	830.13	834.71	837.66	839.22	840.2	841.58	844.64	850.09	856.06	860.44	863.07	864.59	866.84	871.3	876.29	879.92	883.51	888.54	893.19	895.61	898.31	903.87	909.4	911.7	913.35	917.48	921.67	923.02	924.06	927.84	932.23
01-9caffa89a75bbb91c07b12bb945af4fd-FixC	917.24	754.95	nan	nan	nan	nan	nan	nan	nan	nan	nan	nan	nan	nan	nan	nan	nan	nan	nan	nan	nan	nan	nan	nan	nan	nan	nan	nan	nan	nan	nan	nan	nan	nan	nan	nan	nan	nan	nan	nan	nan	nan	nan	nan	nan	nan	nan	nan	nan
01-9caffa89a75bbb91c07b12bb945af4fd-RegA	819.77	828.32	833.5	838.32	845.78	857.17	866.79	869.2	867.2	865.32	866.35	871.56	877.66	881.14	882.71	883.81	884.27	883.97	884.69	888.05	892.64	896.54	899.13	900.36	901.35	903.28	906.41	910.41	913.56	914.56	915.83	919.84	924.68	927.83	929.66	931.12	932.31	933.42	936.16	941.7	946.49	947.04	946.7	949.34	952.26	952.3	953.55	960.2	966.69
01-9caffa89a75bbb91c07b12bb945af4fd-RegB	nan	805.94	813.68	823.95	832.46	836.4	838.88	843.08	846.35	845.74	843.22	841.7	842.77	846.93	851.45	853.62	854.23	854.87	856.42	859.23	862.05	863.66	864.86	866.68	868.73	870.56	873.04	876.92	880.81	883.34	885.85	889.82	894	896.95	900.05	904.69	908.75	910.11	911.03	914.2	918.42	921.92	925.63	930.64	935.23	937.46	938.53	940.24	943.09
01-9caffa89a75bbb91c07b12bb945af4fd-RegC	883.01	889.3	nan	nan	nan	nan	nan	nan	nan	nan	nan	nan	nan	nan	nan	nan	nan	nan	nan	nan	nan	nan	nan	nan	nan	nan	nan	nan	nan	nan	nan	nan	nan	nan	nan	nan	nan	nan	nan	nan	nan	nan	nan	nan	nan	nan	nan	nan	nan
01-e6c03095595e21349f6a469d012bb1ab-FixA	nan	nan	nan	nan	nan	nan	nan	nan	nan	nan	nan	nan	nan	nan	nan	nan	nan	nan	nan	nan	nan	nan	nan	nan	nan	nan	nan	nan	nan	nan	nan	nan	nan	nan	nan	nan	nan	nan	nan	nan	nan	nan	nan	nan	nan	nan	nan	nan	nan
01-e6c03095595e21349f6a469d012bb1ab-FixB	nan	nan	nan	nan	nan	nan	nan	nan	nan	nan	nan	nan	nan	nan	nan	nan	nan	nan	nan	nan	nan	nan	nan	nan	nan	nan	nan	nan	nan	nan	nan	nan	nan	nan	nan	nan	nan	nan	nan	nan	nan	nan	nan	nan	nan	nan	nan	nan	nan
01-e6c03095595e21349f6a469d012bb1ab-FixC	nan	nan	nan	nan	nan	nan	nan	nan	nan	nan	nan	nan	nan	nan	nan	nan	nan	nan	nan	nan	nan	nan	nan	nan	nan	nan	nan	nan	nan	nan	nan	nan	nan	nan	nan	nan	nan	nan	nan	nan	nan	nan	nan	nan	nan	nan	nan	nan	nan
01-e6c03095595e21349f6a469d012bb1ab-RegA	nan	nan	nan	nan	nan	nan	nan	nan	nan	nan	nan	nan	nan	nan	nan	nan	nan	nan	nan	nan	nan	nan	nan	nan	nan	nan	nan	nan	nan	nan	nan	nan	nan	nan	nan	nan	nan	nan	nan	nan	nan	nan	nan	nan	nan	nan	nan	nan	nan
01-e6c03095595e21349f6a469d012bb1ab-RegB	nan	nan	nan	nan	nan	nan	nan	nan	nan	nan	nan	nan	nan	nan	nan	nan	nan	nan	nan	nan	nan	nan	nan	nan	nan	nan	nan	nan	nan	nan	nan	nan	nan	nan	nan	nan	nan	nan	nan	nan	nan	nan	nan	nan	nan	nan	nan	nan	nan
01-e6c03095595e21349f6a469d012bb1ab-RegC	nan	nan	nan	nan	nan	nan	nan	nan	nan	nan	nan	nan	nan	nan	nan	nan	nan	nan	nan	nan	nan	nan	nan	nan	nan	nan	nan	nan	nan	nan	nan	nan	nan	nan	nan	nan	nan	nan	nan	nan	nan	nan	nan	nan	nan	nan	nan	nan	nan
01-aafb3338f17138d77dabff38d08bb349-FixA	nan	701.09	707.09	712.4	717.11	721.14	723.78	724.79	726.63	731.21	735.51	736.51	736.78	739.27	742.44	744.25	745.4	747.09	749.52	752.53	755.35	757.41	759.7	763.11	766.31	768.01	769.74	773.06	776.25	777.4	777.98	779.89	782.82	785.95	788.87	791.32	793.26	794.85	796.92	800.18	804.07	807.76	810.88	813.24	814.86	815.94	817.4	819.96	822.22
01-aafb3338f17138d77dabff38d08bb349-FixB	nan	700.53	710.05	717.25	722.31	725.53	727.61	729.31	731.06	733.26	736.44	740.71	744.16	745.27	746.41	749.95	754.05	756.56	758.82	762.36	765.36	766.12	767.1	770.82	775.11	777.34	778.73	780.98	783.44	785.17	786.77	789.15	792.36	796.05	798.87	799.85	800.79	803.58	806.86	808.91	810.92	814.3	817.84	820.12	822.28	825.71	829.11	830.9	831.86
01-aafb3338f17138d77dabff38d08bb349-FixC	741.22	742.33	748.97	757.22	763.17	764.34	763.99	765.76	768.98	772.01	773.77	773.87	774.18	776.43	779.26	781.03	782.27	784.03	787.26	792.27	796.93	799.42	802.18	807.45	811.66	811.42	810.98	814.86	819.55	820.84	821.41	824.84	829.99	834.72	838.44	841.06	842.67	843.59	844.91	847.49	850.07	851.41	853.32	857.7	862.8	866.23	867.67	867.63	867.46
01-aafb3338f17138d77dabff38d08bb349-RegA	nan	774.55	719.12	712.73	724.83	731.23	733.49	737.77	742.14	743.88	745.39	749.43	754.63	758.9	761.71	763.3	765.51	769.81	774.41	777.3	779.34	781.86	784.98	788.27	790.41	790.5	790.53	792.64	796.2	799.83	802.32	802.94	802.91	803.73	805.84	809.12	812.53	815.03	816.92	818.88	821.5	824.96	827.67	828.26	828.98	832.25	836.21	838.46	839.89
01-aafb3338f17138d77dabff38d08bb349-RegB	nan	806.8	752.59	747.71	760.91	767.21	767.19	766.97	768.99	774.05	780.04	784.75	788.44	791.84	794.74	796.96	799.28	802.54	806.73	811.35	814.85	816.11	817.16	819.9	822.07	821.49	821.18	824.34	828.45	830.38	831.23	832.83	835.04	837.26	839.55	842.14	845.23	848.85	852.44	855.4	857.84	860.12	862.73	865.99	869.24	871.68	873.31	874.55	876.49
01-aafb3338f17138d77dabff38d08bb349-RegC	849.56	715.5	659.12	651.56	663.97	672.96	677.39	680.98	684.21	686.83	688.96	690.9	693.32	696.72	700.39	703.65	707.15	711.53	715.74	718.65	720.68	722.43	723.77	724.55	725.41	727.05	729.59	732.8	735.73	737.56	739.07	741.07	742.61	742.79	743.02	744.88	747.46	749.37	750.24	750.22	750.64	752.78	756.27	760.14	763.03	764.08	765.5	769.35	772.66
01-df604bd2886870358fbf3b1823772256-FixA	nan	701.3	706.97	712.7	717.88	721.82	723.56	722.9	722.99	726.72	732.33	737.13	739.48	738.96	738.87	742.29	746.93	749.96	751.97	754.11	755.78	756.51	758.4	763.13	767.53	768.39	768	769.48	772.72	776.82	781.26	785.52	788.54	789.66	790.5	792.63	794.47	794.51	795.61	800.59	806.25	808.8	810	812.61	816.58	820.78	822.98	821.56	819.64
01-df604bd2886870358fbf3b1823772256-FixB	nan	700.28	711.12	720.22	727.01	731.18	733.43	734.65	735.33	735.95	737.45	740.5	744.3	747.74	750.21	751.41	752.08	753.35	756.75	763.03	769.02	771.49	771.56	771.32	772.08	774.51	777.43	779.57	781.4	783.81	787.3	791.82	795.12	795.38	795.54	798.74	803.04	805.77	807.74	810.39	813.36	816.01	818.93	822.47	824.25	822.48	822.1	828.02	835.39
01-df604bd2886870358fbf3b1823772256-FixC	744.37	739.69	743.89	752.42	760.74	765.27	766.28	765.37	765.48	768.69	771.96	772.37	773.07	777.25	781.92	783.49	782.74	781.86	784.02	791.22	799.02	802.75	804.17	806.25	809.53	813.57	816.43	816.74	817.79	822.73	828.55	831.52	832.5	833.41	835.21	838.32	841.67	844.16	846.42	849.29	852.21	854.4	855.83	856.9	859.02	863.22	867.46	869.56	871.22
01-df604bd2886870358fbf3b1823772256-RegA	nan	774.25	719.94	715.84	728.96	733.52	733.02	736	741.17	745.37	748.09	749.85	752.56	757.78	763.96	769.19	773.29	776.34	777.66	777.04	777.16	780.36	784.2	785.9	787.03	789.53	792	792.87	794.06	797.45	800.57	800.94	801.74	806.29	811.35	813.03	812.86	813.57	815.97	819.91	823.03	823.44	824.49	829.53	834.79	835.9	835.62	837.7	840.15
01-df604bd2886870358fbf3b1823772256-RegB	nan	808.51	752.64	744.9	756.05	762.67	765.01	768.27	773.21	779.13	783.98	786.11	787.1	789.14	793.44	800.17	805.93	807.7	807.77	809.17	812.03	815.57	818.4	819.6	820.81	823.67	826.83	828.53	829.05	829.27	830.2	832.7	836.84	841.89	844.54	842.59	842.35	849.81	858.27	859.91	858.5	859.78	863.15	866.43	868.88	870.48	872.35	875.49	878.65
01-df604bd2886870358fbf3b1823772256-RegC	849.65	716.12	658.71	650.03	662.74	674.09	680.21	682.38	683.27	685.38	689.04	693.7	697.56	699.31	701.19	705.3	709.29	710.74	712.03	715.82	720.6	724.15	726.03	726.54	727	728.58	730.26	731.14	733.42	738.77	742.65	740.81	738.32	740.96	745.81	748.61	749.85	750.94	751.24	750.21	750.61	755.04	760.82	764.33	764.67	762.37	760.77	763.06	767.49
01-646b2ca80d70a9f3ea97bc25eb7b8e5c-FixA	nan	nan	nan	nan	nan	nan	nan	nan	nan	nan	nan	nan	nan	nan	nan	nan	nan	nan	nan	nan	nan	nan	nan	nan	nan	nan	nan	nan	nan	nan	nan	nan	nan	nan	nan	nan	nan	nan	nan	nan	nan	nan	nan	nan	nan	nan	nan	nan	nan
01-646b2ca80d70a9f3ea97bc25eb7b8e5c-FixB	nan	nan	nan	nan	nan	nan	nan	nan	nan	nan	nan	nan	nan	nan	nan	nan	nan	nan	nan	nan	nan	nan	nan	nan	nan	nan	nan	nan	nan	nan	nan	nan	nan	nan	nan	nan	nan	nan	nan	nan	nan	nan	nan	nan	nan	nan	nan	nan	nan
01-646b2ca80d70a9f3ea97bc25eb7b8e5c-FixC	nan	nan	nan	nan	nan	nan	nan	nan	nan	nan	nan	nan	nan	nan	nan	nan	nan	nan	nan	nan	nan	nan	nan	nan	nan	nan	nan	nan	nan	nan	nan	nan	nan	nan	nan	nan	nan	nan	nan	nan	nan	nan	nan	nan	nan	nan	nan	nan	nan
01-646b2ca80d70a9f3ea97bc25eb7b8e5c-RegA	nan	nan	nan	nan	nan	nan	nan	nan	nan	nan	nan	nan	nan	nan	nan	nan	nan	nan	nan	nan	nan	nan	nan	nan	nan	nan	nan	nan	nan	nan	nan	nan	nan	nan	nan	nan	nan	nan	nan	nan	nan	nan	nan	nan	nan	nan	nan	nan	nan
01-646b2ca80d70a9f3ea97bc25eb7b8e5c-RegB	nan	nan	nan	nan	nan	nan	nan	nan	nan	nan	nan	nan	nan	nan	nan	nan	nan	nan	nan	nan	nan	nan	nan	nan	nan	nan	nan	nan	nan	nan	nan	nan	nan	nan	nan	nan	nan	nan	nan	nan	nan	nan	nan	nan	nan	nan	nan	nan	nan
01-646b2ca80d70a9f3ea97bc25eb7b8e5c-RegC	nan	nan	nan	nan	nan	nan	nan	nan	nan	nan	nan	nan	nan	nan	nan	nan	nan	nan	nan	nan	nan	nan	nan	nan	nan	nan	nan	nan	nan	nan	nan	nan	nan	nan	nan	nan	nan	nan	nan	nan	nan	nan	nan	nan	nan	nan	nan	nan	nan
01-a83c875f3ab6467556056f66d9def81c-FixA	nan	nan	nan	nan	nan	nan	nan	nan	nan	nan	nan	nan	nan	nan	nan	nan	nan	nan	nan	nan	nan	nan	nan	nan	nan	nan	nan	nan	nan	nan	nan	nan	nan	nan	nan	nan	nan	nan	nan	nan	nan	nan	nan	nan	nan	969.03	973.48	977.64	981.18
01-a83c875f3ab6467556056f66d9def81c-FixB	916.39	934.77	946.44	952.49	953.98	952.46	951.38	953.55	957.38	960.64	963.09	965.08	967.29	970.22	973.38	976.13	978.22	979.54	979.92	979.54	980	982.52	985.15	985.85	986.14	987.92	990.66	993.4	996.37	999.99	1004.06	1008.22	1012.08	1015.4	1018.54	1021.92	1025.32	1028.26	1029.74	1029.26	1029.27	1032.17	1036.16	1038.87	1041.02	1043.92	1047.59	1051.64	1055.72
01-a83c875f3ab6467556056f66d9def81c-FixC	nan	927.97	941.58	946.38	947	947.41	948.86	951.48	953.82	954.62	955.04	956.55	959.38	963.16	966.4	967.94	969.21	971.84	975.35	978.8	981.73	983.82	984.84	984.74	983.93	983.18	984.06	987.66	991.88	994.44	996.53	999.63	1002.56	1004.08	1006.22	1010.81	1014.39	1013.4	1010.94	1011.09	1013.76	1017.52	1020.18	1020.24	1020.31	1023.38	1028.34	1033.09	1036.32
01-a83c875f3ab6467556056f66d9def81c-RegA	nan	nan	nan	nan	nan	nan	nan	nan	nan	nan	nan	nan	nan	nan	nan	nan	nan	nan	nan	nan	nan	nan	nan	nan	nan	nan	nan	nan	nan	nan	nan	nan	nan	nan	nan	nan	nan	nan	nan	nan	nan	nan	nan	nan	nan	1117.62	1118.22	1119.72	1122.41
01-a83c875f3ab6467556056f66d9def81c-RegB	1044.19	1064.32	1070.09	1069.88	1072.05	1081.73	1090.8	1091.1	1088.12	1088.75	1091.29	1092.75	1093.89	1095.98	1098.22	1099.52	1100.05	1100.32	1100.98	1102.57	1104.86	1107.4	1109.54	1110.67	1110.58	1109.57	1109.65	1112.54	1116.39	1118.98	1120.9	1123.08	1124.79	1125.28	1126.08	1128.69	1131.46	1132.62	1133.84	1136.96	1139.95	1140.55	1140.66	1142.69	1145.56	1147.58	1149.04	1150.61	1152.24
01-a83c875f3ab6467556056f66d9def81c-RegC	nan	1058.55	1058.28	1059.62	1064.3	1072.63	1079.19	1079.29	1077.13	1077.74	1079.98	1081.64	1082.78	1083.95	1085.37	1087.1	1088.74	1089.92	1090.67	1091.21	1092.25	1094.27	1096.33	1097.36	1097.39	1096.82	1096.38	1096.75	1097.86	1099.36	1100.59	1101.15	1102.31	1105.14	1107.79	1108.29	1108.23	1109.57	1111.42	1112.56	1113.96	1116.75	1119.92	1122.09	1123.11	1123.31	1123.93	1125.97	1128.34
01-dbd0df24fc5e5ad57fec276d06f70ff7-FixA	nan	nan	nan	nan	nan	nan	nan	nan	nan	nan	nan	nan	nan	nan	nan	nan	nan	nan	nan	nan	nan	nan	nan	nan	nan	nan	nan	nan	nan	nan	nan	nan	nan	nan	nan	nan	nan	nan	nan	nan	nan	nan	nan	nan	966.53	968.81	970.73	974.93	980.4
01-dbd0df24fc5e5ad57fec276d06f70ff7-FixB	921.21	940.58	950.25	953.62	954.08	954.47	955.38	956.92	959.57	963.48	966.94	968.47	969.46	971.45	973.57	974.82	976.38	979.24	980.96	979.55	978.79	982.35	986.61	987.47	987.44	989.69	992.48	993.66	995.17	999.32	1004.85	1009.85	1013.94	1017.16	1019.62	1021.62	1024.26	1028.2	1030.74	1029.52	1028.15	1030.67	1035.22	1038.89	1042.02	1045.61	1049.16	1051.94	1054.1
01-dbd0df24fc5e5ad57fec276d06f70ff7-FixC	nan	927.98	941.7	948.41	950.54	950.4	949.85	950.37	952.48	956.01	959.07	960.16	961.08	963.78	966.99	969.29	971.9	976	979.76	981.37	982.79	985.92	988.13	986.76	984.56	984.84	987	989.71	993.26	997.74	1000.61	999.94	1000.06	1005.21	1011.32	1013.46	1013.76	1015.17	1015.3	1011.74	1009.25	1012.91	1019.46	1024.14	1026.3	1026.91	1028.85	1034.28	1039.21
01-dbd0df24fc5e5ad57fec276d06f70ff7-RegA	nan	nan	nan	nan	nan	nan	nan	nan	nan	nan	nan	nan	nan	nan	nan	nan	nan	nan	nan	nan	nan	nan	nan	nan	nan	nan	nan	nan	nan	nan	nan	nan	nan	nan	nan	nan	nan	nan	nan	nan	nan	nan	nan	nan	1116.22	1116.25	1116.49	1118.29	1121.23
01-dbd0df24fc5e5ad57fec276d06f70ff7-RegB	1045.17	1061.3	1068.3	1071.27	1075.31	1083.43	1090.07	1090.05	1088.4	1090.86	1095.18	1097.77	1097.98	1096.37	1095.26	1096.57	1098.55	1099.27	1100.19	1102.89	1105.56	1106.28	1106.41	1107.73	1110.03	1112.55	1114.52	1115.47	1116.12	1117.47	1120.27	1124.59	1127.75	1127.56	1127.35	1130.64	1134.45	1135.12	1134.46	1135.2	1137.33	1140.04	1142.67	1144.74	1146.49	1148.3	1150.29	1152.52	1155.02
01-dbd0df24fc5e5ad57fec276d06f70ff7-RegC	nan	1061.82	1060.41	1060.27	1063.7	1071.53	1078.59	1080.1	1078.98	1079.27	1081.3	1084.22	1086.05	1085.52	1085.55	1088.77	1091.96	1091.81	1091.48	1094.26	1096.83	1095.53	1092.99	1092.53	1092.93	1092.64	1093.85	1098.47	1102.47	1101.89	1100.52	1102.71	1105.82	1106.4	1106.31	1107.91	1109.28	1108.47	1109.22	1114.94	1119.94	1118.34	1115.58	1118.32	1123.18	1125.06	1124.89	1125	1126.03
01-38c0082b2830d29c8d1f46c8576e50bd-FixA	nan	nan	nan	nan	nan	nan	nan	nan	nan	nan	nan	nan	nan	nan	nan	nan	nan	nan	nan	nan	nan	nan	nan	nan	nan	nan	nan	nan	nan	nan	nan	nan	nan	nan	nan	nan	nan	nan	nan	nan	nan	nan	nan	nan	nan	nan	nan	nan	nan
01-38c0082b2830d29c8d1f46c8576e50bd-FixB	nan	nan	nan	nan	nan	nan	nan	nan	nan	nan	nan	nan	nan	nan	nan	nan	nan	nan	nan	nan	nan	nan	nan	nan	nan	nan	nan	nan	nan	nan	nan	nan	nan	nan	nan	nan	nan	nan	nan	nan	nan	nan	nan	nan	nan	nan	nan	nan	nan
01-38c0082b2830d29c8d1f46c8576e50bd-FixC	nan	nan	nan	nan	nan	nan	nan	nan	nan	nan	nan	nan	nan	nan	nan	nan	nan	nan	nan	nan	nan	nan	nan	nan	nan	nan	nan	nan	nan	nan	nan	nan	nan	nan	nan	nan	nan	nan	nan	nan	nan	nan	nan	nan	nan	nan	nan	nan	nan
01-38c0082b2830d29c8d1f46c8576e50bd-RegA	nan	nan	nan	nan	nan	nan	nan	nan	nan	nan	nan	nan	nan	nan	nan	nan	nan	nan	nan	nan	nan	nan	nan	nan	nan	nan	nan	nan	nan	nan	nan	nan	nan	nan	nan	nan	nan	nan	nan	nan	nan	nan	nan	nan	nan	nan	nan	nan	nan
01-38c0082b2830d29c8d1f46c8576e50bd-RegB	nan	nan	nan	nan	nan	nan	nan	nan	nan	nan	nan	nan	nan	nan	nan	nan	nan	nan	nan	nan	nan	nan	nan	nan	nan	nan	nan	nan	nan	nan	nan	nan	nan	nan	nan	nan	nan	nan	nan	nan	nan	nan	nan	nan	nan	nan	nan	nan	nan
01-38c0082b2830d29c8d1f46c8576e50bd-RegC	nan	nan	nan	nan	nan	nan	nan	nan	nan	nan	nan	nan	nan	nan	nan	nan	nan	nan	nan	nan	nan	nan	nan	nan	nan	nan	nan	nan	nan	nan	nan	nan	nan	nan	nan	nan	nan	nan	nan	nan	nan	nan	nan	nan	nan	nan	nan	nan	nan
01-bd58b46a502bc788de4166be23a79faf-FixA	912.2	922.08	927.74	931.09	934.07	938.07	942.36	946.04	949.86	954.36	957.51	957.76	958.29	961.89	964.59	962.72	961.25	965.21	970.11	970.92	971.15	974.82	978.52	978.33	977.21	978.9	982.4	985.84	989.13	992.38	994.15	993.39	992.93	995.56	999.31	1001.62	1003.51	1006.58	1010.33	1013.58	1014.74	1013.12	1012.62	1016.76	1020.83	1019.8	1018.38	1022.2	1027.27
01-bd58b46a502bc788de4166be23a79faf-FixB	848.65	856.65	864.4	870.79	874.71	875.91	877.62	882.7	888.87	893.11	894.7	894.1	894.36	897.83	901.39	901.8	901.42	903.15	905.9	908.14	910.92	915.06	917.53	915.9	915.03	919.7	925.69	927.93	928.47	930.37	932.29	932.46	932.58	934.54	936.88	937.94	939.9	944.9	950.18	952.38	952.13	951.28	952.01	955.61	958.63	957.8	957.31	961.83	967.54
01-bd58b46a502bc788de4166be23a79faf-FixC	876.97	893.31	900.39	902.83	905.23	910.79	917.05	921.36	926.01	933.34	940.47	944.39	947.15	951.34	956.13	959.94	961.78	961.4	960.91	962.54	966.39	971.59	975.74	976.89	976.99	978.24	979.51	979.58	980.92	985.79	990.95	992.87	993.32	995.02	998.11	1001.79	1004.58	1005.45	1006.62	1010.17	1013.33	1013.12	1012.21	1013.84	1016.09	1016.58	1017.9	1022.82	1027.94
01-bd58b46a502bc788de4166be23a79faf-RegA	847.33	853.85	854.14	853.66	857.86	869.74	882.3	888.33	890.04	891.46	894.1	898.48	903.57	908.02	910.74	911.37	912.39	916.06	920.55	923.57	925.53	927.35	929.28	931.45	934.34	938.22	942.06	944.75	946.41	947.44	948.25	949.27	951.18	954.42	957.9	960.47	962.43	964.4	966.21	967.68	969.31	971.64	974.39	977.04	979.19	980.67	982.17	984.39	986.68
01-bd58b46a502bc788de4166be23a79faf-RegB	833.96	838.75	840.11	842.36	849.85	864.29	876.72	879.12	878.37	882.51	888.65	892.62	896.5	902.85	909.23	912.72	914.04	914.78	916.38	919.53	922.06	922.08	922.33	925.61	929.49	931.12	931.92	933.91	936.29	937.8	938.49	938.89	940.17	943.21	946.74	949.21	950.64	951.44	951.8	952.08	953.6	957.46	962.31	966.37	968.93	969.97	971	973.48	976.57
01-bd58b46a502bc788de4166be23a79faf-RegC	841.12	849.67	850.76	850.07	853.28	863.7	874.91	880.1	880.97	881.06	882.45	886.21	890.78	894.37	897.09	899.4	901.16	902.49	905.21	910.62	915.76	917.7	918.72	921.51	924.6	926.23	928.52	933.43	937.55	937.49	936.4	938.18	941.69	944.77	947.21	949.26	951.2	953.13	954.5	954.98	956.06	959.22	963.53	967.44	969.74	969.96	970.62	974.09	977.74
01-44bb52659d82aa8b5f30657205c9dcef-FixA	909.67	919.66	926.03	930.67	935.42	941.18	944.9	944.39	945.01	951.5	958.04	958.57	957.42	959.9	964.01	966.64	968.16	969.52	970.38	970.47	971.42	974.55	977.57	978.31	979.14	982.53	985.69	985.93	987.2	993.26	998.78	998.13	995.73	997.13	1000.38	1002.23	1003.48	1005.76	1009.17	1013.09	1015.71	1015.64	1015.23	1016.99	1019.11	1019.48	1020.8	1025.76	1030.06
01-44bb52659d82aa8b5f30657205c9dcef-FixB	848.79	857.41	865.09	871.16	874.93	876.28	877.26	880.15	885.88	894.13	900.8	902.2	900.3	898.27	898.18	900.89	903.5	903.38	903.39	906.77	912.16	917.06	919.04	916.98	915.05	917.39	921.44	923.78	925.03	926.7	928.98	931.6	933.99	935.79	938.13	941.9	945.1	945.89	946.92	950.87	954.52	954.36	953.61	956.14	959.45	960.41	961.56	965.91	970.37
01-44bb52659d82aa8b5f30657205c9dcef-FixC	885.04	892.41	897.94	902.54	907.11	912.32	917.87	923.43	929.55	936.41	942	944.76	947.56	952.87	956.85	955.88	954.39	957.29	962.47	966.72	970.14	973.41	975.62	976.06	976.51	978.83	982.27	985.4	987.09	986.92	987.01	989.5	993.3	996.61	998.33	998.28	999.65	1005.23	1011.57	1014.41	1014.07	1012.37	1011.82	1014.15	1016.32	1015.45	1016.11	1022.91	1030.01
01-44bb52659d82aa8b5f30657205c9dcef-RegA	848.01	853.88	854.87	855.78	861.41	873.99	885.38	888.02	887.56	890.92	896.06	899.69	902.99	907.62	912.63	916.5	918.37	918.19	918.69	922.34	927.35	931.31	934.14	936.39	938.68	941.28	942.95	942.68	942.47	944.33	946.77	948.05	949.61	953.16	957.49	960.79	962.47	962.65	963.24	965.91	968.86	970.08	971.51	975.23	978.61	978.78	978.52	981.15	984.96
01-44bb52659d82aa8b5f30657205c9dcef-RegB	834.89	842.2	843.53	843.89	848.27	859.55	871.96	879.34	882.85	885.25	887.93	891.7	896.4	901.56	906.42	910.19	912.46	913.18	913.51	914.79	917.49	921.41	924.53	925.26	926.26	930.24	935.07	937.87	938.13	936.47	935.48	937.41	940.48	942.56	945.14	949.78	953.79	954.34	953.58	954.31	955.52	955.9	957.7	963.1	968.95	971.77	974.04	978.69	982.1
01-44bb52659d82aa8b5f30657205c9dcef-RegC	841.12	849.29	847.85	845.06	849.19	864.41	878.29	879.07	875.11	876.86	882.07	886.4	890.37	895.1	899.14	900.96	901.62	902.63	904.46	907.21	910.45	913.82	917.87	922.85	926.54	927.08	927.23	930.05	934.16	937.4	939.45	940.67	941.93	944.2	947.83	952.5	955.33	954.16	953.37	957.39	961.87	961.98	962.45	968.48	974.42	973.82	971.71	974.5	978.98
01-2ad1c59ed15eb675088c5bf56c5c45d3-FixA	nan	nan	nan	nan	nan	nan	nan	nan	nan	nan	nan	nan	nan	nan	nan	nan	nan	nan	nan	nan	nan	nan	nan	nan	nan	nan	nan	nan	nan	nan	nan	nan	nan	nan	nan	nan	nan	nan	nan	nan	nan	nan	nan	nan	nan	nan	nan	nan	nan
01-2ad1c59ed15eb675088c5bf56c5c45d3-FixB	nan	nan	nan	nan	nan	nan	nan	nan	nan	nan	nan	nan	nan	nan	nan	nan	nan	nan	nan	nan	nan	nan	nan	nan	nan	nan	nan	nan	nan	nan	nan	nan	nan	nan	nan	nan	nan	nan	nan	nan	nan	nan	nan	nan	nan	nan	nan	nan	nan
01-2ad1c59ed15eb675088c5bf56c5c45d3-FixC	nan	nan	nan	nan	nan	nan	nan	nan	nan	nan	nan	nan	nan	nan	nan	nan	nan	nan	nan	nan	nan	nan	nan	nan	nan	nan	nan	nan	nan	nan	nan	nan	nan	nan	nan	nan	nan	nan	nan	nan	nan	nan	nan	nan	nan	nan	nan	nan	nan
01-2ad1c59ed15eb675088c5bf56c5c45d3-RegA	nan	nan	nan	nan	nan	nan	nan	nan	nan	nan	nan	nan	nan	nan	nan	nan	nan	nan	nan	nan	nan	nan	nan	nan	nan	nan	nan	nan	nan	nan	nan	nan	nan	nan	nan	nan	nan	nan	nan	nan	nan	nan	nan	nan	nan	nan	nan	nan	nan
01-2ad1c59ed15eb675088c5bf56c5c45d3-RegB	nan	nan	nan	nan	nan	nan	nan	nan	nan	nan	nan	nan	nan	nan	nan	nan	nan	nan	nan	nan	nan	nan	nan	nan	nan	nan	nan	nan	nan	nan	nan	nan	nan	nan	nan	nan	nan	nan	nan	nan	nan	nan	nan	nan	nan	nan	nan	nan	nan
01-2ad1c59ed15eb675088c5bf56c5c45d3-RegC	nan	nan	nan	nan	nan	nan	nan	nan	nan	nan	nan	nan	nan	nan	nan	nan	nan	nan	nan	nan	nan	nan	nan	nan	nan	nan	nan	nan	nan	nan	nan	nan	nan	nan	nan	nan	nan	nan	nan	nan	nan	nan	nan	nan	nan	nan	nan	nan	nan
03-cfb7d458ea3ef4fc4f27e0eb06be2555-FixA	nan	nan	nan	nan	nan	nan	nan	nan	nan	nan	nan	nan	nan	nan	nan	nan	nan	nan	nan	nan	nan	nan	nan	nan	nan	nan	nan	nan	nan	nan	nan	nan	nan	nan	nan	nan	nan	nan	nan	nan	nan	nan	nan	nan	nan	nan	nan	nan	nan
03-cfb7d458ea3ef4fc4f27e0eb06be2555-FixB	nan	nan	nan	nan	nan	nan	nan	nan	nan	nan	nan	nan	nan	nan	nan	nan	nan	nan	nan	nan	nan	nan	nan	nan	nan	nan	nan	nan	nan	nan	nan	nan	nan	nan	nan	nan	nan	nan	nan	nan	nan	nan	nan	nan	nan	nan	nan	nan	nan
03-cfb7d458ea3ef4fc4f27e0eb06be2555-FixC	nan	nan	nan	nan	nan	nan	nan	nan	nan	nan	nan	nan	nan	nan	nan	nan	nan	nan	nan	nan	nan	nan	nan	nan	nan	nan	nan	nan	nan	nan	nan	nan	nan	nan	nan	nan	nan	nan	nan	nan	nan	nan	nan	nan	nan	nan	nan	nan	nan
03-cfb7d458ea3ef4fc4f27e0eb06be2555-RegA	nan	nan	nan	nan	nan	nan	nan	nan	nan	nan	nan	nan	nan	nan	nan	nan	nan	nan	nan	nan	nan	nan	nan	nan	nan	nan	nan	nan	nan	nan	nan	nan	nan	nan	nan	nan	nan	nan	nan	nan	nan	nan	nan	nan	nan	nan	nan	nan	nan
03-cfb7d458ea3ef4fc4f27e0eb06be2555-RegB	nan	nan	nan	nan	nan	nan	nan	nan	nan	nan	nan	nan	nan	nan	nan	nan	nan	nan	nan	nan	nan	nan	nan	nan	nan	nan	nan	nan	nan	nan	nan	nan	nan	nan	nan	nan	nan	nan	nan	nan	nan	nan	nan	nan	nan	nan	nan	nan	nan
03-cfb7d458ea3ef4fc4f27e0eb06be2555-RegC	nan	nan	nan	nan	nan	nan	nan	nan	nan	nan	nan	nan	nan	nan	nan	nan	nan	nan	nan	nan	nan	nan	nan	nan	nan	nan	nan	nan	nan	nan	nan	nan	nan	nan	nan	nan	nan	nan	nan	nan	nan	nan	nan	nan	nan	nan	nan	nan	nan
03-1a2d6fed9d23244edd4d50c50d068f88-FixA	nan	nan	nan	nan	nan	nan	nan	nan	nan	nan	nan	nan	nan	nan	nan	nan	nan	nan	nan	nan	nan	nan	nan	nan	nan	nan	nan	nan	nan	nan	nan	nan	nan	nan	nan	nan	nan	nan	nan	nan	nan	nan	nan	nan	nan	nan	nan	nan	nan
03-1a2d6fed9d23244edd4d50c50d068f88-FixB	nan	nan	nan	nan	nan	nan	nan	nan	nan	nan	nan	nan	nan	nan	nan	nan	nan	nan	nan	nan	nan	nan	nan	nan	nan	nan	nan	nan	nan	nan	nan	nan	nan	nan	nan	nan	nan	nan	nan	nan	nan	nan	nan	nan	nan	nan	nan	nan	nan
03-1a2d6fed9d23244edd4d50c50d068f88-FixC	nan	nan	nan	nan	nan	nan	nan	nan	nan	nan	nan	nan	nan	nan	nan	nan	nan	nan	nan	nan	nan	nan	nan	nan	nan	nan	nan	nan	nan	nan	nan	nan	nan	nan	nan	nan	nan	nan	nan	nan	nan	nan	nan	nan	nan	nan	nan	nan	nan
03-1a2d6fed9d23244edd4d50c50d068f88-RegA	nan	nan	nan	nan	nan	nan	nan	nan	nan	nan	nan	nan	nan	nan	nan	nan	nan	nan	nan	nan	nan	nan	nan	nan	nan	nan	nan	nan	nan	nan	nan	nan	nan	nan	nan	nan	nan	nan	nan	nan	nan	nan	nan	nan	nan	nan	nan	nan	nan
03-1a2d6fed9d23244edd4d50c50d068f88-RegB	nan	nan	nan	nan	nan	nan	nan	nan	nan	nan	nan	nan	nan	nan	nan	nan	nan	nan	nan	nan	nan	nan	nan	nan	nan	nan	nan	nan	nan	nan	nan	nan	nan	nan	nan	nan	nan	nan	nan	nan	nan	nan	nan	nan	nan	nan	nan	nan	nan
03-1a2d6fed9d23244edd4d50c50d068f88-RegC	nan	nan	nan	nan	nan	nan	nan	nan	nan	nan	nan	nan	nan	nan	nan	nan	nan	nan	nan	nan	nan	nan	nan	nan	nan	nan	nan	nan	nan	nan	nan	nan	nan	nan	nan	nan	nan	nan	nan	nan	nan	nan	nan	nan	nan	nan	nan	nan	nan
03-eb97e7204c6191e141cb459c65307b66-FixA	nan	nan	nan	nan	nan	nan	nan	nan	nan	nan	nan	nan	nan	nan	nan	nan	nan	nan	nan	nan	nan	nan	nan	nan	nan	nan	nan	nan	nan	nan	nan	nan	nan	nan	nan	nan	nan	nan	nan	nan	nan	nan	nan	nan	nan	nan	nan	nan	nan
03-eb97e7204c6191e141cb459c65307b66-FixB	nan	nan	nan	nan	nan	nan	nan	nan	nan	nan	nan	nan	nan	nan	nan	nan	nan	nan	nan	nan	nan	nan	nan	nan	nan	nan	nan	nan	nan	nan	nan	nan	nan	nan	nan	nan	nan	nan	nan	nan	nan	nan	nan	nan	nan	nan	nan	nan	nan
03-eb97e7204c6191e141cb459c65307b66-FixC	nan	nan	nan	nan	nan	nan	nan	nan	nan	nan	nan	nan	nan	nan	nan	nan	nan	nan	nan	nan	nan	nan	nan	nan	nan	nan	nan	nan	nan	nan	nan	nan	nan	nan	nan	nan	nan	nan	nan	nan	nan	nan	nan	nan	nan	nan	nan	nan	nan
03-eb97e7204c6191e141cb459c65307b66-RegA	nan	nan	nan	nan	nan	nan	nan	nan	nan	nan	nan	nan	nan	nan	nan	nan	nan	nan	nan	nan	nan	nan	nan	nan	nan	nan	nan	nan	nan	nan	nan	nan	nan	nan	nan	nan	nan	nan	nan	nan	nan	nan	nan	nan	nan	nan	nan	nan	nan
03-eb97e7204c6191e141cb459c65307b66-RegB	nan	nan	nan	nan	nan	nan	nan	nan	nan	nan	nan	nan	nan	nan	nan	nan	nan	nan	nan	nan	nan	nan	nan	nan	nan	nan	nan	nan	nan	nan	nan	nan	nan	nan	nan	nan	nan	nan	nan	nan	nan	nan	nan	nan	nan	nan	nan	nan	nan
03-eb97e7204c6191e141cb459c65307b66-RegC	nan	nan	nan	nan	nan	nan	nan	nan	nan	nan	nan	nan	nan	nan	nan	nan	nan	nan	nan	nan	nan	nan	nan	nan	nan	nan	nan	nan	nan	nan	nan	nan	nan	nan	nan	nan	nan	nan	nan	nan	nan	nan	nan	nan	nan	nan	nan	nan	nan
03-a0d7d61fb5cd943b985ec1f2d4c41b60-FixA	nan	nan	nan	nan	nan	nan	nan	nan	nan	nan	nan	nan	nan	nan	nan	nan	nan	nan	nan	nan	nan	nan	nan	nan	nan	nan	nan	nan	nan	nan	nan	nan	nan	nan	nan	nan	nan	nan	nan	nan	nan	nan	nan	nan	nan	nan	nan	nan	nan
03-a0d7d61fb5cd943b985ec1f2d4c41b60-FixB	nan	nan	nan	nan	nan	nan	nan	nan	nan	nan	nan	nan	nan	nan	nan	nan	nan	nan	nan	nan	nan	nan	nan	nan	nan	nan	nan	nan	nan	nan	nan	nan	nan	nan	nan	nan	nan	nan	nan	nan	nan	nan	nan	nan	nan	nan	nan	nan	nan
03-a0d7d61fb5cd943b985ec1f2d4c41b60-FixC	nan	nan	nan	nan	nan	nan	nan	nan	nan	nan	nan	nan	nan	nan	nan	nan	nan	nan	nan	nan	nan	nan	nan	nan	nan	nan	nan	nan	nan	nan	nan	nan	nan	nan	nan	nan	nan	nan	nan	nan	nan	nan	nan	nan	nan	nan	nan	nan	nan
03-a0d7d61fb5cd943b985ec1f2d4c41b60-RegA	nan	nan	nan	nan	nan	nan	nan	nan	nan	nan	nan	nan	nan	nan	nan	nan	nan	nan	nan	nan	nan	nan	nan	nan	nan	nan	nan	nan	nan	nan	nan	nan	nan	nan	nan	nan	nan	nan	nan	nan	nan	nan	nan	nan	nan	nan	nan	nan	nan
03-a0d7d61fb5cd943b985ec1f2d4c41b60-RegB	nan	nan	nan	nan	nan	nan	nan	nan	nan	nan	nan	nan	nan	nan	nan	nan	nan	nan	nan	nan	nan	nan	nan	nan	nan	nan	nan	nan	nan	nan	nan	nan	nan	nan	nan	nan	nan	nan	nan	nan	nan	nan	nan	nan	nan	nan	nan	nan	nan
03-a0d7d61fb5cd943b985ec1f2d4c41b60-RegC	nan	nan	nan	nan	nan	nan	nan	nan	nan	nan	nan	nan	nan	nan	nan	nan	nan	nan	nan	nan	nan	nan	nan	nan	nan	nan	nan	nan	nan	nan	nan	nan	nan	nan	nan	nan	nan	nan	nan	nan	nan	nan	nan	nan	nan	nan	nan	nan	nan
03-5084aa77e3950fa577962c870e76ef77-FixA	nan	nan	nan	nan	nan	nan	nan	nan	nan	nan	nan	nan	nan	nan	nan	nan	nan	nan	nan	nan	nan	nan	nan	nan	nan	nan	nan	nan	nan	nan	nan	nan	nan	nan	nan	nan	nan	nan	nan	nan	nan	nan	nan	nan	nan	nan	nan	nan	nan
03-5084aa77e3950fa577962c870e76ef77-FixB	nan	nan	nan	nan	nan	nan	nan	nan	nan	nan	nan	nan	nan	nan	nan	nan	nan	nan	nan	nan	nan	nan	nan	nan	nan	nan	nan	nan	nan	nan	nan	nan	nan	nan	nan	nan	nan	nan	nan	nan	nan	nan	nan	nan	nan	nan	nan	nan	nan
03-5084aa77e3950fa577962c870e76ef77-FixC	nan	nan	nan	nan	nan	nan	nan	nan	nan	nan	nan	nan	nan	nan	nan	nan	nan	nan	nan	nan	nan	nan	nan	nan	nan	nan	nan	nan	nan	nan	nan	nan	nan	nan	nan	nan	nan	nan	nan	nan	nan	nan	nan	nan	nan	nan	nan	nan	nan
03-5084aa77e3950fa577962c870e76ef77-RegA	nan	nan	nan	nan	nan	nan	nan	nan	nan	nan	nan	nan	nan	nan	nan	nan	nan	nan	nan	nan	nan	nan	nan	nan	nan	nan	nan	nan	nan	nan	nan	nan	nan	nan	nan	nan	nan	nan	nan	nan	nan	nan	nan	nan	nan	nan	nan	nan	nan
03-5084aa77e3950fa577962c870e76ef77-RegB	nan	nan	nan	nan	nan	nan	nan	nan	nan	nan	nan	nan	nan	nan	nan	nan	nan	nan	nan	nan	nan	nan	nan	nan	nan	nan	nan	nan	nan	nan	nan	nan	nan	nan	nan	nan	nan	nan	nan	nan	nan	nan	nan	nan	nan	nan	nan	nan	nan
03-5084aa77e3950fa577962c870e76ef77-RegC	nan	nan	nan	nan	nan	nan	nan	nan	nan	nan	nan	nan	nan	nan	nan	nan	nan	nan	nan	nan	nan	nan	nan	nan	nan	nan	nan	nan	nan	nan	nan	nan	nan	nan	nan	nan	nan	nan	nan	nan	nan	nan	nan	nan	nan	nan	nan	nan	nan
03-b4cc9a8c47750b239b1b52b2d0974984-FixA	nan	nan	nan	nan	nan	nan	nan	nan	nan	nan	nan	nan	nan	nan	nan	nan	nan	nan	nan	nan	nan	nan	nan	nan	nan	nan	nan	nan	nan	nan	nan	nan	nan	nan	nan	nan	nan	nan	nan	nan	nan	nan	nan	nan	nan	nan	nan	nan	nan
03-b4cc9a8c47750b239b1b52b2d0974984-FixB	nan	nan	nan	nan	nan	nan	nan	nan	nan	nan	nan	nan	nan	nan	nan	nan	nan	nan	nan	nan	nan	nan	nan	nan	nan	nan	nan	nan	nan	nan	nan	nan	nan	nan	nan	nan	nan	nan	nan	nan	nan	nan	nan	nan	nan	nan	nan	nan	nan
03-b4cc9a8c47750b239b1b52b2d0974984-FixC	nan	nan	nan	nan	nan	nan	nan	nan	nan	nan	nan	nan	nan	nan	nan	nan	nan	nan	nan	nan	nan	nan	nan	nan	nan	nan	nan	nan	nan	nan	nan	nan	nan	nan	nan	nan	nan	nan	nan	nan	nan	nan	nan	nan	nan	nan	nan	nan	nan
03-b4cc9a8c47750b239b1b52b2d0974984-RegA	nan	nan	nan	nan	nan	nan	nan	nan	nan	nan	nan	nan	nan	nan	nan	nan	nan	nan	nan	nan	nan	nan	nan	nan	nan	nan	nan	nan	nan	nan	nan	nan	nan	nan	nan	nan	nan	nan	nan	nan	nan	nan	nan	nan	nan	nan	nan	nan	nan
03-b4cc9a8c47750b239b1b52b2d0974984-RegB	nan	nan	nan	nan	nan	nan	nan	nan	nan	nan	nan	nan	nan	nan	nan	nan	nan	nan	nan	nan	nan	nan	nan	nan	nan	nan	nan	nan	nan	nan	nan	nan	nan	nan	nan	nan	nan	nan	nan	nan	nan	nan	nan	nan	nan	nan	nan	nan	nan
03-b4cc9a8c47750b239b1b52b2d0974984-RegC	nan	nan	nan	nan	nan	nan	nan	nan	nan	nan	nan	nan	nan	nan	nan	nan	nan	nan	nan	nan	nan	nan	nan	nan	nan	nan	nan	nan	nan	nan	nan	nan	nan	nan	nan	nan	nan	nan	nan	nan	nan	nan	nan	nan	nan	nan	nan	nan	nan
03-01e7b55eaccd340faab4a688d59ce227-FixA	nan	nan	nan	nan	nan	nan	nan	nan	nan	nan	nan	nan	nan	nan	nan	nan	nan	nan	nan	nan	nan	nan	nan	nan	nan	nan	nan	nan	nan	nan	nan	nan	nan	nan	nan	nan	nan	nan	nan	nan	nan	nan	nan	nan	nan	nan	nan	nan	nan
03-01e7b55eaccd340faab4a688d59ce227-FixB	nan	nan	nan	nan	nan	nan	nan	nan	nan	nan	nan	nan	nan	nan	nan	nan	nan	nan	nan	nan	nan	nan	nan	nan	nan	nan	nan	nan	nan	nan	nan	nan	nan	nan	nan	nan	nan	nan	nan	nan	nan	nan	nan	nan	nan	nan	nan	nan	nan
03-01e7b55eaccd340faab4a688d59ce227-FixC	nan	nan	nan	nan	nan	nan	nan	nan	nan	nan	nan	nan	nan	nan	nan	nan	nan	nan	nan	nan	nan	nan	nan	nan	nan	nan	nan	nan	nan	nan	nan	nan	nan	nan	nan	nan	nan	nan	nan	nan	nan	nan	nan	nan	nan	nan	nan	nan	nan
03-01e7b55eaccd340faab4a688d59ce227-RegA	nan	nan	nan	nan	nan	nan	nan	nan	nan	nan	nan	nan	nan	nan	nan	nan	nan	nan	nan	nan	nan	nan	nan	nan	nan	nan	nan	nan	nan	nan	nan	nan	nan	nan	nan	nan	nan	nan	nan	nan	nan	nan	nan	nan	nan	nan	nan	nan	nan
03-01e7b55eaccd340faab4a688d59ce227-RegB	nan	nan	nan	nan	nan	nan	nan	nan	nan	nan	nan	nan	nan	nan	nan	nan	nan	nan	nan	nan	nan	nan	nan	nan	nan	nan	nan	nan	nan	nan	nan	nan	nan	nan	nan	nan	nan	nan	nan	nan	nan	nan	nan	nan	nan	nan	nan	nan	nan
03-01e7b55eaccd340faab4a688d59ce227-RegC	nan	nan	nan	nan	nan	nan	nan	nan	nan	nan	nan	nan	nan	nan	nan	nan	nan	nan	nan	nan	nan	nan	nan	nan	nan	nan	nan	nan	nan	nan	nan	nan	nan	nan	nan	nan	nan	nan	nan	nan	nan	nan	nan	nan	nan	nan	nan	nan	nan
03-b880a0b4b49867fe873d99e6161e83d1-FixA	nan	nan	nan	nan	nan	nan	nan	nan	nan	nan	nan	nan	nan	nan	nan	nan	nan	nan	nan	nan	nan	nan	nan	nan	nan	nan	nan	nan	nan	nan	nan	nan	nan	nan	nan	nan	nan	nan	nan	nan	nan	nan	nan	nan	nan	nan	nan	nan	nan
03-b880a0b4b49867fe873d99e6161e83d1-FixB	nan	nan	nan	nan	nan	nan	nan	nan	nan	nan	nan	nan	nan	nan	nan	nan	nan	nan	nan	nan	nan	nan	nan	nan	nan	nan	nan	nan	nan	nan	nan	nan	nan	nan	nan	nan	nan	nan	nan	nan	nan	nan	nan	nan	nan	nan	nan	nan	nan
03-b880a0b4b49867fe873d99e6161e83d1-FixC	nan	nan	nan	nan	nan	nan	nan	nan	nan	nan	nan	nan	nan	nan	nan	nan	nan	nan	nan	nan	nan	nan	nan	nan	nan	nan	nan	nan	nan	nan	nan	nan	nan	nan	nan	nan	nan	nan	nan	nan	nan	nan	nan	nan	nan	nan	nan	nan	nan
03-b880a0b4b49867fe873d99e6161e83d1-RegA	nan	nan	nan	nan	nan	nan	nan	nan	nan	nan	nan	nan	nan	nan	nan	nan	nan	nan	nan	nan	nan	nan	nan	nan	nan	nan	nan	nan	nan	nan	nan	nan	nan	nan	nan	nan	nan	nan	nan	nan	nan	nan	nan	nan	nan	nan	nan	nan	nan
03-b880a0b4b49867fe873d99e6161e83d1-RegB	nan	nan	nan	nan	nan	nan	nan	nan	nan	nan	nan	nan	nan	nan	nan	nan	nan	nan	nan	nan	nan	nan	nan	nan	nan	nan	nan	nan	nan	nan	nan	nan	nan	nan	nan	nan	nan	nan	nan	nan	nan	nan	nan	nan	nan	nan	nan	nan	nan
03-b880a0b4b49867fe873d99e6161e83d1-RegC	nan	nan	nan	nan	nan	nan	nan	nan	nan	nan	nan	nan	nan	nan	nan	nan	nan	nan	nan	nan	nan	nan	nan	nan	nan	nan	nan	nan	nan	nan	nan	nan	nan	nan	nan	nan	nan	nan	nan	nan	nan	nan	nan	nan	nan	nan	nan	nan	nan
03-ba3c26541a39ffdf18a5cb6bc1c02a76-FixA	nan	nan	nan	nan	nan	nan	nan	nan	nan	nan	nan	nan	nan	nan	nan	nan	nan	nan	nan	nan	nan	nan	nan	nan	nan	nan	nan	nan	nan	nan	nan	nan	nan	nan	nan	nan	nan	nan	nan	nan	nan	nan	nan	nan	nan	nan	nan	nan	nan
03-ba3c26541a39ffdf18a5cb6bc1c02a76-FixB	nan	nan	nan	nan	nan	nan	nan	nan	nan	nan	nan	nan	nan	nan	nan	nan	nan	nan	nan	nan	nan	nan	nan	nan	nan	nan	nan	nan	nan	nan	nan	nan	nan	nan	nan	nan	nan	nan	nan	nan	nan	nan	nan	nan	nan	nan	nan	nan	nan
03-ba3c26541a39ffdf18a5cb6bc1c02a76-FixC	nan	nan	nan	nan	nan	nan	nan	nan	nan	nan	nan	nan	nan	nan	nan	nan	nan	nan	nan	nan	nan	nan	nan	nan	nan	nan	nan	nan	nan	nan	nan	nan	nan	nan	nan	nan	nan	nan	nan	nan	nan	nan	nan	nan	nan	nan	nan	nan	nan
03-ba3c26541a39ffdf18a5cb6bc1c02a76-RegA	nan	nan	nan	nan	nan	nan	nan	nan	nan	nan	nan	nan	nan	nan	nan	nan	nan	nan	nan	nan	nan	nan	nan	nan	nan	nan	nan	nan	nan	nan	nan	nan	nan	nan	nan	nan	nan	nan	nan	nan	nan	nan	nan	nan	nan	nan	nan	nan	nan
03-ba3c26541a39ffdf18a5cb6bc1c02a76-RegB	nan	nan	nan	nan	nan	nan	nan	nan	nan	nan	nan	nan	nan	nan	nan	nan	nan	nan	nan	nan	nan	nan	nan	nan	nan	nan	nan	nan	nan	nan	nan	nan	nan	nan	nan	nan	nan	nan	nan	nan	nan	nan	nan	nan	nan	nan	nan	nan	nan
03-ba3c26541a39ffdf18a5cb6bc1c02a76-RegC	nan	nan	nan	nan	nan	nan	nan	nan	nan	nan	nan	nan	nan	nan	nan	nan	nan	nan	nan	nan	nan	nan	nan	nan	nan	nan	nan	nan	nan	nan	nan	nan	nan	nan	nan	nan	nan	nan	nan	nan	nan	nan	nan	nan	nan	nan	nan	nan	nan
03-24ef36defce471dfc7521f94d97adfb7-FixA	nan	nan	nan	nan	nan	nan	nan	nan	nan	nan	nan	nan	nan	nan	nan	nan	nan	nan	nan	nan	nan	nan	nan	nan	nan	nan	nan	nan	nan	nan	nan	nan	nan	nan	nan	nan	nan	nan	nan	nan	nan	nan	nan	nan	nan	nan	nan	nan	nan
03-24ef36defce471dfc7521f94d97adfb7-FixB	nan	nan	nan	nan	nan	nan	nan	nan	nan	nan	nan	nan	nan	nan	nan	nan	nan	nan	nan	nan	nan	nan	nan	nan	nan	nan	nan	nan	nan	nan	nan	nan	nan	nan	nan	nan	nan	nan	nan	nan	nan	nan	nan	nan	nan	nan	nan	nan	nan
03-24ef36defce471dfc7521f94d97adfb7-FixC	nan	nan	nan	nan	nan	nan	nan	nan	nan	nan	nan	nan	nan	nan	nan	nan	nan	nan	nan	nan	nan	nan	nan	nan	nan	nan	nan	nan	nan	nan	nan	nan	nan	nan	nan	nan	nan	nan	nan	nan	nan	nan	nan	nan	nan	nan	nan	nan	nan
03-24ef36defce471dfc7521f94d97adfb7-RegA	nan	nan	nan	nan	nan	nan	nan	nan	nan	nan	nan	nan	nan	nan	nan	nan	nan	nan	nan	nan	nan	nan	nan	nan	nan	nan	nan	nan	nan	nan	nan	nan	nan	nan	nan	nan	nan	nan	nan	nan	nan	nan	nan	nan	nan	nan	nan	nan	nan
03-24ef36defce471dfc7521f94d97adfb7-RegB	nan	nan	nan	nan	nan	nan	nan	nan	nan	nan	nan	nan	nan	nan	nan	nan	nan	nan	nan	nan	nan	nan	nan	nan	nan	nan	nan	nan	nan	nan	nan	nan	nan	nan	nan	nan	nan	nan	nan	nan	nan	nan	nan	nan	nan	nan	nan	nan	nan
03-24ef36defce471dfc7521f94d97adfb7-RegC	nan	nan	nan	nan	nan	nan	nan	nan	nan	nan	nan	nan	nan	nan	nan	nan	nan	nan	nan	nan	nan	nan	nan	nan	nan	nan	nan	nan	nan	nan	nan	nan	nan	nan	nan	nan	nan	nan	nan	nan	nan	nan	nan	nan	nan	nan	nan	nan	nan
03-53dd48af2af790afc27836a0a72c6f66-FixA	nan	nan	nan	nan	nan	nan	nan	nan	nan	nan	nan	nan	nan	nan	nan	nan	nan	nan	nan	nan	nan	nan	nan	nan	nan	nan	nan	nan	nan	nan	nan	nan	nan	nan	nan	nan	nan	nan	nan	nan	nan	nan	nan	nan	nan	nan	nan	nan	nan
03-53dd48af2af790afc27836a0a72c6f66-FixB	nan	nan	nan	nan	nan	nan	nan	nan	nan	nan	nan	nan	nan	nan	nan	nan	nan	nan	nan	nan	nan	nan	nan	nan	nan	nan	nan	nan	nan	nan	nan	nan	nan	nan	nan	nan	nan	nan	nan	nan	nan	nan	nan	nan	nan	nan	nan	nan	nan
03-53dd48af2af790afc27836a0a72c6f66-FixC	nan	nan	nan	nan	nan	nan	nan	nan	nan	nan	nan	nan	nan	nan	nan	nan	nan	nan	nan	nan	nan	nan	nan	nan	nan	nan	nan	nan	nan	nan	nan	nan	nan	nan	nan	nan	nan	nan	nan	nan	nan	nan	nan	nan	nan	nan	nan	nan	nan
03-53dd48af2af790afc27836a0a72c6f66-RegA	nan	nan	nan	nan	nan	nan	nan	nan	nan	nan	nan	nan	nan	nan	nan	nan	nan	nan	nan	nan	nan	nan	nan	nan	nan	nan	nan	nan	nan	nan	nan	nan	nan	nan	nan	nan	nan	nan	nan	nan	nan	nan	nan	nan	nan	nan	nan	nan	nan
03-53dd48af2af790afc27836a0a72c6f66-RegB	nan	nan	nan	nan	nan	nan	nan	nan	nan	nan	nan	nan	nan	nan	nan	nan	nan	nan	nan	nan	nan	nan	nan	nan	nan	nan	nan	nan	nan	nan	nan	nan	nan	nan	nan	nan	nan	nan	nan	nan	nan	nan	nan	nan	nan	nan	nan	nan	nan
03-53dd48af2af790afc27836a0a72c6f66-RegC	nan	nan	nan	nan	nan	nan	nan	nan	nan	nan	nan	nan	nan	nan	nan	nan	nan	nan	nan	nan	nan	nan	nan	nan	nan	nan	nan	nan	nan	nan	nan	nan	nan	nan	nan	nan	nan	nan	nan	nan	nan	nan	nan	nan	nan	nan	nan	nan	nan
03-a695c46ddbff6aec9dabdaf16e0c204f-FixA	nan	nan	nan	nan	nan	nan	nan	nan	nan	nan	nan	nan	nan	nan	nan	nan	nan	nan	nan	nan	nan	nan	nan	nan	nan	nan	nan	nan	nan	nan	nan	nan	nan	nan	nan	nan	nan	nan	nan	nan	nan	nan	nan	nan	nan	nan	nan	nan	nan
03-a695c46ddbff6aec9dabdaf16e0c204f-FixB	nan	nan	nan	nan	nan	nan	nan	nan	nan	nan	nan	nan	nan	nan	nan	nan	nan	nan	nan	nan	nan	nan	nan	nan	nan	nan	nan	nan	nan	nan	nan	nan	nan	nan	nan	nan	nan	nan	nan	nan	nan	nan	nan	nan	nan	nan	nan	nan	nan
03-a695c46ddbff6aec9dabdaf16e0c204f-FixC	nan	nan	nan	nan	nan	nan	nan	nan	nan	nan	nan	nan	nan	nan	nan	nan	nan	nan	nan	nan	nan	nan	nan	nan	nan	nan	nan	nan	nan	nan	nan	nan	nan	nan	nan	nan	nan	nan	nan	nan	nan	nan	nan	nan	nan	nan	nan	nan	nan
03-a695c46ddbff6aec9dabdaf16e0c204f-RegA	nan	nan	nan	nan	nan	nan	nan	nan	nan	nan	nan	nan	nan	nan	nan	nan	nan	nan	nan	nan	nan	nan	nan	nan	nan	nan	nan	nan	nan	nan	nan	nan	nan	nan	nan	nan	nan	nan	nan	nan	nan	nan	nan	nan	nan	nan	nan	nan	nan
03-a695c46ddbff6aec9dabdaf16e0c204f-RegB	nan	nan	nan	nan	nan	nan	nan	nan	nan	nan	nan	nan	nan	nan	nan	nan	nan	nan	nan	nan	nan	nan	nan	nan	nan	nan	nan	nan	nan	nan	nan	nan	nan	nan	nan	nan	nan	nan	nan	nan	nan	nan	nan	nan	nan	nan	nan	nan	nan
03-a695c46ddbff6aec9dabdaf16e0c204f-RegC	nan	nan	nan	nan	nan	nan	nan	nan	nan	nan	nan	nan	nan	nan	nan	nan	nan	nan	nan	nan	nan	nan	nan	nan	nan	nan	nan	nan	nan	nan	nan	nan	nan	nan	nan	nan	nan	nan	nan	nan	nan	nan	nan	nan	nan	nan	nan	nan	nan
03-95a424b417e625b3c49616005e52aa1c-FixA	nan	nan	nan	nan	nan	nan	nan	nan	nan	nan	nan	nan	nan	nan	nan	nan	nan	nan	nan	nan	nan	nan	nan	nan	nan	nan	nan	nan	nan	nan	nan	nan	nan	nan	nan	nan	nan	nan	nan	nan	nan	nan	nan	nan	nan	nan	nan	nan	nan
03-95a424b417e625b3c49616005e52aa1c-FixB	nan	nan	nan	nan	nan	nan	nan	nan	nan	nan	nan	nan	nan	nan	nan	nan	nan	nan	nan	nan	nan	nan	nan	nan	nan	nan	nan	nan	nan	nan	nan	nan	nan	nan	nan	nan	nan	nan	nan	nan	nan	nan	nan	nan	nan	nan	nan	nan	nan
03-95a424b417e625b3c49616005e52aa1c-FixC	nan	nan	nan	nan	nan	nan	nan	nan	nan	nan	nan	nan	nan	nan	nan	nan	nan	nan	nan	nan	nan	nan	nan	nan	nan	nan	nan	nan	nan	nan	nan	nan	nan	nan	nan	nan	nan	nan	nan	nan	nan	nan	nan	nan	nan	nan	nan	nan	nan
03-95a424b417e625b3c49616005e52aa1c-RegA	nan	nan	nan	nan	nan	nan	nan	nan	nan	nan	nan	nan	nan	nan	nan	nan	nan	nan	nan	nan	nan	nan	nan	nan	nan	nan	nan	nan	nan	nan	nan	nan	nan	nan	nan	nan	nan	nan	nan	nan	nan	nan	nan	nan	nan	nan	nan	nan	nan
03-95a424b417e625b3c49616005e52aa1c-RegB	nan	nan	nan	nan	nan	nan	nan	nan	nan	nan	nan	nan	nan	nan	nan	nan	nan	nan	nan	nan	nan	nan	nan	nan	nan	nan	nan	nan	nan	nan	nan	nan	nan	nan	nan	nan	nan	nan	nan	nan	nan	nan	nan	nan	nan	nan	nan	nan	nan
03-95a424b417e625b3c49616005e52aa1c-RegC	nan	nan	nan	nan	nan	nan	nan	nan	nan	nan	nan	nan	nan	nan	nan	nan	nan	nan	nan	nan	nan	nan	nan	nan	nan	nan	nan	nan	nan	nan	nan	nan	nan	nan	nan	nan	nan	nan	nan	nan	nan	nan	nan	nan	nan	nan	nan	nan	nan
03-e7297e82c055894c8094f0dc2d616655-FixA	nan	nan	nan	nan	nan	nan	nan	nan	nan	nan	nan	nan	nan	nan	nan	nan	nan	nan	nan	nan	nan	nan	nan	nan	nan	nan	nan	nan	nan	nan	nan	nan	nan	nan	nan	nan	nan	nan	nan	nan	nan	nan	nan	nan	nan	nan	nan	nan	nan
03-e7297e82c055894c8094f0dc2d616655-FixB	nan	nan	nan	nan	nan	nan	nan	nan	nan	nan	nan	nan	nan	nan	nan	nan	nan	nan	nan	nan	nan	nan	nan	nan	nan	nan	nan	nan	nan	nan	nan	nan	nan	nan	nan	nan	nan	nan	nan	nan	nan	nan	nan	nan	nan	nan	nan	nan	nan
03-e7297e82c055894c8094f0dc2d616655-FixC	nan	nan	nan	nan	nan	nan	nan	nan	nan	nan	nan	nan	nan	nan	nan	nan	nan	nan	nan	nan	nan	nan	nan	nan	nan	nan	nan	nan	nan	nan	nan	nan	nan	nan	nan	nan	nan	nan	nan	nan	nan	nan	nan	nan	nan	nan	nan	nan	nan
03-e7297e82c055894c8094f0dc2d616655-RegA	nan	nan	nan	nan	nan	nan	nan	nan	nan	nan	nan	nan	nan	nan	nan	nan	nan	nan	nan	nan	nan	nan	nan	nan	nan	nan	nan	nan	nan	nan	nan	nan	nan	nan	nan	nan	nan	nan	nan	nan	nan	nan	nan	nan	nan	nan	nan	nan	nan
03-e7297e82c055894c8094f0dc2d616655-RegB	nan	nan	nan	nan	nan	nan	nan	nan	nan	nan	nan	nan	nan	nan	nan	nan	nan	nan	nan	nan	nan	nan	nan	nan	nan	nan	nan	nan	nan	nan	nan	nan	nan	nan	nan	nan	nan	nan	nan	nan	nan	nan	nan	nan	nan	nan	nan	nan	nan
03-e7297e82c055894c8094f0dc2d616655-RegC	nan	nan	nan	nan	nan	nan	nan	nan	nan	nan	nan	nan	nan	nan	nan	nan	nan	nan	nan	nan	nan	nan	nan	nan	nan	nan	nan	nan	nan	nan	nan	nan	nan	nan	nan	nan	nan	nan	nan	nan	nan	nan	nan	nan	nan	nan	nan	nan	nan
03-e4397716ebc10028163f1e642a130ebd-FixA	nan	nan	nan	nan	nan	nan	nan	nan	nan	nan	nan	nan	nan	nan	nan	nan	nan	nan	nan	nan	nan	nan	nan	nan	nan	nan	nan	nan	nan	nan	nan	nan	nan	nan	nan	nan	nan	nan	nan	nan	nan	nan	nan	nan	nan	nan	nan	nan	nan
03-e4397716ebc10028163f1e642a130ebd-FixB	nan	nan	nan	nan	nan	nan	nan	nan	nan	nan	nan	nan	nan	nan	nan	nan	nan	nan	nan	nan	nan	nan	nan	nan	nan	nan	nan	nan	nan	nan	nan	nan	nan	nan	nan	nan	nan	nan	nan	nan	nan	nan	nan	nan	nan	nan	nan	nan	nan
03-e4397716ebc10028163f1e642a130ebd-FixC	nan	nan	nan	nan	nan	nan	nan	nan	nan	nan	nan	nan	nan	nan	nan	nan	nan	nan	nan	nan	nan	nan	nan	nan	nan	nan	nan	nan	nan	nan	nan	nan	nan	nan	nan	nan	nan	nan	nan	nan	nan	nan	nan	nan	nan	nan	nan	nan	nan
03-e4397716ebc10028163f1e642a130ebd-RegA	nan	nan	nan	nan	nan	nan	nan	nan	nan	nan	nan	nan	nan	nan	nan	nan	nan	nan	nan	nan	nan	nan	nan	nan	nan	nan	nan	nan	nan	nan	nan	nan	nan	nan	nan	nan	nan	nan	nan	nan	nan	nan	nan	nan	nan	nan	nan	nan	nan
03-e4397716ebc10028163f1e642a130ebd-RegB	nan	nan	nan	nan	nan	nan	nan	nan	nan	nan	nan	nan	nan	nan	nan	nan	nan	nan	nan	nan	nan	nan	nan	nan	nan	nan	nan	nan	nan	nan	nan	nan	nan	nan	nan	nan	nan	nan	nan	nan	nan	nan	nan	nan	nan	nan	nan	nan	nan
03-e4397716ebc10028163f1e642a130ebd-RegC	nan	nan	nan	nan	nan	nan	nan	nan	nan	nan	nan	nan	nan	nan	nan	nan	nan	nan	nan	nan	nan	nan	nan	nan	nan	nan	nan	nan	nan	nan	nan	nan	nan	nan	nan	nan	nan	nan	nan	nan	nan	nan	nan	nan	nan	nan	nan	nan	nan
03-b8c89064d7af988e8b7aa1d3fabda912-FixA	nan	nan	nan	nan	nan	nan	nan	nan	nan	nan	nan	nan	nan	nan	nan	nan	nan	nan	nan	nan	nan	nan	nan	nan	nan	nan	nan	nan	nan	nan	nan	nan	nan	nan	nan	nan	nan	nan	nan	nan	nan	nan	nan	nan	nan	nan	nan	nan	nan
03-b8c89064d7af988e8b7aa1d3fabda912-FixB	nan	nan	nan	nan	nan	nan	nan	nan	nan	nan	nan	nan	nan	nan	nan	nan	nan	nan	nan	nan	nan	nan	nan	nan	nan	nan	nan	nan	nan	nan	nan	nan	nan	nan	nan	nan	nan	nan	nan	nan	nan	nan	nan	nan	nan	nan	nan	nan	nan
03-b8c89064d7af988e8b7aa1d3fabda912-FixC	nan	nan	nan	nan	nan	nan	nan	nan	nan	nan	nan	nan	nan	nan	nan	nan	nan	nan	nan	nan	nan	nan	nan	nan	nan	nan	nan	nan	nan	nan	nan	nan	nan	nan	nan	nan	nan	nan	nan	nan	nan	nan	nan	nan	nan	nan	nan	nan	nan
03-b8c89064d7af988e8b7aa1d3fabda912-RegA	nan	nan	nan	nan	nan	nan	nan	nan	nan	nan	nan	nan	nan	nan	nan	nan	nan	nan	nan	nan	nan	nan	nan	nan	nan	nan	nan	nan	nan	nan	nan	nan	nan	nan	nan	nan	nan	nan	nan	nan	nan	nan	nan	nan	nan	nan	nan	nan	nan
03-b8c89064d7af988e8b7aa1d3fabda912-RegB	nan	nan	nan	nan	nan	nan	nan	nan	nan	nan	nan	nan	nan	nan	nan	nan	nan	nan	nan	nan	nan	nan	nan	nan	nan	nan	nan	nan	nan	nan	nan	nan	nan	nan	nan	nan	nan	nan	nan	nan	nan	nan	nan	nan	nan	nan	nan	nan	nan
03-b8c89064d7af988e8b7aa1d3fabda912-RegC	nan	nan	nan	nan	nan	nan	nan	nan	nan	nan	nan	nan	nan	nan	nan	nan	nan	nan	nan	nan	nan	nan	nan	nan	nan	nan	nan	nan	nan	nan	nan	nan	nan	nan	nan	nan	nan	nan	nan	nan	nan	nan	nan	nan	nan	nan	nan	nan	nan
03-550f3208318ac985ff6ca4a430354041-FixA	nan	nan	nan	nan	nan	nan	nan	nan	nan	nan	nan	nan	nan	nan	nan	nan	nan	nan	nan	nan	nan	nan	nan	nan	nan	nan	nan	nan	nan	nan	nan	nan	nan	nan	nan	nan	nan	nan	nan	nan	nan	nan	nan	nan	nan	nan	nan	nan	nan
03-550f3208318ac985ff6ca4a430354041-FixB	nan	nan	nan	nan	nan	nan	nan	nan	nan	nan	nan	nan	nan	nan	nan	nan	nan	nan	nan	nan	nan	nan	nan	nan	nan	nan	nan	nan	nan	nan	nan	nan	nan	nan	nan	nan	nan	nan	nan	nan	nan	nan	nan	nan	nan	nan	nan	nan	nan
03-550f3208318ac985ff6ca4a430354041-FixC	nan	nan	nan	nan	nan	nan	nan	nan	nan	nan	nan	nan	nan	nan	nan	nan	nan	nan	nan	nan	nan	nan	nan	nan	nan	nan	nan	nan	nan	nan	nan	nan	nan	nan	nan	nan	nan	nan	nan	nan	nan	nan	nan	nan	nan	nan	nan	nan	nan
03-550f3208318ac985ff6ca4a430354041-RegA	nan	nan	nan	nan	nan	nan	nan	nan	nan	nan	nan	nan	nan	nan	nan	nan	nan	nan	nan	nan	nan	nan	nan	nan	nan	nan	nan	nan	nan	nan	nan	nan	nan	nan	nan	nan	nan	nan	nan	nan	nan	nan	nan	nan	nan	nan	nan	nan	nan
03-550f3208318ac985ff6ca4a430354041-RegB	nan	nan	nan	nan	nan	nan	nan	nan	nan	nan	nan	nan	nan	nan	nan	nan	nan	nan	nan	nan	nan	nan	nan	nan	nan	nan	nan	nan	nan	nan	nan	nan	nan	nan	nan	nan	nan	nan	nan	nan	nan	nan	nan	nan	nan	nan	nan	nan	nan
03-550f3208318ac985ff6ca4a430354041-RegC	nan	nan	nan	nan	nan	nan	nan	nan	nan	nan	nan	nan	nan	nan	nan	nan	nan	nan	nan	nan	nan	nan	nan	nan	nan	nan	nan	nan	nan	nan	nan	nan	nan	nan	nan	nan	nan	nan	nan	nan	nan	nan	nan	nan	nan	nan	nan	nan	nan
03-6a2f94c163a8cfd48a48a65fbe585adf-FixA	nan	nan	nan	nan	nan	nan	nan	nan	nan	nan	nan	nan	nan	nan	nan	nan	nan	nan	nan	nan	nan	nan	nan	nan	nan	nan	nan	nan	nan	nan	nan	nan	nan	nan	nan	nan	nan	nan	nan	nan	nan	nan	nan	nan	nan	nan	nan	nan	nan
03-6a2f94c163a8cfd48a48a65fbe585adf-FixB	nan	nan	nan	nan	nan	nan	nan	nan	nan	nan	nan	nan	nan	nan	nan	nan	nan	nan	nan	nan	nan	nan	nan	nan	nan	nan	nan	nan	nan	nan	nan	nan	nan	nan	nan	nan	nan	nan	nan	nan	nan	nan	nan	nan	nan	nan	nan	nan	nan
03-6a2f94c163a8cfd48a48a65fbe585adf-FixC	nan	nan	nan	nan	nan	nan	nan	nan	nan	nan	nan	nan	nan	nan	nan	nan	nan	nan	nan	nan	nan	nan	nan	nan	nan	nan	nan	nan	nan	nan	nan	nan	nan	nan	nan	nan	nan	nan	nan	nan	nan	nan	nan	nan	nan	nan	nan	nan	nan
03-6a2f94c163a8cfd48a48a65fbe585adf-RegA	nan	nan	nan	nan	nan	nan	nan	nan	nan	nan	nan	nan	nan	nan	nan	nan	nan	nan	nan	nan	nan	nan	nan	nan	nan	nan	nan	nan	nan	nan	nan	nan	nan	nan	nan	nan	nan	nan	nan	nan	nan	nan	nan	nan	nan	nan	nan	nan	nan
03-6a2f94c163a8cfd48a48a65fbe585adf-RegB	nan	nan	nan	nan	nan	nan	nan	nan	nan	nan	nan	nan	nan	nan	nan	nan	nan	nan	nan	nan	nan	nan	nan	nan	nan	nan	nan	nan	nan	nan	nan	nan	nan	nan	nan	nan	nan	nan	nan	nan	nan	nan	nan	nan	nan	nan	nan	nan	nan
03-6a2f94c163a8cfd48a48a65fbe585adf-RegC	nan	nan	nan	nan	nan	nan	nan	nan	nan	nan	nan	nan	nan	nan	nan	nan	nan	nan	nan	nan	nan	nan	nan	nan	nan	nan	nan	nan	nan	nan	nan	nan	nan	nan	nan	nan	nan	nan	nan	nan	nan	nan	nan	nan	nan	nan	nan	nan	nan
03-c08f4cd4bdc8a2bcdfeb3a93c5f597d7-FixA	nan	nan	nan	nan	nan	nan	nan	nan	nan	nan	nan	nan	nan	nan	nan	nan	nan	nan	nan	nan	nan	nan	nan	nan	nan	nan	nan	nan	nan	nan	nan	nan	nan	nan	nan	nan	nan	nan	nan	nan	nan	nan	nan	nan	nan	nan	nan	nan	nan
03-c08f4cd4bdc8a2bcdfeb3a93c5f597d7-FixB	nan	nan	nan	nan	nan	nan	nan	nan	nan	nan	nan	nan	nan	nan	nan	nan	nan	nan	nan	nan	nan	nan	nan	nan	nan	nan	nan	nan	nan	nan	nan	nan	nan	nan	nan	nan	nan	nan	nan	nan	nan	nan	nan	nan	nan	nan	nan	nan	nan
03-c08f4cd4bdc8a2bcdfeb3a93c5f597d7-FixC	nan	nan	nan	nan	nan	nan	nan	nan	nan	nan	nan	nan	nan	nan	nan	nan	nan	nan	nan	nan	nan	nan	nan	nan	nan	nan	nan	nan	nan	nan	nan	nan	nan	nan	nan	nan	nan	nan	nan	nan	nan	nan	nan	nan	nan	nan	nan	nan	nan
03-c08f4cd4bdc8a2bcdfeb3a93c5f597d7-RegA	nan	nan	nan	nan	nan	nan	nan	nan	nan	nan	nan	nan	nan	nan	nan	nan	nan	nan	nan	nan	nan	nan	nan	nan	nan	nan	nan	nan	nan	nan	nan	nan	nan	nan	nan	nan	nan	nan	nan	nan	nan	nan	nan	nan	nan	nan	nan	nan	nan
03-c08f4cd4bdc8a2bcdfeb3a93c5f597d7-RegB	nan	nan	nan	nan	nan	nan	nan	nan	nan	nan	nan	nan	nan	nan	nan	nan	nan	nan	nan	nan	nan	nan	nan	nan	nan	nan	nan	nan	nan	nan	nan	nan	nan	nan	nan	nan	nan	nan	nan	nan	nan	nan	nan	nan	nan	nan	nan	nan	nan
03-c08f4cd4bdc8a2bcdfeb3a93c5f597d7-RegC	nan	nan	nan	nan	nan	nan	nan	nan	nan	nan	nan	nan	nan	nan	nan	nan	nan	nan	nan	nan	nan	nan	nan	nan	nan	nan	nan	nan	nan	nan	nan	nan	nan	nan	nan	nan	nan	nan	nan	nan	nan	nan	nan	nan	nan	nan	nan	nan	nan
03-152f1b1f1d279adea6cba79e8c93f417-FixA	nan	nan	nan	nan	nan	nan	nan	nan	nan	nan	nan	nan	nan	nan	nan	nan	nan	nan	nan	nan	nan	nan	nan	nan	nan	nan	nan	nan	nan	nan	nan	nan	nan	nan	nan	nan	nan	nan	nan	nan	nan	nan	nan	nan	nan	nan	nan	nan	nan
03-152f1b1f1d279adea6cba79e8c93f417-FixB	nan	nan	nan	nan	nan	nan	nan	nan	nan	nan	nan	nan	nan	nan	nan	nan	nan	nan	nan	nan	nan	nan	nan	nan	nan	nan	nan	nan	nan	nan	nan	nan	nan	nan	nan	nan	nan	nan	nan	nan	nan	nan	nan	nan	nan	nan	nan	nan	nan
03-152f1b1f1d279adea6cba79e8c93f417-FixC	nan	nan	nan	nan	nan	nan	nan	nan	nan	nan	nan	nan	nan	nan	nan	nan	nan	nan	nan	nan	nan	nan	nan	nan	nan	nan	nan	nan	nan	nan	nan	nan	nan	nan	nan	nan	nan	nan	nan	nan	nan	nan	nan	nan	nan	nan	nan	nan	nan
03-152f1b1f1d279adea6cba79e8c93f417-RegA	nan	nan	nan	nan	nan	nan	nan	nan	nan	nan	nan	nan	nan	nan	nan	nan	nan	nan	nan	nan	nan	nan	nan	nan	nan	nan	nan	nan	nan	nan	nan	nan	nan	nan	nan	nan	nan	nan	nan	nan	nan	nan	nan	nan	nan	nan	nan	nan	nan
03-152f1b1f1d279adea6cba79e8c93f417-RegB	nan	nan	nan	nan	nan	nan	nan	nan	nan	nan	nan	nan	nan	nan	nan	nan	nan	nan	nan	nan	nan	nan	nan	nan	nan	nan	nan	nan	nan	nan	nan	nan	nan	nan	nan	nan	nan	nan	nan	nan	nan	nan	nan	nan	nan	nan	nan	nan	nan
03-152f1b1f1d279adea6cba79e8c93f417-RegC	nan	nan	nan	nan	nan	nan	nan	nan	nan	nan	nan	nan	nan	nan	nan	nan	nan	nan	nan	nan	nan	nan	nan	nan	nan	nan	nan	nan	nan	nan	nan	nan	nan	nan	nan	nan	nan	nan	nan	nan	nan	nan	nan	nan	nan	nan	nan	nan	nan
03-389c492fc98f16a8c3157161fc96f23e-FixA	nan	nan	nan	nan	nan	nan	nan	nan	nan	nan	nan	nan	nan	nan	nan	nan	nan	nan	nan	nan	nan	nan	nan	nan	nan	nan	nan	nan	nan	nan	nan	nan	nan	nan	nan	nan	nan	nan	nan	nan	nan	nan	nan	nan	nan	nan	nan	nan	nan
03-389c492fc98f16a8c3157161fc96f23e-FixB	nan	nan	nan	nan	nan	nan	nan	nan	nan	nan	nan	nan	nan	nan	nan	nan	nan	nan	nan	nan	nan	nan	nan	nan	nan	nan	nan	nan	nan	nan	nan	nan	nan	nan	nan	nan	nan	nan	nan	nan	nan	nan	nan	nan	nan	nan	nan	nan	nan
03-389c492fc98f16a8c3157161fc96f23e-FixC	nan	nan	nan	nan	nan	nan	nan	nan	nan	nan	nan	nan	nan	nan	nan	nan	nan	nan	nan	nan	nan	nan	nan	nan	nan	nan	nan	nan	nan	nan	nan	nan	nan	nan	nan	nan	nan	nan	nan	nan	nan	nan	nan	nan	nan	nan	nan	nan	nan
03-389c492fc98f16a8c3157161fc96f23e-RegA	nan	nan	nan	nan	nan	nan	nan	nan	nan	nan	nan	nan	nan	nan	nan	nan	nan	nan	nan	nan	nan	nan	nan	nan	nan	nan	nan	nan	nan	nan	nan	nan	nan	nan	nan	nan	nan	nan	nan	nan	nan	nan	nan	nan	nan	nan	nan	nan	nan
03-389c492fc98f16a8c3157161fc96f23e-RegB	nan	nan	nan	nan	nan	nan	nan	nan	nan	nan	nan	nan	nan	nan	nan	nan	nan	nan	nan	nan	nan	nan	nan	nan	nan	nan	nan	nan	nan	nan	nan	nan	nan	nan	nan	nan	nan	nan	nan	nan	nan	nan	nan	nan	nan	nan	nan	nan	nan
03-389c492fc98f16a8c3157161fc96f23e-RegC	nan	nan	nan	nan	nan	nan	nan	nan	nan	nan	nan	nan	nan	nan	nan	nan	nan	nan	nan	nan	nan	nan	nan	nan	nan	nan	nan	nan	nan	nan	nan	nan	nan	nan	nan	nan	nan	nan	nan	nan	nan	nan	nan	nan	nan	nan	nan	nan	nan
03-f727bebe537981a229de154b2bbaaf95-FixA	nan	nan	nan	nan	nan	nan	nan	nan	nan	nan	nan	nan	nan	nan	nan	nan	nan	nan	nan	nan	nan	nan	nan	nan	nan	nan	nan	nan	nan	nan	nan	nan	nan	nan	nan	nan	nan	nan	nan	nan	nan	nan	nan	nan	nan	nan	nan	nan	nan
03-f727bebe537981a229de154b2bbaaf95-FixB	nan	nan	nan	nan	nan	nan	nan	nan	nan	nan	nan	nan	nan	nan	nan	nan	nan	nan	nan	nan	nan	nan	nan	nan	nan	nan	nan	nan	nan	nan	nan	nan	nan	nan	nan	nan	nan	nan	nan	nan	nan	nan	nan	nan	nan	nan	nan	nan	nan
03-f727bebe537981a229de154b2bbaaf95-FixC	nan	nan	nan	nan	nan	nan	nan	nan	nan	nan	nan	nan	nan	nan	nan	nan	nan	nan	nan	nan	nan	nan	nan	nan	nan	nan	nan	nan	nan	nan	nan	nan	nan	nan	nan	nan	nan	nan	nan	nan	nan	nan	nan	nan	nan	nan	nan	nan	nan
03-f727bebe537981a229de154b2bbaaf95-RegA	nan	nan	nan	nan	nan	nan	nan	nan	nan	nan	nan	nan	nan	nan	nan	nan	nan	nan	nan	nan	nan	nan	nan	nan	nan	nan	nan	nan	nan	nan	nan	nan	nan	nan	nan	nan	nan	nan	nan	nan	nan	nan	nan	nan	nan	nan	nan	nan	nan
03-f727bebe537981a229de154b2bbaaf95-RegB	nan	nan	nan	nan	nan	nan	nan	nan	nan	nan	nan	nan	nan	nan	nan	nan	nan	nan	nan	nan	nan	nan	nan	nan	nan	nan	nan	nan	nan	nan	nan	nan	nan	nan	nan	nan	nan	nan	nan	nan	nan	nan	nan	nan	nan	nan	nan	nan	nan
03-f727bebe537981a229de154b2bbaaf95-RegC	nan	nan	nan	nan	nan	nan	nan	nan	nan	nan	nan	nan	nan	nan	nan	nan	nan	nan	nan	nan	nan	nan	nan	nan	nan	nan	nan	nan	nan	nan	nan	nan	nan	nan	nan	nan	nan	nan	nan	nan	nan	nan	nan	nan	nan	nan	nan	nan	nan
03-6f7048484ee56d3d12159487e89a90b2-FixA	nan	nan	nan	nan	nan	nan	nan	nan	nan	nan	nan	nan	nan	nan	nan	nan	nan	nan	nan	nan	nan	nan	nan	nan	nan	nan	nan	nan	nan	nan	nan	nan	nan	nan	nan	nan	nan	nan	nan	nan	nan	nan	nan	nan	nan	nan	nan	nan	nan
03-6f7048484ee56d3d12159487e89a90b2-FixB	nan	nan	nan	nan	nan	nan	nan	nan	nan	nan	nan	nan	nan	nan	nan	nan	nan	nan	nan	nan	nan	nan	nan	nan	nan	nan	nan	nan	nan	nan	nan	nan	nan	nan	nan	nan	nan	nan	nan	nan	nan	nan	nan	nan	nan	nan	nan	nan	nan
03-6f7048484ee56d3d12159487e89a90b2-FixC	nan	nan	nan	nan	nan	nan	nan	nan	nan	nan	nan	nan	nan	nan	nan	nan	nan	nan	nan	nan	nan	nan	nan	nan	nan	nan	nan	nan	nan	nan	nan	nan	nan	nan	nan	nan	nan	nan	nan	nan	nan	nan	nan	nan	nan	nan	nan	nan	nan
03-6f7048484ee56d3d12159487e89a90b2-RegA	nan	nan	nan	nan	nan	nan	nan	nan	nan	nan	nan	nan	nan	nan	nan	nan	nan	nan	nan	nan	nan	nan	nan	nan	nan	nan	nan	nan	nan	nan	nan	nan	nan	nan	nan	nan	nan	nan	nan	nan	nan	nan	nan	nan	nan	nan	nan	nan	nan
03-6f7048484ee56d3d12159487e89a90b2-RegB	nan	nan	nan	nan	nan	nan	nan	nan	nan	nan	nan	nan	nan	nan	nan	nan	nan	nan	nan	nan	nan	nan	nan	nan	nan	nan	nan	nan	nan	nan	nan	nan	nan	nan	nan	nan	nan	nan	nan	nan	nan	nan	nan	nan	nan	nan	nan	nan	nan
03-6f7048484ee56d3d12159487e89a90b2-RegC	nan	nan	nan	nan	nan	nan	nan	nan	nan	nan	nan	nan	nan	nan	nan	nan	nan	nan	nan	nan	nan	nan	nan	nan	nan	nan	nan	nan	nan	nan	nan	nan	nan	nan	nan	nan	nan	nan	nan	nan	nan	nan	nan	nan	nan	nan	nan	nan	nan
03-e772fcac1fb25d0dda917c0497010bf7-FixA	nan	nan	nan	nan	nan	nan	nan	nan	nan	nan	nan	nan	nan	nan	nan	nan	nan	nan	nan	nan	nan	nan	nan	nan	nan	nan	nan	nan	nan	nan	nan	nan	nan	nan	nan	nan	nan	nan	nan	nan	nan	nan	nan	nan	nan	nan	nan	nan	nan
03-e772fcac1fb25d0dda917c0497010bf7-FixB	nan	nan	nan	nan	nan	nan	nan	nan	nan	nan	nan	nan	nan	nan	nan	nan	nan	nan	nan	nan	nan	nan	nan	nan	nan	nan	nan	nan	nan	nan	nan	nan	nan	nan	nan	nan	nan	nan	nan	nan	nan	nan	nan	nan	nan	nan	nan	nan	nan
03-e772fcac1fb25d0dda917c0497010bf7-FixC	nan	nan	nan	nan	nan	nan	nan	nan	nan	nan	nan	nan	nan	nan	nan	nan	nan	nan	nan	nan	nan	nan	nan	nan	nan	nan	nan	nan	nan	nan	nan	nan	nan	nan	nan	nan	nan	nan	nan	nan	nan	nan	nan	nan	nan	nan	nan	nan	nan
03-e772fcac1fb25d0dda917c0497010bf7-RegA	nan	nan	nan	nan	nan	nan	nan	nan	nan	nan	nan	nan	nan	nan	nan	nan	nan	nan	nan	nan	nan	nan	nan	nan	nan	nan	nan	nan	nan	nan	nan	nan	nan	nan	nan	nan	nan	nan	nan	nan	nan	nan	nan	nan	nan	nan	nan	nan	nan
03-e772fcac1fb25d0dda917c0497010bf7-RegB	nan	nan	nan	nan	nan	nan	nan	nan	nan	nan	nan	nan	nan	nan	nan	nan	nan	nan	nan	nan	nan	nan	nan	nan	nan	nan	nan	nan	nan	nan	nan	nan	nan	nan	nan	nan	nan	nan	nan	nan	nan	nan	nan	nan	nan	nan	nan	nan	nan
03-e772fcac1fb25d0dda917c0497010bf7-RegC	nan	nan	nan	nan	nan	nan	nan	nan	nan	nan	nan	nan	nan	nan	nan	nan	nan	nan	nan	nan	nan	nan	nan	nan	nan	nan	nan	nan	nan	nan	nan	nan	nan	nan	nan	nan	nan	nan	nan	nan	nan	nan	nan	nan	nan	nan	nan	nan	nan
03-1ed92607083f3fd8132489a65bc944fe-FixA	969.14	1006.13	1021.57	1024.34	1023.36	1025.03	1025.78	1021.48	1016.3	1014.95	1015.77	1016.06	1015.69	1015.13	1014.38	1013.42	1012.37	1011.34	1010.2	1008.93	1008.5	1009.59	1010.56	1009.94	1009.62	1011.59	1014.07	1014.99	1015.63	1017.55	1019.6	1020.41	1021.21	1023.28	1024.95	1024.54	1024.15	1026.09	1028.71	1029.8	1029.95	1030.32	1031.01	1031.75	1031.95	1031.14	1030.16	1030.02	1030.95
03-1ed92607083f3fd8132489a65bc944fe-FixB	1018.69	1020.41	1021.05	1021.02	1020.73	1020.66	1021.63	1023.93	1025.46	1024.51	1023.43	1024.7	1026.79	1027.77	1028.12	1028.8	1030.03	1031.74	1033.47	1034.73	1035.41	1035.72	1036.71	1039.09	1040.98	1040.62	1039.75	1040.54	1042.8	1045.64	1047.95	1048.97	1049.61	1050.94	1052.47	1053.59	1054.98	1057.34	1059.81	1061.42	1062.94	1065.31	1067.87	1069.8	1071.51	1073.68	1076.57	1080.04	1082.82
03-1ed92607083f3fd8132489a65bc944fe-FixC	999.1	1003.83	1005.94	1006.27	1005.67	1004.9	1004.41	1004.43	1004.75	1005.11	1005.74	1006.75	1007.35	1006.77	1005.53	1004.56	1005.34	1008.55	1011.11	1010	1006.82	1004.18	1003.76	1006.24	1009.18	1010.14	1010.57	1012.27	1013.71	1013.14	1011.71	1010.97	1010.54	1009.93	1010.64	1013.85	1016.87	1016.98	1016.36	1017.73	1019.64	1020.05	1019.87	1020.44	1021.33	1021.83	1022.34	1023.47	1025.2
03-1ed92607083f3fd8132489a65bc944fe-RegA	999.43	999.46	999.61	999.89	1000.28	1000.7	1000.72	1000.38	1001.93	1006.86	1011.13	1010.96	1009.61	1010.88	1013.16	1014.08	1014.02	1013.95	1014.22	1014.96	1016.11	1017.5	1018.65	1019.2	1019.53	1020.16	1021.09	1022.23	1023.31	1024.18	1025.23	1026.81	1028.33	1029.19	1029.95	1031.17	1032	1031.53	1030.57	1030.28	1031.16	1033.16	1034.64	1034.18	1033.66	1035.06	1036.19	1034.61	1032.66
03-1ed92607083f3fd8132489a65bc944fe-RegB	992.99	994.32	994.17	993.43	992.94	993.25	993.6	993.35	993.71	995.72	997.58	997.56	997.31	998.66	1000.5	1001.49	1002.59	1004.82	1006.94	1007.61	1007.39	1007.29	1007.82	1009.16	1010.58	1011.3	1011.51	1011.59	1011.6	1011.53	1011.46	1011.55	1012.39	1014.39	1016.5	1017.66	1018.48	1019.8	1021.08	1021.65	1021.88	1022.48	1024.32	1027.81	1030.78	1031.15	1030.55	1031.17	1032.63
03-1ed92607083f3fd8132489a65bc944fe-RegC	995.62	996.04	997.1	998.62	1000.46	1002.35	1003.62	1003.8	1003.82	1004.68	1006.18	1007.8	1009.05	1009.71	1010.8	1013.14	1015.32	1015.93	1016.1	1017.25	1019.08	1020.97	1022.73	1024.41	1026.58	1029.55	1031.75	1031.86	1031.87	1033.86	1036.38	1037.54	1038.16	1039.39	1040.57	1040.88	1041.44	1043.29	1044.5	1043.3	1042.46	1044.91	1048.15	1049.09	1049.39	1051.25	1052.83	1051.96	1050.71
03-685ee641cbf18bd706d36cb768e77792-FixA	967.27	1004.59	1021.12	1025.09	1024.71	1026.06	1026.46	1022.66	1018.16	1016.88	1017.32	1017.16	1016.47	1015.9	1015.98	1016.65	1015.55	1011.08	1007.5	1008.83	1011.37	1011.02	1010.88	1014.35	1017.48	1016.05	1013.22	1013.15	1015.27	1017.8	1019.52	1019.84	1020.38	1022.72	1025.36	1026.52	1026.96	1027.8	1028.62	1028.72	1028.4	1028.18	1028.24	1028.6	1028.78	1028.36	1028	1028.47	1029.89
03-685ee641cbf18bd706d36cb768e77792-FixB	1022.07	1019.22	1019.68	1021.3	1021.93	1020.5	1020.35	1024.24	1027.78	1026.86	1025.8	1029.09	1032.69	1031.94	1028.96	1027.11	1027.53	1030.33	1033.67	1035.64	1036.23	1036.13	1036.84	1039.35	1041.34	1040.74	1040.33	1042.87	1045.13	1043.91	1043.52	1048.3	1053.23	1052.77	1051.03	1053.11	1056.29	1056.97	1057.7	1061.61	1066.1	1067.95	1068.53	1070.02	1072.17	1074.16	1076.16	1078.38	1079.99
03-685ee641cbf18bd706d36cb768e77792-FixC	999.94	998.2	1001.42	1005.99	1008.27	1006.24	1004.25	1006.42	1009.29	1008.91	1007.3	1007.22	1008.05	1008.49	1008.08	1006.87	1006.05	1006.7	1008.17	1009.47	1010	1009.42	1007.9	1006.03	1005.57	1007.58	1008.51	1005.35	1003.09	1006.63	1010.92	1010.19	1008.01	1009.2	1012.26	1014.37	1014.71	1013.38	1012.21	1013.03	1015.65	1019.19	1022.41	1024.31	1025.47	1026.75	1028.1	1029.18	1029.32
03-685ee641cbf18bd706d36cb768e77792-RegA	997.11	1004.28	1003.94	1000.67	999.03	1001.77	1004.21	1001.94	999.26	1001.03	1005.22	1008.58	1010.37	1010.74	1011.17	1012.86	1014.56	1015.01	1015.79	1018.29	1019.81	1017.93	1016.18	1018.13	1020.42	1019.39	1018.15	1020.31	1023.38	1024.3	1024.91	1027.57	1030.67	1032.01	1031.9	1031.3	1031.04	1031.54	1031.7	1030.55	1029.6	1030.51	1032.06	1032.61	1032.67	1033.14	1033.85	1034.36	1034.5
03-685ee641cbf18bd706d36cb768e77792-RegB	991.44	990.54	991.05	992.5	994.39	996.13	996.71	995.69	995.38	997.6	999.28	997.59	996.11	998.59	1002.47	1004.44	1005.16	1005.99	1006.86	1007.41	1007.76	1008.1	1008.38	1008.57	1008.9	1009.63	1010.98	1012.81	1013.44	1011.62	1009.89	1011.04	1014.15	1017.4	1019.5	1019.79	1019.68	1020.64	1021.41	1020.57	1019.48	1019.88	1021.66	1024.21	1027.24	1030.37	1032.35	1032.28	1032.09
03-685ee641cbf18bd706d36cb768e77792-RegC	995.93	995.66	997.47	999.86	1001.34	1001.04	1000.74	1002.12	1003.89	1004.44	1004.15	1003.99	1005.32	1008.9	1012.61	1014.49	1016.53	1020.41	1022.15	1018.51	1015.78	1020.28	1027.26	1030.54	1030.77	1030.24	1030.32	1031.73	1033.51	1034.6	1035.7	1037.68	1039.99	1041.71	1042.12	1040.95	1039.82	1040.47	1042.71	1045.63	1047.45	1046.87	1045.92	1046.91	1048.99	1050.65	1051.88	1053.09	1054.29
03-8f3c51100093899ac5adeba84eebacf8-FixA	966.08	891.78	1020.31	1013.57	1014.93	1011.91	1010.77	1011.07	1013.25	1008.07	1006.81	1006.68	1007.74	1008.87	1009.54	1009.83	1011.98	1005.78	1010.5	1010.44	1008.33	1007.59	1009.16	1008.72	1008	1009.86	1012.61	1015.95	1017.7	1017.45	1018.18	1021.25	1024.41	1024.2	1024.39	1023.64	1023.59	1020.8	1028.77	1027.57	1027.74	1027.61	1026.85	1025.74	1025.37	1026.59	1027.95	1030.91	1031.85
03-8f3c51100093899ac5adeba84eebacf8-FixB	1022.24	1023.38	1022.27	1020.68	1020.34	1021.84	1021.02	1024.44	1021.46	1024.84	1028.17	1025.11	1020.92	1022.19	1026.31	1028.99	1028.54	1027.93	1026.76	1027.43	1030.06	1033.75	1035.94	1034.36	1033.78	1038.04	1042.62	1042.59	1041.37	1043.06	1045.33	1044.03	1042.66	1046.29	1050.7	1052	1051.63	1053.09	1058.58	1061.77	1064.46	1068.94	1071.49	1073.77	1075.62	1077.45	1078.26	1078.28	1079.89
03-8f3c51100093899ac5adeba84eebacf8-FixC	994.46	1014.77	1009.44	1004.54	1002.86	1005.66	1008.15	1005.95	1002.76	1002.78	1003.76	1002.83	1001.4	1001.54	1004.09	1007.16	1008.11	1005.15	1002.32	1003.03	1006.59	1010.7	1013.84	1014.13	1012.55	1010.49	1010.02	1012.67	1014.4	1012.33	1010.37	1013.04	1016.55	1016.87	1014.01	1009.59	1007.42	1009.54	1014.93	1016.34	1015.11	1014.76	1015.33	1016.45	1017.99	1019.82	1021.56	1022.95	1024.68
03-8f3c51100093899ac5adeba84eebacf8-RegA	1003.37	996.57	997.05	1000.34	1002.19	999.34	997.17	1000.08	1001.5	1018.5	1010.36	1007.46	1007.32	1006.28	1015.27	1014.16	1014.02	1015.14	1015.29	1013.55	1012.38	1014.07	1016.16	1015.17	1014.04	1015.66	1019.56	1019.86	1019.31	1020.83	1022.76	1022.12	1021.1	1022.2	1025.15	1028.13	1031.17	1031.43	1032.52	1034.27	1034.65	1032.33	1029.6	1029.81	1030.57	1029	1027.76	1029.13	1031.24
03-8f3c51100093899ac5adeba84eebacf8-RegB	992.32	992.26	992.24	991.9	990.86	990.64	991.51	994.59	996.36	993.92	992.19	995.73	999.26	998.7	996.23	996.47	997.95	997.89	997.9	999.38	1002.24	1005.01	1007.2	1008.67	1009.63	1011.17	1009.91	1008.6	1008.26	1010.45	1012.55	1014.61	1013.95	1012.01	1011.09	1012.96	1015.24	1016.27	1017.51	1021.38	1026.14	1028.74	1028.72	1026.29	1024.18	1024.28	1025.9	1028.05	1029.78
03-8f3c51100093899ac5adeba84eebacf8-RegC	996.79	999.87	1000.27	999.63	999.71	1001.1	1003.44	1005.18	1006.69	1008.57	1010.67	1012.51	1012.93	1011.99	1010.48	1009.56	1008.66	1008.97	1011.84	1019.14	1024.83	1023.25	1019.32	1019.16	1021.55	1023.91	1026.43	1030	1033.02	1034.74	1034.12	1033.98	1034.06	1034.1	1035.52	1039.38	1042.94	1043.74	1043.29	1044.56	1046.58	1047.72	1048.44	1048.6	1048.02	1046.6	1045.59	1047.36	1049.5
03-621505ce6b6158046469882ba9c8f176-FixA	658.99	660.66	661.98	663.45	665.61	668.81	672.73	676.9	680.77	683.92	686.35	688.29	690.22	692.58	695.2	697.66	699.03	698.94	699.9	704.01	708.18	709.27	710.13	713.89	718.04	719.47	719.21	719.09	719.41	720.18	721.8	724.56	727.76	730.56	732.84	734.7	736.44	738.22	739.32	739.35	740.56	744.87	749.19	750.26	751.23	755.62	759.91	760.05	759.5
03-621505ce6b6158046469882ba9c8f176-FixB	675.12	677.75	678.84	679.63	681.41	685.04	689.83	694.61	697.94	699.09	700.66	705.06	710.23	713.86	717.34	722.34	727.41	730.83	733.25	735.59	737.26	737.83	739.26	743.3	747.71	750.06	751.67	754.33	757.25	759.25	760.57	761.8	763.35	765.55	768.62	772.41	775.22	775.69	775.91	778.25	781.84	785.09	787.54	789.18	790.41	791.56	792.24	792.19	792.98
03-621505ce6b6158046469882ba9c8f176-FixC	674.84	690.68	699.43	703.63	705.81	708.19	711.61	716.18	720.34	722.77	725.02	728.59	731.98	733.65	735.31	738.77	742.75	745.72	748.51	752.15	755.8	758.47	760.6	762.94	765.87	769.45	772.75	774.7	774.71	773.13	773.66	779.19	784.69	784.84	783.24	784.65	787.69	789.78	790.86	791.63	793	795.58	798.32	799.98	800.76	801.39	803.03	806.47	809.96
03-621505ce6b6158046469882ba9c8f176-RegA	667.17	679.24	680.94	677.59	674.5	675.57	678.95	681.88	683.9	685.35	687.23	690.32	693.67	696.22	698.42	700.95	703.78	706.65	709.06	710.75	712.78	716.14	719.92	722.94	725.29	727.35	729.45	731.87	734.91	738.61	741.85	743.64	744.96	746.92	748.82	749.78	750.52	751.91	753.43	754.42	755.46	757.24	759.46	761.63	763.85	766.47	769.99	774.7	779.38
03-621505ce6b6158046469882ba9c8f176-RegB	734.41	735.54	739.08	742.76	744.35	742.72	741.4	743.74	747.7	750.45	751.48	751.34	752.27	755.96	759.87	761.27	761.32	761.88	763.53	766.29	769.11	770.92	771.78	772.26	773.66	776.9	780.09	781.36	782.46	785.47	789.46	792.92	795.4	796.93	798.34	800.53	803.55	807.04	809.59	810.25	811.34	815.15	819.33	821.08	822.05	824.49	827.45	829.52	831.66
03-621505ce6b6158046469882ba9c8f176-RegC	702.26	702.5	705.53	709.54	712.69	713.78	714.14	715.34	717.26	719.52	722.34	725.82	728.76	730.23	731.89	735.31	738.98	741.06	741.93	742.59	744.35	747.95	751.29	752.41	753.34	756.38	760.03	762.34	763.84	765.45	767.08	768.49	770.31	773.13	776.22	778.66	780.24	781.17	782.51	785.11	787.99	789.95	791.44	793.27	795.4	797.53	799.26	800.38	801.65
03-02328ef6f3addb303a0e75cc4fec921a-FixA	656.82	660.99	664.56	667.53	669.91	671.86	674.17	677.47	680.93	683.56	685.05	685.83	688.63	695.33	701.83	703.77	702.45	700.48	699.77	701.65	705.6	710.52	714.84	717.24	718.08	718.09	717.92	718.23	720.22	724.68	730.02	734.19	735.89	734.69	733.18	733.87	735.04	734.79	735.81	740.66	745.13	744.77	743.44	746.12	751.71	757.5	761.46	762.52	762.97
03-02328ef6f3addb303a0e75cc4fec921a-FixB	675.92	673.59	674.53	677.71	682.13	686.79	690.92	694.01	696.47	698.94	702.22	706.73	711.22	714.58	718.1	723.06	727.96	731.15	733.65	736.73	739.65	741.58	743.56	746.62	749.7	751.54	752.53	753.55	755.45	758.78	762.72	766.27	769.49	772.4	773.84	772.87	771.35	771.61	774.44	779.57	783.98	784.93	785.05	787.51	790.76	792.57	794.05	796.71	799.04
03-02328ef6f3addb303a0e75cc4fec921a-FixC	677.02	690.82	699.54	704.68	707.73	710.05	712.35	714.94	717.16	718.51	720.35	723.93	728.03	731.25	734.3	738.06	741.78	744.82	748.66	754.43	759.15	760.07	759.98	762.34	766.75	771.65	775.11	775.9	776.41	779.02	781.49	781.31	780.65	782.2	785.09	787.64	789.14	789.6	790.97	794.84	798.5	799.04	798.69	800.36	803.24	805.62	806.61	806.03	805.53
03-02328ef6f3addb303a0e75cc4fec921a-RegA	665.83	679.52	680.3	675.78	673.61	678.63	684.39	684.29	682.84	685.51	689.87	692.61	694.97	698.52	701.15	701.05	701.8	706.74	712.19	714.16	715.28	718.78	722.52	723.92	724.53	726.59	730.42	735.39	738.83	738.83	739.11	743.37	747.91	748.47	747.59	748.79	751.45	753.85	754.77	753.87	754.33	758.71	762.15	759.97	758.63	765.16	773.68	776.76	777.9
03-02328ef6f3addb303a0e75cc4fec921a-RegB	739.18	744.41	744.08	741.73	740.93	743.94	747.86	749.37	749.01	748.3	748.83	751.62	755.15	757.74	759.54	760.86	760.72	758.76	759.02	764.8	771.18	772.93	772.91	774.97	777.71	779.03	779.85	781.53	783.41	784.78	786.9	790.91	794.78	796.49	797.97	801.35	804.84	806.36	807.72	810.96	813.85	814.13	815.08	820.06	825.4	826.81	827.12	830.18	834.5
03-02328ef6f3addb303a0e75cc4fec921a-RegC	702.85	703.53	706.35	709.67	711.87	712.14	713.1	717	721.1	722.51	723	724.88	727.77	730.79	733.94	737.25	739.87	741.17	742.6	745.41	747.78	748.07	748.95	752.98	757.15	758.28	758.98	762.22	765.42	765.83	766.73	771.5	776.31	777	776.97	780.2	783.33	782.48	781.04	783.1	786.53	788.29	789.68	792.67	796.35	799.2	800.76	801.26	802.6
03-f57bbc71a2a15c1bbddaca5408e222d3-FixA	658.04	652.2	656.01	660.26	664.4	667.95	673.29	674.53	675.9	678.8	683.57	689.55	693.48	693.13	692.71	691.19	694.05	699	701.64	703.36	702.99	704.69	707.25	708.79	711.55	712.98	716.33	719.05	719.62	721.35	721.35	721.35	723.41	728.77	730.88	731.25	731.21	732.59	737.43	739.47	740.76	743.76	747.74	752.67	754.8	753.33	753.74	758.33	764.24
03-f57bbc71a2a15c1bbddaca5408e222d3-FixB	669.16	668.86	676.98	683.13	687.09	688.94	690.15	692.41	696.77	703.29	707.14	706.9	705.94	707.66	715.11	719.64	724.17	732.05	733.54	734.57	736.43	740.35	743.39	742.71	741.66	743.9	747.75	751.78	754.7	757.08	757.98	759.31	760.7	761.7	763.34	766.65	771.5	776.89	780	778.63	776.79	778.71	782.29	784.3	785.95	789.14	793.1	794.84	796.07
03-f57bbc71a2a15c1bbddaca5408e222d3-FixC	668.34	679.26	702.35	701.71	705.15	709.15	712.13	713.64	715.96	720.88	725.46	727	728.22	732	735.99	738.44	740.39	744.04	747.03	747.29	748.58	754.66	762.27	767.23	769.55	770.7	773.6	774.74	778.08	780.92	777.92	777.58	777.76	781.09	784.81	785.86	786.35	788.82	791.39	791.78	791.77	793.68	796.29	797.98	799.36	801.37	803.73	805.92	807.94
03-f57bbc71a2a15c1bbddaca5408e222d3-RegA	664.19	662.13	683.35	695.63	674.43	675.33	673.18	677.31	683.72	686.61	687.35	688.49	689.77	690.65	695.06	701.84	707.5	708.93	707.4	710.11	713.28	712.75	713.51	717.33	722.66	726.82	729.14	730.03	731.82	736.38	741.14	739.77	738.59	740.75	744.44	746.95	748.23	749.13	751.37	755.98	759.17	757.69	756.71	761.41	765.23	768.21	768.28	772.61	778.94
03-f57bbc71a2a15c1bbddaca5408e222d3-RegB	743.5	739.63	738.89	740.04	741.74	742.81	742.71	744.05	745.64	748.76	752.38	754.93	755.66	754.54	754.02	756.48	761.78	768.34	771.61	768.26	764.26	765.85	770.19	772.86	773.9	774.5	775.68	780.03	784.36	787.27	788.47	788.3	789.27	793.32	797.75	799.47	800.27	802.57	805.97	809.37	812.7	815.89	818.09	818.64	819.63	823.11	827.12	829.31	830.13
03-f57bbc71a2a15c1bbddaca5408e222d3-RegC	707.82	707.44	702.16	701.54	702.92	708.28	713.68	715.3	716.02	719.08	722.49	723.85	724.74	727	728.91	728.9	729.34	732.66	737.09	740.37	742.96	745.79	748.29	749.86	751.5	754.07	756.44	757.6	759.62	764.31	768.54	769.08	769.17	771.42	774.11	774.21	775.26	780.93	786.81	787.9	787.35	789.4	792.27	793.21	793.17	793.95	796.41	800.54	803.7
03-fea96982caab6b2dc0ec9c1738918f03-FixA	nan	nan	nan	nan	nan	nan	nan	nan	nan	nan	nan	nan	nan	nan	nan	nan	nan	nan	nan	nan	nan	nan	nan	nan	nan	nan	nan	nan	nan	nan	nan	nan	nan	nan	nan	nan	nan	nan	nan	nan	nan	nan	nan	nan	nan	nan	nan	nan	nan
03-fea96982caab6b2dc0ec9c1738918f03-FixB	nan	nan	nan	nan	nan	nan	nan	nan	nan	nan	nan	nan	nan	nan	nan	nan	nan	nan	nan	nan	nan	nan	nan	nan	nan	nan	nan	nan	nan	nan	nan	nan	nan	nan	nan	nan	nan	nan	nan	nan	nan	nan	nan	nan	nan	nan	nan	nan	nan
03-fea96982caab6b2dc0ec9c1738918f03-FixC	nan	nan	nan	nan	nan	nan	nan	nan	nan	nan	nan	nan	nan	nan	nan	nan	nan	nan	nan	nan	nan	nan	nan	nan	nan	nan	nan	nan	nan	nan	nan	nan	nan	nan	nan	nan	nan	nan	nan	nan	nan	nan	nan	nan	nan	nan	nan	nan	nan
03-fea96982caab6b2dc0ec9c1738918f03-RegA	nan	nan	nan	nan	nan	nan	nan	nan	nan	nan	nan	nan	nan	nan	nan	nan	nan	nan	nan	nan	nan	nan	nan	nan	nan	nan	nan	nan	nan	nan	nan	nan	nan	nan	nan	nan	nan	nan	nan	nan	nan	nan	nan	nan	nan	nan	nan	nan	nan
03-fea96982caab6b2dc0ec9c1738918f03-RegB	nan	nan	nan	nan	nan	nan	nan	nan	nan	nan	nan	nan	nan	nan	nan	nan	nan	nan	nan	nan	nan	nan	nan	nan	nan	nan	nan	nan	nan	nan	nan	nan	nan	nan	nan	nan	nan	nan	nan	nan	nan	nan	nan	nan	nan	nan	nan	nan	nan
03-fea96982caab6b2dc0ec9c1738918f03-RegC	nan	nan	nan	nan	nan	nan	nan	nan	nan	nan	nan	nan	nan	nan	nan	nan	nan	nan	nan	nan	nan	nan	nan	nan	nan	nan	nan	nan	nan	nan	nan	nan	nan	nan	nan	nan	nan	nan	nan	nan	nan	nan	nan	nan	nan	nan	nan	nan	nan
03-479f9e9c78548ccf60c91a2f4cfbdc13-FixA	nan	nan	nan	nan	nan	nan	nan	nan	nan	nan	nan	nan	nan	nan	nan	nan	nan	nan	nan	nan	nan	nan	nan	nan	nan	nan	nan	nan	nan	nan	nan	nan	nan	nan	nan	nan	nan	nan	nan	nan	nan	nan	nan	nan	nan	nan	nan	nan	nan
03-479f9e9c78548ccf60c91a2f4cfbdc13-FixB	nan	nan	nan	nan	nan	nan	nan	nan	nan	nan	nan	nan	nan	nan	nan	nan	nan	nan	nan	nan	nan	nan	nan	nan	nan	nan	nan	nan	nan	nan	nan	nan	nan	nan	nan	nan	nan	nan	nan	nan	nan	nan	nan	nan	nan	nan	nan	nan	nan
03-479f9e9c78548ccf60c91a2f4cfbdc13-FixC	nan	nan	nan	nan	nan	nan	nan	nan	nan	nan	nan	nan	nan	nan	nan	nan	nan	nan	nan	nan	nan	nan	nan	nan	nan	nan	nan	nan	nan	nan	nan	nan	nan	nan	nan	nan	nan	nan	nan	nan	nan	nan	nan	nan	nan	nan	nan	nan	nan
03-479f9e9c78548ccf60c91a2f4cfbdc13-RegA	nan	nan	nan	nan	nan	nan	nan	nan	nan	nan	nan	nan	nan	nan	nan	nan	nan	nan	nan	nan	nan	nan	nan	nan	nan	nan	nan	nan	nan	nan	nan	nan	nan	nan	nan	nan	nan	nan	nan	nan	nan	nan	nan	nan	nan	nan	nan	nan	nan
03-479f9e9c78548ccf60c91a2f4cfbdc13-RegB	nan	nan	nan	nan	nan	nan	nan	nan	nan	nan	nan	nan	nan	nan	nan	nan	nan	nan	nan	nan	nan	nan	nan	nan	nan	nan	nan	nan	nan	nan	nan	nan	nan	nan	nan	nan	nan	nan	nan	nan	nan	nan	nan	nan	nan	nan	nan	nan	nan
03-479f9e9c78548ccf60c91a2f4cfbdc13-RegC	nan	nan	nan	nan	nan	nan	nan	nan	nan	nan	nan	nan	nan	nan	nan	nan	nan	nan	nan	nan	nan	nan	nan	nan	nan	nan	nan	nan	nan	nan	nan	nan	nan	nan	nan	nan	nan	nan	nan	nan	nan	nan	nan	nan	nan	nan	nan	nan	nan
03-5d0848ee151d8a7035288a2c2480ca70-FixA	nan	nan	nan	nan	nan	nan	nan	nan	nan	nan	nan	nan	nan	nan	nan	nan	nan	nan	nan	nan	nan	nan	nan	nan	nan	nan	nan	nan	nan	nan	nan	nan	nan	nan	nan	nan	nan	nan	nan	nan	nan	nan	nan	nan	nan	nan	nan	nan	nan
03-5d0848ee151d8a7035288a2c2480ca70-FixB	nan	nan	nan	nan	nan	nan	nan	nan	nan	nan	nan	nan	nan	nan	nan	nan	nan	nan	nan	nan	nan	nan	nan	nan	nan	nan	nan	nan	nan	nan	nan	nan	nan	nan	nan	nan	nan	nan	nan	nan	nan	nan	nan	nan	nan	nan	nan	nan	nan
03-5d0848ee151d8a7035288a2c2480ca70-FixC	nan	nan	nan	nan	nan	nan	nan	nan	nan	nan	nan	nan	nan	nan	nan	nan	nan	nan	nan	nan	nan	nan	nan	nan	nan	nan	nan	nan	nan	nan	nan	nan	nan	nan	nan	nan	nan	nan	nan	nan	nan	nan	nan	nan	nan	nan	nan	nan	nan
03-5d0848ee151d8a7035288a2c2480ca70-RegA	nan	nan	nan	nan	nan	nan	nan	nan	nan	nan	nan	nan	nan	nan	nan	nan	nan	nan	nan	nan	nan	nan	nan	nan	nan	nan	nan	nan	nan	nan	nan	nan	nan	nan	nan	nan	nan	nan	nan	nan	nan	nan	nan	nan	nan	nan	nan	nan	nan
03-5d0848ee151d8a7035288a2c2480ca70-RegB	nan	nan	nan	nan	nan	nan	nan	nan	nan	nan	nan	nan	nan	nan	nan	nan	nan	nan	nan	nan	nan	nan	nan	nan	nan	nan	nan	nan	nan	nan	nan	nan	nan	nan	nan	nan	nan	nan	nan	nan	nan	nan	nan	nan	nan	nan	nan	nan	nan
03-5d0848ee151d8a7035288a2c2480ca70-RegC	nan	nan	nan	nan	nan	nan	nan	nan	nan	nan	nan	nan	nan	nan	nan	nan	nan	nan	nan	nan	nan	nan	nan	nan	nan	nan	nan	nan	nan	nan	nan	nan	nan	nan	nan	nan	nan	nan	nan	nan	nan	nan	nan	nan	nan	nan	nan	nan	nan
03-4beabccc3fcc6d3621b5dcfd8493dfac-FixA	780.07	785.71	789.94	793.28	796.21	799.29	803.29	808.36	811.98	812.18	812.26	815.55	819.95	822.83	825.33	828.97	832.76	835.59	838.71	843.25	847.15	848.42	849.17	851.81	855.31	858.06	860.18	862.17	864.34	866.78	869.01	870.56	871.84	873.42	875.46	878.02	881.11	884.65	888.09	890.86	893	894.65	895.7	896.2	897.42	900.49	904.3	907.49	910.63
03-4beabccc3fcc6d3621b5dcfd8493dfac-FixB	nan	nan	nan	709.81	716.53	722.41	728.81	736.58	744	749.59	755.68	764.44	773.4	779.59	783.27	785.71	788.95	794.41	799.87	803.13	806.04	810.81	816.3	820.97	825.32	830.11	834.78	838.68	842.45	846.91	852.2	857.98	862.69	865.2	867.85	873.09	879.29	884.29	888.86	894.17	899.16	902.54	904.73	906.65	909.07	912.33	915.13	916.41	918.7
03-4beabccc3fcc6d3621b5dcfd8493dfac-FixC	731.31	734.9	739	743.19	747.06	750.32	753.12	755.91	759.89	765.95	772.91	779.39	785.32	790.93	796.14	800.98	806.13	812.13	818.17	823.33	827.67	831.41	834.23	836.21	839.59	846.16	852.85	856.43	858.6	861.74	865.26	868.11	870.9	874.37	877.84	880.6	883.59	887.82	892.37	896.13	899.72	904.12	909.6	915.8	920.28	921.1	921.85	926.41	932.12
03-4beabccc3fcc6d3621b5dcfd8493dfac-RegA	850.76	853.24	855.49	858.09	861.58	866.26	871.32	876.06	881.42	887.94	892.85	894.02	895.72	902.04	909.49	913.74	915.25	915.63	915.92	916.92	919.07	922.66	927.66	933.62	938.67	941.44	944.5	950.36	956.39	959.57	961.52	964.7	969.39	974.95	979.03	980.05	981.92	988.23	994.1	994.18	992.33	993.84	998.04	1002.7	1006.52	1008.87	1011.19	1014.88	1018.5
03-4beabccc3fcc6d3621b5dcfd8493dfac-RegB	nan	nan	nan	859.75	863.89	868.15	871.68	873.98	876.64	881	885.25	887.65	890.13	894.87	901.13	907.43	912.48	915.47	917.36	919.37	921.76	924.49	927.23	929.63	931.72	933.64	935.63	937.96	940.76	944.06	947.56	951	954.54	958.3	961.59	963.75	965.54	967.88	970.73	973.84	977.1	980.42	983.36	985.68	988.43	992.45	995.77	996.5	997.08
03-4beabccc3fcc6d3621b5dcfd8493dfac-RegC	879.56	881.38	885.24	889.07	890.8	889.46	888.5	891.1	894.78	896.56	897.2	898.4	901.45	906.82	911.99	914.69	917.12	921.69	926.77	930.3	933.27	936.93	940.44	942.85	945.32	949.04	952.97	956	959.16	963.67	968.76	973.19	976.37	978.18	979.98	983.04	986.63	989.66	992.27	994.89	997.94	1001.55	1004.71	1006.53	1008.2	1010.97	1013.27	1013.45	1013.35
03-f105e726d5500ba884197d3d90bbfcef-FixA	783.6	786.25	790.18	794.93	800.03	804.84	808.1	808.84	808.12	807.73	810.42	817.62	824.1	825.21	825.81	831.2	837.81	841.07	841.93	842.58	844.26	847.48	850.72	852.55	854.24	857.18	860	861.23	862.23	864.63	867.99	871.2	872.88	872.34	872.24	875.16	879.14	881.71	884.31	888.67	892.73	894.1	893.93	894.25	896.34	900.72	905.21	907.6	909.4
03-f105e726d5500ba884197d3d90bbfcef-FixB	nan	nan	nan	714.87	721.42	723.29	725.8	733.76	744.16	752.89	759.76	765.67	771.8	778.68	783.76	785.32	788.34	797.18	805.78	807.8	807.58	810.74	816.03	820.98	825.86	831.38	836.67	840.84	844.83	849.59	853.99	856.93	860.18	865.63	872.02	877.67	882.78	887.8	891.58	893.25	895.33	900.23	905.2	907.15	908.49	912.29	916.98	920.24	922.85
03-f105e726d5500ba884197d3d90bbfcef-FixC	732.53	738.86	741.58	742.79	744.59	748.35	752.6	755.79	759.1	764.12	771.29	780.19	787.92	792.23	796.05	802.49	809.48	814.71	820.51	828.88	835.04	834.64	833.03	836.25	841.91	846.47	851.32	857.97	862.34	861.01	860.35	866.74	874.19	875.81	876.27	881.48	887.76	890.39	892.18	896.87	902.31	905.66	908.72	913.74	918.4	920.11	921.42	925.37	930.03
03-f105e726d5500ba884197d3d90bbfcef-RegA	853.92	850.99	853.44	858.8	864.6	868.9	871.94	874.8	879.63	887.6	894.62	897.04	898.6	903.42	908.95	911.97	913.73	915.95	917.24	916.45	917.26	923.03	930.48	935.48	938.27	940.34	943.58	949.4	956.52	963.03	967.52	969.39	971.28	975.59	979.71	980.9	982.3	987.33	992.71	994.41	993.73	993.4	995.57	1001.37	1007.92	1011.95	1013.89	1015.23	1017.27
03-f105e726d5500ba884197d3d90bbfcef-RegB	nan	nan	nan	862.69	864.74	867.28	870.93	875.73	879.62	880.98	882.2	886.08	892.75	901.1	907.7	909.97	911.33	915.31	919.08	919.52	919.6	922.76	927.7	932.09	934.94	936	936.58	938.1	940.44	943.13	946.07	949.34	953.2	957.77	962.18	965.44	967.52	968.88	971.02	975.11	979.26	981.3	981.82	982.38	985.15	991.36	996.83	997.29	995.97
03-f105e726d5500ba884197d3d90bbfcef-RegC	880.21	884.24	886.45	887.71	888.91	890.64	892.35	893.5	894.83	897.09	899.53	901.35	903	905.16	908.15	912.09	916.74	921.68	926.17	929.69	932.98	936.86	940.98	944.73	947.9	950.53	953.44	957.36	961.65	965.39	968.2	970.11	972.15	975.18	977.94	979.35	982.17	988.92	996.1	999.8	1002.33	1006.53	1009.27	1007.31	1005.1	1007.63	1011.68	1012.81	1012.5
03-a2b07b96aae7ff55cbeeca107ff804ab-FixA	780.98	784.28	787.69	791.19	794.77	798.44	802.77	802.74	805.64	811.62	814.67	815.76	816.46	824.05	832.52	832.2	830.5	833.08	837.81	841.31	844.43	848.62	853.32	852.72	851.37	849.55	856.19	860.71	865.26	868.15	867.18	867.08	868.73	872.34	875.02	877.28	877.92	879.55	885.1	883.75	883.34	886.1	891.02	895.99	898.5	902.63	905.91	908.07	910.84
03-a2b07b96aae7ff55cbeeca107ff804ab-FixB	nan	nan	nan	720.68	nan	nan	726.36	732.34	736.28	743.68	752.44	759.48	766.12	774.8	779.26	788.51	795.5	794.43	793.63	801.58	812.12	817.24	819.48	822.91	826.7	829.44	832.51	837.48	842.75	847.05	850.9	855.68	861.24	866.79	871.27	873.91	876.1	879.61	884.75	891.31	897.76	898.16	899.7	904.53	909.44	911.08	912.3	916.41	920.22
03-a2b07b96aae7ff55cbeeca107ff804ab-FixC	nan	nan	734.02	738.94	743.56	746.83	750.1	754.41	757.41	768.24	777.26	779.28	782.98	790.44	798.81	802.98	806.29	810.51	814.12	816.04	820.96	817.62	828.01	834.4	836.93	837.39	850.68	849.54	852.13	859.42	865.67	865.51	864.4	868.41	873.59	874.72	874.56	880.73	887.44	892	896.01	901.3	905.8	907.59	911.51	919.61	928.16	930.27	930.52
03-a2b07b96aae7ff55cbeeca107ff804ab-RegA	845.95	855.37	859.66	860.68	860.36	863.23	866.98	871.23	872.89	870.25	893.18	893.79	894.69	887.72	909.6	906.54	907.44	909.04	911.64	915.59	916.83	925.05	930.22	931.1	935.11	942.13	947.67	942.11	958.06	954.46	954.14	966.67	977.7	979.68	975.68	977.64	978.54	984.81	991.17	989.73	992.61	991.79	995.83	995.78	995.76	999.88	1006.12	1011.29	1016.13
03-a2b07b96aae7ff55cbeeca107ff804ab-RegB	nan	nan	nan	857.17	nan	nan	867.63	870.72	874.41	878.89	883.62	887.53	888.62	885.73	900.83	902.97	907.23	910.97	916.03	919.67	923.29	923.48	921.93	921.23	922.38	925.53	929.04	934.73	939.16	942.72	945.8	948.67	950.81	952.01	953.89	958.01	963.68	968.39	971.79	972.99	973.97	977.02	981.96	987.49	990.37	988.53	988.15	993.03	999.9
03-a2b07b96aae7ff55cbeeca107ff804ab-RegC	nan	nan	881.27	881.31	883.54	888.28	892.66	894.08	894.18	895.29	897.36	899.47	899.9	904.22	907.91	913.14	917.92	920.25	922.54	927.34	932.93	937.24	941.47	945.22	949.52	953.11	956.19	959.17	961.68	962.79	964.28	967.33	971.5	976.04	980.88	985.8	988.75	988.35	987.96	991.03	994.84	996.42	999.82	1004.46	1009.5	1008.7	1006.85	1010.04	1014.65
03-ab03203b80ee85c5ea4a247a38ec1f1d-FixA	932.67	947.12	953.13	954.17	953.74	954.63	956.81	959.53	961.97	963.53	964.41	965.07	966.1	967.83	969.37	969.83	969.77	970.16	972.06	975.88	979.25	979.91	979.42	979.84	980.76	981.43	982.27	983.75	985.02	985.31	985.84	987.83	990.01	990.87	990.89	991.01	991.88	993.71	995.3	995.64	996.51	999.74	1003.44	1005.35	1006.47	1008.35	1010.7	1012.83	1014.75
03-ab03203b80ee85c5ea4a247a38ec1f1d-FixB	897.58	914.54	921.88	923.35	922.72	923.09	924.91	927.83	931.02	933.68	935.55	936.7	937.85	939.74	942.51	945.91	948.76	950.17	951.41	953.94	957.53	961.46	964.87	967.08	968.43	969.73	972.51	977.67	982.4	983.91	984.29	986.23	989.1	991.64	994.14	997.03	999.45	1000.61	1001.82	1004.44	1007.44	1009.46	1010.96	1012.83	1015.51	1019.13	1022.81	1025.47	1026.42
03-ab03203b80ee85c5ea4a247a38ec1f1d-FixC	960.19	959.95	961.53	964.56	968.68	973.35	977.44	979.83	980.23	979.05	978.95	982.08	986.16	988.63	990.41	992.89	995.54	997.58	999.29	1001.09	1002.66	1003.78	1005.22	1007.55	1009.02	1007.98	1006.16	1005.61	1006.05	1006.69	1007.43	1008.28	1008.56	1007.71	1006.43	1005.68	1006.16	1008.05	1009.62	1009.23	1008.33	1008.78	1010.26	1011.84	1012.98	1013.48	1014.34	1016.57	1019.36
03-ab03203b80ee85c5ea4a247a38ec1f1d-RegA	893.35	903.69	903.63	900.38	901.14	910.14	919.59	921.53	920.04	920.75	922.95	924.86	926.92	929.75	932.24	933.31	933.96	935.39	937.36	939.45	942.04	945.42	948.59	950.51	951.58	952.58	954.36	957.42	960.65	962.91	964.64	966.63	969.09	971.91	974.18	975.35	977.45	982.26	986.73	987.57	986.65	986.73	987.64	988.61	990.22	993.11	996.38	998.87	1000.19
03-ab03203b80ee85c5ea4a247a38ec1f1d-RegB	948.06	953.71	956.78	958.27	959.2	960.34	961.49	962.41	963.65	965.69	968.07	970.11	971.23	971.2	971.34	972.9	975.38	977.84	979.43	979.71	979.9	981.31	983.65	986.24	988.62	990.4	991.37	991.49	991.49	992.12	993.42	995.18	997.33	999.67	1001.61	1002.67	1003.5	1004.79	1005.86	1005.93	1005.72	1006.19	1007.38	1009.06	1011.02	1012.88	1013.78	1013.13	1012.5
03-ab03203b80ee85c5ea4a247a38ec1f1d-RegC	919.31	952.1	966.05	968.68	967.48	968.22	969.64	969.51	969.08	970.01	972.09	974.51	975.89	975.26	973.98	973.7	974.56	976.23	977.83	978.7	979.81	982.02	983.78	983.79	984.55	988.31	991.63	990.95	989.08	989.6	991.51	993.04	994.51	996.55	998.43	999.4	1000.29	1002.03	1003.93	1005.29	1007.52	1011.85	1015.82	1016.81	1016.52	1017.52	1020.34	1024.59	1028.31
03-a8599cf71fe84a9b0887af9aaf14b33b-FixA	935.83	948.83	951.95	950.6	950.19	954.45	960.25	963.59	964.12	962.84	962.47	965	967.64	967.61	967.45	969.86	972.21	971.8	971.65	975.01	979.6	982.28	982.64	981.25	979.93	980.3	981.82	983.49	985.01	986.25	987.15	987.71	988.17	988.87	990.19	992.21	993.55	993.08	992.83	994.88	997.51	998.67	1000.08	1003.81	1008.13	1010.75	1011.83	1012.23	1012.79
03-a8599cf71fe84a9b0887af9aaf14b33b-FixB	897.56	916.11	923.31	923.82	922.25	922.3	923.88	926.12	929.07	932.67	935.6	936.84	938.06	940.96	944.48	947.29	949.88	952.93	955.8	957.81	959.62	961.96	964.4	966.58	969.75	974.77	978.72	978.95	978.75	981.73	985.6	987.38	988.54	991.26	995.12	998.94	1001.17	1001.06	1001.96	1006.78	1011.24	1010.84	1009.85	1013.44	1018.72	1021.39	1021.63	1020.99	1021.26
03-a8599cf71fe84a9b0887af9aaf14b33b-FixC	958.37	957.1	960.66	965.86	969.5	969.8	970.68	975.77	981.36	983.33	983.63	984.95	986.61	987.62	989.26	992.71	996.23	997.93	998.62	999.6	1000.96	1002.44	1003.67	1004.5	1006.18	1009.37	1010.59	1007.06	1004.16	1007.29	1011.83	1012.05	1009.81	1008.49	1008.66	1009.98	1011.58	1012.58	1012.52	1011.3	1009.71	1008.86	1010.03	1013.97	1018.62	1021.51	1021.95	1020.22	1018.49
03-a8599cf71fe84a9b0887af9aaf14b33b-RegA	891.61	893.32	896.76	901.44	906.82	912.34	917.2	920.69	922.74	923.61	924.07	924.92	926.24	928.01	930.38	933.33	935.84	937.12	938.33	940.76	943.91	946.86	948.89	949.69	950.38	952.24	955.54	959.88	963.31	964.29	965.26	968.57	971.38	970.81	970.39	974.09	979.52	983.16	984.78	985.33	986.81	990.37	991.57	986.81	984.09	991.37	1000.29	1000.84	998.28
03-a8599cf71fe84a9b0887af9aaf14b33b-RegB	944.15	949.43	954.41	958.55	961.28	962.4	963.17	964.78	966.77	968.3	968.83	968.24	967.81	968.78	970.88	973.4	975.61	977.02	977.97	978.9	979.77	980.51	981.67	983.8	986.66	989.63	991.56	991.63	991.5	992.96	995.41	997.85	1000.44	1003.24	1004.71	1003.51	1001.46	1000.93	1002.51	1005.91	1008.97	1009.78	1010.24	1012.47	1014.7	1014.74	1014.01	1014.48	1015.56
03-a8599cf71fe84a9b0887af9aaf14b33b-RegC	923.16	956.27	969.73	970.92	967.2	964.83	965.41	968.74	972.19	973.31	973.16	973.44	974.74	976.92	978.02	976.65	975.86	978.47	981.16	980.5	979.49	981.53	984.35	985.18	985.75	988.07	990.27	990.17	989.1	989.01	990.39	993	995.18	995.58	996.03	998.5	1001.61	1003.47	1004.55	1005.92	1008.47	1012.53	1016.37	1018.13	1018.51	1018.82	1019.97	1022.42	1025.06
03-b8718626c67c2b7e9328e1349f333459-FixA	928.04	905.72	949.4	954.06	959.21	958.41	954.78	953.07	954.45	958.52	962.33	962.05	961.29	962.47	964	966.08	968.77	973.74	976.97	974.74	971.76	973.37	975.84	979.12	981.83	983.1	983.08	982.8	982.93	984.28	985.76	986.1	986.36	987.68	989.25	990.4	991.53	993.47	995.44	996.37	996.17	995.09	997.08	998.34	999.8	1002.2	1005.67	1009.15	1012.36
03-b8718626c67c2b7e9328e1349f333459-FixB	897.11	931.12	916.58	914.6	916.8	923.01	926.21	927.68	928.17	928.51	930.34	934.58	938.85	940.65	940.99	941.41	942.57	944.74	947.26	954.3	960.48	961.68	963.27	966.33	969.24	970.39	971.1	973.15	976.09	979.04	982.23	985.95	989.39	991.57	992.65	992.58	994.56	1000.12	1004.62	1003.78	1002.92	1007.9	1014.29	1016.03	1014.97	1015.57	1018.55	1018.63	1019.23
03-b8718626c67c2b7e9328e1349f333459-FixC	959.07	960.58	955.44	972.49	971.07	972.4	973.76	972.61	972.93	978.46	984.58	985.93	985.97	988.28	990.66	990.52	990.14	992.2	995.57	998.62	1001.48	1004.58	1007.91	1005.35	1002.81	1001.24	1002.45	1007.13	1010.19	1007.32	1002.63	1002.17	1004.73	1007.5	1009.21	1009.24	1008.06	1005.77	1004.85	1007.07	1010.16	1014.16	1014.81	1012.59	1010.4	1010.32	1012.3	1015.4	1017.65
03-b8718626c67c2b7e9328e1349f333459-RegA	898.8	898.7	898.58	900.47	897.6	921.08	911.97	911.76	916.38	920.03	922.55	925.01	926.82	927.41	927.77	928.94	931	933.49	937.29	939.79	941.04	941.7	943.49	947.76	952.99	956.3	957.41	957	957.33	961.08	965.37	967.09	968.8	973.55	979.02	981.47	981.29	980.16	981.38	983.27	985.97	985.61	986.77	990.94	992.45	994.22	994	995.18	1000.66
03-b8718626c67c2b7e9328e1349f333459-RegB	953.68	950.07	949.37	951.06	954.72	959.78	961.55	962.71	963.18	963.3	964.07	966.27	969.29	972.59	974.59	974.75	974.28	974.67	976.36	979.38	982.58	984.66	985.38	984.89	983.93	983.09	984.13	987.9	991.96	993.83	994.02	993.73	992.97	991.74	992.26	996.23	1001.64	1004.78	1005.42	1005.26	1005.41	1007.43	1009.09	1008.46	1007.58	1008.98	1010.31	1011.99	1012.75
03-b8718626c67c2b7e9328e1349f333459-RegC	924.04	972.65	957.17	955.91	963.38	967.56	968.12	967.45	966.99	967.49	968.1	967.96	967.83	968.83	971.56	975.77	978.24	976.51	974.78	977.83	981	980.03	978.71	981.16	983.11	980.3	978.04	982.1	988.31	991.15	991.13	990.26	989.88	990.74	991.69	994.78	997.35	1000.2	1003.82	1007.68	1009.51	1007.72	1006.51	1010.06	1016.57	1021.86	1024.49	1024.38	1024.62
03-faff82990486fec835e5ac229c623bcb-FixA	nan	nan	nan	nan	nan	nan	nan	nan	nan	nan	nan	nan	nan	nan	nan	nan	nan	nan	nan	nan	nan	nan	nan	nan	nan	nan	nan	nan	nan	nan	nan	nan	nan	nan	nan	nan	nan	nan	nan	nan	nan	nan	nan	nan	nan	nan	nan	nan	nan
03-faff82990486fec835e5ac229c623bcb-FixB	nan	nan	nan	nan	nan	nan	nan	nan	nan	nan	nan	nan	nan	nan	nan	nan	nan	nan	nan	nan	nan	nan	nan	nan	nan	nan	nan	nan	nan	nan	nan	nan	nan	nan	nan	nan	nan	nan	nan	nan	nan	nan	nan	nan	nan	nan	nan	nan	nan
03-faff82990486fec835e5ac229c623bcb-FixC	nan	nan	nan	nan	nan	nan	nan	nan	nan	nan	nan	nan	nan	nan	nan	nan	nan	nan	nan	nan	nan	nan	nan	nan	nan	nan	nan	nan	nan	nan	nan	nan	nan	nan	nan	nan	nan	nan	nan	nan	nan	nan	nan	nan	nan	nan	nan	nan	nan
03-faff82990486fec835e5ac229c623bcb-RegA	nan	nan	nan	nan	nan	nan	nan	nan	nan	nan	nan	nan	nan	nan	nan	nan	nan	nan	nan	nan	nan	nan	nan	nan	nan	nan	nan	nan	nan	nan	nan	nan	nan	nan	nan	nan	nan	nan	nan	nan	nan	nan	nan	nan	nan	nan	nan	nan	nan
03-faff82990486fec835e5ac229c623bcb-RegB	nan	nan	nan	nan	nan	nan	nan	nan	nan	nan	nan	nan	nan	nan	nan	nan	nan	nan	nan	nan	nan	nan	nan	nan	nan	nan	nan	nan	nan	nan	nan	nan	nan	nan	nan	nan	nan	nan	nan	nan	nan	nan	nan	nan	nan	nan	nan	nan	nan
03-faff82990486fec835e5ac229c623bcb-RegC	nan	nan	nan	nan	nan	nan	nan	nan	nan	nan	nan	nan	nan	nan	nan	nan	nan	nan	nan	nan	nan	nan	nan	nan	nan	nan	nan	nan	nan	nan	nan	nan	nan	nan	nan	nan	nan	nan	nan	nan	nan	nan	nan	nan	nan	nan	nan	nan	nan
03-d88801aa91153b0f3dfbb6e96a1e890c-FixA	nan	nan	nan	nan	nan	nan	nan	nan	nan	nan	nan	nan	nan	nan	nan	nan	nan	nan	nan	nan	nan	nan	nan	nan	nan	nan	nan	nan	nan	nan	nan	nan	nan	nan	nan	nan	nan	nan	nan	nan	nan	nan	nan	nan	nan	nan	nan	nan	nan
03-d88801aa91153b0f3dfbb6e96a1e890c-FixB	nan	nan	nan	nan	nan	nan	nan	nan	nan	nan	nan	nan	nan	nan	nan	nan	nan	nan	nan	nan	nan	nan	nan	nan	nan	nan	nan	nan	nan	nan	nan	nan	nan	nan	nan	nan	nan	nan	nan	nan	nan	nan	nan	nan	nan	nan	nan	nan	nan
03-d88801aa91153b0f3dfbb6e96a1e890c-FixC	nan	nan	nan	nan	nan	nan	nan	nan	nan	nan	nan	nan	nan	nan	nan	nan	nan	nan	nan	nan	nan	nan	nan	nan	nan	nan	nan	nan	nan	nan	nan	nan	nan	nan	nan	nan	nan	nan	nan	nan	nan	nan	nan	nan	nan	nan	nan	nan	nan
03-d88801aa91153b0f3dfbb6e96a1e890c-RegA	nan	nan	nan	nan	nan	nan	nan	nan	nan	nan	nan	nan	nan	nan	nan	nan	nan	nan	nan	nan	nan	nan	nan	nan	nan	nan	nan	nan	nan	nan	nan	nan	nan	nan	nan	nan	nan	nan	nan	nan	nan	nan	nan	nan	nan	nan	nan	nan	nan
03-d88801aa91153b0f3dfbb6e96a1e890c-RegB	nan	nan	nan	nan	nan	nan	nan	nan	nan	nan	nan	nan	nan	nan	nan	nan	nan	nan	nan	nan	nan	nan	nan	nan	nan	nan	nan	nan	nan	nan	nan	nan	nan	nan	nan	nan	nan	nan	nan	nan	nan	nan	nan	nan	nan	nan	nan	nan	nan
03-d88801aa91153b0f3dfbb6e96a1e890c-RegC	nan	nan	nan	nan	nan	nan	nan	nan	nan	nan	nan	nan	nan	nan	nan	nan	nan	nan	nan	nan	nan	nan	nan	nan	nan	nan	nan	nan	nan	nan	nan	nan	nan	nan	nan	nan	nan	nan	nan	nan	nan	nan	nan	nan	nan	nan	nan	nan	nan
03-7d3ec2a875673920337f13dbca24957d-FixA	nan	nan	nan	nan	nan	nan	nan	nan	nan	nan	nan	nan	nan	nan	nan	nan	nan	nan	nan	nan	nan	nan	nan	nan	nan	nan	nan	nan	nan	nan	nan	nan	nan	nan	nan	nan	nan	nan	nan	nan	nan	nan	nan	nan	nan	nan	nan	nan	nan
03-7d3ec2a875673920337f13dbca24957d-FixB	nan	nan	nan	nan	nan	nan	nan	nan	nan	nan	nan	nan	nan	nan	nan	nan	nan	nan	nan	nan	nan	nan	nan	nan	nan	nan	nan	nan	nan	nan	nan	nan	nan	nan	nan	nan	nan	nan	nan	nan	nan	nan	nan	nan	nan	nan	nan	nan	nan
03-7d3ec2a875673920337f13dbca24957d-FixC	nan	nan	nan	nan	nan	nan	nan	nan	nan	nan	nan	nan	nan	nan	nan	nan	nan	nan	nan	nan	nan	nan	nan	nan	nan	nan	nan	nan	nan	nan	nan	nan	nan	nan	nan	nan	nan	nan	nan	nan	nan	nan	nan	nan	nan	nan	nan	nan	nan
03-7d3ec2a875673920337f13dbca24957d-RegA	nan	nan	nan	nan	nan	nan	nan	nan	nan	nan	nan	nan	nan	nan	nan	nan	nan	nan	nan	nan	nan	nan	nan	nan	nan	nan	nan	nan	nan	nan	nan	nan	nan	nan	nan	nan	nan	nan	nan	nan	nan	nan	nan	nan	nan	nan	nan	nan	nan
03-7d3ec2a875673920337f13dbca24957d-RegB	nan	nan	nan	nan	nan	nan	nan	nan	nan	nan	nan	nan	nan	nan	nan	nan	nan	nan	nan	nan	nan	nan	nan	nan	nan	nan	nan	nan	nan	nan	nan	nan	nan	nan	nan	nan	nan	nan	nan	nan	nan	nan	nan	nan	nan	nan	nan	nan	nan
03-7d3ec2a875673920337f13dbca24957d-RegC	nan	nan	nan	nan	nan	nan	nan	nan	nan	nan	nan	nan	nan	nan	nan	nan	nan	nan	nan	nan	nan	nan	nan	nan	nan	nan	nan	nan	nan	nan	nan	nan	nan	nan	nan	nan	nan	nan	nan	nan	nan	nan	nan	nan	nan	nan	nan	nan	nan
03-187895eb56048a0b42a0eac0f769dbbb-FixA	890.04	898.2	902.01	903.72	905.59	909.11	912.59	914.51	917.41	923.52	929.67	932.45	933.32	934.45	935.59	936.3	937.95	941.69	945.58	947.59	948.75	950.41	951.82	952.27	953.83	958.26	962.69	964.24	965.52	969.66	975.16	979.79	983.83	987.89	991	992.22	992.78	994.27	997.13	1001.34	1006.23	1010.68	1012.54	1010.61	1009.57	1014.1	1020.39	1023.23	1022.65
03-187895eb56048a0b42a0eac0f769dbbb-FixB	821.35	824.05	827.3	830.51	833.08	834.89	837.72	842.91	848.02	850.46	851.05	851.43	852.99	856.38	859.4	859.93	859.33	859.48	860.62	862.48	864.46	866.09	867.82	870.09	872.17	873.42	874.85	877.42	879.67	880.25	881.22	884.63	887.95	888.61	889.46	893.49	897.22	896.92	896.05	898.72	902.52	904.17	905.18	907.78	910.83	912.66	913.87	915.71	919.51
03-187895eb56048a0b42a0eac0f769dbbb-FixC	946.61	949.44	947.82	946.18	948.92	958.11	966.23	966.34	963.74	964.91	968.31	970.93	972.37	973.11	974.44	977.33	980.45	982.33	983.67	985.4	987.22	988.55	989.11	988.92	989.07	990.55	992.78	994.85	996.23	996.78	997.47	999.2	1001.02	1001.98	1003.38	1006.5	1009.54	1010.52	1010.74	1011.97	1013.81	1015.42	1016.88	1018.53	1020.79	1023.84	1026.74	1028.55	1029.86
03-187895eb56048a0b42a0eac0f769dbbb-RegA	856.81	857.82	860.73	863.85	865.5	864.6	862.39	860.65	860.92	863.93	867.39	869.19	871.21	875.41	879.72	881.96	883.83	887.27	890.74	892.56	894.34	897.62	899.88	898.93	899.05	904.43	911.31	914.9	915.45	914.52	913.42	913.38	915.72	920.9	925.61	926.75	927.43	931.32	936.56	940.44	943.41	946.38	948.09	947.44	947.19	950.19	954.55	957.55	959.28
03-187895eb56048a0b42a0eac0f769dbbb-RegB	809.12	813.97	817.52	820.41	823.27	826.5	829.47	831.67	834.01	837.23	839.88	840.65	841.18	843.13	845.11	845.71	846.67	849.9	854.19	857.74	859.86	860.55	861.66	864.74	867.82	868.94	870.29	874.18	878.4	880.26	880.71	881.34	882.35	883.6	885.26	887.41	889.44	890.79	892.03	893.89	896.16	898.53	901.38	904.87	907.43	907.72	908.15	911.35	915.89
03-187895eb56048a0b42a0eac0f769dbbb-RegC	910.42	914.11	917.09	919.75	922.43	925.34	927.89	929.57	930.85	932.45	934.91	938.43	941.78	943.89	945.86	948.74	951.22	952	952.68	955.05	958.38	961.53	964.47	967.14	968.24	966.86	965.41	966.47	969.31	972.57	976.25	980.42	983.87	985.61	987.59	991.63	995.36	996.2	995.89	996.84	998.7	1000.61	1003.19	1007.03	1010.33	1011.23	1010.74	1010.62	1012.03
03-a41134949b4afaaa14bc04259480fa0b-FixA	891.32	901.86	904.21	903.07	903.12	907.34	911.66	912.33	914.17	921.91	930.78	935.15	935.83	935.12	934.56	935.21	937.2	940.32	944.02	947.64	950.53	952.12	952.32	951.78	953.93	961.1	967.72	968.42	968.26	973.06	978.8	980.69	982.66	989.09	995.18	995.44	993.17	993.36	997.28	1004.33	1010.23	1010.95	1008.63	1006.97	1008.48	1014.31	1020.68	1023.34	1023.03
03-a41134949b4afaaa14bc04259480fa0b-FixB	821.69	822.3	825.65	830.3	834.81	838.19	841.25	844.96	848.89	852.32	854.82	856.14	856.48	856.26	856.38	857.46	858.5	858.68	859.95	863.88	867.37	867.57	867.95	871.94	875.05	872.98	871.52	876.64	882.65	882.86	880.6	880.85	883.49	887.04	890.09	891.71	892.8	894.4	895.63	895.63	896.07	898.9	903.91	910.05	915.17	917.38	917.35	916.74	918.2
03-a41134949b4afaaa14bc04259480fa0b-FixC	942.87	948.28	949.42	949.79	952.87	960.34	966.35	965.76	963.85	966.5	970.86	973.02	974.03	975.78	978.23	980.68	981.9	981.16	980.6	982.36	985.26	987.5	988.47	988.29	988.76	991.39	994.12	994.82	995.18	997.28	1000.18	1002.32	1003.1	1002.53	1002.29	1003.84	1005.5	1005.73	1007.74	1014.35	1020.38	1020.37	1018.59	1020.56	1024.47	1027.01	1028.04	1028.29	1028.29
03-a41134949b4afaaa14bc04259480fa0b-RegA	862.1	861.51	862.96	864.86	865.63	864.11	860.7	856.79	856.1	861.16	866.99	868.74	870.15	875.35	880.89	882.98	884.65	889.2	893.11	892.95	893.15	898.11	902.82	902.08	901.08	905.66	912.25	915.85	916.69	916.29	915.72	915.88	917.67	921.38	924.62	925.45	927.32	933.56	940.06	942.09	942.32	944.32	946	944.92	944.9	949.87	955.71	957.58	958.76
03-a41134949b4afaaa14bc04259480fa0b-RegB	813.85	814.19	816.36	819.32	822.01	823.77	825.62	828.54	831.68	834.11	836.33	838.94	841.21	842.5	844.07	847.07	850.2	851.95	852.74	853.47	854.99	857.86	861.39	864.7	867.56	869.91	871.78	873.39	875.65	879.15	882.05	882.76	883.87	887.84	891.24	890.43	888.31	888.71	890.93	893.31	895.71	898.38	901.32	904.41	907.49	910.39	913.13	915.66	917.45
03-a41134949b4afaaa14bc04259480fa0b-RegC	914.48	913	916.3	921.31	924.97	925.33	925	926.9	930.42	934.11	936.74	937.75	938.89	941.89	945.78	949.06	951.05	951.63	952.23	954.23	957.12	960.18	963.98	968.67	971.08	968.66	965.69	966.83	969.86	971.8	974.67	980.55	985.65	986.26	986.73	991.8	997.52	999.14	999.6	1002.7	1006.04	1006.53	1006.34	1008.21	1010.43	1010.82	1011.34	1014.27	1017.65
03-b364d57a246c60000b8fe65c097f7950-FixA	887.71	886.37	897.62	900.93	902.84	898.97	914.33	917.56	918.61	916.34	924.47	917.33	927.39	926.97	937.97	936.61	932.96	926.11	941.68	936.05	943.62	940.36	950.33	950.42	946.72	958.27	958.79	962.37	967.04	958.1	970.02	963.5	980.68	970.19	984.15	982.67	995.96	1005.86	999.08	987.82	1000.35	995.17	1007.03	1010.63	1010.15	1011.49	1021.93	1016.43	1017.32
03-b364d57a246c60000b8fe65c097f7950-FixB	817.47	825.74	828.41	829.82	832.01	836.1	839.47	842.15	840.85	842.69	847.35	849.79	852.03	852.99	853.99	856.52	860.19	864	865.73	864.09	862.75	865.07	867.09	864.98	863.92	870.54	876.34	874.44	871.98	877.02	884.09	886.22	886.04	887.63	889.52	889.66	890.63	895.12	900.58	903.7	905.25	906.56	906.33	903.38	901	902.75	907.36	911.94	912.49
03-b364d57a246c60000b8fe65c097f7950-FixC	945.67	941.3	945.64	946.92	941.1	933.72	956.63	957.11	961.62	957.8	966.78	967.16	969.86	972.51	973.89	973.71	974.5	978.52	982.9	983.25	982.4	982.7	985.04	989.25	992.5	992.27	991.17	992.25	994.37	995.6	995.84	995.84	997.07	1000.59	1003.33	1002.56	1001.76	1006.24	1009.72	1007.87	1005.71	1009.8	1015.83	1018.21	1017.74	1017.85	1019.92	1022.36	1025.85
03-b364d57a246c60000b8fe65c097f7950-RegA	857.97	857.7	853.5	854.42	857.92	848.92	854.7	860.49	861.06	864.72	867.17	863.76	860.48	874.4	876.27	877.88	880.27	895.61	888.37	892.66	896.62	894.31	893.28	895.11	896.15	909.5	907.76	904.58	907.23	912.54	914.37	914.39	910.41	924.83	928.61	926.79	924.39	925.99	937.56	937.62	940.36	935.51	943.88	945.72	946.15	938.33	951.47	958.33	955.57
03-b364d57a246c60000b8fe65c097f7950-RegB	803.35	809.88	815.89	817.93	820.25	823.11	826.17	828.92	831.3	831.6	832.66	835.21	838.36	841.06	843.45	845.8	847.64	849.76	851.8	854.6	858.07	861.6	863.55	863.73	864.38	867.49	870.87	871.94	872.06	873.26	876.49	879.65	882.03	881.31	880.72	883.88	888.46	891.22	892.23	894.78	896.88	898.58	899.59	899.75	900.89	904.44	909.71	912.4	914.51
03-b364d57a246c60000b8fe65c097f7950-RegC	909.51	914.42	915.21	914.65	915.41	919.23	924.12	927.62	929.92	931.75	933.73	936.32	938.91	940.9	942.16	943.08	945.72	951.47	957.27	960.01	960.87	961.77	962.15	961.86	965.46	953.97	966.24	971.93	973.92	976.58	977.92	975.72	975.05	980.58	985.99	984.74	983.18	986.66	992.46	994.34	995.08	998.57	1002.17	1002.46	1002.94	1006.75	1012.13	1014.71	1015.02
03-d1caf2f33ebc9081c14cec776df67c33-FixA	776.82	780.68	783.13	785.06	787.33	790.41	793.13	794.53	796.13	799.6	804.59	810.16	814.93	817.88	819.97	822.48	826.05	830.76	835.04	837.82	842.01	849.91	856.45	856.98	857.42	863.99	871.61	874.27	875.54	880.17	886.09	890.16	892.93	895.94	900.6	907.61	914.54	918.99	922.77	927.92	931.96	932.4	932.73	936.93	942.9	947.37	950	951.52	953.57
03-d1caf2f33ebc9081c14cec776df67c33-FixB	771.31	771.26	774.36	778.97	783.47	786.6	788.67	790.6	794.21	800.66	807.47	811.94	814.45	816.15	818.19	821.28	824.32	826.15	827.46	829.3	832.37	836.71	839.87	839.84	839.39	841.64	845.55	849.28	852.52	855.45	858.35	861.36	863.69	864.78	866.23	869.61	873.5	876.11	877.93	879.83	881.5	882.66	884.6	888.42	892	893.14	893.67	895.93	898.91
03-d1caf2f33ebc9081c14cec776df67c33-FixC	764.22	765.52	767.39	769.36	770.98	772.04	773.35	775.62	778.18	780.34	782.82	786.26	789.35	790.86	791.95	794.05	796.98	800.27	804.1	808.52	812.32	814.51	816.73	820.58	824.54	827.03	829.98	835.31	840.6	843.16	844.54	846.93	850.04	853.06	856.05	859.16	861.94	863.98	866	868.75	871.55	873.72	876.35	880.5	884.64	887.02	888.46	890.31	892.92
03-d1caf2f33ebc9081c14cec776df67c33-RegA	859.17	863.68	862.23	859.13	858.7	863.57	869.59	872.25	872.51	872.66	874.46	878.82	883.51	886.16	887.17	887.83	890.09	895	899	899.02	899.11	903.31	907.44	906.91	905.16	906.7	910.93	915.98	920.53	923.75	926.41	929.32	931.38	931.67	932.45	935.88	939.74	941.49	942.91	946.22	949.73	951.31	951.95	953.36	956.48	961.61	967.06	970.88	972.63
03-d1caf2f33ebc9081c14cec776df67c33-RegB	856.15	854.24	854.2	855.25	856.63	857.77	858.94	860.4	861.43	861.51	862.14	864.7	867.95	870.35	871.94	873.09	873.87	874.31	874.57	874.81	874.93	874.96	875.73	877.88	880.27	881.79	883.58	886.82	890.05	891.66	892.59	894.16	896.17	898.21	900.74	904.11	907.04	908.37	909.69	912.58	915.15	915.29	914.82	916.15	919.15	922.76	925.15	925.04	925.09
03-d1caf2f33ebc9081c14cec776df67c33-RegC	882.24	861.5	855.5	857.95	862.55	864.54	865.44	867.65	870.74	873.73	876.22	878.21	880.65	884.22	887.38	888.63	889.1	890.33	892.62	895.77	898.55	900.02	901.38	904.01	907.47	910.79	913.06	913.9	915.51	919.72	923.44	923.57	923.05	925.42	928.98	931.25	932.98	935.44	938.08	940.07	941.42	942.41	943.29	944.36	946.12	948.98	952.42	955.78	958.78
03-6ca77fdca742c83dc3556ff2362a6790-FixA	773.69	780.97	785.63	788.68	791.12	793.55	794.96	794.77	795.94	800.98	806.63	809.47	811.52	815.36	819.86	823.59	827.77	833.39	837.51	837.86	839.54	847.29	855.73	858.85	859.76	862.88	867.29	871.1	874.62	878.71	883.87	889.96	894.51	895.76	898.22	906.18	914.91	918.91	921.17	925.68	929.83	930.5	931.19	935.94	942.39	946.99	949.67	951.5	954.13
03-6ca77fdca742c83dc3556ff2362a6790-FixB	772.53	771.74	774.68	779.48	784.3	787.54	788.87	789.03	792.22	801.33	810.45	813.56	813.61	814.79	816.74	818.4	821.09	825.85	829.98	830.94	831.01	832.93	836	838.8	841.15	843.4	846.83	852	855.16	853.33	852.42	858.33	865.74	868.1	867.44	867.63	869.56	873.11	877.39	881.31	883.89	884.65	885.25	887.44	890.32	892.69	895.33	899.23	903.27
03-6ca77fdca742c83dc3556ff2362a6790-FixC	764.01	764.12	765.89	768.25	770.15	771.16	773.39	778.44	783.05	784.18	784.75	787.85	790.89	791.08	790.96	793.48	797.46	801.03	804	806.64	809.3	812.39	816.23	820.88	825.29	828.51	831.51	835.35	839.36	842.56	844.91	846.68	848.51	851.01	854.23	857.97	861.67	864.78	867.26	869.25	871.03	873.04	876.3	881.3	885.39	886.1	886.48	889.99	894.34
03-6ca77fdca742c83dc3556ff2362a6790-RegA	859.97	862.65	860.88	858.37	858.83	864.39	870.78	873.5	873.93	874.33	874.63	874.73	876.86	882.59	888.15	889.88	890.54	893.56	897.97	901.86	904.21	904.63	904.48	905.16	906.33	907.57	910.16	915.1	919.9	922.17	924.08	928.03	931.69	932.47	932.81	935.65	939.53	942.38	945.04	948.64	951.86	953.27	954.32	956.76	960.08	963.32	966.58	970.09	973.16
03-6ca77fdca742c83dc3556ff2362a6790-RegB	854.75	855.6	853.74	851.57	851.48	854.77	858.3	859.03	859	860.8	863.91	867.1	869.48	870.63	871.65	873.42	874.05	872.05	870.55	872.5	874.85	874.27	873.37	875.32	878.73	881.5	883.78	886.15	888.27	889.85	891.93	895.36	898.42	899.48	900.36	903.17	906.63	908.92	910.02	910.56	911.73	914.41	917.36	919.09	920.06	921.13	922.53	924.19	925.31
03-6ca77fdca742c83dc3556ff2362a6790-RegC	883.93	864.32	857.77	859.07	863.04	865.61	867.44	869.99	873.22	876.64	879.47	881.04	881.7	882.14	883.5	886.52	889.82	892.01	894.13	897.36	900.5	902.24	903.29	904.69	906.31	907.86	909.84	912.6	915.13	916.54	918.18	921.37	924.53	926.04	927.89	932.17	936.8	939.24	940.21	941.2	942.66	944.71	947.04	949.39	952.18	955.65	958.26	958.67	959.22
03-33e2f5ba7ca1eaf6cd2db2373a446657-FixA	770.95	771.42	773.57	777.84	782.41	786.16	791.3	790.09	798.93	802	802.94	806.11	810.9	815.69	820.68	814.43	818.27	819.52	834.32	836.98	836.89	856.01	852.61	854.76	859.19	884.27	872.24	871.57	872.55	898.61	887.53	888.95	893.21	900.56	905.02	907.42	909.13	912.28	917.82	919.75	934.75	933.64	932.62	941.04	945.99	942.71	943.22	945.66	946.77
03-33e2f5ba7ca1eaf6cd2db2373a446657-FixB	763.73	773.84	777.07	776.92	776.88	779.77	785.65	792.83	795.3	789.01	807.82	807.5	812.17	816.54	819.79	822.27	823.8	824.44	826.22	830.06	833.55	833.91	834.29	838.15	842.88	844.98	845.38	844.19	845.52	852.14	857.89	856.68	854.68	858.95	865.89	869.55	870.99	872.05	873.19	874.63	877.61	882.95	887.64	888.14	888.18	891.22	894.56	894.91	894.39
03-33e2f5ba7ca1eaf6cd2db2373a446657-FixC	758.49	nan	766.47	768.64	771.66	776.1	779.07	778.27	777.64	780.86	784.31	784.28	784.69	789.5	795.04	796.93	796.56	799.63	802.76	805.63	809.1	813.75	817.62	819.05	820.61	824.83	828.81	829.57	830.21	834.37	840.57	844.93	848.49	851.45	853.74	855.4	857.41	860.75	864.73	868.49	872.43	876.74	879.34	878.67	878.97	884.37	889.69	891.43	891.61
03-33e2f5ba7ca1eaf6cd2db2373a446657-RegA	854.86	853.53	864.48	877.86	862.44	875.2	862.82	863.29	868.42	873.69	877.44	884.59	889.39	886.86	886.11	890.97	895.33	894.7	893.54	896.92	901.75	904.41	907.7	907.62	908.22	914.5	916.71	915.78	915.45	919.03	923.49	925.69	929	936.99	935.89	937.04	936.71	939.52	942.84	943.35	944.04	948.44	954.17	957.74	958.71	957.74	965.8	963.66	964
03-33e2f5ba7ca1eaf6cd2db2373a446657-RegB	857.32	896.48	848.78	853.26	855.3	854.23	852.89	854.02	856.39	857.84	862.83	865.81	868.91	874.09	872.8	871.2	871.11	873.99	876.58	875.71	874.56	876.43	877.88	879.63	879.66	881.18	882.95	883.16	883.64	886.93	890.4	891.88	893.25	896.64	899.71	900.01	900.07	902.93	905.62	907.31	908.68	910.95	913.58	915.61	916.77	917.19	918.5	922.05	925.98
03-33e2f5ba7ca1eaf6cd2db2373a446657-RegC	883.13	nan	855.03	858.69	857.54	860.37	865.05	867.72	868.81	869.8	871.89	875.74	880.05	883.45	885.32	887.46	890.08	893.09	895.09	895.11	895.61	898.82	902.8	905.19	906.51	908.04	910.22	913.02	915.29	916.05	917.11	920.22	923.97	926.5	927.52	927.36	927.41	928.91	931.71	935.16	938.74	942.12	945.3	948.31	950.18	950.23	950.59	953.25	956.09
03-2b4976ef8e1e93cc1253ef15993fff8e-FixA	909.84	910.43	915.47	922.38	928.57	932.41	936.05	941.81	948.57	954.64	959.49	962.98	965.49	967.46	969.3	971.5	975.18	980.69	984.46	983.66	982.99	987.07	991.46	991.48	992.11	998.59	1005.91	1008	1006.64	1005.59	1007.84	1014.79	1021.68	1023.57	1022.4	1021.8	1024.16	1030.39	1036.03	1036.84	1036.61	1039.87	1043.62	1044.02	1043.91	1046.88	1050.88	1053.08	1054.83
03-2b4976ef8e1e93cc1253ef15993fff8e-FixB	971.13	974.52	978.52	982.68	986.54	989.94	993.99	999.39	1004.06	1006.2	1008.04	1011.96	1016.36	1019.35	1021.91	1025.22	1028.11	1029.37	1030.45	1032.86	1035.59	1037.36	1038.79	1040.83	1043.65	1047.07	1050.24	1052.46	1054.43	1057.1	1060.73	1064.94	1067.5	1066.65	1065.26	1066.81	1071.6	1078.71	1085.61	1089.94	1092.06	1093.25	1095.25	1099.26	1103.23	1104.86	1105.27	1106.32	1108.8
03-2b4976ef8e1e93cc1253ef15993fff8e-FixC	nan	nan	nan	nan	925.64	929.65	933.84	937.14	938.9	939.14	940.18	943.98	948.42	951.13	953.37	956.69	960.04	962.31	965.01	969.54	973.9	976.01	977.36	979.89	982.95	985.4	986.95	987.87	989.97	994.59	998.99	1000.46	1001.57	1005.23	1009.03	1010.15	1010.67	1013.18	1016.43	1018.56	1020.17	1022.26	1024.32	1025.66	1026.79	1028.5	1030.94	1033.93	1036.41
03-2b4976ef8e1e93cc1253ef15993fff8e-RegA	1030.53	1028.94	1029.88	1032.33	1035.32	1037.82	1038.81	1038.06	1038.61	1043.06	1048.66	1052.25	1054.56	1056.87	1058.39	1058.51	1059.73	1064.04	1067.92	1068.11	1068.79	1074.33	1081.08	1084.56	1086.05	1087.66	1088.22	1086.7	1086.63	1091.1	1095.45	1094.86	1093.44	1096.12	1100.12	1101.67	1102.51	1105.14	1108.32	1110.23	1111.25	1112.26	1113.44	1114.77	1116.12	1117.31	1118.04	1118.17	1118.34
03-2b4976ef8e1e93cc1253ef15993fff8e-RegB	925.22	929.61	935.26	941.41	947.3	952.48	957.92	964.45	970.9	975.86	978.97	980.48	982.1	985.29	988.9	991.56	994.03	997.24	1000.59	1003.39	1006.29	1009.94	1013.15	1015.01	1017.86	1023.65	1028.68	1029.33	1029.08	1032.14	1037.16	1041.6	1044.45	1045.57	1046.77	1049.74	1052.94	1054.62	1056.28	1059.64	1063.15	1064.84	1065.31	1065.8	1067.08	1069.47	1071.83	1073.04	1074.17
03-2b4976ef8e1e93cc1253ef15993fff8e-RegC	nan	nan	nan	nan	1075.26	1076.06	1077.75	1080.51	1083.33	1085.18	1086.25	1086.99	1087.78	1088.97	1090.86	1093.5	1095.95	1097.44	1099.27	1102.56	1105.57	1106.57	1107.22	1109.45	1112.35	1114.61	1116.53	1118.61	1120.28	1121.08	1122.37	1125.43	1128.81	1130.79	1132.02	1133.46	1134.85	1135.66	1136.14	1136.6	1136.92	1137.08	1138.21	1141.12	1143.69	1143.91	1144.38	1148.06	1152.8
03-9b927cee8bd34bda02f6e48a2e9102ed-FixA	907.75	911.61	917.63	924.03	929.01	931.63	934.47	940	946.73	952.56	957.15	960.85	964.92	970.01	973.47	973.22	973.49	978.16	982.49	981.73	980.98	985.7	991.55	993.58	995.9	1002.85	1009.07	1008.74	1005.7	1005.44	1008.86	1015.12	1021.3	1024.58	1025.37	1025.24	1027.05	1032.78	1038.7	1040.75	1040.68	1041.31	1042.27	1042.72	1043.64	1046.19	1049.78	1053.36	1056.22
03-9b927cee8bd34bda02f6e48a2e9102ed-FixB	968.49	975.59	981.32	985.6	988.35	989.96	992.75	998.34	1003.32	1004.6	1005.73	1010.4	1016.08	1019.56	1021.8	1024.27	1025.9	1025.88	1027.27	1032.62	1038.08	1039.63	1040.17	1043.34	1047.94	1051.75	1053.9	1054.27	1054.68	1056.92	1060.57	1064.51	1067.21	1067.75	1068.48	1071.86	1076.61	1080.8	1084.46	1088.07	1091.44	1094.29	1096.83	1099.33	1101.68	1103.74	1105.82	1108.24	1110.73
03-9b927cee8bd34bda02f6e48a2e9102ed-FixC	nan	nan	nan	921.27	925.16	927.97	930.78	934.72	938.87	942.13	944.91	947.82	950.68	953.2	955.48	957.8	960.65	964.28	967.44	969.14	971.1	975	979.11	981.42	982.58	983.71	984.96	986.51	990.1	996.7	1001.94	1001.87	1001.07	1004.73	1010.14	1013.25	1014.13	1014.09	1014.65	1016.96	1020.05	1022.61	1024.5	1026.02	1027.91	1030.59	1032.32	1031.6	1031.08
03-9b927cee8bd34bda02f6e48a2e9102ed-RegA	1027.76	1035.53	1037.95	1037.73	1037.58	1039.1	1039.37	1036.34	1036.08	1043.8	1052.23	1053.91	1053.75	1057.59	1061.52	1061.12	1060.6	1064.47	1068.78	1069.17	1069.16	1072.98	1078.91	1083.93	1086.55	1086.38	1086.15	1088.45	1091.45	1092.75	1092.78	1092.79	1094.23	1097.86	1101.15	1101.73	1102.34	1105.94	1109.75	1110.45	1109.54	1109.57	1111.23	1114.31	1117.02	1117.63	1116.94	1116.24	1115.59
03-9b927cee8bd34bda02f6e48a2e9102ed-RegB	923.22	930.06	936.72	943.23	949.57	955.67	961.16	965.69	969.31	972.31	975.43	979.15	982.37	984.16	985.96	989.36	993.91	998.69	1003.01	1006.36	1008.66	1010.26	1012.77	1017.33	1021.42	1022.65	1023.72	1027.61	1032.49	1035.87	1038.19	1040.6	1043.77	1047.86	1051.27	1052.53	1052.97	1054.32	1056.44	1058.66	1060.5	1061.82	1063.66	1066.9	1069.98	1071.17	1071.52	1072.59	1074.54
03-9b927cee8bd34bda02f6e48a2e9102ed-RegC	nan	nan	nan	1070.03	1072.29	1076.09	1079.82	1082	1083.58	1085.69	1087.66	1088.67	1089.09	1089.62	1091.05	1093.78	1096.64	1098.4	1099.36	1100.3	1102.28	1105.96	1109.81	1112.12	1112.76	1112.41	1113.46	1117.63	1121.69	1122.4	1122.38	1124.92	1128.7	1131.54	1133.1	1133.61	1133.54	1133.38	1133.57	1134.53	1136.53	1139.55	1142.11	1142.9	1143.04	1144.02	1145.39	1146.69	1150.07
03-7cb4805f65b89ec73beb78c46635ea68-FixA	909.41	916.54	917.09	926.95	927.36	932.51	937.6	955.26	947.59	953.06	960.99	959.58	958.81	963.35	965.77	971.55	975.31	976.71	980.22	981.78	983.2	985.98	987.33	991.06	993.9	992.05	1001.82	1000.05	1004.46	1011.47	1011.5	1015.69	1020.02	1014.84	1019.13	1023.76	1023.48	1028.93	1034.77	1031.92	1032.21	1039.72	1038.91	1041.96	1045.05	1048.23	1049.34	1052.26	1056.35
03-7cb4805f65b89ec73beb78c46635ea68-FixB	972.77	973.86	975.71	978.89	983.86	990.43	995.17	994.32	994.72	1001.5	1008.73	1010.34	1010.16	1013.89	1019.28	1019.21	1020.7	1025.15	1028.38	1028.41	1028.03	1032.51	1038.04	1040.63	1041.01	1041.58	1043.77	1048.97	1054.39	1057.28	1057.5	1057.14	1059.69	1067.8	1072.07	1071.03	1065.38	1093.09	1088.82	1087.19	1088	1091.46	1094.42	1095.41	1096.6	1100.4	1105.41	1109.44	1111.97
03-7cb4805f65b89ec73beb78c46635ea68-FixC	916.99	916.16	920.87	nan	nan	nan	929.01	930.47	933.23	938.43	943.31	945.27	946.68	950.14	954.29	957.35	959.85	962.62	964.8	966.58	968.3	970.31	972.85	976.05	979.85	984.29	989.51	995.05	997.4	994.19	992.56	997.28	1003.06	1001.75	998.83	1000.6	1005.2	1009.04	1011.23	1012.79	1014.38	1015.72	1017.77	1021.22	1024.2	1025.82	1027.95	1031.67	1035.71
03-7cb4805f65b89ec73beb78c46635ea68-RegA	1026.92	1026.73	1029.67	1031.94	1033.31	1033.78	1032.82	1037.2	1037.2	1048.75	1046.71	1047.75	1051.88	1052.03	1052.89	1059.17	1064.77	1062.89	1061	1066.72	1072.34	1086.39	1074.32	1073.91	1078.2	1084.86	1085.13	1084.66	1082.32	1099.95	1096.17	1097.35	1097.63	1103.31	1108.03	1106.5	1105.65	1099.73	1100.82	1106.62	1114.61	1114.17	1111.63	1110.51	1110.06	1111.56	1114.82	1115.99	1116.77
03-7cb4805f65b89ec73beb78c46635ea68-RegB	924.04	930.01	934.88	939.41	944.38	950.28	956.54	962.68	969.79	979.02	979.06	980.1	981.5	982.79	986.53	989.62	991.75	992.91	994.38	997.45	1001.24	1005.31	1008.88	1012.06	1014.72	1017	1020.5	1025.26	1030.23	1033.39	1035.35	1036.6	1038.97	1041.87	1045.36	1049.53	1053.99	1056.06	1057.69	1057.5	1057.25	1059.64	1062.73	1064.1	1065.15	1066.96	1069.35	1072.47	1074.8
03-7cb4805f65b89ec73beb78c46635ea68-RegC	1063.51	1065.9	1070.11	nan	nan	nan	1078.53	1078.69	1079.39	1080.53	1082.59	1085.94	1089.83	1093.21	1094.99	1095.61	1096.31	1098.75	1101.98	1103.75	1104.75	1106.07	1107.56	1109.03	1111.19	1115.28	1118.31	1118.06	1118.33	1122.83	1127.25	1127.65	1126.49	1127.66	1128.19	1129.52	1131.81	1134.46	1137.09	1138.97	1139.95	1140.37	1139.98	1139.58	1140.16	1142.57	1144.03	1142.35	1151.93
03-b21d5f64136e4e28b2a984ecc9d42f9a-FixA	1034.79	1042.16	1044.15	1043.94	1044.72	1048.51	1052.66	1054.49	1056.1	1059.74	1063.16	1064.16	1065.42	1069.54	1073.45	1074.05	1074.58	1078.58	1084.01	1087.96	1090.45	1092.18	1093.61	1095.23	1097.93	1102.22	1106.62	1109.48	1111.12	1112.35	1113.79	1116.02	1119.74	1125.09	1129.51	1130.65	1130.67	1132.49	1136.51	1142.19	1147.87	1151.8	1153.34	1152.84	1153.86	1159.49	1166.23	1169.64	1170.37
03-b21d5f64136e4e28b2a984ecc9d42f9a-FixB	1072.95	1078.49	1085.45	1092.44	1098.05	1101.3	1102.8	1103.63	1105.12	1108.09	1111.09	1112.67	1114	1116.27	1117.96	1117.63	1117.2	1118.92	1122.67	1127.39	1130.52	1130.22	1129.36	1131.07	1133.89	1135.85	1138.16	1142.16	1145.82	1147.03	1147.53	1149.45	1151.75	1153.03	1154.19	1156.46	1159.5	1162.64	1165.56	1168.07	1169.87	1170.93	1172.44	1175.44	1178.61	1180.32	1180.98	1181.57	1182.95
03-b21d5f64136e4e28b2a984ecc9d42f9a-FixC	1043.24	1029.84	1024.32	1024.47	1028.09	1033.03	1037.41	1040.15	1043.09	1048	1053.1	1056.41	1058.95	1062.2	1066.38	1071.22	1075.73	1079.02	1081.4	1083.46	1085.85	1089.15	1093.44	1098.52	1103.3	1106.84	1109.8	1113.07	1116.5	1119.83	1123.57	1128.18	1132.85	1136.66	1139.91	1143.13	1146.36	1149.44	1151.92	1153.57	1155.62	1159.22	1163.15	1165.89	1167.63	1169.08	1170.91	1173.58	1176.5
03-b21d5f64136e4e28b2a984ecc9d42f9a-RegA	1143.91	1149.75	1152.93	1154.34	1154.85	1155.26	1156.04	1157.62	1160.52	1164.75	1168.11	1168.67	1168.1	1168.54	1170.29	1172.99	1175.49	1176.92	1178.31	1180.76	1183.25	1184.73	1186.47	1189.64	1192.11	1191.97	1192.06	1195.4	1199.84	1202.57	1203.91	1204.89	1205.76	1206.59	1207.9	1210.11	1212.82	1215.43	1217.75	1219.66	1220.89	1221.46	1222.88	1226.33	1229.17	1228.89	1228.75	1232.36	1237.06
03-b21d5f64136e4e28b2a984ecc9d42f9a-RegB	1147.79	1122.99	1114.04	1114.56	1118.17	1119.99	1121.19	1123.83	1127.25	1130.3	1132.52	1133.88	1135.45	1138.04	1140.21	1140.69	1141.4	1144.28	1147.93	1150.68	1153.56	1157.75	1161.96	1164.59	1165.68	1165.87	1166.69	1169.33	1172.69	1175.37	1177.71	1180.31	1183.03	1185.68	1188.86	1192.91	1195.79	1195.73	1195.17	1196.91	1199.72	1201.76	1203.87	1207.18	1210.71	1213.09	1214.31	1214.89	1215.78
03-b21d5f64136e4e28b2a984ecc9d42f9a-RegC	1121.72	1119.22	1119.01	1119.96	1120.93	1121.47	1123.85	1129.85	1136.23	1139.57	1140.95	1142.21	1143.6	1144.93	1146.09	1147.11	1148.45	1150.44	1152.31	1153.23	1153.52	1153.72	1154.16	1155.02	1156.41	1158.3	1160.34	1162.18	1163.85	1165.45	1166.85	1168.01	1169.65	1172.27	1174.32	1174.46	1174.95	1178.04	1181.36	1182.18	1182.49	1184.87	1188.3	1191.03	1192.83	1193.99	1195.01	1196.31	1197.71
03-55ef83682998723a355a669b8bb122b2-FixA	1034.05	1037.8	1040.22	1042.27	1044.89	1048.47	1051.05	1051.21	1052.14	1056.88	1063.11	1067.76	1070.73	1072.44	1072.48	1071.15	1072.73	1080.35	1087.88	1089.04	1087.53	1088.48	1091.58	1095.3	1099.08	1102.66	1105.93	1108.86	1111.59	1114.19	1116.27	1117.77	1120.73	1126.62	1131.8	1132.69	1132.73	1136	1140.29	1142.6	1144.58	1148.39	1152.24	1154.02	1155.72	1159.6	1163.61	1165.32	1166.67
03-55ef83682998723a355a669b8bb122b2-FixB	1075.9	1083.49	1087.97	1091.25	1095.24	1100.95	1105.62	1106.84	1107.43	1110.35	1113.53	1114.52	1114.71	1115.99	1118.2	1120.62	1122.38	1122.86	1122.45	1122.1	1123.72	1128.47	1133.27	1134.97	1135.29	1136.57	1138.23	1139.43	1141.75	1146.54	1151.08	1152.57	1153.03	1154.95	1157.06	1157.75	1158.92	1162.7	1167.7	1171.74	1173.66	1173.21	1172.99	1175.38	1177.75	1177.31	1177.4	1181.71	1186.8
03-55ef83682998723a355a669b8bb122b2-FixC	1045.48	1024.69	1019.86	1024.32	1031.38	1035.85	1038.64	1041.71	1045.23	1048.9	1052.49	1055.86	1059.2	1062.65	1065.54	1067.52	1070.41	1075.88	1082.46	1087.89	1090.19	1088.86	1089.5	1097.01	1106.05	1110.49	1112.87	1116.79	1120.08	1120.27	1120.66	1124.83	1130.36	1134.09	1136.94	1140.63	1145.05	1149.53	1153.12	1155.2	1157.17	1160.4	1163.4	1164.5	1165.32	1167.84	1171.28	1174.22	1176.2
03-55ef83682998723a355a669b8bb122b2-RegA	1146.54	1151.22	1153.43	1153.76	1152.8	1151.52	1152.39	1157.26	1163.97	1169.62	1172.67	1172.51	1171.07	1170.56	1171.57	1173.9	1175.8	1175.9	1175.99	1178.18	1182.48	1187.97	1192.22	1193.29	1193.07	1193.94	1195.81	1197.84	1199	1198.84	1199.9	1204.41	1209.56	1212	1212.27	1212.04	1213.16	1216.69	1219.89	1219.93	1218.76	1219.32	1222.58	1228.37	1233.59	1235.43	1236.19	1238.62	1240.09
03-55ef83682998723a355a669b8bb122b2-RegB	1146.58	1123.44	1117.11	1119.4	1122.13	1119.68	1116.77	1119.01	1124.98	1131.46	1135.43	1135.11	1133.68	1134.69	1137.96	1142.2	1145.7	1147.15	1147.23	1147.32	1149.2	1154.04	1159.89	1164.35	1166.92	1167.89	1169.01	1171.77	1174.92	1176.91	1178.25	1180.01	1183.13	1187.92	1192	1193.15	1193.34	1195.06	1197.56	1199.38	1200.19	1200.28	1201.72	1206.15	1210.91	1213.01	1213.83	1215.41	1216.85
03-55ef83682998723a355a669b8bb122b2-RegC	1124.87	1121.65	1123.09	1125.66	1125.81	1121.97	1120.46	1126.97	1136.33	1142.04	1143.74	1142.87	1141.77	1142.43	1144.42	1146.82	1149.5	1152.29	1153.94	1153.56	1152.9	1153.68	1154.25	1152.9	1151.77	1153.37	1157.28	1162.18	1166.26	1168.05	1168.12	1167.68	1168.21	1170.69	1173.49	1174.87	1175.96	1178.18	1180.56	1181.87	1182.97	1184.86	1186.55	1187.06	1188.32	1192.22	1196.3	1197.68	1197.5
03-e466f2f05069ade3ffc783f8031088f8-FixA	1040.66	1029.54	1036.53	1040.69	1042.99	1035.62	1051.99	1055.7	1059.16	1062.18	1060.34	1062.48	1066.06	1071.62	1071.58	1076.2	1077.99	1066.36	1076.51	1077.1	1082.13	1079.44	1086.3	1092.66	1097.89	1090.02	1105.45	1107.46	1110.59	1114.55	1111.04	1113	1112.33	1118.48	1126.29	1129.96	1135.59	1136.21	1133.9	1137.31	1141.35	1145.3	1151.32	1150.03	1147.32	1161.21	1165.76	1164.54	1166.35
03-e466f2f05069ade3ffc783f8031088f8-FixB	1070.45	1063.32	1086.68	1091.72	1097.71	1104.05	1102.99	1105.74	1108.75	1107.66	1106.59	1108.81	1112.38	1113.34	1114.24	1116.66	1120.12	1122.43	1123.87	1124	1124.06	1124.11	1124.97	1128.16	1131.62	1134.98	1137.61	1139.01	1139.63	1140.23	1141.79	1144.98	1148.82	1152.22	1155.55	1159.19	1161.88	1160.66	1158.44	1157.6	1159.87	1164.96	1169.37	1169.98	1170.14	1174.57	1179.82	1180.62	1179.85
03-e466f2f05069ade3ffc783f8031088f8-FixC	1043.87	1078.07	1018.82	1025.91	1026.63	1028.92	1033.45	1039.05	1044.28	1046.5	1048.61	1052.73	1057.65	1061.75	1065.48	1069.47	1072.87	1074.89	1076.74	1080.06	1086.16	1094.99	1100.86	1099.38	1096.36	1099.17	1104.63	1108.23	1112.32	1119.6	1126.27	1128.29	1128.89	1132.15	1136.84	1140.74	1143.9	1147.13	1151.86	1155.33	1158.22	1158.28	1158.25	1161.61	1165.95	1168.88	1170.81	1172.11	1174.1
03-e466f2f05069ade3ffc783f8031088f8-RegA	1140.05	1134.93	1152.64	1150.9	1151.05	1157.62	1161.67	1160.92	1157.02	1158.53	1163.52	1163.12	1164.83	1170.6	1173.53	1172.42	1171.61	1173.98	1180	1182.86	1183.87	1182.3	1182.01	1183.48	1186.92	1191.89	1195.62	1195.96	1196.06	1197.99	1200.09	1199.1	1197.58	1198.81	1204.74	1210.25	1214.23	1212.58	1211.56	1214.12	1218.55	1221.93	1224.73	1223.31	1222.74	1226.88	1231.96	1231.32	1230.85
03-e466f2f05069ade3ffc783f8031088f8-RegB	1148.43	1097.07	1112.05	1114.94	1114.29	1120.63	1128.04	1128.86	1124.87	1122.24	1122.96	1128.81	1135.27	1138.57	1138.83	1139.81	1141.3	1142.68	1146.44	1151.1	1154.14	1154.11	1153.36	1155.26	1160.91	1168.73	1172.5	1172.8	1172	1173.02	1177.74	1182.08	1184.64	1185.9	1185.24	1186.94	1190.77	1196.01	1200.67	1202.8	1204.9	1208.46	1210.61	1208.57	1205.98	1207.2	1210.86	1211.71	1212.67
03-e466f2f05069ade3ffc783f8031088f8-RegC	1120.01	1125.73	1124.2	1120.68	1119.26	1122.57	1121.7	1151.18	1140.54	1136.59	1138.62	1141.52	1144.24	1145.54	1145.39	1145.27	1144.55	1142.77	1142.55	1145.31	1148.68	1150.99	1153	1156.78	1159.82	1161.43	1160.57	1159.24	1158.59	1160.6	1164.23	1168.61	1171.84	1171.84	1172.39	1175.96	1179.49	1179.58	1178.99	1182.25	1185.94	1186.76	1187.05	1188.92	1191.25	1191.29	1191.29	1194.01	1197.89
03-7dc8d8816f2afbebf8069c1b8e736e35-FixA	851.91	855.51	857.33	858.01	858.19	858.42	858.95	860.01	862.01	865.01	867.13	866.9	866.42	867.93	870.43	872.47	874.2	875.98	877.15	877.19	877.39	879.01	881.05	882.3	883.17	884.39	886.15	888.2	888.96	887.34	886.15	888.14	890.96	891.69	891.43	892.12	894.37	897.98	900.77	900.8	899.86	900.28	901.85	903.59	904.42	903.78	903.83	906.61	909.82
03-7dc8d8816f2afbebf8069c1b8e736e35-FixB	871.28	872.28	874.51	877.16	879.4	880.78	882.2	884.47	886.56	887.43	887.84	888.61	888.79	887.66	887.28	889.61	892.83	894.73	895.57	896.13	896.56	896.94	897.81	899.59	901.54	902.84	903.74	904.64	905.16	905.03	905.29	906.87	908.53	909.01	909.61	911.63	913.29	912.81	912.43	914.64	917.77	919.6	920.99	923.2	925.4	926.43	926.7	927.07	928.25
03-7dc8d8816f2afbebf8069c1b8e736e35-FixC	927.86	930.59	931.36	931.1	930.72	930.97	931.89	933.3	934.82	936.12	937.04	937.55	937.8	938.05	938.83	940.54	942.68	944.7	946.71	948.9	950.84	952.07	952.54	952.57	953.51	956.37	959.25	960.19	960.36	961.39	963.04	964.61	965.6	965.91	967.2	970.73	973.57	972.91	971.82	973.91	977.25	978.91	979.07	978.79	979.3	981.5	984.6	987.46	989.65
03-7dc8d8816f2afbebf8069c1b8e736e35-RegA	754.32	757.82	762.52	767.34	771.2	773.35	774.55	775.8	777.83	780.95	784.21	786.57	788.06	789.13	790.78	793.83	797.58	801.08	803.98	806.41	809.66	814.57	818.69	819.74	820.2	822.97	826.98	830.35	832.12	832.27	833.45	837.85	841.92	842.13	842.25	846.57	852.28	855.52	856.91	858.31	861.2	866	868.38	864.74	861.21	864.43	869.76	870.98	870.29
03-7dc8d8816f2afbebf8069c1b8e736e35-RegB	821.9	823.99	825.93	827.94	830.22	832.74	834.52	835	836.33	840.28	844.19	845.26	844.85	845.14	847.33	851.71	856	858.02	858.9	860.28	862.16	864.21	866.56	869.23	871.2	871.72	872.28	874.37	876.67	877.74	878.99	881.92	884.71	885.57	886.94	891.29	895.72	896.97	896.95	898.32	900.16	901.11	902.56	905.91	908.76	908.66	908.14	910.25	913.32
03-7dc8d8816f2afbebf8069c1b8e736e35-RegC	925.54	927.55	929.23	931.24	934.29	938.56	942.19	943.56	944.29	946.34	949.6	953.23	955.68	955.83	955.2	955.51	956.47	957.51	959.08	961.6	964.17	965.78	966.59	967.02	967.39	968.12	970.22	974.17	977.39	977.49	976.76	977.92	979.66	980.23	981.02	983.61	986.27	987.1	987.44	989.02	990.86	991.68	992.44	994.38	996.99	999.31	1000.73	1001.06	1001.57
03-ac312c385f4bc45d2747ec4ad26abe04-FixA	849.86	850.71	854.06	857.87	860.06	859.49	858.64	860.01	862.4	864.21	866.21	869.23	871.91	872.68	871.65	869.88	870.63	875.87	879.8	877.06	873.35	875.06	878.94	880.42	880.35	880.79	882.36	885.02	887.69	889.31	890.47	891.89	892.81	892.54	892.64	894.57	896.49	896.52	897.11	900.71	903.99	903.3	901.23	901.33	902.99	904.62	905.55	905.82	907.46
03-ac312c385f4bc45d2747ec4ad26abe04-FixB	875.9	872.81	872.23	873.33	875.3	877.41	879.42	881.35	883.75	886.8	888.56	887.56	886.58	888.48	891.9	894.65	895.84	895.3	894.63	895.37	896.71	897.68	899.03	901.41	903.01	902.34	902.33	905.64	908.51	906.97	904.12	903.89	905.19	906.02	906.91	908.81	911.3	913.61	915.11	915.38	914.93	914.76	916.79	922.18	927.26	928.17	927.14	927.55	929.79
03-ac312c385f4bc45d2747ec4ad26abe04-FixC	925.09	931.37	934.23	934.6	933.42	931.85	932.02	935.18	938.01	937.5	936.89	939.46	942.14	941.64	940.78	942.82	946.35	949.06	950.08	949.44	949.06	950.66	952.58	953.14	954.51	958.75	962.82	963.5	963.01	964.19	966.02	966.89	967.55	968.94	969.95	969.42	968.75	969.55	971.13	972.44	973.79	975.72	978.06	980.34	981.94	982.52	983.45	986.12	989.44
03-ac312c385f4bc45d2747ec4ad26abe04-RegA	757.49	757.21	759.24	762.61	766.33	769.77	773.58	778.29	782.58	785.16	786.91	788.9	790.68	791.77	793.17	795.94	799.68	803.49	806.1	806.9	808.58	813.51	818.79	821.21	822.11	823.72	826.5	830.23	833.74	836.01	837.62	839.38	841.02	842.23	844.15	847.83	852.3	856.22	859.11	860.97	862.83	865.45	867.07	865.97	864.13	864.09	865.76	868.25	870.39
03-ac312c385f4bc45d2747ec4ad26abe04-RegB	820.11	820.52	822.85	826.5	830.92	835.26	837.57	836.71	835.91	838.43	842.96	847.1	848.92	847.64	847.02	850.53	855.5	858.45	859.46	859.69	860.87	864.1	866.87	866.97	867.58	871.97	877.3	880	880.54	880.51	881.5	884.45	887.31	888.01	888.08	889.67	893.37	898.72	902.77	903.04	902.62	904.98	907.54	907.19	906.43	908.38	911.06	911.81	911.86
03-ac312c385f4bc45d2747ec4ad26abe04-RegC	924.48	926.41	930.23	934.61	938.23	940.27	941.94	944.35	946.14	946.06	945.99	947.86	950.71	953.18	955.54	958.23	960.54	961.75	962.24	962.55	962.6	962.55	964.1	968.36	971.69	970.87	970.05	973.63	978.16	979.33	978.49	978.19	979.28	981.77	984.32	985.58	986.01	986.58	988.2	991.25	993.77	993.89	993.46	994.76	997	998.86	1000.73	1003.25	1005.91
03-d07fa3e9d1e033687b2d5bf552a7cc54-FixA	855.3	854.71	853.4	852.78	854.27	858.46	862.65	864.09	863.56	862.6	862.35	863.43	865.08	866.66	869.06	872.42	873.54	870.14	868.68	874.97	882.12	882.42	880.12	881	883.82	885.8	886.08	884.99	885.19	888.79	892.44	892.12	891.48	894.11	897.36	897.82	896.75	896.2	895.91	895.37	896.13	899.49	903.08	904.32	904.92	907.02	908.09	907.07	904.29
03-d07fa3e9d1e033687b2d5bf552a7cc54-FixB	868.16	874.47	877.03	877.51	877.5	878.24	879.01	879.04	878.75	879.03	881.09	884.2	887.91	890.05	889.89	887.72	886.19	887.75	890.45	892.06	893.16	894.73	895.42	894.34	893.89	896.35	898.55	897.44	897.13	901.88	907.57	909.31	909.45	911.22	912.82	911.96	910.9	912.16	915.69	917.84	919.8	922.75	923.99	921	918.38	921.06	926.46	930.31	931.54
03-d07fa3e9d1e033687b2d5bf552a7cc54-FixC	931.97	925.88	925.16	927.93	932.4	936.6	938.42	936.73	935.29	937.38	939.98	939.8	939.76	942.92	945.88	945.04	942.25	941.67	942.76	945.37	947.94	949.25	951	954.55	956.38	953.42	950.61	953.13	957.59	959.52	960.16	961.57	963.8	965.97	967.51	968.38	970.08	973.82	977.16	977.62	976.81	977.08	978.43	980.3	982.06	983.16	984.91	985.17	985.45
03-d07fa3e9d1e033687b2d5bf552a7cc54-RegA	751.24	760.2	763.34	764.99	767.28	771.52	776.39	776.81	776.89	777.58	778.96	781	784.11	790.27	795.53	798.05	798.87	799.87	802.66	807.74	811.16	809.63	808.53	813.39	820.36	823.52	824.27	824.72	826.98	832.11	834.56	833.62	833.16	836.95	840.14	844.32	846.32	851.31	854.59	858.86	861.67	861.78	865.34	849.89	862.79	867.17	867.7	866.27	867.07
03-d07fa3e9d1e033687b2d5bf552a7cc54-RegB	813.73	819.54	823.58	826.23	827.87	829.32	830.78	836.74	841.76	840.87	837.98	838.35	842.5	849.87	854.69	853.19	850.32	851.74	856.24	861.02	864.35	864.29	864.42	866.87	869.54	869.85	869.96	871.2	874.36	879.32	883.08	883.21	883.55	887.98	892.58	892.64	890.51	889.91	891.88	896.24	900.82	901.6	901.66	902.75	904.73	906.96	908.88	910.1	911.07
03-d07fa3e9d1e033687b2d5bf552a7cc54-RegC	917.84	929.92	925.03	921.57	931.67	942.15	941.34	942.03	943.97	946.43	947.73	946.69	945.86	947.68	950.42	951.9	953.09	955.28	957.48	958.88	960.52	963.19	965.08	964.63	965.16	969.51	972.46	969.2	965.67	968.66	974.46	977.82	979.26	980.43	981.34	981.73	982.9	985.74	988.01	987.63	987.5	990.83	994.73	995.75	995.12	995.17	996.14	997.49	998.52
03-5a454a4c569343dfbcf8d80ed5390f5e-FixA	962.71	966.9	968.4	969	970.49	973.93	977.55	979.59	981.29	984.07	986.81	988.48	991.07	996.29	1001.21	1002.94	1003.97	1007.15	1010.98	1013.57	1016.35	1020.92	1025.71	1028.91	1031.41	1034.43	1037.58	1040.18	1042.38	1044.52	1046.57	1048.45	1050.06	1051.53	1053.86	1057.66	1060.64	1060.65	1059.96	1061.35	1064.07	1066.56	1068.19	1068.87	1069.76	1072.09	1075.6	1079.52	1082.9
03-5a454a4c569343dfbcf8d80ed5390f5e-FixB	949.21	962.92	969.33	971.54	972.62	974.95	978.04	980.85	982.99	984.59	987.11	991.57	995.74	997.47	998.38	1000.55	1003.75	1007.23	1010.53	1013.38	1015.87	1018.26	1021.17	1024.95	1028.35	1030.34	1032.69	1037.11	1041.5	1043.47	1044.06	1045	1046.93	1049.98	1053.49	1056.57	1058.33	1058.4	1058.76	1061.37	1065.06	1068.1	1070.23	1071.57	1072.07	1071.93	1073.02	1076.71	1079.89
03-5a454a4c569343dfbcf8d80ed5390f5e-FixC	992.28	993.16	996.04	999.63	1002.66	1004.28	1005.47	1007.4	1010.15	1013.34	1016.03	1017.54	1019.03	1021.62	1024.1	1025.25	1026.25	1028.43	1030.89	1032.5	1033.4	1034.05	1034.65	1035.45	1037.47	1041.2	1044.22	1044.36	1044.3	1047.05	1051.11	1054.24	1056.65	1059.05	1061.52	1063.98	1066.52	1069.29	1072.31	1075.48	1078.25	1080.12	1081.83	1084.08	1086.04	1086.97	1088.76	1093.24	1098.44
03-5a454a4c569343dfbcf8d80ed5390f5e-RegA	1001.97	1004.49	1007.02	1009.35	1011.28	1012.75	1014.34	1016.54	1018.78	1020.46	1021.91	1023.52	1025.08	1026.22	1026.74	1026.83	1027.99	1031.3	1034.39	1035.11	1036.17	1040.29	1044.59	1046.06	1047.84	1053.18	1058.57	1060.08	1060.34	1062.72	1065.73	1067.34	1069.18	1073.1	1077.56	1080.47	1081.86	1082.5	1083.8	1086.79	1089.86	1091.24	1091.79	1092.95	1095.07	1097.98	1100.47	1101.53	1102.39
03-5a454a4c569343dfbcf8d80ed5390f5e-RegB	904.38	910.79	914.6	917.25	920.18	924.27	928.18	930.72	933.83	939.22	944.58	947.49	949.59	952.94	957.05	960.82	963.5	964.93	967.09	971.68	976.98	980.84	983.4	985.44	987.7	990.78	994.58	998.66	1002.01	1003.95	1005.96	1009.59	1014.02	1017.94	1020.9	1022.89	1024.65	1026.98	1030.18	1034.11	1037.13	1037.97	1038.93	1042.33	1045.84	1046.8	1047.45	1050.55	1054.3
03-5a454a4c569343dfbcf8d80ed5390f5e-RegC	926.93	927.26	929.21	932.18	935.6	938.98	942.2	945.23	948.04	950.67	953.38	956.41	959.75	963.29	966.85	970.33	973.87	977.63	981.41	984.89	987.58	989.25	991	993.86	997.01	999.49	1001.99	1005.33	1008.95	1012.05	1014.54	1016.66	1019.17	1022.64	1026.12	1028.62	1031.16	1034.83	1038.45	1040.88	1043.93	1049.4	1055.09	1058.27	1059.55	1060.35	1061.52	1063.56	1066
03-59b37b2d267db3801443b3e9ed2788c1-FixA	960.25	963.34	965.74	968.11	971.11	974.97	978.21	979.59	980.54	982.74	986.09	989.95	993.55	996.35	999.02	1002.24	1005.57	1008.38	1010.52	1012.29	1015.42	1021.2	1027.29	1031.15	1033.38	1035.42	1038.5	1043.06	1046.17	1045.36	1044.46	1047.53	1051.68	1053.18	1053.31	1054.28	1055.99	1057.87	1059.96	1062.39	1064.83	1066.85	1068.07	1068.59	1070.34	1074.94	1079.69	1081.67	1082.91
03-59b37b2d267db3801443b3e9ed2788c1-FixB	955.13	962.95	967.27	969.81	972.26	975.68	978.42	979.06	979.8	982.98	987.6	992.03	995.55	997.85	999.21	1000.33	1003.03	1008.38	1013.11	1014.26	1015.26	1019.81	1025.56	1029.15	1030.11	1029.44	1031.13	1038.01	1044.11	1043.53	1041.58	1044.67	1050	1053.19	1054.44	1055.17	1056.47	1058.96	1061.54	1063	1063.98	1065.54	1068.21	1071.93	1074.43	1073.81	1073.05	1075.54	1079.58
03-59b37b2d267db3801443b3e9ed2788c1-FixC	990.39	993.5	995.98	998.49	1001.68	1005.74	1008.82	1009.37	1009.09	1010	1012.12	1014.81	1016.87	1017.66	1019.72	1025.05	1030.18	1031.44	1030.68	1030.64	1031.75	1033.69	1035.74	1037.27	1038.64	1040.16	1040.77	1039.95	1041.13	1047.14	1053.14	1054.15	1054.2	1058.17	1063.28	1065.86	1068.17	1072.94	1077.22	1077.71	1077.16	1079.1	1082.68	1086.09	1089.25	1092.41	1095.1	1096.86	1098.21
03-59b37b2d267db3801443b3e9ed2788c1-RegA	1001.76	1005.18	1007.37	1009.09	1011.06	1013.85	1017.28	1020.76	1022.76	1022.41	1022.48	1025.33	1027.6	1026.1	1024.7	1027.38	1030.91	1031.63	1032.05	1035.3	1040.12	1044.43	1047.71	1050.07	1052.66	1056.3	1059.11	1059.51	1060.65	1065.51	1070.72	1072.48	1073.01	1075.37	1078.43	1080.42	1082.08	1084.41	1086.37	1086.93	1087.67	1090.29	1093.5	1095.57	1096.88	1098.36	1100.64	1103.74	1105.26
03-59b37b2d267db3801443b3e9ed2788c1-RegB	904.73	907.65	913.92	920.91	925.97	927.34	927.03	927.73	931.27	938.12	944.3	946.32	947.61	951.98	957.37	961.05	964.15	968.15	971.61	973.17	974.85	978.83	983.83	987.91	990.08	990.37	991.92	997.52	1004.38	1008.95	1011.02	1011.59	1013.12	1017.49	1022.33	1024.8	1025.57	1026.33	1028.71	1033.52	1037.65	1038.06	1037.37	1039.05	1042.94	1047.66	1051.14	1051.97	1052.86
03-59b37b2d267db3801443b3e9ed2788c1-RegC	926.78	929.43	930.23	930.63	932.09	935.52	939.62	942.94	945.65	948.34	951.61	955.85	960.47	964.81	968.65	971.92	974.44	976.35	979.35	984.63	989.56	991.56	992.67	995.29	997.76	998.39	1000.04	1005.39	1010.66	1011.95	1012.82	1017.3	1022.24	1023.97	1025.58	1030.62	1035.98	1037.92	1038.71	1041.43	1044.75	1046.82	1049.14	1053.49	1058.41	1061.98	1064.67	1067.34	1069.23
03-8ba3ce32c9d595b58cf362a27aeae587-FixA	960.45	958.97	962.45	966.86	969.76	969.84	970.32	974.28	979.01	981.41	982.67	984.52	985.71	1000.84	1000.37	1002.32	1004.86	1005.77	1006.7	1014.04	1019.52	1020.88	1021.7	1026.04	1033.01	1039.64	1039.11	1037.66	1038.35	1042.73	1047.27	1048.02	1048.26	1050.99	1054.22	1055.46	1056.46	1060.28	1063.98	1064.97	1064.9	1065.49	1067.43	1071.34	1073.5	1075.27	1075.71	1078.5	1082.59
03-8ba3ce32c9d595b58cf362a27aeae587-FixB	950.13	976.64	964.22	967.43	971.87	974.07	976.22	980.72	985.82	988.99	989.83	988.89	989.18	993.13	998.81	1003.62	1005.52	1004.79	1004.56	1009.86	1015.68	1018.03	1018.67	1020.6	1025.54	1033.53	1038.48	1036.48	1035.29	1039.9	1046.95	1048.63	1047.08	1046.83	1047.76	1049.66	1052.6	1055.73	1058.49	1060.43	1061.46	1062.56	1063.76	1064.4	1067.1	1072.66	1077.13	1075.75	1073.62
03-8ba3ce32c9d595b58cf362a27aeae587-FixC	987.66	990.81	992.56	993.6	994.52	995.98	998.91	1003.32	1008.07	1011.16	1013.55	1016.55	1019.9	1023.72	1023.98	1021.99	1020.36	1021.73	1024.53	1027.76	1030.25	1032.45	1034.32	1036.78	1037.89	1037.14	1038.32	1043.5	1047.17	1046.51	1044.55	1048.51	1054.15	1055.87	1056.4	1059.47	1062.71	1063.27	1064.07	1068.2	1073.8	1077.48	1079.99	1082.13	1084.81	1088.22	1091.54	1093.1	1094.35
03-8ba3ce32c9d595b58cf362a27aeae587-RegA	1003.47	1003.84	1005.71	1007.96	1010.36	1012.4	1013.68	1011.9	1011.56	1013.83	1016.22	1015.65	1015.72	1019.98	1026.26	1028.9	1029.9	1031.27	1033.16	1034.9	1034.41	1035.88	1037.9	1043.97	1049.2	1050.11	1049.42	1055.01	1061.11	1061.37	1060.65	1064.48	1069.01	1069.93	1069.62	1071.91	1076.06	1080.3	1082.44	1084.58	1086.46	1088.17	1090.11	1092.59	1094.86	1096.17	1097.09	1095.33	1095.65
03-8ba3ce32c9d595b58cf362a27aeae587-RegB	902.05	908.65	914.49	915.32	917.79	922.76	929.6	936.79	940.59	938.79	937.72	943.23	950.29	953	953.94	956.93	961.61	965.7	969.62	972.98	975.54	977.25	979.19	982.62	987.72	993.86	998.05	997.89	997.21	1000.29	1005.82	1010.91	1014.56	1015.87	1017.67	1020.11	1024.79	1028.9	1030.5	1028.97	1029.02	1034.66	1041.6	1043.73	1043.52	1045.04	1047.8	1051.07	1053.64
03-8ba3ce32c9d595b58cf362a27aeae587-RegC	922.82	920.4	926.6	932.16	936.23	938.39	940.02	942.61	946.02	949.64	952.63	954.3	955.27	958.06	961.3	965.2	969.79	974.77	978.64	980.54	983.56	987.88	992.99	995.46	997.82	1002.72	1006.37	1005.78	1004.99	1008.4	1013.14	1014.34	1015	1017.59	1020.6	1023.85	1026.46	1031.66	1037.74	1043.39	1047.52	1050.77	1053.28	1052.04	1052.14	1054.07	1056.51	1058.1	1060.38
03-0c5c79938b71bf9865cfd78159f86867-FixA	966.95	1006.66	1022.36	1023.92	1021.21	1021.61	1022.43	1019.89	1016.35	1014.76	1014.12	1013	1012.48	1013.73	1015.68	1016.82	1016.17	1013.4	1010.32	1008.91	1009.38	1011.16	1012.5	1012	1011.12	1011.8	1014.49	1018.68	1021.23	1019.66	1017.68	1019.37	1022.85	1025.14	1026.02	1026.15	1026.57	1027.95	1028.88	1028.04	1027.48	1029.28	1031.21	1030.67	1029.37	1029.57	1030.09	1029.45	1029.42
03-0c5c79938b71bf9865cfd78159f86867-FixB	1019.15	1022.38	1024.13	1024.59	1023.94	1022.6	1021.84	1022.82	1025.14	1027.83	1029.03	1027.55	1025.98	1027.02	1029.82	1032.65	1034.07	1033.37	1032.77	1034.42	1036.85	1038.12	1038.44	1038.55	1039.04	1040.23	1041.51	1042.31	1043.41	1045.58	1048.02	1049.69	1050.44	1050.55	1051.17	1053.23	1055.51	1056.76	1058.68	1062.84	1066.62	1067.34	1067.85	1071.38	1075.29	1076.28	1076.21	1077.79	1080.56
03-0c5c79938b71bf9865cfd78159f86867-FixC	997.81	1005.38	1007.68	1006.86	1005.09	1004.25	1005.01	1007.21	1008.51	1007.01	1005.18	1005.56	1006.42	1005.73	1004.86	1005.5	1006.88	1007.9	1008.82	1010	1010.78	1010.43	1009.19	1007.74	1007.64	1009.92	1012.17	1011.98	1010.95	1011.13	1011.61	1011.15	1010.73	1011.55	1012.72	1013.19	1013.54	1014.55	1015.52	1015.73	1016.23	1018.11	1020.14	1020.93	1021.68	1023.81	1026.01	1026.8	1027.52
03-0c5c79938b71bf9865cfd78159f86867-RegA	999.98	1000.46	1000.41	1000.73	1002.31	1005.24	1006.23	1003.05	1001.11	1005.39	1010.82	1011.73	1010.71	1011.43	1013.07	1014.02	1014.11	1013.78	1014.45	1017.05	1019.27	1018.95	1018.14	1019.18	1020.65	1020.69	1019.9	1019.5	1020.47	1023.2	1025.73	1026.2	1026.12	1027.43	1029.61	1031.58	1032.89	1033.32	1032.88	1031.77	1030.82	1030.9	1032.27	1034.55	1035.3	1032.67	1030.6	1033.12	1036.42
03-0c5c79938b71bf9865cfd78159f86867-RegB	990.86	993.14	993.01	992.04	991.82	993.32	995.06	995.46	995.32	995.73	996.47	997.17	998.35	1000.35	1001.98	1002.12	1001.64	1001.8	1003.05	1005.34	1007.26	1007.68	1008.17	1010.25	1011.97	1011.43	1010.91	1012.74	1014.13	1012.3	1010.46	1012.19	1015.07	1015.88	1015.56	1015.85	1016.79	1017.99	1019.5	1021.43	1023.66	1025.9	1027.41	1027.66	1027.72	1028.8	1030.32	1031.45	1032.51
03-0c5c79938b71bf9865cfd78159f86867-RegC	996.54	995.8	997.72	1000.54	1002.47	1002.43	1002.19	1003.56	1005.6	1007.02	1007.92	1008.71	1009.5	1010.3	1011.12	1012	1013.29	1015.23	1017.22	1018.6	1019.36	1019.94	1021.71	1025.59	1029.32	1030.61	1031.12	1032.91	1034.89	1035.64	1035.93	1036.88	1038.51	1040.46	1041.93	1042.27	1042.17	1042.48	1043.31	1044.6	1046.4	1048.59	1049.96	1049.5	1048.59	1048.95	1050.37	1052.14	1053.65
03-ce0aea45ccc0e81d77f680f96e02c3da-FixA	781.36	785.59	789.29	793.11	797.66	803.1	807.5	809.17	809.41	810.03	811.75	814.87	819.19	824.27	829.32	833.64	837.11	839.72	841.21	841.7	843.3	847.6	851.64	852.53	852.81	855.52	859.44	862.57	864.65	866.02	867.45	869.56	871.63	873.06	875.22	879.28	882.88	883.71	884.38	887.81	891.79	893.5	894.28	896.14	898.71	901.15	903.89	907.52	911.49
03-ce0aea45ccc0e81d77f680f96e02c3da-FixB	nan	nan	nan	712.06	717.64	722.21	727.1	733.33	740.14	746.75	754.18	763.23	771.95	778.36	783.33	788.24	793.36	798.51	803	806.35	809.64	813.94	818.39	822.05	825.88	830.79	835.27	838	841.35	847.63	854.39	858.73	861.9	865.83	870.42	875.08	879.7	884.29	888.89	893.41	897.44	900.69	904.01	908.11	911.7	913.4	914.55	916.89	920.29
03-ce0aea45ccc0e81d77f680f96e02c3da-FixC	nan	nan	736.53	741.45	746.27	749.95	752.65	755.15	759.43	766.84	774.76	780.5	785.23	790.65	796.5	802.12	807.27	812.02	817.24	823.53	829.58	833.85	836.09	837.04	840.03	847.52	855.08	857.93	858.17	859.21	861.78	865.62	869.48	872.3	875.25	879.58	884.05	887.25	890.12	893.95	898.19	902.12	906.44	911.88	917.28	921.39	925.05	929.24	932.77
03-ce0aea45ccc0e81d77f680f96e02c3da-RegA	850.59	852.34	855.55	859.61	863.89	867.73	870.17	871.26	875.19	885.01	894.53	897.74	899.33	904.67	910.38	912.23	912.07	912.67	913.63	914.39	917.11	923.62	931.08	936.19	939.15	941.29	944.74	950.79	956.11	957.65	959.59	966.24	973.4	976.19	977.28	980.49	985	988.92	991.42	992.3	993	994.96	997.69	1000.41	1003.64	1007.91	1012.15	1015.3	1018.63
03-ce0aea45ccc0e81d77f680f96e02c3da-RegB	nan	nan	nan	861.34	864.1	866.61	870	875.03	879.89	882.77	884.73	887.52	892.72	900.81	907.92	910.47	910.99	912.83	916.13	920.04	923.41	925.27	926.09	926.83	929	933.48	937.6	938.88	939.99	943.89	948.62	951.63	953.95	957.17	960.72	963.74	966.49	969.44	972.16	974.24	976.25	978.91	982.25	985.99	989.14	991.01	993.09	996.84	1000.44
03-ce0aea45ccc0e81d77f680f96e02c3da-RegC	nan	nan	885.13	887.45	889.72	891.28	892.83	895.12	897.48	899.1	899.94	900.48	902.26	906.41	911.14	914.57	917.65	921.58	925.49	928.43	931.76	936.76	941.72	944.84	947.48	951.23	954.97	957.34	959.3	962.29	966.98	973.19	977.92	978.74	979.4	983.81	988.69	990.17	991.28	995.71	1001.2	1004.54	1006.37	1008.12	1009.98	1011.66	1012.57	1012.43	1012.91
03-c26e374baf842e7fcff742308d2e5667-FixA	nan	nan	nan	nan	nan	nan	nan	nan	nan	nan	nan	nan	nan	nan	nan	nan	nan	nan	nan	nan	nan	nan	nan	nan	nan	nan	nan	nan	nan	nan	nan	nan	nan	nan	nan	nan	nan	nan	nan	nan	nan	nan	nan	nan	nan	nan	nan	nan	nan
03-c26e374baf842e7fcff742308d2e5667-FixB	nan	nan	nan	nan	nan	nan	nan	nan	nan	nan	nan	nan	nan	nan	nan	nan	nan	nan	nan	nan	nan	nan	nan	nan	nan	nan	nan	nan	nan	nan	nan	nan	nan	nan	nan	nan	nan	nan	nan	nan	nan	nan	nan	nan	nan	nan	nan	nan	nan
03-c26e374baf842e7fcff742308d2e5667-FixC	nan	nan	nan	nan	nan	nan	nan	nan	nan	nan	nan	nan	nan	nan	nan	nan	nan	nan	nan	nan	nan	nan	nan	nan	nan	nan	nan	nan	nan	nan	nan	nan	nan	nan	nan	nan	nan	nan	nan	nan	nan	nan	nan	nan	nan	nan	nan	nan	nan
03-c26e374baf842e7fcff742308d2e5667-RegA	nan	nan	nan	nan	nan	nan	nan	nan	nan	nan	nan	nan	nan	nan	nan	nan	nan	nan	nan	nan	nan	nan	nan	nan	nan	nan	nan	nan	nan	nan	nan	nan	nan	nan	nan	nan	nan	nan	nan	nan	nan	nan	nan	nan	nan	nan	nan	nan	nan
03-c26e374baf842e7fcff742308d2e5667-RegB	nan	nan	nan	nan	nan	nan	nan	nan	nan	nan	nan	nan	nan	nan	nan	nan	nan	nan	nan	nan	nan	nan	nan	nan	nan	nan	nan	nan	nan	nan	nan	nan	nan	nan	nan	nan	nan	nan	nan	nan	nan	nan	nan	nan	nan	nan	nan	nan	nan
03-c26e374baf842e7fcff742308d2e5667-RegC	nan	nan	nan	nan	nan	nan	nan	nan	nan	nan	nan	nan	nan	nan	nan	nan	nan	nan	nan	nan	nan	nan	nan	nan	nan	nan	nan	nan	nan	nan	nan	nan	nan	nan	nan	nan	nan	nan	nan	nan	nan	nan	nan	nan	nan	nan	nan	nan	nan
03-ba2fcb9a9d961c48420383198d986385-FixA	888.41	897.86	901.93	903.52	905.58	909.9	913.86	915.05	916.74	922.08	927.65	929.76	930.56	932.71	934.77	935.11	935.98	939.66	944.42	947.98	950.34	951.91	952.13	950.94	951.51	956.42	961.81	963.7	965.55	971.22	977.45	980.38	982.55	987.1	991.88	994.05	994.61	995.53	998.27	1003.42	1008.23	1009.83	1009.18	1008.4	1009.9	1015.12	1020.57	1022.29	1020.9
03-ba2fcb9a9d961c48420383198d986385-FixB	821.45	824.25	826.37	828.6	831.75	836.12	840.17	842.59	845.09	849.2	852.58	853	852.82	854.69	857.4	859.26	860.94	863.26	865.19	865.6	865.13	864.91	866.45	870.56	874.69	876.11	875.35	874.04	874.74	879.15	883.88	885.47	886.57	890.35	894.56	896.23	896.11	895.78	895.95	897.05	899.67	903.91	907.52	908.49	909.13	912.05	915.07	915.76	917.32
03-ba2fcb9a9d961c48420383198d986385-FixC	944.64	950.49	949.45	946.8	947.82	955.46	963.11	964.36	963.6	966.1	969.28	970.01	971.01	975.12	979.37	980.5	980.67	982.52	984.76	985.69	986.28	987.73	988.99	989.03	989.45	991.79	994.18	994.58	994.6	996.22	998.93	1001.63	1003.84	1005.29	1005.66	1004.97	1005.04	1007.4	1010.06	1010.92	1011.8	1014.93	1018.76	1021.18	1022.41	1023.37	1024.94	1027.6	1029.72
03-ba2fcb9a9d961c48420383198d986385-RegA	860.28	860.31	861.56	862.91	863.25	861.87	859.91	858.92	860.4	864.77	868	866.96	867.03	873.36	880.9	883.91	885	887.89	891.42	893.78	895.77	898.27	899.4	897.82	897.68	902.86	909.35	912.41	913.7	915.7	916.91	915.85	916.17	921.21	926.2	926.27	926.59	932.87	940	941.87	942.12	945.44	948.39	947	946.15	951.21	957.7	959.85	959.85
03-ba2fcb9a9d961c48420383198d986385-RegB	811.08	818.32	820.78	821.29	822.67	826.68	830.78	832.3	832.57	833.53	835.45	838.16	841.53	845.27	848.38	849.91	849.93	849.14	849.76	853.57	858.54	862.14	863.98	864.58	866.02	869.89	873.9	875.58	876.58	878.95	881.67	883.36	884.89	887.27	889.4	890.02	890.26	891.48	893.02	894.04	895.27	897.59	900.46	903.14	905.88	909.1	912.51	915.72	918.68
03-ba2fcb9a9d961c48420383198d986385-RegC	910.76	913.96	918.51	922.63	924.53	923.51	923.4	927.62	933.26	936.7	938.13	938.87	940.83	945.12	948.85	949.37	949.55	952.46	955.96	957.48	958.75	961.89	965.74	968.46	969.04	967.38	966.4	968.83	972.8	975.78	978.08	980.56	983.09	985.34	987.32	989.23	991.68	995.09	998.37	1000.33	1001.3	1002.15	1004.15	1008.02	1011.49	1012.29	1012.34	1013.99	1015.93
03-a3458acaedca279c3c0c93ed5f82684f-FixA	932.18	933.89	951.49	952.94	954.38	955.83	957.28	958.73	960.18	961.63	963.07	964.04	965.01	965.97	966.94	968.59	970.25	971.9	973.56	975.21	976.87	978.52	979.3	980.07	980.84	981.61	982.39	983.35	984.32	985.28	986.25	987.21	988.18	989.14	990.11	991.21	992.32	993.42	994.52	995.63	996.73	997.83	1000.2	1002.5	1004.8	1007.1	1009.4	1011.4	1013.3
03-a3458acaedca279c3c0c93ed5f82684f-FixB	897.42	920.59	920.59	920.59	920.59	922.8	925	927.21	929.42	931.62	933.83	936.04	938.25	940.45	942.66	944.87	947.07	949.28	951.49	955.35	959.21	961.7	964.18	966.66	969.14	971.63	974.11	976.59	979.08	981.56	984.04	986.52	989.01	991.49	993.97	996.18	998.39	1000.6	1002.8	1005	1007.2	1009.4	1011.7	1014.1	1016.4	1018.7	1021	1021.7	1022.3
03-a3458acaedca279c3c0c93ed5f82684f-FixC	959.21	959.21	959.21	967.64	969.75	971.85	973.96	976.07	978.17	980.28	982.39	984.32	986.25	988.18	990.11	992.04	993.97	995.9	997.83	999.77	1001.7	1003.6	1005.6	1005.8	1006	1006.2	1006.4	1006.6	1006.8	1007.1	1007.3	1007.5	1007.7	1007.9	1008.1	1008.3	1008.6	1008.8	1009	1009.2	1009.4	1010.6	1011.7	1012.8	1014	1015.1	1016.2	1017.4	1018.5
03-a3458acaedca279c3c0c93ed5f82684f-RegA	894.59	898.57	899.66	900.76	901.85	914.52	916.25	917.99	919.72	921.46	923.19	924.93	926.66	928.39	930.13	931.86	933.6	935.33	937.66	940	942.33	944.66	946.99	949.32	951.65	953.71	955.77	958.1	960.43	962.76	965.09	967.43	969.76	972.09	974.53	976.97	979.42	981.86	984.3	985.39	986.48	987.57	988.66	988.79	988.92	992.9	996.89	998.3	999.71
03-a3458acaedca279c3c0c93ed5f82684f-RegB	948.63	951.07	953.52	955.96	958.4	960.84	962.07	963.3	964.53	965.76	966.99	968.21	969.44	970.86	972.27	973.68	975.09	976.51	977.92	979.33	980.75	982.16	983.57	984.98	986.4	987.71	989.02	990.34	991.65	992.97	994.28	995.59	996.91	998.22	999.53	1000.8	1002.2	1003.5	1004.6	1005.7	1006.7	1007.8	1008.9	1010	1011.1	1012.2	1012.7	1013.2	1013.6
03-a3458acaedca279c3c0c93ed5f82684f-RegC	922.17	960.34	964.32	965.17	966.02	966.87	967.72	968.57	969.42	970.27	971.12	971.97	972.82	973.67	974.52	975.37	976.22	977.07	977.92	979.01	980.1	981.19	982.28	983.38	984.47	985.56	986.65	987.74	988.83	989.92	991.01	992.1	993.19	994.29	995.38	997.56	999.75	1001.9	1004.1	1006.3	1008.5	1010.7	1012.9	1015	1017.2	1019.4	1021.6	1023.8	1026
03-5a3815281b9cfd1902eec23a2f74b99d-FixA	nan	nan	nan	nan	nan	nan	nan	nan	nan	nan	nan	nan	nan	nan	nan	nan	nan	nan	nan	nan	nan	nan	nan	nan	nan	nan	nan	nan	nan	nan	nan	nan	nan	nan	nan	nan	nan	nan	nan	nan	nan	nan	nan	nan	nan	nan	nan	nan	nan
03-5a3815281b9cfd1902eec23a2f74b99d-FixB	nan	nan	nan	nan	nan	nan	nan	nan	nan	nan	nan	nan	nan	nan	nan	nan	nan	nan	nan	nan	nan	nan	nan	nan	nan	nan	nan	nan	nan	nan	nan	nan	nan	nan	nan	nan	nan	nan	nan	nan	nan	nan	nan	nan	nan	nan	nan	nan	nan
03-5a3815281b9cfd1902eec23a2f74b99d-FixC	nan	nan	nan	nan	nan	nan	nan	nan	nan	nan	nan	nan	nan	nan	nan	nan	nan	nan	nan	nan	nan	nan	nan	nan	nan	nan	nan	nan	nan	nan	nan	nan	nan	nan	nan	nan	nan	nan	nan	nan	nan	nan	nan	nan	nan	nan	nan	nan	nan
03-5a3815281b9cfd1902eec23a2f74b99d-RegA	nan	nan	nan	nan	nan	nan	nan	nan	nan	nan	nan	nan	nan	nan	nan	nan	nan	nan	nan	nan	nan	nan	nan	nan	nan	nan	nan	nan	nan	nan	nan	nan	nan	nan	nan	nan	nan	nan	nan	nan	nan	nan	nan	nan	nan	nan	nan	nan	nan
03-5a3815281b9cfd1902eec23a2f74b99d-RegB	nan	nan	nan	nan	nan	nan	nan	nan	nan	nan	nan	nan	nan	nan	nan	nan	nan	nan	nan	nan	nan	nan	nan	nan	nan	nan	nan	nan	nan	nan	nan	nan	nan	nan	nan	nan	nan	nan	nan	nan	nan	nan	nan	nan	nan	nan	nan	nan	nan
03-5a3815281b9cfd1902eec23a2f74b99d-RegC	nan	nan	nan	nan	nan	nan	nan	nan	nan	nan	nan	nan	nan	nan	nan	nan	nan	nan	nan	nan	nan	nan	nan	nan	nan	nan	nan	nan	nan	nan	nan	nan	nan	nan	nan	nan	nan	nan	nan	nan	nan	nan	nan	nan	nan	nan	nan	nan	nan
03-bf7f989e0d9deae6cc8512380b227c51-FixA	967.5	967.5	1021	1021	1021	1021	1021	1018.4	1015.9	1013.3	1013.3	1013.3	1013.3	1013.3	1013.3	1013.3	1013.3	1009.4	1009.4	1009.4	1009.4	1009.4	1010.2	1011	1011.7	1012.5	1013.3	1014.7	1016.2	1017.6	1019.1	1020.5	1022	1023.4	1024.9	1024.9	1024.9	1024.9	1028.7	1028.7	1028.7	1028.7	1028.7	1028.7	1028.7	1028.7	1028.7	1029.8	1030.9
03-bf7f989e0d9deae6cc8512380b227c51-FixB	1021	1021	1021	1021	1021	1021	1021	1024.2	1024.9	1025.4	1025.8	1026.3	1026.8	1027.3	1027.8	1028.3	1028.7	1030	1031.3	1032.6	1033.9	1035.2	1036.5	1037.6	1038.7	1039.8	1040.9	1042	1043.1	1044.2	1045.6	1047.1	1048.5	1050	1051.4	1052.9	1054.3	1055.8	1058.7	1061.6	1064.5	1067.4	1069.3	1071.2	1073.1	1075.1	1077	1078.9	1080.9
03-bf7f989e0d9deae6cc8512380b227c51-FixC	997.83	1005.6	1005.6	1005.6	1005.6	1005.6	1005.6	1005.6	1005.6	1005.6	1005.6	1005.6	1005.6	1005.6	1005.9	1006.2	1006.5	1006.8	1007.2	1007.5	1007.8	1008.1	1008.5	1008.8	1009.1	1009.4	1009.7	1010.1	1010.4	1010.7	1011	1011.4	1011.7	1012	1012.3	1012.6	1013	1013.3	1014.5	1015.7	1016.8	1018	1019.2	1020.4	1021.6	1022.8	1024	1025.2	1026.4
03-bf7f989e0d9deae6cc8512380b227c51-RegA	999.97	1000.1	1000.2	1000.3	1000.5	1000.6	1000.7	1000.8	1000.9	1008.8	1008.9	1009	1009.1	1009.3	1013.2	1013.7	1014.2	1014.7	1015.1	1015.6	1016.1	1016.5	1017	1017.5	1018	1018.4	1019.6	1020.8	1022	1023.1	1024.3	1025.5	1026.7	1027.8	1029	1030.2	1031.4	1031.5	1031.6	1031.7	1031.8	1032	1032.1	1032.2	1032.3	1032.4	1032.6	1032.7	1032.8
03-bf7f989e0d9deae6cc8512380b227c51-RegB	992.25	992.37	992.49	992.61	992.73	993.34	993.94	994.54	995.15	995.75	996.35	996.96	997.56	998.65	999.73	1000.8	1001.9	1002.9	1003.9	1004.8	1005.8	1006.8	1007.8	1008.8	1009.7	1010.7	1010.8	1011	1011.1	1011.2	1011.3	1012.4	1013.5	1014.6	1015.7	1016.8	1017.8	1018.9	1020	1021.2	1022.5	1023.7	1024.9	1026.1	1027.4	1028.6	1029.6	1030.5	1031.5
03-bf7f989e0d9deae6cc8512380b227c51-RegC	996.11	997.19	998.28	999.37	1000.5	1001.5	1002.6	1003.7	1004.8	1005.9	1007	1008.1	1009.1	1010.2	1011.3	1012.4	1013.5	1015.1	1016.7	1018.3	1019.9	1021.5	1023.1	1024.7	1026.3	1027.9	1029.5	1031.2	1032.8	1034.4	1035.4	1036.4	1037.4	1038.4	1039.4	1040.4	1041.4	1042.5	1043.5	1044.5	1045.5	1046.5	1047.5	1048.2	1048.8	1049.5	1050.1	1050.8	1051.5
03-d75a44800541931e466e0bb1c98cf3cd-FixA	909	912.86	916.73	924.45	928.31	932.18	936.04	945.69	947.63	953.42	959.21	961.14	963.07	966.94	969.51	972.09	974.66	978.52	982.39	982.39	982.39	986.25	990.11	992.04	993.97	997.83	1005.6	1005.6	1005.6	1007.5	1009.4	1015.2	1021	1021	1022.3	1023.6	1024.9	1030.7	1036.5	1036.5	1036.5	1040.3	1041.6	1042.9	1044.2	1047.1	1050	1052.9	1055.8
03-d75a44800541931e466e0bb1c98cf3cd-FixB	970.8	974.66	978.52	982.39	986.25	990.11	993.97	997.35	1000.7	1004.1	1007.5	1010.9	1014.2	1017.6	1021	1022.9	1024.9	1026.8	1028.7	1031.3	1033.9	1036.5	1039	1041.6	1044.2	1046.8	1049.3	1051.9	1054.5	1057.1	1059.6	1062.2	1064.8	1067.4	1068.6	1069.9	1071.2	1084.2	1086.3	1088.4	1090.5	1093	1095.5	1098	1100.5	1103	1105.5	1108	1110.5
03-d75a44800541931e466e0bb1c98cf3cd-FixC	nan	nan	nan	nan	925.42	928.31	931.21	934.11	937	939.9	942.8	945.69	948.59	951.49	954.38	957.28	960.18	963.07	965.75	968.42	971.1	973.77	976.44	979.12	981.79	984.47	987.14	989.81	992.49	995.16	997.83	999.87	1001.9	1003.9	1006	1008	1010	1012.1	1014.1	1016.1	1018.2	1020.2	1022.2	1024.3	1026.3	1028.3	1030.4	1032.4	1034.4
03-d75a44800541931e466e0bb1c98cf3cd-RegA	1028.4	1030.4	1032.5	1034	1035.4	1036.9	1037	1037.2	1037.3	1045.2	1049.2	1051.3	1053.4	1055.5	1057.6	1059.6	1061.7	1063.8	1065.9	1068	1070.1	1077.9	1078.1	1080.8	1083.6	1086.3	1086.5	1086.6	1086.8	1094.6	1094.8	1095	1095.1	1099.1	1103.1	1103.3	1103.5	1103.6	1106.3	1109.1	1111.8	1112	1112.1	1113.2	1114.4	1115.5	1116.6	1116.8	1116.9
03-d75a44800541931e466e0bb1c98cf3cd-RegB	924.16	929.89	935.62	941.35	947.08	952.81	958.54	964.27	970	975.73	977.82	979.91	981.99	984.08	987.13	990.18	993.23	996.28	999.33	1002.4	1005.4	1008.5	1011.6	1014.8	1018	1021.1	1024.3	1027.4	1030.6	1033.8	1036.9	1039.6	1042.4	1045.1	1047.8	1050.6	1053.3	1055	1056.8	1058.6	1060.3	1062.1	1063.9	1065.6	1067.4	1069.2	1070.9	1072.7	1074.5
03-d75a44800541931e466e0bb1c98cf3cd-RegC	nan	nan	nan	nan	1075.3	1077	1078.7	1080.4	1082.1	1083.8	1085.5	1087.2	1088.9	1090.6	1092.3	1094.3	1096.3	1098.2	1100.2	1102.2	1104.2	1106.2	1108.2	1110.2	1112.1	1114.1	1116.1	1118.1	1120.1	1122.1	1124	1126	1128	1130	1131.1	1132.2	1133.4	1134.5	1135.6	1136.7	1137.8	1139	1140.1	1141.2	1142.3	1143.5	1144.6	1145.7	1151.6
03-d2b88448c1de4f0f54c9d900233b900c-FixA	nan	nan	nan	nan	nan	nan	nan	nan	nan	nan	nan	nan	nan	nan	nan	nan	nan	nan	nan	nan	nan	nan	nan	nan	nan	nan	nan	nan	nan	nan	nan	nan	nan	nan	nan	nan	nan	nan	nan	nan	nan	nan	nan	nan	nan	nan	nan	nan	nan
03-d2b88448c1de4f0f54c9d900233b900c-FixB	nan	nan	nan	nan	nan	nan	nan	nan	nan	nan	nan	nan	nan	nan	nan	nan	nan	nan	nan	nan	nan	nan	nan	nan	nan	nan	nan	nan	nan	nan	nan	nan	nan	nan	nan	nan	nan	nan	nan	nan	nan	nan	nan	nan	nan	nan	nan	nan	nan
03-d2b88448c1de4f0f54c9d900233b900c-FixC	nan	nan	nan	nan	nan	nan	nan	nan	nan	nan	nan	nan	nan	nan	nan	nan	nan	nan	nan	nan	nan	nan	nan	nan	nan	nan	nan	nan	nan	nan	nan	nan	nan	nan	nan	nan	nan	nan	nan	nan	nan	nan	nan	nan	nan	nan	nan	nan	nan
03-d2b88448c1de4f0f54c9d900233b900c-RegA	nan	nan	nan	nan	nan	nan	nan	nan	nan	nan	nan	nan	nan	nan	nan	nan	nan	nan	nan	nan	nan	nan	nan	nan	nan	nan	nan	nan	nan	nan	nan	nan	nan	nan	nan	nan	nan	nan	nan	nan	nan	nan	nan	nan	nan	nan	nan	nan	nan
03-d2b88448c1de4f0f54c9d900233b900c-RegB	nan	nan	nan	nan	nan	nan	nan	nan	nan	nan	nan	nan	nan	nan	nan	nan	nan	nan	nan	nan	nan	nan	nan	nan	nan	nan	nan	nan	nan	nan	nan	nan	nan	nan	nan	nan	nan	nan	nan	nan	nan	nan	nan	nan	nan	nan	nan	nan	nan
03-d2b88448c1de4f0f54c9d900233b900c-RegC	nan	nan	nan	nan	nan	nan	nan	nan	nan	nan	nan	nan	nan	nan	nan	nan	nan	nan	nan	nan	nan	nan	nan	nan	nan	nan	nan	nan	nan	nan	nan	nan	nan	nan	nan	nan	nan	nan	nan	nan	nan	nan	nan	nan	nan	nan	nan	nan	nan
03-75b34d668c12025e2bfc21d2991ca609-FixA	658.83	657.39	660.08	664.74	669.23	672.1	674.75	678.58	682.14	684.03	686.17	690.34	694.13	695.18	695.8	698.45	701.2	701.87	702.05	703.77	706.6	709.47	711.46	712.28	713.96	718.07	721.37	720.74	719.28	720.83	724.78	729.16	731.41	729.96	728.35	730.39	734.6	738.33	740.46	740.89	742.18	746.47	750.48	750.73	750.38	753.35	757.88	761.16	763.47
03-75b34d668c12025e2bfc21d2991ca609-FixB	675.12	675.77	677.02	679.16	682.51	687.07	691.49	694.7	698	702.56	706.53	708.2	709.72	713.39	718.09	722.21	725.89	729.64	733.48	737.16	739.73	740.55	741.06	742.78	745.09	747.19	749.98	754.25	758.28	760.32	761.64	763.8	765.83	766.67	768	771.46	774.97	776.16	776.41	777.68	779.79	782.05	784.22	786.28	788.49	791.01	793.18	794.35	795.28
03-75b34d668c12025e2bfc21d2991ca609-FixC	673.42	693.04	702.02	704.89	706.22	709.42	713.4	716.54	719.92	724.59	728.72	730.49	731.33	733.09	735.91	739.37	742.7	745.35	748.42	752.76	756.44	757.83	759.74	764.94	770.66	773.57	774.7	775.83	777.1	778.23	779.27	780.34	781.5	782.84	784.5	786.59	788.95	791.31	793.1	794.04	795.33	798.14	801.4	803.66	804.84	805.4	806.53	809.08	811.12
03-75b34d668c12025e2bfc21d2991ca609-RegA	668.6	679.51	682.04	680.1	677.62	677.61	679.45	681.79	684.15	686.28	688.11	689.81	692.46	696.69	700.38	701.75	703.69	708.82	713.47	713.83	712.94	714.63	718.48	722.84	725.72	726.05	727.04	731.73	737.15	739.78	740.83	742.37	744.12	745.47	747.1	749.69	752.25	753.7	754.5	755.53	757.37	760.19	762.57	763.3	764.38	767.92	772.42	775.83	778.76
03-75b34d668c12025e2bfc21d2991ca609-RegB	741.3	739.9	741.58	744.39	746.35	746.2	745.5	745.95	746.94	747.69	749.07	751.93	755.32	758.06	760.09	761.62	762.98	764.42	765.64	766.48	767.81	770.4	773.26	775.24	776.49	777.57	779.13	781.61	784.27	786.39	788.7	791.95	795.23	797.43	798.94	800.53	802.78	805.97	809.26	811.71	813.35	814.65	816.92	821.02	824.71	825.76	826.2	828.59	832.01
03-75b34d668c12025e2bfc21d2991ca609-RegC	706.59	704.56	705.39	707.71	710.18	711.72	712.46	712.94	714.28	717.3	721.21	724.89	727.77	729.73	732.08	735.81	739.11	740.19	740.63	742.3	744.53	746.38	748.75	752.5	756.17	758.22	759.65	761.7	763.63	764.63	765.94	768.84	772.25	774.75	776.3	777.34	778.65	780.86	783.62	786.35	788.79	790.81	792.51	794.1	796.05	798.6	800.65	801.3	802.46
03-ce722cf1eb1db6892cf0a2cca44dbd65-FixA	961.14	963.07	965.53	967.99	970.45	972.91	975.36	977.82	980.28	982.74	985.19	987.65	990.11	997.83	1000.2	1002.5	1004.8	1007.1	1009.4	1013.3	1017.1	1021	1024.9	1028.7	1032.6	1036.5	1038.4	1040.3	1042.3	1044.2	1046.1	1048	1050	1051.9	1053.8	1055.8	1057.7	1059.6	1061.3	1062.9	1064.6	1066.3	1067.9	1069.6	1071.2	1074.1	1077	1079.9	1082.8
03-ce722cf1eb1db6892cf0a2cca44dbd65-FixB	951.49	967.5	966.94	969.59	972.25	974.9	977.56	980.21	982.87	985.52	988.18	990.83	993.49	996.15	998.8	1001.5	1004.1	1006.8	1009.4	1012.5	1015.6	1018.7	1021.8	1024.9	1028	1031.1	1034.1	1037.2	1040.3	1042.3	1044.2	1046.1	1048	1050	1051.9	1053.8	1055.8	1057.7	1059.6	1061.6	1063.5	1065.4	1067.4	1069.3	1071.2	1072.8	1074.4	1076	1077.7
03-ce722cf1eb1db6892cf0a2cca44dbd65-FixC	990.11	992.49	994.86	997.24	999.62	1002	1004.4	1006.7	1009.1	1011.5	1013.9	1016.3	1018.6	1021	1022.6	1024.1	1025.6	1027.2	1028.7	1030.3	1031.8	1033.4	1034.9	1036.5	1038	1039.5	1041.1	1042.6	1044.2	1046.9	1049.6	1052.3	1055	1057.7	1060.4	1063.1	1065.8	1068.5	1071.2	1073.8	1076.4	1078.9	1081.5	1084.1	1086.7	1089.2	1091.8	1094.4	1097
03-ce722cf1eb1db6892cf0a2cca44dbd65-RegA	1002.4	1004.5	1006.7	1008.8	1010.9	1013	1015.1	1016.4	1017.7	1018.9	1020.2	1021.5	1022.8	1024.1	1025.9	1027.7	1029.6	1031.4	1033.2	1035.1	1036.9	1040.2	1043.4	1046.7	1049.9	1053.2	1055.7	1058.2	1060.7	1063.2	1065.7	1068.1	1070.4	1072.8	1075.2	1077.6	1080	1082.4	1084.2	1086.1	1088	1089.9	1091.8	1093.7	1095.6	1097.5	1099.4	1100.2	1101.1
03-ce722cf1eb1db6892cf0a2cca44dbd65-RegB	903.72	909.03	914.34	917.83	921.31	924.79	928.27	931.75	935.23	938.71	942.2	945.68	949.16	952.64	956.12	959.6	963.09	966.26	969.44	972.61	975.79	978.97	982.14	985.32	988.5	991.67	994.85	998.02	1001.2	1004.4	1007.6	1010.7	1013.9	1017.1	1020.3	1022.6	1025	1027.4	1029.8	1032.2	1034.6	1036.9	1039.3	1041.7	1044.1	1046.5	1048.8	1051.2	1053.6
03-ce722cf1eb1db6892cf0a2cca44dbd65-RegC	925.51	925.7	928.68	931.66	934.64	937.63	940.61	943.59	946.57	949.55	952.54	955.52	958.5	962.05	965.6	969.15	972.7	976.25	979.8	983.35	986.9	989.56	992.22	994.87	997.53	1000.2	1002.8	1005.5	1008.2	1010.8	1013.5	1016.1	1018.8	1021.4	1024.1	1027.7	1031.2	1034.8	1038.3	1041.9	1045.4	1049	1052.5	1054.6	1056.7	1058.8	1060.9	1063	1065.2
03-cfd6fa447c168f1803f282252fc51569-FixA	nan	nan	nan	nan	nan	nan	nan	nan	nan	nan	nan	nan	nan	nan	nan	nan	nan	nan	nan	nan	nan	nan	nan	nan	nan	nan	nan	nan	nan	nan	nan	nan	nan	nan	nan	nan	nan	nan	nan	nan	nan	nan	nan	nan	nan	nan	nan	nan	nan
03-cfd6fa447c168f1803f282252fc51569-FixB	nan	nan	nan	nan	nan	nan	nan	nan	nan	nan	nan	nan	nan	nan	nan	nan	nan	nan	nan	nan	nan	nan	nan	nan	nan	nan	nan	nan	nan	nan	nan	nan	nan	nan	nan	nan	nan	nan	nan	nan	nan	nan	nan	nan	nan	nan	nan	nan	nan
03-cfd6fa447c168f1803f282252fc51569-FixC	nan	nan	nan	nan	nan	nan	nan	nan	nan	nan	nan	nan	nan	nan	nan	nan	nan	nan	nan	nan	nan	nan	nan	nan	nan	nan	nan	nan	nan	nan	nan	nan	nan	nan	nan	nan	nan	nan	nan	nan	nan	nan	nan	nan	nan	nan	nan	nan	nan
03-cfd6fa447c168f1803f282252fc51569-RegA	nan	nan	nan	nan	nan	nan	nan	nan	nan	nan	nan	nan	nan	nan	nan	nan	nan	nan	nan	nan	nan	nan	nan	nan	nan	nan	nan	nan	nan	nan	nan	nan	nan	nan	nan	nan	nan	nan	nan	nan	nan	nan	nan	nan	nan	nan	nan	nan	nan
03-cfd6fa447c168f1803f282252fc51569-RegB	nan	nan	nan	nan	nan	nan	nan	nan	nan	nan	nan	nan	nan	nan	nan	nan	nan	nan	nan	nan	nan	nan	nan	nan	nan	nan	nan	nan	nan	nan	nan	nan	nan	nan	nan	nan	nan	nan	nan	nan	nan	nan	nan	nan	nan	nan	nan	nan	nan
03-cfd6fa447c168f1803f282252fc51569-RegC	nan	nan	nan	nan	nan	nan	nan	nan	nan	nan	nan	nan	nan	nan	nan	nan	nan	nan	nan	nan	nan	nan	nan	nan	nan	nan	nan	nan	nan	nan	nan	nan	nan	nan	nan	nan	nan	nan	nan	nan	nan	nan	nan	nan	nan	nan	nan	nan	nan
03-3538def344a506a49615be8366b59c5e-FixA	931.7	945.2	951.89	954.31	954.99	955.99	957.29	958.54	960.25	962.67	964.27	963.85	963.69	966	968.98	970.49	971.5	973.28	975.04	975.92	977.18	979.91	982.19	982.03	980.78	980.34	981.1	982.88	984.85	986.17	986.75	986.85	987.35	988.96	990.73	991.73	993.23	996.33	998.58	997.62	996.51	998.68	1002.03	1003.71	1004.82	1007.13	1010.21	1013.11	1015.53
03-3538def344a506a49615be8366b59c5e-FixB	897.38	918.11	924.17	922.59	920.4	922.66	926.32	927.73	928.96	932.47	936.2	937.78	938.33	939.56	941.93	945.3	948.41	950.29	952.62	956.94	961.14	963.05	964.3	966.95	970.41	973.52	975.84	977.38	979.29	982.55	985.95	988.12	989.69	991.57	993.35	994.53	995.99	998.67	1002.28	1006.07	1008.8	1009.74	1011	1014.69	1018.77	1020.75	1021.43	1022.29	1023.07
03-3538def344a506a49615be8366b59c5e-FixC	958.97	956.38	959.42	965.38	971.55	975.61	976.89	975.89	976.18	980.57	985.62	987.55	988.06	989.57	991.45	992.7	993.9	995.81	998.09	1000.31	1002.76	1005.71	1008.2	1009.31	1009.79	1010.37	1009.75	1006.97	1005.03	1006.83	1010.07	1011.67	1011.73	1011.12	1010.07	1008.78	1008.13	1008.83	1009.84	1010.04	1010.36	1011.91	1014.11	1015.91	1016.43	1015.36	1014.9	1017.16	1020.41
03-3538def344a506a49615be8366b59c5e-RegA	895.1	899.82	900.76	900.9	903.19	909.42	916.53	921.13	923.39	924.3	924.57	924.85	926.02	928.63	931.43	933.24	935.02	937.72	939.97	940.46	941.07	943.76	947.39	950.28	952.17	953.44	955.47	959.22	962.72	964.04	965.16	968.39	972.26	974.79	976.11	977.07	978.84	982.1	984.87	985.23	985.22	987.17	989.36	989.78	990.64	994.37	998.48	999.97	1000.2
03-3538def344a506a49615be8366b59c5e-RegB	946.82	951.51	954.56	956.72	958.79	961.2	963.07	963.74	964.68	967.17	969.08	968.58	968.5	971.6	975.09	975.84	975.52	976.43	978.22	980.01	981.6	983.04	984.55	986.26	987.62	988.23	989	990.87	993.41	995.82	997.53	998.3	998.99	1000.42	1001.66	1001.78	1002.23	1004.47	1006.92	1007.71	1007.8	1008.46	1009.02	1008.68	1009.04	1011.62	1014.26	1014.49	1013.4
03-3538def344a506a49615be8366b59c5e-RegC	923.69	952.51	966.48	970.73	970.43	969.92	970.34	971.65	972.43	971.63	971.29	973.35	975.99	977.02	976.94	976.8	977.38	979.03	980.92	982.09	982.71	983.15	983.56	984.04	984.87	986.25	987.8	989.07	990.11	991.01	991.43	991.13	991.13	992.51	995.33	999.14	1002.5	1004.23	1005.53	1007.83	1010.6	1012.87	1014.37	1015.25	1016.75	1019.94	1023.61	1026.22	1027.84
03-5558429b4edb1dcf363d8efa97f2f4cd-FixA	1038.55	1041.89	1043.21	1043.94	1045.5	1048.78	1052.37	1054.84	1056.96	1059.71	1062.67	1065.3	1068.03	1071.22	1073.66	1074.43	1075.5	1078.77	1082.72	1085.49	1087.77	1090.62	1093.6	1096.19	1099.2	1103.41	1107.68	1110.64	1112.06	1112.27	1112.61	1114.45	1118.16	1123.47	1128.7	1132.18	1134.19	1135.61	1137.7	1141.52	1146.68	1152.06	1155.19	1154.46	1154.2	1158.85	1164.85	1167.62	1168.98
03-5558429b4edb1dcf363d8efa97f2f4cd-FixB	1074.79	1082.95	1089.13	1094	1098.2	1102.2	1105.54	1107.7	1108.72	1109.12	1110.74	1114.82	1118.73	1119.78	1119.42	1119.79	1121.22	1123.41	1125.31	1125.98	1126.04	1126.49	1128.38	1132.19	1135.87	1137.48	1138.58	1141.09	1144.33	1147.11	1149.23	1150.79	1152.1	1153.69	1156.62	1161.42	1165.26	1165.53	1164.94	1166.74	1169.55	1171.21	1172.18	1173.53	1175.58	1178.28	1181.08	1183.48	1185.72
03-5558429b4edb1dcf363d8efa97f2f4cd-FixC	1045.6	1024.14	1019.25	1023.97	1031.33	1035.89	1038.56	1041.38	1044.42	1047.45	1051.03	1055.59	1060.28	1064.19	1067.37	1070.21	1073.34	1077.19	1081.14	1084.5	1087.4	1090.3	1093.86	1098.46	1102.99	1106.32	1109.09	1112.24	1116.02	1120.34	1124.4	1127.47	1130.01	1132.78	1136.64	1141.95	1146.77	1149.25	1150.87	1153.59	1157.03	1160.26	1162.75	1164.35	1166.19	1169.22	1172.01	1173.08	1174.23
03-5558429b4edb1dcf363d8efa97f2f4cd-RegA	1145.95	1151.46	1152.47	1151.77	1152.18	1155.46	1159.1	1160.65	1162.32	1166.28	1169.62	1169.39	1168.02	1168.57	1170.94	1174.12	1176.79	1178.05	1179.06	1181.13	1183.92	1186.73	1189.24	1191.22	1192.52	1193.22	1194.51	1197.29	1199.93	1200.72	1200.8	1201.83	1204.07	1207.2	1209.93	1211.32	1213.2	1217.16	1219.91	1218.38	1216.94	1220.47	1225.98	1229.19	1230.66	1232.18	1234.52	1237.79	1240.04
03-5558429b4edb1dcf363d8efa97f2f4cd-RegB	1148.15	1122.8	1115.48	1118.14	1122.74	1123.35	1122.63	1124.34	1127.59	1130.67	1133.11	1134.84	1136.13	1137.38	1139.24	1142.11	1145.01	1146.9	1147.85	1148.45	1150.06	1153.77	1158.57	1162.99	1166.22	1167.88	1168.95	1170.51	1172.76	1175.59	1178.89	1182.38	1185.17	1186.66	1188.36	1191.8	1195.79	1198.7	1200.29	1200.89	1201.63	1203.45	1205.35	1206.26	1207.36	1209.95	1212.69	1214	1214.81
03-5558429b4edb1dcf363d8efa97f2f4cd-RegC	1121.37	1121.66	1123.58	1125.34	1125.13	1122.57	1123.01	1130.72	1139.54	1142.8	1142.73	1143.08	1144.31	1145.96	1147.2	1147.47	1147.83	1149.35	1151.3	1152.65	1153.29	1153.44	1153.64	1154.44	1155.92	1157.99	1160.22	1162.23	1164.23	1166.39	1168.15	1168.95	1169.4	1170.31	1172.2	1175.14	1177.51	1177.96	1178.36	1180.8	1183.9	1185.87	1187.73	1190.82	1194.06	1195.99	1196.72	1196.97	1198.23
03-946c49b4df543d6ea06aa798b1331945-FixA	nan	nan	nan	nan	nan	nan	nan	nan	nan	nan	nan	nan	nan	nan	nan	nan	nan	nan	nan	nan	nan	nan	nan	nan	nan	nan	nan	nan	nan	nan	nan	nan	nan	nan	nan	nan	nan	nan	nan	nan	nan	nan	nan	nan	nan	nan	nan	nan	nan
03-946c49b4df543d6ea06aa798b1331945-FixB	nan	nan	nan	nan	nan	nan	nan	nan	nan	nan	nan	nan	nan	nan	nan	nan	nan	nan	nan	nan	nan	nan	nan	nan	nan	nan	nan	nan	nan	nan	nan	nan	nan	nan	nan	nan	nan	nan	nan	nan	nan	nan	nan	nan	nan	nan	nan	nan	nan
03-946c49b4df543d6ea06aa798b1331945-FixC	nan	nan	nan	nan	nan	nan	nan	nan	nan	nan	nan	nan	nan	nan	nan	nan	nan	nan	nan	nan	nan	nan	nan	nan	nan	nan	nan	nan	nan	nan	nan	nan	nan	nan	nan	nan	nan	nan	nan	nan	nan	nan	nan	nan	nan	nan	nan	nan	nan
03-946c49b4df543d6ea06aa798b1331945-RegA	nan	nan	nan	nan	nan	nan	nan	nan	nan	nan	nan	nan	nan	nan	nan	nan	nan	nan	nan	nan	nan	nan	nan	nan	nan	nan	nan	nan	nan	nan	nan	nan	nan	nan	nan	nan	nan	nan	nan	nan	nan	nan	nan	nan	nan	nan	nan	nan	nan
03-946c49b4df543d6ea06aa798b1331945-RegB	nan	nan	nan	nan	nan	nan	nan	nan	nan	nan	nan	nan	nan	nan	nan	nan	nan	nan	nan	nan	nan	nan	nan	nan	nan	nan	nan	nan	nan	nan	nan	nan	nan	nan	nan	nan	nan	nan	nan	nan	nan	nan	nan	nan	nan	nan	nan	nan	nan
03-946c49b4df543d6ea06aa798b1331945-RegC	nan	nan	nan	nan	nan	nan	nan	nan	nan	nan	nan	nan	nan	nan	nan	nan	nan	nan	nan	nan	nan	nan	nan	nan	nan	nan	nan	nan	nan	nan	nan	nan	nan	nan	nan	nan	nan	nan	nan	nan	nan	nan	nan	nan	nan	nan	nan	nan	nan
03-4955927dbc8499def710ae9d2d85a9c6-FixA	775.32	777.8	781.35	785.29	788.95	791.75	793.55	794.61	796.42	800.27	805.34	810.5	815.63	820.43	822.62	821.09	821.72	829.48	837.66	839.32	840	846.18	853.77	857.6	860.38	865.57	870.68	872.81	874.35	878.35	884.27	890.51	895.19	897.23	899.7	905.58	912.04	915.84	919.32	925.26	931.04	933.66	935.48	939.53	944.34	947.58	949.27	950.31	952.54
03-4955927dbc8499def710ae9d2d85a9c6-FixB	771.66	772.99	776.94	781.6	785.02	786.02	786.28	788.2	793.78	803.46	811.47	812.71	811.41	812.85	816.47	820.45	823.99	826.65	828.34	829.31	831.16	835.04	838.73	840.05	840.97	843.85	847.81	851.29	853.7	854.99	856.28	858.66	861.69	864.6	867.19	869.5	872.04	875.15	877.67	878.67	879.97	883.47	887.62	890.35	891.91	893.29	895.5	899.13	902.61
03-4955927dbc8499def710ae9d2d85a9c6-FixC	763.42	766.42	767.63	768.09	768.88	770.83	773.99	777.95	781.28	782.9	784.28	786.93	789.85	791.87	793.66	796.11	799.14	802.42	805.74	808.97	812.08	815.12	818.37	821.98	825.21	827.48	829.98	833.79	837.44	839.47	841.45	845.1	849.03	851.58	853.81	857.06	860.43	862.86	865.37	869.18	873.47	877.04	879.81	882.03	883.94	885.88	888.47	892.11	895.48
03-4955927dbc8499def710ae9d2d85a9c6-RegA	857.41	863.16	863.3	861.23	860.38	863.06	867.18	870.12	871.9	873.33	875.97	880.67	884.48	884.92	885.55	889.87	894.49	895.72	896.22	899.27	903.61	907.04	908.56	908.08	908.07	910.8	914.48	916.93	918.96	921.93	925.96	930.52	933.72	934.22	934.89	938.65	943.06	945.08	945.78	947.11	949.43	952.54	955.82	958.64	960.99	963.09	965.56	968.78	971.67
03-4955927dbc8499def710ae9d2d85a9c6-RegB	859.8	854.17	853.01	854.48	856.75	858.37	859.44	860.37	861.04	861.52	863.17	867	871.16	873.58	874.27	873.85	873.11	872.77	873.01	873.79	874.72	875.47	876.45	878.14	880.38	882.81	884.84	886.06	887.25	889.29	892.11	895.33	898.47	901.1	903.08	904.41	905.25	905.97	907.43	910.23	913.11	914.72	915.87	917.7	920.21	922.92	924.91	925.44	925.27
03-4955927dbc8499def710ae9d2d85a9c6-RegC	886.02	865.45	857.52	857.48	860.6	863.18	865.86	869.79	873.74	876.34	878.02	879.64	881.84	884.87	887.8	889.6	890.28	890.38	891.75	895.74	899.95	901.83	902.48	903.65	905.84	908.99	912.49	915.53	917.36	917.76	918.63	921.69	925.1	926.73	928	930.65	933.5	935.15	936.87	940.02	942.66	942.86	943.09	946.12	950.12	952.58	954.28	956.56	958.89
03-cac44502fdaa2962a0d096818f728cd0-FixA	911.83	913.22	917.13	922.49	928.24	933.54	938.46	943.25	948.03	952.68	956.27	958.25	960.33	964.2	968.82	972.86	976.82	981.09	983.56	982.76	982.66	987.02	992.12	993.93	995.85	1001.54	1006.96	1007.58	1006.09	1006.46	1009.45	1014.6	1019.82	1022.92	1023.43	1022.19	1023.77	1031.68	1039.34	1039.73	1037.15	1037.67	1040.39	1042.96	1045.54	1048.81	1052.1	1054.61	1056.57
03-cac44502fdaa2962a0d096818f728cd0-FixB	973.24	977.67	980.85	983.68	987.1	991.57	995.78	998.54	1000.98	1004.43	1008.45	1012.33	1015.99	1019.41	1022.18	1023.94	1025.29	1027	1029.55	1033.07	1036.52	1038.94	1041.25	1044.44	1047.6	1049.65	1050.9	1052.17	1054.81	1059.54	1063.6	1064.36	1064.28	1066.27	1069.09	1071.02	1073.59	1078.61	1084.72	1089.8	1092.61	1092.9	1094.23	1099.68	1105.06	1105.74	1105.3	1108.33	1112.61
03-cac44502fdaa2962a0d096818f728cd0-FixC	nan	nan	920.29	nan	nan	928.37	931.36	934.97	938.48	941.13	943.03	944.67	947.05	950.88	954.98	958.09	960.7	963.57	966.57	969.4	971.79	973.64	975.53	978.12	981.6	985.71	988.69	989.37	990.94	996.32	1001.73	1002.99	1002.42	1003.42	1006.08	1009.4	1011.73	1011.99	1012.71	1016.41	1020.66	1022.56	1023.88	1026.86	1029.64	1030.04	1030.08	1032.21	1035.06
03-cac44502fdaa2962a0d096818f728cd0-RegA	1030.08	1030.76	1032.73	1035.33	1037.88	1039.68	1039.85	1038.31	1038.36	1042.84	1049.01	1053.38	1055.29	1055.3	1056	1059.49	1063.56	1065.68	1066.68	1068.18	1071.12	1075.77	1080.23	1082.63	1084.02	1085.76	1087.22	1087.7	1088.67	1091.43	1094.06	1094.66	1095.76	1099.87	1103.66	1103.57	1102.44	1103.87	1106.63	1108.59	1109.82	1110.95	1112.11	1113.31	1114.66	1116.17	1117.44	1118.06	1118.41
03-cac44502fdaa2962a0d096818f728cd0-RegB	923.14	927.51	935.22	943.73	950.5	954.08	957.38	963.32	970.31	975.96	979.45	980.82	981.97	984.71	988.28	991.57	994.92	998.8	1002.58	1005.5	1007.6	1009.32	1011.98	1016.42	1020.12	1020.89	1022.04	1026.85	1031.96	1033.67	1034.97	1039.41	1044.77	1048.06	1050.16	1052.57	1054.84	1056.26	1057.58	1059.65	1061.8	1063.21	1064.32	1065.74	1067.36	1068.97	1071.19	1074.41	1076.91
03-cac44502fdaa2962a0d096818f728cd0-RegC	nan	nan	1069.86	nan	nan	1078.05	1079.56	1081.82	1084.01	1085.3	1086.45	1088.46	1091.19	1094.14	1096.35	1097.11	1097.48	1098.64	1100.44	1102.43	1104.65	1107.01	1108.49	1108.5	1109.64	1114.15	1119.08	1121.1	1121.71	1123.16	1125.3	1127.48	1129.68	1131.99	1133.88	1134.85	1135.12	1135.2	1136.01	1138.19	1140.48	1141.6	1142.45	1144.09	1145.27	1144.78	1145.02	1148.54	1153.41
03-13943d911f985ebbebd3b8b0c8e26831-FixA	nan	nan	nan	nan	nan	nan	nan	nan	nan	nan	nan	nan	nan	nan	nan	nan	nan	nan	nan	nan	nan	nan	nan	nan	nan	nan	nan	nan	nan	nan	nan	nan	nan	nan	nan	nan	nan	nan	nan	nan	nan	nan	nan	nan	nan	nan	nan	nan	nan
03-13943d911f985ebbebd3b8b0c8e26831-FixB	nan	nan	nan	nan	nan	nan	nan	nan	nan	nan	nan	nan	nan	nan	nan	nan	nan	nan	nan	nan	nan	nan	nan	nan	nan	nan	nan	nan	nan	nan	nan	nan	nan	nan	nan	nan	nan	nan	nan	nan	nan	nan	nan	nan	nan	nan	nan	nan	nan
03-13943d911f985ebbebd3b8b0c8e26831-FixC	nan	nan	nan	nan	nan	nan	nan	nan	nan	nan	nan	nan	nan	nan	nan	nan	nan	nan	nan	nan	nan	nan	nan	nan	nan	nan	nan	nan	nan	nan	nan	nan	nan	nan	nan	nan	nan	nan	nan	nan	nan	nan	nan	nan	nan	nan	nan	nan	nan
03-13943d911f985ebbebd3b8b0c8e26831-RegA	nan	nan	nan	nan	nan	nan	nan	nan	nan	nan	nan	nan	nan	nan	nan	nan	nan	nan	nan	nan	nan	nan	nan	nan	nan	nan	nan	nan	nan	nan	nan	nan	nan	nan	nan	nan	nan	nan	nan	nan	nan	nan	nan	nan	nan	nan	nan	nan	nan
03-13943d911f985ebbebd3b8b0c8e26831-RegB	nan	nan	nan	nan	nan	nan	nan	nan	nan	nan	nan	nan	nan	nan	nan	nan	nan	nan	nan	nan	nan	nan	nan	nan	nan	nan	nan	nan	nan	nan	nan	nan	nan	nan	nan	nan	nan	nan	nan	nan	nan	nan	nan	nan	nan	nan	nan	nan	nan
03-13943d911f985ebbebd3b8b0c8e26831-RegC	nan	nan	nan	nan	nan	nan	nan	nan	nan	nan	nan	nan	nan	nan	nan	nan	nan	nan	nan	nan	nan	nan	nan	nan	nan	nan	nan	nan	nan	nan	nan	nan	nan	nan	nan	nan	nan	nan	nan	nan	nan	nan	nan	nan	nan	nan	nan	nan	nan
03-b25ff5b3b8576db442b5a055e37f55c9-FixA	852.01	855.7	856.14	855.43	855.67	858.21	861.37	863.34	864.8	866.65	867.73	867.12	866.94	869.04	870.94	870.27	870.13	873.57	877.41	878.13	877.75	878.86	880.28	880.51	881.28	884.33	887.63	888.84	888.63	888.45	889.17	891.17	893.08	893.64	894.19	896.23	898.61	899.85	900.44	901.17	901.46	900.82	900.82	902.95	905.23	905.5	905.27	906.55	908.28
03-b25ff5b3b8576db442b5a055e37f55c9-FixB	873.13	874.17	877.39	880.88	882.76	882.02	881.23	882.81	884.92	885.47	885.95	888	890.18	890.86	890.94	891.6	892.42	892.82	893.4	894.85	896.67	898.15	899.02	899.27	899.61	900.64	901.8	902.44	903.08	904.4	906.5	909.09	910.81	910.62	910	910.72	912.44	914.38	916.51	918.84	920.62	921.19	921.25	921.7	922.7	924.24	926.57	929.78	932.73
03-b25ff5b3b8576db442b5a055e37f55c9-FixC	928.72	929.52	930.64	931.89	933.09	934.01	934.25	933.79	934.45	937.54	940.49	940.78	940.19	940.92	942.42	943.63	944.62	945.7	947.1	948.85	950.19	950.64	951.73	954.68	957.03	956.48	956.04	958.8	962	962.45	962.29	964.26	967.31	969.64	971	971.65	972.29	973.47	974.62	975.11	975.92	977.98	980.05	980.76	981.12	982.48	984.54	986.67	988.98
03-b25ff5b3b8576db442b5a055e37f55c9-RegA	752.23	759.46	764.25	767.65	770.69	774.02	776.75	778.18	780	783.63	786.7	787.05	787.4	790.65	795.12	798.4	800.1	800.73	802.53	807.15	811.9	814.01	815.51	818.82	822.47	824.61	826.3	828.9	831.33	832.5	834.14	837.81	840.68	840.02	839.32	842.56	848.24	853.6	857.41	859.42	861.97	866.96	870.71	869.38	865.9	864.44	865.38	867.78	869.78
03-b25ff5b3b8576db442b5a055e37f55c9-RegB	819.67	823.65	825.3	826.39	828.7	833.12	836.97	837.78	837.53	838.65	840.63	842.57	845.12	848.86	852.29	853.98	854.97	856.68	859.35	862.68	865.45	866.62	866.95	867.58	869.11	871.69	874.23	875.74	877.36	880.22	882.88	883.82	884.49	886.63	889.77	892.89	895.77	898.35	900.5	902.15	903.49	904.73	905.87	906.89	907.96	909.27	910.76	912.31	914.05
03-b25ff5b3b8576db442b5a055e37f55c9-RegC	923.36	924.67	927.59	931.59	936.11	940.52	943.81	945.28	945.9	946.87	948.51	950.7	952.38	952.71	952.85	954.08	956.13	958.34	960.16	961.31	962.38	963.95	965.36	965.98	966.93	969.34	972.39	974.79	975.88	975.52	975.52	977.62	980.99	984.16	986.16	986.54	986.62	987.79	989.49	990.72	990.96	990.27	990.59	993.64	997.48	999.67	1000.54	1001.13	1001.9
03-9caffa89a75bbb91c07b12bb945af4fd-FixA	961.86	964.45	966.03	967.56	969.97	973.73	977.39	979.68	981.86	985.2	988.14	989.31	991.15	996.01	1001.79	1005.87	1008.65	1011.09	1013.39	1015.58	1017.9	1020.7	1024.79	1030.47	1035.34	1037.2	1037.84	1039.61	1042.28	1045.04	1047.63	1049.98	1052.42	1055.14	1057.44	1058.65	1059.39	1060.56	1062.51	1065.19	1067.47	1068.31	1068.55	1069.45	1071.64	1075.27	1078.99	1081.44	1083.33
03-9caffa89a75bbb91c07b12bb945af4fd-FixB	952.36	959.11	964.28	968.43	972.14	975.82	979.16	981.88	984.48	987.42	990.12	992.01	993.7	995.97	999.08	1002.87	1006.01	1007.55	1009.5	1013.73	1018.24	1020.79	1022.68	1025.74	1029.9	1034.39	1037.66	1038.71	1040.04	1044	1048.04	1049.3	1049.57	1051.31	1053.99	1056.45	1058.47	1060.09	1061.45	1062.79	1064.46	1066.68	1068.69	1069.75	1070.71	1072.55	1074.62	1076.15	1078.1
03-9caffa89a75bbb91c07b12bb945af4fd-FixC	989.98	992.63	994.86	996.92	999.07	1001.58	1004.82	1008.81	1012	1013.26	1014.75	1018.45	1022.07	1023.2	1023.48	1024.97	1026.87	1027.98	1028.7	1029.8	1031.83	1034.91	1037.6	1038.58	1038.98	1040.17	1041.86	1043.51	1045.53	1048.31	1050.96	1052.64	1054.37	1057.29	1060.77	1063.97	1067.39	1071.4	1074.09	1073.93	1074.13	1077.95	1082.25	1083.44	1084.43	1088.74	1093.7	1095.96	1097.46
03-9caffa89a75bbb91c07b12bb945af4fd-RegA	1003.08	1008.27	1011.26	1012.76	1013.54	1014.21	1014.88	1015.67	1017.23	1019.88	1022.07	1022.53	1023.02	1025.34	1027.99	1029.29	1030.3	1032.22	1033.79	1033.86	1034.71	1038.72	1044.59	1050.08	1053.14	1052.87	1053.31	1058.16	1063.68	1065.59	1066.41	1069.38	1072.66	1073.84	1074.45	1076.54	1079.41	1081.79	1083.68	1085.39	1087.28	1089.55	1091.43	1092.37	1093.91	1097.45	1100.79	1101.43	1100.78
03-9caffa89a75bbb91c07b12bb945af4fd-RegB	908.26	908.47	911.71	916.6	921.76	926.12	929.95	933.69	937.15	940.16	943.11	946.5	950.59	955.23	958.94	960.62	962.11	965.36	969.36	972.82	976.84	982.39	987.19	988.99	989.43	990.84	993.83	998.29	1003.03	1006.79	1009.48	1011.58	1014.57	1019.4	1023.38	1024.01	1024.35	1027.89	1032.6	1035.47	1036.42	1036.41	1037.41	1040.95	1045.2	1047.89	1049.56	1051.39	1053.67
03-9caffa89a75bbb91c07b12bb945af4fd-RegC	927.69	927.21	929.34	932.73	936.04	938.39	940.77	944.25	948.25	951.92	955.05	957.68	960.44	963.76	966.74	968.67	971.16	975.8	981.71	987.34	991.22	992.56	993.31	995.58	998.99	1002.54	1005.66	1008.08	1010.37	1013.09	1015.59	1017.22	1018.68	1020.83	1023.69	1027.12	1031.38	1036.42	1040.39	1041.8	1043.38	1048	1053.26	1056.11	1057.46	1059.13	1061.62	1064.79	1067.39
03-e6c03095595e21349f6a469d012bb1ab-FixA	nan	nan	nan	nan	nan	nan	nan	nan	nan	nan	nan	nan	nan	nan	nan	nan	nan	nan	nan	nan	nan	nan	nan	nan	nan	nan	nan	nan	nan	nan	nan	nan	nan	nan	nan	nan	nan	nan	nan	nan	nan	nan	nan	nan	nan	nan	nan	nan	nan
03-e6c03095595e21349f6a469d012bb1ab-FixB	nan	nan	nan	nan	nan	nan	nan	nan	nan	nan	nan	nan	nan	nan	nan	nan	nan	nan	nan	nan	nan	nan	nan	nan	nan	nan	nan	nan	nan	nan	nan	nan	nan	nan	nan	nan	nan	nan	nan	nan	nan	nan	nan	nan	nan	nan	nan	nan	nan
03-e6c03095595e21349f6a469d012bb1ab-FixC	nan	nan	nan	nan	nan	nan	nan	nan	nan	nan	nan	nan	nan	nan	nan	nan	nan	nan	nan	nan	nan	nan	nan	nan	nan	nan	nan	nan	nan	nan	nan	nan	nan	nan	nan	nan	nan	nan	nan	nan	nan	nan	nan	nan	nan	nan	nan	nan	nan
03-e6c03095595e21349f6a469d012bb1ab-RegA	nan	nan	nan	nan	nan	nan	nan	nan	nan	nan	nan	nan	nan	nan	nan	nan	nan	nan	nan	nan	nan	nan	nan	nan	nan	nan	nan	nan	nan	nan	nan	nan	nan	nan	nan	nan	nan	nan	nan	nan	nan	nan	nan	nan	nan	nan	nan	nan	nan
03-e6c03095595e21349f6a469d012bb1ab-RegB	nan	nan	nan	nan	nan	nan	nan	nan	nan	nan	nan	nan	nan	nan	nan	nan	nan	nan	nan	nan	nan	nan	nan	nan	nan	nan	nan	nan	nan	nan	nan	nan	nan	nan	nan	nan	nan	nan	nan	nan	nan	nan	nan	nan	nan	nan	nan	nan	nan
03-e6c03095595e21349f6a469d012bb1ab-RegC	nan	nan	nan	nan	nan	nan	nan	nan	nan	nan	nan	nan	nan	nan	nan	nan	nan	nan	nan	nan	nan	nan	nan	nan	nan	nan	nan	nan	nan	nan	nan	nan	nan	nan	nan	nan	nan	nan	nan	nan	nan	nan	nan	nan	nan	nan	nan	nan	nan
03-aafb3338f17138d77dabff38d08bb349-FixA	657.95	657.95	660.85	663.75	666.64	669.54	673.4	676.3	679.2	682.09	684.99	687.89	690.78	693.68	696.58	697.54	698.51	699.47	700.44	703.01	705.59	708.16	710.74	713.31	715.89	716.85	717.82	718.79	719.75	722.07	724.39	726.7	729.02	731.34	732.3	733.27	734.23	735.2	737.52	739.83	742.15	744.47	746.79	749.68	752.58	755.48	758.37	760.3	762.24
03-aafb3338f17138d77dabff38d08bb349-FixB	673.4	673.4	676.78	680.16	683.54	686.92	690.3	693.68	697.06	700.44	703.34	706.23	709.13	712.03	716.85	721.68	726.51	731.34	733.48	735.63	737.78	739.92	742.07	744.21	746.36	748.5	750.65	753.22	755.8	758.37	760.42	762.46	764.51	766.55	768.6	770.64	772.69	774.73	776.78	778.82	780.87	782.91	784.96	787	789.04	791.09	793.13	794.58	796.03
03-aafb3338f17138d77dabff38d08bb349-FixC	673.4	686.92	700.44	703.34	706.23	709.13	712.03	714.92	717.82	720.72	723.61	726.51	729.41	732.3	735.2	738.42	741.64	744.86	748.07	751.29	754.51	757.73	760.95	764.17	767.39	770.6	773.82	775.11	776.4	777.69	777.69	779.36	781.03	782.71	784.38	786.05	787.73	789.4	791.07	792.75	794.42	796.1	797.77	799.44	801.12	802.79	804.46	806.14	807.81
03-aafb3338f17138d77dabff38d08bb349-RegA	665.73	673.63	681.53	683	674.18	676.51	678.84	681.16	683.49	685.82	688.15	690.47	692.8	695.13	698.21	701.28	704.36	707.44	709.55	711.67	713.78	715.89	718.65	721.4	724.16	726.92	729.67	732.43	735.19	737.94	740.7	742.26	743.82	745.38	746.95	748.51	750.07	751.63	753.19	754.76	756.32	757.88	759.44	761	762.57	766.61	770.65	774.69	778.74
03-aafb3338f17138d77dabff38d08bb349-RegB	739.03	739.86	740.68	741.51	742.34	743.16	743.99	745.72	747.45	749.17	750.9	752.63	754.36	756.08	757.81	759.54	761.27	762.99	764.72	766.45	768.18	769.9	771.63	773.36	775.09	776.81	778.54	780.97	783.41	785.84	788.28	790.71	793.15	795.58	798.02	800.45	802.89	805.32	807.76	810.19	812.63	815.06	817.5	819.93	822.36	824.8	827.23	829.67	832.1
03-aafb3338f17138d77dabff38d08bb349-RegC	704.31	704.49	704.68	706.92	709.16	711.4	713.64	715.88	718.13	720.37	722.61	724.85	727.09	729.34	731.58	733.82	736.06	738.3	740.54	742.79	745.03	747.27	749.51	751.75	754	756.24	758.48	760.72	762.96	765.2	767.45	769.69	771.93	773.85	775.77	777.69	779.61	781.53	783.45	785.37	787.29	789.21	791.13	793.05	794.97	796.89	798.81	800.73	802.65
03-df604bd2886870358fbf3b1823772256-FixA	781.55	785.41	789.27	793.13	797	800.86	804.72	806.65	808.58	810.51	812.45	816.31	820.17	824.03	827.89	830.79	833.69	836.58	839.48	842.38	845.28	848.17	851.07	852.36	853.64	854.93	858.79	861.37	863.94	866.52	868.06	869.61	871.15	872.7	874.24	876.82	879.39	881.97	885.83	887.76	889.69	891.62	893.55	895.48	897.42	901.28	905.14	907.72	910.29
03-df604bd2886870358fbf3b1823772256-FixB	nan	nan	nan	715.12	715.89	719.75	726.99	734.23	741.48	748.72	755.96	763.2	770.44	777.69	782.1	786.51	790.93	795.34	799.76	804.17	808.58	812.93	817.27	821.62	825.96	830.31	834.65	839	843.34	847.85	852.36	856.86	861.37	865.87	870.38	874.89	879.39	883.9	888.4	892.91	897.42	900.31	903.21	906.11	909	911.9	914.8	917.69	920.59
03-df604bd2886870358fbf3b1823772256-FixC	731.34	734.77	738.2	741.64	745.07	748.5	751.94	755.37	758.8	766.1	773.82	779.62	785.41	791.2	797	802.15	807.3	812.45	817.6	822.75	827.89	827.89	831.76	835.62	839.48	843.34	851.62	854.65	857.69	860.72	863.76	866.79	869.83	872.86	875.9	878.93	881.97	886.31	890.66	895	899.35	903.69	908.04	912.38	916.73	920.27	923.81	927.35	930.89
03-df604bd2886870358fbf3b1823772256-RegA	850.21	853.2	856.2	859.19	862.18	866.13	870.08	874.03	877.98	881.93	893.55	894.95	896.34	897.73	909.35	910.75	912.14	913.54	914.93	916.32	917.72	923.58	929.45	933.4	937.35	941.3	945.25	947.29	956.99	959.02	961.06	966.92	972.79	976.74	978.14	979.53	980.92	986.79	992.66	992.77	992.89	993.01	996.48	999.95	1003.4	1006.9	1010.4	1013.8	1017.3
03-df604bd2886870358fbf3b1823772256-RegB	nan	nan	nan	859.87	863.28	866.68	870.08	873.48	876.89	880.29	883.69	887.09	890.5	893.9	903.22	906.79	910.35	913.92	917.49	919.52	921.55	923.58	925.62	927.65	929.68	931.72	933.75	936.93	940.12	943.3	946.48	949.67	952.85	956.03	959.22	962.4	965.58	968.38	971.18	973.98	976.78	979.58	982.38	985.18	987.98	990.78	993.58	995.61	997.65
03-df604bd2886870358fbf3b1823772256-RegC	880.9	882.61	884.32	886.03	887.75	889.46	891.17	892.89	894.6	896.31	898.03	899.74	901.45	905.4	909.35	913.31	917.26	921.21	925.16	929.11	933.06	937.01	940.96	944.27	947.58	950.89	954.2	957.51	960.83	963.95	967.08	970.21	973.34	976.47	979.6	982.73	985.85	988.98	992.11	995.24	998.37	1001.5	1004.6	1006.1	1007.6	1009.1	1010.6	1012.1	1013.5
03-646b2ca80d70a9f3ea97bc25eb7b8e5c-FixA	nan	nan	nan	nan	nan	nan	nan	nan	nan	nan	nan	nan	nan	nan	nan	nan	nan	nan	nan	nan	nan	nan	nan	nan	nan	nan	nan	nan	nan	nan	nan	nan	nan	nan	nan	nan	nan	nan	nan	nan	nan	nan	nan	nan	nan	nan	nan	nan	nan
03-646b2ca80d70a9f3ea97bc25eb7b8e5c-FixB	nan	nan	nan	nan	nan	nan	nan	nan	nan	nan	nan	nan	nan	nan	nan	nan	nan	nan	nan	nan	nan	nan	nan	nan	nan	nan	nan	nan	nan	nan	nan	nan	nan	nan	nan	nan	nan	nan	nan	nan	nan	nan	nan	nan	nan	nan	nan	nan	nan
03-646b2ca80d70a9f3ea97bc25eb7b8e5c-FixC	nan	nan	nan	nan	nan	nan	nan	nan	nan	nan	nan	nan	nan	nan	nan	nan	nan	nan	nan	nan	nan	nan	nan	nan	nan	nan	nan	nan	nan	nan	nan	nan	nan	nan	nan	nan	nan	nan	nan	nan	nan	nan	nan	nan	nan	nan	nan	nan	nan
03-646b2ca80d70a9f3ea97bc25eb7b8e5c-RegA	nan	nan	nan	nan	nan	nan	nan	nan	nan	nan	nan	nan	nan	nan	nan	nan	nan	nan	nan	nan	nan	nan	nan	nan	nan	nan	nan	nan	nan	nan	nan	nan	nan	nan	nan	nan	nan	nan	nan	nan	nan	nan	nan	nan	nan	nan	nan	nan	nan
03-646b2ca80d70a9f3ea97bc25eb7b8e5c-RegB	nan	nan	nan	nan	nan	nan	nan	nan	nan	nan	nan	nan	nan	nan	nan	nan	nan	nan	nan	nan	nan	nan	nan	nan	nan	nan	nan	nan	nan	nan	nan	nan	nan	nan	nan	nan	nan	nan	nan	nan	nan	nan	nan	nan	nan	nan	nan	nan	nan
03-646b2ca80d70a9f3ea97bc25eb7b8e5c-RegC	nan	nan	nan	nan	nan	nan	nan	nan	nan	nan	nan	nan	nan	nan	nan	nan	nan	nan	nan	nan	nan	nan	nan	nan	nan	nan	nan	nan	nan	nan	nan	nan	nan	nan	nan	nan	nan	nan	nan	nan	nan	nan	nan	nan	nan	nan	nan	nan	nan
03-a83c875f3ab6467556056f66d9def81c-FixA	889.69	895.48	901.28	902.57	903.85	905.14	912.86	914.8	916.73	920.59	928.31	928.31	932.18	932.18	936.04	936.04	936.04	936.04	943.76	943.76	947.63	947.63	951.49	951.49	951.49	959.21	963.07	965.01	966.94	966.94	974.66	974.66	982.39	982.39	990.11	990.11	993.97	997.83	997.83	997.83	1005.6	1005.6	1009.4	1009.4	1009.4	1013.3	1021	1021	1021
03-a83c875f3ab6467556056f66d9def81c-FixB	820.17	824.03	827.12	830.21	833.3	836.39	839.48	843.34	845.92	848.49	851.07	852.45	853.83	855.21	856.59	857.97	859.34	860.72	862.1	863.48	864.86	866.24	867.62	869	870.38	872.31	874.24	876.17	878.1	880.04	881.97	883.9	885.83	887.76	889.69	891.62	893.55	895.48	897.42	899.35	901.28	903.21	905.14	907.07	909	910.93	912.86	914.8	916.73
03-a83c875f3ab6467556056f66d9def81c-FixC	945.05	946.34	947.63	947.63	947.63	950.72	963.07	963.07	963.07	963.07	968.65	970.37	972.09	973.8	975.52	977.24	978.95	980.67	982.39	983.67	984.96	986.25	987.54	988.82	990.11	991.4	992.69	993.97	995.26	996.55	997.83	999.12	1000.4	1001.7	1003	1004.3	1005.6	1007.5	1009.4	1011.4	1013.3	1015.2	1017.1	1019.1	1021	1022.9	1024.9	1026.4	1028
03-a83c875f3ab6467556056f66d9def81c-RegA	858.96	859.01	859.06	861.04	863.02	859.21	859.26	859.31	859.36	863.27	867.18	867.23	867.28	875.05	878.96	880.94	882.92	890.69	890.74	892.72	894.7	896.68	898.66	898.71	898.76	906.53	910.44	911.78	913.12	914.45	914.5	914.55	914.6	922.37	926.28	926.33	926.38	930.29	938.06	940.05	942.03	942.07	945.99	946.03	946.08	946.13	953.91	957.82	957.87
03-a83c875f3ab6467556056f66d9def81c-RegB	808.77	812.68	816.59	819.22	821.84	824.46	827.09	829.71	832.33	834.31	836.29	838.27	840.25	842.23	844.21	846.19	848.17	850.54	852.91	855.27	857.64	860	862.2	864.39	866.59	868.78	870.98	873.17	875.37	877.56	879.75	881.25	882.75	884.25	885.74	887.24	888.74	890.24	891.73	893.99	896.25	898.5	900.76	903.01	905.27	907.52	910.33	913.14	915.95
03-a83c875f3ab6467556056f66d9def81c-RegC	911.47	913.84	916.2	918.57	920.94	923.3	925.67	928.03	930.4	932.77	935.13	937.5	939.86	942.23	944.6	946.96	949.33	951.7	954.06	956.43	958.79	961.16	963.53	965.89	968.26	963.16	965.78	968.41	971.03	973.65	976.28	978.9	981.52	984.15	986.77	989.39	992.02	994	995.98	997.96	999.94	1001.9	1003.9	1005.9	1007.9	1009.6	1011.4	1013.2	1014.9
03-dbd0df24fc5e5ad57fec276d06f70ff7-FixA	773.82	777.69	780.78	783.86	786.95	790.04	793.13	793.13	797	800.86	804.72	808.58	812.45	816.31	820.17	820.17	824.03	827.89	835.62	837.55	839.48	851.07	854.93	856.86	858.79	870.38	870.38	872.31	874.24	885.83	885.83	889.69	893.55	897.42	901.28	907.07	912.86	916.73	920.59	924.45	932.18	932.18	932.18	937.97	943.76	945.69	947.63	949.56	951.49
03-dbd0df24fc5e5ad57fec276d06f70ff7-FixB	769.19	772.28	775.37	778.46	781.55	784.64	787.73	790.82	793.91	797	808.58	811	813.41	815.83	818.24	820.65	823.07	825.48	827.89	830.1	832.31	834.52	836.72	838.93	841.14	843.34	845.92	848.49	851.07	853.64	856.22	858.79	861.37	863.94	866.52	868.93	871.35	873.76	876.17	878.59	881	883.42	885.83	888	890.17	892.35	894.52	896.69	898.86
03-dbd0df24fc5e5ad57fec276d06f70ff7-FixC	762.24	764.41	766.58	768.75	770.93	773.1	775.27	777.44	779.62	781.79	783.96	786.13	788.31	790.48	792.65	794.82	797	800.31	803.62	806.93	810.24	813.55	816.86	820.17	823.48	826.79	830.1	833.41	836.72	840.03	843.34	846.18	849.01	851.84	854.67	857.51	860.34	863.17	866	868.83	871.67	874.5	877.33	880.16	883	885.83	888.21	890.58	892.96
03-dbd0df24fc5e5ad57fec276d06f70ff7-RegA	858	859.95	862.53	865.12	859.99	867.72	867.73	869.68	871.62	873.56	875.51	879.38	883.25	885.2	887.14	889.56	891.99	894.42	896.84	899.27	901.69	904.12	906.54	906.56	906.57	909.59	912.6	915.62	918.63	921.65	924.66	927.68	930.69	933.71	933.72	936.19	938.66	941.13	943.6	946.07	948.54	951.01	953.48	955.95	958.42	960.89	966.48	968.21	969.93
03-dbd0df24fc5e5ad57fec276d06f70ff7-RegB	856.07	868.77	852.24	853.36	854.47	855.59	856.71	857.82	858.94	860.05	862.96	865.87	868.78	871.69	872.13	872.57	873.01	873.45	873.9	874.34	874.78	875.22	875.66	877.61	879.55	881.49	883.44	885.38	887.32	889.48	891.64	893.8	895.95	898.11	900.27	902.43	904.58	906.74	908.44	910.15	911.85	913.55	915.25	916.95	918.66	920.36	922.06	923.76	925.46
03-dbd0df24fc5e5ad57fec276d06f70ff7-RegC	883.1	885.04	856.1	858.57	861.04	863.51	865.98	868.45	870.92	873.39	875.86	878.33	880.8	883.27	885.4	887.54	889.67	891.81	893.95	896.08	898.22	900.36	902.49	904.63	906.76	908.9	911.04	913.17	915.31	917.44	919.58	921.72	923.85	925.99	928.13	930.26	932.4	934.53	936.67	938.81	940.94	943.08	945.21	947.35	949.49	951.62	953.76	955.9	958.03
03-38c0082b2830d29c8d1f46c8576e50bd-FixA	nan	nan	nan	nan	nan	nan	nan	nan	nan	nan	nan	nan	nan	nan	nan	nan	nan	nan	nan	nan	nan	nan	nan	nan	nan	nan	nan	nan	nan	nan	nan	nan	nan	nan	nan	nan	nan	nan	nan	nan	nan	nan	nan	nan	nan	nan	nan	nan	nan
03-38c0082b2830d29c8d1f46c8576e50bd-FixB	nan	nan	nan	nan	nan	nan	nan	nan	nan	nan	nan	nan	nan	nan	nan	nan	nan	nan	nan	nan	nan	nan	nan	nan	nan	nan	nan	nan	nan	nan	nan	nan	nan	nan	nan	nan	nan	nan	nan	nan	nan	nan	nan	nan	nan	nan	nan	nan	nan
03-38c0082b2830d29c8d1f46c8576e50bd-FixC	nan	nan	nan	nan	nan	nan	nan	nan	nan	nan	nan	nan	nan	nan	nan	nan	nan	nan	nan	nan	nan	nan	nan	nan	nan	nan	nan	nan	nan	nan	nan	nan	nan	nan	nan	nan	nan	nan	nan	nan	nan	nan	nan	nan	nan	nan	nan	nan	nan
03-38c0082b2830d29c8d1f46c8576e50bd-RegA	nan	nan	nan	nan	nan	nan	nan	nan	nan	nan	nan	nan	nan	nan	nan	nan	nan	nan	nan	nan	nan	nan	nan	nan	nan	nan	nan	nan	nan	nan	nan	nan	nan	nan	nan	nan	nan	nan	nan	nan	nan	nan	nan	nan	nan	nan	nan	nan	nan
03-38c0082b2830d29c8d1f46c8576e50bd-RegB	nan	nan	nan	nan	nan	nan	nan	nan	nan	nan	nan	nan	nan	nan	nan	nan	nan	nan	nan	nan	nan	nan	nan	nan	nan	nan	nan	nan	nan	nan	nan	nan	nan	nan	nan	nan	nan	nan	nan	nan	nan	nan	nan	nan	nan	nan	nan	nan	nan
03-38c0082b2830d29c8d1f46c8576e50bd-RegC	nan	nan	nan	nan	nan	nan	nan	nan	nan	nan	nan	nan	nan	nan	nan	nan	nan	nan	nan	nan	nan	nan	nan	nan	nan	nan	nan	nan	nan	nan	nan	nan	nan	nan	nan	nan	nan	nan	nan	nan	nan	nan	nan	nan	nan	nan	nan	nan	nan
03-bd58b46a502bc788de4166be23a79faf-FixA	1036.5	1036.5	1040.3	1042.3	1044.2	1044.2	1051.9	1053.8	1055.8	1059.6	1062.2	1064.8	1067.4	1071.2	1072.5	1073.8	1075.1	1075.1	1082.8	1084.7	1086.7	1086.7	1090.5	1094.4	1098.3	1098.3	1106	1108.6	1111.1	1113.7	1113.7	1115.6	1117.6	1123.4	1129.2	1131.1	1133	1134.9	1136.9	1140.7	1144.6	1148.5	1152.3	1152.3	1152.3	1160.1	1165.2	1166.5	1167.8
03-bd58b46a502bc788de4166be23a79faf-FixB	1073.1	1075.1	1086.7	1091.8	1097	1102.1	1103.8	1105.4	1107.1	1108.7	1110.4	1112	1113.7	1115.2	1116.8	1118.3	1119.9	1121.4	1123	1124.5	1126.1	1127.6	1129.2	1131.4	1133.6	1135.8	1138	1140.2	1142.4	1144.6	1146.8	1149	1151.2	1153.4	1155.6	1157.8	1160.1	1162	1163.9	1165.8	1167.8	1169.7	1171.6	1173.6	1175.5	1177.4	1179.4	1181.3	1183.2
03-bd58b46a502bc788de4166be23a79faf-FixC	1044.2	1044.2	1021	1024.9	1028.7	1032.6	1036.5	1040.3	1044.2	1047.8	1051.4	1055	1058.6	1062.2	1065.8	1069.4	1073	1076.6	1080.2	1083.8	1087.4	1091	1094.6	1098.3	1101.9	1105.5	1109.1	1112.7	1116.3	1119.9	1123.5	1127.1	1130.7	1134.3	1137.9	1141.5	1145.1	1148.7	1152.3	1154.7	1157	1159.3	1161.6	1164	1166.3	1168.6	1171	1173.3	1175.6
03-bd58b46a502bc788de4166be23a79faf-RegA	1143.5	1145.3	1153	1153	1152.9	1154.8	1156.7	1158.6	1160.5	1164.3	1168.1	1168.1	1168	1169.9	1171.8	1173.1	1174.3	1175.6	1178.1	1180.6	1183.2	1185	1186.9	1188.8	1190.7	1192.6	1194.5	1196.4	1198.3	1199.8	1201.3	1202.8	1204.3	1205.8	1208.3	1210.8	1213.4	1214.9	1216.4	1217.9	1219.4	1220.9	1223.4	1226	1228.5	1230.4	1232.3	1234.1	1236
03-bd58b46a502bc788de4166be23a79faf-RegB	1147.6	1114.5	1114.4	1116.3	1118.2	1120.1	1122	1123.9	1125.7	1128	1130.3	1132.6	1134.8	1137.1	1139	1140.9	1142.8	1144.7	1147.2	1149.7	1152.3	1155.3	1158.4	1161.4	1164.5	1167.5	1169.4	1171.3	1173.2	1175.1	1177.9	1180.8	1183.6	1186.5	1188.7	1191	1193.3	1195.6	1197.8	1199.7	1201.6	1203.5	1205.4	1207.3	1209.2	1211.1	1213	1214	1215.1
03-bd58b46a502bc788de4166be23a79faf-RegC	1122.2	1122.2	1122.1	1122.1	1122	1122	1122	1136	1137.7	1139.4	1141.1	1142.2	1143.2	1144.3	1145.3	1146.4	1147.5	1148.5	1149.6	1150.7	1151.7	1152.8	1153.8	1154.9	1156	1157.7	1159.4	1161.2	1162.9	1164.7	1166.4	1168.1	1169.9	1171.6	1173.4	1175.1	1176.8	1178.6	1180.3	1182.1	1183.8	1185.5	1187.3	1189	1190.8	1192.5	1194.2	1196	1197.7
03-44bb52659d82aa8b5f30657205c9dcef-FixA	852.36	853.64	854.93	856.22	857.51	858.79	860.08	861.37	862.66	863.94	865.23	866.52	867.8	869.09	870.38	871.59	872.79	874	875.21	876.41	877.62	878.83	880.04	881.24	882.45	883.66	884.86	886.07	887.28	888.48	889.69	890.72	891.75	892.78	893.81	894.84	895.87	896.9	897.93	898.96	899.99	901.02	902.05	903.08	904.11	905.14	905.82	906.5	907.19
03-44bb52659d82aa8b5f30657205c9dcef-FixB	871.78	873.19	874.59	876	877.4	878.81	880.21	881.62	883.02	884.42	885.83	886.79	887.76	888.73	889.69	890.66	891.62	892.59	893.55	894.52	895.48	896.45	897.42	898.45	899.48	900.51	901.54	902.57	903.6	904.63	905.66	906.69	907.72	908.75	909.78	910.8	911.83	912.86	914.41	915.95	917.5	919.04	920.59	922.13	923.68	925.22	926.77	928.31	929.86
03-44bb52659d82aa8b5f30657205c9dcef-FixC	928.31	929.28	930.25	931.21	932.18	933.14	934.11	935.07	936.04	937	937.97	938.94	939.9	940.87	941.83	942.8	943.76	945.14	946.52	947.9	949.28	950.66	952.04	953.42	954.8	956.18	957.56	958.94	960.32	961.7	963.07	964.36	965.65	966.94	968.22	969.51	970.8	972.09	973.37	974.66	975.95	977.24	978.52	979.81	981.1	982.39	984.32	986.25	988.18
03-44bb52659d82aa8b5f30657205c9dcef-RegA	754.35	758.41	761.7	764.98	768.27	771.55	774.84	776.97	779.1	781.23	783.36	785.49	787.62	790.39	793.16	795.94	798.71	801.48	804.25	807.02	809.8	812.57	815.34	818.11	820.89	823.4	825.92	828.43	830.95	833.46	835.21	836.95	838.7	840.44	842.18	846.24	850.3	854.35	856.87	859.38	861.9	864.41	866.93	860.2	862.71	865.23	867.74	868.5	869.25
03-44bb52659d82aa8b5f30657205c9dcef-RegB	818.58	821.35	824.12	826.89	829.67	832.44	834.29	836.15	838	839.86	841.71	843.57	845.42	847.55	849.68	851.81	853.94	856.07	858.2	860.33	862.46	864.2	865.95	867.69	869.44	871.18	873.18	875.19	877.19	879.19	881.19	883.19	885.19	887.19	889.2	891.2	893.2	895.2	897.2	899.2	901.2	902.56	903.92	905.28	906.64	908	909.36	910.72	912.08
03-44bb52659d82aa8b5f30657205c9dcef-RegC	922.62	927.96	928.16	929.14	934.73	940.33	941.82	943.31	944.8	946.28	947.77	949.26	950.75	952.23	953.72	955.21	956.7	958.18	959.6	961.01	962.43	963.84	965.26	966.67	968.08	969.5	970.91	972.33	973.74	975.16	976.57	977.98	979.4	980.81	982.23	983.64	985.06	986.47	987.88	989.3	990.71	992.13	993.54	994.96	996.37	997.78	999.2	1000.6	1002
03-2ad1c59ed15eb675088c5bf56c5c45d3-FixA	nan	nan	nan	nan	nan	nan	nan	nan	nan	nan	nan	nan	nan	nan	nan	nan	nan	nan	nan	nan	nan	nan	nan	nan	nan	nan	nan	nan	nan	nan	nan	nan	nan	nan	nan	nan	nan	nan	nan	nan	nan	nan	nan	nan	nan	nan	nan	nan	nan
03-2ad1c59ed15eb675088c5bf56c5c45d3-FixB	nan	nan	nan	nan	nan	nan	nan	nan	nan	nan	nan	nan	nan	nan	nan	nan	nan	nan	nan	nan	nan	nan	nan	nan	nan	nan	nan	nan	nan	nan	nan	nan	nan	nan	nan	nan	nan	nan	nan	nan	nan	nan	nan	nan	nan	nan	nan	nan	nan
03-2ad1c59ed15eb675088c5bf56c5c45d3-FixC	nan	nan	nan	nan	nan	nan	nan	nan	nan	nan	nan	nan	nan	nan	nan	nan	nan	nan	nan	nan	nan	nan	nan	nan	nan	nan	nan	nan	nan	nan	nan	nan	nan	nan	nan	nan	nan	nan	nan	nan	nan	nan	nan	nan	nan	nan	nan	nan	nan
03-2ad1c59ed15eb675088c5bf56c5c45d3-RegA	nan	nan	nan	nan	nan	nan	nan	nan	nan	nan	nan	nan	nan	nan	nan	nan	nan	nan	nan	nan	nan	nan	nan	nan	nan	nan	nan	nan	nan	nan	nan	nan	nan	nan	nan	nan	nan	nan	nan	nan	nan	nan	nan	nan	nan	nan	nan	nan	nan
03-2ad1c59ed15eb675088c5bf56c5c45d3-RegB	nan	nan	nan	nan	nan	nan	nan	nan	nan	nan	nan	nan	nan	nan	nan	nan	nan	nan	nan	nan	nan	nan	nan	nan	nan	nan	nan	nan	nan	nan	nan	nan	nan	nan	nan	nan	nan	nan	nan	nan	nan	nan	nan	nan	nan	nan	nan	nan	nan
03-2ad1c59ed15eb675088c5bf56c5c45d3-RegC	nan	nan	nan	nan	nan	nan	nan	nan	nan	nan	nan	nan	nan	nan	nan	nan	nan	nan	nan	nan	nan	nan	nan	nan	nan	nan	nan	nan	nan	nan	nan	nan	nan	nan	nan	nan	nan	nan	nan	nan	nan	nan	nan	nan	nan	nan	nan	nan	nan
06-cfb7d458ea3ef4fc4f27e0eb06be2555-FixA	nan	nan	nan	nan	nan	nan	nan	nan	nan	nan	nan	nan	nan	nan	nan	nan	nan	nan	nan	nan	nan	nan	nan	nan	nan	nan	nan	nan	nan	nan	nan	nan	nan	nan	nan	nan	nan	nan	nan	nan	nan	nan	nan	nan	nan	nan	nan	nan	nan
06-cfb7d458ea3ef4fc4f27e0eb06be2555-FixB	nan	nan	nan	nan	nan	nan	nan	nan	nan	nan	nan	nan	nan	nan	nan	nan	nan	nan	nan	nan	nan	nan	nan	nan	nan	nan	nan	nan	nan	nan	nan	nan	nan	nan	nan	nan	nan	nan	nan	nan	nan	nan	nan	nan	nan	nan	nan	nan	nan
06-cfb7d458ea3ef4fc4f27e0eb06be2555-FixC	nan	nan	nan	nan	nan	nan	nan	nan	nan	nan	nan	nan	nan	nan	nan	nan	nan	nan	nan	nan	nan	nan	nan	nan	nan	nan	nan	nan	nan	nan	nan	nan	nan	nan	nan	nan	nan	nan	nan	nan	nan	nan	nan	nan	nan	nan	nan	nan	nan
06-cfb7d458ea3ef4fc4f27e0eb06be2555-RegA	nan	nan	nan	nan	nan	nan	nan	nan	nan	nan	nan	nan	nan	nan	nan	nan	nan	nan	nan	nan	nan	nan	nan	nan	nan	nan	nan	nan	nan	nan	nan	nan	nan	nan	nan	nan	nan	nan	nan	nan	nan	nan	nan	nan	nan	nan	nan	nan	nan
06-cfb7d458ea3ef4fc4f27e0eb06be2555-RegB	nan	nan	nan	nan	nan	nan	nan	nan	nan	nan	nan	nan	nan	nan	nan	nan	nan	nan	nan	nan	nan	nan	nan	nan	nan	nan	nan	nan	nan	nan	nan	nan	nan	nan	nan	nan	nan	nan	nan	nan	nan	nan	nan	nan	nan	nan	nan	nan	nan
06-cfb7d458ea3ef4fc4f27e0eb06be2555-RegC	nan	nan	nan	nan	nan	nan	nan	nan	nan	nan	nan	nan	nan	nan	nan	nan	nan	nan	nan	nan	nan	nan	nan	nan	nan	nan	nan	nan	nan	nan	nan	nan	nan	nan	nan	nan	nan	nan	nan	nan	nan	nan	nan	nan	nan	nan	nan	nan	nan
06-1a2d6fed9d23244edd4d50c50d068f88-FixA	nan	nan	nan	nan	nan	nan	nan	nan	nan	nan	nan	nan	nan	nan	nan	nan	nan	nan	nan	nan	nan	nan	nan	nan	nan	nan	nan	nan	nan	nan	nan	nan	nan	nan	nan	nan	nan	nan	nan	nan	nan	nan	nan	nan	nan	nan	nan	nan	nan
06-1a2d6fed9d23244edd4d50c50d068f88-FixB	nan	nan	nan	nan	nan	nan	nan	nan	nan	nan	nan	nan	nan	nan	nan	nan	nan	nan	nan	nan	nan	nan	nan	nan	nan	nan	nan	nan	nan	nan	nan	nan	nan	nan	nan	nan	nan	nan	nan	nan	nan	nan	nan	nan	nan	nan	nan	nan	nan
06-1a2d6fed9d23244edd4d50c50d068f88-FixC	nan	nan	nan	nan	nan	nan	nan	nan	nan	nan	nan	nan	nan	nan	nan	nan	nan	nan	nan	nan	nan	nan	nan	nan	nan	nan	nan	nan	nan	nan	nan	nan	nan	nan	nan	nan	nan	nan	nan	nan	nan	nan	nan	nan	nan	nan	nan	nan	nan
06-1a2d6fed9d23244edd4d50c50d068f88-RegA	nan	nan	nan	nan	nan	nan	nan	nan	nan	nan	nan	nan	nan	nan	nan	nan	nan	nan	nan	nan	nan	nan	nan	nan	nan	nan	nan	nan	nan	nan	nan	nan	nan	nan	nan	nan	nan	nan	nan	nan	nan	nan	nan	nan	nan	nan	nan	nan	nan
06-1a2d6fed9d23244edd4d50c50d068f88-RegB	nan	nan	nan	nan	nan	nan	nan	nan	nan	nan	nan	nan	nan	nan	nan	nan	nan	nan	nan	nan	nan	nan	nan	nan	nan	nan	nan	nan	nan	nan	nan	nan	nan	nan	nan	nan	nan	nan	nan	nan	nan	nan	nan	nan	nan	nan	nan	nan	nan
06-1a2d6fed9d23244edd4d50c50d068f88-RegC	nan	nan	nan	nan	nan	nan	nan	nan	nan	nan	nan	nan	nan	nan	nan	nan	nan	nan	nan	nan	nan	nan	nan	nan	nan	nan	nan	nan	nan	nan	nan	nan	nan	nan	nan	nan	nan	nan	nan	nan	nan	nan	nan	nan	nan	nan	nan	nan	nan
06-eb97e7204c6191e141cb459c65307b66-FixA	nan	nan	nan	nan	nan	nan	nan	nan	nan	nan	nan	nan	nan	nan	nan	nan	nan	nan	nan	nan	nan	nan	nan	nan	nan	nan	nan	nan	nan	nan	nan	nan	nan	nan	nan	nan	nan	nan	nan	nan	nan	nan	nan	nan	nan	nan	nan	nan	nan
06-eb97e7204c6191e141cb459c65307b66-FixB	nan	nan	nan	nan	nan	nan	nan	nan	nan	nan	nan	nan	nan	nan	nan	nan	nan	nan	nan	nan	nan	nan	nan	nan	nan	nan	nan	nan	nan	nan	nan	nan	nan	nan	nan	nan	nan	nan	nan	nan	nan	nan	nan	nan	nan	nan	nan	nan	nan
06-eb97e7204c6191e141cb459c65307b66-FixC	nan	nan	nan	nan	nan	nan	nan	nan	nan	nan	nan	nan	nan	nan	nan	nan	nan	nan	nan	nan	nan	nan	nan	nan	nan	nan	nan	nan	nan	nan	nan	nan	nan	nan	nan	nan	nan	nan	nan	nan	nan	nan	nan	nan	nan	nan	nan	nan	nan
06-eb97e7204c6191e141cb459c65307b66-RegA	nan	nan	nan	nan	nan	nan	nan	nan	nan	nan	nan	nan	nan	nan	nan	nan	nan	nan	nan	nan	nan	nan	nan	nan	nan	nan	nan	nan	nan	nan	nan	nan	nan	nan	nan	nan	nan	nan	nan	nan	nan	nan	nan	nan	nan	nan	nan	nan	nan
06-eb97e7204c6191e141cb459c65307b66-RegB	nan	nan	nan	nan	nan	nan	nan	nan	nan	nan	nan	nan	nan	nan	nan	nan	nan	nan	nan	nan	nan	nan	nan	nan	nan	nan	nan	nan	nan	nan	nan	nan	nan	nan	nan	nan	nan	nan	nan	nan	nan	nan	nan	nan	nan	nan	nan	nan	nan
06-eb97e7204c6191e141cb459c65307b66-RegC	nan	nan	nan	nan	nan	nan	nan	nan	nan	nan	nan	nan	nan	nan	nan	nan	nan	nan	nan	nan	nan	nan	nan	nan	nan	nan	nan	nan	nan	nan	nan	nan	nan	nan	nan	nan	nan	nan	nan	nan	nan	nan	nan	nan	nan	nan	nan	nan	nan
06-a0d7d61fb5cd943b985ec1f2d4c41b60-FixA	nan	nan	nan	nan	nan	nan	nan	nan	nan	nan	nan	nan	nan	nan	nan	nan	nan	nan	nan	nan	nan	nan	nan	nan	nan	nan	nan	nan	nan	nan	nan	nan	nan	nan	nan	nan	nan	nan	nan	nan	nan	nan	nan	nan	nan	nan	nan	nan	nan
06-a0d7d61fb5cd943b985ec1f2d4c41b60-FixB	nan	nan	nan	nan	nan	nan	nan	nan	nan	nan	nan	nan	nan	nan	nan	nan	nan	nan	nan	nan	nan	nan	nan	nan	nan	nan	nan	nan	nan	nan	nan	nan	nan	nan	nan	nan	nan	nan	nan	nan	nan	nan	nan	nan	nan	nan	nan	nan	nan
06-a0d7d61fb5cd943b985ec1f2d4c41b60-FixC	nan	nan	nan	nan	nan	nan	nan	nan	nan	nan	nan	nan	nan	nan	nan	nan	nan	nan	nan	nan	nan	nan	nan	nan	nan	nan	nan	nan	nan	nan	nan	nan	nan	nan	nan	nan	nan	nan	nan	nan	nan	nan	nan	nan	nan	nan	nan	nan	nan
06-a0d7d61fb5cd943b985ec1f2d4c41b60-RegA	nan	nan	nan	nan	nan	nan	nan	nan	nan	nan	nan	nan	nan	nan	nan	nan	nan	nan	nan	nan	nan	nan	nan	nan	nan	nan	nan	nan	nan	nan	nan	nan	nan	nan	nan	nan	nan	nan	nan	nan	nan	nan	nan	nan	nan	nan	nan	nan	nan
06-a0d7d61fb5cd943b985ec1f2d4c41b60-RegB	nan	nan	nan	nan	nan	nan	nan	nan	nan	nan	nan	nan	nan	nan	nan	nan	nan	nan	nan	nan	nan	nan	nan	nan	nan	nan	nan	nan	nan	nan	nan	nan	nan	nan	nan	nan	nan	nan	nan	nan	nan	nan	nan	nan	nan	nan	nan	nan	nan
06-a0d7d61fb5cd943b985ec1f2d4c41b60-RegC	nan	nan	nan	nan	nan	nan	nan	nan	nan	nan	nan	nan	nan	nan	nan	nan	nan	nan	nan	nan	nan	nan	nan	nan	nan	nan	nan	nan	nan	nan	nan	nan	nan	nan	nan	nan	nan	nan	nan	nan	nan	nan	nan	nan	nan	nan	nan	nan	nan
06-5084aa77e3950fa577962c870e76ef77-FixA	nan	nan	nan	nan	nan	nan	nan	nan	nan	nan	nan	nan	nan	nan	nan	nan	nan	nan	nan	nan	nan	nan	nan	nan	nan	nan	nan	nan	nan	nan	nan	nan	nan	nan	nan	nan	nan	nan	nan	nan	nan	nan	nan	nan	nan	nan	nan	nan	nan
06-5084aa77e3950fa577962c870e76ef77-FixB	nan	nan	nan	nan	nan	nan	nan	nan	nan	nan	nan	nan	nan	nan	nan	nan	nan	nan	nan	nan	nan	nan	nan	nan	nan	nan	nan	nan	nan	nan	nan	nan	nan	nan	nan	nan	nan	nan	nan	nan	nan	nan	nan	nan	nan	nan	nan	nan	nan
06-5084aa77e3950fa577962c870e76ef77-FixC	nan	nan	nan	nan	nan	nan	nan	nan	nan	nan	nan	nan	nan	nan	nan	nan	nan	nan	nan	nan	nan	nan	nan	nan	nan	nan	nan	nan	nan	nan	nan	nan	nan	nan	nan	nan	nan	nan	nan	nan	nan	nan	nan	nan	nan	nan	nan	nan	nan
06-5084aa77e3950fa577962c870e76ef77-RegA	nan	nan	nan	nan	nan	nan	nan	nan	nan	nan	nan	nan	nan	nan	nan	nan	nan	nan	nan	nan	nan	nan	nan	nan	nan	nan	nan	nan	nan	nan	nan	nan	nan	nan	nan	nan	nan	nan	nan	nan	nan	nan	nan	nan	nan	nan	nan	nan	nan
06-5084aa77e3950fa577962c870e76ef77-RegB	nan	nan	nan	nan	nan	nan	nan	nan	nan	nan	nan	nan	nan	nan	nan	nan	nan	nan	nan	nan	nan	nan	nan	nan	nan	nan	nan	nan	nan	nan	nan	nan	nan	nan	nan	nan	nan	nan	nan	nan	nan	nan	nan	nan	nan	nan	nan	nan	nan
06-5084aa77e3950fa577962c870e76ef77-RegC	nan	nan	nan	nan	nan	nan	nan	nan	nan	nan	nan	nan	nan	nan	nan	nan	nan	nan	nan	nan	nan	nan	nan	nan	nan	nan	nan	nan	nan	nan	nan	nan	nan	nan	nan	nan	nan	nan	nan	nan	nan	nan	nan	nan	nan	nan	nan	nan	nan
06-b4cc9a8c47750b239b1b52b2d0974984-FixA	nan	nan	nan	nan	nan	nan	nan	nan	nan	nan	nan	nan	nan	nan	nan	nan	nan	nan	nan	nan	nan	nan	nan	nan	nan	nan	nan	nan	nan	nan	nan	nan	nan	nan	nan	nan	nan	nan	nan	nan	nan	nan	nan	nan	nan	nan	nan	nan	nan
06-b4cc9a8c47750b239b1b52b2d0974984-FixB	nan	nan	nan	nan	nan	nan	nan	nan	nan	nan	nan	nan	nan	nan	nan	nan	nan	nan	nan	nan	nan	nan	nan	nan	nan	nan	nan	nan	nan	nan	nan	nan	nan	nan	nan	nan	nan	nan	nan	nan	nan	nan	nan	nan	nan	nan	nan	nan	nan
06-b4cc9a8c47750b239b1b52b2d0974984-FixC	nan	nan	nan	nan	nan	nan	nan	nan	nan	nan	nan	nan	nan	nan	nan	nan	nan	nan	nan	nan	nan	nan	nan	nan	nan	nan	nan	nan	nan	nan	nan	nan	nan	nan	nan	nan	nan	nan	nan	nan	nan	nan	nan	nan	nan	nan	nan	nan	nan
06-b4cc9a8c47750b239b1b52b2d0974984-RegA	nan	nan	nan	nan	nan	nan	nan	nan	nan	nan	nan	nan	nan	nan	nan	nan	nan	nan	nan	nan	nan	nan	nan	nan	nan	nan	nan	nan	nan	nan	nan	nan	nan	nan	nan	nan	nan	nan	nan	nan	nan	nan	nan	nan	nan	nan	nan	nan	nan
06-b4cc9a8c47750b239b1b52b2d0974984-RegB	nan	nan	nan	nan	nan	nan	nan	nan	nan	nan	nan	nan	nan	nan	nan	nan	nan	nan	nan	nan	nan	nan	nan	nan	nan	nan	nan	nan	nan	nan	nan	nan	nan	nan	nan	nan	nan	nan	nan	nan	nan	nan	nan	nan	nan	nan	nan	nan	nan
06-b4cc9a8c47750b239b1b52b2d0974984-RegC	nan	nan	nan	nan	nan	nan	nan	nan	nan	nan	nan	nan	nan	nan	nan	nan	nan	nan	nan	nan	nan	nan	nan	nan	nan	nan	nan	nan	nan	nan	nan	nan	nan	nan	nan	nan	nan	nan	nan	nan	nan	nan	nan	nan	nan	nan	nan	nan	nan
06-01e7b55eaccd340faab4a688d59ce227-FixA	nan	nan	nan	nan	nan	nan	nan	nan	nan	nan	nan	nan	nan	nan	nan	nan	nan	nan	nan	nan	nan	nan	nan	nan	nan	nan	nan	nan	nan	nan	nan	nan	nan	nan	nan	nan	nan	nan	nan	nan	nan	nan	nan	nan	nan	nan	nan	nan	nan
06-01e7b55eaccd340faab4a688d59ce227-FixB	nan	nan	nan	nan	nan	nan	nan	nan	nan	nan	nan	nan	nan	nan	nan	nan	nan	nan	nan	nan	nan	nan	nan	nan	nan	nan	nan	nan	nan	nan	nan	nan	nan	nan	nan	nan	nan	nan	nan	nan	nan	nan	nan	nan	nan	nan	nan	nan	nan
06-01e7b55eaccd340faab4a688d59ce227-FixC	nan	nan	nan	nan	nan	nan	nan	nan	nan	nan	nan	nan	nan	nan	nan	nan	nan	nan	nan	nan	nan	nan	nan	nan	nan	nan	nan	nan	nan	nan	nan	nan	nan	nan	nan	nan	nan	nan	nan	nan	nan	nan	nan	nan	nan	nan	nan	nan	nan
06-01e7b55eaccd340faab4a688d59ce227-RegA	nan	nan	nan	nan	nan	nan	nan	nan	nan	nan	nan	nan	nan	nan	nan	nan	nan	nan	nan	nan	nan	nan	nan	nan	nan	nan	nan	nan	nan	nan	nan	nan	nan	nan	nan	nan	nan	nan	nan	nan	nan	nan	nan	nan	nan	nan	nan	nan	nan
06-01e7b55eaccd340faab4a688d59ce227-RegB	nan	nan	nan	nan	nan	nan	nan	nan	nan	nan	nan	nan	nan	nan	nan	nan	nan	nan	nan	nan	nan	nan	nan	nan	nan	nan	nan	nan	nan	nan	nan	nan	nan	nan	nan	nan	nan	nan	nan	nan	nan	nan	nan	nan	nan	nan	nan	nan	nan
06-01e7b55eaccd340faab4a688d59ce227-RegC	nan	nan	nan	nan	nan	nan	nan	nan	nan	nan	nan	nan	nan	nan	nan	nan	nan	nan	nan	nan	nan	nan	nan	nan	nan	nan	nan	nan	nan	nan	nan	nan	nan	nan	nan	nan	nan	nan	nan	nan	nan	nan	nan	nan	nan	nan	nan	nan	nan
06-b880a0b4b49867fe873d99e6161e83d1-FixA	nan	nan	nan	nan	nan	nan	nan	nan	nan	nan	nan	nan	nan	nan	nan	nan	nan	nan	nan	nan	nan	nan	nan	nan	nan	nan	nan	nan	nan	nan	nan	nan	nan	nan	nan	nan	nan	nan	nan	nan	nan	nan	nan	nan	nan	nan	nan	nan	nan
06-b880a0b4b49867fe873d99e6161e83d1-FixB	nan	nan	nan	nan	nan	nan	nan	nan	nan	nan	nan	nan	nan	nan	nan	nan	nan	nan	nan	nan	nan	nan	nan	nan	nan	nan	nan	nan	nan	nan	nan	nan	nan	nan	nan	nan	nan	nan	nan	nan	nan	nan	nan	nan	nan	nan	nan	nan	nan
06-b880a0b4b49867fe873d99e6161e83d1-FixC	nan	nan	nan	nan	nan	nan	nan	nan	nan	nan	nan	nan	nan	nan	nan	nan	nan	nan	nan	nan	nan	nan	nan	nan	nan	nan	nan	nan	nan	nan	nan	nan	nan	nan	nan	nan	nan	nan	nan	nan	nan	nan	nan	nan	nan	nan	nan	nan	nan
06-b880a0b4b49867fe873d99e6161e83d1-RegA	nan	nan	nan	nan	nan	nan	nan	nan	nan	nan	nan	nan	nan	nan	nan	nan	nan	nan	nan	nan	nan	nan	nan	nan	nan	nan	nan	nan	nan	nan	nan	nan	nan	nan	nan	nan	nan	nan	nan	nan	nan	nan	nan	nan	nan	nan	nan	nan	nan
06-b880a0b4b49867fe873d99e6161e83d1-RegB	nan	nan	nan	nan	nan	nan	nan	nan	nan	nan	nan	nan	nan	nan	nan	nan	nan	nan	nan	nan	nan	nan	nan	nan	nan	nan	nan	nan	nan	nan	nan	nan	nan	nan	nan	nan	nan	nan	nan	nan	nan	nan	nan	nan	nan	nan	nan	nan	nan
06-b880a0b4b49867fe873d99e6161e83d1-RegC	nan	nan	nan	nan	nan	nan	nan	nan	nan	nan	nan	nan	nan	nan	nan	nan	nan	nan	nan	nan	nan	nan	nan	nan	nan	nan	nan	nan	nan	nan	nan	nan	nan	nan	nan	nan	nan	nan	nan	nan	nan	nan	nan	nan	nan	nan	nan	nan	nan
06-ba3c26541a39ffdf18a5cb6bc1c02a76-FixA	nan	nan	nan	nan	nan	nan	nan	nan	nan	nan	nan	nan	nan	nan	nan	nan	nan	nan	nan	nan	nan	nan	nan	nan	nan	nan	nan	nan	nan	nan	nan	nan	nan	nan	nan	nan	nan	nan	nan	nan	nan	nan	nan	nan	nan	nan	nan	nan	nan
06-ba3c26541a39ffdf18a5cb6bc1c02a76-FixB	nan	nan	nan	nan	nan	nan	nan	nan	nan	nan	nan	nan	nan	nan	nan	nan	nan	nan	nan	nan	nan	nan	nan	nan	nan	nan	nan	nan	nan	nan	nan	nan	nan	nan	nan	nan	nan	nan	nan	nan	nan	nan	nan	nan	nan	nan	nan	nan	nan
06-ba3c26541a39ffdf18a5cb6bc1c02a76-FixC	nan	nan	nan	nan	nan	nan	nan	nan	nan	nan	nan	nan	nan	nan	nan	nan	nan	nan	nan	nan	nan	nan	nan	nan	nan	nan	nan	nan	nan	nan	nan	nan	nan	nan	nan	nan	nan	nan	nan	nan	nan	nan	nan	nan	nan	nan	nan	nan	nan
06-ba3c26541a39ffdf18a5cb6bc1c02a76-RegA	nan	nan	nan	nan	nan	nan	nan	nan	nan	nan	nan	nan	nan	nan	nan	nan	nan	nan	nan	nan	nan	nan	nan	nan	nan	nan	nan	nan	nan	nan	nan	nan	nan	nan	nan	nan	nan	nan	nan	nan	nan	nan	nan	nan	nan	nan	nan	nan	nan
06-ba3c26541a39ffdf18a5cb6bc1c02a76-RegB	nan	nan	nan	nan	nan	nan	nan	nan	nan	nan	nan	nan	nan	nan	nan	nan	nan	nan	nan	nan	nan	nan	nan	nan	nan	nan	nan	nan	nan	nan	nan	nan	nan	nan	nan	nan	nan	nan	nan	nan	nan	nan	nan	nan	nan	nan	nan	nan	nan
06-ba3c26541a39ffdf18a5cb6bc1c02a76-RegC	nan	nan	nan	nan	nan	nan	nan	nan	nan	nan	nan	nan	nan	nan	nan	nan	nan	nan	nan	nan	nan	nan	nan	nan	nan	nan	nan	nan	nan	nan	nan	nan	nan	nan	nan	nan	nan	nan	nan	nan	nan	nan	nan	nan	nan	nan	nan	nan	nan
06-24ef36defce471dfc7521f94d97adfb7-FixA	nan	nan	nan	nan	nan	nan	nan	nan	nan	nan	nan	nan	nan	nan	nan	nan	nan	nan	nan	nan	nan	nan	nan	nan	nan	nan	nan	nan	nan	nan	nan	nan	nan	nan	nan	nan	nan	nan	nan	nan	nan	nan	nan	nan	nan	nan	nan	nan	nan
06-24ef36defce471dfc7521f94d97adfb7-FixB	nan	nan	nan	nan	nan	nan	nan	nan	nan	nan	nan	nan	nan	nan	nan	nan	nan	nan	nan	nan	nan	nan	nan	nan	nan	nan	nan	nan	nan	nan	nan	nan	nan	nan	nan	nan	nan	nan	nan	nan	nan	nan	nan	nan	nan	nan	nan	nan	nan
06-24ef36defce471dfc7521f94d97adfb7-FixC	nan	nan	nan	nan	nan	nan	nan	nan	nan	nan	nan	nan	nan	nan	nan	nan	nan	nan	nan	nan	nan	nan	nan	nan	nan	nan	nan	nan	nan	nan	nan	nan	nan	nan	nan	nan	nan	nan	nan	nan	nan	nan	nan	nan	nan	nan	nan	nan	nan
06-24ef36defce471dfc7521f94d97adfb7-RegA	nan	nan	nan	nan	nan	nan	nan	nan	nan	nan	nan	nan	nan	nan	nan	nan	nan	nan	nan	nan	nan	nan	nan	nan	nan	nan	nan	nan	nan	nan	nan	nan	nan	nan	nan	nan	nan	nan	nan	nan	nan	nan	nan	nan	nan	nan	nan	nan	nan
06-24ef36defce471dfc7521f94d97adfb7-RegB	nan	nan	nan	nan	nan	nan	nan	nan	nan	nan	nan	nan	nan	nan	nan	nan	nan	nan	nan	nan	nan	nan	nan	nan	nan	nan	nan	nan	nan	nan	nan	nan	nan	nan	nan	nan	nan	nan	nan	nan	nan	nan	nan	nan	nan	nan	nan	nan	nan
06-24ef36defce471dfc7521f94d97adfb7-RegC	nan	nan	nan	nan	nan	nan	nan	nan	nan	nan	nan	nan	nan	nan	nan	nan	nan	nan	nan	nan	nan	nan	nan	nan	nan	nan	nan	nan	nan	nan	nan	nan	nan	nan	nan	nan	nan	nan	nan	nan	nan	nan	nan	nan	nan	nan	nan	nan	nan
06-53dd48af2af790afc27836a0a72c6f66-FixA	nan	nan	nan	nan	nan	nan	nan	nan	nan	nan	nan	nan	nan	nan	nan	nan	nan	nan	nan	nan	nan	nan	nan	nan	nan	nan	nan	nan	nan	nan	nan	nan	nan	nan	nan	nan	nan	nan	nan	nan	nan	nan	nan	nan	nan	nan	nan	nan	nan
06-53dd48af2af790afc27836a0a72c6f66-FixB	nan	nan	nan	nan	nan	nan	nan	nan	nan	nan	nan	nan	nan	nan	nan	nan	nan	nan	nan	nan	nan	nan	nan	nan	nan	nan	nan	nan	nan	nan	nan	nan	nan	nan	nan	nan	nan	nan	nan	nan	nan	nan	nan	nan	nan	nan	nan	nan	nan
06-53dd48af2af790afc27836a0a72c6f66-FixC	nan	nan	nan	nan	nan	nan	nan	nan	nan	nan	nan	nan	nan	nan	nan	nan	nan	nan	nan	nan	nan	nan	nan	nan	nan	nan	nan	nan	nan	nan	nan	nan	nan	nan	nan	nan	nan	nan	nan	nan	nan	nan	nan	nan	nan	nan	nan	nan	nan
06-53dd48af2af790afc27836a0a72c6f66-RegA	nan	nan	nan	nan	nan	nan	nan	nan	nan	nan	nan	nan	nan	nan	nan	nan	nan	nan	nan	nan	nan	nan	nan	nan	nan	nan	nan	nan	nan	nan	nan	nan	nan	nan	nan	nan	nan	nan	nan	nan	nan	nan	nan	nan	nan	nan	nan	nan	nan
06-53dd48af2af790afc27836a0a72c6f66-RegB	nan	nan	nan	nan	nan	nan	nan	nan	nan	nan	nan	nan	nan	nan	nan	nan	nan	nan	nan	nan	nan	nan	nan	nan	nan	nan	nan	nan	nan	nan	nan	nan	nan	nan	nan	nan	nan	nan	nan	nan	nan	nan	nan	nan	nan	nan	nan	nan	nan
06-53dd48af2af790afc27836a0a72c6f66-RegC	nan	nan	nan	nan	nan	nan	nan	nan	nan	nan	nan	nan	nan	nan	nan	nan	nan	nan	nan	nan	nan	nan	nan	nan	nan	nan	nan	nan	nan	nan	nan	nan	nan	nan	nan	nan	nan	nan	nan	nan	nan	nan	nan	nan	nan	nan	nan	nan	nan
06-a695c46ddbff6aec9dabdaf16e0c204f-FixA	nan	nan	nan	nan	nan	nan	nan	nan	nan	nan	nan	nan	nan	nan	nan	nan	nan	nan	nan	nan	nan	nan	nan	nan	nan	nan	nan	nan	nan	nan	nan	nan	nan	nan	nan	nan	nan	nan	nan	nan	nan	nan	nan	nan	nan	nan	nan	nan	nan
06-a695c46ddbff6aec9dabdaf16e0c204f-FixB	nan	nan	nan	nan	nan	nan	nan	nan	nan	nan	nan	nan	nan	nan	nan	nan	nan	nan	nan	nan	nan	nan	nan	nan	nan	nan	nan	nan	nan	nan	nan	nan	nan	nan	nan	nan	nan	nan	nan	nan	nan	nan	nan	nan	nan	nan	nan	nan	nan
06-a695c46ddbff6aec9dabdaf16e0c204f-FixC	nan	nan	nan	nan	nan	nan	nan	nan	nan	nan	nan	nan	nan	nan	nan	nan	nan	nan	nan	nan	nan	nan	nan	nan	nan	nan	nan	nan	nan	nan	nan	nan	nan	nan	nan	nan	nan	nan	nan	nan	nan	nan	nan	nan	nan	nan	nan	nan	nan
06-a695c46ddbff6aec9dabdaf16e0c204f-RegA	nan	nan	nan	nan	nan	nan	nan	nan	nan	nan	nan	nan	nan	nan	nan	nan	nan	nan	nan	nan	nan	nan	nan	nan	nan	nan	nan	nan	nan	nan	nan	nan	nan	nan	nan	nan	nan	nan	nan	nan	nan	nan	nan	nan	nan	nan	nan	nan	nan
06-a695c46ddbff6aec9dabdaf16e0c204f-RegB	nan	nan	nan	nan	nan	nan	nan	nan	nan	nan	nan	nan	nan	nan	nan	nan	nan	nan	nan	nan	nan	nan	nan	nan	nan	nan	nan	nan	nan	nan	nan	nan	nan	nan	nan	nan	nan	nan	nan	nan	nan	nan	nan	nan	nan	nan	nan	nan	nan
06-a695c46ddbff6aec9dabdaf16e0c204f-RegC	nan	nan	nan	nan	nan	nan	nan	nan	nan	nan	nan	nan	nan	nan	nan	nan	nan	nan	nan	nan	nan	nan	nan	nan	nan	nan	nan	nan	nan	nan	nan	nan	nan	nan	nan	nan	nan	nan	nan	nan	nan	nan	nan	nan	nan	nan	nan	nan	nan
06-95a424b417e625b3c49616005e52aa1c-FixA	nan	nan	nan	nan	nan	nan	nan	nan	nan	nan	nan	nan	nan	nan	nan	nan	nan	nan	nan	nan	nan	nan	nan	nan	nan	nan	nan	nan	nan	nan	nan	nan	nan	nan	nan	nan	nan	nan	nan	nan	nan	nan	nan	nan	nan	nan	nan	nan	nan
06-95a424b417e625b3c49616005e52aa1c-FixB	nan	nan	nan	nan	nan	nan	nan	nan	nan	nan	nan	nan	nan	nan	nan	nan	nan	nan	nan	nan	nan	nan	nan	nan	nan	nan	nan	nan	nan	nan	nan	nan	nan	nan	nan	nan	nan	nan	nan	nan	nan	nan	nan	nan	nan	nan	nan	nan	nan
06-95a424b417e625b3c49616005e52aa1c-FixC	nan	nan	nan	nan	nan	nan	nan	nan	nan	nan	nan	nan	nan	nan	nan	nan	nan	nan	nan	nan	nan	nan	nan	nan	nan	nan	nan	nan	nan	nan	nan	nan	nan	nan	nan	nan	nan	nan	nan	nan	nan	nan	nan	nan	nan	nan	nan	nan	nan
06-95a424b417e625b3c49616005e52aa1c-RegA	nan	nan	nan	nan	nan	nan	nan	nan	nan	nan	nan	nan	nan	nan	nan	nan	nan	nan	nan	nan	nan	nan	nan	nan	nan	nan	nan	nan	nan	nan	nan	nan	nan	nan	nan	nan	nan	nan	nan	nan	nan	nan	nan	nan	nan	nan	nan	nan	nan
06-95a424b417e625b3c49616005e52aa1c-RegB	nan	nan	nan	nan	nan	nan	nan	nan	nan	nan	nan	nan	nan	nan	nan	nan	nan	nan	nan	nan	nan	nan	nan	nan	nan	nan	nan	nan	nan	nan	nan	nan	nan	nan	nan	nan	nan	nan	nan	nan	nan	nan	nan	nan	nan	nan	nan	nan	nan
06-95a424b417e625b3c49616005e52aa1c-RegC	nan	nan	nan	nan	nan	nan	nan	nan	nan	nan	nan	nan	nan	nan	nan	nan	nan	nan	nan	nan	nan	nan	nan	nan	nan	nan	nan	nan	nan	nan	nan	nan	nan	nan	nan	nan	nan	nan	nan	nan	nan	nan	nan	nan	nan	nan	nan	nan	nan
06-e7297e82c055894c8094f0dc2d616655-FixA	nan	nan	nan	nan	nan	nan	nan	nan	nan	nan	nan	nan	nan	nan	nan	nan	nan	nan	nan	nan	nan	nan	nan	nan	nan	nan	nan	nan	nan	nan	nan	nan	nan	nan	nan	nan	nan	nan	nan	nan	nan	nan	nan	nan	nan	nan	nan	nan	nan
06-e7297e82c055894c8094f0dc2d616655-FixB	nan	nan	nan	nan	nan	nan	nan	nan	nan	nan	nan	nan	nan	nan	nan	nan	nan	nan	nan	nan	nan	nan	nan	nan	nan	nan	nan	nan	nan	nan	nan	nan	nan	nan	nan	nan	nan	nan	nan	nan	nan	nan	nan	nan	nan	nan	nan	nan	nan
06-e7297e82c055894c8094f0dc2d616655-FixC	nan	nan	nan	nan	nan	nan	nan	nan	nan	nan	nan	nan	nan	nan	nan	nan	nan	nan	nan	nan	nan	nan	nan	nan	nan	nan	nan	nan	nan	nan	nan	nan	nan	nan	nan	nan	nan	nan	nan	nan	nan	nan	nan	nan	nan	nan	nan	nan	nan
06-e7297e82c055894c8094f0dc2d616655-RegA	nan	nan	nan	nan	nan	nan	nan	nan	nan	nan	nan	nan	nan	nan	nan	nan	nan	nan	nan	nan	nan	nan	nan	nan	nan	nan	nan	nan	nan	nan	nan	nan	nan	nan	nan	nan	nan	nan	nan	nan	nan	nan	nan	nan	nan	nan	nan	nan	nan
06-e7297e82c055894c8094f0dc2d616655-RegB	nan	nan	nan	nan	nan	nan	nan	nan	nan	nan	nan	nan	nan	nan	nan	nan	nan	nan	nan	nan	nan	nan	nan	nan	nan	nan	nan	nan	nan	nan	nan	nan	nan	nan	nan	nan	nan	nan	nan	nan	nan	nan	nan	nan	nan	nan	nan	nan	nan
06-e7297e82c055894c8094f0dc2d616655-RegC	nan	nan	nan	nan	nan	nan	nan	nan	nan	nan	nan	nan	nan	nan	nan	nan	nan	nan	nan	nan	nan	nan	nan	nan	nan	nan	nan	nan	nan	nan	nan	nan	nan	nan	nan	nan	nan	nan	nan	nan	nan	nan	nan	nan	nan	nan	nan	nan	nan
06-e4397716ebc10028163f1e642a130ebd-FixA	nan	nan	nan	nan	nan	nan	nan	nan	nan	nan	nan	nan	nan	nan	nan	nan	nan	nan	nan	nan	nan	nan	nan	nan	nan	nan	nan	nan	nan	nan	nan	nan	nan	nan	nan	nan	nan	nan	nan	nan	nan	nan	nan	nan	nan	nan	nan	nan	nan
06-e4397716ebc10028163f1e642a130ebd-FixB	nan	nan	nan	nan	nan	nan	nan	nan	nan	nan	nan	nan	nan	nan	nan	nan	nan	nan	nan	nan	nan	nan	nan	nan	nan	nan	nan	nan	nan	nan	nan	nan	nan	nan	nan	nan	nan	nan	nan	nan	nan	nan	nan	nan	nan	nan	nan	nan	nan
06-e4397716ebc10028163f1e642a130ebd-FixC	nan	nan	nan	nan	nan	nan	nan	nan	nan	nan	nan	nan	nan	nan	nan	nan	nan	nan	nan	nan	nan	nan	nan	nan	nan	nan	nan	nan	nan	nan	nan	nan	nan	nan	nan	nan	nan	nan	nan	nan	nan	nan	nan	nan	nan	nan	nan	nan	nan
06-e4397716ebc10028163f1e642a130ebd-RegA	nan	nan	nan	nan	nan	nan	nan	nan	nan	nan	nan	nan	nan	nan	nan	nan	nan	nan	nan	nan	nan	nan	nan	nan	nan	nan	nan	nan	nan	nan	nan	nan	nan	nan	nan	nan	nan	nan	nan	nan	nan	nan	nan	nan	nan	nan	nan	nan	nan
06-e4397716ebc10028163f1e642a130ebd-RegB	nan	nan	nan	nan	nan	nan	nan	nan	nan	nan	nan	nan	nan	nan	nan	nan	nan	nan	nan	nan	nan	nan	nan	nan	nan	nan	nan	nan	nan	nan	nan	nan	nan	nan	nan	nan	nan	nan	nan	nan	nan	nan	nan	nan	nan	nan	nan	nan	nan
06-e4397716ebc10028163f1e642a130ebd-RegC	nan	nan	nan	nan	nan	nan	nan	nan	nan	nan	nan	nan	nan	nan	nan	nan	nan	nan	nan	nan	nan	nan	nan	nan	nan	nan	nan	nan	nan	nan	nan	nan	nan	nan	nan	nan	nan	nan	nan	nan	nan	nan	nan	nan	nan	nan	nan	nan	nan
06-b8c89064d7af988e8b7aa1d3fabda912-FixA	nan	nan	nan	nan	nan	nan	nan	nan	nan	nan	nan	nan	nan	nan	nan	nan	nan	nan	nan	nan	nan	nan	nan	nan	nan	nan	nan	nan	nan	nan	nan	nan	nan	nan	nan	nan	nan	nan	nan	nan	nan	nan	nan	nan	nan	nan	nan	nan	nan
06-b8c89064d7af988e8b7aa1d3fabda912-FixB	nan	nan	nan	nan	nan	nan	nan	nan	nan	nan	nan	nan	nan	nan	nan	nan	nan	nan	nan	nan	nan	nan	nan	nan	nan	nan	nan	nan	nan	nan	nan	nan	nan	nan	nan	nan	nan	nan	nan	nan	nan	nan	nan	nan	nan	nan	nan	nan	nan
06-b8c89064d7af988e8b7aa1d3fabda912-FixC	nan	nan	nan	nan	nan	nan	nan	nan	nan	nan	nan	nan	nan	nan	nan	nan	nan	nan	nan	nan	nan	nan	nan	nan	nan	nan	nan	nan	nan	nan	nan	nan	nan	nan	nan	nan	nan	nan	nan	nan	nan	nan	nan	nan	nan	nan	nan	nan	nan
06-b8c89064d7af988e8b7aa1d3fabda912-RegA	nan	nan	nan	nan	nan	nan	nan	nan	nan	nan	nan	nan	nan	nan	nan	nan	nan	nan	nan	nan	nan	nan	nan	nan	nan	nan	nan	nan	nan	nan	nan	nan	nan	nan	nan	nan	nan	nan	nan	nan	nan	nan	nan	nan	nan	nan	nan	nan	nan
06-b8c89064d7af988e8b7aa1d3fabda912-RegB	nan	nan	nan	nan	nan	nan	nan	nan	nan	nan	nan	nan	nan	nan	nan	nan	nan	nan	nan	nan	nan	nan	nan	nan	nan	nan	nan	nan	nan	nan	nan	nan	nan	nan	nan	nan	nan	nan	nan	nan	nan	nan	nan	nan	nan	nan	nan	nan	nan
06-b8c89064d7af988e8b7aa1d3fabda912-RegC	nan	nan	nan	nan	nan	nan	nan	nan	nan	nan	nan	nan	nan	nan	nan	nan	nan	nan	nan	nan	nan	nan	nan	nan	nan	nan	nan	nan	nan	nan	nan	nan	nan	nan	nan	nan	nan	nan	nan	nan	nan	nan	nan	nan	nan	nan	nan	nan	nan
06-550f3208318ac985ff6ca4a430354041-FixA	nan	nan	nan	nan	nan	nan	nan	nan	nan	nan	nan	nan	nan	nan	nan	nan	nan	nan	nan	nan	nan	nan	nan	nan	nan	nan	nan	nan	nan	nan	nan	nan	nan	nan	nan	nan	nan	nan	nan	nan	nan	nan	nan	nan	nan	nan	nan	nan	nan
06-550f3208318ac985ff6ca4a430354041-FixB	nan	nan	nan	nan	nan	nan	nan	nan	nan	nan	nan	nan	nan	nan	nan	nan	nan	nan	nan	nan	nan	nan	nan	nan	nan	nan	nan	nan	nan	nan	nan	nan	nan	nan	nan	nan	nan	nan	nan	nan	nan	nan	nan	nan	nan	nan	nan	nan	nan
06-550f3208318ac985ff6ca4a430354041-FixC	nan	nan	nan	nan	nan	nan	nan	nan	nan	nan	nan	nan	nan	nan	nan	nan	nan	nan	nan	nan	nan	nan	nan	nan	nan	nan	nan	nan	nan	nan	nan	nan	nan	nan	nan	nan	nan	nan	nan	nan	nan	nan	nan	nan	nan	nan	nan	nan	nan
06-550f3208318ac985ff6ca4a430354041-RegA	nan	nan	nan	nan	nan	nan	nan	nan	nan	nan	nan	nan	nan	nan	nan	nan	nan	nan	nan	nan	nan	nan	nan	nan	nan	nan	nan	nan	nan	nan	nan	nan	nan	nan	nan	nan	nan	nan	nan	nan	nan	nan	nan	nan	nan	nan	nan	nan	nan
06-550f3208318ac985ff6ca4a430354041-RegB	nan	nan	nan	nan	nan	nan	nan	nan	nan	nan	nan	nan	nan	nan	nan	nan	nan	nan	nan	nan	nan	nan	nan	nan	nan	nan	nan	nan	nan	nan	nan	nan	nan	nan	nan	nan	nan	nan	nan	nan	nan	nan	nan	nan	nan	nan	nan	nan	nan
06-550f3208318ac985ff6ca4a430354041-RegC	nan	nan	nan	nan	nan	nan	nan	nan	nan	nan	nan	nan	nan	nan	nan	nan	nan	nan	nan	nan	nan	nan	nan	nan	nan	nan	nan	nan	nan	nan	nan	nan	nan	nan	nan	nan	nan	nan	nan	nan	nan	nan	nan	nan	nan	nan	nan	nan	nan
06-6a2f94c163a8cfd48a48a65fbe585adf-FixA	nan	nan	nan	nan	nan	nan	nan	nan	nan	nan	nan	nan	nan	nan	nan	nan	nan	nan	nan	nan	nan	nan	nan	nan	nan	nan	nan	nan	nan	nan	nan	nan	nan	nan	nan	nan	nan	nan	nan	nan	nan	nan	nan	nan	nan	nan	nan	nan	nan
06-6a2f94c163a8cfd48a48a65fbe585adf-FixB	nan	nan	nan	nan	nan	nan	nan	nan	nan	nan	nan	nan	nan	nan	nan	nan	nan	nan	nan	nan	nan	nan	nan	nan	nan	nan	nan	nan	nan	nan	nan	nan	nan	nan	nan	nan	nan	nan	nan	nan	nan	nan	nan	nan	nan	nan	nan	nan	nan
06-6a2f94c163a8cfd48a48a65fbe585adf-FixC	nan	nan	nan	nan	nan	nan	nan	nan	nan	nan	nan	nan	nan	nan	nan	nan	nan	nan	nan	nan	nan	nan	nan	nan	nan	nan	nan	nan	nan	nan	nan	nan	nan	nan	nan	nan	nan	nan	nan	nan	nan	nan	nan	nan	nan	nan	nan	nan	nan
06-6a2f94c163a8cfd48a48a65fbe585adf-RegA	nan	nan	nan	nan	nan	nan	nan	nan	nan	nan	nan	nan	nan	nan	nan	nan	nan	nan	nan	nan	nan	nan	nan	nan	nan	nan	nan	nan	nan	nan	nan	nan	nan	nan	nan	nan	nan	nan	nan	nan	nan	nan	nan	nan	nan	nan	nan	nan	nan
06-6a2f94c163a8cfd48a48a65fbe585adf-RegB	nan	nan	nan	nan	nan	nan	nan	nan	nan	nan	nan	nan	nan	nan	nan	nan	nan	nan	nan	nan	nan	nan	nan	nan	nan	nan	nan	nan	nan	nan	nan	nan	nan	nan	nan	nan	nan	nan	nan	nan	nan	nan	nan	nan	nan	nan	nan	nan	nan
06-6a2f94c163a8cfd48a48a65fbe585adf-RegC	nan	nan	nan	nan	nan	nan	nan	nan	nan	nan	nan	nan	nan	nan	nan	nan	nan	nan	nan	nan	nan	nan	nan	nan	nan	nan	nan	nan	nan	nan	nan	nan	nan	nan	nan	nan	nan	nan	nan	nan	nan	nan	nan	nan	nan	nan	nan	nan	nan
06-c08f4cd4bdc8a2bcdfeb3a93c5f597d7-FixA	nan	nan	nan	nan	nan	nan	nan	nan	nan	nan	nan	nan	nan	nan	nan	nan	nan	nan	nan	nan	nan	nan	nan	nan	nan	nan	nan	nan	nan	nan	nan	nan	nan	nan	nan	nan	nan	nan	nan	nan	nan	nan	nan	nan	nan	nan	nan	nan	nan
06-c08f4cd4bdc8a2bcdfeb3a93c5f597d7-FixB	nan	nan	nan	nan	nan	nan	nan	nan	nan	nan	nan	nan	nan	nan	nan	nan	nan	nan	nan	nan	nan	nan	nan	nan	nan	nan	nan	nan	nan	nan	nan	nan	nan	nan	nan	nan	nan	nan	nan	nan	nan	nan	nan	nan	nan	nan	nan	nan	nan
06-c08f4cd4bdc8a2bcdfeb3a93c5f597d7-FixC	nan	nan	nan	nan	nan	nan	nan	nan	nan	nan	nan	nan	nan	nan	nan	nan	nan	nan	nan	nan	nan	nan	nan	nan	nan	nan	nan	nan	nan	nan	nan	nan	nan	nan	nan	nan	nan	nan	nan	nan	nan	nan	nan	nan	nan	nan	nan	nan	nan
06-c08f4cd4bdc8a2bcdfeb3a93c5f597d7-RegA	nan	nan	nan	nan	nan	nan	nan	nan	nan	nan	nan	nan	nan	nan	nan	nan	nan	nan	nan	nan	nan	nan	nan	nan	nan	nan	nan	nan	nan	nan	nan	nan	nan	nan	nan	nan	nan	nan	nan	nan	nan	nan	nan	nan	nan	nan	nan	nan	nan
06-c08f4cd4bdc8a2bcdfeb3a93c5f597d7-RegB	nan	nan	nan	nan	nan	nan	nan	nan	nan	nan	nan	nan	nan	nan	nan	nan	nan	nan	nan	nan	nan	nan	nan	nan	nan	nan	nan	nan	nan	nan	nan	nan	nan	nan	nan	nan	nan	nan	nan	nan	nan	nan	nan	nan	nan	nan	nan	nan	nan
06-c08f4cd4bdc8a2bcdfeb3a93c5f597d7-RegC	nan	nan	nan	nan	nan	nan	nan	nan	nan	nan	nan	nan	nan	nan	nan	nan	nan	nan	nan	nan	nan	nan	nan	nan	nan	nan	nan	nan	nan	nan	nan	nan	nan	nan	nan	nan	nan	nan	nan	nan	nan	nan	nan	nan	nan	nan	nan	nan	nan
06-152f1b1f1d279adea6cba79e8c93f417-FixA	nan	nan	nan	nan	nan	nan	nan	nan	nan	nan	nan	nan	nan	nan	nan	nan	nan	nan	nan	nan	nan	nan	nan	nan	nan	nan	nan	nan	nan	nan	nan	nan	nan	nan	nan	nan	nan	nan	nan	nan	nan	nan	nan	nan	nan	nan	nan	nan	nan
06-152f1b1f1d279adea6cba79e8c93f417-FixB	nan	nan	nan	nan	nan	nan	nan	nan	nan	nan	nan	nan	nan	nan	nan	nan	nan	nan	nan	nan	nan	nan	nan	nan	nan	nan	nan	nan	nan	nan	nan	nan	nan	nan	nan	nan	nan	nan	nan	nan	nan	nan	nan	nan	nan	nan	nan	nan	nan
06-152f1b1f1d279adea6cba79e8c93f417-FixC	nan	nan	nan	nan	nan	nan	nan	nan	nan	nan	nan	nan	nan	nan	nan	nan	nan	nan	nan	nan	nan	nan	nan	nan	nan	nan	nan	nan	nan	nan	nan	nan	nan	nan	nan	nan	nan	nan	nan	nan	nan	nan	nan	nan	nan	nan	nan	nan	nan
06-152f1b1f1d279adea6cba79e8c93f417-RegA	nan	nan	nan	nan	nan	nan	nan	nan	nan	nan	nan	nan	nan	nan	nan	nan	nan	nan	nan	nan	nan	nan	nan	nan	nan	nan	nan	nan	nan	nan	nan	nan	nan	nan	nan	nan	nan	nan	nan	nan	nan	nan	nan	nan	nan	nan	nan	nan	nan
06-152f1b1f1d279adea6cba79e8c93f417-RegB	nan	nan	nan	nan	nan	nan	nan	nan	nan	nan	nan	nan	nan	nan	nan	nan	nan	nan	nan	nan	nan	nan	nan	nan	nan	nan	nan	nan	nan	nan	nan	nan	nan	nan	nan	nan	nan	nan	nan	nan	nan	nan	nan	nan	nan	nan	nan	nan	nan
06-152f1b1f1d279adea6cba79e8c93f417-RegC	nan	nan	nan	nan	nan	nan	nan	nan	nan	nan	nan	nan	nan	nan	nan	nan	nan	nan	nan	nan	nan	nan	nan	nan	nan	nan	nan	nan	nan	nan	nan	nan	nan	nan	nan	nan	nan	nan	nan	nan	nan	nan	nan	nan	nan	nan	nan	nan	nan
06-389c492fc98f16a8c3157161fc96f23e-FixA	nan	nan	nan	nan	nan	nan	nan	nan	nan	nan	nan	nan	nan	nan	nan	nan	nan	nan	nan	nan	nan	nan	nan	nan	nan	nan	nan	nan	nan	nan	nan	nan	nan	nan	nan	nan	nan	nan	nan	nan	nan	nan	nan	nan	nan	nan	nan	nan	nan
06-389c492fc98f16a8c3157161fc96f23e-FixB	nan	nan	nan	nan	nan	nan	nan	nan	nan	nan	nan	nan	nan	nan	nan	nan	nan	nan	nan	nan	nan	nan	nan	nan	nan	nan	nan	nan	nan	nan	nan	nan	nan	nan	nan	nan	nan	nan	nan	nan	nan	nan	nan	nan	nan	nan	nan	nan	nan
06-389c492fc98f16a8c3157161fc96f23e-FixC	nan	nan	nan	nan	nan	nan	nan	nan	nan	nan	nan	nan	nan	nan	nan	nan	nan	nan	nan	nan	nan	nan	nan	nan	nan	nan	nan	nan	nan	nan	nan	nan	nan	nan	nan	nan	nan	nan	nan	nan	nan	nan	nan	nan	nan	nan	nan	nan	nan
06-389c492fc98f16a8c3157161fc96f23e-RegA	nan	nan	nan	nan	nan	nan	nan	nan	nan	nan	nan	nan	nan	nan	nan	nan	nan	nan	nan	nan	nan	nan	nan	nan	nan	nan	nan	nan	nan	nan	nan	nan	nan	nan	nan	nan	nan	nan	nan	nan	nan	nan	nan	nan	nan	nan	nan	nan	nan
06-389c492fc98f16a8c3157161fc96f23e-RegB	nan	nan	nan	nan	nan	nan	nan	nan	nan	nan	nan	nan	nan	nan	nan	nan	nan	nan	nan	nan	nan	nan	nan	nan	nan	nan	nan	nan	nan	nan	nan	nan	nan	nan	nan	nan	nan	nan	nan	nan	nan	nan	nan	nan	nan	nan	nan	nan	nan
06-389c492fc98f16a8c3157161fc96f23e-RegC	nan	nan	nan	nan	nan	nan	nan	nan	nan	nan	nan	nan	nan	nan	nan	nan	nan	nan	nan	nan	nan	nan	nan	nan	nan	nan	nan	nan	nan	nan	nan	nan	nan	nan	nan	nan	nan	nan	nan	nan	nan	nan	nan	nan	nan	nan	nan	nan	nan
06-f727bebe537981a229de154b2bbaaf95-FixA	nan	nan	nan	nan	nan	nan	nan	nan	nan	nan	nan	nan	nan	nan	nan	nan	nan	nan	nan	nan	nan	nan	nan	nan	nan	nan	nan	nan	nan	nan	nan	nan	nan	nan	nan	nan	nan	nan	nan	nan	nan	nan	nan	nan	nan	nan	nan	nan	nan
06-f727bebe537981a229de154b2bbaaf95-FixB	nan	nan	nan	nan	nan	nan	nan	nan	nan	nan	nan	nan	nan	nan	nan	nan	nan	nan	nan	nan	nan	nan	nan	nan	nan	nan	nan	nan	nan	nan	nan	nan	nan	nan	nan	nan	nan	nan	nan	nan	nan	nan	nan	nan	nan	nan	nan	nan	nan
06-f727bebe537981a229de154b2bbaaf95-FixC	nan	nan	nan	nan	nan	nan	nan	nan	nan	nan	nan	nan	nan	nan	nan	nan	nan	nan	nan	nan	nan	nan	nan	nan	nan	nan	nan	nan	nan	nan	nan	nan	nan	nan	nan	nan	nan	nan	nan	nan	nan	nan	nan	nan	nan	nan	nan	nan	nan
06-f727bebe537981a229de154b2bbaaf95-RegA	nan	nan	nan	nan	nan	nan	nan	nan	nan	nan	nan	nan	nan	nan	nan	nan	nan	nan	nan	nan	nan	nan	nan	nan	nan	nan	nan	nan	nan	nan	nan	nan	nan	nan	nan	nan	nan	nan	nan	nan	nan	nan	nan	nan	nan	nan	nan	nan	nan
06-f727bebe537981a229de154b2bbaaf95-RegB	nan	nan	nan	nan	nan	nan	nan	nan	nan	nan	nan	nan	nan	nan	nan	nan	nan	nan	nan	nan	nan	nan	nan	nan	nan	nan	nan	nan	nan	nan	nan	nan	nan	nan	nan	nan	nan	nan	nan	nan	nan	nan	nan	nan	nan	nan	nan	nan	nan
06-f727bebe537981a229de154b2bbaaf95-RegC	nan	nan	nan	nan	nan	nan	nan	nan	nan	nan	nan	nan	nan	nan	nan	nan	nan	nan	nan	nan	nan	nan	nan	nan	nan	nan	nan	nan	nan	nan	nan	nan	nan	nan	nan	nan	nan	nan	nan	nan	nan	nan	nan	nan	nan	nan	nan	nan	nan
06-6f7048484ee56d3d12159487e89a90b2-FixA	nan	nan	nan	nan	nan	nan	nan	nan	nan	nan	nan	nan	nan	nan	nan	nan	nan	nan	nan	nan	nan	nan	nan	nan	nan	nan	nan	nan	nan	nan	nan	nan	nan	nan	nan	nan	nan	nan	nan	nan	nan	nan	nan	nan	nan	nan	nan	nan	nan
06-6f7048484ee56d3d12159487e89a90b2-FixB	nan	nan	nan	nan	nan	nan	nan	nan	nan	nan	nan	nan	nan	nan	nan	nan	nan	nan	nan	nan	nan	nan	nan	nan	nan	nan	nan	nan	nan	nan	nan	nan	nan	nan	nan	nan	nan	nan	nan	nan	nan	nan	nan	nan	nan	nan	nan	nan	nan
06-6f7048484ee56d3d12159487e89a90b2-FixC	nan	nan	nan	nan	nan	nan	nan	nan	nan	nan	nan	nan	nan	nan	nan	nan	nan	nan	nan	nan	nan	nan	nan	nan	nan	nan	nan	nan	nan	nan	nan	nan	nan	nan	nan	nan	nan	nan	nan	nan	nan	nan	nan	nan	nan	nan	nan	nan	nan
06-6f7048484ee56d3d12159487e89a90b2-RegA	nan	nan	nan	nan	nan	nan	nan	nan	nan	nan	nan	nan	nan	nan	nan	nan	nan	nan	nan	nan	nan	nan	nan	nan	nan	nan	nan	nan	nan	nan	nan	nan	nan	nan	nan	nan	nan	nan	nan	nan	nan	nan	nan	nan	nan	nan	nan	nan	nan
06-6f7048484ee56d3d12159487e89a90b2-RegB	nan	nan	nan	nan	nan	nan	nan	nan	nan	nan	nan	nan	nan	nan	nan	nan	nan	nan	nan	nan	nan	nan	nan	nan	nan	nan	nan	nan	nan	nan	nan	nan	nan	nan	nan	nan	nan	nan	nan	nan	nan	nan	nan	nan	nan	nan	nan	nan	nan
06-6f7048484ee56d3d12159487e89a90b2-RegC	nan	nan	nan	nan	nan	nan	nan	nan	nan	nan	nan	nan	nan	nan	nan	nan	nan	nan	nan	nan	nan	nan	nan	nan	nan	nan	nan	nan	nan	nan	nan	nan	nan	nan	nan	nan	nan	nan	nan	nan	nan	nan	nan	nan	nan	nan	nan	nan	nan
06-e772fcac1fb25d0dda917c0497010bf7-FixA	nan	nan	nan	nan	nan	nan	nan	nan	nan	nan	nan	nan	nan	nan	nan	nan	nan	nan	nan	nan	nan	nan	nan	nan	nan	nan	nan	nan	nan	nan	nan	nan	nan	nan	nan	nan	nan	nan	nan	nan	nan	nan	nan	nan	nan	nan	nan	nan	nan
06-e772fcac1fb25d0dda917c0497010bf7-FixB	nan	nan	nan	nan	nan	nan	nan	nan	nan	nan	nan	nan	nan	nan	nan	nan	nan	nan	nan	nan	nan	nan	nan	nan	nan	nan	nan	nan	nan	nan	nan	nan	nan	nan	nan	nan	nan	nan	nan	nan	nan	nan	nan	nan	nan	nan	nan	nan	nan
06-e772fcac1fb25d0dda917c0497010bf7-FixC	nan	nan	nan	nan	nan	nan	nan	nan	nan	nan	nan	nan	nan	nan	nan	nan	nan	nan	nan	nan	nan	nan	nan	nan	nan	nan	nan	nan	nan	nan	nan	nan	nan	nan	nan	nan	nan	nan	nan	nan	nan	nan	nan	nan	nan	nan	nan	nan	nan
06-e772fcac1fb25d0dda917c0497010bf7-RegA	nan	nan	nan	nan	nan	nan	nan	nan	nan	nan	nan	nan	nan	nan	nan	nan	nan	nan	nan	nan	nan	nan	nan	nan	nan	nan	nan	nan	nan	nan	nan	nan	nan	nan	nan	nan	nan	nan	nan	nan	nan	nan	nan	nan	nan	nan	nan	nan	nan
06-e772fcac1fb25d0dda917c0497010bf7-RegB	nan	nan	nan	nan	nan	nan	nan	nan	nan	nan	nan	nan	nan	nan	nan	nan	nan	nan	nan	nan	nan	nan	nan	nan	nan	nan	nan	nan	nan	nan	nan	nan	nan	nan	nan	nan	nan	nan	nan	nan	nan	nan	nan	nan	nan	nan	nan	nan	nan
06-e772fcac1fb25d0dda917c0497010bf7-RegC	nan	nan	nan	nan	nan	nan	nan	nan	nan	nan	nan	nan	nan	nan	nan	nan	nan	nan	nan	nan	nan	nan	nan	nan	nan	nan	nan	nan	nan	nan	nan	nan	nan	nan	nan	nan	nan	nan	nan	nan	nan	nan	nan	nan	nan	nan	nan	nan	nan
06-1ed92607083f3fd8132489a65bc944fe-FixA	1143.25	1155.37	1149.69	1136.29	1125.26	1123.69	1126.54	1127.47	1127.36	1128.19	1128.95	1128.4	1127.61	1127.7	1127.51	1126.14	1126.3	1130.38	1135.16	1137.12	1137.73	1138.97	1139.15	1136.74	1135.15	1137.67	1141.33	1142.57	1142.86	1144.39	1146.38	1147.54	1148.1	1148.69	1149.87	1151.83	1153.13	1152.66	1152.86	1156.11	1159.62	1160.24	1160.13	1162.05	1164.33	1164.8	1165.17	1167.62	1170.92
06-1ed92607083f3fd8132489a65bc944fe-FixB	1170.31	1164.97	1152.21	1138.13	1128.87	1128.45	1132.45	1135.5	1137.17	1138.18	1138.82	1139.29	1139.78	1140.33	1140.26	1139.38	1140.2	1144.66	1149.1	1149.96	1150.27	1153.41	1156.68	1156.95	1156.56	1158.4	1161.4	1163.71	1164.98	1165.42	1165.84	1166.99	1168.71	1170.52	1171.71	1171.94	1172.87	1176.08	1180.01	1182.72	1184.83	1187.39	1190.21	1192.87	1195.37	1197.87	1200.6	1203.69	1206.67
06-1ed92607083f3fd8132489a65bc944fe-FixC	1144.45	1146.52	1137.5	1124.74	1115.64	1115.1	1118.06	1118.57	1117.5	1116.92	1116.97	1117.32	1117.96	1118.73	1118.46	1116.65	1116.82	1121.84	1127.48	1129.06	1128.36	1128.08	1127.5	1125.72	1124.78	1126.56	1128.53	1128.03	1127.2	1128.62	1131	1132.45	1133.45	1134.75	1135.48	1134.82	1134.38	1135.65	1136.7	1135.56	1134.91	1137.71	1142.03	1145.04	1146.38	1146.62	1147.27	1149.61	1152.51
06-1ed92607083f3fd8132489a65bc944fe-RegA	1117.63	1117.68	1118.6	1119.65	1120.06	1119.43	1118.83	1119.21	1119.54	1118.83	1118.5	1119.8	1120.76	1119.55	1118.45	1119.74	1121.12	1120.08	1118.5	1118.71	1120.05	1121.3	1122.28	1122.99	1122.83	1121.55	1121.26	1123.64	1125.8	1124.86	1123.7	1125.45	1127.18	1125.58	1123.51	1124.39	1126.16	1126.18	1126.07	1127.87	1129.65	1129.19	1128.37	1129.54	1131.66	1133.23	1135.29	1138.99	1142.34
06-1ed92607083f3fd8132489a65bc944fe-RegB	1114.88	1115.52	1115.12	1114.32	1113.79	1113.99	1114.71	1115.48	1115.48	1114.26	1113.08	1113.16	1113.46	1112.87	1112.21	1112.48	1113.14	1113.44	1113.52	1113.73	1114.41	1115.54	1115.67	1113.78	1112.43	1113.99	1115.79	1114.7	1111.82	1109.33	1108.87	1111.18	1113.42	1112.84	1111.8	1113.04	1114.58	1114.04	1113.51	1115.54	1118.85	1121.36	1122.23	1121.57	1121.97	1125.75	1130.41	1132.77	1133.32
06-1ed92607083f3fd8132489a65bc944fe-RegC	1119.4	1121.56	1120.9	1119.65	1120.06	1123.32	1126.48	1126.53	1124.65	1122.81	1121.99	1122.59	1123.78	1124.54	1124.44	1123.53	1123.15	1124.42	1126.17	1127.02	1127.38	1127.96	1128.7	1129.49	1130.95	1133.3	1134.33	1132.29	1130.58	1132.57	1135.44	1135.75	1135.14	1135.91	1136.72	1135.95	1135.31	1136.73	1138.74	1139.58	1140.59	1143.31	1145.81	1145.96	1145.42	1146.57	1149.86	1154.76	1158.63
06-685ee641cbf18bd706d36cb768e77792-FixA	1141.41	1154.74	1148.27	1133.74	1122.89	1123.54	1127.61	1126.07	1122.77	1123.25	1126.49	1129.98	1131.85	1131.01	1128.72	1126.82	1126.89	1129.73	1133.14	1134.86	1135.93	1137.57	1138.23	1136.45	1134.78	1135.87	1138.17	1139.5	1139.99	1140.55	1142.45	1146.31	1149.08	1148.03	1146.44	1148.17	1151.86	1155.06	1157.07	1157.9	1158.3	1159.18	1160.82	1163.2	1165.57	1167.21	1168.57	1170.3	1172.12
06-685ee641cbf18bd706d36cb768e77792-FixB	1169.97	1169.12	1158.61	1144.78	1133.92	1130.73	1133.19	1137.62	1140.47	1139.56	1138.28	1140.14	1142.93	1143.73	1142.69	1141.05	1141.24	1144.86	1148.65	1149.64	1151.63	1158.02	1162.55	1159.27	1154.98	1157.21	1161.37	1161.6	1161.16	1164.14	1167.17	1166.29	1164.28	1164.99	1168.51	1173.56	1177.27	1177.4	1176.61	1178.23	1182.2	1187.4	1192.37	1195.86	1198.28	1200.41	1202.57	1204.93	1207.6
06-685ee641cbf18bd706d36cb768e77792-FixC	1143.79	1148.5	1139.27	1124.8	1113.81	1112.32	1115.45	1116.98	1116.5	1115.26	1115.32	1117.99	1120.77	1120.93	1119.01	1116.64	1116.29	1119.73	1124.52	1127.65	1128.28	1126.65	1124.96	1125.24	1126.23	1126.43	1127.23	1130.01	1132.73	1133.15	1132.48	1132.37	1132.07	1130.78	1130.46	1132.9	1135.6	1135.84	1135.59	1137.24	1138.78	1137.99	1137.72	1141.09	1145.62	1147.95	1148.46	1148.7	1150.52
06-685ee641cbf18bd706d36cb768e77792-RegA	1122.38	1116.37	1114.9	1116.15	1118.32	1119.9	1120.69	1120.89	1121.08	1121.65	1122.06	1121.72	1120.98	1120.43	1120.58	1121.65	1122.91	1123.49	1123.23	1122.36	1122.17	1123.64	1125.3	1125.49	1124.47	1123.07	1122.24	1122.69	1123.73	1124.5	1125.16	1126.05	1127.21	1128.44	1128.89	1127.88	1126.25	1125.2	1125.25	1126.62	1128.92	1131.45	1132.92	1132.44	1131.63	1132.39	1134.53	1137.31	1140.29
06-685ee641cbf18bd706d36cb768e77792-RegB	1117.94	1119.16	1118.4	1116.51	1114.33	1112.78	1113.02	1115.34	1116.18	1112.74	1109.14	1109.65	1111.58	1111.63	1111.53	1113.41	1115.69	1116.34	1115.61	1114.41	1113.57	1113.77	1114.72	1115.86	1116.28	1115.34	1113.93	1113.09	1112.72	1112.38	1111.37	1109.44	1108.61	1110.65	1113.27	1113.92	1114.19	1116.12	1118.43	1119.45	1119.93	1121.1	1122.81	1124.5	1125.62	1126.07	1127.89	1132.76	1137.72
06-685ee641cbf18bd706d36cb768e77792-RegC	1117.31	1121.95	1123.78	1123.92	1123.51	1123.55	1124.48	1126.28	1127.54	1127.1	1126.11	1125.81	1125.29	1123.66	1122.51	1123.27	1124	1122.91	1122.52	1125.31	1128.47	1128.94	1128.63	1129.95	1131.73	1132.44	1133.13	1135.02	1136.91	1137.29	1136.5	1135.35	1134.57	1134.67	1135.15	1135.45	1136.17	1137.82	1139.27	1139.44	1139.89	1142.19	1144.57	1144.98	1144.87	1146.21	1148.75	1151.59	1154.02
06-8f3c51100093899ac5adeba84eebacf8-FixA	1143.44	1125.79	1145.44	1100.16	1125.95	1130.77	1127.45	1128.06	1131.47	1130.16	1126.15	1123.22	1122.14	1122.89	1125.37	1128.64	1128.41	1137.09	1132.8	1133.02	1135.24	1136.26	1135.43	1139.61	1142.88	1139.27	1138.41	1140.94	1145.25	1146.16	1145.27	1143.55	1143.22	1146.68	1150.99	1151.21	1150.11	1151.29	1152.97	1152.8	1152.78	1154.88	1158.75	1159.54	1160	1163.6	1167.56	1169.38	1169.96
06-8f3c51100093899ac5adeba84eebacf8-FixB	1164.49	1170.71	1147.98	1102.69	1126.71	1134.22	1131.36	1132.88	1132.26	1135.77	1137.19	1135.88	1133.6	1133.24	1135.04	1138.27	1137.76	1151.48	1149.35	1153.7	1157.6	1154.27	1147.87	1151.98	1157.86	1154.88	1153.93	1156.89	1161.56	1161.63	1162.19	1166.42	1170.71	1172.49	1172.68	1174	1175.66	1178.92	1180.49	1184.65	1187.17	1187.61	1187.81	1189.36	1192.14	1196.01	1199.43	1201.48	1203.23
06-8f3c51100093899ac5adeba84eebacf8-FixC	1147.02	1163.57	1135.83	1089.86	1113.86	1119.79	1117.29	1114.64	1118.01	1121.91	1121.41	1117.89	1113.97	1112.54	1114.82	1119.11	1119.49	1129.83	1122.81	1121.29	1124.55	1129.67	1130.63	1130.84	1129.59	1126.31	1127.34	1128.46	1129.68	1128.93	1127.92	1127.78	1127.78	1128.47	1129.66	1130.87	1131.92	1133.41	1132.21	1135.09	1137.41	1138.5	1140.36	1139.57	1139.3	1142.83	1147.87	1150.69	1150.97
06-8f3c51100093899ac5adeba84eebacf8-RegA	1115.49	1121.76	1122.9	1121.2	1118.92	1118.57	1118.98	1118.69	1118.79	1119.52	1119.74	1119.38	1119.76	1121.82	1123.37	1121.61	1119.28	1120.33	1122.77	1123.73	1123.18	1121.06	1118.71	1118.41	1120.2	1123.18	1124.9	1122.67	1119.77	1120.54	1121.64	1119.3	1117.01	1117.98	1119.9	1120.64	1122.58	1126.03	1128.18	1127.4	1125.42	1125.46	1127.21	1128.62	1129.71	1135.48	1139.38	1141.3	1143.07
06-8f3c51100093899ac5adeba84eebacf8-RegB	1111.11	1108.56	1109.38	1111.72	1113.65	1115.71	1115.35	1112.57	1112.33	1109.8	1114.88	1114.91	1113.38	1115.1	1113.62	1112.6	1110.56	1110.12	1111.37	1112.37	1113.02	1112.3	1111.41	1112.66	1113.9	1113.57	1111.18	1111.22	1112.16	1113.09	1113.16	1113.08	1112.28	1111.5	1110.22	1108.93	1109.03	1111.05	1112.46	1113.12	1112.91	1112.54	1113.66	1116.33	1119.11	1124.58	1127.4	1129.57	1133.36
06-8f3c51100093899ac5adeba84eebacf8-RegC	1118.78	1114.2	1115.6	1119.26	1121.5	1120.09	1118.1	1118.05	1120.76	1117.34	1120.95	1122.74	1123.97	1126.05	1125.12	1126.5	1127.05	1129.18	1130.21	1128.67	1127.45	1128.79	1130.37	1130.56	1129.72	1128.76	1129.55	1132.28	1134.31	1134.54	1133.76	1134.61	1136.29	1135.82	1134.53	1135.3	1137.12	1137.45	1136.88	1138.98	1140.22	1137.9	1136.12	1137.76	1140.62	1146.32	1148.59	1149.65	1151.74
06-621505ce6b6158046469882ba9c8f176-FixA	969.23	941.34	931.15	931.3	934.42	934.94	934.71	936.63	940.13	943.88	947.08	949.23	950.57	951.62	953.3	956.22	959.08	960.65	962.05	964.49	967.04	968.59	969.79	971.42	972.83	973.36	974.01	975.74	977.34	977.61	978.18	980.79	984.07	986.16	986.8	986.49	986.93	989.52	992.77	994.71	995.17	994.71	994.91	997.2	1000.79	1004.26	1006.24	1005.93	1005.27
06-621505ce6b6158046469882ba9c8f176-FixB	973.86	942.92	930.33	929.25	932.83	935.55	937.15	938.56	940.07	941.86	944.63	948.67	952.07	953.3	954.65	958.5	963.27	966.84	969.07	970.38	971.28	972.15	972.89	973.52	975.19	978.67	981.64	981.93	981.87	984.05	986.71	987.65	987.96	989.34	991.84	994.89	997.22	997.9	998.63	1001.17	1004.07	1005.57	1006.76	1008.98	1010.8	1010.67	1010.47	1012.32	1014.55
06-621505ce6b6158046469882ba9c8f176-FixC	971.95	956.18	951.73	953.67	957.04	958.11	957.94	958.58	960.86	964.72	967.6	967.45	966.96	969.13	972.81	976.09	978.42	979.86	981.47	984.3	988.09	992.01	994.38	994.14	993.99	996.56	999.92	1001.57	1002.03	1002.44	1003.03	1003.76	1004.81	1006.29	1008.06	1009.88	1011.48	1012.66	1013.91	1015.6	1017.02	1017.46	1017.99	1019.71	1021.44	1021.89	1022.41	1024.45	1026.38
06-621505ce6b6158046469882ba9c8f176-RegA	886.03	923.6	944.9	956.04	963.16	971.22	980.52	989.85	996.8	999.8	1001.99	1006.5	1011.19	1013.46	1014.42	1015.82	1018.08	1021.11	1023.95	1025.88	1028.01	1031.46	1034.97	1037.23	1039.37	1042.49	1044.59	1043.86	1042.92	1044.66	1047.57	1049.48	1050.83	1052.53	1054.26	1055.59	1057.13	1059.44	1061.37	1061.84	1062.22	1064.04	1066.34	1067.79	1068.81	1070.24	1072.45	1075.43	1077.83
06-621505ce6b6158046469882ba9c8f176-RegB	920.21	954.95	976.81	989.64	997.31	1003.44	1010.79	1020.62	1029.12	1032.62	1033.3	1034.32	1036.49	1039.86	1043.93	1047.91	1050.28	1050.09	1049.64	1051.35	1054.57	1057.86	1059.91	1060.08	1060.49	1063.1	1065.96	1066.87	1067.3	1069.1	1071.02	1071.62	1072.26	1074.58	1077.89	1080.97	1083.1	1084.05	1085.06	1087.47	1090.79	1094.03	1096.32	1097.19	1098.03	1100.23	1102.41	1102.98	1103.06
06-621505ce6b6158046469882ba9c8f176-RegC	887.49	919.53	941.01	954.96	964.39	972.18	980.44	990.17	998.38	1002.34	1004.67	1008.37	1012.28	1014.69	1016.02	1017.2	1018.86	1021.38	1024.46	1027.58	1029.99	1031.36	1033.43	1037.66	1042.08	1044.46	1045.5	1046.54	1048.07	1050.12	1051.85	1052.54	1052.94	1053.97	1055.19	1056.1	1057.56	1060.42	1063.53	1065.5	1066.42	1066.85	1067.67	1069.53	1071.79	1073.46	1074.01	1073.34	1072.83
06-02328ef6f3addb303a0e75cc4fec921a-FixA	968.48	941.82	933.37	934.79	937.69	936.13	933.9	935.7	939.75	943.24	946.13	948.99	952.05	955.22	957.31	957.35	956.6	956.76	958.86	963.23	967.87	970.76	972.44	973.84	974.69	974.61	974.19	974.33	976.07	979.73	982.32	981.34	980.67	984.39	989.46	991.86	992.41	992.9	993.17	992.83	992.89	994.44	997.15	1000.14	1002.05	1001.95	1001.66	1003.22	1005.75
06-02328ef6f3addb303a0e75cc4fec921a-FixB	972.91	936.32	924.53	927.17	933.89	936.68	937.1	938.42	940.98	944.27	947.58	950.29	952.62	954.75	955.95	955.95	957.43	962.55	968.06	970.4	971.02	972.17	973.68	974.93	976.08	977.53	979.68	982.63	985.33	986.67	986.76	986.44	988.02	993.14	998.37	1000.09	1000.35	1001.91	1003.35	1002.9	1002.74	1005.17	1007.86	1008.23	1009.08	1013.41	1017.71	1017.76	1015.29
06-02328ef6f3addb303a0e75cc4fec921a-FixC	973.69	956.83	950.68	951.15	954.13	956.3	957.47	958.26	959.47	961.77	965.12	969.06	971.87	972.42	973.4	977.26	981.27	982.48	982.99	985.35	988.48	990.8	992.86	995.65	999.28	1003.32	1005.86	1005.45	1004.34	1004.88	1005.01	1002.74	1001.95	1006.45	1012.2	1014.28	1013.77	1013.24	1014.11	1016.88	1019.13	1018.67	1018.08	1020.3	1023.14	1023.84	1024.06	1025.95	1027.62
06-02328ef6f3addb303a0e75cc4fec921a-RegA	884.96	923.65	945.25	956.32	963.38	971.78	982.01	992.8	1000.7	1003.22	1004.23	1007.73	1011.46	1012.6	1012.8	1014.44	1018.18	1023.51	1027.05	1026.15	1024.67	1026.91	1031.63	1036.23	1038.89	1038.79	1038.54	1040.83	1044.43	1047.42	1049.45	1050.61	1051.03	1051.02	1051.89	1054.63	1057.53	1058.87	1060.34	1063.66	1065.82	1064.06	1062.94	1067.24	1072.56	1073.59	1073.43	1076.3	1079.53
06-02328ef6f3addb303a0e75cc4fec921a-RegB	926.18	955.13	975.37	989.13	998.66	1006.03	1012.77	1019.79	1026.09	1030.64	1034.31	1037.98	1040.57	1041.08	1041.1	1042.52	1045.69	1050.04	1052.92	1052.37	1051.73	1054.59	1059.26	1062.95	1064.23	1062.8	1061.86	1064.32	1067.65	1068.8	1069.17	1070.74	1072.64	1073.83	1075.98	1080.73	1085.84	1088.6	1088.98	1088.11	1088.78	1093.19	1098.32	1100.49	1100.01	1098.54	1098.69	1102.34	1106.44
06-02328ef6f3addb303a0e75cc4fec921a-RegC	884.87	921.1	942.62	954.38	961.35	968.17	978.12	992.12	1002.78	1003.84	1002.36	1006.11	1011.27	1012.87	1013.65	1017.19	1022.04	1025.79	1027.56	1027.44	1028.27	1032.49	1037.71	1040.93	1042.16	1042.34	1042.89	1045.02	1048.35	1051.89	1053.74	1052.68	1051.66	1053.81	1057.93	1061.67	1063.18	1061.64	1060.29	1062.4	1065.81	1067.6	1068.68	1070.51	1071.99	1071.79	1071.27	1072.09	1073.7
06-f57bbc71a2a15c1bbddaca5408e222d3-FixA	964.79	1019.35	930.1	932.43	930.28	935.19	941.54	944.01	942.65	941.58	941.67	942.84	944.62	946.58	948.99	952.21	956.28	960.73	963.41	962.79	961.77	963.5	964.83	966	967.97	971.72	975.72	978.05	978.94	979.21	980.28	982.85	984.44	982.86	981.34	983.48	986.7	987.85	988.52	991.15	994.85	997.98	999.27	998.19	996.68	997.39	999.6	1002.25	1004.28
06-f57bbc71a2a15c1bbddaca5408e222d3-FixB	971.18	1025.19	932.03	935.33	929.88	929.21	931.08	935.49	938.58	940.64	940.75	940.16	940.62	943.45	950.92	958.73	964.13	967.1	965.64	966.68	969.84	972.49	972.94	973.76	973.66	973.04	972.27	976.1	980.59	982.81	986.06	989.75	992.17	989.98	987.92	988.82	991.89	995.32	997.46	999.68	1001.26	1001.64	1002.07	1003.2	1004.02	1003.43	1002.75	1004.04	1007.48
06-f57bbc71a2a15c1bbddaca5408e222d3-FixC	972.31	1031.98	955.45	956.47	953.5	953.65	955.11	959.36	961.57	961.13	961.04	963.45	967.32	970.76	970.36	970.05	970.53	974.71	982.08	984.78	985.75	987.44	988.91	992.29	994.76	995.66	997.31	999.31	1003.22	1004.16	1003.32	1008.04	1010.95	1008.21	1005.22	1005.87	1009.33	1013.24	1014.29	1013.07	1012.57	1015.83	1019.05	1017.73	1015.57	1016.88	1018.45	1018.41	1018.65
06-f57bbc71a2a15c1bbddaca5408e222d3-RegA	884.67	963.6	946.05	949.19	960.33	969.22	975.04	996.65	992.75	998.18	1002.48	1001.68	1000.76	1004.84	1010.88	1015.34	1016.84	1015.67	1016.79	1023.27	1029.82	1031.63	1030.9	1031.24	1033.94	1038.42	1041.06	1044.01	1045.85	1045.61	1045.18	1046.6	1049.34	1052.15	1054.04	1054.48	1054.53	1055.4	1056.48	1057.2	1059.16	1063.6	1066.91	1065.67	1063.83	1065.88	1068.31	1066.97	1065.84
06-f57bbc71a2a15c1bbddaca5408e222d3-RegB	917.29	1002.37	979.18	975.88	992.25	1001.16	1009.51	1033.29	1028.32	1030.09	1032.13	1033.53	1035.18	1037.66	1038.9	1039.15	1039.25	1040.41	1044.59	1050.03	1053.74	1054.19	1053.43	1055.23	1059.5	1064.26	1065.3	1066.3	1066.91	1068.34	1070.42	1073.81	1076.85	1079.22	1079.65	1077.7	1076.35	1078.53	1083.03	1087.37	1089.28	1087.51	1085.99	1088.83	1094.34	1097.04	1098.1	1097.3	1096.5
06-f57bbc71a2a15c1bbddaca5408e222d3-RegC	887.16	965.7	939.72	941.54	962.92	975	983.46	1001.89	994.41	1000.77	1007.83	1008.02	1006.87	1010.81	1015.57	1018.03	1018.69	1019.29	1022.59	1027.74	1032.34	1034.9	1035.11	1034.85	1036.71	1041.65	1044.56	1045.18	1044.1	1042.31	1042.53	1047.89	1053.49	1054.66	1053.65	1053.35	1054.72	1057.75	1060.33	1060.59	1060.61	1062.73	1065.17	1065.82	1066.43	1066.82	1068.66	1070.37	1071.13
06-fea96982caab6b2dc0ec9c1738918f03-FixA	nan	nan	nan	nan	nan	nan	nan	nan	nan	nan	nan	nan	nan	nan	nan	nan	nan	nan	nan	nan	nan	nan	nan	nan	nan	nan	nan	nan	nan	nan	nan	nan	nan	nan	nan	nan	nan	nan	nan	nan	nan	nan	nan	nan	nan	nan	nan	nan	nan
06-fea96982caab6b2dc0ec9c1738918f03-FixB	nan	nan	nan	nan	nan	nan	nan	nan	nan	nan	nan	nan	nan	nan	nan	nan	nan	nan	nan	nan	nan	nan	nan	nan	nan	nan	nan	nan	nan	nan	nan	nan	nan	nan	nan	nan	nan	nan	nan	nan	nan	nan	nan	nan	nan	nan	nan	nan	nan
[truncated: 3,059 more rows]
[truncated: 719 more columns]
