# Supplementary material for: Statistical framework for validation without ground truth of choroidal thickness changes detection
Source: PLoS One. 2019 Jun 28;14(6):e0218776. doi: 10.1371/journal.pone.0218776 (PMC6599222; doi:10.1371/journal.pone.0218776)
Supplement: S1 Table — (ZIP) [file pone.0218776.s003.zip › S1_Table/Expert5.xlsx]

## Sheet: Expert5
subject	1	2	3	4	5	6	7	8	9	10	11	12	13	14	15	16	17	18	19	20	21	22	23	24	25	26	27	28	29	30	31	32	33	34	35	36	37	38	39	40	41	42	43	44	45	46	47	48	49
01-cfb7d458ea3ef4fc4f27e0eb06be2555-FixA	nan	nan	nan	nan	nan	nan	nan	nan	nan	nan	nan	nan	nan	nan	nan	nan	nan	nan	nan	nan	nan	nan	nan	nan	nan	nan	nan	nan	nan	nan	nan	nan	nan	nan	nan	nan	nan	nan	nan	nan	nan	nan	nan	nan	nan	nan	nan	nan	nan
01-cfb7d458ea3ef4fc4f27e0eb06be2555-FixB	nan	nan	nan	nan	nan	nan	nan	nan	nan	nan	nan	nan	nan	nan	nan	nan	nan	nan	nan	nan	nan	nan	nan	nan	nan	nan	nan	nan	nan	nan	nan	nan	nan	nan	nan	nan	nan	nan	nan	nan	nan	nan	nan	nan	nan	nan	nan	nan	nan
01-cfb7d458ea3ef4fc4f27e0eb06be2555-FixC	nan	nan	nan	nan	nan	nan	nan	nan	nan	nan	nan	nan	nan	nan	nan	nan	nan	nan	nan	nan	nan	nan	nan	nan	nan	nan	nan	nan	nan	nan	nan	nan	nan	nan	nan	nan	nan	nan	nan	nan	nan	nan	nan	nan	nan	nan	nan	nan	nan
01-cfb7d458ea3ef4fc4f27e0eb06be2555-RegA	nan	nan	nan	nan	nan	nan	nan	nan	nan	nan	nan	nan	nan	nan	nan	nan	nan	nan	nan	nan	nan	nan	nan	nan	nan	nan	nan	nan	nan	nan	nan	nan	nan	nan	nan	nan	nan	nan	nan	nan	nan	nan	nan	nan	nan	nan	nan	nan	nan
01-cfb7d458ea3ef4fc4f27e0eb06be2555-RegB	nan	nan	nan	nan	nan	nan	nan	nan	nan	nan	nan	nan	nan	nan	nan	nan	nan	nan	nan	nan	nan	nan	nan	nan	nan	nan	nan	nan	nan	nan	nan	nan	nan	nan	nan	nan	nan	nan	nan	nan	nan	nan	nan	nan	nan	nan	nan	nan	nan
01-cfb7d458ea3ef4fc4f27e0eb06be2555-RegC	nan	nan	nan	nan	nan	nan	nan	nan	nan	nan	nan	nan	nan	nan	nan	nan	nan	nan	nan	nan	nan	nan	nan	nan	nan	nan	nan	nan	nan	nan	nan	nan	nan	nan	nan	nan	nan	nan	nan	nan	nan	nan	nan	nan	nan	nan	nan	nan	nan
01-1a2d6fed9d23244edd4d50c50d068f88-FixA	nan	nan	nan	nan	nan	nan	nan	nan	nan	nan	nan	nan	nan	nan	nan	nan	nan	nan	nan	nan	nan	nan	nan	nan	nan	nan	nan	nan	nan	nan	nan	nan	nan	nan	nan	nan	nan	nan	nan	nan	nan	nan	nan	nan	nan	nan	nan	nan	nan
01-1a2d6fed9d23244edd4d50c50d068f88-FixB	nan	nan	nan	nan	nan	nan	nan	nan	nan	nan	nan	nan	nan	nan	nan	nan	nan	nan	nan	nan	nan	nan	nan	nan	nan	nan	nan	nan	nan	nan	nan	nan	nan	nan	nan	nan	nan	nan	nan	nan	nan	nan	nan	nan	nan	nan	nan	nan	nan
01-1a2d6fed9d23244edd4d50c50d068f88-FixC	nan	nan	nan	nan	nan	nan	nan	nan	nan	nan	nan	nan	nan	nan	nan	nan	nan	nan	nan	nan	nan	nan	nan	nan	nan	nan	nan	nan	nan	nan	nan	nan	nan	nan	nan	nan	nan	nan	nan	nan	nan	nan	nan	nan	nan	nan	nan	nan	nan
01-1a2d6fed9d23244edd4d50c50d068f88-RegA	nan	nan	nan	nan	nan	nan	nan	nan	nan	nan	nan	nan	nan	nan	nan	nan	nan	nan	nan	nan	nan	nan	nan	nan	nan	nan	nan	nan	nan	nan	nan	nan	nan	nan	nan	nan	nan	nan	nan	nan	nan	nan	nan	nan	nan	nan	nan	nan	nan
01-1a2d6fed9d23244edd4d50c50d068f88-RegB	nan	nan	nan	nan	nan	nan	nan	nan	nan	nan	nan	nan	nan	nan	nan	nan	nan	nan	nan	nan	nan	nan	nan	nan	nan	nan	nan	nan	nan	nan	nan	nan	nan	nan	nan	nan	nan	nan	nan	nan	nan	nan	nan	nan	nan	nan	nan	nan	nan
01-1a2d6fed9d23244edd4d50c50d068f88-RegC	nan	nan	nan	nan	nan	nan	nan	nan	nan	nan	nan	nan	nan	nan	nan	nan	nan	nan	nan	nan	nan	nan	nan	nan	nan	nan	nan	nan	nan	nan	nan	nan	nan	nan	nan	nan	nan	nan	nan	nan	nan	nan	nan	nan	nan	nan	nan	nan	nan
01-eb97e7204c6191e141cb459c65307b66-FixA	nan	nan	nan	nan	nan	nan	nan	nan	nan	nan	nan	nan	nan	nan	nan	nan	nan	nan	nan	nan	nan	nan	nan	nan	nan	nan	nan	nan	nan	nan	nan	nan	nan	nan	nan	nan	nan	nan	nan	nan	nan	nan	nan	nan	nan	nan	nan	nan	nan
01-eb97e7204c6191e141cb459c65307b66-FixB	nan	nan	nan	nan	nan	nan	nan	nan	nan	nan	nan	nan	nan	nan	nan	nan	nan	nan	nan	nan	nan	nan	nan	nan	nan	nan	nan	nan	nan	nan	nan	nan	nan	nan	nan	nan	nan	nan	nan	nan	nan	nan	nan	nan	nan	nan	nan	nan	nan
01-eb97e7204c6191e141cb459c65307b66-FixC	nan	nan	nan	nan	nan	nan	nan	nan	nan	nan	nan	nan	nan	nan	nan	nan	nan	nan	nan	nan	nan	nan	nan	nan	nan	nan	nan	nan	nan	nan	nan	nan	nan	nan	nan	nan	nan	nan	nan	nan	nan	nan	nan	nan	nan	nan	nan	nan	nan
01-eb97e7204c6191e141cb459c65307b66-RegA	nan	nan	nan	nan	nan	nan	nan	nan	nan	nan	nan	nan	nan	nan	nan	nan	nan	nan	nan	nan	nan	nan	nan	nan	nan	nan	nan	nan	nan	nan	nan	nan	nan	nan	nan	nan	nan	nan	nan	nan	nan	nan	nan	nan	nan	nan	nan	nan	nan
01-eb97e7204c6191e141cb459c65307b66-RegB	nan	nan	nan	nan	nan	nan	nan	nan	nan	nan	nan	nan	nan	nan	nan	nan	nan	nan	nan	nan	nan	nan	nan	nan	nan	nan	nan	nan	nan	nan	nan	nan	nan	nan	nan	nan	nan	nan	nan	nan	nan	nan	nan	nan	nan	nan	nan	nan	nan
01-eb97e7204c6191e141cb459c65307b66-RegC	nan	nan	nan	nan	nan	nan	nan	nan	nan	nan	nan	nan	nan	nan	nan	nan	nan	nan	nan	nan	nan	nan	nan	nan	nan	nan	nan	nan	nan	nan	nan	nan	nan	nan	nan	nan	nan	nan	nan	nan	nan	nan	nan	nan	nan	nan	nan	nan	nan
01-a0d7d61fb5cd943b985ec1f2d4c41b60-FixA	nan	nan	nan	nan	nan	nan	nan	nan	nan	nan	nan	nan	nan	nan	nan	nan	nan	nan	nan	nan	nan	nan	nan	nan	nan	nan	nan	nan	nan	nan	nan	nan	nan	nan	nan	nan	nan	nan	nan	nan	nan	nan	nan	nan	nan	nan	nan	nan	nan
01-a0d7d61fb5cd943b985ec1f2d4c41b60-FixB	nan	nan	nan	nan	nan	nan	nan	nan	nan	nan	nan	nan	nan	nan	nan	nan	nan	nan	nan	nan	nan	nan	nan	nan	nan	nan	nan	nan	nan	nan	nan	nan	nan	nan	nan	nan	nan	nan	nan	nan	nan	nan	nan	nan	nan	nan	nan	nan	nan
01-a0d7d61fb5cd943b985ec1f2d4c41b60-FixC	nan	nan	nan	nan	nan	nan	nan	nan	nan	nan	nan	nan	nan	nan	nan	nan	nan	nan	nan	nan	nan	nan	nan	nan	nan	nan	nan	nan	nan	nan	nan	nan	nan	nan	nan	nan	nan	nan	nan	nan	nan	nan	nan	nan	nan	nan	nan	nan	nan
01-a0d7d61fb5cd943b985ec1f2d4c41b60-RegA	nan	nan	nan	nan	nan	nan	nan	nan	nan	nan	nan	nan	nan	nan	nan	nan	nan	nan	nan	nan	nan	nan	nan	nan	nan	nan	nan	nan	nan	nan	nan	nan	nan	nan	nan	nan	nan	nan	nan	nan	nan	nan	nan	nan	nan	nan	nan	nan	nan
01-a0d7d61fb5cd943b985ec1f2d4c41b60-RegB	nan	nan	nan	nan	nan	nan	nan	nan	nan	nan	nan	nan	nan	nan	nan	nan	nan	nan	nan	nan	nan	nan	nan	nan	nan	nan	nan	nan	nan	nan	nan	nan	nan	nan	nan	nan	nan	nan	nan	nan	nan	nan	nan	nan	nan	nan	nan	nan	nan
01-a0d7d61fb5cd943b985ec1f2d4c41b60-RegC	nan	nan	nan	nan	nan	nan	nan	nan	nan	nan	nan	nan	nan	nan	nan	nan	nan	nan	nan	nan	nan	nan	nan	nan	nan	nan	nan	nan	nan	nan	nan	nan	nan	nan	nan	nan	nan	nan	nan	nan	nan	nan	nan	nan	nan	nan	nan	nan	nan
01-5084aa77e3950fa577962c870e76ef77-FixA	nan	nan	nan	nan	nan	nan	nan	nan	nan	nan	nan	nan	nan	nan	nan	nan	nan	nan	nan	nan	nan	nan	nan	nan	nan	nan	nan	nan	nan	nan	nan	nan	nan	nan	nan	nan	nan	nan	nan	nan	nan	nan	nan	nan	nan	nan	nan	nan	nan
01-5084aa77e3950fa577962c870e76ef77-FixB	nan	nan	nan	nan	nan	nan	nan	nan	nan	nan	nan	nan	nan	nan	nan	nan	nan	nan	nan	nan	nan	nan	nan	nan	nan	nan	nan	nan	nan	nan	nan	nan	nan	nan	nan	nan	nan	nan	nan	nan	nan	nan	nan	nan	nan	nan	nan	nan	nan
01-5084aa77e3950fa577962c870e76ef77-FixC	nan	nan	nan	nan	nan	nan	nan	nan	nan	nan	nan	nan	nan	nan	nan	nan	nan	nan	nan	nan	nan	nan	nan	nan	nan	nan	nan	nan	nan	nan	nan	nan	nan	nan	nan	nan	nan	nan	nan	nan	nan	nan	nan	nan	nan	nan	nan	nan	nan
01-5084aa77e3950fa577962c870e76ef77-RegA	nan	nan	nan	nan	nan	nan	nan	nan	nan	nan	nan	nan	nan	nan	nan	nan	nan	nan	nan	nan	nan	nan	nan	nan	nan	nan	nan	nan	nan	nan	nan	nan	nan	nan	nan	nan	nan	nan	nan	nan	nan	nan	nan	nan	nan	nan	nan	nan	nan
01-5084aa77e3950fa577962c870e76ef77-RegB	nan	nan	nan	nan	nan	nan	nan	nan	nan	nan	nan	nan	nan	nan	nan	nan	nan	nan	nan	nan	nan	nan	nan	nan	nan	nan	nan	nan	nan	nan	nan	nan	nan	nan	nan	nan	nan	nan	nan	nan	nan	nan	nan	nan	nan	nan	nan	nan	nan
01-5084aa77e3950fa577962c870e76ef77-RegC	nan	nan	nan	nan	nan	nan	nan	nan	nan	nan	nan	nan	nan	nan	nan	nan	nan	nan	nan	nan	nan	nan	nan	nan	nan	nan	nan	nan	nan	nan	nan	nan	nan	nan	nan	nan	nan	nan	nan	nan	nan	nan	nan	nan	nan	nan	nan	nan	nan
01-b4cc9a8c47750b239b1b52b2d0974984-FixA	nan	nan	nan	nan	nan	nan	nan	nan	nan	nan	nan	nan	nan	nan	nan	nan	nan	nan	nan	nan	nan	nan	nan	nan	nan	nan	nan	nan	nan	nan	nan	nan	nan	nan	nan	nan	nan	nan	nan	nan	nan	nan	nan	nan	nan	nan	nan	nan	nan
01-b4cc9a8c47750b239b1b52b2d0974984-FixB	nan	nan	nan	nan	nan	nan	nan	nan	nan	nan	nan	nan	nan	nan	nan	nan	nan	nan	nan	nan	nan	nan	nan	nan	nan	nan	nan	nan	nan	nan	nan	nan	nan	nan	nan	nan	nan	nan	nan	nan	nan	nan	nan	nan	nan	nan	nan	nan	nan
01-b4cc9a8c47750b239b1b52b2d0974984-FixC	nan	nan	nan	nan	nan	nan	nan	nan	nan	nan	nan	nan	nan	nan	nan	nan	nan	nan	nan	nan	nan	nan	nan	nan	nan	nan	nan	nan	nan	nan	nan	nan	nan	nan	nan	nan	nan	nan	nan	nan	nan	nan	nan	nan	nan	nan	nan	nan	nan
01-b4cc9a8c47750b239b1b52b2d0974984-RegA	nan	nan	nan	nan	nan	nan	nan	nan	nan	nan	nan	nan	nan	nan	nan	nan	nan	nan	nan	nan	nan	nan	nan	nan	nan	nan	nan	nan	nan	nan	nan	nan	nan	nan	nan	nan	nan	nan	nan	nan	nan	nan	nan	nan	nan	nan	nan	nan	nan
01-b4cc9a8c47750b239b1b52b2d0974984-RegB	nan	nan	nan	nan	nan	nan	nan	nan	nan	nan	nan	nan	nan	nan	nan	nan	nan	nan	nan	nan	nan	nan	nan	nan	nan	nan	nan	nan	nan	nan	nan	nan	nan	nan	nan	nan	nan	nan	nan	nan	nan	nan	nan	nan	nan	nan	nan	nan	nan
01-b4cc9a8c47750b239b1b52b2d0974984-RegC	nan	nan	nan	nan	nan	nan	nan	nan	nan	nan	nan	nan	nan	nan	nan	nan	nan	nan	nan	nan	nan	nan	nan	nan	nan	nan	nan	nan	nan	nan	nan	nan	nan	nan	nan	nan	nan	nan	nan	nan	nan	nan	nan	nan	nan	nan	nan	nan	nan
01-01e7b55eaccd340faab4a688d59ce227-FixA	nan	nan	nan	nan	nan	nan	nan	nan	nan	nan	nan	nan	nan	nan	nan	nan	nan	nan	nan	nan	nan	nan	nan	nan	nan	nan	nan	nan	nan	nan	nan	nan	nan	nan	nan	nan	nan	nan	nan	nan	nan	nan	nan	nan	nan	nan	nan	nan	nan
01-01e7b55eaccd340faab4a688d59ce227-FixB	nan	nan	nan	nan	nan	nan	nan	nan	nan	nan	nan	nan	nan	nan	nan	nan	nan	nan	nan	nan	nan	nan	nan	nan	nan	nan	nan	nan	nan	nan	nan	nan	nan	nan	nan	nan	nan	nan	nan	nan	nan	nan	nan	nan	nan	nan	nan	nan	nan
01-01e7b55eaccd340faab4a688d59ce227-FixC	nan	nan	nan	nan	nan	nan	nan	nan	nan	nan	nan	nan	nan	nan	nan	nan	nan	nan	nan	nan	nan	nan	nan	nan	nan	nan	nan	nan	nan	nan	nan	nan	nan	nan	nan	nan	nan	nan	nan	nan	nan	nan	nan	nan	nan	nan	nan	nan	nan
01-01e7b55eaccd340faab4a688d59ce227-RegA	nan	nan	nan	nan	nan	nan	nan	nan	nan	nan	nan	nan	nan	nan	nan	nan	nan	nan	nan	nan	nan	nan	nan	nan	nan	nan	nan	nan	nan	nan	nan	nan	nan	nan	nan	nan	nan	nan	nan	nan	nan	nan	nan	nan	nan	nan	nan	nan	nan
01-01e7b55eaccd340faab4a688d59ce227-RegB	nan	nan	nan	nan	nan	nan	nan	nan	nan	nan	nan	nan	nan	nan	nan	nan	nan	nan	nan	nan	nan	nan	nan	nan	nan	nan	nan	nan	nan	nan	nan	nan	nan	nan	nan	nan	nan	nan	nan	nan	nan	nan	nan	nan	nan	nan	nan	nan	nan
01-01e7b55eaccd340faab4a688d59ce227-RegC	nan	nan	nan	nan	nan	nan	nan	nan	nan	nan	nan	nan	nan	nan	nan	nan	nan	nan	nan	nan	nan	nan	nan	nan	nan	nan	nan	nan	nan	nan	nan	nan	nan	nan	nan	nan	nan	nan	nan	nan	nan	nan	nan	nan	nan	nan	nan	nan	nan
01-b880a0b4b49867fe873d99e6161e83d1-FixA	nan	nan	nan	nan	nan	nan	nan	nan	nan	nan	nan	nan	nan	nan	nan	nan	nan	nan	nan	nan	nan	nan	nan	nan	nan	nan	nan	nan	nan	nan	nan	nan	nan	nan	nan	nan	nan	nan	nan	nan	nan	nan	nan	nan	nan	nan	nan	nan	nan
01-b880a0b4b49867fe873d99e6161e83d1-FixB	nan	nan	nan	nan	nan	nan	nan	nan	nan	nan	nan	nan	nan	nan	nan	nan	nan	nan	nan	nan	nan	nan	nan	nan	nan	nan	nan	nan	nan	nan	nan	nan	nan	nan	nan	nan	nan	nan	nan	nan	nan	nan	nan	nan	nan	nan	nan	nan	nan
01-b880a0b4b49867fe873d99e6161e83d1-FixC	nan	nan	nan	nan	nan	nan	nan	nan	nan	nan	nan	nan	nan	nan	nan	nan	nan	nan	nan	nan	nan	nan	nan	nan	nan	nan	nan	nan	nan	nan	nan	nan	nan	nan	nan	nan	nan	nan	nan	nan	nan	nan	nan	nan	nan	nan	nan	nan	nan
01-b880a0b4b49867fe873d99e6161e83d1-RegA	nan	nan	nan	nan	nan	nan	nan	nan	nan	nan	nan	nan	nan	nan	nan	nan	nan	nan	nan	nan	nan	nan	nan	nan	nan	nan	nan	nan	nan	nan	nan	nan	nan	nan	nan	nan	nan	nan	nan	nan	nan	nan	nan	nan	nan	nan	nan	nan	nan
01-b880a0b4b49867fe873d99e6161e83d1-RegB	nan	nan	nan	nan	nan	nan	nan	nan	nan	nan	nan	nan	nan	nan	nan	nan	nan	nan	nan	nan	nan	nan	nan	nan	nan	nan	nan	nan	nan	nan	nan	nan	nan	nan	nan	nan	nan	nan	nan	nan	nan	nan	nan	nan	nan	nan	nan	nan	nan
01-b880a0b4b49867fe873d99e6161e83d1-RegC	nan	nan	nan	nan	nan	nan	nan	nan	nan	nan	nan	nan	nan	nan	nan	nan	nan	nan	nan	nan	nan	nan	nan	nan	nan	nan	nan	nan	nan	nan	nan	nan	nan	nan	nan	nan	nan	nan	nan	nan	nan	nan	nan	nan	nan	nan	nan	nan	nan
01-ba3c26541a39ffdf18a5cb6bc1c02a76-FixA	nan	nan	nan	nan	nan	nan	nan	nan	nan	nan	nan	nan	nan	nan	nan	nan	nan	nan	nan	nan	nan	nan	nan	nan	nan	nan	nan	nan	nan	nan	nan	nan	nan	nan	nan	nan	nan	nan	nan	nan	nan	nan	nan	nan	nan	nan	nan	nan	nan
01-ba3c26541a39ffdf18a5cb6bc1c02a76-FixB	nan	nan	nan	nan	nan	nan	nan	nan	nan	nan	nan	nan	nan	nan	nan	nan	nan	nan	nan	nan	nan	nan	nan	nan	nan	nan	nan	nan	nan	nan	nan	nan	nan	nan	nan	nan	nan	nan	nan	nan	nan	nan	nan	nan	nan	nan	nan	nan	nan
01-ba3c26541a39ffdf18a5cb6bc1c02a76-FixC	nan	nan	nan	nan	nan	nan	nan	nan	nan	nan	nan	nan	nan	nan	nan	nan	nan	nan	nan	nan	nan	nan	nan	nan	nan	nan	nan	nan	nan	nan	nan	nan	nan	nan	nan	nan	nan	nan	nan	nan	nan	nan	nan	nan	nan	nan	nan	nan	nan
01-ba3c26541a39ffdf18a5cb6bc1c02a76-RegA	nan	nan	nan	nan	nan	nan	nan	nan	nan	nan	nan	nan	nan	nan	nan	nan	nan	nan	nan	nan	nan	nan	nan	nan	nan	nan	nan	nan	nan	nan	nan	nan	nan	nan	nan	nan	nan	nan	nan	nan	nan	nan	nan	nan	nan	nan	nan	nan	nan
01-ba3c26541a39ffdf18a5cb6bc1c02a76-RegB	nan	nan	nan	nan	nan	nan	nan	nan	nan	nan	nan	nan	nan	nan	nan	nan	nan	nan	nan	nan	nan	nan	nan	nan	nan	nan	nan	nan	nan	nan	nan	nan	nan	nan	nan	nan	nan	nan	nan	nan	nan	nan	nan	nan	nan	nan	nan	nan	nan
01-ba3c26541a39ffdf18a5cb6bc1c02a76-RegC	nan	nan	nan	nan	nan	nan	nan	nan	nan	nan	nan	nan	nan	nan	nan	nan	nan	nan	nan	nan	nan	nan	nan	nan	nan	nan	nan	nan	nan	nan	nan	nan	nan	nan	nan	nan	nan	nan	nan	nan	nan	nan	nan	nan	nan	nan	nan	nan	nan
01-24ef36defce471dfc7521f94d97adfb7-FixA	nan	nan	nan	nan	nan	nan	nan	nan	nan	nan	nan	nan	nan	nan	nan	nan	nan	nan	nan	nan	nan	nan	nan	nan	nan	nan	nan	nan	nan	nan	nan	nan	nan	nan	nan	nan	nan	nan	nan	nan	nan	nan	nan	nan	nan	nan	nan	nan	nan
01-24ef36defce471dfc7521f94d97adfb7-FixB	nan	nan	nan	nan	nan	nan	nan	nan	nan	nan	nan	nan	nan	nan	nan	nan	nan	nan	nan	nan	nan	nan	nan	nan	nan	nan	nan	nan	nan	nan	nan	nan	nan	nan	nan	nan	nan	nan	nan	nan	nan	nan	nan	nan	nan	nan	nan	nan	nan
01-24ef36defce471dfc7521f94d97adfb7-FixC	nan	nan	nan	nan	nan	nan	nan	nan	nan	nan	nan	nan	nan	nan	nan	nan	nan	nan	nan	nan	nan	nan	nan	nan	nan	nan	nan	nan	nan	nan	nan	nan	nan	nan	nan	nan	nan	nan	nan	nan	nan	nan	nan	nan	nan	nan	nan	nan	nan
01-24ef36defce471dfc7521f94d97adfb7-RegA	nan	nan	nan	nan	nan	nan	nan	nan	nan	nan	nan	nan	nan	nan	nan	nan	nan	nan	nan	nan	nan	nan	nan	nan	nan	nan	nan	nan	nan	nan	nan	nan	nan	nan	nan	nan	nan	nan	nan	nan	nan	nan	nan	nan	nan	nan	nan	nan	nan
01-24ef36defce471dfc7521f94d97adfb7-RegB	nan	nan	nan	nan	nan	nan	nan	nan	nan	nan	nan	nan	nan	nan	nan	nan	nan	nan	nan	nan	nan	nan	nan	nan	nan	nan	nan	nan	nan	nan	nan	nan	nan	nan	nan	nan	nan	nan	nan	nan	nan	nan	nan	nan	nan	nan	nan	nan	nan
01-24ef36defce471dfc7521f94d97adfb7-RegC	nan	nan	nan	nan	nan	nan	nan	nan	nan	nan	nan	nan	nan	nan	nan	nan	nan	nan	nan	nan	nan	nan	nan	nan	nan	nan	nan	nan	nan	nan	nan	nan	nan	nan	nan	nan	nan	nan	nan	nan	nan	nan	nan	nan	nan	nan	nan	nan	nan
01-53dd48af2af790afc27836a0a72c6f66-FixA	nan	nan	nan	nan	nan	nan	nan	nan	nan	nan	nan	nan	nan	nan	nan	nan	nan	nan	nan	nan	nan	nan	nan	nan	nan	nan	nan	nan	nan	nan	nan	nan	nan	nan	nan	nan	nan	nan	nan	nan	nan	nan	nan	nan	nan	nan	nan	nan	nan
01-53dd48af2af790afc27836a0a72c6f66-FixB	nan	nan	nan	nan	nan	nan	nan	nan	nan	nan	nan	nan	nan	nan	nan	nan	nan	nan	nan	nan	nan	nan	nan	nan	nan	nan	nan	nan	nan	nan	nan	nan	nan	nan	nan	nan	nan	nan	nan	nan	nan	nan	nan	nan	nan	nan	nan	nan	nan
01-53dd48af2af790afc27836a0a72c6f66-FixC	nan	nan	nan	nan	nan	nan	nan	nan	nan	nan	nan	nan	nan	nan	nan	nan	nan	nan	nan	nan	nan	nan	nan	nan	nan	nan	nan	nan	nan	nan	nan	nan	nan	nan	nan	nan	nan	nan	nan	nan	nan	nan	nan	nan	nan	nan	nan	nan	nan
01-53dd48af2af790afc27836a0a72c6f66-RegA	nan	nan	nan	nan	nan	nan	nan	nan	nan	nan	nan	nan	nan	nan	nan	nan	nan	nan	nan	nan	nan	nan	nan	nan	nan	nan	nan	nan	nan	nan	nan	nan	nan	nan	nan	nan	nan	nan	nan	nan	nan	nan	nan	nan	nan	nan	nan	nan	nan
01-53dd48af2af790afc27836a0a72c6f66-RegB	nan	nan	nan	nan	nan	nan	nan	nan	nan	nan	nan	nan	nan	nan	nan	nan	nan	nan	nan	nan	nan	nan	nan	nan	nan	nan	nan	nan	nan	nan	nan	nan	nan	nan	nan	nan	nan	nan	nan	nan	nan	nan	nan	nan	nan	nan	nan	nan	nan
01-53dd48af2af790afc27836a0a72c6f66-RegC	nan	nan	nan	nan	nan	nan	nan	nan	nan	nan	nan	nan	nan	nan	nan	nan	nan	nan	nan	nan	nan	nan	nan	nan	nan	nan	nan	nan	nan	nan	nan	nan	nan	nan	nan	nan	nan	nan	nan	nan	nan	nan	nan	nan	nan	nan	nan	nan	nan
01-a695c46ddbff6aec9dabdaf16e0c204f-FixA	nan	nan	nan	nan	nan	nan	nan	nan	nan	nan	nan	nan	nan	nan	nan	nan	nan	nan	nan	nan	nan	nan	nan	nan	nan	nan	nan	nan	nan	nan	nan	nan	nan	nan	nan	nan	nan	nan	nan	nan	nan	nan	nan	nan	nan	nan	nan	nan	nan
01-a695c46ddbff6aec9dabdaf16e0c204f-FixB	nan	nan	nan	nan	nan	nan	nan	nan	nan	nan	nan	nan	nan	nan	nan	nan	nan	nan	nan	nan	nan	nan	nan	nan	nan	nan	nan	nan	nan	nan	nan	nan	nan	nan	nan	nan	nan	nan	nan	nan	nan	nan	nan	nan	nan	nan	nan	nan	nan
01-a695c46ddbff6aec9dabdaf16e0c204f-FixC	nan	nan	nan	nan	nan	nan	nan	nan	nan	nan	nan	nan	nan	nan	nan	nan	nan	nan	nan	nan	nan	nan	nan	nan	nan	nan	nan	nan	nan	nan	nan	nan	nan	nan	nan	nan	nan	nan	nan	nan	nan	nan	nan	nan	nan	nan	nan	nan	nan
01-a695c46ddbff6aec9dabdaf16e0c204f-RegA	nan	nan	nan	nan	nan	nan	nan	nan	nan	nan	nan	nan	nan	nan	nan	nan	nan	nan	nan	nan	nan	nan	nan	nan	nan	nan	nan	nan	nan	nan	nan	nan	nan	nan	nan	nan	nan	nan	nan	nan	nan	nan	nan	nan	nan	nan	nan	nan	nan
01-a695c46ddbff6aec9dabdaf16e0c204f-RegB	nan	nan	nan	nan	nan	nan	nan	nan	nan	nan	nan	nan	nan	nan	nan	nan	nan	nan	nan	nan	nan	nan	nan	nan	nan	nan	nan	nan	nan	nan	nan	nan	nan	nan	nan	nan	nan	nan	nan	nan	nan	nan	nan	nan	nan	nan	nan	nan	nan
01-a695c46ddbff6aec9dabdaf16e0c204f-RegC	nan	nan	nan	nan	nan	nan	nan	nan	nan	nan	nan	nan	nan	nan	nan	nan	nan	nan	nan	nan	nan	nan	nan	nan	nan	nan	nan	nan	nan	nan	nan	nan	nan	nan	nan	nan	nan	nan	nan	nan	nan	nan	nan	nan	nan	nan	nan	nan	nan
01-95a424b417e625b3c49616005e52aa1c-FixA	nan	nan	nan	nan	nan	nan	nan	nan	nan	nan	nan	nan	nan	nan	nan	nan	nan	nan	nan	nan	nan	nan	nan	nan	nan	nan	nan	nan	nan	nan	nan	nan	nan	nan	nan	nan	nan	nan	nan	nan	nan	nan	nan	nan	nan	nan	nan	nan	nan
01-95a424b417e625b3c49616005e52aa1c-FixB	nan	nan	nan	nan	nan	nan	nan	nan	nan	nan	nan	nan	nan	nan	nan	nan	nan	nan	nan	nan	nan	nan	nan	nan	nan	nan	nan	nan	nan	nan	nan	nan	nan	nan	nan	nan	nan	nan	nan	nan	nan	nan	nan	nan	nan	nan	nan	nan	nan
01-95a424b417e625b3c49616005e52aa1c-FixC	nan	nan	nan	nan	nan	nan	nan	nan	nan	nan	nan	nan	nan	nan	nan	nan	nan	nan	nan	nan	nan	nan	nan	nan	nan	nan	nan	nan	nan	nan	nan	nan	nan	nan	nan	nan	nan	nan	nan	nan	nan	nan	nan	nan	nan	nan	nan	nan	nan
01-95a424b417e625b3c49616005e52aa1c-RegA	nan	nan	nan	nan	nan	nan	nan	nan	nan	nan	nan	nan	nan	nan	nan	nan	nan	nan	nan	nan	nan	nan	nan	nan	nan	nan	nan	nan	nan	nan	nan	nan	nan	nan	nan	nan	nan	nan	nan	nan	nan	nan	nan	nan	nan	nan	nan	nan	nan
01-95a424b417e625b3c49616005e52aa1c-RegB	nan	nan	nan	nan	nan	nan	nan	nan	nan	nan	nan	nan	nan	nan	nan	nan	nan	nan	nan	nan	nan	nan	nan	nan	nan	nan	nan	nan	nan	nan	nan	nan	nan	nan	nan	nan	nan	nan	nan	nan	nan	nan	nan	nan	nan	nan	nan	nan	nan
01-95a424b417e625b3c49616005e52aa1c-RegC	nan	nan	nan	nan	nan	nan	nan	nan	nan	nan	nan	nan	nan	nan	nan	nan	nan	nan	nan	nan	nan	nan	nan	nan	nan	nan	nan	nan	nan	nan	nan	nan	nan	nan	nan	nan	nan	nan	nan	nan	nan	nan	nan	nan	nan	nan	nan	nan	nan
01-e7297e82c055894c8094f0dc2d616655-FixA	nan	nan	nan	nan	nan	nan	nan	nan	nan	nan	nan	nan	nan	nan	nan	nan	nan	nan	nan	nan	nan	nan	nan	nan	nan	nan	nan	nan	nan	nan	nan	nan	nan	nan	nan	nan	nan	nan	nan	nan	nan	nan	nan	nan	nan	nan	nan	nan	nan
01-e7297e82c055894c8094f0dc2d616655-FixB	nan	nan	nan	nan	nan	nan	nan	nan	nan	nan	nan	nan	nan	nan	nan	nan	nan	nan	nan	nan	nan	nan	nan	nan	nan	nan	nan	nan	nan	nan	nan	nan	nan	nan	nan	nan	nan	nan	nan	nan	nan	nan	nan	nan	nan	nan	nan	nan	nan
01-e7297e82c055894c8094f0dc2d616655-FixC	nan	nan	nan	nan	nan	nan	nan	nan	nan	nan	nan	nan	nan	nan	nan	nan	nan	nan	nan	nan	nan	nan	nan	nan	nan	nan	nan	nan	nan	nan	nan	nan	nan	nan	nan	nan	nan	nan	nan	nan	nan	nan	nan	nan	nan	nan	nan	nan	nan
01-e7297e82c055894c8094f0dc2d616655-RegA	nan	nan	nan	nan	nan	nan	nan	nan	nan	nan	nan	nan	nan	nan	nan	nan	nan	nan	nan	nan	nan	nan	nan	nan	nan	nan	nan	nan	nan	nan	nan	nan	nan	nan	nan	nan	nan	nan	nan	nan	nan	nan	nan	nan	nan	nan	nan	nan	nan
01-e7297e82c055894c8094f0dc2d616655-RegB	nan	nan	nan	nan	nan	nan	nan	nan	nan	nan	nan	nan	nan	nan	nan	nan	nan	nan	nan	nan	nan	nan	nan	nan	nan	nan	nan	nan	nan	nan	nan	nan	nan	nan	nan	nan	nan	nan	nan	nan	nan	nan	nan	nan	nan	nan	nan	nan	nan
01-e7297e82c055894c8094f0dc2d616655-RegC	nan	nan	nan	nan	nan	nan	nan	nan	nan	nan	nan	nan	nan	nan	nan	nan	nan	nan	nan	nan	nan	nan	nan	nan	nan	nan	nan	nan	nan	nan	nan	nan	nan	nan	nan	nan	nan	nan	nan	nan	nan	nan	nan	nan	nan	nan	nan	nan	nan
01-e4397716ebc10028163f1e642a130ebd-FixA	nan	nan	nan	nan	nan	nan	nan	nan	nan	nan	nan	nan	nan	nan	nan	nan	nan	nan	nan	nan	nan	nan	nan	nan	nan	nan	nan	nan	nan	nan	nan	nan	nan	nan	nan	nan	nan	nan	nan	nan	nan	nan	nan	nan	nan	nan	nan	nan	nan
01-e4397716ebc10028163f1e642a130ebd-FixB	nan	nan	nan	nan	nan	nan	nan	nan	nan	nan	nan	nan	nan	nan	nan	nan	nan	nan	nan	nan	nan	nan	nan	nan	nan	nan	nan	nan	nan	nan	nan	nan	nan	nan	nan	nan	nan	nan	nan	nan	nan	nan	nan	nan	nan	nan	nan	nan	nan
01-e4397716ebc10028163f1e642a130ebd-FixC	nan	nan	nan	nan	nan	nan	nan	nan	nan	nan	nan	nan	nan	nan	nan	nan	nan	nan	nan	nan	nan	nan	nan	nan	nan	nan	nan	nan	nan	nan	nan	nan	nan	nan	nan	nan	nan	nan	nan	nan	nan	nan	nan	nan	nan	nan	nan	nan	nan
01-e4397716ebc10028163f1e642a130ebd-RegA	nan	nan	nan	nan	nan	nan	nan	nan	nan	nan	nan	nan	nan	nan	nan	nan	nan	nan	nan	nan	nan	nan	nan	nan	nan	nan	nan	nan	nan	nan	nan	nan	nan	nan	nan	nan	nan	nan	nan	nan	nan	nan	nan	nan	nan	nan	nan	nan	nan
01-e4397716ebc10028163f1e642a130ebd-RegB	nan	nan	nan	nan	nan	nan	nan	nan	nan	nan	nan	nan	nan	nan	nan	nan	nan	nan	nan	nan	nan	nan	nan	nan	nan	nan	nan	nan	nan	nan	nan	nan	nan	nan	nan	nan	nan	nan	nan	nan	nan	nan	nan	nan	nan	nan	nan	nan	nan
01-e4397716ebc10028163f1e642a130ebd-RegC	nan	nan	nan	nan	nan	nan	nan	nan	nan	nan	nan	nan	nan	nan	nan	nan	nan	nan	nan	nan	nan	nan	nan	nan	nan	nan	nan	nan	nan	nan	nan	nan	nan	nan	nan	nan	nan	nan	nan	nan	nan	nan	nan	nan	nan	nan	nan	nan	nan
01-b8c89064d7af988e8b7aa1d3fabda912-FixA	943.34	948.07	949.2	949.06	950.02	953.62	958.3	961.96	963.83	964.08	965.47	970.09	974.57	975.48	975.26	976.96	979.77	982.38	985.41	989.52	993.29	995.33	997.04	999.92	1002.85	1004.62	1006.62	1010.36	1014.43	1017.08	1018.54	1019.68	1021.83	1025.82	1029.93	1032.27	1033.52	1034.78	1035.71	1035.83	1036.14	1037.74	1040.34	1043.33	1046.72	1050.48	1053.47	1054.7	1055.47
01-b8c89064d7af988e8b7aa1d3fabda912-FixB	878.98	890.01	895.65	898.31	900.36	903.56	907.16	910.29	914.27	920.24	926.29	930.38	933.15	935.65	937.65	938.93	940.69	944.17	949.04	954.55	959.81	964.02	966.74	968.01	969.52	972.8	976.56	979.29	981.84	985.35	989.26	992.91	997.18	1002.71	1007.1	1008.12	1008.31	1010.69	1014.32	1017.56	1020.59	1023.97	1027.36	1030.32	1032.93	1035.45	1038.32	1041.84	1045.38
01-b8c89064d7af988e8b7aa1d3fabda912-FixC	984.78	995.14	999.47	1000.35	1000.38	1001.8	1005.4	1011.04	1015.96	1017.81	1018.44	1020.22	1023.23	1026.76	1029.16	1029.38	1029.94	1033.25	1037.2	1039.43	1041.37	1044.69	1047.69	1048.58	1049.16	1051.59	1055.15	1058.61	1061.91	1065.19	1068.32	1071.15	1073.89	1076.71	1079.04	1080.41	1081.87	1084.36	1086.39	1086.43	1085.88	1086.6	1088.57	1091.11	1093.25	1094.25	1095.09	1096.91	1099.04
01-b8c89064d7af988e8b7aa1d3fabda912-RegA	944.41	943.07	941.25	939.5	938.37	938.2	938.57	939.4	942.87	950.33	957.26	959.31	959.11	960.18	962.31	964.51	966.72	968.96	970.41	970.61	971.34	974.22	977.5	979.29	981.18	985.04	989.96	994.44	997.73	999.65	1001.42	1003.98	1005.4	1004.07	1003.54	1007.36	1012.34	1014.55	1015.42	1017.38	1020.34	1023.47	1025.79	1026.83	1028.43	1032.31	1036.09	1037.24	1038.22
01-b8c89064d7af988e8b7aa1d3fabda912-RegB	935.6	927.43	923.56	922.51	922.84	923.25	923.2	922.99	925.78	933.55	940.65	941.6	939.93	940.31	942.47	944.91	946.44	946.51	946.94	949.29	951.26	950.93	952.44	959.81	969.32	976.32	981.25	985.54	988.88	990.86	992.75	995.69	998.04	998.24	998.56	1001.47	1005.36	1007.98	1009.6	1011.19	1013.62	1017.37	1021.25	1023.91	1025.67	1027.24	1028.94	1030.98	1033.42
01-b8c89064d7af988e8b7aa1d3fabda912-RegC	965.1	970.59	973.68	974.48	973.06	969.96	967.46	967.88	971.85	978.81	985.26	988.15	989.56	991.96	994.13	994.54	994.46	995.52	997.78	1000.5	1001.36	999.17	999.51	1007.35	1017.02	1022.07	1025.15	1030.2	1035.73	1039.14	1039.79	1038.13	1037.27	1039.92	1043.59	1045.26	1046.14	1048.2	1051.35	1054.88	1057.87	1059.55	1060.17	1060.38	1061.43	1064.13	1066.62	1067	1067.44
01-550f3208318ac985ff6ca4a430354041-FixA	940.13	944.72	947.85	950.17	952.33	954.77	956.95	958.56	960.92	965.08	969.13	971.07	971.77	972.7	974.75	978.1	980.67	980.88	981.75	986.2	991.41	994.03	995.2	996.92	999.77	1003.6	1006.77	1008.02	1009.38	1013.07	1017.91	1022.07	1025.19	1027.37	1029.08	1030.86	1032.8	1034.89	1036.91	1038.6	1039.51	1039.57	1040.61	1044.23	1048.17	1049.99	1051.67	1055.55	1059.29
01-550f3208318ac985ff6ca4a430354041-FixB	877.49	889.6	895.34	897.61	899.32	902.72	907.37	912.28	917.12	921.55	924.6	925.85	927.78	932.46	937.32	939.59	940.83	943.35	947.66	953.56	959.68	964.51	967.36	968.13	968.38	969.87	973.21	978.23	982.81	985.18	987.69	992.73	997.6	999.5	1001.48	1006.83	1012.41	1014.58	1015.59	1018.62	1022.96	1026.88	1029.15	1029.51	1031.45	1037.95	1044.16	1044.77	1043.46
01-550f3208318ac985ff6ca4a430354041-FixC	985.09	993.12	999.34	1003.33	1004.67	1003.77	1004.46	1009.87	1016.56	1020.61	1022.99	1025.35	1027.09	1027.39	1026.91	1026.78	1028.51	1033.03	1038.56	1042.81	1044.69	1044.21	1044.75	1049.18	1054.07	1055.44	1054.71	1054.57	1056.99	1062.97	1069.97	1075.08	1078.11	1079.7	1080.65	1081.73	1083.25	1085.21	1086.85	1087.49	1087.81	1088.66	1090.21	1092.18	1093.43	1093.08	1092.76	1094.38	1097.47
01-550f3208318ac985ff6ca4a430354041-RegA	946.49	938.4	938.33	941.89	944.73	943.71	940.75	938.91	940.75	947.44	955.02	959.28	960.53	960.43	961.39	965.03	968.72	969.74	969.89	971.46	973.81	975.69	976.47	976.35	978.32	984.76	991.99	995.96	998.31	1001.43	1003.89	1003.95	1003.19	1003.65	1005.21	1007.24	1009.64	1012.47	1015.76	1019.53	1023.67	1027.68	1029.34	1027.11	1024.98	1027.2	1031.5	1034.44	1036.19
01-550f3208318ac985ff6ca4a430354041-RegB	934.82	928.31	922.75	919.37	919.39	922.95	925.75	924.37	923.63	928.39	935.03	938.96	940.71	941.97	943.74	946.27	947.35	945.45	944.72	948.93	953.77	954.64	955.06	959.52	967	975.13	982.15	986.94	990.53	994.08	996.71	997.32	996.65	995.94	996.73	1000.08	1004.6	1008.52	1011.6	1014.13	1016.74	1019.83	1022.28	1023.14	1024.55	1028.48	1031.93	1031.78	1031.45
01-550f3208318ac985ff6ca4a430354041-RegC	965.41	974.2	974.41	970.75	967.92	969.12	971.35	971.59	973.23	979.54	986.46	989.47	989.94	990.31	991.25	992.91	995.12	997.56	999.52	1000.36	1000.41	1000.55	1002.89	1008.95	1015.96	1020.91	1024.71	1028.96	1033.41	1037.3	1039.91	1040.74	1040.32	1039.75	1041.24	1046.17	1050.53	1050.36	1049.11	1051.07	1054.61	1057.04	1058.91	1061.34	1063.92	1065.91	1067.28	1068.32	1069.93
01-6a2f94c163a8cfd48a48a65fbe585adf-FixA	940.74	942.99	950.31	951.04	950.83	950.58	953.35	957.74	963.17	968.42	972.64	975.74	974.43	976.42	978.47	973.43	977.69	984.54	990.3	991.36	992.05	997.05	999.97	1001.16	1001.27	1001.38	1001.9	1002.92	1008.89	1012.15	1015.76	1020.04	1024.38	1027.81	1031.58	1031.97	1032.98	1034.13	1035.38	1038.07	1041.05	1043.89	1044.45	1044.44	1043.71	1044.73	1046.66	1048.45	1050.54
01-6a2f94c163a8cfd48a48a65fbe585adf-FixB	882.43	870.01	898.76	899.66	901.73	903.83	908.14	912.67	916.43	918.61	922.09	929.33	931.42	930.9	930.76	930	939.51	945.96	949.31	950.31	951.47	954.87	957.97	964.51	967.07	970.42	971.46	972.25	978.94	985.2	991.1	994.55	997.45	1001.4	1008.06	1009.69	1011.52	1015.02	1017.96	1019.71	1019.64	1019.92	1021.55	1027.93	1033.06	1033.73	1033.93	1039.47	1046.53
01-6a2f94c163a8cfd48a48a65fbe585adf-FixC	978.02	972.94	999.46	997.32	998.7	1003.81	1008.97	1007.42	1005.29	1008.88	1015.37	1020.71	1019.65	1019.69	1021.61	1021.63	1028.92	1030.86	1030.95	1034.21	1039.96	1046.89	1049.05	1049.63	1052.21	1054.4	1057.55	1060.31	1066.28	1066.7	1066.76	1068.5	1072.61	1077.15	1082.17	1082.69	1082.61	1081.16	1080.38	1082.7	1086.09	1087.97	1087.62	1088.67	1090.85	1095.76	1100.36	1102.17	1102.08
01-6a2f94c163a8cfd48a48a65fbe585adf-RegA	945.81	955.42	937.27	935.64	934.14	935.51	938.31	944.21	943.82	966.48	956.77	955.25	959.01	962.84	964.55	963.51	962.41	963.95	967.15	970.19	971.9	971.94	972.69	975.81	976.75	981.02	983.45	989.62	998.56	999.52	1001.29	998.67	998.31	999.48	1006.85	1009.4	1010.42	1013.78	1018.02	1020.69	1021.99	1020.86	1022.87	1030.06	1036.28	1036.2	1034.12	1036.02	1039.29
01-6a2f94c163a8cfd48a48a65fbe585adf-RegB	935.86	932.79	921.44	925.32	924.46	919.93	916.7	922.43	924.57	944.27	934.65	933.9	937.94	940.42	940.61	939.78	941.28	947.22	949.62	947.94	946.02	950.39	953.35	982.03	969.92	969.47	972.19	979.61	989.17	990.89	993.59	991.25	991.13	993.16	999.85	1001.42	1000.81	1002.07	1006.02	1010.56	1014.17	1013.99	1014.43	1017.59	1020.47	1021.28	1022.45	1026.9	1031.2
01-6a2f94c163a8cfd48a48a65fbe585adf-RegC	967.08	996.44	970.73	971.43	973.54	973.27	971.37	973.24	970.19	999.09	989.34	987.05	988.79	989.63	990.12	991.67	993.15	993.27	996.72	996.24	998.42	1003.57	1003.98	1028.79	1015.21	1018.06	1024.05	1029.48	1034.21	1033.34	1036.55	1037.82	1039.83	1038.54	1040.4	1040.81	1042.61	1047.74	1053.72	1056.14	1057.53	1058.72	1061.35	1064	1065.04	1065.29	1066.39	1069.92	1072.64
01-c08f4cd4bdc8a2bcdfeb3a93c5f597d7-FixA	nan	nan	nan	nan	nan	nan	nan	nan	nan	nan	nan	nan	nan	nan	nan	nan	nan	nan	nan	nan	nan	nan	nan	nan	nan	nan	nan	nan	nan	nan	nan	nan	nan	nan	nan	nan	nan	nan	nan	nan	nan	nan	nan	nan	nan	nan	nan	nan	nan
01-c08f4cd4bdc8a2bcdfeb3a93c5f597d7-FixB	nan	nan	nan	nan	nan	nan	nan	nan	nan	nan	nan	nan	nan	nan	nan	nan	nan	nan	nan	nan	nan	nan	nan	nan	nan	nan	nan	nan	nan	nan	nan	nan	nan	nan	nan	nan	nan	nan	nan	nan	nan	nan	nan	nan	nan	nan	nan	nan	nan
01-c08f4cd4bdc8a2bcdfeb3a93c5f597d7-FixC	nan	nan	nan	nan	nan	nan	nan	nan	nan	nan	nan	nan	nan	nan	nan	nan	nan	nan	nan	nan	nan	nan	nan	nan	nan	nan	nan	nan	nan	nan	nan	nan	nan	nan	nan	nan	nan	nan	nan	nan	nan	nan	nan	nan	nan	nan	nan	nan	nan
01-c08f4cd4bdc8a2bcdfeb3a93c5f597d7-RegA	nan	nan	nan	nan	nan	nan	nan	nan	nan	nan	nan	nan	nan	nan	nan	nan	nan	nan	nan	nan	nan	nan	nan	nan	nan	nan	nan	nan	nan	nan	nan	nan	nan	nan	nan	nan	nan	nan	nan	nan	nan	nan	nan	nan	nan	nan	nan	nan	nan
01-c08f4cd4bdc8a2bcdfeb3a93c5f597d7-RegB	nan	nan	nan	nan	nan	nan	nan	nan	nan	nan	nan	nan	nan	nan	nan	nan	nan	nan	nan	nan	nan	nan	nan	nan	nan	nan	nan	nan	nan	nan	nan	nan	nan	nan	nan	nan	nan	nan	nan	nan	nan	nan	nan	nan	nan	nan	nan	nan	nan
01-c08f4cd4bdc8a2bcdfeb3a93c5f597d7-RegC	nan	nan	nan	nan	nan	nan	nan	nan	nan	nan	nan	nan	nan	nan	nan	nan	nan	nan	nan	nan	nan	nan	nan	nan	nan	nan	nan	nan	nan	nan	nan	nan	nan	nan	nan	nan	nan	nan	nan	nan	nan	nan	nan	nan	nan	nan	nan	nan	nan
01-152f1b1f1d279adea6cba79e8c93f417-FixA	nan	nan	nan	nan	nan	nan	nan	nan	nan	nan	nan	nan	nan	nan	nan	nan	nan	nan	nan	nan	nan	nan	nan	nan	nan	nan	nan	nan	nan	nan	nan	nan	nan	nan	nan	nan	nan	nan	nan	nan	nan	nan	nan	nan	nan	nan	nan	nan	nan
01-152f1b1f1d279adea6cba79e8c93f417-FixB	nan	nan	nan	nan	nan	nan	nan	nan	nan	nan	nan	nan	nan	nan	nan	nan	nan	nan	nan	nan	nan	nan	nan	nan	nan	nan	nan	nan	nan	nan	nan	nan	nan	nan	nan	nan	nan	nan	nan	nan	nan	nan	nan	nan	nan	nan	nan	nan	nan
01-152f1b1f1d279adea6cba79e8c93f417-FixC	nan	nan	nan	nan	nan	nan	nan	nan	nan	nan	nan	nan	nan	nan	nan	nan	nan	nan	nan	nan	nan	nan	nan	nan	nan	nan	nan	nan	nan	nan	nan	nan	nan	nan	nan	nan	nan	nan	nan	nan	nan	nan	nan	nan	nan	nan	nan	nan	nan
01-152f1b1f1d279adea6cba79e8c93f417-RegA	nan	nan	nan	nan	nan	nan	nan	nan	nan	nan	nan	nan	nan	nan	nan	nan	nan	nan	nan	nan	nan	nan	nan	nan	nan	nan	nan	nan	nan	nan	nan	nan	nan	nan	nan	nan	nan	nan	nan	nan	nan	nan	nan	nan	nan	nan	nan	nan	nan
01-152f1b1f1d279adea6cba79e8c93f417-RegB	nan	nan	nan	nan	nan	nan	nan	nan	nan	nan	nan	nan	nan	nan	nan	nan	nan	nan	nan	nan	nan	nan	nan	nan	nan	nan	nan	nan	nan	nan	nan	nan	nan	nan	nan	nan	nan	nan	nan	nan	nan	nan	nan	nan	nan	nan	nan	nan	nan
01-152f1b1f1d279adea6cba79e8c93f417-RegC	nan	nan	nan	nan	nan	nan	nan	nan	nan	nan	nan	nan	nan	nan	nan	nan	nan	nan	nan	nan	nan	nan	nan	nan	nan	nan	nan	nan	nan	nan	nan	nan	nan	nan	nan	nan	nan	nan	nan	nan	nan	nan	nan	nan	nan	nan	nan	nan	nan
01-389c492fc98f16a8c3157161fc96f23e-FixA	nan	nan	nan	nan	nan	nan	nan	nan	nan	nan	nan	nan	nan	nan	nan	nan	nan	nan	nan	nan	nan	nan	nan	nan	nan	nan	nan	nan	nan	nan	nan	nan	nan	nan	nan	nan	nan	nan	nan	nan	nan	nan	nan	nan	nan	nan	nan	nan	nan
01-389c492fc98f16a8c3157161fc96f23e-FixB	nan	nan	nan	nan	nan	nan	nan	nan	nan	nan	nan	nan	nan	nan	nan	nan	nan	nan	nan	nan	nan	nan	nan	nan	nan	nan	nan	nan	nan	nan	nan	nan	nan	nan	nan	nan	nan	nan	nan	nan	nan	nan	nan	nan	nan	nan	nan	nan	nan
01-389c492fc98f16a8c3157161fc96f23e-FixC	nan	nan	nan	nan	nan	nan	nan	nan	nan	nan	nan	nan	nan	nan	nan	nan	nan	nan	nan	nan	nan	nan	nan	nan	nan	nan	nan	nan	nan	nan	nan	nan	nan	nan	nan	nan	nan	nan	nan	nan	nan	nan	nan	nan	nan	nan	nan	nan	nan
01-389c492fc98f16a8c3157161fc96f23e-RegA	nan	nan	nan	nan	nan	nan	nan	nan	nan	nan	nan	nan	nan	nan	nan	nan	nan	nan	nan	nan	nan	nan	nan	nan	nan	nan	nan	nan	nan	nan	nan	nan	nan	nan	nan	nan	nan	nan	nan	nan	nan	nan	nan	nan	nan	nan	nan	nan	nan
01-389c492fc98f16a8c3157161fc96f23e-RegB	nan	nan	nan	nan	nan	nan	nan	nan	nan	nan	nan	nan	nan	nan	nan	nan	nan	nan	nan	nan	nan	nan	nan	nan	nan	nan	nan	nan	nan	nan	nan	nan	nan	nan	nan	nan	nan	nan	nan	nan	nan	nan	nan	nan	nan	nan	nan	nan	nan
01-389c492fc98f16a8c3157161fc96f23e-RegC	nan	nan	nan	nan	nan	nan	nan	nan	nan	nan	nan	nan	nan	nan	nan	nan	nan	nan	nan	nan	nan	nan	nan	nan	nan	nan	nan	nan	nan	nan	nan	nan	nan	nan	nan	nan	nan	nan	nan	nan	nan	nan	nan	nan	nan	nan	nan	nan	nan
01-f727bebe537981a229de154b2bbaaf95-FixA	712.07	717.22	718.11	717.6	718.6	722.79	727.02	728.17	728.45	730.64	734.28	738.08	740.77	741.57	741.67	742.63	745.22	749.53	753.35	754.83	756.14	759.55	762.98	763.99	763.64	763.69	764.86	767.38	770.38	772.89	774.6	775.52	776.25	777.4	778.99	780.9	783.27	786.14	788.93	790.98	792.03	792.31	793.77	797.94	801.98	802.93	803.39	806.6	810.94
01-f727bebe537981a229de154b2bbaaf95-FixB	676.64	690.7	700.65	707.22	711.13	713.19	714.52	716.2	718.68	722.05	725.58	728.46	730.51	731.87	733.22	735.2	737.68	740.3	742.52	743.93	744.89	745.95	747.64	750.27	753.05	755.12	756.29	756.89	758.39	761.92	765.78	768.09	769.99	772.82	775.18	775.55	775.5	777.02	779.94	783.47	786.93	789.74	791.75	793.03	794.25	796.02	798.01	799.74	801.48
01-f727bebe537981a229de154b2bbaaf95-FixC	698.85	716.42	724.34	726.75	727.78	730.53	733.87	736.22	738.65	742.36	746.28	749.2	751.63	754.34	757.23	760.08	762.96	765.92	768.39	769.93	771.31	773.26	775.09	776.08	777.38	780.03	782.54	783.35	783.55	784.62	786.47	788.68	791.19	793.91	796.03	796.82	796.74	796.53	796.69	797.64	799.95	803.75	807.14	808.46	810.18	814.81	819.08	819.39	818.67
01-f727bebe537981a229de154b2bbaaf95-RegA	733.43	739.66	741.89	742.29	743.04	745.68	749.25	752.36	754.59	755.93	756.96	758.28	759.94	762	765.21	769.91	774.14	775.99	776.43	777.11	779.48	784.25	789.2	792.04	793.42	794.59	795.96	797.68	799.76	802.09	804.17	805.45	805.87	805.77	806.79	810.24	814.26	816.56	817.22	817.07	817.57	819.9	823.23	826.3	828.5	829.77	831.55	835.03	838.1
01-f727bebe537981a229de154b2bbaaf95-RegB	757.72	756.88	755.58	754.46	754.18	755.34	758.45	763.46	768.14	770.47	771.62	773.23	775.56	778.43	781.33	783.81	785.94	788.07	790.95	794.99	798.49	799.91	800.52	801.96	804.01	806.11	808.38	810.92	812.9	813.76	815.22	818.8	822.29	823.36	823.87	826.13	829.26	831.87	834.46	837.69	840.54	841.95	842.99	844.94	847.14	848.62	849.75	851.16	852.82
01-f727bebe537981a229de154b2bbaaf95-RegC	693.82	707.17	714.27	718.03	721.31	726.22	731.54	735.69	738.89	741.78	744.68	747.72	750.69	753.35	756.02	758.97	761.74	764.01	766.87	771.17	775.12	776.99	778.28	780.75	783.55	785.33	785.91	785.63	786.12	788.61	791.32	792.28	792.56	793.73	795.5	797.21	798.65	800.06	803.04	808.7	814.12	816.31	817.27	819.66	822.43	823.91	824.8	826.22	827.96
01-6f7048484ee56d3d12159487e89a90b2-FixA	710	713.59	715.24	716.56	719.19	723.79	727.29	727.17	727.32	731.54	736.48	738.29	738.87	740.82	743.28	745.12	747.64	752.04	756.3	758.36	759.43	761.05	762.33	762.3	762.66	765.09	768.27	770.43	771.69	772.65	773.72	775.3	778.06	782.04	784.33	782.53	780.53	782.59	786.34	788.54	790.56	794.34	798.17	799.92	800.48	801.38	803.04	805.49	808.4
01-6f7048484ee56d3d12159487e89a90b2-FixB	679.95	687.74	695.9	703.34	708.97	712.28	715.07	718.98	722.56	724.28	725.74	728.59	731.33	732.39	733.44	736.17	738.67	739.03	739.26	741.48	743.96	744.78	745.86	749.17	752.45	753.4	754.61	758.82	763.4	765.25	765.67	766.8	769.11	772.25	774.51	774.63	775.22	778.93	783.45	785.78	786.35	786.58	787.7	790.5	793.83	796.32	798.42	800.87	803.31
01-6f7048484ee56d3d12159487e89a90b2-FixC	701.43	721.06	727.97	728.18	727.73	730.89	734.93	736.47	737	738.89	743.08	749.49	755.19	757.46	757.47	757.32	758.51	761.97	766.73	771.22	773.62	773	772.89	776.58	781.22	783.25	783.3	783.08	783.8	786.14	788.91	790.8	792.2	793.76	795.01	795.41	795.35	795.66	797.7	802.17	805.97	806.18	805.83	808.45	811.67	812.47	813.19	816.68	820.62
01-6f7048484ee56d3d12159487e89a90b2-RegA	733.05	734.34	737.94	742.14	745.21	746.28	747.9	752.31	756.75	758.33	758.76	760.34	762.83	765.49	768.33	771.41	774.22	776.27	778.01	779.94	781.97	783.98	786.42	789.56	792.26	793.46	794.34	796.13	797.71	798.03	799.04	802.61	806.15	807	807.72	811.17	814.91	815.94	815.67	816.34	818.36	821.48	825.02	828.17	829.99	830.12	830.95	834.69	838.59
01-6f7048484ee56d3d12159487e89a90b2-RegB	755.56	756.66	755.14	752.98	752.16	754.06	757.6	761.42	765.66	770.39	773.99	775.11	775.51	777.17	779.82	782.65	785.19	787.34	790.22	794.64	798.67	800.34	800.84	801.8	803.16	804.56	806.32	808.96	813.08	818.55	822.04	820.78	818.64	820.04	823.37	826.06	828.9	833.07	837.13	839.33	840.27	841.17	843.17	846.74	849.46	849.15	848.74	851.66	856.21
01-6f7048484ee56d3d12159487e89a90b2-RegC	694.97	709.45	716.37	718.95	720.44	723.43	727.84	732.85	737.32	740.36	742.41	744.28	746.88	750.7	754.31	756.54	759.17	763.95	768.91	771.87	773.96	776.64	779.08	780.33	781.73	784.52	786.94	787.31	788.04	791.47	794.56	794.05	792.6	793.64	796.84	800.66	803	802.56	802.37	805.58	809.99	812.77	815.41	819.79	823.41	823.65	823.41	826.12	830.08
01-e772fcac1fb25d0dda917c0497010bf7-FixA	713.37	711.03	714.95	720.58	723.38	721.03	719.74	725.15	731.13	731.5	729.69	730.83	734.33	738.34	742.52	746.5	748.13	746.18	744.84	748.09	752.45	752.65	753.16	757.36	762.58	765.32	766.19	766.74	767.66	769.41	771.85	774.56	776.3	776.36	777.7	782.81	787.66	787.96	786.6	787.57	789.72	792.29	793.61	794.31	796.34	801.12	805.6	806.57	805.94
01-e772fcac1fb25d0dda917c0497010bf7-FixB	670.77	710.83	703.25	697.93	708.87	710.56	713.46	714.9	715.87	718.15	720.51	722.14	724.71	729.64	734.03	736.13	737.94	739.7	742.03	743.2	744.51	747.15	748.89	749	749.01	752.1	755.34	756.14	755.67	757.43	760.78	764.95	768.34	770.05	770.2	774.49	778.74	778.26	777.64	778.34	781.23	784.52	787.69	789.93	791.92	793.89	795.5	797.25	798.7
01-e772fcac1fb25d0dda917c0497010bf7-FixC	704.37	727.87	722.37	727.24	728.21	730.59	731.49	735.92	741.23	744.28	744.76	744.04	744.56	748.19	754.15	760.4	765.21	765.66	765.28	766.15	769.26	774.53	779.43	778.21	775.77	774.6	776.46	780.31	783.79	786.36	787.47	789.16	791.01	792.29	791.85	793.62	796.7	799.55	802.05	801.48	800.2	803.41	807.27	810.56	812.75	814.45	816.06	818.49	821.8
01-e772fcac1fb25d0dda917c0497010bf7-RegA	734.14	733.49	734.5	736.74	739.79	742.92	744.6	743.92	744.08	748.04	753.42	757.36	760.9	763.82	765.42	765.32	765.94	769.7	775.18	780.22	783.5	784.38	784.63	786.33	789.91	791.91	794.07	794.98	795.69	797.45	798.74	798.3	798.72	802.38	806.97	806.37	804.95	807.93	813.88	819.69	823.48	824.36	823.81	823.92	826.23	831.16	834.04	832.31	830.83
01-e772fcac1fb25d0dda917c0497010bf7-RegB	754.09	751.3	746.41	753.11	754.18	756.29	754.83	771.64	767.83	766.02	769.06	772.92	777.42	780.28	781.93	784.03	786.56	789.7	791.15	790.04	789.79	794.05	800.2	806.08	810.81	812.39	813.47	813.1	812.08	810.55	810.99	813.89	817.91	821.44	825.74	828.79	830.75	831	831.38	832.78	835.99	840.71	843.9	844.61	845.92	850.48	854.44	855.01	853.59
01-e772fcac1fb25d0dda917c0497010bf7-RegC	693.69	688.98	708.38	715.72	726.39	731.32	734.43	727.85	733.02	739.9	742.29	745.35	748.66	750.95	753.52	757.13	760.57	762.32	763.34	764.93	767.67	771.97	776.99	780.34	783.11	782.41	783.02	786.84	789.2	787.18	785.27	789.13	794.18	795.88	796.33	796.41	798.46	805.12	810.26	809.12	807.19	809.85	814.58	815.84	817.79	823.59	829.73	832.29	833.48
01-1ed92607083f3fd8132489a65bc944fe-FixA	828.39	819.08	815.54	815.44	816.49	816.77	815.94	814.44	814.19	816.54	819.08	819.36	818.88	819.52	820.28	819.97	819.71	820.71	822.02	822.58	823.31	825.2	827.31	828.5	828.79	828.5	827.72	826.63	826.16	827.06	828.38	828.95	828.7	827.95	827.41	827.61	827.67	826.79	826.19	827.16	828.68	829.53	830.91	834.08	837.33	838.79	839.88	842.34	844.72
01-1ed92607083f3fd8132489a65bc944fe-FixB	827.69	822.09	819.84	819.98	821.53	823.61	825.75	827.44	827.76	826.25	824.95	825.74	827.08	827.25	827.32	828.55	829.83	829.95	829.89	830.86	832.43	833.89	835.15	836.2	836.7	836.38	835.79	835.44	834.82	833.38	831.77	830.84	830.82	831.6	832.34	832.12	830.57	827.79	825.33	824.83	826.36	829.41	832.79	835.42	837.78	840.5	843.01	844.52	845.11
01-1ed92607083f3fd8132489a65bc944fe-FixC	826.24	820.44	818.16	818.22	819.41	820.61	821.06	820.43	819.63	819.63	820.2	820.78	820.55	819.15	818.5	820.16	821.75	820.97	820.43	822.75	825.11	824.48	823.38	824.75	826.82	827.17	826.1	824.65	823.69	823.78	824.17	823.99	823.48	823.09	822.86	822.78	823.23	824.3	824.22	821.7	820.03	822.49	826.04	826.9	826.51	827.3	829.21	831.43	833.17
01-1ed92607083f3fd8132489a65bc944fe-RegA	831.35	828.91	828.97	830.26	831.48	831.73	831.77	832.34	832.58	831.66	830.67	830.78	831.48	832.02	832.59	833.44	834.05	833.92	833.71	834.1	834.73	835.06	834.9	834.32	833.99	834.56	835.85	837.28	837.52	835.88	835.26	838.25	841.42	841.08	840.09	841.85	843.81	842.89	841.46	842.46	844.09	843.96	843.32	843.93	844.83	844.75	844.64	845.56	845.96
01-1ed92607083f3fd8132489a65bc944fe-RegB	826.61	828.37	829.98	831.5	833.02	834.45	835.03	834.18	832.71	831.79	832.46	834.87	835.54	831.59	826.77	825.39	826.83	829.26	831.18	831.66	831.69	832.35	833.11	833.18	832.74	832.26	832.42	833.63	834.74	834.72	834.83	836.42	838.48	839.62	840.04	840.28	840.47	840.68	841.16	842	842.47	841.96	841.48	842.21	843.63	844.85	845.56	845.75	846.08
01-1ed92607083f3fd8132489a65bc944fe-RegC	821.61	822.9	823.17	822.9	822.58	822.55	822.55	822.36	822.41	822.97	822.79	821.43	823.23	831.51	839.92	841.9	840.44	839.91	839.66	838.47	838.45	841.45	844.29	843.74	842.09	842.27	843.31	843.53	842.74	841.54	842.02	845.78	850.28	852.54	852.86	852.38	851.88	851.93	852.81	854.48	855.84	855.86	855.12	854.49	853.8	852.83	852.48	853.57	854.86
01-685ee641cbf18bd706d36cb768e77792-FixA	828.14	818.32	813.27	812.17	814.21	817.94	819.43	815.82	811.3	810.56	812.82	815.95	817.98	817.78	817.49	819.24	821.53	822.57	823.42	825.2	826.2	824.92	824.27	827.02	830.2	830.18	827.5	824.01	822.57	825.12	828.36	828.69	827.7	827.83	828.53	828.75	828.94	829.64	829.83	828.62	827.61	828.71	831.55	834.94	836.78	835.75	835.65	840.17	845.35
01-685ee641cbf18bd706d36cb768e77792-FixB	829.34	821.88	819.6	820.34	821.92	822.8	823.96	826.44	829	830	828.62	825.01	822.46	824	828.04	831.95	833.66	832.23	830.78	832.36	835.03	836.38	837.76	840.55	841.95	839.26	835.34	833.63	833.47	833.39	833.34	833.46	832.98	831.35	830.32	831.44	832.45	830.95	829.1	829.58	831.66	833.8	835.37	836.2	836.93	838.29	840.63	843.8	846.19
01-685ee641cbf18bd706d36cb768e77792-FixC	827.17	824.55	821.91	820.22	820.41	822.72	824.4	823	820.33	818.82	818.97	820.52	822.11	822.49	822	821.38	821.32	822.11	822.37	820.92	819.54	820.27	822.9	826.38	828.35	827.02	824.59	823.76	824.7	826.57	827.18	825.02	823.49	825.79	828.03	825.95	822.77	822.58	823.55	822.97	821.98	822.4	824.22	826.73	828.72	829.17	828.71	828.45	829.52
01-685ee641cbf18bd706d36cb768e77792-RegA	829.53	829.37	828.43	827.65	828	829.87	831.44	831.08	830.3	830.97	833.19	835.97	835.95	831.06	827.3	830.31	835.18	836.01	834.51	833.7	833.7	833.87	833.86	833.57	833.76	834.96	835.84	835.32	835.72	839.07	841.82	840.45	838.56	840.29	843.21	843.83	842.17	839.61	838.86	841.87	845.04	844.6	843.42	845.06	847.32	847.17	845.76	845.06	844.82
01-685ee641cbf18bd706d36cb768e77792-RegB	827.92	830.86	832.66	833.45	833.34	832.63	832.4	833.32	833.75	832.32	831.18	832.28	832.95	830.51	827.48	826.98	828.97	832.28	834.55	833.91	831.93	830.85	831.8	834.88	837.15	835.97	833.71	833.35	834.22	835.05	836.28	838.35	839.71	839.08	839.16	842.39	844.86	842.48	838.41	836.95	837.86	839.78	842.21	844.72	845.72	844.15	842.84	844.7	847.47
01-685ee641cbf18bd706d36cb768e77792-RegC	822.62	817.62	817.72	820.54	823.74	825.44	825.7	825.09	824.27	823.64	822.35	820.15	820.38	825.8	832.66	836.75	838.96	841.17	843.67	846.03	846.63	844.36	841.69	841.31	842.65	844.37	845.57	845.67	844.82	843.62	843.65	846.19	849.79	852.47	853.28	852.02	850.73	851.33	852.6	852.98	853.61	855.7	857.01	855.24	852.66	852.26	854.03	856.75	857.73
01-8f3c51100093899ac5adeba84eebacf8-FixA	826.12	845.24	819.1	820.29	817.21	813.2	813.41	819.42	825.1	824.35	820.45	817.95	817.29	817.72	818.15	817.61	816.45	815.31	814.06	815.58	817.69	820.96	823.36	823.29	823.66	823.96	827.43	832.01	833.92	830.47	825.91	825.01	826.25	826.87	826.71	826.29	826.04	826.22	826.63	826.87	826.36	830.2	831.81	825.24	831.73	842.88	841.89	840.7	838.92
01-8f3c51100093899ac5adeba84eebacf8-FixB	825.62	840.88	818.06	821.09	821.86	822.6	822.38	820.6	820.02	820.3	822.78	826.7	829.3	828.77	826.95	824.32	823.6	827.21	831.82	833.44	833.44	835	835.73	833.56	833.4	829.01	833.02	834.68	834.96	830.48	831.34	831.25	827.75	828.2	827.89	826.48	828.13	826.41	829.82	828.94	823.52	827.33	831.1	825.73	837.44	840.72	836.89	838.99	843
01-8f3c51100093899ac5adeba84eebacf8-FixC	829.23	837.17	812.04	814.87	814.69	812.48	810.71	812.45	815.52	818	818.28	816.35	815.19	816.48	817.82	816.88	815.53	815.71	816.4	817.28	818.14	819.72	823.06	821.38	820.28	815.36	819.86	822.94	823.96	818.7	819.3	823.44	820.89	817.97	815.05	816.12	819.65	815.18	816.08	820.98	817.95	820.75	821.4	812.83	822.71	829.15	828.7	833.53	837.4
01-8f3c51100093899ac5adeba84eebacf8-RegA	825.91	829.26	830.92	831.16	830.34	828.99	828.14	828.71	830	831.03	830.55	828.44	828.51	833.65	837.58	834.47	829.78	829.81	832.31	833.48	833.63	833.88	834.83	836.45	837.38	836.35	834.96	834.8	834.91	833.98	832.6	835.6	838.94	842.17	840.99	839.36	839.83	844.08	847.03	843.77	839.75	841.07	843.67	842.17	839.78	840.77	843.04	843.6	844.2
01-8f3c51100093899ac5adeba84eebacf8-RegB	827.06	828.31	830.78	829.42	828.66	828.72	829.12	829.73	831.61	834.75	832.77	832.23	833.65	817.22	827.11	831.84	831.2	828.22	826.9	827.3	829.54	830.11	828.59	827.28	826.93	830.35	834.32	835.02	834.89	835.56	834.58	835.02	835.63	839.04	838.79	835.68	833.29	835.61	839.28	840.35	839.14	837.9	839.22	839.03	834.69	837.99	841.74	842.97	843.02
01-8f3c51100093899ac5adeba84eebacf8-RegC	822.06	823.92	821.64	819.73	817.8	816.91	817.4	818.88	820.49	821.35	817.36	820.61	818.32	855.91	841.48	835.87	835.8	834.76	833	833.58	834.78	836.01	837.81	839.7	841.18	840.44	839.17	840.1	842.68	846.27	847.61	846.93	844.65	845.43	846.05	849.63	853.22	854.51	854.24	853.84	853.83	853.67	853.38	856.13	854.48	856.4	855.43	851.9	850.08
01-621505ce6b6158046469882ba9c8f176-FixA	594.8	599.6	604.11	608.82	614.21	620.38	625.9	629.44	631.85	634.29	636.83	639.43	642.79	647.32	651.66	654.38	655.91	657.16	659.15	662.36	664.9	665.24	666.36	670.9	674.76	673.91	672.59	675.68	680.65	683.83	685.54	687.1	689.33	692.54	695.49	696.95	697.67	698.9	701.38	705.33	709.1	711.13	713.01	716.59	720.83	724.08	726.13	727.28	728.59
01-621505ce6b6158046469882ba9c8f176-FixB	804.39	658.19	598.17	592.34	608.72	621.16	627.24	630.34	633.07	637.1	641.14	644	648.04	655.24	661.97	664.51	665.03	666.47	668.45	669.93	670.86	671.59	673.12	676.19	679.52	681.68	682.8	683.53	684.97	687.98	691.69	695.09	698.74	703.18	706.74	707.93	708.99	712.29	716.2	718.61	720.7	723.97	726.98	728.17	729.7	733.95	739.29	743.39	746.42
01-621505ce6b6158046469882ba9c8f176-FixC	nan	585.59	617.76	627.37	626.39	624.94	625.82	629.22	632.43	633.16	633.92	637.42	642.08	645.75	648.53	651.06	653.89	657.15	659.43	659.69	660.15	663.03	666.54	668.58	670.42	673.54	676.44	677.61	679.11	683	687.08	688.83	689.53	691.07	693.2	695.32	697.92	701.39	704	704.34	705.2	709.25	712.66	711.47	709.81	712.63	717.08	719.2	720.6
01-621505ce6b6158046469882ba9c8f176-RegA	684.93	690.88	696.4	700.31	701.46	699.58	698.27	700.72	704.65	707.24	709.28	711.98	714.41	715.67	717.3	720.74	724.25	725.98	727.22	729.61	732.61	735.26	737.39	739.02	740.3	741.46	743.22	746.1	749.08	751.13	753	755.58	758.17	759.99	761.95	764.89	767.12	767.06	767.07	769.7	773.05	774.78	776.5	780.23	784.43	787.11	789.04	791.47	794.17
01-621505ce6b6158046469882ba9c8f176-RegB	694.07	691.06	693.04	696.58	698.31	696.3	694.62	697.23	701.27	703.33	704.94	707.96	710.38	710.31	710.57	713.98	718.44	721.18	722.22	722.48	723.59	726.7	730.21	732.24	733.27	734.4	736.72	740.71	744.16	745.04	745.54	748.25	752.18	755.73	759.01	762.36	764.81	765.45	765.67	767.14	770.14	774.31	778.21	780.47	781.56	782.48	784.27	787.63	791.36
01-621505ce6b6158046469882ba9c8f176-RegC	nan	681.44	688.05	692.94	695.1	694.32	693.76	696.18	699.3	700.5	701.05	702.64	704.45	705.64	707.89	712.5	716.35	716.6	716.44	719.34	723.22	725.41	727.12	730.01	733.07	735	736.51	738.58	741.02	743.46	746.22	749.53	752.51	754.28	755.33	756.61	759.21	763.62	767.53	768.78	769.8	773.41	777.91	780.92	782.93	785.04	787.01	788.51	790.59
01-02328ef6f3addb303a0e75cc4fec921a-FixA	594.2	597.34	602.52	609.06	616.28	623.23	627.9	629.06	629.71	632.9	637.27	640.85	643.84	646.97	651	656.01	659.35	658.97	658.29	660.76	663.55	663.66	664.73	670.39	676.5	678.41	678.31	679.51	681.69	683.9	686.6	690.32	693.84	695.85	696.79	697.55	698.93	701.38	704	705.82	707.54	710.08	713.35	716.87	719.66	721.13	723.15	727.46	731.83
01-02328ef6f3addb303a0e75cc4fec921a-FixB	800.47	653.69	597.54	596.4	614.64	624.02	626.29	628.97	631.88	633.73	636.86	643.52	651.81	658.95	663.03	663.15	661.96	662.31	664.05	666.34	668.96	671.66	673.47	673.78	674.52	677.55	681.56	684.75	687.16	689.39	692.07	695.58	699.21	702.14	704.56	706.91	709.48	712.46	715.84	719.5	722.95	725.79	728.35	731.14	734.26	737.54	739.92	740.77	742.65
01-02328ef6f3addb303a0e75cc4fec921a-FixC	nan	587.44	618.72	627.02	625.09	623.62	624.92	628.63	632.33	634.05	635.76	639.59	644.06	647.38	650.39	653.93	655.83	654.43	653.57	657.05	662.18	665.46	667.41	669.37	671.6	673.94	675.82	677.1	679.79	685.33	689.79	689.4	687.73	689.37	694.4	700.92	704.06	700.36	696.69	700.36	706.75	709.41	709.49	709.94	711.57	714.27	716.42	716.73	717.45
01-02328ef6f3addb303a0e75cc4fec921a-RegA	684.61	687.36	694.37	701.25	703.62	699.47	696.36	701.24	708.53	711.48	711.66	712.21	713.68	715.85	718.09	719.96	722.33	726.03	730.17	733.43	734.57	733.23	732.66	735.84	740.23	742.69	744.14	746.15	748.35	750.01	751.19	752.38	754.95	759.77	764.29	766.01	767.14	770.09	772.2	770.81	770.19	774.69	779.71	780.05	779.98	784.65	790.26	792.03	793.49
01-02328ef6f3addb303a0e75cc4fec921a-RegB	691.67	689.22	692.61	697.69	700.28	697.79	693.84	692.81	695.64	701.71	707.55	710.01	710.34	710.69	712.34	715.87	719.76	722.39	724.03	725.38	726.94	728.95	730.92	732.39	733.89	735.98	738.26	740.24	742.49	745.65	749.46	753.38	756.71	758.94	760.68	762.68	764.95	767.18	768.77	769.48	771.07	775.12	779.68	782.41	784.07	786.07	788.52	791.12	793.41
01-02328ef6f3addb303a0e75cc4fec921a-RegC	nan	677.15	683.69	690.78	695.47	696.14	696.62	700.34	703.47	702.24	700.77	703.46	707.28	708.6	709.41	712.17	715.18	716.52	717.94	721.27	724.47	725.48	726.73	730.69	734.7	735.93	736.92	740.55	744.59	746.31	747.18	749.25	751.98	754.42	756.94	760.11	763.57	766.76	769.38	771.29	772.84	774.55	777.06	780.73	784.65	787.7	789.86	791.46	793.29
01-f57bbc71a2a15c1bbddaca5408e222d3-FixA	592.37	599.88	605.64	609.84	612.69	615.01	620.26	624.84	631.05	634.69	637.05	640.13	645.38	649.32	652.53	650.59	651.5	656.43	660.91	661.01	661.51	666.85	670.45	666.05	661.85	667.55	675.74	678.21	677.81	679.21	681.54	683	684.01	685.57	688.43	692.96	697.64	701.67	704.32	706.25	708.51	711.64	714.23	714.84	715.52	718.53	722.19	724.46	726.49
01-f57bbc71a2a15c1bbddaca5408e222d3-FixB	799.41	nan	596.79	620.38	602.38	597.15	623.42	628.08	632.88	637.44	640.73	645.09	648.94	650.79	656.24	658.51	664.12	667.29	668.51	669.68	671.09	672.6	674.35	676.05	677.06	677.87	680.51	684.34	688.23	690.99	692.59	693.63	699.84	699.06	699.64	702.64	707.19	710.01	711.85	714.87	718.46	721.11	724.33	729.11	733.22	734.46	735.5	739.33	743.16
01-f57bbc71a2a15c1bbddaca5408e222d3-FixC	nan	660.69	610.11	607.5	625.71	643.95	621.06	623.04	625.21	631.85	638.46	638.52	639.07	641.8	645.66	646.23	648.12	652.87	658.07	660.95	662.03	662.49	663.78	666.52	669.21	671.49	673.63	678.09	680.79	678.56	677.15	682.94	688.29	693.01	693.69	692.93	691.84	697.67	704.35	705.95	704.32	702.89	704.67	710.71	715.98	715.76	714.4	717.27	720.41
01-f57bbc71a2a15c1bbddaca5408e222d3-RegA	686.09	689.57	689.25	690.63	699.3	717.5	701.97	701.66	697.5	699.02	703.84	707.61	710.76	714.38	717.53	719.27	720.44	722.06	723.7	725.1	728.01	732.79	737.33	738.6	739.03	741.49	744.37	745.6	746.51	748.89	751.93	754.25	755.17	754.63	754.27	755.7	758.43	761.63	765.59	770.45	775.7	777.45	778.68	782.6	786.46	787.04	787.49	791.27	795.1
01-f57bbc71a2a15c1bbddaca5408e222d3-RegB	690.45	nan	690.05	692.42	699.09	713.71	696.31	700.72	699.88	697.76	703.54	703.83	706.84	712.35	716.17	715.02	712.46	712.85	715.94	720.09	723.23	722.93	723.46	727.33	732.19	736.34	739.1	740.55	742.21	745.56	748.63	749.35	749.49	751.08	753.47	755.49	758.15	762.11	767.1	771.73	774.48	773.59	772.47	774.82	779.43	783.82	787.54	789.58	791.54
01-f57bbc71a2a15c1bbddaca5408e222d3-RegC	nan	684.57	686.29	689.14	697.13	711.22	695.19	695.83	696.36	703.19	696.48	699.44	701.1	705.84	710.04	709.97	710.37	716.08	722.05	723.12	723.31	726.44	729.21	729.43	729.44	733.36	737.95	739.35	739.97	742.88	746.33	748.04	749.4	752.29	755.82	758.45	759.48	759.23	760.08	764.27	769.6	772.17	773.05	774.28	776.22	778.94	783.35	788.78	793.42
01-fea96982caab6b2dc0ec9c1738918f03-FixA	nan	nan	nan	nan	nan	nan	nan	nan	nan	nan	nan	nan	nan	nan	nan	nan	nan	nan	nan	nan	nan	nan	nan	nan	nan	nan	nan	nan	nan	nan	nan	nan	nan	nan	nan	nan	nan	nan	nan	nan	nan	nan	nan	nan	nan	nan	nan	nan	nan
01-fea96982caab6b2dc0ec9c1738918f03-FixB	nan	nan	nan	nan	nan	nan	nan	nan	nan	nan	nan	nan	nan	nan	nan	nan	nan	nan	nan	nan	nan	nan	nan	nan	nan	nan	nan	nan	nan	nan	nan	nan	nan	nan	nan	nan	nan	nan	nan	nan	nan	nan	nan	nan	nan	nan	nan	nan	nan
01-fea96982caab6b2dc0ec9c1738918f03-FixC	nan	nan	nan	nan	nan	nan	nan	nan	nan	nan	nan	nan	nan	nan	nan	nan	nan	nan	nan	nan	nan	nan	nan	nan	nan	nan	nan	nan	nan	nan	nan	nan	nan	nan	nan	nan	nan	nan	nan	nan	nan	nan	nan	nan	nan	nan	nan	nan	nan
01-fea96982caab6b2dc0ec9c1738918f03-RegA	nan	nan	nan	nan	nan	nan	nan	nan	nan	nan	nan	nan	nan	nan	nan	nan	nan	nan	nan	nan	nan	nan	nan	nan	nan	nan	nan	nan	nan	nan	nan	nan	nan	nan	nan	nan	nan	nan	nan	nan	nan	nan	nan	nan	nan	nan	nan	nan	nan
01-fea96982caab6b2dc0ec9c1738918f03-RegB	nan	nan	nan	nan	nan	nan	nan	nan	nan	nan	nan	nan	nan	nan	nan	nan	nan	nan	nan	nan	nan	nan	nan	nan	nan	nan	nan	nan	nan	nan	nan	nan	nan	nan	nan	nan	nan	nan	nan	nan	nan	nan	nan	nan	nan	nan	nan	nan	nan
01-fea96982caab6b2dc0ec9c1738918f03-RegC	nan	nan	nan	nan	nan	nan	nan	nan	nan	nan	nan	nan	nan	nan	nan	nan	nan	nan	nan	nan	nan	nan	nan	nan	nan	nan	nan	nan	nan	nan	nan	nan	nan	nan	nan	nan	nan	nan	nan	nan	nan	nan	nan	nan	nan	nan	nan	nan	nan
01-479f9e9c78548ccf60c91a2f4cfbdc13-FixA	nan	nan	nan	nan	nan	nan	nan	nan	nan	nan	nan	nan	nan	nan	nan	nan	nan	nan	nan	nan	nan	nan	nan	nan	nan	nan	nan	nan	nan	nan	nan	nan	nan	nan	nan	nan	nan	nan	nan	nan	nan	nan	nan	nan	nan	nan	nan	nan	nan
01-479f9e9c78548ccf60c91a2f4cfbdc13-FixB	nan	nan	nan	nan	nan	nan	nan	nan	nan	nan	nan	nan	nan	nan	nan	nan	nan	nan	nan	nan	nan	nan	nan	nan	nan	nan	nan	nan	nan	nan	nan	nan	nan	nan	nan	nan	nan	nan	nan	nan	nan	nan	nan	nan	nan	nan	nan	nan	nan
01-479f9e9c78548ccf60c91a2f4cfbdc13-FixC	nan	nan	nan	nan	nan	nan	nan	nan	nan	nan	nan	nan	nan	nan	nan	nan	nan	nan	nan	nan	nan	nan	nan	nan	nan	nan	nan	nan	nan	nan	nan	nan	nan	nan	nan	nan	nan	nan	nan	nan	nan	nan	nan	nan	nan	nan	nan	nan	nan
01-479f9e9c78548ccf60c91a2f4cfbdc13-RegA	nan	nan	nan	nan	nan	nan	nan	nan	nan	nan	nan	nan	nan	nan	nan	nan	nan	nan	nan	nan	nan	nan	nan	nan	nan	nan	nan	nan	nan	nan	nan	nan	nan	nan	nan	nan	nan	nan	nan	nan	nan	nan	nan	nan	nan	nan	nan	nan	nan
01-479f9e9c78548ccf60c91a2f4cfbdc13-RegB	nan	nan	nan	nan	nan	nan	nan	nan	nan	nan	nan	nan	nan	nan	nan	nan	nan	nan	nan	nan	nan	nan	nan	nan	nan	nan	nan	nan	nan	nan	nan	nan	nan	nan	nan	nan	nan	nan	nan	nan	nan	nan	nan	nan	nan	nan	nan	nan	nan
01-479f9e9c78548ccf60c91a2f4cfbdc13-RegC	nan	nan	nan	nan	nan	nan	nan	nan	nan	nan	nan	nan	nan	nan	nan	nan	nan	nan	nan	nan	nan	nan	nan	nan	nan	nan	nan	nan	nan	nan	nan	nan	nan	nan	nan	nan	nan	nan	nan	nan	nan	nan	nan	nan	nan	nan	nan	nan	nan
01-5d0848ee151d8a7035288a2c2480ca70-FixA	nan	nan	nan	nan	nan	nan	nan	nan	nan	nan	nan	nan	nan	nan	nan	nan	nan	nan	nan	nan	nan	nan	nan	nan	nan	nan	nan	nan	nan	nan	nan	nan	nan	nan	nan	nan	nan	nan	nan	nan	nan	nan	nan	nan	nan	nan	nan	nan	nan
01-5d0848ee151d8a7035288a2c2480ca70-FixB	nan	nan	nan	nan	nan	nan	nan	nan	nan	nan	nan	nan	nan	nan	nan	nan	nan	nan	nan	nan	nan	nan	nan	nan	nan	nan	nan	nan	nan	nan	nan	nan	nan	nan	nan	nan	nan	nan	nan	nan	nan	nan	nan	nan	nan	nan	nan	nan	nan
01-5d0848ee151d8a7035288a2c2480ca70-FixC	nan	nan	nan	nan	nan	nan	nan	nan	nan	nan	nan	nan	nan	nan	nan	nan	nan	nan	nan	nan	nan	nan	nan	nan	nan	nan	nan	nan	nan	nan	nan	nan	nan	nan	nan	nan	nan	nan	nan	nan	nan	nan	nan	nan	nan	nan	nan	nan	nan
01-5d0848ee151d8a7035288a2c2480ca70-RegA	nan	nan	nan	nan	nan	nan	nan	nan	nan	nan	nan	nan	nan	nan	nan	nan	nan	nan	nan	nan	nan	nan	nan	nan	nan	nan	nan	nan	nan	nan	nan	nan	nan	nan	nan	nan	nan	nan	nan	nan	nan	nan	nan	nan	nan	nan	nan	nan	nan
01-5d0848ee151d8a7035288a2c2480ca70-RegB	nan	nan	nan	nan	nan	nan	nan	nan	nan	nan	nan	nan	nan	nan	nan	nan	nan	nan	nan	nan	nan	nan	nan	nan	nan	nan	nan	nan	nan	nan	nan	nan	nan	nan	nan	nan	nan	nan	nan	nan	nan	nan	nan	nan	nan	nan	nan	nan	nan
01-5d0848ee151d8a7035288a2c2480ca70-RegC	nan	nan	nan	nan	nan	nan	nan	nan	nan	nan	nan	nan	nan	nan	nan	nan	nan	nan	nan	nan	nan	nan	nan	nan	nan	nan	nan	nan	nan	nan	nan	nan	nan	nan	nan	nan	nan	nan	nan	nan	nan	nan	nan	nan	nan	nan	nan	nan	nan
01-4beabccc3fcc6d3621b5dcfd8493dfac-FixA	714.86	717.79	718.83	719.75	722.36	727.65	733.39	737.03	737.96	736.78	737.08	741.62	746.47	747.58	747.56	749.67	752.75	754.88	756.15	757.18	758.8	761.52	764.51	766.88	768.96	771.25	773.41	775.04	776.58	778.61	781.36	784.77	788.01	790.29	792.06	793.9	795.23	795.45	795.37	796.09	798.23	801.85	805.21	806.68	807.79	810.4	813.59	816.07	818.64
01-4beabccc3fcc6d3621b5dcfd8493dfac-FixB	698.57	701.58	705.09	709	713.22	717.65	722.07	726.18	729.33	731.22	733.3	736.9	741	744.26	746.53	748.15	750.07	753.08	756.55	759.71	762.93	766.48	768.94	769.1	768.88	770.45	773.53	777.01	779.21	779.1	779.23	782.1	785.43	786.59	787.28	789.69	792.5	793.82	793.76	793.23	794.18	797.86	800.9	800.08	799.35	803.13	808.13	810.12	811.51
01-4beabccc3fcc6d3621b5dcfd8493dfac-FixC	nan	nan	nan	nan	nan	nan	nan	nan	nan	nan	nan	nan	nan	nan	nan	nan	nan	nan	nan	nan	nan	nan	nan	nan	nan	nan	nan	nan	nan	nan	nan	nan	nan	nan	nan	nan	nan	nan	nan	nan	nan	nan	nan	nan	nan	nan	nan	nan	nan
01-4beabccc3fcc6d3621b5dcfd8493dfac-RegA	856.43	848.22	847.06	849.89	853.66	855.93	856.77	857.04	858.23	861.36	865.04	867.5	868.2	867.36	867.2	869.42	871.39	870.6	869.91	872.3	875.22	875.72	875.76	877.74	880.48	882.2	882.84	882.99	884.02	886.9	889.89	890.97	890.41	889.28	889.29	891.62	893.95	894.09	894.78	898.82	902.54	902.03	900.82	903.33	907.66	910.76	912.72	914.41	915.96
01-4beabccc3fcc6d3621b5dcfd8493dfac-RegB	838.16	815.15	805.14	803.48	805.56	807.64	809.71	812.44	815.47	818.3	820.82	823.15	825.67	828.52	830.22	829.74	829.55	832.01	835.05	836.18	836.32	837.02	838.74	841.48	844.59	847.27	848.93	849.56	851.44	856.3	860.55	860.48	858.54	858.23	859.71	862.21	864.88	867.02	868.76	870.52	872.95	876.46	879.74	881.53	882.95	885.43	888.54	891.44	894.01
01-4beabccc3fcc6d3621b5dcfd8493dfac-RegC	nan	nan	nan	nan	nan	nan	nan	nan	nan	nan	nan	nan	nan	nan	nan	nan	nan	nan	nan	nan	nan	nan	nan	nan	nan	nan	nan	nan	nan	nan	nan	nan	nan	nan	nan	nan	nan	nan	nan	nan	nan	nan	nan	nan	nan	nan	nan	nan	nan
01-f105e726d5500ba884197d3d90bbfcef-FixA	715.9	721.69	723.09	722.86	723.74	727.55	732.25	735.5	737.52	739.11	740.53	741.84	742.88	743.67	745.23	748.38	752	754.94	757.99	761.94	765.09	765.83	765.5	765.99	768.05	771.67	775.07	776.66	778.02	780.94	784.47	787.23	789.29	791.11	792.93	794.83	796.38	797.09	796.78	795.86	796.96	802.1	807.41	808.65	808.19	809.58	812.78	816.68	820.03
01-f105e726d5500ba884197d3d90bbfcef-FixB	697.72	703.97	707.32	709.52	712.32	716.87	721.94	725.96	728.64	730.16	731.33	733.15	736.85	742.92	748.55	751.07	752.11	753.81	755.74	757.2	759.35	763.25	767.15	769.24	770.67	772.9	775.51	777.57	778.4	777.96	778.72	782.88	788.15	791.55	792.61	791.9	791.61	793.54	795.56	795.45	795.8	799.28	802.44	801.53	799.94	801.84	805.32	807.62	810.43
01-f105e726d5500ba884197d3d90bbfcef-FixC	nan	nan	nan	nan	nan	nan	nan	nan	nan	nan	nan	nan	nan	nan	nan	nan	nan	nan	nan	nan	nan	nan	nan	nan	nan	nan	nan	nan	nan	nan	nan	nan	nan	nan	nan	nan	nan	nan	nan	nan	nan	nan	nan	nan	nan	nan	nan	nan	nan
01-f105e726d5500ba884197d3d90bbfcef-RegA	858.61	852.46	849.9	850.1	852.18	855.21	857.82	858.98	859.43	860.26	862.26	865.68	868.88	870.21	870.21	869.76	868.79	867.5	868.2	872.55	876.87	877.46	876.78	878	880.01	881.19	882.71	885.9	889.13	890.48	890.12	888.94	888.26	889.18	891.25	893.65	895.83	897.4	898.27	898.66	899.72	902.51	906.42	910.27	912.73	912.88	912.19	912.54	914.33
01-f105e726d5500ba884197d3d90bbfcef-RegB	839.23	814.99	803.43	800.74	803.12	807.13	810.89	813.42	815.86	819.29	822.26	823.3	823.68	824.96	826.82	828.66	830.93	833.93	836.09	836.11	835.88	837.51	840.26	842.81	844.77	846.05	846.8	847.42	848.98	852.35	856.47	859.84	861.28	860.34	859.48	861.11	863.77	865.52	867.45	870.97	874.8	877.27	878.22	878.24	879.28	883.04	887.98	892.03	894.93
01-f105e726d5500ba884197d3d90bbfcef-RegC	nan	nan	nan	nan	nan	nan	nan	nan	nan	nan	nan	nan	nan	nan	nan	nan	nan	nan	nan	nan	nan	nan	nan	nan	nan	nan	nan	nan	nan	nan	nan	nan	nan	nan	nan	nan	nan	nan	nan	nan	nan	nan	nan	nan	nan	nan	nan	nan	nan
01-a2b07b96aae7ff55cbeeca107ff804ab-FixA	706.92	706.9	713.13	721.14	717.65	708.56	732.87	731.78	734.62	740	744.07	744.01	743.91	747.8	752.09	752.61	751.7	752.42	753.89	755.36	757.01	760.01	763.76	767.35	769.63	770.16	771.06	774.26	778	779.67	779.99	780.45	781.78	784.28	787.32	787.93	789.4	792.82	797.53	802.08	803.19	798.78	794.47	800.03	807.66	811.91	813.79	815.7	818.05
01-a2b07b96aae7ff55cbeeca107ff804ab-FixB	695.04	700.34	704.59	709.59	705.02	698.46	726.15	726.25	728.64	733.45	738.66	742.57	744.07	744.07	745.51	748.88	753.4	756.2	758.3	761.87	764.62	762.75	761.93	765.7	770.48	770.98	771.31	771.78	774.94	779.29	782.16	778.93	775.16	777.02	782.11	784.97	787	788.98	792.25	798.06	801.33	798.74	797.11	793.25	802.68	804.85	804.35	808.06	811.85
01-a2b07b96aae7ff55cbeeca107ff804ab-FixC	nan	nan	nan	nan	nan	nan	nan	nan	nan	nan	nan	nan	nan	nan	nan	nan	nan	nan	nan	nan	nan	nan	nan	nan	nan	nan	nan	nan	nan	nan	nan	nan	nan	nan	nan	nan	nan	nan	nan	nan	nan	nan	nan	nan	nan	nan	nan	nan	nan
01-a2b07b96aae7ff55cbeeca107ff804ab-RegA	850.98	853.79	845.96	848.57	848.38	848.73	850.96	855.16	859.19	860.86	860.85	860.61	862.37	863.7	865.72	865.78	866.61	870.52	872.34	869.35	865.83	868.49	872.88	873.43	872.39	875.17	878.65	880.98	882.36	883.77	886.81	888.74	891.81	893.85	893.6	890.7	888.02	891.98	896.05	897.3	898.16	901.55	904.49	904.43	903.91	906.96	911.99	916.22	919.18
01-a2b07b96aae7ff55cbeeca107ff804ab-RegB	837.71	827.17	801.54	806.48	802.66	804.47	806.59	807.89	808.97	809.26	812.1	816.98	822.34	821.8	822.28	824.89	826.9	826.07	825.49	830.45	836.6	840.35	841.98	842.68	843.79	845.44	849.43	854.49	857.35	855.5	853.46	852.63	855.62	860.6	863.74	863.14	861.65	865.23	869.09	871.5	872.66	874.06	876.37	881.97	886.77	887.94	886.98	887.3	889.73
01-a2b07b96aae7ff55cbeeca107ff804ab-RegC	nan	nan	nan	nan	nan	nan	nan	nan	nan	nan	nan	nan	nan	nan	nan	nan	nan	nan	nan	nan	nan	nan	nan	nan	nan	nan	nan	nan	nan	nan	nan	nan	nan	nan	nan	nan	nan	nan	nan	nan	nan	nan	nan	nan	nan	nan	nan	nan	nan
01-ab03203b80ee85c5ea4a247a38ec1f1d-FixA	nan	nan	nan	nan	nan	nan	nan	nan	nan	nan	nan	nan	nan	nan	nan	nan	nan	nan	nan	nan	nan	nan	nan	nan	nan	nan	nan	nan	nan	nan	nan	nan	nan	nan	nan	nan	nan	nan	nan	nan	nan	nan	nan	nan	nan	nan	nan	nan	nan
01-ab03203b80ee85c5ea4a247a38ec1f1d-FixB	nan	nan	nan	nan	nan	nan	nan	nan	nan	nan	nan	nan	nan	nan	nan	nan	nan	nan	nan	nan	nan	nan	nan	nan	nan	nan	nan	nan	nan	nan	nan	nan	nan	nan	nan	nan	nan	nan	nan	nan	nan	nan	nan	nan	nan	nan	nan	nan	nan
01-ab03203b80ee85c5ea4a247a38ec1f1d-FixC	nan	nan	nan	nan	nan	nan	nan	nan	nan	nan	nan	nan	nan	nan	nan	nan	nan	nan	nan	nan	nan	nan	nan	nan	nan	nan	nan	nan	nan	nan	nan	nan	nan	nan	nan	nan	nan	nan	nan	nan	nan	nan	nan	nan	nan	nan	nan	nan	nan
01-ab03203b80ee85c5ea4a247a38ec1f1d-RegA	nan	nan	nan	nan	nan	nan	nan	nan	nan	nan	nan	nan	nan	nan	nan	nan	nan	nan	nan	nan	nan	nan	nan	nan	nan	nan	nan	nan	nan	nan	nan	nan	nan	nan	nan	nan	nan	nan	nan	nan	nan	nan	nan	nan	nan	nan	nan	nan	nan
01-ab03203b80ee85c5ea4a247a38ec1f1d-RegB	nan	nan	nan	nan	nan	nan	nan	nan	nan	nan	nan	nan	nan	nan	nan	nan	nan	nan	nan	nan	nan	nan	nan	nan	nan	nan	nan	nan	nan	nan	nan	nan	nan	nan	nan	nan	nan	nan	nan	nan	nan	nan	nan	nan	nan	nan	nan	nan	nan
01-ab03203b80ee85c5ea4a247a38ec1f1d-RegC	nan	nan	nan	nan	nan	nan	nan	nan	nan	nan	nan	nan	nan	nan	nan	nan	nan	nan	nan	nan	nan	nan	nan	nan	nan	nan	nan	nan	nan	nan	nan	nan	nan	nan	nan	nan	nan	nan	nan	nan	nan	nan	nan	nan	nan	nan	nan	nan	nan
01-a8599cf71fe84a9b0887af9aaf14b33b-FixA	nan	nan	nan	nan	nan	nan	nan	nan	nan	nan	nan	nan	nan	nan	nan	nan	nan	nan	nan	nan	nan	nan	nan	nan	nan	nan	nan	nan	nan	nan	nan	nan	nan	nan	nan	nan	nan	nan	nan	nan	nan	nan	nan	nan	nan	nan	nan	nan	nan
01-a8599cf71fe84a9b0887af9aaf14b33b-FixB	nan	nan	nan	nan	nan	nan	nan	nan	nan	nan	nan	nan	nan	nan	nan	nan	nan	nan	nan	nan	nan	nan	nan	nan	nan	nan	nan	nan	nan	nan	nan	nan	nan	nan	nan	nan	nan	nan	nan	nan	nan	nan	nan	nan	nan	nan	nan	nan	nan
01-a8599cf71fe84a9b0887af9aaf14b33b-FixC	nan	nan	nan	nan	nan	nan	nan	nan	nan	nan	nan	nan	nan	nan	nan	nan	nan	nan	nan	nan	nan	nan	nan	nan	nan	nan	nan	nan	nan	nan	nan	nan	nan	nan	nan	nan	nan	nan	nan	nan	nan	nan	nan	nan	nan	nan	nan	nan	nan
01-a8599cf71fe84a9b0887af9aaf14b33b-RegA	nan	nan	nan	nan	nan	nan	nan	nan	nan	nan	nan	nan	nan	nan	nan	nan	nan	nan	nan	nan	nan	nan	nan	nan	nan	nan	nan	nan	nan	nan	nan	nan	nan	nan	nan	nan	nan	nan	nan	nan	nan	nan	nan	nan	nan	nan	nan	nan	nan
01-a8599cf71fe84a9b0887af9aaf14b33b-RegB	nan	nan	nan	nan	nan	nan	nan	nan	nan	nan	nan	nan	nan	nan	nan	nan	nan	nan	nan	nan	nan	nan	nan	nan	nan	nan	nan	nan	nan	nan	nan	nan	nan	nan	nan	nan	nan	nan	nan	nan	nan	nan	nan	nan	nan	nan	nan	nan	nan
01-a8599cf71fe84a9b0887af9aaf14b33b-RegC	nan	nan	nan	nan	nan	nan	nan	nan	nan	nan	nan	nan	nan	nan	nan	nan	nan	nan	nan	nan	nan	nan	nan	nan	nan	nan	nan	nan	nan	nan	nan	nan	nan	nan	nan	nan	nan	nan	nan	nan	nan	nan	nan	nan	nan	nan	nan	nan	nan
01-b8718626c67c2b7e9328e1349f333459-FixA	nan	nan	nan	nan	nan	nan	nan	nan	nan	nan	nan	nan	nan	nan	nan	nan	nan	nan	nan	nan	nan	nan	nan	nan	nan	nan	nan	nan	nan	nan	nan	nan	nan	nan	nan	nan	nan	nan	nan	nan	nan	nan	nan	nan	nan	nan	nan	nan	nan
01-b8718626c67c2b7e9328e1349f333459-FixB	nan	nan	nan	nan	nan	nan	nan	nan	nan	nan	nan	nan	nan	nan	nan	nan	nan	nan	nan	nan	nan	nan	nan	nan	nan	nan	nan	nan	nan	nan	nan	nan	nan	nan	nan	nan	nan	nan	nan	nan	nan	nan	nan	nan	nan	nan	nan	nan	nan
01-b8718626c67c2b7e9328e1349f333459-FixC	nan	nan	nan	nan	nan	nan	nan	nan	nan	nan	nan	nan	nan	nan	nan	nan	nan	nan	nan	nan	nan	nan	nan	nan	nan	nan	nan	nan	nan	nan	nan	nan	nan	nan	nan	nan	nan	nan	nan	nan	nan	nan	nan	nan	nan	nan	nan	nan	nan
01-b8718626c67c2b7e9328e1349f333459-RegA	nan	nan	nan	nan	nan	nan	nan	nan	nan	nan	nan	nan	nan	nan	nan	nan	nan	nan	nan	nan	nan	nan	nan	nan	nan	nan	nan	nan	nan	nan	nan	nan	nan	nan	nan	nan	nan	nan	nan	nan	nan	nan	nan	nan	nan	nan	nan	nan	nan
01-b8718626c67c2b7e9328e1349f333459-RegB	nan	nan	nan	nan	nan	nan	nan	nan	nan	nan	nan	nan	nan	nan	nan	nan	nan	nan	nan	nan	nan	nan	nan	nan	nan	nan	nan	nan	nan	nan	nan	nan	nan	nan	nan	nan	nan	nan	nan	nan	nan	nan	nan	nan	nan	nan	nan	nan	nan
01-b8718626c67c2b7e9328e1349f333459-RegC	nan	nan	nan	nan	nan	nan	nan	nan	nan	nan	nan	nan	nan	nan	nan	nan	nan	nan	nan	nan	nan	nan	nan	nan	nan	nan	nan	nan	nan	nan	nan	nan	nan	nan	nan	nan	nan	nan	nan	nan	nan	nan	nan	nan	nan	nan	nan	nan	nan
01-faff82990486fec835e5ac229c623bcb-FixA	nan	nan	nan	nan	nan	nan	nan	nan	nan	nan	nan	nan	nan	nan	nan	nan	nan	nan	nan	nan	nan	nan	nan	nan	nan	nan	nan	nan	nan	nan	nan	nan	nan	nan	nan	nan	nan	nan	nan	nan	nan	nan	nan	nan	nan	nan	nan	nan	nan
01-faff82990486fec835e5ac229c623bcb-FixB	nan	nan	nan	nan	nan	nan	nan	nan	nan	nan	nan	nan	nan	nan	nan	nan	nan	nan	nan	nan	nan	nan	nan	nan	nan	nan	nan	nan	nan	nan	nan	nan	nan	nan	nan	nan	nan	nan	nan	nan	nan	nan	nan	nan	nan	nan	nan	nan	nan
01-faff82990486fec835e5ac229c623bcb-FixC	nan	nan	nan	nan	nan	nan	nan	nan	nan	nan	nan	nan	nan	nan	nan	nan	nan	nan	nan	nan	nan	nan	nan	nan	nan	nan	nan	nan	nan	nan	nan	nan	nan	nan	nan	nan	nan	nan	nan	nan	nan	nan	nan	nan	nan	nan	nan	nan	nan
01-faff82990486fec835e5ac229c623bcb-RegA	nan	nan	nan	nan	nan	nan	nan	nan	nan	nan	nan	nan	nan	nan	nan	nan	nan	nan	nan	nan	nan	nan	nan	nan	nan	nan	nan	nan	nan	nan	nan	nan	nan	nan	nan	nan	nan	nan	nan	nan	nan	nan	nan	nan	nan	nan	nan	nan	nan
01-faff82990486fec835e5ac229c623bcb-RegB	nan	nan	nan	nan	nan	nan	nan	nan	nan	nan	nan	nan	nan	nan	nan	nan	nan	nan	nan	nan	nan	nan	nan	nan	nan	nan	nan	nan	nan	nan	nan	nan	nan	nan	nan	nan	nan	nan	nan	nan	nan	nan	nan	nan	nan	nan	nan	nan	nan
01-faff82990486fec835e5ac229c623bcb-RegC	nan	nan	nan	nan	nan	nan	nan	nan	nan	nan	nan	nan	nan	nan	nan	nan	nan	nan	nan	nan	nan	nan	nan	nan	nan	nan	nan	nan	nan	nan	nan	nan	nan	nan	nan	nan	nan	nan	nan	nan	nan	nan	nan	nan	nan	nan	nan	nan	nan
01-d88801aa91153b0f3dfbb6e96a1e890c-FixA	nan	nan	nan	nan	nan	nan	nan	nan	nan	nan	nan	nan	nan	nan	nan	nan	nan	nan	nan	nan	nan	nan	nan	nan	nan	nan	nan	nan	nan	nan	nan	nan	nan	nan	nan	nan	nan	nan	nan	nan	nan	nan	nan	nan	nan	nan	nan	nan	nan
01-d88801aa91153b0f3dfbb6e96a1e890c-FixB	nan	nan	nan	nan	nan	nan	nan	nan	nan	nan	nan	nan	nan	nan	nan	nan	nan	nan	nan	nan	nan	nan	nan	nan	nan	nan	nan	nan	nan	nan	nan	nan	nan	nan	nan	nan	nan	nan	nan	nan	nan	nan	nan	nan	nan	nan	nan	nan	nan
01-d88801aa91153b0f3dfbb6e96a1e890c-FixC	nan	nan	nan	nan	nan	nan	nan	nan	nan	nan	nan	nan	nan	nan	nan	nan	nan	nan	nan	nan	nan	nan	nan	nan	nan	nan	nan	nan	nan	nan	nan	nan	nan	nan	nan	nan	nan	nan	nan	nan	nan	nan	nan	nan	nan	nan	nan	nan	nan
01-d88801aa91153b0f3dfbb6e96a1e890c-RegA	nan	nan	nan	nan	nan	nan	nan	nan	nan	nan	nan	nan	nan	nan	nan	nan	nan	nan	nan	nan	nan	nan	nan	nan	nan	nan	nan	nan	nan	nan	nan	nan	nan	nan	nan	nan	nan	nan	nan	nan	nan	nan	nan	nan	nan	nan	nan	nan	nan
01-d88801aa91153b0f3dfbb6e96a1e890c-RegB	nan	nan	nan	nan	nan	nan	nan	nan	nan	nan	nan	nan	nan	nan	nan	nan	nan	nan	nan	nan	nan	nan	nan	nan	nan	nan	nan	nan	nan	nan	nan	nan	nan	nan	nan	nan	nan	nan	nan	nan	nan	nan	nan	nan	nan	nan	nan	nan	nan
01-d88801aa91153b0f3dfbb6e96a1e890c-RegC	nan	nan	nan	nan	nan	nan	nan	nan	nan	nan	nan	nan	nan	nan	nan	nan	nan	nan	nan	nan	nan	nan	nan	nan	nan	nan	nan	nan	nan	nan	nan	nan	nan	nan	nan	nan	nan	nan	nan	nan	nan	nan	nan	nan	nan	nan	nan	nan	nan
01-7d3ec2a875673920337f13dbca24957d-FixA	nan	nan	nan	nan	nan	nan	nan	nan	nan	nan	nan	nan	nan	nan	nan	nan	nan	nan	nan	nan	nan	nan	nan	nan	nan	nan	nan	nan	nan	nan	nan	nan	nan	nan	nan	nan	nan	nan	nan	nan	nan	nan	nan	nan	nan	nan	nan	nan	nan
01-7d3ec2a875673920337f13dbca24957d-FixB	nan	nan	nan	nan	nan	nan	nan	nan	nan	nan	nan	nan	nan	nan	nan	nan	nan	nan	nan	nan	nan	nan	nan	nan	nan	nan	nan	nan	nan	nan	nan	nan	nan	nan	nan	nan	nan	nan	nan	nan	nan	nan	nan	nan	nan	nan	nan	nan	nan
01-7d3ec2a875673920337f13dbca24957d-FixC	nan	nan	nan	nan	nan	nan	nan	nan	nan	nan	nan	nan	nan	nan	nan	nan	nan	nan	nan	nan	nan	nan	nan	nan	nan	nan	nan	nan	nan	nan	nan	nan	nan	nan	nan	nan	nan	nan	nan	nan	nan	nan	nan	nan	nan	nan	nan	nan	nan
01-7d3ec2a875673920337f13dbca24957d-RegA	nan	nan	nan	nan	nan	nan	nan	nan	nan	nan	nan	nan	nan	nan	nan	nan	nan	nan	nan	nan	nan	nan	nan	nan	nan	nan	nan	nan	nan	nan	nan	nan	nan	nan	nan	nan	nan	nan	nan	nan	nan	nan	nan	nan	nan	nan	nan	nan	nan
01-7d3ec2a875673920337f13dbca24957d-RegB	nan	nan	nan	nan	nan	nan	nan	nan	nan	nan	nan	nan	nan	nan	nan	nan	nan	nan	nan	nan	nan	nan	nan	nan	nan	nan	nan	nan	nan	nan	nan	nan	nan	nan	nan	nan	nan	nan	nan	nan	nan	nan	nan	nan	nan	nan	nan	nan	nan
01-7d3ec2a875673920337f13dbca24957d-RegC	nan	nan	nan	nan	nan	nan	nan	nan	nan	nan	nan	nan	nan	nan	nan	nan	nan	nan	nan	nan	nan	nan	nan	nan	nan	nan	nan	nan	nan	nan	nan	nan	nan	nan	nan	nan	nan	nan	nan	nan	nan	nan	nan	nan	nan	nan	nan	nan	nan
01-187895eb56048a0b42a0eac0f769dbbb-FixA	992.14	989.89	988.78	988.73	989.64	991.23	992.29	991.95	991.48	992.18	993	993.05	994.29	998.36	1002.4	1003.63	1004.68	1008.51	1013.26	1016.38	1017.71	1017.94	1018.53	1020.7	1023.53	1025.75	1027.07	1027.68	1028.65	1030.83	1033.06	1034.32	1036.76	1042.32	1047.84	1049.72	1049	1047.82	1047.28	1047.95	1049.18	1050.46	1053.4	1059.22	1064.21	1064.71	1064.21	1067.02	1071.07
01-187895eb56048a0b42a0eac0f769dbbb-FixB	1007.39	990.68	986.72	988.95	990.8	987.95	985.12	987.23	990.64	990.88	989.03	987.45	987.73	990.51	993.45	994.41	995.54	999.05	1002.52	1003.41	1003.78	1006.09	1009.15	1011.24	1012.64	1013.97	1014.93	1015.38	1017.09	1021.28	1024.56	1024.07	1025.11	1032.71	1040.24	1040.13	1035.5	1031.83	1031.53	1035.1	1038.42	1037.76	1037.65	1042.99	1049.18	1050.54	1049.72	1050.86	1053.35
01-187895eb56048a0b42a0eac0f769dbbb-FixC	984.92	997.05	1003.62	1005.92	1005.21	1003.06	1002.19	1004.45	1006.88	1006.54	1005.65	1006.79	1008.56	1009.19	1009.84	1012.05	1015.61	1019.78	1023.66	1026.47	1028.36	1029.79	1031.8	1034.95	1037.25	1036.92	1036.11	1037.29	1039.45	1040.94	1041.81	1042.8	1045.77	1051.9	1057.74	1059.54	1058.15	1055.65	1053.75	1053.63	1054.47	1055.38	1057.66	1062.46	1067.13	1068.92	1069.98	1072.95	1075.71
01-187895eb56048a0b42a0eac0f769dbbb-RegA	941.03	949.18	950.84	950.35	952.04	958.39	964.34	964.94	963.3	963.66	966.19	969.73	971.81	970.96	971.27	976.44	982.43	984.69	985.3	987.28	990.1	992.44	993.72	994.03	995.5	999.69	1003.21	1002.83	1002.15	1005.13	1009.1	1010.61	1010.9	1012.11	1014.45	1017.42	1020.04	1021.67	1024.2	1029.22	1033.77	1034.9	1036.13	1041.24	1046.45	1047.05	1044.71	1042.66	1042.74
01-187895eb56048a0b42a0eac0f769dbbb-RegB	977.93	981.75	985.11	987.5	988.38	987.58	986.22	985.55	985.9	987.33	989.74	992.75	994.82	994.89	995.05	997.37	1000.27	1001.99	1004.03	1007.72	1009.97	1008.13	1006.71	1010.32	1015.83	1018.98	1019.93	1020.02	1020.3	1021.49	1022.92	1023.87	1025.03	1027.05	1028.46	1028	1028.22	1031.74	1036.51	1039.85	1042.42	1045.5	1048.77	1051.49	1053.25	1053.94	1054.29	1055.16	1056.69
01-187895eb56048a0b42a0eac0f769dbbb-RegC	935.23	945.6	943.08	937.8	939.9	954.98	970.25	972.95	969.45	968.98	972.2	977.15	980.09	978.5	977.03	980.28	984.77	986.32	987.02	989.34	990.54	988.06	986.29	989.63	994.36	995.71	993.99	991.24	990.86	995.32	1001.16	1004.16	1004.22	1002.78	1003.23	1008.12	1013.87	1016.5	1018.26	1022.12	1026.1	1027.75	1029.28	1033.16	1036.82	1037.13	1035.27	1033.62	1034.03
01-a41134949b4afaaa14bc04259480fa0b-FixA	991.45	993.42	993.2	991.76	990.02	988.97	989.74	992.81	995.7	996.1	995.35	995.4	996.57	998.53	999.93	1000.17	1002.9	1010.82	1017.7	1017.52	1015.19	1016.75	1020.46	1023.15	1024.62	1025.39	1025.52	1025.28	1026.27	1029.7	1033.46	1035.46	1037.84	1042.84	1047.67	1049.04	1048.02	1046.94	1048.32	1053.33	1056.71	1053.7	1050.45	1054.06	1060.98	1065.78	1068.99	1072.24	1073.78
01-a41134949b4afaaa14bc04259480fa0b-FixB	1008.59	995.8	990.06	988.77	989.31	989.62	989.9	990.75	991.97	993.03	992.81	990.79	989.62	991.76	995.49	998.55	1001.14	1003.78	1005.63	1005.95	1006.12	1007.52	1009.26	1010.22	1011.13	1012.79	1014.21	1014.53	1015.76	1019.63	1023.31	1024.09	1025.7	1031.79	1037.45	1037.25	1034.52	1034.02	1035.7	1038.08	1039.37	1038.6	1038.9	1043.31	1048.74	1051.36	1052.34	1053.89	1055.99
01-a41134949b4afaaa14bc04259480fa0b-FixC	985.89	1000.06	1005.8	1006.04	1003.71	1001.66	1002.49	1007.25	1011.15	1009.79	1006.76	1006.37	1007.58	1008.51	1009.52	1011.49	1014.91	1019.74	1024.33	1027.22	1029.47	1032.32	1034.65	1035.29	1035.59	1037.06	1038.97	1040.19	1040.53	1040.26	1040.42	1042.18	1046.15	1052.13	1056.99	1057.82	1056.65	1056.28	1056.73	1057.2	1056.86	1055.64	1057.04	1063.95	1071.51	1074.05	1072.69	1070.53	1070.34
01-a41134949b4afaaa14bc04259480fa0b-RegA	945.06	944.38	947.48	952.35	957.01	959.89	961.29	961.93	962.49	963.67	966.3	970.64	974.38	975.51	976.05	978.37	982.15	986.31	989.85	991.96	992.49	991.76	991.33	992.63	995.25	998.29	1001.11	1003.34	1005.66	1008.67	1011.3	1012.25	1011.29	1009.25	1010.43	1018.1	1025.96	1027.43	1027.07	1030.75	1035.69	1037.96	1039.9	1044.31	1047.32	1044.86	1041.23	1041.81	1045.33
01-a41134949b4afaaa14bc04259480fa0b-RegB	979.67	985.74	987.19	986.42	985.82	987.02	988.57	988.77	987.92	987.06	987.9	991.35	994.25	993.98	994.64	999.99	1005.03	1004.64	1003.15	1005.43	1007.94	1006.79	1006.28	1010.89	1016.14	1017.09	1017.53	1021.58	1024.43	1021.11	1017.06	1018.66	1023.3	1026.71	1028.64	1029.94	1031.58	1034.27	1037.62	1040.93	1043.72	1045.84	1048.62	1052.96	1055.85	1054.47	1052.19	1053.25	1056.91
01-a41134949b4afaaa14bc04259480fa0b-RegC	937.34	946.63	944.03	939.34	942.34	958.25	973.58	975.09	969.73	967.66	970.75	977.49	981.28	977.28	973.64	978.39	984.96	985.68	984.78	987.65	991.12	991.15	989.95	990.6	992.73	994.98	995.61	993.8	993.2	997.22	1002.8	1005.92	1006.5	1005.9	1006.95	1011.64	1016.36	1017.28	1017.14	1019.55	1023.52	1027.03	1029.52	1031.01	1032.23	1033.82	1034.98	1034.91	1034.9
01-b364d57a246c60000b8fe65c097f7950-FixA	985.72	986.01	987.33	988.83	989.65	989.11	987.27	988.42	989.84	992.62	992.53	992.43	990.03	995.58	1001.87	1000.41	1002.32	996.27	1007.74	1008.7	1013.6	1015.71	1017.11	1018.25	1019.65	1022.37	1024.8	1028.33	1030.29	1032.47	1033.98	1038.52	1033.7	1023.13	1047.59	1044.33	1046.07	1048.34	1047.5	1053.53	1048.9	1050.65	1050.96	1076.32	1064.41	1059.11	1063.89	1065.64	1067.85
01-b364d57a246c60000b8fe65c097f7950-FixB	1004.81	1011.15	987.04	985.76	983.01	987.37	986.54	989.25	990.26	989.5	986.5	990.17	991.14	994.47	991.03	988.81	992.6	987.44	1000.51	1001.04	1002.25	1004.19	1001.61	1003.28	1010.41	1013.25	1015	1015.65	1019.32	1020.07	1020.55	1027.91	1024.2	1009.66	1030.21	1029.52	1033.38	1037.25	1035.77	1041.42	1033.01	1036.04	1035.65	1060.6	1048.28	1040.3	1048.84	1055.15	1054.46
01-b364d57a246c60000b8fe65c097f7950-FixC	988.24	1012.16	1006.94	1002.52	1003.7	1010.08	1007.13	1006.17	1005.87	1008.49	1007.74	1007.46	1004.94	1012.03	1013.95	1011.95	1012.86	1009.37	1023.79	1024.33	1026.45	1030.3	1030.93	1028.02	1031.36	1034.07	1034.84	1031.88	1034.04	1039.66	1045.56	1050.23	1042.01	1028.53	1051.37	1047.44	1046.2	1048.47	1049.52	1060.48	1056.47	1058.08	1053.9	1076.59	1064.26	1056.23	1065.53	1074.02	1075.64
01-b364d57a246c60000b8fe65c097f7950-RegA	941.74	957.52	952.88	948.58	948.15	944.8	960.73	959.59	960.78	970.91	965.86	958.08	975.55	975.35	974.62	978.79	980.73	986.01	981.94	989.56	986.3	984.78	991.76	997.98	1001.73	998.45	995.98	998.33	996.69	1002.41	1007.5	1005.03	1011.71	1018.24	1015.02	1016.08	1017.3	1025.89	1023.73	1015.03	1028.94	1031.54	1034.07	1047.94	1039.73	1041.58	1047.85	1049.32	1045.73
01-b364d57a246c60000b8fe65c097f7950-RegB	973.18	983.76	981.38	979.58	984.93	959.48	979.63	977.2	979.99	993.31	982.1	972.74	993.23	995.72	992.09	993.14	999.1	1006.49	1003.07	1008.43	1003.4	1004.63	1012.58	1015.51	1015.93	1019.11	1019.79	1020.59	1018.21	1035.38	1027.21	1025.35	1021.13	1022.32	1020.23	1032.02	1032.48	1038.9	1029.16	1020.88	1039.86	1042.08	1038.1	1050.63	1048.9	1047.41	1052.5	1053.55	1046.14
01-b364d57a246c60000b8fe65c097f7950-RegC	934.65	934.31	940.78	949.46	948.91	976.15	965.16	957.35	967.81	983.48	968.49	953.21	971.23	978.38	979.96	979.96	982.08	987.8	984.45	989.87	984.18	980.75	985.61	988.66	988.8	988.38	987.4	992.76	990.36	992.76	999.38	995.73	998.42	1008.49	1009.64	1014.1	1007.36	1017.85	1015.99	1009.5	1027.29	1029.47	1027.28	1041.56	1037.26	1030.83	1032.39	1034.75	1029.79
01-d1caf2f33ebc9081c14cec776df67c33-FixA	nan	580.04	581.68	582.22	583.75	587.48	591.16	592.61	593.44	595.58	598.24	600.23	601.63	602.76	603.67	604.57	606.8	611.12	614.59	614.58	614.15	616.69	620.73	623.98	626.35	628.28	629.86	631.17	632.64	634.7	637.3	640.13	642.2	642.75	642.85	643.93	646.35	649.86	652.67	653.84	658.65	671.35	683.14	684.56	680.98	680.4	682.44	684.67	686.77
01-d1caf2f33ebc9081c14cec776df67c33-FixB	nan	595.68	595.51	592.25	589.42	589.63	592.04	595.06	597.81	599.87	602.01	605.01	608.53	611.93	614.66	616.4	617.86	619.85	622.56	625.82	628.5	629.71	630.77	633.28	637.46	642.76	646.82	647.69	647.59	649.11	651.3	652.75	654.24	656.63	658.14	657.22	656.79	659.69	662.83	663.2	666.12	676.73	687.9	691.2	688.87	686.02	686.45	692.06	697.45
01-d1caf2f33ebc9081c14cec776df67c33-FixC	nan	567.68	570.96	575.57	580.59	584.98	587.37	587.12	586.9	589.25	592.49	594.46	595.6	596.86	598.55	600.65	602.57	603.8	605.04	606.92	608.62	609.23	609.24	609.63	611.82	616.54	620.68	621.39	621.45	624.13	627.95	630.57	632.09	633.18	634.23	635.74	638.88	644.21	648.5	649.29	652.95	665.29	677.58	679.83	676.19	673.79	674.2	677.16	681.29
01-d1caf2f33ebc9081c14cec776df67c33-RegA	nan	713.06	618.66	604	623.56	639.74	647.08	648.58	648.45	650.19	653.15	655.89	658.11	659.89	661.68	663.87	666.26	668.47	670.1	671.14	673.32	677.97	682.73	685.09	686	687.21	689.5	692.99	695.86	696.47	696.24	697.06	699.02	701.62	703.76	704.5	704.2	703.7	704.4	707.33	711.07	713.98	716.63	720.02	723.98	727.92	730.99	732.51	733.19
01-d1caf2f33ebc9081c14cec776df67c33-RegB	nan	737.8	643.45	627.25	644.47	658.38	664.87	667.71	669.18	670.83	672.92	675.04	675.43	673.1	671.79	675.01	679.87	682.82	684.59	686.63	688.52	689.65	690.64	692.29	694.95	698.63	702.58	706.12	709.79	713.9	716.37	715.4	713.62	714.09	716.15	718.25	719.57	719.76	719.65	720.3	722.34	726.01	730.39	734.3	736.94	738.02	739.01	741.4	744.21
01-d1caf2f33ebc9081c14cec776df67c33-RegC	nan	688.88	593.3	577.87	598.04	616.73	627.21	631.07	632.44	634.9	637.28	637.93	638.45	640.48	642.43	642.67	642.9	645.13	648.94	653.16	656.15	656.94	657.87	661.28	665.39	667.91	669.07	669.78	670.95	673.05	674.68	674.55	674.23	675.5	677.58	679.22	680.41	681.46	682.57	684	686.41	690.26	694.54	698.11	701.4	705.02	708.27	710.34	711.93
01-6ca77fdca742c83dc3556ff2362a6790-FixA	nan	577.14	581.85	587.32	591.27	592.15	591.63	591.83	593.39	596.3	599.16	600.74	601.78	603.26	605.15	607.13	608.77	609.92	611.59	614.69	618.32	621.4	624	626.34	627.61	627.31	627.17	629.1	632.8	637.12	639.75	639.09	638.1	640	643.15	645.42	648.52	653.9	656.69	653.17	653.44	666.98	681.84	684.02	679.62	678.48	680.17	681.86	683.98
01-6ca77fdca742c83dc3556ff2362a6790-FixB	nan	594.49	593.4	591.24	590.53	592.67	594.6	593.54	592.75	595.85	601.75	608.1	612.59	613.74	613.75	615.23	618.33	622.3	625.19	625.7	626.67	630.77	635.16	636.72	637.63	640.55	643.84	645.45	646.75	649.42	652.33	654	654.82	655.57	656.5	657.78	659.88	662.92	664.87	664.66	668.37	681.02	693.24	694.68	690.37	688.35	689.54	692.6	695.53
01-6ca77fdca742c83dc3556ff2362a6790-FixC	nan	564.73	570.5	578.77	584.99	586.12	585.18	585.88	588.6	592.59	596.16	597.89	598.56	599.37	600.83	602.93	604.34	604.1	604.18	606.6	609.97	612.46	614.16	615.53	616.26	616.11	616.16	617.65	620.96	625.73	629.28	629.46	629.19	631.74	635.23	637.17	638.94	642.35	646.2	649.34	655.03	665.9	675.92	678.48	676.36	674.48	675.06	678.7	682.36
01-6ca77fdca742c83dc3556ff2362a6790-RegA	nan	713.7	619.01	603.13	621.65	637.98	647.06	651.62	653.27	653.44	653.95	656.15	658.95	661.03	662.78	664.94	667.72	670.87	672.58	671.77	672.25	677.25	681.84	681.17	680.4	685.29	692.18	695.96	696.42	694.98	694.24	696.27	699.51	701.8	703	703.54	704.02	704.94	706.24	707.75	709.53	711.79	715	719.41	724.08	727.88	730.37	731.59	732.83
01-6ca77fdca742c83dc3556ff2362a6790-RegB	nan	734.68	641.22	627.84	646.34	657.94	662.06	666.09	670.32	673.48	675.43	676.32	676.3	675.75	676.08	678.24	679.97	679.29	678.94	681.73	685.49	687.57	689.11	691.87	695.81	700.49	705.59	710.52	713.39	712.82	711.53	712.53	714.88	716.83	717.76	717.72	718.23	720.55	722.75	722.94	723.71	727.95	733.72	738.07	739.79	738.77	737.69	739.31	743.07
01-6ca77fdca742c83dc3556ff2362a6790-RegC	nan	687.81	593.16	578.49	598.77	616.78	627.04	631.93	633.13	632.46	632.84	636.36	640.27	641.54	641.21	641.26	643.13	647.36	651.37	652.77	653.69	656.45	659.15	659.75	660.59	664.11	667.89	669.3	670.7	674.57	677.68	676.67	674.71	675.57	677.5	677.97	678.21	680.02	682.96	686.06	688.74	690.81	693.45	697.66	701.68	703.56	704.29	705.58	708.38
01-33e2f5ba7ca1eaf6cd2db2373a446657-FixA	nan	nan	578.88	579.27	580.25	582.06	585.34	590.12	594.18	595.59	595.19	596.77	599.5	602.02	604.38	606.67	607.92	607.61	607.63	610.96	614.21	615.02	614.81	615.65	618.45	623.28	628.26	631.47	631.43	630.21	630.14	633.1	637.18	639.9	641.76	643.58	643.22	643	646.11	657.15	660.74	641.76	677.39	673.79	681.78	683.49	679.76	683.07	686.09
01-33e2f5ba7ca1eaf6cd2db2373a446657-FixB	nan	nan	592.11	574.33	580.47	590.93	591.78	596.24	600.73	602.02	602.22	601.95	603.06	607.59	613.95	616.72	618.14	615.43	616.48	620.66	624.95	627.92	630.78	634.99	638.19	637.64	639.28	644.1	648.89	650.72	651.65	654.51	657.38	655.77	655.68	657.69	658.41	658.36	659.2	664.96	660.81	645.9	685.86	682.19	686.3	688.59	687.81	687.23	686.98
01-33e2f5ba7ca1eaf6cd2db2373a446657-FixC	nan	nan	570.05	576.48	579.41	582.9	582.74	588.71	592.63	592.75	589.52	590.32	593	595.36	596.69	598.51	601.16	601.47	604.89	606.58	607.55	608.21	610.28	612.27	613.14	613.64	615.85	620.95	623.54	622.13	620.77	623.95	627.88	630.87	633.77	637.8	640.35	642.62	645.52	652.61	650.85	635.26	675.64	671.2	674.4	676.11	675.95	677.45	677.73
01-33e2f5ba7ca1eaf6cd2db2373a446657-RegA	nan	nan	616.6	652.13	618.99	658.6	642.51	642.53	647.13	651.33	653.98	655.15	656.22	658.48	661.06	662.81	663.75	664.51	667.26	674.32	678.92	676.53	674.43	680.05	687.16	688.33	686.43	686.42	690.35	695.35	700.52	701.84	700.81	700.12	700.95	702.31	704.78	706.96	707.6	705.8	710.24	715.06	719.16	721.35	722.68	724.9	724.63	727.16	730.52
01-33e2f5ba7ca1eaf6cd2db2373a446657-RegB	nan	nan	638.22	666.61	640.3	678.32	667.42	666.03	665.86	665.69	666.3	667.95	672.23	675.32	676.5	676.44	675.22	678.27	682.46	684.46	685.6	689.16	693.41	696.67	697.7	698.76	699.63	701.03	704.39	707.62	710.51	714.53	714.57	712.81	714.29	715.17	716.26	716.67	717.51	719.64	726.79	728.91	727.12	727.26	731.22	739.54	744.09	744.73	742.61
01-33e2f5ba7ca1eaf6cd2db2373a446657-RegC	nan	nan	587.18	634.57	590.15	642.75	623.55	622.09	626.84	631.49	635.21	637.51	639.52	637.21	636.54	642.34	646.33	645.99	644.11	645.64	648.84	652.4	655.88	659.88	662.91	663.94	665.18	669.19	672.76	669.84	669.53	675.07	678.37	677.25	678.1	679.28	681.17	681.59	680.87	679.65	685.77	691.07	694.22	696.54	699.33	703.84	706.2	709.07	711.02
01-2b4976ef8e1e93cc1253ef15993fff8e-FixA	893.54	904.2	910.47	914.32	917.75	922.14	926.36	929.05	930.38	931.07	932.38	935.15	937.82	938.97	940.37	943.96	948.76	953.23	956.69	958.82	959.98	960.81	962.23	964.9	967.99	970.48	972.43	974.2	976.02	978	979.7	980.83	982.61	986	989.11	990.02	990.34	992.25	995.65	999.68	1003	1004.62	1005.98	1008.69	1011.6	1013.2	1014	1014.94	1016.33
01-2b4976ef8e1e93cc1253ef15993fff8e-FixB	896.5	896.34	899.15	903.64	908.54	912.71	915.53	916.7	916.62	916.09	916.68	919.48	922.9	925.2	927.04	929.54	933.21	937.97	942.15	944.32	946.06	948.94	951.29	951.48	952	955.46	960.02	963.21	965.2	966.81	968.53	970.56	972.3	973.31	974.97	978.5	982.21	984.15	984.84	985.58	987.63	991.68	995.43	996.73	998.02	1002.15	1007.3	1010.84	1012.83
01-2b4976ef8e1e93cc1253ef15993fff8e-FixC	900.56	896.04	898.36	904.16	910.07	913.59	915.61	917.52	919.21	920.41	921.8	924.05	926.72	929.39	932.74	937.39	942.33	946.38	949.4	951.71	954.35	958.1	962.02	964.94	967.06	968.86	970.52	972.16	974.19	976.84	979.29	980.63	980.94	980.89	982.25	986.27	990.22	991.27	991.43	993.3	996.09	998.41	1000.73	1003.76	1006.64	1008.27	1008.57	1007.95	1007.92
01-2b4976ef8e1e93cc1253ef15993fff8e-RegA	955.04	957.86	959.82	961.71	964.31	968.13	972.5	976.63	980.33	983.61	986.44	988.85	991.04	993.17	995.1	996.64	997.93	999.23	1001.07	1003.79	1006.73	1009.12	1011.02	1012.88	1015.83	1020.66	1025.96	1029.78	1030.75	1028.5	1026.69	1028.71	1031.46	1031.36	1030.64	1032.48	1036.77	1042.31	1047.02	1049.25	1050.31	1052.01	1054.23	1056.3	1057.7	1058.16	1058.49	1059.61	1061.38
01-2b4976ef8e1e93cc1253ef15993fff8e-RegB	946.86	949.12	954.38	960.88	966.89	971.13	974.28	977.36	980.95	985.1	988.25	989.19	990.12	993.07	995.67	995.72	996.55	1001.51	1007.84	1012.08	1014.9	1017.82	1021.21	1024.88	1027.61	1028.56	1030	1034	1038.21	1039.89	1040.09	1040.54	1041.25	1041.96	1043.34	1045.98	1048.88	1051.02	1053.42	1057.22	1061.39	1064.56	1066.85	1068.7	1070.15	1071.17	1072.15	1073.54	1075.56
01-2b4976ef8e1e93cc1253ef15993fff8e-RegC	926.86	929.63	932.76	936.44	940.82	945.59	948.53	948.01	946.91	948.39	952.05	956.55	960.45	962.73	964.24	965.99	967.44	968.08	969.04	971.51	974.86	978.09	980.85	983.08	985.27	987.95	990.83	993.49	995.77	997.47	997.97	996.87	995.49	995.33	996.63	999.25	1002.88	1007.06	1010.68	1012.79	1014.07	1015.49	1017.26	1019.33	1021.42	1023.24	1024.52	1025.29	1026.99
01-9b927cee8bd34bda02f6e48a2e9102ed-FixA	893.45	908.23	912.54	912.37	913.72	920.38	927.26	929.03	928.77	930.52	933.53	936.23	938.9	942.03	945.16	947.76	949.96	952.09	954.35	956.96	960.42	964.79	968.21	969.08	969.19	970.69	973.22	975.88	978.47	980.93	982.98	984.42	985.77	987.45	988.47	988.16	989.02	993.42	998.96	1002.5	1004	1004.47	1005.45	1008.04	1010.45	1010.88	1011.54	1014.89	1018.62
01-9b927cee8bd34bda02f6e48a2e9102ed-FixB	898.92	898.96	900.12	902.07	904.44	906.99	909.96	913.54	917.22	920.28	921.99	922.11	922.77	925.82	929.57	932.15	935.04	939.88	945.14	948.85	950.62	950.7	950.46	951.32	953.76	957.57	960.59	961.05	961.42	964.34	968.12	970.57	972.48	975.17	978.22	980.73	981.64	980.59	980.4	983.85	989.09	993.39	996.37	998.44	1000.78	1004.32	1007.87	1010.05	1011.56
01-9b927cee8bd34bda02f6e48a2e9102ed-FixC	900.03	895.44	897.16	902.19	907.56	911.05	913.6	916.5	919.25	921.2	922.82	924.86	927.8	931.83	936.07	939.57	942.04	943.81	946.82	952.39	957.28	958.35	958.18	960.06	963.8	968.23	972.08	974.37	975.69	976.94	978.64	981.06	983.7	985.87	986.73	986.06	986.45	990.24	994.78	996.85	997.03	996.96	997.88	1000.53	1003.83	1006.24	1006.75	1005.11	1004.01
01-9b927cee8bd34bda02f6e48a2e9102ed-RegA	959.52	959.16	962.28	967.08	971.79	975.05	977.4	979.49	980.65	980.48	981.08	984.3	988.39	991.27	993.34	995.49	997.64	999.64	1001.95	1005.12	1009.27	1013.93	1016.37	1014.76	1013.82	1018.2	1024.28	1027.28	1027.26	1025.83	1025.52	1028.05	1030.44	1029.71	1029.05	1032.11	1036.7	1039.92	1043.18	1048.33	1053.58	1056.55	1057.17	1056.23	1055.6	1056.99	1059.64	1062.08	1062.98
01-9b927cee8bd34bda02f6e48a2e9102ed-RegB	945.65	953.28	959.17	963.86	967.92	971.77	975.41	978.9	982.94	987.71	990.61	989.69	988.72	991.56	995.96	998.97	1001.24	1004.16	1008.36	1013.72	1017.99	1019.27	1019.9	1022.41	1025.26	1026.67	1028.62	1033.3	1039.07	1043.42	1044.39	1041.2	1037.64	1037.81	1041.57	1047.35	1052.6	1055.26	1056.84	1059.27	1061.53	1062.49	1064.53	1069.81	1074.79	1075.56	1074.19	1073.93	1075.21
01-9b927cee8bd34bda02f6e48a2e9102ed-RegC	922.99	926.49	933.47	940.53	944.31	943.04	941.64	944.99	951.19	956.83	959.71	958.87	957.31	958.11	960.59	963.28	965.63	967.49	969.27	971.51	974.54	978.52	982.88	986.81	989.24	989.56	989.57	990.97	992.22	991.85	992.77	997.58	1002.14	1001.93	999.48	998.84	1001.8	1008.43	1013.83	1013.51	1011.66	1013.53	1017.78	1021.59	1024.35	1026.19	1027.63	1029.19	1030.87
01-7cb4805f65b89ec73beb78c46635ea68-FixA	892.64	890.39	902.98	910.87	917.7	918.23	918.71	920.04	924.76	928.11	929.58	929.92	930.38	935.76	940.85	944.34	946.99	950.05	954	955.85	957.86	959.3	961.08	964.14	967.57	970.21	971.52	972.88	974.25	975.6	977.66	980.87	983.56	984.28	985.93	991.13	995.74	995.22	993.51	993.2	995.7	1000.82	1005.67	1007.57	1009.45	1014.62	1017.06	1016.67	1015.45
01-7cb4805f65b89ec73beb78c46635ea68-FixB	899.77	884.07	895.39	900.3	904.49	909.12	914.65	914.68	915.97	920.82	915.53	918.92	921.13	925.74	930.69	935.06	938.06	939.22	940.34	942.15	946.48	947.25	951.17	956.02	958.98	957.64	955.06	957.9	962.33	964.29	966.57	969.89	972.56	975.25	976.93	976.99	979.74	985.96	988.98	988.15	986.98	984.83	988.9	996.43	1003.7	1006.93	1005.63	1007.61	1008.21
01-7cb4805f65b89ec73beb78c46635ea68-FixC	894.6	880.83	900.43	901.58	902.41	907.38	914.81	916.61	918.85	924.89	920.66	924.2	926.37	931.44	935.28	937.19	939.93	945.48	950.91	951.33	951.94	951.73	956.42	960.22	962.99	962.99	962.78	965.93	969.38	972.56	974.69	977.24	979.09	981.57	984.24	985.78	989.44	992.88	992.61	993.24	997.29	1001.83	1004.29	1004.41	1004.04	1005.79	1007.58	1012.14	1012.28
01-7cb4805f65b89ec73beb78c46635ea68-RegA	944.1	953.01	959.28	963.93	967.97	972.25	973	974.28	976.92	981.28	985.35	987.19	986.49	987.03	988.58	990.47	992.57	994.83	999.08	1001.59	1003.2	1004.55	1008.31	1015.86	1021.95	1020.83	1017.56	1018.84	1025.69	1031.17	1035.08	1032.04	1028.7	1031.33	1034.21	1038.92	1039.33	1039.87	1041.5	1043.42	1046.71	1045.93	1047.3	1050.37	1053.5	1055.85	1057.08	1057.71	1058.94
01-7cb4805f65b89ec73beb78c46635ea68-RegB	950.76	952.24	951.74	956.58	962.25	965.03	970.11	980.94	980.31	980.86	984.41	990.66	990.57	990.85	993.5	997.42	1001.27	1001.83	1002.3	1004	1008.21	1010.11	1016.89	1019.71	1023.33	1029.27	1034.28	1034.61	1033.62	1030.29	1032.02	1037.36	1042.92	1041.44	1040.49	1044.37	1048.22	1050.23	1056.84	1060.81	1065.19	1067.65	1067.62	1064.79	1064.95	1069.66	1074.06	1076.83	1078.23
01-7cb4805f65b89ec73beb78c46635ea68-RegC	931.62	936.72	933.05	933.85	937.24	940.09	946.23	944.59	945.9	947.65	950.11	951.81	958.96	959.23	961.89	961.73	962.18	965.13	970.68	974.28	976.5	972.39	973.36	975.61	979.88	983.69	987.7	991.44	995.11	995.27	995.27	992.65	990.97	989.24	993.39	1002.21	1006.42	1000.91	1001.29	1008.49	1018.07	1020.18	1016.96	1014.19	1014.73	1017.26	1018.25	1019.52	1022.94
01-b21d5f64136e4e28b2a984ecc9d42f9a-FixA	550.33	550.93	552.72	555.16	557.7	559.94	562.02	564.15	566.25	568.2	570.14	572.29	574.96	578.31	581.78	584.6	586.03	585.78	585.41	586.49	588.65	591.09	593.31	595.04	596.52	598.22	600.87	604.92	609.13	612.09	613.64	614.07	614.25	614.96	615.95	616.85	617.9	619.36	620.96	622.48	624.9	628.94	632.42	633.23	633.61	636.16	639.26	640.82	642.42
01-b21d5f64136e4e28b2a984ecc9d42f9a-FixB	510.58	529.67	537.2	538.67	539.55	543.86	549.66	554.15	557.2	559.3	560.85	562.22	563.77	565.76	567.9	569.87	571.6	573.18	575.06	577.7	581.25	585.59	589.95	593.57	596.68	599.72	602.89	606.32	609.85	613.08	614.72	614.06	614.04	617.45	621.9	624.3	625.11	625.8	627.77	631.78	635.73	637.37	637.94	639.3	641.63	644.45	646.46	646.76	647.35
01-b21d5f64136e4e28b2a984ecc9d42f9a-FixC	553.35	570.93	580.69	585.22	587.11	588.63	590.66	593.5	596.46	598.91	601.57	605.13	608.69	611.27	613.24	615.23	617.23	619	620.02	619.93	619.36	619.23	620.61	623.98	627.1	628.09	629.7	634.61	639.41	640.34	639.4	639.62	641.24	643.52	644.8	643.9	643.08	644.74	647.58	649.53	650.12	649.6	649.62	651.62	654.13	655.41	656.57	659.09	662.11
01-b21d5f64136e4e28b2a984ecc9d42f9a-RegA	561.4	557.64	558.09	560.9	564.17	566.66	569.58	574.06	578.42	580.89	582.35	583.99	585.35	585.93	586.77	588.95	591.7	594	595.77	597.34	599.74	603.58	606.81	607.7	608.94	613.19	617.63	619.15	620.13	623.37	626.76	627.79	628.25	630.47	633.89	637.24	639.63	640.78	642.49	646.47	650.87	653.62	656.24	660.52	664.68	666.5	666.86	667.4	669.11
01-b21d5f64136e4e28b2a984ecc9d42f9a-RegB	594.83	556.97	545.63	549.5	557.28	560.42	561.5	564.47	567.46	568.05	567.96	569.37	571.79	574.28	576.71	579.06	580.73	581.57	583.89	589.51	595.23	597.92	600.54	606.22	611.62	613.08	613.15	615.18	618.56	621.83	624.77	627.51	630.16	632.66	634.06	633.76	633.91	636.73	641.17	645.65	650.35	655.57	659.81	661.57	661.71	661.73	662.81	665.51	667.77
01-b21d5f64136e4e28b2a984ecc9d42f9a-RegC	611.47	576.41	565.49	569.22	578.13	584.53	588.05	590.3	593.26	598.27	603.49	606.81	608.49	609.37	610.27	611.83	613.96	616.24	617.7	617.79	618.47	621.34	623.68	622.83	621.63	623.28	626.19	628.23	630.61	634.83	639.55	643.03	645.12	646.15	646.45	646.59	648.47	653.37	658.01	658.96	658.23	658.85	661.31	665.24	669.62	673.45	676.52	678.88	680.84
01-55ef83682998723a355a669b8bb122b2-FixA	553.62	553.73	554.55	555.71	556.86	557.93	559.99	563.82	567.78	570.13	571.4	572.4	572.71	572.12	572.64	576.07	580.76	584.48	586.22	586.08	587.64	593.54	598.27	596.55	593.85	596.44	601.52	604.94	607.61	611.14	613.91	614.15	613.11	612.7	613.69	616.26	619.45	622.08	623.66	624.24	625.52	628.95	632.5	633.85	633.94	634.49	636.42	640.08	644.34
01-55ef83682998723a355a669b8bb122b2-FixB	510.87	520.61	531.35	540.9	547.09	548.72	548.7	550.13	552.83	555.89	559.1	562.32	564.99	566.84	569	572.45	575.85	577.8	579.12	581.08	584.09	588.13	592.09	594.89	596.68	598.24	601.58	607.97	613.62	614.71	613.63	613.87	616.31	620.67	624.72	626.52	627.85	630.77	633.48	633.97	634.12	636.25	639.31	641.55	642.66	643.01	644.06	647.11	650.88
01-55ef83682998723a355a669b8bb122b2-FixC	550.08	568.95	580.6	586.93	589.83	591.14	592.47	595.02	598.44	601.99	605.07	607.27	608.84	610.36	612.93	617.11	620.49	620.9	620.58	622.01	623.77	624.02	623.71	624.33	626.3	629.66	634.02	638.66	642	642.81	642.62	643.25	644.14	644.33	643.86	643.18	643.45	645.47	647.71	648.46	648.37	648.66	650.23	653.37	656.19	656.93	657.36	659.56	661.98
01-55ef83682998723a355a669b8bb122b2-RegA	558.12	554.7	556.26	560.17	563.82	565.63	568.37	574.41	580.15	581.85	581.46	581.74	582.52	583.23	584.74	588.03	592.87	598.35	601.88	601.56	600.33	601.58	605.28	610.11	613.2	612.5	611.2	612.99	617.17	621.94	625.85	627.98	629.27	630.9	632.68	634.33	636.66	640.46	644.63	647.88	650.26	652.35	655.4	660.01	662.79	660.89	659.71	664.83	671.22
01-55ef83682998723a355a669b8bb122b2-RegB	600.03	562.63	548.24	548.31	554.32	559.3	562.8	565.7	567.74	568.61	568.88	569.31	570.53	572.83	575.13	576.54	578.38	582.04	586.89	591.98	597.47	603.32	607.31	607.72	607.76	610.87	615.75	620.1	623.07	624.44	625.09	626.08	627.77	630.13	632.23	633.51	636.04	641.56	646.81	648.5	649.86	654.66	660.14	662.63	662.9	662.77	662.8	663.27	665.02
01-55ef83682998723a355a669b8bb122b2-RegC	614.57	577.98	565.49	568.07	576.67	583.77	588.02	590.22	593.42	599.78	605.3	606.09	605.22	606.54	609.76	613.41	615.87	616.09	615.85	617.11	619.35	621.61	623.67	625.45	626.72	627.32	627.69	628.5	630.66	634.83	640.08	645.05	648.15	648.42	647.97	649.13	651.25	653.17	655.21	657.88	660.4	662.02	663.65	666.36	669.46	672.13	675.31	679.78	683.12
01-e466f2f05069ade3ffc783f8031088f8-FixA	544.46	549.54	552.72	554.91	557.01	559.5	561.17	562.14	563.05	565.7	569.45	573.23	576.04	579.06	580.89	580.45	580.11	582.42	585.41	588.82	589.41	585.43	582.83	587.17	592.74	592.8	596.65	600.76	605.46	603.32	603.35	607.03	612.24	616.26	618.63	619.5	619.62	621.31	623.93	627.62	629.71	628.06	626.82	630.44	635.77	638.46	639.22	639.79	639.72
01-e466f2f05069ade3ffc783f8031088f8-FixB	508.46	552.43	542.94	540.81	542.83	544.78	547.12	549.92	552.65	556.24	560.34	564.19	567.54	566.1	570.42	570.79	571.65	576.81	575.46	579.21	580.87	583.24	585.77	588.3	592.44	596.91	599.76	604.83	610.54	608.46	613.05	618.51	618.65	618.4	616.75	619.3	621.21	623.49	629.4	635.78	634.18	627.73	631.8	636.08	635.22	639.65	642.07	644.02	646.35
01-e466f2f05069ade3ffc783f8031088f8-FixC	550.07	601.72	587.3	583.23	585.13	588.4	591.06	592.89	594.07	595.33	596.95	602.63	607.48	608.18	611.65	610.96	610.98	616.59	617.44	618.15	619.18	623.81	627.29	626.25	624.2	622.91	625.42	628.65	633.29	632.01	635.87	637.98	635.92	638.87	640.11	643.94	644.05	641.15	642.46	645.84	647.84	645.69	651.79	654.24	651.5	657.37	660.37	660.34	658.88
01-e466f2f05069ade3ffc783f8031088f8-RegA	556.67	563.52	561.18	561.84	562.3	565.41	571.01	571.73	572.87	574.17	578.56	576.31	580.95	586.48	590.93	592.24	591.46	590.46	591.97	597.5	603.15	604.83	604.7	605.8	608.25	612.08	616.35	620.42	622.67	622.05	622.13	624.42	628.13	629.74	629.99	633.95	638.16	642.16	645.2	646.89	648.48	651.98	654.69	654.13	653.82	660.52	667.95	668.91	667.46
01-e466f2f05069ade3ffc783f8031088f8-RegB	589.64	517.65	544.66	546.3	558.09	553.07	558.45	562.73	567.65	561.25	566.43	564.36	567.4	569.52	571.4	575.41	579.72	583	583.54	600.71	595.31	595.05	599.05	603.67	609.01	612.02	614.89	617.08	619.34	623.19	623.67	625.9	626.01	626.52	630.78	641.24	640.19	644	643.85	647.09	652	652.92	648.96	650.36	656.68	658.22	662.3	664.26	665.48
01-e466f2f05069ade3ffc783f8031088f8-RegC	604.66	536.87	563.05	569.22	580.6	573.81	579.28	587.98	595.07	609.36	603.69	598.74	604.31	608.42	610.62	612.88	615.5	620.47	626.67	619.3	621.59	620.23	620.15	623.32	627.44	626.77	624.7	629.23	631.8	630.7	636.49	634.61	634.49	637.94	645.25	654.49	649.73	652.05	652.21	655.3	656.68	657.58	663.16	666.36	669.2	668.03	670	671.59	674.52
01-7dc8d8816f2afbebf8069c1b8e736e35-FixA	nan	nan	nan	nan	nan	nan	nan	nan	nan	nan	nan	nan	nan	nan	nan	nan	nan	nan	nan	nan	nan	nan	nan	nan	nan	nan	nan	nan	nan	nan	nan	nan	nan	nan	nan	nan	nan	nan	nan	nan	nan	nan	nan	nan	nan	nan	nan	nan	nan
01-7dc8d8816f2afbebf8069c1b8e736e35-FixB	nan	nan	nan	nan	nan	nan	nan	nan	nan	nan	nan	nan	nan	nan	nan	nan	nan	nan	nan	nan	nan	nan	nan	nan	nan	nan	nan	nan	nan	nan	nan	nan	nan	nan	nan	nan	nan	nan	nan	nan	nan	nan	nan	nan	nan	nan	nan	nan	nan
01-7dc8d8816f2afbebf8069c1b8e736e35-FixC	nan	nan	nan	nan	nan	nan	nan	nan	nan	nan	nan	nan	nan	nan	nan	nan	nan	nan	nan	nan	nan	nan	nan	nan	nan	nan	nan	nan	nan	nan	nan	nan	nan	nan	nan	nan	nan	nan	nan	nan	nan	nan	nan	nan	nan	nan	nan	nan	nan
01-7dc8d8816f2afbebf8069c1b8e736e35-RegA	nan	nan	nan	nan	nan	nan	nan	nan	nan	nan	nan	nan	nan	nan	nan	nan	nan	nan	nan	nan	nan	nan	nan	nan	nan	nan	nan	nan	nan	nan	nan	nan	nan	nan	nan	nan	nan	nan	nan	nan	nan	nan	nan	nan	nan	nan	nan	nan	nan
01-7dc8d8816f2afbebf8069c1b8e736e35-RegB	nan	nan	nan	nan	nan	nan	nan	nan	nan	nan	nan	nan	nan	nan	nan	nan	nan	nan	nan	nan	nan	nan	nan	nan	nan	nan	nan	nan	nan	nan	nan	nan	nan	nan	nan	nan	nan	nan	nan	nan	nan	nan	nan	nan	nan	nan	nan	nan	nan
01-7dc8d8816f2afbebf8069c1b8e736e35-RegC	nan	nan	nan	nan	nan	nan	nan	nan	nan	nan	nan	nan	nan	nan	nan	nan	nan	nan	nan	nan	nan	nan	nan	nan	nan	nan	nan	nan	nan	nan	nan	nan	nan	nan	nan	nan	nan	nan	nan	nan	nan	nan	nan	nan	nan	nan	nan	nan	nan
01-ac312c385f4bc45d2747ec4ad26abe04-FixA	nan	nan	nan	nan	nan	nan	nan	nan	nan	nan	nan	nan	nan	nan	nan	nan	nan	nan	nan	nan	nan	nan	nan	nan	nan	nan	nan	nan	nan	nan	nan	nan	nan	nan	nan	nan	nan	nan	nan	nan	nan	nan	nan	nan	nan	nan	nan	nan	nan
01-ac312c385f4bc45d2747ec4ad26abe04-FixB	nan	nan	nan	nan	nan	nan	nan	nan	nan	nan	nan	nan	nan	nan	nan	nan	nan	nan	nan	nan	nan	nan	nan	nan	nan	nan	nan	nan	nan	nan	nan	nan	nan	nan	nan	nan	nan	nan	nan	nan	nan	nan	nan	nan	nan	nan	nan	nan	nan
01-ac312c385f4bc45d2747ec4ad26abe04-FixC	nan	nan	nan	nan	nan	nan	nan	nan	nan	nan	nan	nan	nan	nan	nan	nan	nan	nan	nan	nan	nan	nan	nan	nan	nan	nan	nan	nan	nan	nan	nan	nan	nan	nan	nan	nan	nan	nan	nan	nan	nan	nan	nan	nan	nan	nan	nan	nan	nan
01-ac312c385f4bc45d2747ec4ad26abe04-RegA	nan	nan	nan	nan	nan	nan	nan	nan	nan	nan	nan	nan	nan	nan	nan	nan	nan	nan	nan	nan	nan	nan	nan	nan	nan	nan	nan	nan	nan	nan	nan	nan	nan	nan	nan	nan	nan	nan	nan	nan	nan	nan	nan	nan	nan	nan	nan	nan	nan
01-ac312c385f4bc45d2747ec4ad26abe04-RegB	nan	nan	nan	nan	nan	nan	nan	nan	nan	nan	nan	nan	nan	nan	nan	nan	nan	nan	nan	nan	nan	nan	nan	nan	nan	nan	nan	nan	nan	nan	nan	nan	nan	nan	nan	nan	nan	nan	nan	nan	nan	nan	nan	nan	nan	nan	nan	nan	nan
01-ac312c385f4bc45d2747ec4ad26abe04-RegC	nan	nan	nan	nan	nan	nan	nan	nan	nan	nan	nan	nan	nan	nan	nan	nan	nan	nan	nan	nan	nan	nan	nan	nan	nan	nan	nan	nan	nan	nan	nan	nan	nan	nan	nan	nan	nan	nan	nan	nan	nan	nan	nan	nan	nan	nan	nan	nan	nan
01-d07fa3e9d1e033687b2d5bf552a7cc54-FixA	nan	nan	nan	nan	nan	nan	nan	nan	nan	nan	nan	nan	nan	nan	nan	nan	nan	nan	nan	nan	nan	nan	nan	nan	nan	nan	nan	nan	nan	nan	nan	nan	nan	nan	nan	nan	nan	nan	nan	nan	nan	nan	nan	nan	nan	nan	nan	nan	nan
01-d07fa3e9d1e033687b2d5bf552a7cc54-FixB	nan	nan	nan	nan	nan	nan	nan	nan	nan	nan	nan	nan	nan	nan	nan	nan	nan	nan	nan	nan	nan	nan	nan	nan	nan	nan	nan	nan	nan	nan	nan	nan	nan	nan	nan	nan	nan	nan	nan	nan	nan	nan	nan	nan	nan	nan	nan	nan	nan
01-d07fa3e9d1e033687b2d5bf552a7cc54-FixC	nan	nan	nan	nan	nan	nan	nan	nan	nan	nan	nan	nan	nan	nan	nan	nan	nan	nan	nan	nan	nan	nan	nan	nan	nan	nan	nan	nan	nan	nan	nan	nan	nan	nan	nan	nan	nan	nan	nan	nan	nan	nan	nan	nan	nan	nan	nan	nan	nan
01-d07fa3e9d1e033687b2d5bf552a7cc54-RegA	nan	nan	nan	nan	nan	nan	nan	nan	nan	nan	nan	nan	nan	nan	nan	nan	nan	nan	nan	nan	nan	nan	nan	nan	nan	nan	nan	nan	nan	nan	nan	nan	nan	nan	nan	nan	nan	nan	nan	nan	nan	nan	nan	nan	nan	nan	nan	nan	nan
01-d07fa3e9d1e033687b2d5bf552a7cc54-RegB	nan	nan	nan	nan	nan	nan	nan	nan	nan	nan	nan	nan	nan	nan	nan	nan	nan	nan	nan	nan	nan	nan	nan	nan	nan	nan	nan	nan	nan	nan	nan	nan	nan	nan	nan	nan	nan	nan	nan	nan	nan	nan	nan	nan	nan	nan	nan	nan	nan
01-d07fa3e9d1e033687b2d5bf552a7cc54-RegC	nan	nan	nan	nan	nan	nan	nan	nan	nan	nan	nan	nan	nan	nan	nan	nan	nan	nan	nan	nan	nan	nan	nan	nan	nan	nan	nan	nan	nan	nan	nan	nan	nan	nan	nan	nan	nan	nan	nan	nan	nan	nan	nan	nan	nan	nan	nan	nan	nan
01-5a454a4c569343dfbcf8d80ed5390f5e-FixA	939.48	941.78	943.59	945.48	948	951.44	954.84	957.26	959.02	960.82	963.54	967.74	972.28	975.88	978.32	979.79	980.86	982.24	984.73	988.68	992.28	993.97	995.75	999.63	1003.49	1005.02	1006	1008.77	1013.02	1017.68	1021.29	1022.83	1023.76	1025.74	1028.27	1030.45	1032.29	1034.08	1035.99	1038.17	1040.89	1044.24	1047.34	1049.35	1051.18	1053.93	1057.32	1060.66	1063.13
01-5a454a4c569343dfbcf8d80ed5390f5e-FixB	926.7	932.56	938.1	942.82	946.22	948.24	950.51	954.28	957.41	958.1	959.47	964.57	970.54	974.02	975.89	977.83	980.43	983.72	986.65	988.28	989.57	991.67	994.51	997.81	1001.69	1006.04	1009.27	1010.26	1011.57	1015.67	1020.07	1021.88	1022.73	1024.87	1027.94	1030.94	1033.5	1035.46	1036.64	1037.22	1039.05	1043.52	1047.66	1048.4	1048.02	1049.69	1053.4	1058.01	1061.72
01-5a454a4c569343dfbcf8d80ed5390f5e-FixC	926.01	928.18	932.69	937.9	942.19	944.5	945.89	947.8	950.78	954.82	958.52	960.84	963.73	968.94	974.1	976.73	978.51	981.56	985.23	988.47	991.91	996.12	999.83	1001.87	1003.81	1007.25	1010.79	1012.85	1014.76	1017.98	1020.74	1021.35	1022.32	1026.23	1030.44	1031.95	1032.9	1035.99	1039.75	1042.15	1043.96	1046.44	1049.34	1052	1054.04	1055.48	1057.92	1062.73	1067.95
01-5a454a4c569343dfbcf8d80ed5390f5e-RegA	890.89	894.42	898.75	902.92	905.98	907.47	909.02	912.28	916.93	921.88	925.05	925.24	926.09	931.08	937.58	942.21	945.03	947.1	949.85	954.2	958.57	961.27	963.31	966.06	969.51	973.21	976.31	978.23	979.96	982.57	985.62	988.36	990.56	992.31	994.38	997.42	1000.37	1002.23	1004.21	1007.57	1010.71	1011.89	1012.75	1015.34	1019.09	1022.73	1025.38	1026.57	1027.41
01-5a454a4c569343dfbcf8d80ed5390f5e-RegB	911.93	923.22	927.56	928.47	929.51	933.33	939.1	945.33	951.52	957.1	960.15	959.71	960.26	965.86	972.72	976.34	978.02	980.08	982.8	985.95	989.56	993.45	996.45	997.61	998.21	999.59	1000.67	1000.46	1001.29	1005.27	1009.56	1011.12	1012.51	1016.57	1020.4	1020.73	1020.02	1021.52	1024.53	1027.43	1029.46	1030.44	1031.56	1033.98	1036.87	1038.98	1040.22	1040.96	1042.26
01-5a454a4c569343dfbcf8d80ed5390f5e-RegC	884.83	875.33	873.13	874.88	877.25	877.95	879	882.62	887.48	891.74	895.17	898.07	900.95	904.31	908.09	912.16	916.52	921	924.77	927.34	930.62	936.26	941.96	945.25	947.51	950.56	953.8	956.22	958.05	959.83	961.83	964.29	967.6	971.91	976.1	979.01	980.99	982.88	985.56	989.47	992.9	994.36	996.47	1001.78	1007	1008.39	1008.3	1010.02	1012.62
01-59b37b2d267db3801443b3e9ed2788c1-FixA	940.43	941.59	944.93	948.71	951.13	951.41	952.6	957.28	962.01	963.34	964.22	967.92	972.23	974.51	976.31	979.56	983.21	985.93	988.57	992.11	995.79	998.61	1000.58	1002.03	1003.49	1005.54	1008.74	1013.1	1016.15	1015.94	1015.94	1019.75	1024.85	1027.85	1029.27	1030.55	1032.01	1033.77	1036.48	1040.6	1045.02	1048.37	1050.15	1050.44	1050.96	1053.35	1056.86	1060.15	1062.63
01-59b37b2d267db3801443b3e9ed2788c1-FixB	925.99	938.27	943.15	944.17	944.88	947.81	951.49	954.07	956.24	959.15	963.02	967.5	970.62	970.98	971.37	974.6	979.12	982.69	985.23	987.34	990.13	994.31	998.34	1000.72	1002.89	1006.38	1009.53	1010.45	1010.19	1010.47	1012.48	1016.83	1022.04	1026.36	1029.37	1030.99	1031.05	1029.87	1030.18	1034.28	1039.27	1041.9	1044.48	1049.77	1054.98	1056.78	1057.11	1058.82	1061.41
01-59b37b2d267db3801443b3e9ed2788c1-FixC	926.72	929.22	931.97	935.18	939.05	943.66	948.45	952.74	955.76	957.22	958.9	962.46	966.99	971.25	975.33	979.42	982.4	983.48	984.76	988.26	992.38	995.25	997.98	1001.82	1005.01	1005.98	1007.31	1011.71	1017.15	1020.9	1022.73	1023.3	1024.18	1026.66	1029.74	1032.16	1034.43	1037.28	1040.17	1042.52	1045.02	1048.39	1051.62	1053.65	1055.51	1058.44	1061.68	1064.17	1066.15
01-59b37b2d267db3801443b3e9ed2788c1-RegA	895	893.44	896.38	901.7	907.28	911.3	913.18	913.28	914.39	918.83	924.36	928.34	931.4	934.68	937.75	940.21	943.25	947.87	952.5	955.4	957.13	958.93	962.33	968.03	972.81	973.78	974.16	977.63	982.32	985.49	987.2	988.33	989.9	992.65	995.89	998.68	1000.72	1002.09	1003.91	1007.17	1010.92	1013.92	1016.18	1018.09	1020.25	1023.02	1025.45	1026.71	1028.21
01-59b37b2d267db3801443b3e9ed2788c1-RegB	916.42	924.3	927.47	928.54	930.15	934.24	940.06	946.28	952.2	957.24	960.8	962.81	965.4	970.25	974.87	976.77	978.27	981.83	985.1	985.79	987.26	992.76	998.57	1000.48	1000.59	1001.91	1004.01	1005.74	1006.89	1007.62	1008.47	1009.98	1012.23	1015.01	1017.54	1019.19	1020.72	1022.96	1025.19	1026.63	1028.24	1031.04	1033.93	1035.62	1036.89	1038.82	1041.13	1043.2	1044.68
01-59b37b2d267db3801443b3e9ed2788c1-RegC	883.85	876.6	875.14	876.75	878.75	879.39	880.97	885.69	891.38	895.51	898.85	902.42	904.76	904.62	904.44	907.02	912.56	920.13	926.65	929.62	931.18	934.13	938.69	944.17	949.15	952.43	954.8	957.31	959.68	961.5	963.2	965.29	967.59	969.91	973.03	977.58	982.38	986.02	988.52	990.39	992.64	995.96	999	1000.45	1002	1005.5	1009.48	1012.07	1014.32
01-8ba3ce32c9d595b58cf362a27aeae587-FixA	932.71	936.96	939.54	941.6	944.38	948.38	951.53	952.86	954.77	960.07	964.9	965.44	965.01	967.56	971.75	975.46	979.17	983.47	986.48	987.09	987.93	991.53	995.88	998.64	1001.42	1005.94	1009.86	1010.83	1010.43	1013.17	1016.47	1018.02	1018.89	1020.81	1023.75	1027.5	1031.1	1034.45	1037.63	1038.83	1039.49	1040.59	1043.52	1048.7	1054.16	1056.83	1057.73	1057.39	1058.74
01-8ba3ce32c9d595b58cf362a27aeae587-FixB	923.72	953.5	936.05	939.87	945.35	949.96	951.49	953.52	956.24	960.89	963.96	963.12	962.97	967.85	974.53	978.18	980.08	981.92	984.59	988.95	993.1	994.92	995.95	999.57	1002.82	1004.19	1005.5	1011.49	1017.14	1019.66	1019.95	1020.49	1021.14	1020.57	1020.59	1022.47	1025.75	1031.17	1036.68	1038.59	1039.88	1040.79	1041.96	1043.73	1046.8	1050.73	1054.19	1053.77	1053.27
01-8ba3ce32c9d595b58cf362a27aeae587-FixC	923.69	904.82	930.19	932.81	935.7	939.83	942.6	946.09	949.85	954.09	958.25	962.59	965.59	966.36	967.25	970.86	976.33	982.4	987.09	989.64	991.51	994.03	996.99	998.31	1000.38	1003.07	1007.1	1009.15	1009.08	1009.92	1012.63	1018.75	1024.5	1024.91	1024.32	1027.48	1031.06	1031.94	1034.68	1038.93	1043.32	1046.37	1049.04	1052.75	1057.65	1061.58	1063.99	1063.51	1063.01
01-8ba3ce32c9d595b58cf362a27aeae587-RegA	892.81	898.71	899.32	897.69	896.94	899.29	906.15	913.08	917.62	918.51	920.07	926.2	932.57	934.6	935.31	938.51	942.94	946.54	949.43	952.46	956.66	962.44	964.9	964.3	963.92	967.15	971.53	974.03	975.47	977.55	980.69	984.67	988.79	992.15	994.7	996.76	999.51	1003.48	1006.88	1007.16	1007.47	1010.49	1014.27	1016.97	1018.27	1018.76	1020.87	1025.62	1030.18
01-8ba3ce32c9d595b58cf362a27aeae587-RegB	911.88	909.1	923.18	930.32	936.78	938	937.97	941.79	943.37	945.89	949.78	958.75	966.15	966.44	965.49	970.49	977.24	979.74	981.87	986.7	990.2	989.46	987.02	990.19	995.62	999.18	1001.24	1005.03	1008.47	1008.82	1009.08	1011.26	1014.62	1014.43	1014.92	1019.83	1025.76	1027.13	1026.68	1027.04	1028.5	1029.72	1030.31	1031.19	1032.24	1033.3	1035.25	1037.74	1040.86
01-8ba3ce32c9d595b58cf362a27aeae587-RegC	879.25	886.79	870.96	872.89	873.88	877.82	882.94	887.04	886.34	886.96	890.47	894.3	899.38	906.36	913.07	916.71	917.4	916.86	918.04	924.54	931.93	935.39	934.87	935.69	938.26	941.57	944.56	947.89	951.92	956.68	961.37	965.08	969.16	972.48	975.04	977.47	980.43	982.7	985.63	987.54	989.96	993.18	995.63	996.87	998.3	1000.6	1004.31	1007.72	1009.66
01-0c5c79938b71bf9865cfd78159f86867-FixA	703.46	707.71	710.21	711.37	711.61	711.6	712.95	716.76	721.02	723.76	726.57	731.08	735.24	737.06	738.56	742.22	747.77	754.03	758.83	760.74	762.59	767.05	771.24	772.02	771.95	774.04	776.78	778.13	779.35	782.04	785.23	787.74	790.51	794.61	798.77	801.57	803.99	807.22	810.33	812.19	813.48	815.28	818.07	821.81	825.05	826.46	827.3	829.17	831.39
01-0c5c79938b71bf9865cfd78159f86867-FixB	761.16	740.1	730.2	727.45	727.81	728.16	729.05	731.53	734.85	738.12	741.99	746.97	751.46	753.85	754.85	755.93	759.31	766.13	771.96	772.66	771.54	772.83	776.2	780.16	783.56	785.63	786.83	787.92	789.34	791.45	794.56	798.51	801.31	801.39	801.59	804.85	808.89	810.91	812.54	815.93	819.55	821.51	823.28	826.64	830.42	833.03	834.99	837.14	838.68
01-0c5c79938b71bf9865cfd78159f86867-FixC	711.1	712.96	714.6	715.93	716.82	717.38	718.46	720.85	724.19	727.93	731.8	735.53	738.35	739.8	741.19	744.02	748.62	754.64	759.94	762.73	764.82	768.18	771.33	772.71	774.39	778.51	783.02	785.7	788.44	793.32	797.93	799.56	799.79	801.05	804.21	809.28	814.17	816.82	817.96	818.99	820.54	822.81	824.81	825.69	826.91	829.91	833	834.26	835.11
01-0c5c79938b71bf9865cfd78159f86867-RegA	680.15	684.05	688.74	693.54	697.73	701	704.43	709.02	713.86	717.78	720.73	723.16	726.23	730.92	736.58	742.08	746.29	748.53	750.12	752.6	756.16	760.54	765.02	768.84	771.65	773.34	774.59	776.11	777.84	779.7	782.46	786.64	790.85	793.64	796	799.19	802.6	805.3	807.31	809.09	811.98	816.88	821.73	824.39	826.7	830.9	835.56	838.65	840.28
01-0c5c79938b71bf9865cfd78159f86867-RegB	683.74	689.75	694.33	698.28	702.42	707.28	712.35	716.94	720.97	724.54	727.84	731.05	734.29	737.53	740.26	742.33	745.73	751.86	757.2	758.52	759.47	763.94	768.97	771.06	772.25	775.26	779.14	782.24	784.26	785.54	787.63	791.68	795.64	797.43	798.9	802.34	806.69	810.41	813.93	817.89	821.15	822.59	823.89	826.9	830.72	833.94	836.7	839.57	842.77
01-0c5c79938b71bf9865cfd78159f86867-RegC	682.32	679.33	679.01	680.53	683.05	685.91	689.19	692.92	696.31	698.85	701.98	707.11	713.12	718.56	723.1	726.87	730.37	734.13	738.14	742.27	746.59	751.03	754.78	757.23	759.31	762.15	765.79	769.86	773.57	776.33	778.9	782.15	785.85	789.49	792.81	795.76	798.98	803.03	807.16	810.6	814	818.19	822.72	826.88	830.28	832.84	835.52	839.17	842.9
01-ce0aea45ccc0e81d77f680f96e02c3da-FixA	700.67	701.89	707.63	713.94	716.85	714.29	711.9	715.05	719.98	722.21	724.03	728.37	733.6	737.62	741.41	746.24	751.19	755.17	758.75	762.51	765.22	765.86	766.37	768.84	772.27	775.19	777.81	780.53	782.66	783.63	784.85	787.83	792.08	796.65	800.82	804.16	807.13	810.23	812.98	814.77	815.69	816.17	817.23	819.63	822.08	823.36	825.37	830.01	834.5
01-ce0aea45ccc0e81d77f680f96e02c3da-FixB	764.99	740.42	730.63	729.09	729.29	726.74	725.28	729.05	734.74	738.57	742.64	749.06	753.7	752.82	751.05	753.66	759.41	765.63	770.78	774.01	776.06	777.89	779.52	780.89	782.6	785.07	787.33	788.63	790.97	795.75	798.35	794.89	792.6	798.81	807.05	809.36	808.72	810.17	813.83	818.4	822.25	824.23	825.81	828.68	832.06	834.69	836.42	837.49	838.24
01-ce0aea45ccc0e81d77f680f96e02c3da-FixC	711.82	712.24	714.94	717.8	718.71	716.72	715.7	719.01	723.07	724.37	726.94	734.51	741.37	741.95	741.41	745.68	751.85	755.91	759.13	763.32	766.69	767.28	766.84	767.86	771.8	778.96	785.9	789.37	791.33	794.32	796.72	796.95	798.62	804.96	810.77	810.63	808.98	811.5	816.79	821.63	823.82	822.56	821.91	825.77	830.44	831.4	831.02	832.88	836.62
01-ce0aea45ccc0e81d77f680f96e02c3da-RegA	682.62	687.49	690.48	692.74	695.41	699.29	703.91	708.58	713.29	718.11	722.84	727.28	731.48	735.52	739.16	742.25	745.46	749.43	753.66	757.49	760.66	763.14	765.31	767.62	770.3	773.33	775.71	776.65	777.69	780.32	783.13	784.67	787.18	792.78	798.47	801.05	803.19	808	813.11	815.54	816.85	819.47	823.78	829.08	832.62	832.32	832.47	837.38	842.55
01-ce0aea45ccc0e81d77f680f96e02c3da-RegB	683.53	688.06	692.36	696.93	702.22	708.31	713.56	716.74	720.03	725.36	729.94	730.99	730.89	732.86	737.86	745.56	752.49	755.46	756.17	757.16	759.28	762.76	767.11	771.54	774.77	775.96	776.6	778.46	781.63	785.59	789.04	791.04	793.13	796.92	801.35	804.93	807.69	810.11	812.53	815.36	819.28	824.57	829	830.58	831.64	834.67	836.82	835.29	835.29
01-ce0aea45ccc0e81d77f680f96e02c3da-RegC	685.69	678.77	677.19	679.38	683.79	688.89	693.3	696.01	697.51	698.94	702.63	710.08	718.06	723.12	725.87	728	731.13	736.21	741.21	744.11	746.25	749.39	753.2	756.86	759.88	762.18	765.1	769.68	774.04	776.38	779	784.2	789.46	791.95	793.7	797.37	802.34	807.17	811.13	814.04	817.31	822.11	826.37	827.97	829.16	832.69	837.57	842.01	845.53
01-c26e374baf842e7fcff742308d2e5667-FixA	nan	nan	nan	nan	nan	nan	nan	nan	nan	nan	nan	nan	nan	nan	nan	nan	nan	nan	nan	nan	nan	nan	nan	nan	nan	nan	nan	nan	nan	nan	nan	nan	nan	nan	nan	nan	nan	nan	nan	nan	nan	nan	nan	nan	nan	nan	nan	nan	nan
01-c26e374baf842e7fcff742308d2e5667-FixB	nan	nan	nan	nan	nan	nan	nan	nan	nan	nan	nan	nan	nan	nan	nan	nan	nan	nan	nan	nan	nan	nan	nan	nan	nan	nan	nan	nan	nan	nan	nan	nan	nan	nan	nan	nan	nan	nan	nan	nan	nan	nan	nan	nan	nan	nan	nan	nan	nan
01-c26e374baf842e7fcff742308d2e5667-FixC	nan	nan	nan	nan	nan	nan	nan	nan	nan	nan	nan	nan	nan	nan	nan	nan	nan	nan	nan	nan	nan	nan	nan	nan	nan	nan	nan	nan	nan	nan	nan	nan	nan	nan	nan	nan	nan	nan	nan	nan	nan	nan	nan	nan	nan	nan	nan	nan	nan
01-c26e374baf842e7fcff742308d2e5667-RegA	nan	nan	nan	nan	nan	nan	nan	nan	nan	nan	nan	nan	nan	nan	nan	nan	nan	nan	nan	nan	nan	nan	nan	nan	nan	nan	nan	nan	nan	nan	nan	nan	nan	nan	nan	nan	nan	nan	nan	nan	nan	nan	nan	nan	nan	nan	nan	nan	nan
01-c26e374baf842e7fcff742308d2e5667-RegB	nan	nan	nan	nan	nan	nan	nan	nan	nan	nan	nan	nan	nan	nan	nan	nan	nan	nan	nan	nan	nan	nan	nan	nan	nan	nan	nan	nan	nan	nan	nan	nan	nan	nan	nan	nan	nan	nan	nan	nan	nan	nan	nan	nan	nan	nan	nan	nan	nan
01-c26e374baf842e7fcff742308d2e5667-RegC	nan	nan	nan	nan	nan	nan	nan	nan	nan	nan	nan	nan	nan	nan	nan	nan	nan	nan	nan	nan	nan	nan	nan	nan	nan	nan	nan	nan	nan	nan	nan	nan	nan	nan	nan	nan	nan	nan	nan	nan	nan	nan	nan	nan	nan	nan	nan	nan	nan
01-ba2fcb9a9d961c48420383198d986385-FixA	629.53	625.56	625.55	628.2	632.26	636.68	641.37	646.27	650.46	653.38	656.96	662.9	669.22	673.69	677.01	680.31	683.25	685.36	687.11	689.19	692.04	695.87	699.93	703.37	705.85	707.37	708.96	711.56	714.35	716.33	717.72	719.22	722.14	727.2	731.7	733.15	734.33	738.32	742.69	744.32	744.39	744.98	746.45	748.69	751.47	754.55	757.74	760.81	763.24
01-ba2fcb9a9d961c48420383198d986385-FixB	587.65	585.92	585.21	585.93	588.53	593.06	598.21	602.55	605.91	608.55	611.42	615.36	620.06	624.84	628.69	630.85	631.79	632.43	634.04	637.43	640.94	642.88	644.2	646.29	649.33	653.06	656.79	659.83	662.06	663.65	665.31	667.74	670.82	674.14	676.8	678.2	679.57	682.31	686.24	690.56	693.93	695.44	696.96	700.44	704.19	706.13	707.35	709.44	711.8
01-ba2fcb9a9d961c48420383198d986385-FixC	564.56	623.07	649.82	656.82	656.06	657.15	659.9	662.28	664.9	668.52	671.85	673.85	676.81	682.68	688.36	690.63	691.33	692.95	695.34	697.71	699.66	701.06	702.72	705.28	707.83	709.28	709.75	709.9	711.33	715	717.91	717.23	716.11	718.11	721.36	723.18	724.33	726.27	728.91	731.72	734.12	735.58	736.18	736.27	736.72	738.25	740.13	741.48	742.73
01-ba2fcb9a9d961c48420383198d986385-RegA	679.72	682.95	685.95	688.77	691.51	694.25	697.27	700.64	703.55	705.55	708.52	713.93	719.13	721.34	721.94	723.14	726.27	731.64	736.4	737.97	738.77	741.6	745.25	747.97	750.46	753.78	757.59	761.32	765.17	769.25	772.47	774.09	776.43	781.62	786.96	789.38	790.28	792.04	795.51	800.69	805.75	808.88	810.81	812.79	814.87	816.77	818.31	819.38	820.12
01-ba2fcb9a9d961c48420383198d986385-RegB	675.72	669.36	670.24	675.41	681.91	687.3	691.27	694.27	697.53	702.02	706.66	710.23	713.2	716.4	720.11	724.31	728	730.44	732.86	736.51	740.42	743.5	746.66	750.87	754.98	757.73	760.02	762.99	766.1	768.61	770.89	773.53	776.88	781.01	785.2	788.75	792.05	795.58	798.83	801.37	804.42	808.97	812.7	813.17	812	811.65	812.95	815.89	818.71
01-ba2fcb9a9d961c48420383198d986385-RegC	681.1	681.46	686.74	693.51	698.34	699.14	699.31	702.24	705.65	706.92	708.1	711.61	716.2	720.17	723.72	727.28	729.93	730.93	731.89	734.43	737.73	740.61	743.13	745.64	748.12	750.62	753.79	758.06	762.12	764.71	767	770.32	773.86	776.55	778.92	781.75	785.06	788.6	791.82	794.31	796.45	798.72	800.99	802.94	804.25	804.88	805.95	808.37	810.31
01-a3458acaedca279c3c0c93ed5f82684f-FixA	630.15	631.67	632.94	634.08	635.26	636.87	640.38	646.53	652.12	654.29	655.93	660.25	665.48	669.32	672.59	676.49	680.54	683.98	686.69	688.87	691.29	694.5	697.3	698.71	700.8	705.57	711.09	714.96	717.45	719.43	721.12	722.6	723.99	725.53	727.75	730.98	734.31	736.93	740.31	745.54	749.25	748.22	746.25	747.9	751.69	754.79	756.65	757.63	759.35
01-a3458acaedca279c3c0c93ed5f82684f-FixB	584.49	588.56	588.09	586.27	586.28	590.32	596.48	602.31	607.35	611.65	615.27	618.23	620.43	622	624.27	628.29	632.77	636.03	637.53	637.49	638.24	641.74	646.02	648.76	650.8	653.4	656.03	658.08	660.65	664.76	668.67	670.51	671.25	672.35	674.01	676.17	679.12	683	686.69	689.11	690.97	693.26	696.03	698.98	701.74	704.17	707.42	712.23	715.49
01-a3458acaedca279c3c0c93ed5f82684f-FixC	567.44	627.02	652.22	656.35	652.71	652.32	656.81	664.64	671	672.23	672.95	677.85	682.96	683.9	683.88	686.69	689.84	690.58	692	697.29	703.14	705.78	706.68	708.11	709.62	710.43	711.43	713.39	714.45	713	711.83	714.06	718.55	723.11	726.03	726.51	727.18	730.61	734.59	736.28	736.49	736.8	737.67	739.08	740.41	741.04	741.16	741.29	742.44
01-a3458acaedca279c3c0c93ed5f82684f-RegA	677.25	677.94	681.78	687.16	692.5	696.49	699.08	700.72	702.69	705.99	709.7	712.66	714.67	716.22	719.72	726.69	732.74	733.89	734.31	738.53	743.26	744.45	743.97	744.97	749.08	756.59	763.62	766.52	767.58	770	773.61	777.4	780.58	782.69	784.2	785.89	788.71	793.27	798.34	802.47	805.63	808.19	810.38	812.35	814.1	815.56	816.58	817.32	819.64
01-a3458acaedca279c3c0c93ed5f82684f-RegB	677.35	671.91	672.36	676.44	681.94	686.9	690.58	692.89	695.02	698.37	703.79	711.23	717.55	719.97	720.53	722.1	725.85	731.99	738.55	743.44	746.43	747.98	749.38	751.72	754.09	755.61	757.83	762.25	767.49	771.67	774.45	776.27	779.15	784.59	789.86	792.1	793.21	795.74	798.94	801.43	803.45	805.59	807.85	810.2	813.04	816.54	818.91	818.54	817.42
01-a3458acaedca279c3c0c93ed5f82684f-RegC	682.36	684.38	686.32	688.9	692.85	698.42	703.92	707.42	708.11	706.44	706.97	713.18	719.84	721.43	720.89	722.17	724.25	725.59	728.1	733.47	738.49	740.03	740.91	744.47	749.25	752.91	755.03	756.16	758.93	765.21	770.88	771.94	772.48	777.05	781.98	782.97	783.63	788.16	793.17	794.63	795.78	800.36	804.73	804.62	803.17	804.51	807.07	808.28	808.74
01-5a3815281b9cfd1902eec23a2f74b99d-FixA	nan	nan	nan	nan	nan	nan	nan	nan	nan	nan	nan	nan	nan	nan	nan	nan	nan	nan	nan	nan	nan	nan	nan	nan	nan	nan	nan	nan	nan	nan	nan	nan	nan	nan	nan	nan	nan	nan	nan	nan	nan	nan	nan	nan	nan	nan	nan	nan	nan
01-5a3815281b9cfd1902eec23a2f74b99d-FixB	nan	nan	nan	nan	nan	nan	nan	nan	nan	nan	nan	nan	nan	nan	nan	nan	nan	nan	nan	nan	nan	nan	nan	nan	nan	nan	nan	nan	nan	nan	nan	nan	nan	nan	nan	nan	nan	nan	nan	nan	nan	nan	nan	nan	nan	nan	nan	nan	nan
01-5a3815281b9cfd1902eec23a2f74b99d-FixC	nan	nan	nan	nan	nan	nan	nan	nan	nan	nan	nan	nan	nan	nan	nan	nan	nan	nan	nan	nan	nan	nan	nan	nan	nan	nan	nan	nan	nan	nan	nan	nan	nan	nan	nan	nan	nan	nan	nan	nan	nan	nan	nan	nan	nan	nan	nan	nan	nan
01-5a3815281b9cfd1902eec23a2f74b99d-RegA	nan	nan	nan	nan	nan	nan	nan	nan	nan	nan	nan	nan	nan	nan	nan	nan	nan	nan	nan	nan	nan	nan	nan	nan	nan	nan	nan	nan	nan	nan	nan	nan	nan	nan	nan	nan	nan	nan	nan	nan	nan	nan	nan	nan	nan	nan	nan	nan	nan
01-5a3815281b9cfd1902eec23a2f74b99d-RegB	nan	nan	nan	nan	nan	nan	nan	nan	nan	nan	nan	nan	nan	nan	nan	nan	nan	nan	nan	nan	nan	nan	nan	nan	nan	nan	nan	nan	nan	nan	nan	nan	nan	nan	nan	nan	nan	nan	nan	nan	nan	nan	nan	nan	nan	nan	nan	nan	nan
01-5a3815281b9cfd1902eec23a2f74b99d-RegC	nan	nan	nan	nan	nan	nan	nan	nan	nan	nan	nan	nan	nan	nan	nan	nan	nan	nan	nan	nan	nan	nan	nan	nan	nan	nan	nan	nan	nan	nan	nan	nan	nan	nan	nan	nan	nan	nan	nan	nan	nan	nan	nan	nan	nan	nan	nan	nan	nan
01-bf7f989e0d9deae6cc8512380b227c51-FixA	864.92	865.6	866.09	866.41	866.57	866.6	866.56	866.67	867.78	870.4	872.91	873.76	873.87	874.42	874.88	874.62	874.58	875.7	877.29	878.43	878.94	878.91	878.53	878.21	879.12	882.11	885.91	888.89	890.47	890.74	891.18	893.13	895.51	896.91	897.43	897.54	897.46	897.36	897.47	897.99	898.75	899.53	900.39	901.38	902.32	902.95	902.92	902.11	901.45
01-bf7f989e0d9deae6cc8512380b227c51-FixB	846.53	851.1	854.23	856.02	856.61	856.27	855.86	856.34	858.3	861.85	865.35	867.09	866.9	865.35	864.28	865.12	866.06	865.27	864.38	865.16	865.92	864.81	863.54	864.3	867.34	871.99	875.86	876.95	877.04	878.39	880.64	882.78	884.34	885.15	885.84	887.04	888.34	889.12	889.2	888.79	889.11	891.06	892.68	892	891.17	892.6	894.2	893.55	893.02
01-bf7f989e0d9deae6cc8512380b227c51-FixC	857.67	859.35	860.06	860.47	861.28	862.93	864.89	866.48	867.53	868.09	868.56	869.37	870.78	872.72	873.9	873.26	872.12	872.06	873.21	875.14	876.55	876.34	875.22	874.48	875.85	880.28	884.96	886.99	887.77	889.28	890.83	891.31	890.89	890.1	889.31	888.87	889.1	890.13	891.4	892.21	892.25	891.56	891.39	892.81	894.33	894.26	893.44	893.28	894.35
01-bf7f989e0d9deae6cc8512380b227c51-RegA	849.36	846.5	848.67	853.04	856.77	857.86	857.78	858.51	860.68	864.39	869.09	873.96	877.76	879.4	878.92	877.03	875.91	877.3	879.55	880.67	881.19	882.14	883.82	886.08	887.74	887.87	887.81	889.11	891.19	893.11	894.5	895.36	896.5	898.53	900.38	900.96	901.4	902.95	904.47	904.56	903.86	903.5	904.09	905.9	908.24	910.26	911.57	912.06	912.19
01-bf7f989e0d9deae6cc8512380b227c51-RegB	852.8	865.96	873.43	877.6	880.9	884.77	886.73	884.76	882.92	885.47	891.31	897.87	902.25	902.42	900.5	899.13	898.77	899.08	898.93	897.63	897.09	899.07	901.56	902.26	901.96	902.07	902.94	904.39	905.14	904.3	903.91	905.95	908.35	908.72	908.24	908.69	910	911.45	911.96	910.72	908.68	907.13	906.61	907.42	909.84	913.74	917.17	918.16	917.27
01-bf7f989e0d9deae6cc8512380b227c51-RegC	846.91	851.78	854.13	854.98	855.33	855.89	855.96	855.14	855.45	858.91	864.76	871.33	876.07	877.11	876.49	876.69	877.91	879.61	880.68	880.38	880.21	881.73	884.3	886.87	889.18	891.04	891.8	891.12	890.8	892.57	895.19	896.98	898.13	899.36	901.47	904.84	907.89	909.03	909.2	909.71	910.07	909.67	909.84	911.89	914.29	915.36	916.84	920.63	924.43
01-d75a44800541931e466e0bb1c98cf3cd-FixA	870.21	866.45	866.2	867.58	868.73	868.33	867.3	866.86	867.26	868.55	871.07	874.69	877.09	876.35	874.58	874.21	874.41	874.16	875.22	878.98	882.22	881.81	880.33	881.04	883.27	885.71	888.75	892.47	893.27	888.64	885.4	890.18	897.14	899.02	897.94	897.7	897.63	896.46	896.14	898.59	901.46	902.06	902	903.37	904.75	904.32	903.2	902.98	903.2
01-d75a44800541931e466e0bb1c98cf3cd-FixB	844.24	851.11	853.2	852.98	852.9	854.61	856.48	857	858.57	863.13	866.58	865.13	862.71	863.57	865.04	863.94	862.93	864.9	867.43	867.59	866.25	865.06	864.59	865.13	866.84	869.67	872.77	875.34	877.66	880.19	882.66	884.77	886.79	888.87	889.7	888.3	886.91	887.92	890.15	891.78	892.73	893.42	894.25	895.41	896.02	895.1	892.55	889.1	888.34
01-d75a44800541931e466e0bb1c98cf3cd-FixC	863.09	858.45	858	860.25	863.73	867.02	868.92	868.94	869.06	871.1	873.51	874.4	874.09	873.4	872.57	871.96	872.86	875.98	878.5	877.81	876.15	876.15	876.23	874.73	874.54	878.52	884.03	887.66	889.39	890.1	890.39	890.63	890.49	889.68	889.05	889.44	890.21	890.52	890.78	891.52	892.53	893.38	893.82	893.78	893.95	894.84	895.2	893.98	893.63
01-d75a44800541931e466e0bb1c98cf3cd-RegA	846.21	845.94	850.26	856.03	860.09	860.19	857.78	855.48	857	864.55	872.94	876.81	877.8	878.5	877.54	873.86	871.93	875.77	881.14	883.04	882.85	883.14	884.52	886.79	888.74	889.41	890.36	892.9	894.04	891.37	890.01	894.97	901.01	901.99	900.78	901.58	903.1	903.18	902.7	903.02	903.56	903.51	903.52	904.41	905.76	907.06	908.91	911.78	913.72
01-d75a44800541931e466e0bb1c98cf3cd-RegB	855.07	864.58	871.14	875.62	878.91	881.64	883.36	883.84	884.72	887.71	892.77	898.88	902.86	902.33	900.71	901.56	902.64	901.21	899.21	899.1	900.34	901.71	902.62	902.95	903.8	906.17	908.89	910.32	909.12	905.21	903.75	909.03	914.88	914.48	911.27	910.27	910.31	909.2	908.09	908.62	910.26	911.84	912.18	910.78	910.36	913.43	916.86	917.01	915.78
01-d75a44800541931e466e0bb1c98cf3cd-RegC	845.01	855.99	856.61	852.59	849.61	851.49	854.34	854.17	854.43	859.2	867.11	875.14	879.27	877.19	874.85	878.02	882.36	882.73	881.85	883.22	884.78	884.16	884.33	888.21	892.34	892.83	891.67	891.79	893.04	894.64	896.76	899.5	901.38	901.22	901.36	904.1	907.21	908.05	908.03	909.12	910.35	910.33	909.84	910.15	912.07	915.8	919.35	920.66	920.5
01-d2b88448c1de4f0f54c9d900233b900c-FixA	nan	nan	nan	nan	nan	nan	nan	nan	nan	nan	nan	nan	nan	nan	nan	nan	nan	nan	nan	nan	nan	nan	nan	nan	nan	nan	nan	nan	nan	nan	nan	nan	nan	nan	nan	nan	nan	nan	nan	nan	nan	nan	nan	nan	nan	nan	nan	nan	nan
01-d2b88448c1de4f0f54c9d900233b900c-FixB	nan	nan	nan	nan	nan	nan	nan	nan	nan	nan	nan	nan	nan	nan	nan	nan	nan	nan	nan	nan	nan	nan	nan	nan	nan	nan	nan	nan	nan	nan	nan	nan	nan	nan	nan	nan	nan	nan	nan	nan	nan	nan	nan	nan	nan	nan	nan	nan	nan
01-d2b88448c1de4f0f54c9d900233b900c-FixC	nan	nan	nan	nan	nan	nan	nan	nan	nan	nan	nan	nan	nan	nan	nan	nan	nan	nan	nan	nan	nan	nan	nan	nan	nan	nan	nan	nan	nan	nan	nan	nan	nan	nan	nan	nan	nan	nan	nan	nan	nan	nan	nan	nan	nan	nan	nan	nan	nan
01-d2b88448c1de4f0f54c9d900233b900c-RegA	nan	nan	nan	nan	nan	nan	nan	nan	nan	nan	nan	nan	nan	nan	nan	nan	nan	nan	nan	nan	nan	nan	nan	nan	nan	nan	nan	nan	nan	nan	nan	nan	nan	nan	nan	nan	nan	nan	nan	nan	nan	nan	nan	nan	nan	nan	nan	nan	nan
01-d2b88448c1de4f0f54c9d900233b900c-RegB	nan	nan	nan	nan	nan	nan	nan	nan	nan	nan	nan	nan	nan	nan	nan	nan	nan	nan	nan	nan	nan	nan	nan	nan	nan	nan	nan	nan	nan	nan	nan	nan	nan	nan	nan	nan	nan	nan	nan	nan	nan	nan	nan	nan	nan	nan	nan	nan	nan
01-d2b88448c1de4f0f54c9d900233b900c-RegC	nan	nan	nan	nan	nan	nan	nan	nan	nan	nan	nan	nan	nan	nan	nan	nan	nan	nan	nan	nan	nan	nan	nan	nan	nan	nan	nan	nan	nan	nan	nan	nan	nan	nan	nan	nan	nan	nan	nan	nan	nan	nan	nan	nan	nan	nan	nan	nan	nan
01-75b34d668c12025e2bfc21d2991ca609-FixA	499.84	502.17	506.35	510.87	514.23	515.77	518.32	524.49	532.26	538.75	542.28	542.39	542.31	545.25	550	554.56	558.21	560.9	563.79	567.79	571.53	573.42	573.63	573.02	573.47	576.41	580.23	582.88	584.15	584.65	586.45	590.98	595	595.24	594.4	595.89	598.69	601.03	603.44	606.9	611.28	615.96	619.35	620.31	621.1	624.12	627.58	629.26	630.65
01-75b34d668c12025e2bfc21d2991ca609-FixB	497.25	499.45	503.35	507.65	511.09	513.06	515.78	521.27	527.76	533.03	536.95	539.99	542.75	545.78	549.21	552.94	556.45	559.36	562.35	565.97	568.86	569.7	569.51	569.79	571.23	574.04	577.2	579.66	581.73	583.89	585.57	586.2	586.53	587.48	588.9	590.43	591.87	593.27	595.36	598.81	603.16	607.6	611.15	613.07	613.98	614.87	616.58	619.63	622.97
01-75b34d668c12025e2bfc21d2991ca609-FixC	496.82	498.66	501.99	505.99	509.82	513.02	516.51	521.37	527.61	534.59	539.95	541.86	542.48	544.33	547.19	550.39	554.54	560.09	565.34	568.61	570.6	572.31	573.28	573.06	572.99	574.53	577.32	580.61	583.92	586.89	589.14	590.58	592.36	595.39	597.97	598.5	599.41	603.26	608.03	611.12	613.48	616.64	620.2	623.3	625.61	627.21	629.25	632.68	635.92
01-75b34d668c12025e2bfc21d2991ca609-RegA	442.97	448.46	453.93	458.72	462.18	464.11	466.14	469.62	472.89	474.18	474.39	474.89	476.13	478.36	482.24	487.97	493.54	497.11	499.87	503.57	508.79	515.31	520.93	523.72	525.33	527.76	530.42	532.52	535.56	540.92	546.47	549.86	551.99	554.44	557.63	561.53	565.61	569.2	571.57	572.43	573.54	576.54	579.54	580.43	580.76	582.67	585.98	589.77	593.09
01-75b34d668c12025e2bfc21d2991ca609-RegB	456.93	470.91	480.44	486.47	489.99	492.04	494.06	497.15	500.73	504	507.02	509.85	511.7	512.3	514.44	520.41	526.94	530.4	531.82	533.41	537.08	543.77	550.6	554.48	555.88	556.15	556.42	557.65	560.56	565.37	570.51	574.23	576.28	577.04	578	580.55	584.48	588.81	591.15	589.92	588.99	592.33	596.97	598.94	599.2	599.87	601.51	604.12	607.03
01-75b34d668c12025e2bfc21d2991ca609-RegC	433.63	439.5	444.9	449.6	453.41	456.17	458.11	459.62	461.72	465.14	468.96	472.18	475.19	478.55	482.09	485.58	489.23	493.27	497.37	501.46	506.99	514.89	521.91	524.92	526.21	528.73	531.86	534.38	536.92	540.41	545.11	550.72	555.35	557.37	558.31	560.17	563.09	566.58	569.77	571.99	574.25	577.4	579.61	579.11	578.03	579.19	583.05	588.98	594.45
01-ce722cf1eb1db6892cf0a2cca44dbd65-FixA	499.98	502.51	506.07	509.89	513.17	515.52	518.18	522.47	528.53	535.69	541.44	543.77	544.65	546.48	549.13	552.16	556.54	562.91	568.68	571.37	572.55	574.21	575.56	575.61	575.86	577.95	581.2	584.39	586.56	587.34	588.58	591.94	595.67	597.61	598.3	598.88	599.77	601.31	604.45	609.59	614.09	615.6	617.38	622.75	627.57	627.21	625.1	625.92	628.78
01-ce722cf1eb1db6892cf0a2cca44dbd65-FixB	491.48	494.05	499.7	506.15	511.13	513.46	516.45	523.07	530.5	535.33	538.12	540.35	543.18	547.2	550.83	552.63	553.95	556.49	560.09	564.09	567.62	569.9	570.65	570.14	570.38	573.15	577.01	580.1	582.62	585.06	586.7	586.86	586.67	587.33	588.28	588.89	590.5	594.33	598.67	601.53	603.93	607.21	610.32	612.02	613.52	616.24	619.25	621.4	623.92
01-ce722cf1eb1db6892cf0a2cca44dbd65-FixC	496.91	498.86	501.55	504.69	508	511.42	515.75	521.6	527.68	532.66	536.95	541.06	544.18	545.85	548.54	554.32	560.33	563.46	565	567.1	570.56	575.03	576.76	573.31	571.65	578.2	585.69	586	583.91	585.95	590.47	594.1	595.99	596.29	596.82	599.17	601.98	603.73	606.13	611.04	616.42	619.71	620.91	621.01	622.11	625.85	630.29	633.01	634.6
01-ce722cf1eb1db6892cf0a2cca44dbd65-RegA	442.63	449.59	455.35	459.52	461.72	462.08	462.79	465.71	469.06	470.85	472	473.81	476.16	478.79	482.6	488.25	494.18	498.62	501.42	503.4	507.67	516.29	523.89	525.23	524.21	526.05	530.93	537.26	542.03	543.17	544.77	550.92	557.97	561.48	563.13	565.6	568.15	569.47	570.15	571.29	573.72	577.75	581.44	582.92	583.58	585.4	588.51	592.47	596.72
01-ce722cf1eb1db6892cf0a2cca44dbd65-RegB	458.09	469.24	478.19	485.01	489.8	492.81	495.09	497.54	499.6	500.73	501.84	504.11	508.23	514.3	520.47	524.9	527.87	530.09	531.75	533.24	536.43	542.58	548.49	550.95	551.81	553.6	555.92	557.82	559.62	562.05	566.23	572.6	578.3	580.63	581.86	584.71	587.54	588.17	587.63	587.81	590.09	594.99	599.51	600.52	599.24	598.15	599.65	605.04	610.57
01-ce722cf1eb1db6892cf0a2cca44dbd65-RegC	433.69	440.52	447.76	453.79	456.96	456.63	456.15	458.71	462.66	465.83	469.09	473.41	476.79	477.64	479.07	484.08	490.15	494.16	496.93	500.28	505.71	513.85	521.73	526.25	527.94	528.35	529.39	532.59	537.38	542.65	547.2	550.09	551.6	552.5	554.55	559.03	564.03	567.07	567.29	565.28	566.25	574.32	582.33	582.58	580.32	582.72	588.01	592.32	594.76
01-cfd6fa447c168f1803f282252fc51569-FixA	nan	nan	nan	nan	nan	nan	nan	nan	nan	nan	nan	nan	nan	nan	nan	nan	nan	nan	nan	nan	nan	nan	nan	nan	nan	nan	nan	nan	nan	nan	nan	nan	nan	nan	nan	nan	nan	nan	nan	nan	nan	nan	nan	nan	nan	nan	nan	nan	nan
01-cfd6fa447c168f1803f282252fc51569-FixB	nan	nan	nan	nan	nan	nan	nan	nan	nan	nan	nan	nan	nan	nan	nan	nan	nan	nan	nan	nan	nan	nan	nan	nan	nan	nan	nan	nan	nan	nan	nan	nan	nan	nan	nan	nan	nan	nan	nan	nan	nan	nan	nan	nan	nan	nan	nan	nan	nan
01-cfd6fa447c168f1803f282252fc51569-FixC	nan	nan	nan	nan	nan	nan	nan	nan	nan	nan	nan	nan	nan	nan	nan	nan	nan	nan	nan	nan	nan	nan	nan	nan	nan	nan	nan	nan	nan	nan	nan	nan	nan	nan	nan	nan	nan	nan	nan	nan	nan	nan	nan	nan	nan	nan	nan	nan	nan
01-cfd6fa447c168f1803f282252fc51569-RegA	nan	nan	nan	nan	nan	nan	nan	nan	nan	nan	nan	nan	nan	nan	nan	nan	nan	nan	nan	nan	nan	nan	nan	nan	nan	nan	nan	nan	nan	nan	nan	nan	nan	nan	nan	nan	nan	nan	nan	nan	nan	nan	nan	nan	nan	nan	nan	nan	nan
01-cfd6fa447c168f1803f282252fc51569-RegB	nan	nan	nan	nan	nan	nan	nan	nan	nan	nan	nan	nan	nan	nan	nan	nan	nan	nan	nan	nan	nan	nan	nan	nan	nan	nan	nan	nan	nan	nan	nan	nan	nan	nan	nan	nan	nan	nan	nan	nan	nan	nan	nan	nan	nan	nan	nan	nan	nan
01-cfd6fa447c168f1803f282252fc51569-RegC	nan	nan	nan	nan	nan	nan	nan	nan	nan	nan	nan	nan	nan	nan	nan	nan	nan	nan	nan	nan	nan	nan	nan	nan	nan	nan	nan	nan	nan	nan	nan	nan	nan	nan	nan	nan	nan	nan	nan	nan	nan	nan	nan	nan	nan	nan	nan	nan	nan
01-3538def344a506a49615be8366b59c5e-FixA	1054.38	1056.79	1058.24	1059.89	1062.87	1067.7	1072.25	1074.54	1075.88	1077.99	1081	1084.44	1087.04	1087.95	1088.88	1091.41	1093.6	1093.6	1093.77	1096.56	1099.95	1101.61	1102.98	1105.7	1107.72	1107.09	1106.61	1109.32	1113.47	1116.44	1117.73	1117.76	1118.38	1121.09	1124.03	1125.13	1125.76	1127.88	1131.83	1137.06	1140.86	1141.11	1141.12	1144.52	1148.67	1150.15	1150.21	1151.11	1153.07
01-3538def344a506a49615be8366b59c5e-FixB	1052.1	1052.83	1054.32	1056.39	1058.86	1061.6	1064.54	1067.63	1070.73	1073.65	1076.21	1078.39	1080.93	1084.29	1087.09	1088.11	1088.76	1090.68	1093.44	1096.12	1098.23	1099.52	1100.45	1101.41	1101.96	1101.66	1101.33	1101.84	1102.91	1104.07	1105.46	1107.29	1109.34	1111.29	1112.88	1114.05	1115.39	1117.49	1120.04	1122.53	1124.72	1126.62	1128.91	1132.14	1135.19	1136.77	1137.32	1137.88	1139.94
01-3538def344a506a49615be8366b59c5e-FixC	1049.69	1052.99	1054.68	1056.22	1059.04	1063.97	1069.24	1073.15	1076.85	1081.5	1085.11	1086.12	1087.87	1093.44	1099.19	1101.17	1101.45	1102.92	1105.3	1107.58	1109.33	1110.46	1111.97	1114.71	1117.88	1120.29	1121.05	1119.96	1119.5	1121.87	1124.65	1125.2	1125.95	1129.55	1133.27	1134.09	1134.33	1137.04	1141.23	1145.18	1148.85	1152.46	1154.96	1155.43	1155.23	1155.95	1157.21	1158.24	1159.03
01-3538def344a506a49615be8366b59c5e-RegA	1051.24	1055.08	1057.15	1058.53	1060.31	1063.1	1065.55	1066.5	1067.51	1070.31	1074.35	1078.71	1083.29	1087.9	1091.17	1092.12	1092.86	1095.49	1098.72	1100.87	1102.56	1104.8	1107.56	1110.43	1112.59	1113.47	1114.03	1115.33	1117.18	1119.01	1120.27	1120.7	1121.34	1123.22	1125.76	1128	1129.3	1129.46	1129.74	1131.4	1133.6	1135.29	1137.05	1139.7	1143.07	1146.53	1148.89	1149.35	1149.81
01-3538def344a506a49615be8366b59c5e-RegB	1038.51	1056.45	1064.91	1067.07	1066.1	1064.8	1064.44	1065.66	1068.01	1070.99	1075.12	1080.59	1085.12	1086.81	1088.07	1091.44	1095.3	1097.51	1098.63	1099.73	1101.19	1103.16	1105.73	1108.72	1111.08	1111.89	1111.85	1112.01	1112.87	1114.68	1117.38	1120.54	1122.48	1121.96	1121.51	1123.72	1126.75	1128.19	1128.79	1129.95	1131.79	1134.04	1136.39	1138.54	1140.19	1141.17	1141.88	1142.89	1144.69
01-3538def344a506a49615be8366b59c5e-RegC	1109.49	1075.53	1062.09	1061.8	1067.3	1072.3	1074.93	1075.08	1075.08	1077.27	1081.27	1086.07	1090.9	1095.21	1099.25	1103.21	1106.4	1108.3	1110.15	1113.21	1116.79	1120.01	1123.35	1127.21	1130.07	1130.62	1130.9	1133.14	1136.32	1138.88	1141.12	1143.55	1145.37	1145.7	1144.93	1143.96	1144.18	1146.58	1149.35	1150.53	1150.94	1152.04	1154.47	1158.18	1161.04	1161.22	1161.06	1163.34	1166.68
01-5558429b4edb1dcf363d8efa97f2f4cd-FixA	1057.14	1056.84	1058.09	1060.32	1062.95	1065.57	1068.44	1071.82	1075.35	1078.48	1080.6	1081.61	1083.64	1088.25	1092.22	1092.42	1091.51	1092.69	1095	1096.96	1099.57	1103.69	1106.7	1106.14	1104.51	1105.02	1107.96	1112.44	1115.91	1116.35	1116.14	1118.01	1120.83	1122.87	1124.87	1127.68	1129.69	1129.4	1129.03	1131.15	1134.92	1138.83	1142.73	1146.79	1150.67	1153.8	1155.02	1153.68	1152.13
01-5558429b4edb1dcf363d8efa97f2f4cd-FixB	1045.82	1050.01	1053.88	1057.42	1060.58	1063.57	1067.43	1072.7	1076.74	1077.27	1076.7	1077.89	1080.64	1083.99	1087.37	1090.27	1092.04	1092.5	1093.6	1096.87	1099.62	1099.28	1098.63	1100.65	1102.88	1102.55	1102.03	1103.88	1105.3	1103.54	1102.59	1106.58	1111.76	1113.45	1112.71	1112.11	1113.66	1118.14	1121.44	1119.92	1118.54	1122.86	1129.62	1134.03	1136.05	1136.96	1137.57	1138.5	1140.12
01-5558429b4edb1dcf363d8efa97f2f4cd-FixC	1048.69	1048.75	1052.54	1057.91	1062.71	1065.4	1066.98	1069.23	1074.44	1083.42	1090.19	1089.8	1088.82	1094.01	1100.27	1101.45	1100.2	1100.56	1102.93	1106.44	1109.27	1110.15	1111.46	1115.4	1119.29	1120.06	1118.95	1118.18	1118.96	1121.78	1125.27	1127.94	1130.18	1132.58	1134.17	1134.17	1134.87	1138.42	1142.67	1145.08	1147.22	1151.03	1154.71	1156.1	1156.56	1157.99	1159.98	1161.57	1162.51
01-5558429b4edb1dcf363d8efa97f2f4cd-RegA	1049.49	1056.43	1058.91	1059.6	1061.17	1065.18	1068.65	1068.79	1068.43	1070.82	1075.13	1079.82	1084.7	1089.75	1094.07	1096.82	1098.4	1099.49	1100.66	1102.42	1105.01	1108.26	1110.4	1110.19	1110.32	1113.37	1116.73	1117.58	1118.36	1121.74	1124.92	1124.73	1123.12	1122.96	1124.63	1127.53	1130.09	1130.89	1130.81	1131.12	1132.13	1133.8	1135.94	1138.4	1141.55	1145.56	1148.79	1149.85	1150.76
01-5558429b4edb1dcf363d8efa97f2f4cd-RegB	1034.96	1050.86	1061.97	1067.85	1068.05	1063.38	1059.84	1062.69	1068.84	1073.9	1076.97	1078.41	1080.05	1083.57	1088.34	1093.15	1097.04	1099.41	1101.08	1102.92	1104.53	1105.47	1106.45	1108.23	1110.42	1112.24	1112.73	1111.68	1112.23	1116.84	1120.82	1119.52	1117.67	1120.6	1124.44	1124.47	1123.86	1126.6	1129.9	1130.43	1131.27	1135.65	1138.9	1136.34	1134.03	1138.75	1145.6	1147.95	1147.58
01-5558429b4edb1dcf363d8efa97f2f4cd-RegC	1109.14	1072.55	1059.61	1061.23	1068.31	1073.28	1074.83	1073.91	1074.4	1079.36	1085.53	1089.08	1090.4	1091.16	1093.55	1099.05	1105.58	1110.54	1113.3	1114.1	1114.87	1117.44	1121.22	1125.14	1128.89	1132.18	1133.94	1133.58	1133.62	1136.39	1139.61	1140.64	1141.08	1142.98	1144.9	1145.19	1145.73	1148.46	1151	1150.81	1150.33	1152.57	1156.54	1160.16	1161.77	1160.63	1160.02	1163.23	1167.82
01-946c49b4df543d6ea06aa798b1331945-FixA	nan	nan	nan	nan	nan	nan	nan	nan	nan	nan	nan	nan	nan	nan	nan	nan	nan	nan	nan	nan	nan	nan	nan	nan	nan	nan	nan	nan	nan	nan	nan	nan	nan	nan	nan	nan	nan	nan	nan	nan	nan	nan	nan	nan	nan	nan	nan	nan	nan
01-946c49b4df543d6ea06aa798b1331945-FixB	nan	nan	nan	nan	nan	nan	nan	nan	nan	nan	nan	nan	nan	nan	nan	nan	nan	nan	nan	nan	nan	nan	nan	nan	nan	nan	nan	nan	nan	nan	nan	nan	nan	nan	nan	nan	nan	nan	nan	nan	nan	nan	nan	nan	nan	nan	nan	nan	nan
01-946c49b4df543d6ea06aa798b1331945-FixC	nan	nan	nan	nan	nan	nan	nan	nan	nan	nan	nan	nan	nan	nan	nan	nan	nan	nan	nan	nan	nan	nan	nan	nan	nan	nan	nan	nan	nan	nan	nan	nan	nan	nan	nan	nan	nan	nan	nan	nan	nan	nan	nan	nan	nan	nan	nan	nan	nan
01-946c49b4df543d6ea06aa798b1331945-RegA	nan	nan	nan	nan	nan	nan	nan	nan	nan	nan	nan	nan	nan	nan	nan	nan	nan	nan	nan	nan	nan	nan	nan	nan	nan	nan	nan	nan	nan	nan	nan	nan	nan	nan	nan	nan	nan	nan	nan	nan	nan	nan	nan	nan	nan	nan	nan	nan	nan
01-946c49b4df543d6ea06aa798b1331945-RegB	nan	nan	nan	nan	nan	nan	nan	nan	nan	nan	nan	nan	nan	nan	nan	nan	nan	nan	nan	nan	nan	nan	nan	nan	nan	nan	nan	nan	nan	nan	nan	nan	nan	nan	nan	nan	nan	nan	nan	nan	nan	nan	nan	nan	nan	nan	nan	nan	nan
01-946c49b4df543d6ea06aa798b1331945-RegC	nan	nan	nan	nan	nan	nan	nan	nan	nan	nan	nan	nan	nan	nan	nan	nan	nan	nan	nan	nan	nan	nan	nan	nan	nan	nan	nan	nan	nan	nan	nan	nan	nan	nan	nan	nan	nan	nan	nan	nan	nan	nan	nan	nan	nan	nan	nan	nan	nan
01-4955927dbc8499def710ae9d2d85a9c6-FixA	775.78	774.38	775.92	778.85	781.61	783.2	784.78	787.54	790.45	792.4	794.36	797.32	800.22	801.99	803.66	806.41	809.6	812.37	814.8	817.18	819.43	821.38	822.78	823.62	824.89	827.42	830.2	832.14	833.89	836.3	838.66	840.26	842.17	845.37	848.12	848.66	848.55	849.85	852.45	855.7	858.95	861.74	864.12	866.34	868.72	871.51	874.58	877.54	879.49
01-4955927dbc8499def710ae9d2d85a9c6-FixB	nan	760.27	760.27	761.44	765.94	774.66	783.43	788	789.15	788.94	789.51	792.28	795.67	797.88	799.52	801.61	804.05	806.47	808.47	809.8	810.91	812.28	813.95	815.73	816.95	817.18	817.34	818.51	820.62	823.36	826.81	830.88	834.39	836.27	837.28	838.54	840.39	842.88	845.75	848.64	851.12	852.89	854.37	856.18	858.78	862.23	864.81	864.9	864.05
01-4955927dbc8499def710ae9d2d85a9c6-FixC	761.66	743.31	nan	nan	737.69	740.78	743.85	747.03	750.07	752.69	755.12	757.65	760.46	763.65	767.1	770.67	774.46	778.34	781.23	782.37	783.64	786.84	790.45	792.65	794.14	796.05	798.42	800.92	802.94	804.13	805.58	808.33	811.56	814.14	815.93	817.26	819.31	823.04	827.47	831.2	833.62	834.72	836.19	839.66	844	847.52	849.9	851.4	853.2
01-4955927dbc8499def710ae9d2d85a9c6-RegA	891.44	881.35	875.03	872.27	872.84	875.99	878.77	878.97	879.75	883.71	885.52	880.45	874.85	875.56	879.53	882.18	883.48	884.6	886.61	889.99	892.97	893.98	895.13	898.55	902.09	903.36	904	906.12	908.77	910.6	912.06	913.99	916.66	920.02	923.36	925.94	927.57	928.56	930.58	934.91	939.13	940.73	942.01	945.66	949.56	951.06	951.73	953.75	956.29
01-4955927dbc8499def710ae9d2d85a9c6-RegB	nan	903.62	893.73	888.42	886.36	886.42	888.34	891.88	896.15	899.72	899.7	894.46	889.16	888.95	891.63	893.97	896.52	900.19	903.24	904.04	904.34	906.17	908.78	911	913.26	916.13	919.15	921.69	923.91	926.14	928.49	931	933.41	935.55	937.73	940.32	943.31	946.51	949.21	950.9	952.73	955.78	958.56	959.52	960.44	963.3	966.25	967.22	968.41
01-4955927dbc8499def710ae9d2d85a9c6-RegC	892.98	891.82	nan	nan	885.64	885.47	886.09	886.91	888.88	892.23	892.5	886.35	880.07	880.12	883.03	884.12	884.45	886.1	889.07	892.65	895.5	896.68	897.71	900.23	903.43	906.14	908.58	911.21	913.89	916.31	918.27	919.74	921.47	924.04	926.23	927	928.29	932.17	937.5	942.43	946.24	948.69	950.24	951.55	953.29	955.98	959.22	962.52	965.99
01-cac44502fdaa2962a0d096818f728cd0-FixA	774.37	773.06	776	780.98	785.75	788.65	790.26	791.45	791.82	791.18	791.49	794.44	798.28	801.02	803.21	805.83	808.71	811.51	814.52	818.02	821.58	824.43	825.26	823.57	823.18	827.4	832.28	833.34	832.8	833.95	836.56	839.59	842.48	844.94	847.02	848.79	849.98	850.6	852.48	856.98	860.95	861.19	860.57	862.72	866.44	869.62	872.68	876.32	879
01-cac44502fdaa2962a0d096818f728cd0-FixB	nan	763.42	761.24	760.15	763.79	773.76	783.32	786.14	786.19	788.67	792.83	796.6	798.68	798.81	800.18	805.22	809.33	808.24	807.16	811.48	816.65	817.27	815.92	816.24	817.25	817.36	817.81	820.08	823.34	826.37	828.95	831.31	834.44	838.82	841.61	840.37	838.86	841.33	846.16	850.48	853.36	854.73	855.66	857.3	859.39	861.42	863.81	866.78	868.48
01-cac44502fdaa2962a0d096818f728cd0-FixC	761.41	nan	nan	739.27	742.09	742.25	742.39	745.78	751.34	756.86	760	759.7	760.18	765.13	770.04	770.36	770.4	774.84	779.92	781.34	782.1	785.78	790.01	791.91	793.2	796.06	799.12	800.65	801.58	803.16	804.87	806.28	809.66	816.6	822.18	821.71	819.84	822.18	826.39	828.97	831.75	837.12	842.92	846.3	847.34	847.14	847.51	849.95	853.29
01-cac44502fdaa2962a0d096818f728cd0-RegA	890.53	882.19	875.77	871.76	870.69	872.71	876.58	880.85	884.51	886.63	886.06	882.32	878.15	876.49	877.76	881.38	885.58	888.54	889.93	890.03	890.27	891.94	894.59	897.41	900.06	902.49	905.14	908.29	910.6	910.95	910.96	912.59	915.55	919	922.35	925.11	927.03	928.24	930.16	934.11	939.18	943.91	947.32	948.91	949.51	950.25	951.68	953.94	956.04
01-cac44502fdaa2962a0d096818f728cd0-RegB	nan	906.56	896.8	890.41	887.24	887.05	889.31	893.34	898.01	901.75	901.66	896.27	891.65	893.42	897.2	897.62	896.33	896.29	898.04	901.3	905	907.99	909.85	910.72	912.32	916.04	919.69	920.97	921.21	922.47	925.36	929.68	933.47	935.12	937.23	942.3	947.08	948.1	948.4	951.69	955.88	957.98	958.5	958.92	960.44	963.66	966.81	968.08	968.73
01-cac44502fdaa2962a0d096818f728cd0-RegC	892.17	nan	nan	888.72	887.03	887.76	889.48	890.68	892.21	894.47	893.54	886.6	880.1	880.45	883.91	885.62	887.3	891.32	895.35	896.76	896.74	897.3	899.31	902.82	905.55	905.55	905.2	907.3	911.29	915.74	919.5	921.93	924.38	928.03	930.75	930.48	929.68	931.37	935.12	939.61	944.21	948.38	951.32	952.59	954	957.26	960.54	961.84	963.38
01-13943d911f985ebbebd3b8b0c8e26831-FixA	nan	nan	nan	nan	nan	nan	nan	nan	nan	nan	nan	nan	nan	nan	nan	nan	nan	nan	nan	nan	nan	nan	nan	nan	nan	nan	nan	nan	nan	nan	nan	nan	nan	nan	nan	nan	nan	nan	nan	nan	nan	nan	nan	nan	nan	nan	nan	nan	nan
01-13943d911f985ebbebd3b8b0c8e26831-FixB	nan	nan	nan	nan	nan	nan	nan	nan	nan	nan	nan	nan	nan	nan	nan	nan	nan	nan	nan	nan	nan	nan	nan	nan	nan	nan	nan	nan	nan	nan	nan	nan	nan	nan	nan	nan	nan	nan	nan	nan	nan	nan	nan	nan	nan	nan	nan	nan	nan
01-13943d911f985ebbebd3b8b0c8e26831-FixC	nan	nan	nan	nan	nan	nan	nan	nan	nan	nan	nan	nan	nan	nan	nan	nan	nan	nan	nan	nan	nan	nan	nan	nan	nan	nan	nan	nan	nan	nan	nan	nan	nan	nan	nan	nan	nan	nan	nan	nan	nan	nan	nan	nan	nan	nan	nan	nan	nan
01-13943d911f985ebbebd3b8b0c8e26831-RegA	nan	nan	nan	nan	nan	nan	nan	nan	nan	nan	nan	nan	nan	nan	nan	nan	nan	nan	nan	nan	nan	nan	nan	nan	nan	nan	nan	nan	nan	nan	nan	nan	nan	nan	nan	nan	nan	nan	nan	nan	nan	nan	nan	nan	nan	nan	nan	nan	nan
01-13943d911f985ebbebd3b8b0c8e26831-RegB	nan	nan	nan	nan	nan	nan	nan	nan	nan	nan	nan	nan	nan	nan	nan	nan	nan	nan	nan	nan	nan	nan	nan	nan	nan	nan	nan	nan	nan	nan	nan	nan	nan	nan	nan	nan	nan	nan	nan	nan	nan	nan	nan	nan	nan	nan	nan	nan	nan
01-13943d911f985ebbebd3b8b0c8e26831-RegC	nan	nan	nan	nan	nan	nan	nan	nan	nan	nan	nan	nan	nan	nan	nan	nan	nan	nan	nan	nan	nan	nan	nan	nan	nan	nan	nan	nan	nan	nan	nan	nan	nan	nan	nan	nan	nan	nan	nan	nan	nan	nan	nan	nan	nan	nan	nan	nan	nan
01-b25ff5b3b8576db442b5a055e37f55c9-FixA	nan	nan	nan	nan	nan	nan	nan	nan	nan	nan	nan	nan	nan	nan	nan	nan	nan	nan	nan	nan	nan	nan	nan	nan	nan	nan	nan	nan	nan	nan	nan	nan	nan	nan	nan	nan	nan	nan	nan	nan	nan	nan	nan	nan	935.03	940.52	944.8	946.57	947.47
01-b25ff5b3b8576db442b5a055e37f55c9-FixB	nan	nan	nan	nan	nan	nan	nan	nan	nan	nan	nan	nan	nan	nan	nan	nan	nan	nan	nan	nan	nan	nan	nan	nan	nan	nan	nan	nan	nan	nan	nan	nan	nan	nan	nan	nan	nan	nan	nan	nan	nan	nan	nan	nan	nan	nan	nan	nan	nan
01-b25ff5b3b8576db442b5a055e37f55c9-FixC	nan	nan	nan	nan	nan	nan	nan	nan	nan	nan	nan	nan	nan	nan	nan	nan	nan	nan	nan	nan	nan	nan	nan	nan	nan	nan	nan	nan	nan	nan	nan	nan	nan	nan	nan	nan	nan	nan	nan	nan	nan	nan	nan	nan	nan	nan	nan	nan	nan
01-b25ff5b3b8576db442b5a055e37f55c9-RegA	nan	nan	nan	nan	nan	nan	nan	nan	nan	nan	nan	nan	nan	nan	nan	nan	nan	nan	nan	nan	nan	nan	nan	nan	nan	nan	nan	nan	nan	nan	nan	nan	nan	nan	nan	nan	nan	nan	nan	nan	nan	nan	nan	nan	1083.32	1086	1088.94	1092.25	1094.68
01-b25ff5b3b8576db442b5a055e37f55c9-RegB	nan	nan	nan	nan	nan	nan	nan	nan	nan	nan	nan	nan	nan	nan	nan	nan	nan	nan	nan	nan	nan	nan	nan	nan	nan	nan	nan	nan	nan	nan	nan	nan	nan	nan	nan	nan	nan	nan	nan	nan	nan	nan	nan	nan	nan	nan	nan	nan	nan
01-b25ff5b3b8576db442b5a055e37f55c9-RegC	nan	nan	nan	nan	nan	nan	nan	nan	nan	nan	nan	nan	nan	nan	nan	nan	nan	nan	nan	nan	nan	nan	nan	nan	nan	nan	nan	nan	nan	nan	nan	nan	nan	nan	nan	nan	nan	nan	nan	nan	nan	nan	nan	nan	nan	nan	nan	nan	nan
01-9caffa89a75bbb91c07b12bb945af4fd-FixA	nan	nan	nan	nan	nan	nan	nan	nan	nan	nan	nan	nan	nan	nan	nan	nan	nan	nan	nan	nan	nan	nan	nan	nan	nan	nan	nan	nan	nan	nan	nan	nan	nan	nan	nan	nan	nan	nan	nan	nan	nan	nan	nan	nan	934.58	940.02	944.23	946.13	948.22
01-9caffa89a75bbb91c07b12bb945af4fd-FixB	nan	nan	nan	nan	nan	nan	nan	nan	nan	nan	nan	nan	nan	nan	nan	nan	nan	nan	nan	nan	nan	nan	nan	nan	nan	nan	nan	nan	nan	nan	nan	nan	nan	nan	nan	nan	nan	nan	nan	nan	nan	nan	nan	nan	nan	nan	nan	nan	nan
01-9caffa89a75bbb91c07b12bb945af4fd-FixC	nan	nan	nan	nan	nan	nan	nan	nan	nan	nan	nan	nan	nan	nan	nan	nan	nan	nan	nan	nan	nan	nan	nan	nan	nan	nan	nan	nan	nan	nan	nan	nan	nan	nan	nan	nan	nan	nan	nan	nan	nan	nan	nan	nan	nan	nan	nan	nan	936.07
01-9caffa89a75bbb91c07b12bb945af4fd-RegA	nan	nan	nan	nan	nan	nan	nan	nan	nan	nan	nan	nan	nan	nan	nan	nan	nan	nan	nan	nan	nan	nan	nan	nan	nan	nan	nan	nan	nan	nan	nan	nan	nan	nan	nan	nan	nan	nan	nan	nan	nan	nan	nan	nan	1083.75	1085.34	1088.11	1091.88	1094.48
01-9caffa89a75bbb91c07b12bb945af4fd-RegB	nan	nan	nan	nan	nan	nan	nan	nan	nan	nan	nan	nan	nan	nan	nan	nan	nan	nan	nan	nan	nan	nan	nan	nan	nan	nan	nan	nan	nan	nan	nan	nan	nan	nan	nan	nan	nan	nan	nan	nan	nan	nan	nan	nan	nan	nan	nan	nan	nan
01-9caffa89a75bbb91c07b12bb945af4fd-RegC	nan	nan	nan	nan	nan	nan	nan	nan	nan	nan	nan	nan	nan	nan	nan	nan	nan	nan	nan	nan	nan	nan	nan	nan	nan	nan	nan	nan	nan	nan	nan	nan	nan	nan	nan	nan	nan	nan	nan	nan	nan	nan	nan	nan	nan	nan	nan	nan	1083.28
01-e6c03095595e21349f6a469d012bb1ab-FixA	nan	nan	nan	nan	nan	nan	nan	nan	nan	nan	nan	nan	nan	nan	nan	nan	nan	nan	nan	nan	nan	nan	nan	nan	nan	nan	nan	nan	nan	nan	nan	nan	nan	nan	nan	nan	nan	nan	nan	nan	nan	nan	nan	nan	nan	nan	nan	nan	nan
01-e6c03095595e21349f6a469d012bb1ab-FixB	nan	nan	nan	nan	nan	nan	nan	nan	nan	nan	nan	nan	nan	nan	nan	nan	nan	nan	nan	nan	nan	nan	nan	nan	nan	nan	nan	nan	nan	nan	nan	nan	nan	nan	nan	nan	nan	nan	nan	nan	nan	nan	nan	nan	nan	nan	nan	nan	nan
01-e6c03095595e21349f6a469d012bb1ab-FixC	nan	nan	nan	nan	nan	nan	nan	nan	nan	nan	nan	nan	nan	nan	nan	nan	nan	nan	nan	nan	nan	nan	nan	nan	nan	nan	nan	nan	nan	nan	nan	nan	nan	nan	nan	nan	nan	nan	nan	nan	nan	nan	nan	nan	nan	nan	nan	nan	nan
01-e6c03095595e21349f6a469d012bb1ab-RegA	nan	nan	nan	nan	nan	nan	nan	nan	nan	nan	nan	nan	nan	nan	nan	nan	nan	nan	nan	nan	nan	nan	nan	nan	nan	nan	nan	nan	nan	nan	nan	nan	nan	nan	nan	nan	nan	nan	nan	nan	nan	nan	nan	nan	nan	nan	nan	nan	nan
01-e6c03095595e21349f6a469d012bb1ab-RegB	nan	nan	nan	nan	nan	nan	nan	nan	nan	nan	nan	nan	nan	nan	nan	nan	nan	nan	nan	nan	nan	nan	nan	nan	nan	nan	nan	nan	nan	nan	nan	nan	nan	nan	nan	nan	nan	nan	nan	nan	nan	nan	nan	nan	nan	nan	nan	nan	nan
01-e6c03095595e21349f6a469d012bb1ab-RegC	nan	nan	nan	nan	nan	nan	nan	nan	nan	nan	nan	nan	nan	nan	nan	nan	nan	nan	nan	nan	nan	nan	nan	nan	nan	nan	nan	nan	nan	nan	nan	nan	nan	nan	nan	nan	nan	nan	nan	nan	nan	nan	nan	nan	nan	nan	nan	nan	nan
01-aafb3338f17138d77dabff38d08bb349-FixA	1101.6	1100.71	1101.73	1103.89	1106.43	1108.73	1110.75	1112.57	1114.1	1115.4	1117.36	1120.52	1123.2	1123.83	1123.65	1124.33	1125.92	1128	1129.75	1130.66	1132	1134.76	1136.7	1135.64	1133.83	1133.92	1135.31	1136.88	1139.44	1143.71	1147.72	1149.56	1150.85	1153.6	1156.85	1159.2	1160.74	1162.09	1164.12	1167.33	1170.21	1171.24	1171.47	1172.43	1174.4	1177.16	1180.1	1182.52	1183.89
01-aafb3338f17138d77dabff38d08bb349-FixB	1096.09	1102.28	1102.85	1101.36	1101.4	1105.1	1108.9	1109.36	1109.68	1113.38	1118.28	1121.39	1122.55	1122.52	1122.74	1124.39	1126.58	1128.33	1130.68	1134.31	1136.36	1134.49	1133.07	1136.3	1140.07	1139.84	1139.3	1142.66	1146.57	1147.09	1146.94	1149.65	1153.87	1157.39	1160.2	1162.8	1165.19	1167.31	1169.19	1171.06	1173.83	1178.12	1182.2	1184.22	1184.89	1185.51	1186.68	1188.66	1191.04
01-aafb3338f17138d77dabff38d08bb349-FixC	1125.62	1124.41	1128.21	1132.49	1132.73	1126.64	1120.91	1122.14	1127.08	1130.98	1133.14	1134.03	1134.67	1135.95	1137.59	1139.08	1139.96	1140.06	1140.2	1141.23	1142.93	1144.89	1147.01	1149.21	1151.08	1152.35	1153.62	1155.4	1156.72	1156.68	1156.61	1158.13	1161.13	1164.92	1168.33	1170.35	1171.39	1172.22	1173.39	1175.26	1177.55	1179.83	1181.77	1183.22	1184.75	1186.93	1189.17	1190.79	1192.17
01-aafb3338f17138d77dabff38d08bb349-RegA	1044.38	1048.71	1051.4	1053.1	1054.44	1055.97	1057.79	1059.98	1063.05	1067.16	1070.76	1072.46	1073.55	1075.55	1078.11	1080.52	1082.39	1083.58	1084.67	1086.2	1087.81	1089.1	1090.61	1092.84	1095.13	1096.76	1098.34	1100.52	1102.7	1104.19	1105.62	1107.63	1109.35	1109.92	1110.62	1112.89	1116.29	1119.74	1121.69	1121.19	1120.6	1122.39	1125.07	1126.56	1127.57	1129.29	1131.32	1132.96	1134.26
01-aafb3338f17138d77dabff38d08bb349-RegB	1025.49	1035.7	1041.81	1045.52	1048.56	1052.03	1054.56	1055.06	1056.31	1060.76	1065.59	1067.72	1068.73	1070.75	1073.33	1075.54	1077.45	1079.2	1080.38	1080.66	1080.86	1081.93	1083.98	1086.76	1089.24	1090.51	1090.9	1091.14	1092.01	1093.97	1096	1097.01	1097.51	1098.34	1099.9	1102.19	1104.19	1105.05	1106.19	1109.08	1112.26	1113.84	1113.82	1112.96	1113.13	1115.77	1118.92	1120.27	1120.75
01-aafb3338f17138d77dabff38d08bb349-RegC	1066.15	1044.42	1035.81	1035.61	1039.1	1042.19	1043.47	1043.07	1044.93	1051.97	1058.9	1060.47	1060.29	1062.77	1066.15	1067.87	1069.06	1071.35	1074.33	1077.08	1078.99	1079.82	1080.61	1082.36	1084.35	1085.85	1087.94	1091.62	1095.26	1097.17	1098.52	1100.85	1103.91	1107.02	1110.05	1112.96	1115.56	1117.66	1119.38	1120.94	1122.7	1124.97	1127.51	1129.93	1131.87	1133.11	1134.29	1136.07	1138.14
01-df604bd2886870358fbf3b1823772256-FixA	1100.98	1102.15	1103.42	1104.91	1106.69	1108.85	1111.32	1113.8	1115.13	1114.81	1116.14	1121.77	1127.57	1129.14	1128.31	1128.04	1129.06	1131.25	1133.28	1133.89	1133.66	1133.47	1133.4	1133.46	1134.41	1136.76	1139.14	1140.24	1141.34	1143.91	1147.15	1149.92	1152.41	1154.98	1156.99	1158.02	1159.71	1163.52	1167.27	1168.59	1169.27	1171.58	1174.57	1176.58	1177.31	1177.28	1179.02	1184.21	1187.53
01-df604bd2886870358fbf3b1823772256-FixB	1095.6	1105.07	1106.76	1105.05	1104.29	1107.4	1111.35	1112.88	1113.79	1116.34	1119.22	1120.72	1121.12	1121.4	1123.12	1127.15	1130.92	1131.91	1131.9	1133	1133.96	1133.51	1134.29	1138.5	1141.75	1139.84	1137.11	1138.78	1143.21	1147.47	1151.27	1154.79	1157.25	1158.26	1160.56	1166.36	1171.27	1171	1170.05	1173.56	1177.73	1177.76	1176.54	1178.08	1181.43	1184.57	1187.45	1190.45	1193.29
01-df604bd2886870358fbf3b1823772256-FixC	1124.41	1121.82	1127.27	1134.54	1137.42	1132.33	1126.32	1126.53	1129.42	1130.18	1130.14	1131.59	1134.18	1136.87	1138.74	1139.29	1139.83	1141.59	1143.43	1144.12	1144.84	1146.86	1149.14	1150.43	1151.1	1151.84	1152.79	1153.97	1155.7	1158.19	1160.64	1162.36	1164.03	1166.41	1168.54	1169.47	1170.46	1172.83	1175.45	1176.89	1177.66	1178.8	1180.96	1184.32	1187.14	1187.83	1188.02	1189.61	1191.27
01-df604bd2886870358fbf3b1823772256-RegA	1048	1050.95	1053.1	1054.61	1055.67	1056.58	1058.09	1060.79	1063.95	1066.82	1069.79	1073.13	1075.36	1075.56	1077.01	1082.47	1087.67	1088.13	1086.19	1085.42	1087	1090.95	1095.05	1097.09	1097.53	1097.42	1097.3	1097.68	1099.86	1104.49	1108.57	1109.31	1109.5	1112.32	1115.55	1116.32	1115.57	1115.3	1117.11	1121.78	1126.69	1128.97	1128.95	1128.06	1128.35	1131.17	1133.95	1133.97	1133.52
01-df604bd2886870358fbf3b1823772256-RegB	1023.55	1039.76	1047.78	1050.84	1052.21	1054.32	1056.29	1057.07	1058.31	1061.67	1065.98	1069.58	1071.86	1073	1075.5	1080.9	1084.31	1081.45	1078.03	1079.96	1082.72	1081.16	1079.35	1082.12	1086.8	1089.57	1090.77	1091.63	1092.33	1092.88	1093.9	1096.05	1099.3	1102.95	1104.1	1100.91	1099.02	1103.86	1109.9	1110.5	1108.66	1109.09	1111.39	1113.83	1115.46	1115.89	1116.24	1117.74	1119.8
01-df604bd2886870358fbf3b1823772256-RegC	1068.03	1044.82	1036.79	1037.72	1041.38	1042.91	1043.14	1044.09	1047.05	1052.42	1057.84	1060.95	1062.41	1063.51	1065.02	1067.36	1069.97	1072.11	1073.43	1073.91	1074.76	1077.12	1080.54	1084.08	1086.37	1086.69	1087.4	1090.79	1094.86	1097.2	1098.75	1101.01	1103.77	1106.42	1108.87	1111.18	1113.59	1116.27	1118.78	1120.66	1122.28	1124.15	1126.49	1129.29	1132.08	1134.33	1135.99	1137.32	1139.23
01-646b2ca80d70a9f3ea97bc25eb7b8e5c-FixA	nan	nan	nan	nan	nan	nan	nan	nan	nan	nan	nan	nan	nan	nan	nan	nan	nan	nan	nan	nan	nan	nan	nan	nan	nan	nan	nan	nan	nan	nan	nan	nan	nan	nan	nan	nan	nan	nan	nan	nan	nan	nan	nan	nan	nan	nan	nan	nan	nan
01-646b2ca80d70a9f3ea97bc25eb7b8e5c-FixB	nan	nan	nan	nan	nan	nan	nan	nan	nan	nan	nan	nan	nan	nan	nan	nan	nan	nan	nan	nan	nan	nan	nan	nan	nan	nan	nan	nan	nan	nan	nan	nan	nan	nan	nan	nan	nan	nan	nan	nan	nan	nan	nan	nan	nan	nan	nan	nan	nan
01-646b2ca80d70a9f3ea97bc25eb7b8e5c-FixC	nan	nan	nan	nan	nan	nan	nan	nan	nan	nan	nan	nan	nan	nan	nan	nan	nan	nan	nan	nan	nan	nan	nan	nan	nan	nan	nan	nan	nan	nan	nan	nan	nan	nan	nan	nan	nan	nan	nan	nan	nan	nan	nan	nan	nan	nan	nan	nan	nan
01-646b2ca80d70a9f3ea97bc25eb7b8e5c-RegA	nan	nan	nan	nan	nan	nan	nan	nan	nan	nan	nan	nan	nan	nan	nan	nan	nan	nan	nan	nan	nan	nan	nan	nan	nan	nan	nan	nan	nan	nan	nan	nan	nan	nan	nan	nan	nan	nan	nan	nan	nan	nan	nan	nan	nan	nan	nan	nan	nan
01-646b2ca80d70a9f3ea97bc25eb7b8e5c-RegB	nan	nan	nan	nan	nan	nan	nan	nan	nan	nan	nan	nan	nan	nan	nan	nan	nan	nan	nan	nan	nan	nan	nan	nan	nan	nan	nan	nan	nan	nan	nan	nan	nan	nan	nan	nan	nan	nan	nan	nan	nan	nan	nan	nan	nan	nan	nan	nan	nan
01-646b2ca80d70a9f3ea97bc25eb7b8e5c-RegC	nan	nan	nan	nan	nan	nan	nan	nan	nan	nan	nan	nan	nan	nan	nan	nan	nan	nan	nan	nan	nan	nan	nan	nan	nan	nan	nan	nan	nan	nan	nan	nan	nan	nan	nan	nan	nan	nan	nan	nan	nan	nan	nan	nan	nan	nan	nan	nan	nan
01-a83c875f3ab6467556056f66d9def81c-FixA	888.56	894.73	898.73	901.59	904.33	907.44	909.22	908.5	908.66	912.79	918.18	921.42	922.44	922.42	923.91	928.76	934.24	937.05	936.6	933.88	933.6	939.36	945.79	947.19	947.22	950.6	955.39	958.43	959.13	958.27	959.6	965.89	971.84	972.04	970.9	973.92	978.98	982.39	983.34	982.34	982.09	985.14	990.47	995.98	999.5	999.72	999.72	1002.8	1007.05
01-a83c875f3ab6467556056f66d9def81c-FixB	902.86	919.69	923.81	922.45	922.8	929.39	935.66	935.18	933.43	936.74	942.25	945.74	947.18	947.88	950.21	955.62	960.54	961.32	959.68	958.57	960.05	964.88	969.26	969.68	969.4	972.17	975.73	976.98	976.43	975.75	977.36	982.62	986.98	986.14	984.34	986.71	991.51	995.37	996.49	994.47	993.41	997.27	1003.06	1006.8	1009.32	1012.24	1014.28	1014.16	1014.52
01-a83c875f3ab6467556056f66d9def81c-FixC	nan	939.84	889.84	881.97	893.2	904.15	910.23	911.46	911.21	912.87	916.34	920.59	924.54	927.43	929.97	932.96	936.31	939.54	941.68	942.19	942.65	944.73	947.86	951.09	954.4	957.85	960.61	961.89	961.99	961.93	964.54	971.62	978.07	978.84	978.08	981	985.73	988.98	990.39	990.62	991.25	993.81	998.38	1004.42	1010.45	1014.75	1015.66	1012.8	1012.1
01-a83c875f3ab6467556056f66d9def81c-RegA	853.36	855.83	861.81	868.82	874.38	876.97	878.93	882.84	888.03	893.21	897.74	901.14	902.79	902.57	902.71	905.18	908.44	910.77	913.79	918.97	923.4	924.18	923.67	924.81	926.79	928.33	930.54	934.44	937.7	938.23	939.03	943.17	947.53	948.41	947.1	946.28	948.4	954.66	960.64	961.98	962.07	965.16	969.15	971.13	973.19	977.87	983.02	985.63	985.32
01-a83c875f3ab6467556056f66d9def81c-RegB	851.91	851.94	856.5	862.71	867.68	869.6	871.13	875.2	881.3	887.89	892.83	894.78	896.61	901.21	907.23	912.44	915.76	917	918.5	922.34	926.57	928.78	929.07	928.43	928.89	932.09	936.78	941.1	943.94	944.84	945.32	947.04	949.72	952.57	954.82	956.3	959.31	965.51	970.36	969.51	967.99	971.58	976.7	978.6	979.81	983.87	988.96	992.14	992.85
01-a83c875f3ab6467556056f66d9def81c-RegC	nan	846.76	844.64	849.7	855.33	856.87	857.49	861.15	866.81	872.52	877.73	882.01	883.74	882.15	881.1	884.34	889.97	895.19	899.71	903.74	906.59	907.75	908.44	909.92	911.58	912.82	915.31	920.33	924.7	925.42	925.68	929.25	934.46	938.56	940.67	941.12	943.4	950.26	956.89	958.33	958.92	963.82	969.53	971.58	972.99	977.68	983.23	986.11	986.3
01-dbd0df24fc5e5ad57fec276d06f70ff7-FixA	891.3	896.11	898.01	899	901.08	905.33	909.21	910.17	909.63	909.81	912.08	916.8	920.89	921.78	922.87	927.58	933.08	935.84	936.48	936.73	938.25	942.01	945.88	947.83	949.99	954.53	958.96	960.23	958.51	955.69	957.38	967.34	976.31	975.04	970.88	973.08	978.32	980.92	981	980.44	981.7	986.38	991.45	993.7	995.52	999.77	1003.71	1004.39	1005.64
01-dbd0df24fc5e5ad57fec276d06f70ff7-FixB	906.81	919	923.31	924	925.34	930.09	934.92	936.43	937.32	940.62	944.33	945.98	946.68	948.16	950.82	954.52	958.14	960.37	959.85	956.62	956.37	963.62	971.18	971.54	969.81	972.46	976.83	978.69	977.92	976	976.44	981.79	987.62	989.17	989.03	990.83	993.52	995.1	995.49	995.26	995.52	997.33	1000.77	1005.34	1009.14	1010.43	1010.16	1010.08	1012
01-dbd0df24fc5e5ad57fec276d06f70ff7-FixC	nan	936.6	885.49	877.33	888.99	900.86	907.86	909.71	910.77	915.14	920.94	925.37	928.12	929.82	932.38	937.08	941.18	942.05	941.84	943.26	945.58	947.63	950.06	953.54	956.51	957.5	958.22	960.45	962.69	963.53	966.05	973.05	980.37	983.23	983.03	982.69	984.15	988.24	992.09	992.92	993.47	997.11	1002.62	1007.69	1011.01	1012	1012.25	1013.67	1016.67
01-dbd0df24fc5e5ad57fec276d06f70ff7-RegA	853.63	852.78	862.75	875.31	882.26	878.93	875.09	880.43	889.29	894.27	897.02	900.38	902.52	901.73	901.9	906.45	910.7	910.16	910.39	917.01	924.39	925.96	924.17	923.21	924.21	927.37	932.51	938.62	941.32	937.7	935.3	941.42	949.12	949.92	946.6	944.8	948.45	958.73	966.38	962.88	957.28	960.31	966.99	969.82	971.4	975.96	981.6	985.08	985.63
01-dbd0df24fc5e5ad57fec276d06f70ff7-RegB	850.41	852.62	858.07	864.09	868.03	868.49	869.29	874.06	880.56	885.54	887.96	888.27	890.56	898.21	907.39	913.34	915.15	913.97	915.49	923.99	932.56	933.76	930.76	928.73	929.14	932.16	936.57	940.85	943.71	944.45	944.73	946.51	950.14	954.99	957.83	956.32	955.59	960.8	967.47	970.12	971.31	974.75	978.29	979.2	979.86	983.14	987.18	989.41	990.64
01-dbd0df24fc5e5ad57fec276d06f70ff7-RegC	nan	849.29	845.47	848.28	853.91	858.96	861.81	862.34	864.59	871.85	880.03	884.3	884.85	883.43	882.87	885.41	889.59	893.49	897.25	901.39	905.76	909.83	912.33	912.44	912.27	914.04	916.93	919.55	921.84	924.03	926.41	929.15	932.09	935.04	938.16	941.75	946.17	951.48	956.13	958.77	961.09	964.95	969.06	971.73	973.99	977.3	981.51	985.74	987.86
01-38c0082b2830d29c8d1f46c8576e50bd-FixA	nan	nan	nan	nan	nan	nan	nan	nan	nan	nan	nan	nan	nan	nan	nan	nan	nan	nan	nan	nan	nan	nan	nan	nan	nan	nan	nan	nan	nan	nan	nan	nan	nan	nan	nan	nan	nan	nan	nan	nan	nan	nan	nan	nan	nan	nan	nan	nan	nan
01-38c0082b2830d29c8d1f46c8576e50bd-FixB	nan	nan	nan	nan	nan	nan	nan	nan	nan	nan	nan	nan	nan	nan	nan	nan	nan	nan	nan	nan	nan	nan	nan	nan	nan	nan	nan	nan	nan	nan	nan	nan	nan	nan	nan	nan	nan	nan	nan	nan	nan	nan	nan	nan	nan	nan	nan	nan	nan
01-38c0082b2830d29c8d1f46c8576e50bd-FixC	nan	nan	nan	nan	nan	nan	nan	nan	nan	nan	nan	nan	nan	nan	nan	nan	nan	nan	nan	nan	nan	nan	nan	nan	nan	nan	nan	nan	nan	nan	nan	nan	nan	nan	nan	nan	nan	nan	nan	nan	nan	nan	nan	nan	nan	nan	nan	nan	nan
01-38c0082b2830d29c8d1f46c8576e50bd-RegA	nan	nan	nan	nan	nan	nan	nan	nan	nan	nan	nan	nan	nan	nan	nan	nan	nan	nan	nan	nan	nan	nan	nan	nan	nan	nan	nan	nan	nan	nan	nan	nan	nan	nan	nan	nan	nan	nan	nan	nan	nan	nan	nan	nan	nan	nan	nan	nan	nan
01-38c0082b2830d29c8d1f46c8576e50bd-RegB	nan	nan	nan	nan	nan	nan	nan	nan	nan	nan	nan	nan	nan	nan	nan	nan	nan	nan	nan	nan	nan	nan	nan	nan	nan	nan	nan	nan	nan	nan	nan	nan	nan	nan	nan	nan	nan	nan	nan	nan	nan	nan	nan	nan	nan	nan	nan	nan	nan
01-38c0082b2830d29c8d1f46c8576e50bd-RegC	nan	nan	nan	nan	nan	nan	nan	nan	nan	nan	nan	nan	nan	nan	nan	nan	nan	nan	nan	nan	nan	nan	nan	nan	nan	nan	nan	nan	nan	nan	nan	nan	nan	nan	nan	nan	nan	nan	nan	nan	nan	nan	nan	nan	nan	nan	nan	nan	nan
01-bd58b46a502bc788de4166be23a79faf-FixA	848.92	847.77	849.69	852.98	855.94	857.42	858.51	860.58	863.81	867.84	871.35	873.37	875.29	878.53	882.07	884.72	887.13	890.28	894.5	899.59	903.88	905.98	907.29	909.47	911.93	913.81	915.58	917.71	918.95	918.29	918.01	920.34	923.36	924.8	926.12	929.02	931.65	932.01	932.35	935.22	939.02	941.47	942.76	943.77	945.2	947.44	949.53	950.51	951.27
01-bd58b46a502bc788de4166be23a79faf-FixB	866.51	868.42	869.93	871.68	874.31	878.05	881.34	882.92	884.63	888.27	892.34	895.04	896.96	899.25	902.73	907.7	912.49	915.63	918.6	922.89	926.79	928.39	928.75	929.51	931.3	934.21	937.18	939.14	940.54	942.03	943.19	943.65	944.41	946.44	948.78	950.38	952.15	955.1	957.9	959.14	959.92	961.64	963.69	965.17	966.53	968.42	970.63	972.68	974.08
01-bd58b46a502bc788de4166be23a79faf-FixC	859.84	877.28	886.23	890.04	892.03	894.66	896.88	897.44	898.04	900.54	904.51	908.9	912.68	915.17	917.18	919.7	922.8	926.33	930.2	934.19	937.27	938.56	938.67	938.59	939.44	941.87	944.61	946.19	946.81	947.16	947.99	949.81	951.68	952.69	953.99	956.67	959.2	959.87	959.55	959.8	961.72	965.63	968.88	969	968.62	970.84	973.88	975.22	975.83
01-bd58b46a502bc788de4166be23a79faf-RegA	838.34	837.33	838.17	840.18	842.66	845.06	847.52	850.19	852.63	854.47	856.33	858.79	861.06	862.36	863.41	865.03	866.94	868.74	870.86	873.5	875.12	874.46	873.63	874.99	878.06	881.5	883.48	882.78	881.44	881.78	883.48	885.52	887.19	888.11	889.18	891.24	893.08	893.5	893.86	895.67	897.77	898.69	899.31	900.83	902.63	903.76	904.24	904.35	904.32
01-bd58b46a502bc788de4166be23a79faf-RegB	827.45	826.4	825.63	825.75	827.33	830.68	834.84	838.56	840.81	841.46	843.94	850.76	856.63	856.54	854.95	857.15	861.38	864.52	865.74	865.24	865.01	866.84	869.6	871.58	872.16	871.42	871.15	872.81	874.26	873.36	872.61	874.76	877.88	879.44	880.36	881.97	883.4	883.59	883.89	885.67	887.31	887.01	886.27	886.93	888.08	888.32	887.8	887.05	886.32
01-bd58b46a502bc788de4166be23a79faf-RegC	863.79	865.63	867.41	869.22	871.17	873.41	876.32	880.13	884.18	887.78	890.88	893.48	895.01	895.33	896.66	900.93	905.88	908.98	911.05	913.32	914.9	914.95	915.06	916.87	919.28	920.77	921.39	921.67	922.54	924.65	927.09	928.89	930.79	933.59	936.07	936.99	937.82	940.01	941.8	941.24	940.12	940.66	942	942.75	943.01	943.24	943.48	943.77	944.7
01-44bb52659d82aa8b5f30657205c9dcef-FixA	847.66	847.15	850.19	854.38	857.31	857.57	857.91	860.92	864.32	865.68	867.11	870.87	874.82	876.84	879.67	885.82	891.61	893.38	894.57	898.91	903.23	904.18	905.51	910.99	915.99	915.66	914.12	916.11	917.96	915.67	914.13	918.59	924.92	927.8	928.56	929.94	932.48	935.72	937.45	936.1	935.37	939.05	944.26	947.03	947.46	946.93	947.43	950.29	953.15
01-44bb52659d82aa8b5f30657205c9dcef-FixB	865.44	865.98	868.17	871.31	874.71	877.78	880.36	882.65	885.75	890.46	895.08	897.84	899.29	900.66	903.48	908.56	913.41	915.65	917.2	920.36	924.18	927.13	928.92	929.77	930.55	932.18	934.99	938.73	941.51	941.92	942.92	947.29	951.42	951.27	948.71	947.22	949.71	957.32	963.62	962.49	959.44	961.23	964.91	966.05	966.8	970.07	973.31	973.4	972.37
01-44bb52659d82aa8b5f30657205c9dcef-FixC	859.89	881.7	891	893.33	894.23	897.74	901.78	903.5	903.42	903.09	905.04	910.76	916.41	918.12	917.58	917.6	919.56	924.16	930.56	937.41	942.59	944.39	943.58	941.8	941.55	944.5	947.51	947.47	947.14	949.61	952.13	951.49	949.48	949.03	951.79	957.91	962.25	960.27	957.29	959.54	964.29	967.19	968.22	968.58	969.11	970.45	972.88	976.14	977.91
01-44bb52659d82aa8b5f30657205c9dcef-RegA	839.02	838.99	839.92	841.41	843.04	844.64	846.99	850.57	853.79	855.32	857.33	861.61	864.72	863.61	862.58	865.97	870.09	870.73	870.6	872.99	875.73	876.17	875.89	877	879.2	881.32	881.53	878.87	876.93	879.25	883.26	885.7	887.95	891.89	895.73	897.26	897.14	896.67	896.28	896.25	897	898.67	899.61	898.46	897.53	899.34	901.91	902.77	903.46
01-44bb52659d82aa8b5f30657205c9dcef-RegB	828.73	826.33	827.25	829.24	830.04	828.68	829.33	835.46	842.42	845.34	847.15	851.41	855.92	857.9	858.56	859.81	861.97	864.85	867.86	870.27	871.38	870.88	869.97	870.19	872.73	877.65	880.45	877.34	873.33	874.06	877.34	879.56	880.43	880.6	880.54	880.66	881.14	882.15	883.88	886.26	887.87	887.5	886.79	887.54	888.43	887.86	887.08	887.78	889.67
01-44bb52659d82aa8b5f30657205c9dcef-RegC	865.36	865.28	867.09	870.11	873.68	877.19	880.29	882.78	884.83	886.83	889.81	894.44	899.12	902.19	904	905.38	906.96	909.09	911.12	912.41	913.52	914.94	915.71	915.24	916.29	921.2	926.44	928.12	927.74	927.83	928.67	930.19	933.26	938.19	941.49	940.05	937.61	938.45	940.38	940.3	939.45	939.84	941.42	943.38	944.28	943.24	942.94	945.96	949.66
01-2ad1c59ed15eb675088c5bf56c5c45d3-FixA	nan	nan	nan	nan	nan	nan	nan	nan	nan	nan	nan	nan	nan	nan	nan	nan	nan	nan	nan	nan	nan	nan	nan	nan	nan	nan	nan	nan	nan	nan	nan	nan	nan	nan	nan	nan	nan	nan	nan	nan	nan	nan	nan	nan	nan	nan	nan	nan	nan
01-2ad1c59ed15eb675088c5bf56c5c45d3-FixB	nan	nan	nan	nan	nan	nan	nan	nan	nan	nan	nan	nan	nan	nan	nan	nan	nan	nan	nan	nan	nan	nan	nan	nan	nan	nan	nan	nan	nan	nan	nan	nan	nan	nan	nan	nan	nan	nan	nan	nan	nan	nan	nan	nan	nan	nan	nan	nan	nan
01-2ad1c59ed15eb675088c5bf56c5c45d3-FixC	nan	nan	nan	nan	nan	nan	nan	nan	nan	nan	nan	nan	nan	nan	nan	nan	nan	nan	nan	nan	nan	nan	nan	nan	nan	nan	nan	nan	nan	nan	nan	nan	nan	nan	nan	nan	nan	nan	nan	nan	nan	nan	nan	nan	nan	nan	nan	nan	nan
01-2ad1c59ed15eb675088c5bf56c5c45d3-RegA	nan	nan	nan	nan	nan	nan	nan	nan	nan	nan	nan	nan	nan	nan	nan	nan	nan	nan	nan	nan	nan	nan	nan	nan	nan	nan	nan	nan	nan	nan	nan	nan	nan	nan	nan	nan	nan	nan	nan	nan	nan	nan	nan	nan	nan	nan	nan	nan	nan
01-2ad1c59ed15eb675088c5bf56c5c45d3-RegB	nan	nan	nan	nan	nan	nan	nan	nan	nan	nan	nan	nan	nan	nan	nan	nan	nan	nan	nan	nan	nan	nan	nan	nan	nan	nan	nan	nan	nan	nan	nan	nan	nan	nan	nan	nan	nan	nan	nan	nan	nan	nan	nan	nan	nan	nan	nan	nan	nan
01-2ad1c59ed15eb675088c5bf56c5c45d3-RegC	nan	nan	nan	nan	nan	nan	nan	nan	nan	nan	nan	nan	nan	nan	nan	nan	nan	nan	nan	nan	nan	nan	nan	nan	nan	nan	nan	nan	nan	nan	nan	nan	nan	nan	nan	nan	nan	nan	nan	nan	nan	nan	nan	nan	nan	nan	nan	nan	nan
03-cfb7d458ea3ef4fc4f27e0eb06be2555-FixA	nan	nan	nan	nan	nan	nan	nan	nan	nan	nan	nan	nan	nan	nan	nan	nan	nan	nan	nan	nan	nan	nan	nan	nan	nan	nan	nan	nan	nan	nan	nan	nan	nan	nan	nan	nan	nan	nan	nan	nan	nan	nan	nan	nan	nan	nan	nan	nan	nan
03-cfb7d458ea3ef4fc4f27e0eb06be2555-FixB	nan	nan	nan	nan	nan	nan	nan	nan	nan	nan	nan	nan	nan	nan	nan	nan	nan	nan	nan	nan	nan	nan	nan	nan	nan	nan	nan	nan	nan	nan	nan	nan	nan	nan	nan	nan	nan	nan	nan	nan	nan	nan	nan	nan	nan	nan	nan	nan	nan
03-cfb7d458ea3ef4fc4f27e0eb06be2555-FixC	nan	nan	nan	nan	nan	nan	nan	nan	nan	nan	nan	nan	nan	nan	nan	nan	nan	nan	nan	nan	nan	nan	nan	nan	nan	nan	nan	nan	nan	nan	nan	nan	nan	nan	nan	nan	nan	nan	nan	nan	nan	nan	nan	nan	nan	nan	nan	nan	nan
03-cfb7d458ea3ef4fc4f27e0eb06be2555-RegA	nan	nan	nan	nan	nan	nan	nan	nan	nan	nan	nan	nan	nan	nan	nan	nan	nan	nan	nan	nan	nan	nan	nan	nan	nan	nan	nan	nan	nan	nan	nan	nan	nan	nan	nan	nan	nan	nan	nan	nan	nan	nan	nan	nan	nan	nan	nan	nan	nan
03-cfb7d458ea3ef4fc4f27e0eb06be2555-RegB	nan	nan	nan	nan	nan	nan	nan	nan	nan	nan	nan	nan	nan	nan	nan	nan	nan	nan	nan	nan	nan	nan	nan	nan	nan	nan	nan	nan	nan	nan	nan	nan	nan	nan	nan	nan	nan	nan	nan	nan	nan	nan	nan	nan	nan	nan	nan	nan	nan
03-cfb7d458ea3ef4fc4f27e0eb06be2555-RegC	nan	nan	nan	nan	nan	nan	nan	nan	nan	nan	nan	nan	nan	nan	nan	nan	nan	nan	nan	nan	nan	nan	nan	nan	nan	nan	nan	nan	nan	nan	nan	nan	nan	nan	nan	nan	nan	nan	nan	nan	nan	nan	nan	nan	nan	nan	nan	nan	nan
03-1a2d6fed9d23244edd4d50c50d068f88-FixA	nan	nan	nan	nan	nan	nan	nan	nan	nan	nan	nan	nan	nan	nan	nan	nan	nan	nan	nan	nan	nan	nan	nan	nan	nan	nan	nan	nan	nan	nan	nan	nan	nan	nan	nan	nan	nan	nan	nan	nan	nan	nan	nan	nan	nan	nan	nan	nan	nan
03-1a2d6fed9d23244edd4d50c50d068f88-FixB	nan	nan	nan	nan	nan	nan	nan	nan	nan	nan	nan	nan	nan	nan	nan	nan	nan	nan	nan	nan	nan	nan	nan	nan	nan	nan	nan	nan	nan	nan	nan	nan	nan	nan	nan	nan	nan	nan	nan	nan	nan	nan	nan	nan	nan	nan	nan	nan	nan
03-1a2d6fed9d23244edd4d50c50d068f88-FixC	nan	nan	nan	nan	nan	nan	nan	nan	nan	nan	nan	nan	nan	nan	nan	nan	nan	nan	nan	nan	nan	nan	nan	nan	nan	nan	nan	nan	nan	nan	nan	nan	nan	nan	nan	nan	nan	nan	nan	nan	nan	nan	nan	nan	nan	nan	nan	nan	nan
03-1a2d6fed9d23244edd4d50c50d068f88-RegA	nan	nan	nan	nan	nan	nan	nan	nan	nan	nan	nan	nan	nan	nan	nan	nan	nan	nan	nan	nan	nan	nan	nan	nan	nan	nan	nan	nan	nan	nan	nan	nan	nan	nan	nan	nan	nan	nan	nan	nan	nan	nan	nan	nan	nan	nan	nan	nan	nan
03-1a2d6fed9d23244edd4d50c50d068f88-RegB	nan	nan	nan	nan	nan	nan	nan	nan	nan	nan	nan	nan	nan	nan	nan	nan	nan	nan	nan	nan	nan	nan	nan	nan	nan	nan	nan	nan	nan	nan	nan	nan	nan	nan	nan	nan	nan	nan	nan	nan	nan	nan	nan	nan	nan	nan	nan	nan	nan
03-1a2d6fed9d23244edd4d50c50d068f88-RegC	nan	nan	nan	nan	nan	nan	nan	nan	nan	nan	nan	nan	nan	nan	nan	nan	nan	nan	nan	nan	nan	nan	nan	nan	nan	nan	nan	nan	nan	nan	nan	nan	nan	nan	nan	nan	nan	nan	nan	nan	nan	nan	nan	nan	nan	nan	nan	nan	nan
03-eb97e7204c6191e141cb459c65307b66-FixA	nan	nan	nan	nan	nan	nan	nan	nan	nan	nan	nan	nan	nan	nan	nan	nan	nan	nan	nan	nan	nan	nan	nan	nan	nan	nan	nan	nan	nan	nan	nan	nan	nan	nan	nan	nan	nan	nan	nan	nan	nan	nan	nan	nan	nan	nan	nan	nan	nan
03-eb97e7204c6191e141cb459c65307b66-FixB	nan	nan	nan	nan	nan	nan	nan	nan	nan	nan	nan	nan	nan	nan	nan	nan	nan	nan	nan	nan	nan	nan	nan	nan	nan	nan	nan	nan	nan	nan	nan	nan	nan	nan	nan	nan	nan	nan	nan	nan	nan	nan	nan	nan	nan	nan	nan	nan	nan
03-eb97e7204c6191e141cb459c65307b66-FixC	nan	nan	nan	nan	nan	nan	nan	nan	nan	nan	nan	nan	nan	nan	nan	nan	nan	nan	nan	nan	nan	nan	nan	nan	nan	nan	nan	nan	nan	nan	nan	nan	nan	nan	nan	nan	nan	nan	nan	nan	nan	nan	nan	nan	nan	nan	nan	nan	nan
03-eb97e7204c6191e141cb459c65307b66-RegA	nan	nan	nan	nan	nan	nan	nan	nan	nan	nan	nan	nan	nan	nan	nan	nan	nan	nan	nan	nan	nan	nan	nan	nan	nan	nan	nan	nan	nan	nan	nan	nan	nan	nan	nan	nan	nan	nan	nan	nan	nan	nan	nan	nan	nan	nan	nan	nan	nan
03-eb97e7204c6191e141cb459c65307b66-RegB	nan	nan	nan	nan	nan	nan	nan	nan	nan	nan	nan	nan	nan	nan	nan	nan	nan	nan	nan	nan	nan	nan	nan	nan	nan	nan	nan	nan	nan	nan	nan	nan	nan	nan	nan	nan	nan	nan	nan	nan	nan	nan	nan	nan	nan	nan	nan	nan	nan
03-eb97e7204c6191e141cb459c65307b66-RegC	nan	nan	nan	nan	nan	nan	nan	nan	nan	nan	nan	nan	nan	nan	nan	nan	nan	nan	nan	nan	nan	nan	nan	nan	nan	nan	nan	nan	nan	nan	nan	nan	nan	nan	nan	nan	nan	nan	nan	nan	nan	nan	nan	nan	nan	nan	nan	nan	nan
03-a0d7d61fb5cd943b985ec1f2d4c41b60-FixA	nan	nan	nan	nan	nan	nan	nan	nan	nan	nan	nan	nan	nan	nan	nan	nan	nan	nan	nan	nan	nan	nan	nan	nan	nan	nan	nan	nan	nan	nan	nan	nan	nan	nan	nan	nan	nan	nan	nan	nan	nan	nan	nan	nan	nan	nan	nan	nan	nan
03-a0d7d61fb5cd943b985ec1f2d4c41b60-FixB	nan	nan	nan	nan	nan	nan	nan	nan	nan	nan	nan	nan	nan	nan	nan	nan	nan	nan	nan	nan	nan	nan	nan	nan	nan	nan	nan	nan	nan	nan	nan	nan	nan	nan	nan	nan	nan	nan	nan	nan	nan	nan	nan	nan	nan	nan	nan	nan	nan
03-a0d7d61fb5cd943b985ec1f2d4c41b60-FixC	nan	nan	nan	nan	nan	nan	nan	nan	nan	nan	nan	nan	nan	nan	nan	nan	nan	nan	nan	nan	nan	nan	nan	nan	nan	nan	nan	nan	nan	nan	nan	nan	nan	nan	nan	nan	nan	nan	nan	nan	nan	nan	nan	nan	nan	nan	nan	nan	nan
03-a0d7d61fb5cd943b985ec1f2d4c41b60-RegA	nan	nan	nan	nan	nan	nan	nan	nan	nan	nan	nan	nan	nan	nan	nan	nan	nan	nan	nan	nan	nan	nan	nan	nan	nan	nan	nan	nan	nan	nan	nan	nan	nan	nan	nan	nan	nan	nan	nan	nan	nan	nan	nan	nan	nan	nan	nan	nan	nan
03-a0d7d61fb5cd943b985ec1f2d4c41b60-RegB	nan	nan	nan	nan	nan	nan	nan	nan	nan	nan	nan	nan	nan	nan	nan	nan	nan	nan	nan	nan	nan	nan	nan	nan	nan	nan	nan	nan	nan	nan	nan	nan	nan	nan	nan	nan	nan	nan	nan	nan	nan	nan	nan	nan	nan	nan	nan	nan	nan
03-a0d7d61fb5cd943b985ec1f2d4c41b60-RegC	nan	nan	nan	nan	nan	nan	nan	nan	nan	nan	nan	nan	nan	nan	nan	nan	nan	nan	nan	nan	nan	nan	nan	nan	nan	nan	nan	nan	nan	nan	nan	nan	nan	nan	nan	nan	nan	nan	nan	nan	nan	nan	nan	nan	nan	nan	nan	nan	nan
03-5084aa77e3950fa577962c870e76ef77-FixA	nan	nan	nan	nan	nan	nan	nan	nan	nan	nan	nan	nan	nan	nan	nan	nan	nan	nan	nan	nan	nan	nan	nan	nan	nan	nan	nan	nan	nan	nan	nan	nan	nan	nan	nan	nan	nan	nan	nan	nan	nan	nan	nan	nan	nan	nan	nan	nan	nan
03-5084aa77e3950fa577962c870e76ef77-FixB	nan	nan	nan	nan	nan	nan	nan	nan	nan	nan	nan	nan	nan	nan	nan	nan	nan	nan	nan	nan	nan	nan	nan	nan	nan	nan	nan	nan	nan	nan	nan	nan	nan	nan	nan	nan	nan	nan	nan	nan	nan	nan	nan	nan	nan	nan	nan	nan	nan
03-5084aa77e3950fa577962c870e76ef77-FixC	nan	nan	nan	nan	nan	nan	nan	nan	nan	nan	nan	nan	nan	nan	nan	nan	nan	nan	nan	nan	nan	nan	nan	nan	nan	nan	nan	nan	nan	nan	nan	nan	nan	nan	nan	nan	nan	nan	nan	nan	nan	nan	nan	nan	nan	nan	nan	nan	nan
03-5084aa77e3950fa577962c870e76ef77-RegA	nan	nan	nan	nan	nan	nan	nan	nan	nan	nan	nan	nan	nan	nan	nan	nan	nan	nan	nan	nan	nan	nan	nan	nan	nan	nan	nan	nan	nan	nan	nan	nan	nan	nan	nan	nan	nan	nan	nan	nan	nan	nan	nan	nan	nan	nan	nan	nan	nan
03-5084aa77e3950fa577962c870e76ef77-RegB	nan	nan	nan	nan	nan	nan	nan	nan	nan	nan	nan	nan	nan	nan	nan	nan	nan	nan	nan	nan	nan	nan	nan	nan	nan	nan	nan	nan	nan	nan	nan	nan	nan	nan	nan	nan	nan	nan	nan	nan	nan	nan	nan	nan	nan	nan	nan	nan	nan
03-5084aa77e3950fa577962c870e76ef77-RegC	nan	nan	nan	nan	nan	nan	nan	nan	nan	nan	nan	nan	nan	nan	nan	nan	nan	nan	nan	nan	nan	nan	nan	nan	nan	nan	nan	nan	nan	nan	nan	nan	nan	nan	nan	nan	nan	nan	nan	nan	nan	nan	nan	nan	nan	nan	nan	nan	nan
03-b4cc9a8c47750b239b1b52b2d0974984-FixA	nan	nan	nan	nan	nan	nan	nan	nan	nan	nan	nan	nan	nan	nan	nan	nan	nan	nan	nan	nan	nan	nan	nan	nan	nan	nan	nan	nan	nan	nan	nan	nan	nan	nan	nan	nan	nan	nan	nan	nan	nan	nan	nan	nan	nan	nan	nan	nan	nan
03-b4cc9a8c47750b239b1b52b2d0974984-FixB	nan	nan	nan	nan	nan	nan	nan	nan	nan	nan	nan	nan	nan	nan	nan	nan	nan	nan	nan	nan	nan	nan	nan	nan	nan	nan	nan	nan	nan	nan	nan	nan	nan	nan	nan	nan	nan	nan	nan	nan	nan	nan	nan	nan	nan	nan	nan	nan	nan
03-b4cc9a8c47750b239b1b52b2d0974984-FixC	nan	nan	nan	nan	nan	nan	nan	nan	nan	nan	nan	nan	nan	nan	nan	nan	nan	nan	nan	nan	nan	nan	nan	nan	nan	nan	nan	nan	nan	nan	nan	nan	nan	nan	nan	nan	nan	nan	nan	nan	nan	nan	nan	nan	nan	nan	nan	nan	nan
03-b4cc9a8c47750b239b1b52b2d0974984-RegA	nan	nan	nan	nan	nan	nan	nan	nan	nan	nan	nan	nan	nan	nan	nan	nan	nan	nan	nan	nan	nan	nan	nan	nan	nan	nan	nan	nan	nan	nan	nan	nan	nan	nan	nan	nan	nan	nan	nan	nan	nan	nan	nan	nan	nan	nan	nan	nan	nan
03-b4cc9a8c47750b239b1b52b2d0974984-RegB	nan	nan	nan	nan	nan	nan	nan	nan	nan	nan	nan	nan	nan	nan	nan	nan	nan	nan	nan	nan	nan	nan	nan	nan	nan	nan	nan	nan	nan	nan	nan	nan	nan	nan	nan	nan	nan	nan	nan	nan	nan	nan	nan	nan	nan	nan	nan	nan	nan
03-b4cc9a8c47750b239b1b52b2d0974984-RegC	nan	nan	nan	nan	nan	nan	nan	nan	nan	nan	nan	nan	nan	nan	nan	nan	nan	nan	nan	nan	nan	nan	nan	nan	nan	nan	nan	nan	nan	nan	nan	nan	nan	nan	nan	nan	nan	nan	nan	nan	nan	nan	nan	nan	nan	nan	nan	nan	nan
03-01e7b55eaccd340faab4a688d59ce227-FixA	nan	nan	nan	nan	nan	nan	nan	nan	nan	nan	nan	nan	nan	nan	nan	nan	nan	nan	nan	nan	nan	nan	nan	nan	nan	nan	nan	nan	nan	nan	nan	nan	nan	nan	nan	nan	nan	nan	nan	nan	nan	nan	nan	nan	nan	nan	nan	nan	nan
03-01e7b55eaccd340faab4a688d59ce227-FixB	nan	nan	nan	nan	nan	nan	nan	nan	nan	nan	nan	nan	nan	nan	nan	nan	nan	nan	nan	nan	nan	nan	nan	nan	nan	nan	nan	nan	nan	nan	nan	nan	nan	nan	nan	nan	nan	nan	nan	nan	nan	nan	nan	nan	nan	nan	nan	nan	nan
03-01e7b55eaccd340faab4a688d59ce227-FixC	nan	nan	nan	nan	nan	nan	nan	nan	nan	nan	nan	nan	nan	nan	nan	nan	nan	nan	nan	nan	nan	nan	nan	nan	nan	nan	nan	nan	nan	nan	nan	nan	nan	nan	nan	nan	nan	nan	nan	nan	nan	nan	nan	nan	nan	nan	nan	nan	nan
03-01e7b55eaccd340faab4a688d59ce227-RegA	nan	nan	nan	nan	nan	nan	nan	nan	nan	nan	nan	nan	nan	nan	nan	nan	nan	nan	nan	nan	nan	nan	nan	nan	nan	nan	nan	nan	nan	nan	nan	nan	nan	nan	nan	nan	nan	nan	nan	nan	nan	nan	nan	nan	nan	nan	nan	nan	nan
03-01e7b55eaccd340faab4a688d59ce227-RegB	nan	nan	nan	nan	nan	nan	nan	nan	nan	nan	nan	nan	nan	nan	nan	nan	nan	nan	nan	nan	nan	nan	nan	nan	nan	nan	nan	nan	nan	nan	nan	nan	nan	nan	nan	nan	nan	nan	nan	nan	nan	nan	nan	nan	nan	nan	nan	nan	nan
03-01e7b55eaccd340faab4a688d59ce227-RegC	nan	nan	nan	nan	nan	nan	nan	nan	nan	nan	nan	nan	nan	nan	nan	nan	nan	nan	nan	nan	nan	nan	nan	nan	nan	nan	nan	nan	nan	nan	nan	nan	nan	nan	nan	nan	nan	nan	nan	nan	nan	nan	nan	nan	nan	nan	nan	nan	nan
03-b880a0b4b49867fe873d99e6161e83d1-FixA	nan	nan	nan	nan	nan	nan	nan	nan	nan	nan	nan	nan	nan	nan	nan	nan	nan	nan	nan	nan	nan	nan	nan	nan	nan	nan	nan	nan	nan	nan	nan	nan	nan	nan	nan	nan	nan	nan	nan	nan	nan	nan	nan	nan	nan	nan	nan	nan	nan
03-b880a0b4b49867fe873d99e6161e83d1-FixB	nan	nan	nan	nan	nan	nan	nan	nan	nan	nan	nan	nan	nan	nan	nan	nan	nan	nan	nan	nan	nan	nan	nan	nan	nan	nan	nan	nan	nan	nan	nan	nan	nan	nan	nan	nan	nan	nan	nan	nan	nan	nan	nan	nan	nan	nan	nan	nan	nan
03-b880a0b4b49867fe873d99e6161e83d1-FixC	nan	nan	nan	nan	nan	nan	nan	nan	nan	nan	nan	nan	nan	nan	nan	nan	nan	nan	nan	nan	nan	nan	nan	nan	nan	nan	nan	nan	nan	nan	nan	nan	nan	nan	nan	nan	nan	nan	nan	nan	nan	nan	nan	nan	nan	nan	nan	nan	nan
03-b880a0b4b49867fe873d99e6161e83d1-RegA	nan	nan	nan	nan	nan	nan	nan	nan	nan	nan	nan	nan	nan	nan	nan	nan	nan	nan	nan	nan	nan	nan	nan	nan	nan	nan	nan	nan	nan	nan	nan	nan	nan	nan	nan	nan	nan	nan	nan	nan	nan	nan	nan	nan	nan	nan	nan	nan	nan
03-b880a0b4b49867fe873d99e6161e83d1-RegB	nan	nan	nan	nan	nan	nan	nan	nan	nan	nan	nan	nan	nan	nan	nan	nan	nan	nan	nan	nan	nan	nan	nan	nan	nan	nan	nan	nan	nan	nan	nan	nan	nan	nan	nan	nan	nan	nan	nan	nan	nan	nan	nan	nan	nan	nan	nan	nan	nan
03-b880a0b4b49867fe873d99e6161e83d1-RegC	nan	nan	nan	nan	nan	nan	nan	nan	nan	nan	nan	nan	nan	nan	nan	nan	nan	nan	nan	nan	nan	nan	nan	nan	nan	nan	nan	nan	nan	nan	nan	nan	nan	nan	nan	nan	nan	nan	nan	nan	nan	nan	nan	nan	nan	nan	nan	nan	nan
03-ba3c26541a39ffdf18a5cb6bc1c02a76-FixA	nan	nan	nan	nan	nan	nan	nan	nan	nan	nan	nan	nan	nan	nan	nan	nan	nan	nan	nan	nan	nan	nan	nan	nan	nan	nan	nan	nan	nan	nan	nan	nan	nan	nan	nan	nan	nan	nan	nan	nan	nan	nan	nan	nan	nan	nan	nan	nan	nan
03-ba3c26541a39ffdf18a5cb6bc1c02a76-FixB	nan	nan	nan	nan	nan	nan	nan	nan	nan	nan	nan	nan	nan	nan	nan	nan	nan	nan	nan	nan	nan	nan	nan	nan	nan	nan	nan	nan	nan	nan	nan	nan	nan	nan	nan	nan	nan	nan	nan	nan	nan	nan	nan	nan	nan	nan	nan	nan	nan
03-ba3c26541a39ffdf18a5cb6bc1c02a76-FixC	nan	nan	nan	nan	nan	nan	nan	nan	nan	nan	nan	nan	nan	nan	nan	nan	nan	nan	nan	nan	nan	nan	nan	nan	nan	nan	nan	nan	nan	nan	nan	nan	nan	nan	nan	nan	nan	nan	nan	nan	nan	nan	nan	nan	nan	nan	nan	nan	nan
03-ba3c26541a39ffdf18a5cb6bc1c02a76-RegA	nan	nan	nan	nan	nan	nan	nan	nan	nan	nan	nan	nan	nan	nan	nan	nan	nan	nan	nan	nan	nan	nan	nan	nan	nan	nan	nan	nan	nan	nan	nan	nan	nan	nan	nan	nan	nan	nan	nan	nan	nan	nan	nan	nan	nan	nan	nan	nan	nan
03-ba3c26541a39ffdf18a5cb6bc1c02a76-RegB	nan	nan	nan	nan	nan	nan	nan	nan	nan	nan	nan	nan	nan	nan	nan	nan	nan	nan	nan	nan	nan	nan	nan	nan	nan	nan	nan	nan	nan	nan	nan	nan	nan	nan	nan	nan	nan	nan	nan	nan	nan	nan	nan	nan	nan	nan	nan	nan	nan
03-ba3c26541a39ffdf18a5cb6bc1c02a76-RegC	nan	nan	nan	nan	nan	nan	nan	nan	nan	nan	nan	nan	nan	nan	nan	nan	nan	nan	nan	nan	nan	nan	nan	nan	nan	nan	nan	nan	nan	nan	nan	nan	nan	nan	nan	nan	nan	nan	nan	nan	nan	nan	nan	nan	nan	nan	nan	nan	nan
03-24ef36defce471dfc7521f94d97adfb7-FixA	nan	nan	nan	nan	nan	nan	nan	nan	nan	nan	nan	nan	nan	nan	nan	nan	nan	nan	nan	nan	nan	nan	nan	nan	nan	nan	nan	nan	nan	nan	nan	nan	nan	nan	nan	nan	nan	nan	nan	nan	nan	nan	nan	nan	nan	nan	nan	nan	nan
03-24ef36defce471dfc7521f94d97adfb7-FixB	nan	nan	nan	nan	nan	nan	nan	nan	nan	nan	nan	nan	nan	nan	nan	nan	nan	nan	nan	nan	nan	nan	nan	nan	nan	nan	nan	nan	nan	nan	nan	nan	nan	nan	nan	nan	nan	nan	nan	nan	nan	nan	nan	nan	nan	nan	nan	nan	nan
03-24ef36defce471dfc7521f94d97adfb7-FixC	nan	nan	nan	nan	nan	nan	nan	nan	nan	nan	nan	nan	nan	nan	nan	nan	nan	nan	nan	nan	nan	nan	nan	nan	nan	nan	nan	nan	nan	nan	nan	nan	nan	nan	nan	nan	nan	nan	nan	nan	nan	nan	nan	nan	nan	nan	nan	nan	nan
03-24ef36defce471dfc7521f94d97adfb7-RegA	nan	nan	nan	nan	nan	nan	nan	nan	nan	nan	nan	nan	nan	nan	nan	nan	nan	nan	nan	nan	nan	nan	nan	nan	nan	nan	nan	nan	nan	nan	nan	nan	nan	nan	nan	nan	nan	nan	nan	nan	nan	nan	nan	nan	nan	nan	nan	nan	nan
03-24ef36defce471dfc7521f94d97adfb7-RegB	nan	nan	nan	nan	nan	nan	nan	nan	nan	nan	nan	nan	nan	nan	nan	nan	nan	nan	nan	nan	nan	nan	nan	nan	nan	nan	nan	nan	nan	nan	nan	nan	nan	nan	nan	nan	nan	nan	nan	nan	nan	nan	nan	nan	nan	nan	nan	nan	nan
03-24ef36defce471dfc7521f94d97adfb7-RegC	nan	nan	nan	nan	nan	nan	nan	nan	nan	nan	nan	nan	nan	nan	nan	nan	nan	nan	nan	nan	nan	nan	nan	nan	nan	nan	nan	nan	nan	nan	nan	nan	nan	nan	nan	nan	nan	nan	nan	nan	nan	nan	nan	nan	nan	nan	nan	nan	nan
03-53dd48af2af790afc27836a0a72c6f66-FixA	nan	nan	nan	nan	nan	nan	nan	nan	nan	nan	nan	nan	nan	nan	nan	nan	nan	nan	nan	nan	nan	nan	nan	nan	nan	nan	nan	nan	nan	nan	nan	nan	nan	nan	nan	nan	nan	nan	nan	nan	nan	nan	nan	nan	nan	nan	nan	nan	nan
03-53dd48af2af790afc27836a0a72c6f66-FixB	nan	nan	nan	nan	nan	nan	nan	nan	nan	nan	nan	nan	nan	nan	nan	nan	nan	nan	nan	nan	nan	nan	nan	nan	nan	nan	nan	nan	nan	nan	nan	nan	nan	nan	nan	nan	nan	nan	nan	nan	nan	nan	nan	nan	nan	nan	nan	nan	nan
03-53dd48af2af790afc27836a0a72c6f66-FixC	nan	nan	nan	nan	nan	nan	nan	nan	nan	nan	nan	nan	nan	nan	nan	nan	nan	nan	nan	nan	nan	nan	nan	nan	nan	nan	nan	nan	nan	nan	nan	nan	nan	nan	nan	nan	nan	nan	nan	nan	nan	nan	nan	nan	nan	nan	nan	nan	nan
03-53dd48af2af790afc27836a0a72c6f66-RegA	nan	nan	nan	nan	nan	nan	nan	nan	nan	nan	nan	nan	nan	nan	nan	nan	nan	nan	nan	nan	nan	nan	nan	nan	nan	nan	nan	nan	nan	nan	nan	nan	nan	nan	nan	nan	nan	nan	nan	nan	nan	nan	nan	nan	nan	nan	nan	nan	nan
03-53dd48af2af790afc27836a0a72c6f66-RegB	nan	nan	nan	nan	nan	nan	nan	nan	nan	nan	nan	nan	nan	nan	nan	nan	nan	nan	nan	nan	nan	nan	nan	nan	nan	nan	nan	nan	nan	nan	nan	nan	nan	nan	nan	nan	nan	nan	nan	nan	nan	nan	nan	nan	nan	nan	nan	nan	nan
03-53dd48af2af790afc27836a0a72c6f66-RegC	nan	nan	nan	nan	nan	nan	nan	nan	nan	nan	nan	nan	nan	nan	nan	nan	nan	nan	nan	nan	nan	nan	nan	nan	nan	nan	nan	nan	nan	nan	nan	nan	nan	nan	nan	nan	nan	nan	nan	nan	nan	nan	nan	nan	nan	nan	nan	nan	nan
03-a695c46ddbff6aec9dabdaf16e0c204f-FixA	nan	nan	nan	nan	nan	nan	nan	nan	nan	nan	nan	nan	nan	nan	nan	nan	nan	nan	nan	nan	nan	nan	nan	nan	nan	nan	nan	nan	nan	nan	nan	nan	nan	nan	nan	nan	nan	nan	nan	nan	nan	nan	nan	nan	nan	nan	nan	nan	nan
03-a695c46ddbff6aec9dabdaf16e0c204f-FixB	nan	nan	nan	nan	nan	nan	nan	nan	nan	nan	nan	nan	nan	nan	nan	nan	nan	nan	nan	nan	nan	nan	nan	nan	nan	nan	nan	nan	nan	nan	nan	nan	nan	nan	nan	nan	nan	nan	nan	nan	nan	nan	nan	nan	nan	nan	nan	nan	nan
03-a695c46ddbff6aec9dabdaf16e0c204f-FixC	nan	nan	nan	nan	nan	nan	nan	nan	nan	nan	nan	nan	nan	nan	nan	nan	nan	nan	nan	nan	nan	nan	nan	nan	nan	nan	nan	nan	nan	nan	nan	nan	nan	nan	nan	nan	nan	nan	nan	nan	nan	nan	nan	nan	nan	nan	nan	nan	nan
03-a695c46ddbff6aec9dabdaf16e0c204f-RegA	nan	nan	nan	nan	nan	nan	nan	nan	nan	nan	nan	nan	nan	nan	nan	nan	nan	nan	nan	nan	nan	nan	nan	nan	nan	nan	nan	nan	nan	nan	nan	nan	nan	nan	nan	nan	nan	nan	nan	nan	nan	nan	nan	nan	nan	nan	nan	nan	nan
03-a695c46ddbff6aec9dabdaf16e0c204f-RegB	nan	nan	nan	nan	nan	nan	nan	nan	nan	nan	nan	nan	nan	nan	nan	nan	nan	nan	nan	nan	nan	nan	nan	nan	nan	nan	nan	nan	nan	nan	nan	nan	nan	nan	nan	nan	nan	nan	nan	nan	nan	nan	nan	nan	nan	nan	nan	nan	nan
03-a695c46ddbff6aec9dabdaf16e0c204f-RegC	nan	nan	nan	nan	nan	nan	nan	nan	nan	nan	nan	nan	nan	nan	nan	nan	nan	nan	nan	nan	nan	nan	nan	nan	nan	nan	nan	nan	nan	nan	nan	nan	nan	nan	nan	nan	nan	nan	nan	nan	nan	nan	nan	nan	nan	nan	nan	nan	nan
03-95a424b417e625b3c49616005e52aa1c-FixA	nan	nan	nan	nan	nan	nan	nan	nan	nan	nan	nan	nan	nan	nan	nan	nan	nan	nan	nan	nan	nan	nan	nan	nan	nan	nan	nan	nan	nan	nan	nan	nan	nan	nan	nan	nan	nan	nan	nan	nan	nan	nan	nan	nan	nan	nan	nan	nan	nan
03-95a424b417e625b3c49616005e52aa1c-FixB	nan	nan	nan	nan	nan	nan	nan	nan	nan	nan	nan	nan	nan	nan	nan	nan	nan	nan	nan	nan	nan	nan	nan	nan	nan	nan	nan	nan	nan	nan	nan	nan	nan	nan	nan	nan	nan	nan	nan	nan	nan	nan	nan	nan	nan	nan	nan	nan	nan
03-95a424b417e625b3c49616005e52aa1c-FixC	nan	nan	nan	nan	nan	nan	nan	nan	nan	nan	nan	nan	nan	nan	nan	nan	nan	nan	nan	nan	nan	nan	nan	nan	nan	nan	nan	nan	nan	nan	nan	nan	nan	nan	nan	nan	nan	nan	nan	nan	nan	nan	nan	nan	nan	nan	nan	nan	nan
03-95a424b417e625b3c49616005e52aa1c-RegA	nan	nan	nan	nan	nan	nan	nan	nan	nan	nan	nan	nan	nan	nan	nan	nan	nan	nan	nan	nan	nan	nan	nan	nan	nan	nan	nan	nan	nan	nan	nan	nan	nan	nan	nan	nan	nan	nan	nan	nan	nan	nan	nan	nan	nan	nan	nan	nan	nan
03-95a424b417e625b3c49616005e52aa1c-RegB	nan	nan	nan	nan	nan	nan	nan	nan	nan	nan	nan	nan	nan	nan	nan	nan	nan	nan	nan	nan	nan	nan	nan	nan	nan	nan	nan	nan	nan	nan	nan	nan	nan	nan	nan	nan	nan	nan	nan	nan	nan	nan	nan	nan	nan	nan	nan	nan	nan
03-95a424b417e625b3c49616005e52aa1c-RegC	nan	nan	nan	nan	nan	nan	nan	nan	nan	nan	nan	nan	nan	nan	nan	nan	nan	nan	nan	nan	nan	nan	nan	nan	nan	nan	nan	nan	nan	nan	nan	nan	nan	nan	nan	nan	nan	nan	nan	nan	nan	nan	nan	nan	nan	nan	nan	nan	nan
03-e7297e82c055894c8094f0dc2d616655-FixA	nan	nan	nan	nan	nan	nan	nan	nan	nan	nan	nan	nan	nan	nan	nan	nan	nan	nan	nan	nan	nan	nan	nan	nan	nan	nan	nan	nan	nan	nan	nan	nan	nan	nan	nan	nan	nan	nan	nan	nan	nan	nan	nan	nan	nan	nan	nan	nan	nan
03-e7297e82c055894c8094f0dc2d616655-FixB	nan	nan	nan	nan	nan	nan	nan	nan	nan	nan	nan	nan	nan	nan	nan	nan	nan	nan	nan	nan	nan	nan	nan	nan	nan	nan	nan	nan	nan	nan	nan	nan	nan	nan	nan	nan	nan	nan	nan	nan	nan	nan	nan	nan	nan	nan	nan	nan	nan
03-e7297e82c055894c8094f0dc2d616655-FixC	nan	nan	nan	nan	nan	nan	nan	nan	nan	nan	nan	nan	nan	nan	nan	nan	nan	nan	nan	nan	nan	nan	nan	nan	nan	nan	nan	nan	nan	nan	nan	nan	nan	nan	nan	nan	nan	nan	nan	nan	nan	nan	nan	nan	nan	nan	nan	nan	nan
03-e7297e82c055894c8094f0dc2d616655-RegA	nan	nan	nan	nan	nan	nan	nan	nan	nan	nan	nan	nan	nan	nan	nan	nan	nan	nan	nan	nan	nan	nan	nan	nan	nan	nan	nan	nan	nan	nan	nan	nan	nan	nan	nan	nan	nan	nan	nan	nan	nan	nan	nan	nan	nan	nan	nan	nan	nan
03-e7297e82c055894c8094f0dc2d616655-RegB	nan	nan	nan	nan	nan	nan	nan	nan	nan	nan	nan	nan	nan	nan	nan	nan	nan	nan	nan	nan	nan	nan	nan	nan	nan	nan	nan	nan	nan	nan	nan	nan	nan	nan	nan	nan	nan	nan	nan	nan	nan	nan	nan	nan	nan	nan	nan	nan	nan
03-e7297e82c055894c8094f0dc2d616655-RegC	nan	nan	nan	nan	nan	nan	nan	nan	nan	nan	nan	nan	nan	nan	nan	nan	nan	nan	nan	nan	nan	nan	nan	nan	nan	nan	nan	nan	nan	nan	nan	nan	nan	nan	nan	nan	nan	nan	nan	nan	nan	nan	nan	nan	nan	nan	nan	nan	nan
03-e4397716ebc10028163f1e642a130ebd-FixA	nan	nan	nan	nan	nan	nan	nan	nan	nan	nan	nan	nan	nan	nan	nan	nan	nan	nan	nan	nan	nan	nan	nan	nan	nan	nan	nan	nan	nan	nan	nan	nan	nan	nan	nan	nan	nan	nan	nan	nan	nan	nan	nan	nan	nan	nan	nan	nan	nan
03-e4397716ebc10028163f1e642a130ebd-FixB	nan	nan	nan	nan	nan	nan	nan	nan	nan	nan	nan	nan	nan	nan	nan	nan	nan	nan	nan	nan	nan	nan	nan	nan	nan	nan	nan	nan	nan	nan	nan	nan	nan	nan	nan	nan	nan	nan	nan	nan	nan	nan	nan	nan	nan	nan	nan	nan	nan
03-e4397716ebc10028163f1e642a130ebd-FixC	nan	nan	nan	nan	nan	nan	nan	nan	nan	nan	nan	nan	nan	nan	nan	nan	nan	nan	nan	nan	nan	nan	nan	nan	nan	nan	nan	nan	nan	nan	nan	nan	nan	nan	nan	nan	nan	nan	nan	nan	nan	nan	nan	nan	nan	nan	nan	nan	nan
03-e4397716ebc10028163f1e642a130ebd-RegA	nan	nan	nan	nan	nan	nan	nan	nan	nan	nan	nan	nan	nan	nan	nan	nan	nan	nan	nan	nan	nan	nan	nan	nan	nan	nan	nan	nan	nan	nan	nan	nan	nan	nan	nan	nan	nan	nan	nan	nan	nan	nan	nan	nan	nan	nan	nan	nan	nan
03-e4397716ebc10028163f1e642a130ebd-RegB	nan	nan	nan	nan	nan	nan	nan	nan	nan	nan	nan	nan	nan	nan	nan	nan	nan	nan	nan	nan	nan	nan	nan	nan	nan	nan	nan	nan	nan	nan	nan	nan	nan	nan	nan	nan	nan	nan	nan	nan	nan	nan	nan	nan	nan	nan	nan	nan	nan
03-e4397716ebc10028163f1e642a130ebd-RegC	nan	nan	nan	nan	nan	nan	nan	nan	nan	nan	nan	nan	nan	nan	nan	nan	nan	nan	nan	nan	nan	nan	nan	nan	nan	nan	nan	nan	nan	nan	nan	nan	nan	nan	nan	nan	nan	nan	nan	nan	nan	nan	nan	nan	nan	nan	nan	nan	nan
03-b8c89064d7af988e8b7aa1d3fabda912-FixA	969.66	950.54	941.87	940.02	941.34	942.7	943.03	942.09	940.9	940.54	941.06	942.2	943.38	943.99	943.7	942.52	941.72	942.45	943.71	944.25	943.97	943.14	942.34	941.99	941.61	940.84	940.9	942.7	943.75	941.78	939.51	940.06	942	943.15	943.55	943.9	944.85	946.75	948.55	949.25	949.73	950.98	951.71	950.63	949.5	950.35	952.42	954.38	956.12
03-b8c89064d7af988e8b7aa1d3fabda912-FixB	886.23	887.7	888.43	889	889.99	891.94	895.21	899.53	902.22	901.41	901.02	904.73	908.92	909.64	909.58	911.97	914.94	916.16	917.07	919.46	922.24	923.94	924.94	925.97	927.33	929.09	930.88	932.36	934.09	936.48	938.35	938.65	939.1	941.53	944.7	947.02	949.25	952.39	955.54	957.64	959.54	962.35	965.59	968.5	970.88	972.8	974.65	976.79	978.99
03-b8c89064d7af988e8b7aa1d3fabda912-FixC	989	991.27	991.73	991.49	991.65	992.9	994.26	994.83	995.8	998.16	999.92	999.32	998.52	999.74	1001.1	1000.64	1000.72	1003.61	1006.39	1006.04	1004.83	1005.71	1008.14	1010.65	1011.71	1010.61	1010.15	1012.89	1016	1016.23	1015.25	1015.52	1017.03	1019.04	1020.49	1020.7	1021.15	1023.27	1025.32	1025.43	1025.19	1026.51	1028.29	1029.13	1030.49	1033.76	1036.36	1035.62	1034.26
03-b8c89064d7af988e8b7aa1d3fabda912-RegA	885.36	889.09	891.44	893.06	894.59	896.57	899.16	902.31	905.53	908.41	911.21	914.25	917.22	919.81	922.38	925.43	929.42	934.18	936.98	936.11	937.14	943.91	944.31	927.96	910.91	910.6	918.85	923.3	923.92	923.69	923.65	924.18	924.93	925.58	926.84	929.39	932.46	935.13	937.65	940.41	942.74	943.92	944.61	945.73	947.8	950.95	953.89	955.42	956.78
03-b8c89064d7af988e8b7aa1d3fabda912-RegB	885.9	890.23	892.86	894.32	895.16	895.87	896.65	897.73	899.59	902.49	905.45	907.54	909.28	911.27	913.08	914.2	915.18	916.73	919.2	922.44	924.83	925.12	925.54	928.39	932.13	934.63	935.9	936.65	938.17	941.33	944.7	946.71	948.03	949.66	951.15	952	953.18	955.72	959.06	962.26	964.83	966.54	967.89	969.48	971.44	973.66	975.48	976.42	977.57
03-b8c89064d7af988e8b7aa1d3fabda912-RegC	913.38	934.45	943	944.36	943.88	945.45	947.06	946.48	946.61	950.25	954.31	955.6	956.96	961.21	964.67	963.78	962.71	965.87	970.01	971.28	972.13	975.41	978.42	978.3	978.05	980.91	984.23	984.9	984.91	986.84	989.41	990.74	991.22	991.87	993.8	997.5	1000.52	1000.54	999.9	1001.4	1004.04	1006.12	1007.73	1009.32	1010.53	1011.06	1012.09	1014.72	1017.61
03-550f3208318ac985ff6ca4a430354041-FixA	968.56	953.91	945.27	941.38	940.94	942.51	943.94	943.75	943.86	945.88	946.47	942.77	939.08	939.89	942.76	944.24	944.24	943.58	943.17	943.59	944.23	944.2	943.11	941.11	940.09	941.56	943.27	942.84	941.71	941.81	942.44	942.47	942.19	942.24	943.12	944.91	946.11	945.44	944.68	945.83	947.72	948.66	948.63	948.29	948.9	951.41	954.1	955.1	955.62
03-550f3208318ac985ff6ca4a430354041-FixB	887.72	887.25	888.87	891.92	895.78	899.51	901.05	899.27	897.94	900.53	904.02	905.04	905.68	908.4	911.08	911.38	911.1	912.54	915.42	918.88	922.56	926.02	927.75	926.85	926.15	928.36	931.04	931.42	931.31	933.11	936.09	938.76	940.25	940.4	941.71	946.36	951.74	954.78	956.55	959	962.41	966.37	969.31	969.94	969.92	971.25	973.51	975.84	978.98
03-550f3208318ac985ff6ca4a430354041-FixC	991.3	985.39	985.9	989.79	994.05	996.2	996.03	994.36	993.68	995.88	998.42	998.67	998.31	999.36	1000.49	1000.32	1001.01	1004.6	1008.76	1010.62	1010.2	1008.54	1008.03	1010.47	1013.64	1014.96	1015.11	1015.46	1016.55	1018.49	1020.37	1021.15	1020.42	1018.43	1017.6	1019.96	1022.75	1023	1023.07	1025.72	1028.44	1028.33	1027.73	1029.7	1033.3	1036.58	1038.41	1038.32	1037.95
03-550f3208318ac985ff6ca4a430354041-RegA	886.42	892.05	893.77	894.05	895.33	899.11	903.01	904.74	906.6	910.87	914.9	915.93	915.98	917.65	920.66	924.21	928.44	933.29	936.86	937.97	940.58	947.14	947.52	933.21	917.6	915.32	920.22	922.77	923.65	925.63	928.06	929.67	930.48	930.85	931.18	931.82	933.23	935.77	939.26	943.15	945.87	946.14	945.41	945.66	947.72	951.75	956.26	959.53	960.89
03-550f3208318ac985ff6ca4a430354041-RegB	886.86	886.87	889.4	893.08	896.56	898.79	900.03	900.99	902.76	905.77	907.29	905.43	905.31	911.22	916.38	914.15	910.69	913.13	918.48	922.11	923.89	924.84	925.92	927.92	931.22	935.68	939.39	940.77	941.51	943.66	946.55	948.99	950.65	951.64	952.96	955.29	956.92	956.26	955.6	957.54	961.01	964.28	967.73	971.91	975.4	976.66	976.5	976.36	977.37
03-550f3208318ac985ff6ca4a430354041-RegC	910.74	934.71	944.93	947.04	946.62	947.9	949.4	949.19	949.13	951.2	953.6	954.46	955.62	959.01	962.92	965.22	966.14	966.47	967.1	968.67	970.82	973.04	975.2	977.22	978.76	979.54	979.89	980.43	982.33	986.29	990.26	992.04	992.14	991.85	992.5	995.01	998.57	1001.78	1003.11	1001.81	1000.98	1003.59	1006.74	1007.17	1008.05	1012.89	1018.01	1018.96	1017.82
03-6a2f94c163a8cfd48a48a65fbe585adf-FixA	964.29	998.06	938.41	944.15	943.27	940.34	938.58	939.71	940.79	939.14	938.02	940.58	943.1	941.67	939.09	938.8	939.59	939.52	938.67	937.7	937.36	938.21	940.09	942.44	943.85	943.15	941.37	940.01	940.09	941.96	943.6	943.02	941.36	942.38	943.29	943.37	943.4	944.37	945.55	945.9	946.1	946.52	948.4	952.4	955.5	954.75	953.83	954.74	956.31
03-6a2f94c163a8cfd48a48a65fbe585adf-FixB	881.65	880.65	883.94	885.99	886.81	886.8	887.65	890.79	895.1	898.96	901.53	902.47	903.31	905.54	908.59	911.57	914.52	917.53	919.41	919.23	918.44	918.95	921.89	927.44	925.75	926.91	927.6	930.89	934.4	935.37	935.66	937.85	941.07	943.61	946.87	947.62	947.72	949.28	952.07	955.23	957.66	958.6	960.16	964.37	969.72	974.19	977.83	981.11	983.49
03-6a2f94c163a8cfd48a48a65fbe585adf-FixC	984.29	990.51	992.13	991.06	989.22	988.41	989.79	993.47	995.76	993.78	992.05	994.96	998.71	999.32	999.62	1003.24	1005.17	1001.69	997.45	998.94	1003.27	1007.04	1007.82	1005.87	1004.34	1007.12	1010.44	1010.05	1008.85	1009.38	1011.48	1013.13	1015.34	1018.03	1020.42	1020.54	1020.3	1020.64	1021.51	1021.45	1022.57	1024.97	1027.39	1028.17	1026.82	1023.86	1023.03	1027.16	1032.48
03-6a2f94c163a8cfd48a48a65fbe585adf-RegA	883	881.72	885.75	891.92	897.18	899.48	901.07	904.26	907.28	908.2	909.43	913.44	918.49	922.33	924.83	926.29	926.14	924.6	926.29	934.16	938.59	933.33	940.62	872.49	913.22	923.91	918.82	914.47	915.58	916.45	916.66	917.16	918.22	919.8	926.32	931.19	934.8	937.7	937.21	936.08	936.55	940.61	946.19	950.34	952.74	952.13	951.25	952.99	956.84
03-6a2f94c163a8cfd48a48a65fbe585adf-RegB	882.04	893.38	892.48	891.6	891.54	892.86	895.12	897.34	897.98	896.33	897.37	902.68	906.59	904.24	902.79	909.45	917.46	918.98	916.71	916.37	918.75	924.08	929.12	930.8	930.31	929.93	931.48	935.89	940.17	940.41	939.66	940.74	943.31	946.21	948.91	951.28	954.01	957.64	960.48	960.89	960.38	961.57	962.92	963.33	964.06	966.73	971.25	976.64	980.62
03-6a2f94c163a8cfd48a48a65fbe585adf-RegC	921.99	954.02	937.89	937.07	940.6	940.4	939.88	943.32	945.89	954.37	952.92	955.81	958.3	955.7	953.34	956.96	962.13	963.67	970.01	971.91	973.65	972.92	972.49	975.33	978.81	979.91	980.98	984.54	987.37	986.22	984.45	986.08	990.24	994.65	996.82	995.34	993.54	995.04	999.09	1003.7	1006.68	1006.79	1006.53	1009.3	1012.02	1011.45	1010.1	1011.32	1014.07
03-c08f4cd4bdc8a2bcdfeb3a93c5f597d7-FixA	nan	nan	nan	nan	nan	nan	nan	nan	nan	nan	nan	nan	nan	nan	nan	nan	nan	nan	nan	nan	nan	nan	nan	nan	nan	nan	nan	nan	nan	nan	nan	nan	nan	nan	nan	nan	nan	nan	nan	nan	nan	nan	nan	nan	nan	nan	nan	nan	nan
03-c08f4cd4bdc8a2bcdfeb3a93c5f597d7-FixB	nan	nan	nan	nan	nan	nan	nan	nan	nan	nan	nan	nan	nan	nan	nan	nan	nan	nan	nan	nan	nan	nan	nan	nan	nan	nan	nan	nan	nan	nan	nan	nan	nan	nan	nan	nan	nan	nan	nan	nan	nan	nan	nan	nan	nan	nan	nan	nan	nan
03-c08f4cd4bdc8a2bcdfeb3a93c5f597d7-FixC	nan	nan	nan	nan	nan	nan	nan	nan	nan	nan	nan	nan	nan	nan	nan	nan	nan	nan	nan	nan	nan	nan	nan	nan	nan	nan	nan	nan	nan	nan	nan	nan	nan	nan	nan	nan	nan	nan	nan	nan	nan	nan	nan	nan	nan	nan	nan	nan	nan
03-c08f4cd4bdc8a2bcdfeb3a93c5f597d7-RegA	nan	nan	nan	nan	nan	nan	nan	nan	nan	nan	nan	nan	nan	nan	nan	nan	nan	nan	nan	nan	nan	nan	nan	nan	nan	nan	nan	nan	nan	nan	nan	nan	nan	nan	nan	nan	nan	nan	nan	nan	nan	nan	nan	nan	nan	nan	nan	nan	nan
03-c08f4cd4bdc8a2bcdfeb3a93c5f597d7-RegB	nan	nan	nan	nan	nan	nan	nan	nan	nan	nan	nan	nan	nan	nan	nan	nan	nan	nan	nan	nan	nan	nan	nan	nan	nan	nan	nan	nan	nan	nan	nan	nan	nan	nan	nan	nan	nan	nan	nan	nan	nan	nan	nan	nan	nan	nan	nan	nan	nan
03-c08f4cd4bdc8a2bcdfeb3a93c5f597d7-RegC	nan	nan	nan	nan	nan	nan	nan	nan	nan	nan	nan	nan	nan	nan	nan	nan	nan	nan	nan	nan	nan	nan	nan	nan	nan	nan	nan	nan	nan	nan	nan	nan	nan	nan	nan	nan	nan	nan	nan	nan	nan	nan	nan	nan	nan	nan	nan	nan	nan
03-152f1b1f1d279adea6cba79e8c93f417-FixA	nan	nan	nan	nan	nan	nan	nan	nan	nan	nan	nan	nan	nan	nan	nan	nan	nan	nan	nan	nan	nan	nan	nan	nan	nan	nan	nan	nan	nan	nan	nan	nan	nan	nan	nan	nan	nan	nan	nan	nan	nan	nan	nan	nan	nan	nan	nan	nan	nan
03-152f1b1f1d279adea6cba79e8c93f417-FixB	nan	nan	nan	nan	nan	nan	nan	nan	nan	nan	nan	nan	nan	nan	nan	nan	nan	nan	nan	nan	nan	nan	nan	nan	nan	nan	nan	nan	nan	nan	nan	nan	nan	nan	nan	nan	nan	nan	nan	nan	nan	nan	nan	nan	nan	nan	nan	nan	nan
03-152f1b1f1d279adea6cba79e8c93f417-FixC	nan	nan	nan	nan	nan	nan	nan	nan	nan	nan	nan	nan	nan	nan	nan	nan	nan	nan	nan	nan	nan	nan	nan	nan	nan	nan	nan	nan	nan	nan	nan	nan	nan	nan	nan	nan	nan	nan	nan	nan	nan	nan	nan	nan	nan	nan	nan	nan	nan
03-152f1b1f1d279adea6cba79e8c93f417-RegA	nan	nan	nan	nan	nan	nan	nan	nan	nan	nan	nan	nan	nan	nan	nan	nan	nan	nan	nan	nan	nan	nan	nan	nan	nan	nan	nan	nan	nan	nan	nan	nan	nan	nan	nan	nan	nan	nan	nan	nan	nan	nan	nan	nan	nan	nan	nan	nan	nan
03-152f1b1f1d279adea6cba79e8c93f417-RegB	nan	nan	nan	nan	nan	nan	nan	nan	nan	nan	nan	nan	nan	nan	nan	nan	nan	nan	nan	nan	nan	nan	nan	nan	nan	nan	nan	nan	nan	nan	nan	nan	nan	nan	nan	nan	nan	nan	nan	nan	nan	nan	nan	nan	nan	nan	nan	nan	nan
03-152f1b1f1d279adea6cba79e8c93f417-RegC	nan	nan	nan	nan	nan	nan	nan	nan	nan	nan	nan	nan	nan	nan	nan	nan	nan	nan	nan	nan	nan	nan	nan	nan	nan	nan	nan	nan	nan	nan	nan	nan	nan	nan	nan	nan	nan	nan	nan	nan	nan	nan	nan	nan	nan	nan	nan	nan	nan
03-389c492fc98f16a8c3157161fc96f23e-FixA	nan	nan	nan	nan	nan	nan	nan	nan	nan	nan	nan	nan	nan	nan	nan	nan	nan	nan	nan	nan	nan	nan	nan	nan	nan	nan	nan	nan	nan	nan	nan	nan	nan	nan	nan	nan	nan	nan	nan	nan	nan	nan	nan	nan	nan	nan	nan	nan	nan
03-389c492fc98f16a8c3157161fc96f23e-FixB	nan	nan	nan	nan	nan	nan	nan	nan	nan	nan	nan	nan	nan	nan	nan	nan	nan	nan	nan	nan	nan	nan	nan	nan	nan	nan	nan	nan	nan	nan	nan	nan	nan	nan	nan	nan	nan	nan	nan	nan	nan	nan	nan	nan	nan	nan	nan	nan	nan
03-389c492fc98f16a8c3157161fc96f23e-FixC	nan	nan	nan	nan	nan	nan	nan	nan	nan	nan	nan	nan	nan	nan	nan	nan	nan	nan	nan	nan	nan	nan	nan	nan	nan	nan	nan	nan	nan	nan	nan	nan	nan	nan	nan	nan	nan	nan	nan	nan	nan	nan	nan	nan	nan	nan	nan	nan	nan
03-389c492fc98f16a8c3157161fc96f23e-RegA	nan	nan	nan	nan	nan	nan	nan	nan	nan	nan	nan	nan	nan	nan	nan	nan	nan	nan	nan	nan	nan	nan	nan	nan	nan	nan	nan	nan	nan	nan	nan	nan	nan	nan	nan	nan	nan	nan	nan	nan	nan	nan	nan	nan	nan	nan	nan	nan	nan
03-389c492fc98f16a8c3157161fc96f23e-RegB	nan	nan	nan	nan	nan	nan	nan	nan	nan	nan	nan	nan	nan	nan	nan	nan	nan	nan	nan	nan	nan	nan	nan	nan	nan	nan	nan	nan	nan	nan	nan	nan	nan	nan	nan	nan	nan	nan	nan	nan	nan	nan	nan	nan	nan	nan	nan	nan	nan
03-389c492fc98f16a8c3157161fc96f23e-RegC	nan	nan	nan	nan	nan	nan	nan	nan	nan	nan	nan	nan	nan	nan	nan	nan	nan	nan	nan	nan	nan	nan	nan	nan	nan	nan	nan	nan	nan	nan	nan	nan	nan	nan	nan	nan	nan	nan	nan	nan	nan	nan	nan	nan	nan	nan	nan	nan	nan
03-f727bebe537981a229de154b2bbaaf95-FixA	967.52	933.56	918.78	916.03	918.16	919.62	921.44	925.29	928.61	928.88	928.27	929.48	932.45	936.27	939.39	940.71	941.72	944.2	948.18	953.05	957.45	960.21	962.04	963.92	965.85	967.78	970.76	975.47	979.61	981.01	981.8	984.26	986.14	985.16	984.77	988.66	994.3	998.19	1000.61	1002.73	1004.57	1005.99	1007.49	1009.56	1011.62	1013.08	1014.73	1017.4	1020.54
03-f727bebe537981a229de154b2bbaaf95-FixB	885.15	887.47	893.27	900.22	905.99	909.06	911.22	914.43	917.96	920.69	922.93	925.32	928.5	932.64	936.04	937.26	938.12	940.57	943.63	946.1	949.17	953.87	957.72	958.38	958.37	960.62	964.19	967.51	970.82	974.65	978.47	981.58	983.82	985.39	987.24	990.17	993.14	995.11	997.33	1001.1	1005.15	1007.79	1009.1	1009.74	1010.79	1013.09	1015.85	1018.09	1020.19
03-f727bebe537981a229de154b2bbaaf95-FixC	911.23	914.84	917.9	920.77	923.78	927.2	930.9	934.65	938.14	941.11	943.57	945.83	949.21	954.58	959.77	962.62	964.34	966.63	969.35	972.14	975.64	980.25	984	985.24	986.19	989.17	992.06	992.62	993.35	996.95	1000.94	1002.41	1002.99	1004.96	1007.78	1010.31	1012.36	1014.04	1015.6	1017.24	1018.96	1020.84	1023.8	1028.44	1032.75	1034.67	1035.68	1037.73	1040.17
03-f727bebe537981a229de154b2bbaaf95-RegA	966.03	973.07	975.48	975.76	976.45	979.18	982.18	983.51	984.46	986.66	989.82	993.2	996.3	998.73	1000.43	1001.52	1002.68	1004.53	1006.76	1008.9	1010.73	1012.22	1013.82	1016.05	1018.83	1021.81	1023.96	1024.53	1025.07	1027.24	1030.72	1034.48	1036.8	1036.52	1036.01	1037.73	1040	1040.72	1041.26	1043.4	1046.05	1047.73	1049.04	1050.99	1053.7	1056.84	1059.05	1059.31	1059.85
03-f727bebe537981a229de154b2bbaaf95-RegB	974.72	975.04	976.74	979.11	981.44	983.58	987.76	995.46	1002.76	1005.85	1007.25	1010.11	1013.37	1015.34	1016.3	1017.03	1018.22	1020.4	1023.37	1026.68	1029.51	1031.32	1033.13	1035.97	1039.17	1041.76	1043.46	1044.33	1044.97	1046.11	1048.43	1052.22	1056.03	1058.4	1059.9	1061.6	1063.93	1067	1070.06	1072.35	1074.22	1076.3	1078.85	1081.82	1083.97	1084.39	1085.33	1089.04	1093.14
03-f727bebe537981a229de154b2bbaaf95-RegC	914.45	931.27	939.54	943.33	946.75	952.75	959.64	965.29	970.38	975.77	980.07	982.12	984.08	988.04	992.19	994.46	995.94	998.15	1000.91	1003.67	1006.29	1008.83	1011.51	1014.42	1016.76	1017.81	1018.27	1019.15	1021.33	1025.04	1027.82	1027.55	1026.89	1028.91	1032.11	1034.28	1035.53	1036.72	1039.07	1043.36	1047.62	1049.89	1051.7	1055	1058.77	1061.64	1064.49	1068.41	1072.26
03-6f7048484ee56d3d12159487e89a90b2-FixA	967.87	930.68	915.88	914.84	918.98	921.63	923.98	928.1	931.39	931.36	930.94	933.32	936.99	939.49	939.82	938.18	938.42	943.8	950.92	955.76	959.31	963.22	966.39	967.77	969.94	975.11	979.46	979.1	977.09	977.38	979.48	981.85	983.71	984.86	986.69	990.39	994.15	996.15	998.14	1002.1	1006.02	1007.64	1008.69	1011.37	1014.39	1015.96	1016.96	1018.73	1021.21
03-6f7048484ee56d3d12159487e89a90b2-FixB	884.55	885.3	893.25	903.28	910.28	911.1	910.58	913.72	918.07	920.39	922.14	925.3	928.83	931.5	934.59	939.2	942.78	943.09	943.31	946.76	951.54	955.04	957.84	960.89	963.04	963.43	964.87	969.92	975.33	977.46	977.99	979.46	981.41	982.99	985.17	988.94	993	995.88	998.15	1000.8	1003.83	1006.9	1009.22	1010.25	1011.03	1012.79	1015.18	1017.6	1020.3
03-6f7048484ee56d3d12159487e89a90b2-FixC	908.75	909.69	914.57	920.94	926.35	929.24	931.53	935.25	939.26	942.21	945.39	950.11	954.85	958.03	960.75	964.26	967.48	969.19	970.19	971.6	973.39	975.47	978.75	983.74	988.22	990.01	990.54	991.76	993.64	995.72	998.09	1000.92	1003.99	1006.99	1009.68	1011.94	1013.88	1015.75	1017.91	1020.67	1023.68	1026.48	1028.8	1030.52	1031.62	1032.21	1032.76	1033.91	1036.65
03-6f7048484ee56d3d12159487e89a90b2-RegA	969.21	970.89	975.05	979.58	982.37	982.22	981.62	983.14	985.96	988.59	990.42	991.34	992.51	994.85	996.94	997.55	999.06	1003.46	1007.21	1007.03	1007.08	1011.62	1016.71	1018.02	1019.16	1024.02	1028.29	1027.23	1024.28	1024.13	1026.97	1031.45	1035.15	1036.13	1036.18	1037.61	1040.39	1043.76	1046.81	1048.75	1049.65	1049.86	1050.06	1051.04	1053.62	1058.04	1061.56	1061.76	1061.99
03-6f7048484ee56d3d12159487e89a90b2-RegB	974.03	974.62	977.34	980.58	982.73	983.25	986.02	994.13	1002.79	1006.84	1007.95	1009.03	1010.7	1012.9	1015.2	1017.23	1019.15	1021.18	1023.07	1024.6	1026.14	1028.16	1030.76	1033.74	1035.79	1036.04	1036.76	1040.19	1044.41	1047.05	1049.03	1051.84	1055.46	1059.39	1062.9	1065.33	1066.54	1066.89	1068.46	1072.91	1077.7	1079.96	1080.91	1082.72	1086.15	1090.95	1094.16	1093.26	1091.98
03-6f7048484ee56d3d12159487e89a90b2-RegC	907.9	925.89	939.07	948.27	954.3	958.12	961.24	964.99	969.17	973.3	977.3	981.1	984.4	987.13	990.39	995.03	999.49	1002.11	1003.55	1004.86	1006.12	1007.39	1009.92	1014.44	1018.17	1018.58	1018.51	1021.01	1023.47	1022.97	1022.13	1024.06	1027.27	1029.51	1030.9	1032.27	1034.85	1039.36	1043.73	1045.92	1047.83	1051.71	1056	1058.74	1061.15	1064.78	1068.05	1069.23	1070.1
03-e772fcac1fb25d0dda917c0497010bf7-FixA	967.11	884.02	913.61	922.91	922.17	923.58	924.92	922.47	921.39	926.67	933.22	935.15	934.04	933.23	935.3	941.15	945.41	949.16	949.65	951.5	955.14	956.21	958.96	963.43	967.06	967.65	968.03	971.39	976.97	978.37	978.6	976.86	976.24	979.16	989.33	993.32	995.49	1001.2	1002.45	1002.38	1002.31	1004.97	1008.41	1009.37	1010	1012.95	1017.81	1021.17	1023.35
03-e772fcac1fb25d0dda917c0497010bf7-FixB	885.9	893.84	891.14	885.19	901.19	905.88	912.83	915.02	915.72	919.26	923.84	926.87	928.72	930.49	931.73	933.61	936.91	941.85	946.32	948.14	948	947.54	948.61	952.63	958.2	963.3	966.02	965.37	964.39	966.14	970.22	974.08	978.31	983.59	987.98	989.72	991.12	994.67	998.62	1000.5	1002.12	1002.11	1004.19	1008.21	1012.37	1014.02	1014.57	1015.9	1016.82
03-e772fcac1fb25d0dda917c0497010bf7-FixC	912.9	918.16	920.06	920.66	922.07	925.58	929.43	931.79	934.14	938.06	942.23	945.1	946.81	948.1	950	953.48	958.38	964.23	970.3	975.95	980.5	983.65	986.43	985.36	985.06	985.42	988.54	993.3	997.22	998.09	998.28	1000.57	1003.52	1004.85	1005.94	1007.75	1010.36	1013.41	1015.99	1018.19	1020.06	1021.99	1023	1023.24	1024.43	1028.51	1033.56	1036.66	1038.08
03-e772fcac1fb25d0dda917c0497010bf7-RegA	970.05	969.88	971.84	973.02	975.55	978.92	982.53	985.68	987.88	989.04	990.06	991.73	993.46	994.68	996.87	1001.23	1004.56	1004.32	1004.33	1008.37	1012.49	1012.47	1011.77	1014.23	1016.31	1014.16	1013.75	1020.24	1028.66	1032.63	1031.41	1027.96	1027.05	1031.15	1036.71	1038.66	1038.41	1039.43	1040.64	1041.65	1042.9	1046.11	1049.4	1051.58	1051.08	1050.12	1051.29	1057.44	1063.26
03-e772fcac1fb25d0dda917c0497010bf7-RegB	971.9	976.99	978.56	978.95	975.26	981.21	982.87	1006.38	998.96	1000.52	1006.39	1009.06	1010.43	1012.87	1015.9	1019.74	1022.93	1025.32	1026.76	1028.52	1030.45	1033.22	1035.11	1035.89	1036.94	1040.71	1044.88	1046.87	1048.62	1051.14	1053.43	1053.14	1052.31	1053.52	1056.3	1059.97	1063.93	1068.31	1071.48	1072.24	1073.37	1076.84	1079.93	1081.75	1082.78	1084.16	1086.61	1090.39	1094.18
03-e772fcac1fb25d0dda917c0497010bf7-RegC	913.41	910.25	935.93	939.19	946.01	952.46	958.69	965.56	972.56	979.29	978.94	981.07	983.76	985.05	985.59	986.66	988.67	991.82	995.54	999.57	1003.49	1007.78	1010.37	1008.34	1007.37	1011.3	1016.02	1018.04	1018.5	1020.69	1023.85	1027.6	1030.14	1031.28	1031.79	1033.65	1035.22	1037.92	1039.9	1041.83	1044.35	1046.6	1049.19	1051.57	1054.08	1055.99	1058.56	1061.87	1065.84
03-1ed92607083f3fd8132489a65bc944fe-FixA	1038.34	1036.51	1034.55	1032.69	1031.13	1030.09	1029.71	1030.02	1030.58	1030.95	1031.3	1031.92	1032.89	1034.15	1035.2	1035.55	1035.05	1034.01	1034.07	1036.56	1039.82	1041.85	1042.62	1042.88	1044.45	1048.37	1050.89	1048.81	1047.01	1050.7	1056.59	1060.15	1061.96	1063.66	1065.08	1065.8	1066.62	1068.5	1071.36	1074.64	1076.89	1077.04	1077.1	1079.32	1082.89	1086.19	1087.99	1087.73	1087.43
03-1ed92607083f3fd8132489a65bc944fe-FixB	1038.94	1042.77	1044.83	1045.88	1046.67	1047.8	1049.15	1050.36	1050.86	1050.38	1050.3	1051.8	1053.44	1053.72	1053.6	1054.25	1055.07	1055.31	1055.69	1057.01	1058.72	1059.99	1060.23	1059.35	1059.03	1060.73	1062.8	1063.25	1062.44	1061.33	1060.6	1060.7	1061.29	1061.88	1062.28	1062.53	1063.29	1065	1066.04	1065.09	1064.96	1068.41	1072.54	1073.95	1074.75	1077.58	1080.03	1079.39	1078.53
03-1ed92607083f3fd8132489a65bc944fe-FixC	1039.15	1038.93	1039.99	1041.68	1043.38	1044.47	1044.28	1042.68	1041.83	1043.47	1045.24	1044.75	1043.67	1044.21	1046.1	1048.23	1048.64	1046.14	1043.87	1044.84	1046.67	1046.53	1045.84	1046.51	1047.6	1047.88	1048.39	1050.21	1051.53	1050.68	1049.88	1051.56	1054.08	1055.3	1056	1057.39	1058.74	1059.1	1059	1059.26	1059.99	1061.09	1062.5	1064.08	1065.56	1066.68	1067.41	1067.88	1068.65
03-1ed92607083f3fd8132489a65bc944fe-RegA	1023.14	1022.25	1021.47	1020.98	1020.95	1021.46	1022.13	1022.66	1023.52	1025.07	1026.3	1026.34	1026.34	1027.5	1028.99	1029.77	1029.98	1029.99	1029.78	1029.33	1028.88	1028.73	1028.87	1029.21	1029.53	1029.61	1029.35	1028.82	1028.65	1029.37	1030.25	1030.55	1031.15	1032.76	1033.36	1031.16	1028.89	1029.57	1031.34	1031.64	1030.93	1030.45	1030.9	1032.65	1035.17	1037.58	1038.58	1037.39	1036.32
03-1ed92607083f3fd8132489a65bc944fe-RegB	1011.82	1014.89	1017.3	1018.6	1018.35	1016.65	1015.67	1017.16	1018.67	1017.88	1017.3	1019.6	1023	1025.06	1025.55	1025.07	1025.3	1027.46	1029.59	1029.71	1029.46	1030.7	1032.14	1032.21	1031.75	1032.03	1033.21	1034.96	1035.95	1035.19	1034.35	1035.22	1036.76	1037.44	1037.08	1036.09	1035.75	1036.97	1037.97	1036.94	1035.62	1036.18	1037.98	1039.81	1041.78	1044.18	1046.47	1048	1048.64
03-1ed92607083f3fd8132489a65bc944fe-RegC	1005.21	1006.71	1007.51	1007.77	1007.64	1007.24	1006.47	1005.43	1005.27	1006.54	1006.47	1003.61	1005.89	1019.63	1034.21	1038.34	1036.74	1036.56	1037.33	1037.27	1037.4	1038.87	1039.94	1038.98	1038.35	1040.42	1043.04	1043.58	1042.71	1041.94	1042.3	1044.26	1046.3	1046.76	1045.96	1044.88	1045.21	1047.98	1050.38	1049.65	1048.4	1049.83	1052.67	1054.68	1055.44	1055.27	1055.36	1056.67	1057.67
03-685ee641cbf18bd706d36cb768e77792-FixA	1038.82	1037.6	1035.16	1032.59	1030.97	1030.98	1031.71	1032.16	1032.76	1034	1035.06	1035.23	1035.58	1037.15	1038.99	1039.76	1038.77	1036.03	1033.94	1034.72	1036.97	1038.75	1039.96	1041.16	1043.61	1047.91	1051.02	1050.28	1049.24	1051.87	1056.23	1059.48	1062.1	1064.95	1066.25	1064.57	1063.29	1065.92	1070.26	1073.16	1074.95	1076.57	1077.5	1077.27	1077.93	1081.33	1085.07	1086.36	1086.55
03-685ee641cbf18bd706d36cb768e77792-FixB	1042.68	1039.53	1041.07	1044.78	1048.14	1049.37	1049.6	1050.24	1050.61	1050	1049.61	1050.5	1050.9	1049.37	1048.92	1052.18	1055.4	1054.87	1054.24	1057.48	1061.22	1061.57	1060.79	1061.68	1062.47	1061.08	1059.84	1061.19	1062.8	1062.03	1060.55	1060.72	1062.38	1064.51	1065.29	1063.65	1062.79	1065.86	1070.1	1071.96	1072.19	1072.47	1073.22	1074.39	1075.56	1076.39	1077.58	1079.7	1081.23
03-685ee641cbf18bd706d36cb768e77792-FixC	1040.63	1044.6	1042.88	1039.68	1039.18	1043.68	1047.81	1046.38	1043.04	1042.53	1044.9	1048.64	1050.71	1048.82	1045.26	1043.09	1043.35	1045.9	1047.76	1046.47	1045.06	1046.79	1049.3	1049.7	1049.18	1049.54	1050.44	1051.14	1051.91	1053.04	1053.73	1053.4	1053.83	1056.57	1059.16	1059.01	1058.09	1058.93	1060.34	1060.63	1060.4	1060.65	1061	1060.96	1061.47	1063.5	1066.3	1068.7	1070.04
03-685ee641cbf18bd706d36cb768e77792-RegA	1024.02	1022.91	1022.11	1021.64	1021.55	1021.76	1021.7	1021.18	1022.16	1025.97	1029.1	1028.33	1026.64	1027.47	1029.32	1030.01	1030.18	1030.79	1031.02	1029.98	1028.54	1027.86	1028.37	1029.99	1031.58	1032.02	1031.72	1031.35	1030.84	1030.06	1029.63	1030.13	1030.97	1031.46	1031.74	1032.13	1032.64	1033.07	1032.65	1030.9	1029.47	1030.11	1032.24	1034.68	1036.66	1037.71	1037.85	1037.41	1037.09
03-685ee641cbf18bd706d36cb768e77792-RegB	1012.37	1016.56	1018.8	1019.33	1018.35	1016.41	1015.29	1016.38	1018.07	1018.69	1019.38	1021.4	1023.29	1023.6	1024.05	1026.28	1028.39	1028.3	1027.16	1026.73	1027.84	1030.48	1032.24	1031.15	1029.94	1031.57	1034.53	1036.54	1037.64	1038.29	1038.01	1036.58	1036.29	1039.09	1042.24	1042.52	1040.37	1037.4	1035.6	1036.36	1037.8	1037.96	1039.08	1043.33	1047.01	1046.07	1043.16	1042.19	1043.87
03-685ee641cbf18bd706d36cb768e77792-RegC	1005.93	1007.9	1007.64	1006.74	1006.77	1008.54	1009.62	1007.91	1005.98	1006.45	1006.99	1005.86	1009.04	1021.3	1033.85	1037.3	1034.82	1032.21	1032.34	1036.27	1040.58	1041.84	1041.7	1042.38	1042.34	1040.15	1039.29	1042.91	1046.74	1046.24	1044.7	1046.16	1048.3	1048.05	1047.13	1048	1050.02	1051.77	1051.93	1049.9	1048.31	1049.8	1052.94	1055.38	1056.2	1055.19	1053.87	1053.85	1054.89
03-8f3c51100093899ac5adeba84eebacf8-FixA	1041.94	1044.99	1033.79	1033.12	1031.2	1027.13	1026.78	1028.12	1029.36	1029.85	1030.54	1032.14	1032.92	1032.2	1029.31	1028.19	1029.68	1033.47	1035.49	1037.62	1037.21	1038.5	1036.52	1040.16	1041.24	1053.72	1048.09	1050.92	1053.75	1062.73	1052.49	1045.68	1056.84	1057.39	1059.77	1065.83	1066.29	1077.38	1070.18	1063.99	1075.56	1073.79	1072.81	1086.11	1081.88	1090.49	1084.94	1083.91	1084.01
03-8f3c51100093899ac5adeba84eebacf8-FixB	1037.47	1040.7	1041.01	1040.14	1039.88	1041.13	1043.46	1045.5	1048.53	1049.62	1050.09	1049.8	1050.16	1053.51	1056.19	1054.67	1052.73	1055.13	1059.27	1058.62	1057.07	1059.34	1059.89	1059.87	1059.41	1059.09	1058.26	1056.47	1055.66	1057.55	1059.75	1059.48	1060.22	1060.81	1062.63	1067.03	1070.12	1065.34	1060.07	1059.15	1065.35	1067.92	1069.04	1072.75	1077.09	1076.44	1075.79	1077.31	1079.93
03-8f3c51100093899ac5adeba84eebacf8-FixC	1039.32	1036.77	1038.63	1041.35	1041.34	1036.95	1034.22	1038.43	1043.82	1043.9	1040.95	1038.92	1039.12	1041.67	1043.34	1043.38	1042.71	1042.65	1044.26	1046.09	1047.16	1046.78	1046.46	1046.89	1047.52	1048.38	1048.47	1047.15	1046.56	1048.98	1051.49	1052.84	1052.29	1051.03	1050.44	1051.6	1053.87	1055.08	1056.46	1058.61	1060.52	1062.16	1063.71	1065.17	1066.17	1066.31	1065.78	1065.92	1066.8
03-8f3c51100093899ac5adeba84eebacf8-RegA	1016.45	1018.74	1020.92	1022.18	1022.6	1022.18	1021.87	1022.46	1020.91	1015.86	1027.4	1028.44	1030.42	1028.73	1025.99	1024.82	1024.74	1024.42	1024.7	1026.8	1028.98	1030.1	1029.76	1028.1	1026.79	1026.57	1027.42	1028.63	1029.62	1030.27	1030.12	1029.62	1028.48	1026.98	1026.4	1028.51	1030.57	1029.77	1029.02	1030.76	1033.2	1033.34	1031.05	1027.47	1038.86	1035.71	1034.87	1036.8	1038.49
03-8f3c51100093899ac5adeba84eebacf8-RegB	1008.52	1009.35	1012.8	1011.57	1013.09	1017.04	1019.43	1017.16	1014.56	1015.03	1018.21	1017.49	1015.52	1016.74	1019.1	1021.56	1023.41	1025.54	1028.75	1029.65	1029.1	1025.53	1022.62	1026.33	1030.41	1031.2	1029.76	1028.41	1029.02	1031.52	1033.24	1034.1	1033.15	1029.97	1027.47	1028.79	1031.58	1033.63	1034.73	1035.6	1035.78	1035.35	1037.24	1035.95	1035.11	1038.15	1043.57	1047.8	1050.3
03-8f3c51100093899ac5adeba84eebacf8-RegC	1006.26	1003.08	1002.84	1003.8	1004.49	1003.42	1003.41	1006.46	1009.15	1007.7	1007.54	1011.84	1006.67	1058.37	1033.34	1027.56	1033.74	1038.63	1039.52	1037.76	1035.12	1034.49	1035.66	1037.74	1040.51	1042.73	1042.76	1040.71	1039.55	1042.92	1046.2	1044.58	1042.5	1044.39	1047.91	1050.22	1049.66	1047.24	1046.79	1051.35	1056.3	1055.47	1051.29	1048.94	1049.16	1052.44	1055.76	1056.28	1056.34
03-621505ce6b6158046469882ba9c8f176-FixA	629.56	661.83	676.66	680.76	680.8	682.18	685.01	688.19	691.27	694.02	696.65	699.29	701.5	703.02	705.02	708.59	712.71	716.16	719.1	721.96	724.68	727.08	728.88	730.17	732.79	737.91	741.91	741.39	739.91	741.63	744.68	746.39	747.84	750.51	752.93	753.56	754.4	757.57	761.14	762.88	764.68	768.83	773.98	778.22	781.92	785.87	789.53	792.3	795.03
03-621505ce6b6158046469882ba9c8f176-FixB	nan	758.35	672.72	663.08	680.78	687.51	687.08	690.69	696.06	698.87	700.53	703.53	708.54	715.26	721.18	724.16	725.92	728.58	731.46	733.57	735.68	738.68	741.86	744.25	745.86	747.12	749.18	752.82	756.21	757.62	758.91	762.13	765.82	768.11	769.8	772.2	775.29	778.72	782.13	785.27	788.44	791.94	795.42	798.59	802.3	807.21	811.31	812.81	814.6
03-621505ce6b6158046469882ba9c8f176-FixC	684.74	685.33	690.88	696.64	697.82	692.02	686.45	688.03	692.64	694.93	696.18	698.72	702.34	706.19	709.5	711.84	713.96	716.61	719.25	721.36	723.92	727.87	732.26	735.89	738.62	740.66	742.49	744.59	747.18	750.2	752.65	753.75	754.92	757.59	760.3	761.51	762.75	765.77	769.26	771.48	773.09	775.15	777.35	779.23	781.29	784.06	787.06	789.6	791.65
03-621505ce6b6158046469882ba9c8f176-RegA	733.01	734.91	736.26	737.6	739.46	742.19	745.33	748.28	750.66	752.37	754.08	756.56	760.05	764.31	767.92	769.76	771.29	774.11	777.55	780.52	782.88	784.71	786.19	787.59	789.53	792.45	795.43	797.46	798.66	799.42	799.97	800.52	801.49	803.17	805.11	806.76	808.05	809.15	810.53	812.61	815.06	817.51	820.41	824.2	828.08	831.13	833.29	834.87	836.6
03-621505ce6b6158046469882ba9c8f176-RegB	nan	725.18	723.46	725.4	728.59	731.16	733.59	736.5	738.99	740.13	740.75	741.93	743.99	746.84	749.53	751.21	752.53	754.37	756.75	759.32	760.97	761.15	762.54	767.47	772.9	775.43	776.42	778.12	780.61	783.36	785.66	787.14	789.29	793.42	797.67	800.01	801.53	803.84	806.69	809.38	811.79	813.95	816.02	818.11	820.13	822.03	824.31	827.39	830.52
03-621505ce6b6158046469882ba9c8f176-RegC	713.46	713.88	716.27	719.91	724.05	728.17	732.58	737.21	739.4	737.33	735.3	737.49	741.25	743.3	745.14	748.69	752.13	753.6	755.15	758.81	762.21	762.89	763.35	766.41	770.58	773.7	776.05	778.34	780.44	782.07	783.51	785.22	787.95	791.97	795.15	795.65	796.08	799.3	803.56	806.39	808.31	810.53	813.41	816.9	820.13	822.34	824.46	827.49	830.48
03-02328ef6f3addb303a0e75cc4fec921a-FixA	630.9	655.35	671.17	679.87	682.99	682.53	682.45	686.06	691.9	697.47	700.96	701.5	701.54	703.57	706.91	710.29	713.69	717.19	720	721.53	722.87	725.06	726.95	727.54	729.01	733.35	737.83	739.61	741.04	744.73	748.03	747.92	746.15	745.47	747.3	752.05	757.27	760.42	762.15	763.85	766.16	769.48	773.89	779.17	784.17	787.84	790.87	794.24	797.77
03-02328ef6f3addb303a0e75cc4fec921a-FixB	nan	758.23	674.2	665	681.99	687.1	685.17	688.43	694.57	699.02	703.14	709.02	715.57	720.94	723.55	722.98	723.29	727.96	732.83	733.58	733.78	737.56	742.12	744.09	745.57	749.1	752.47	753.16	753.03	754.72	759.12	765.83	771.08	771.57	770.28	771.24	774.83	780.27	785.88	790.05	792.31	792.98	794.33	798.39	803.44	807.25	810.5	814.26	817.29
03-02328ef6f3addb303a0e75cc4fec921a-FixC	684.87	688.98	695.66	700.69	699.85	691.41	683.77	684.98	691.03	696.06	699.27	701.33	703.79	707.82	712.03	714.81	716.41	717.65	719.8	723.79	728.82	733.6	736.9	738.05	739.08	741.92	745.04	746.67	748.21	751.25	754.43	756.12	757.1	758.64	761.08	764.27	766.91	767.88	768.56	770.43	772.17	772.41	773.29	777.09	781.63	784.25	785.92	788.26	790.64
03-02328ef6f3addb303a0e75cc4fec921a-RegA	733.93	734.75	735.01	735.66	737.64	741.38	745.29	747.9	750.26	753.6	757.08	759.61	761.24	762.39	763.69	765.74	768.55	771.96	775.71	779.61	783.95	788.71	792	792.29	792.1	794.03	796.46	797.24	796.95	796.94	798.56	802.54	806.82	809.07	809.37	808.59	808.04	808.84	810.87	813.58	816.3	818.64	821.53	825.78	829.7	831.51	832.48	834.34	836.71
03-02328ef6f3addb303a0e75cc4fec921a-RegB	nan	724.06	723.7	728.19	732.52	733.23	733.2	735.74	739.41	741.91	742.53	741.58	741.96	745.91	749.87	750.3	750.25	753.19	757.16	759.57	761.27	763.6	766.1	768.11	770.52	774.08	777.32	778.87	780.58	784.41	788.88	791.89	792.87	792.2	792.72	796.9	802.22	805.47	806.95	808.04	810.55	815.57	820.04	820.92	820.74	822.83	826.36	829.56	831.86
03-02328ef6f3addb303a0e75cc4fec921a-RegC	711.5	716.83	720.01	722.22	724.69	728.38	733.4	738.94	741.29	738.08	735.32	738.62	742.79	742.31	741.88	746.78	753.4	756.96	757.7	757.34	758.09	761.35	764.23	764.27	765.71	772.53	779.54	781.19	781.42	785.12	789.29	790.27	790.93	794.59	798.02	797.79	797.82	802.33	807.1	807.36	807.22	811.46	815.96	815.98	815.98	821.14	826.98	827.99	827.54
03-f57bbc71a2a15c1bbddaca5408e222d3-FixA	622.76	689.55	674.41	669.74	674.71	681.92	687.3	688.64	687.85	687.65	689.67	694.61	700.5	705.08	707.86	709.05	709.66	710.85	713.22	716.96	721.04	724.58	728.62	734.44	738.1	736.38	733.03	736.9	742.1	741.11	739.17	742	746.74	749.16	749.35	748.38	751.59	754.53	758.51	764.34	769.49	772.29	773.02	773.76	775.35	778.05	781.65	785.8	789.86
03-f57bbc71a2a15c1bbddaca5408e222d3-FixB	nan	nan	670.11	699.26	674.89	673.34	685.99	689.41	688.19	691.22	695.76	702.33	706.22	709.55	716.56	721.41	726.6	726.56	726.06	730.48	735.42	735.9	735.45	738.35	742.52	744.99	746.81	749.75	753.79	757.94	759.51	756.84	763.43	765.79	770.51	772.3	775.54	776.63	777.54	780.16	784.65	790.42	795.53	798.23	799.39	800.6	803.18	807.86	812.96
03-f57bbc71a2a15c1bbddaca5408e222d3-FixC	683.47	687.77	684.57	682.78	691.44	714.71	682.87	689.02	687.29	688.9	693.39	697.76	700.62	701.68	703.1	706.95	712.17	717.22	721.38	724.21	725.6	725.8	727.05	731.2	736.38	740.48	741.95	744.67	746.96	747.35	748.14	751.8	756.07	758.32	759.57	761.63	764.18	766.63	768.88	771.24	774.31	778.47	781.79	782.57	782.39	783.45	785.2	786.77	788.79
03-f57bbc71a2a15c1bbddaca5408e222d3-RegA	732.83	730.69	734.75	738.46	740.29	742.1	743.32	746.02	749.56	752.8	755.89	759.12	762.28	765.16	768.52	772.88	776.82	778.84	779.93	781.31	782.87	784.55	788.03	790.54	792.99	792.31	791.1	792.46	795.76	799.2	801.2	800.86	799.79	800.06	802.02	805.32	808.78	811.05	811.84	811.26	814.33	817.82	820.31	820.52	821	824.4	827.63	830.5	832.74
03-f57bbc71a2a15c1bbddaca5408e222d3-RegB	nan	nan	728.23	727.77	726.23	728.87	732.45	732.93	732.75	735.04	739.78	745.53	749.02	748.18	747.48	751.34	756.04	757.2	756.82	757.78	760.41	763.86	767.72	768.51	768.43	770.09	773.59	778.12	781.67	782.86	783.82	787.06	791.7	795.99	798.98	800.21	801.11	802.47	805.05	808.17	810.15	809.87	810.23	814.16	819.24	822.16	823.25	823.87	825.34
03-f57bbc71a2a15c1bbddaca5408e222d3-RegC	713.14	717.2	721.44	725.4	728.6	730.6	734.06	730.63	732.8	744.79	734.71	736.67	736.2	742.07	748.13	747.15	744.53	746.97	752.12	756.29	759.58	763.12	767.24	771.58	773.44	770.93	769.04	772.55	777.69	779.83	781.66	786.44	790.49	790.28	791.14	798.31	805.32	805.02	803.47	807.82	813.5	814.51	814.57	818.54	822.75	822.85	822.37	825.77	830.69
03-fea96982caab6b2dc0ec9c1738918f03-FixA	nan	nan	nan	nan	nan	nan	nan	nan	nan	nan	nan	nan	nan	nan	nan	nan	nan	nan	nan	nan	nan	nan	nan	nan	nan	nan	nan	nan	nan	nan	nan	nan	nan	nan	nan	nan	nan	nan	nan	nan	nan	nan	nan	nan	nan	nan	nan	nan	nan
03-fea96982caab6b2dc0ec9c1738918f03-FixB	nan	nan	nan	nan	nan	nan	nan	nan	nan	nan	nan	nan	nan	nan	nan	nan	nan	nan	nan	nan	nan	nan	nan	nan	nan	nan	nan	nan	nan	nan	nan	nan	nan	nan	nan	nan	nan	nan	nan	nan	nan	nan	nan	nan	nan	nan	nan	nan	nan
03-fea96982caab6b2dc0ec9c1738918f03-FixC	nan	nan	nan	nan	nan	nan	nan	nan	nan	nan	nan	nan	nan	nan	nan	nan	nan	nan	nan	nan	nan	nan	nan	nan	nan	nan	nan	nan	nan	nan	nan	nan	nan	nan	nan	nan	nan	nan	nan	nan	nan	nan	nan	nan	nan	nan	nan	nan	nan
03-fea96982caab6b2dc0ec9c1738918f03-RegA	nan	nan	nan	nan	nan	nan	nan	nan	nan	nan	nan	nan	nan	nan	nan	nan	nan	nan	nan	nan	nan	nan	nan	nan	nan	nan	nan	nan	nan	nan	nan	nan	nan	nan	nan	nan	nan	nan	nan	nan	nan	nan	nan	nan	nan	nan	nan	nan	nan
03-fea96982caab6b2dc0ec9c1738918f03-RegB	nan	nan	nan	nan	nan	nan	nan	nan	nan	nan	nan	nan	nan	nan	nan	nan	nan	nan	nan	nan	nan	nan	nan	nan	nan	nan	nan	nan	nan	nan	nan	nan	nan	nan	nan	nan	nan	nan	nan	nan	nan	nan	nan	nan	nan	nan	nan	nan	nan
03-fea96982caab6b2dc0ec9c1738918f03-RegC	nan	nan	nan	nan	nan	nan	nan	nan	nan	nan	nan	nan	nan	nan	nan	nan	nan	nan	nan	nan	nan	nan	nan	nan	nan	nan	nan	nan	nan	nan	nan	nan	nan	nan	nan	nan	nan	nan	nan	nan	nan	nan	nan	nan	nan	nan	nan	nan	nan
03-479f9e9c78548ccf60c91a2f4cfbdc13-FixA	nan	nan	nan	nan	nan	nan	nan	nan	nan	nan	nan	nan	nan	nan	nan	nan	nan	nan	nan	nan	nan	nan	nan	nan	nan	nan	nan	nan	nan	nan	nan	nan	nan	nan	nan	nan	nan	nan	nan	nan	nan	nan	nan	nan	nan	nan	nan	nan	nan
03-479f9e9c78548ccf60c91a2f4cfbdc13-FixB	nan	nan	nan	nan	nan	nan	nan	nan	nan	nan	nan	nan	nan	nan	nan	nan	nan	nan	nan	nan	nan	nan	nan	nan	nan	nan	nan	nan	nan	nan	nan	nan	nan	nan	nan	nan	nan	nan	nan	nan	nan	nan	nan	nan	nan	nan	nan	nan	nan
03-479f9e9c78548ccf60c91a2f4cfbdc13-FixC	nan	nan	nan	nan	nan	nan	nan	nan	nan	nan	nan	nan	nan	nan	nan	nan	nan	nan	nan	nan	nan	nan	nan	nan	nan	nan	nan	nan	nan	nan	nan	nan	nan	nan	nan	nan	nan	nan	nan	nan	nan	nan	nan	nan	nan	nan	nan	nan	nan
03-479f9e9c78548ccf60c91a2f4cfbdc13-RegA	nan	nan	nan	nan	nan	nan	nan	nan	nan	nan	nan	nan	nan	nan	nan	nan	nan	nan	nan	nan	nan	nan	nan	nan	nan	nan	nan	nan	nan	nan	nan	nan	nan	nan	nan	nan	nan	nan	nan	nan	nan	nan	nan	nan	nan	nan	nan	nan	nan
03-479f9e9c78548ccf60c91a2f4cfbdc13-RegB	nan	nan	nan	nan	nan	nan	nan	nan	nan	nan	nan	nan	nan	nan	nan	nan	nan	nan	nan	nan	nan	nan	nan	nan	nan	nan	nan	nan	nan	nan	nan	nan	nan	nan	nan	nan	nan	nan	nan	nan	nan	nan	nan	nan	nan	nan	nan	nan	nan
03-479f9e9c78548ccf60c91a2f4cfbdc13-RegC	nan	nan	nan	nan	nan	nan	nan	nan	nan	nan	nan	nan	nan	nan	nan	nan	nan	nan	nan	nan	nan	nan	nan	nan	nan	nan	nan	nan	nan	nan	nan	nan	nan	nan	nan	nan	nan	nan	nan	nan	nan	nan	nan	nan	nan	nan	nan	nan	nan
03-5d0848ee151d8a7035288a2c2480ca70-FixA	nan	nan	nan	nan	nan	nan	nan	nan	nan	nan	nan	nan	nan	nan	nan	nan	nan	nan	nan	nan	nan	nan	nan	nan	nan	nan	nan	nan	nan	nan	nan	nan	nan	nan	nan	nan	nan	nan	nan	nan	nan	nan	nan	nan	nan	nan	nan	nan	nan
03-5d0848ee151d8a7035288a2c2480ca70-FixB	nan	nan	nan	nan	nan	nan	nan	nan	nan	nan	nan	nan	nan	nan	nan	nan	nan	nan	nan	nan	nan	nan	nan	nan	nan	nan	nan	nan	nan	nan	nan	nan	nan	nan	nan	nan	nan	nan	nan	nan	nan	nan	nan	nan	nan	nan	nan	nan	nan
03-5d0848ee151d8a7035288a2c2480ca70-FixC	nan	nan	nan	nan	nan	nan	nan	nan	nan	nan	nan	nan	nan	nan	nan	nan	nan	nan	nan	nan	nan	nan	nan	nan	nan	nan	nan	nan	nan	nan	nan	nan	nan	nan	nan	nan	nan	nan	nan	nan	nan	nan	nan	nan	nan	nan	nan	nan	nan
03-5d0848ee151d8a7035288a2c2480ca70-RegA	nan	nan	nan	nan	nan	nan	nan	nan	nan	nan	nan	nan	nan	nan	nan	nan	nan	nan	nan	nan	nan	nan	nan	nan	nan	nan	nan	nan	nan	nan	nan	nan	nan	nan	nan	nan	nan	nan	nan	nan	nan	nan	nan	nan	nan	nan	nan	nan	nan
03-5d0848ee151d8a7035288a2c2480ca70-RegB	nan	nan	nan	nan	nan	nan	nan	nan	nan	nan	nan	nan	nan	nan	nan	nan	nan	nan	nan	nan	nan	nan	nan	nan	nan	nan	nan	nan	nan	nan	nan	nan	nan	nan	nan	nan	nan	nan	nan	nan	nan	nan	nan	nan	nan	nan	nan	nan	nan
03-5d0848ee151d8a7035288a2c2480ca70-RegC	nan	nan	nan	nan	nan	nan	nan	nan	nan	nan	nan	nan	nan	nan	nan	nan	nan	nan	nan	nan	nan	nan	nan	nan	nan	nan	nan	nan	nan	nan	nan	nan	nan	nan	nan	nan	nan	nan	nan	nan	nan	nan	nan	nan	nan	nan	nan	nan	nan
03-4beabccc3fcc6d3621b5dcfd8493dfac-FixA	876.35	878.09	880.02	882.19	884.65	887.6	891.83	897.64	902.67	904.74	905.12	905.83	908.06	912.28	916.77	919.8	921.96	924.2	926.54	929.01	932.83	938.7	943.7	945.26	946.45	950.64	955.6	958.5	960.61	963.88	968.31	973.26	977.63	980.73	984.43	990.3	995.48	997.17	998.76	1004	1010.07	1013.43	1016.12	1020.9	1025.98	1029.01	1031.28	1034.67	1038.66
03-4beabccc3fcc6d3621b5dcfd8493dfac-FixB	835.29	837.37	841.18	845.79	850.23	853.88	857.44	861.61	865.84	869.58	873.61	878.68	883.89	888.19	891.7	894.76	897.43	899.81	902.43	905.79	909.57	913.38	917.31	921.4	924.62	926.15	927.31	929.59	932.78	936.16	938.92	940.68	943.25	948.28	954.04	958.28	960.99	962.84	964.8	967.67	971.04	974.06	975.49	974.64	974.06	976.41	980.45	984.09	986.55
03-4beabccc3fcc6d3621b5dcfd8493dfac-FixC	841.26	840.18	842.7	846.75	850.26	851.86	853.06	855.45	857.93	859.28	860.64	863.24	866.24	868.52	870.16	871.55	873.3	875.78	878.1	879.51	881.3	884.59	887.27	887.5	nan	892.49	898.93	904.96	908.97	910.47	912.71	918.5	924.14	925.63	925.81	928.36	931.75	933.67	935.11	937.55	940.45	942.91	944.9	946.62	948.14	949.53	951.3	953.8	956.16
03-4beabccc3fcc6d3621b5dcfd8493dfac-RegA	948.06	954.76	959.5	962.51	964.05	964.76	966.88	971.98	977.32	979.9	980.49	980.72	982.06	985.36	989.19	992.07	994.63	997.56	999.5	999.45	1000.42	1005.04	1009.69	1010.53	1010.37	1012.72	1016.3	1019.14	1021.77	1025.15	1028.88	1032.22	1034.25	1034.62	1035.7	1039.56	1043.57	1044.74	1044.46	1045.13	1047.91	1052.94	1057.44	1058.78	1059.03	1060.9	1063.52	1065.3	1066.2
03-4beabccc3fcc6d3621b5dcfd8493dfac-RegB	921.14	910.97	903.86	900.06	899.79	902.9	907.47	911.77	916.46	922.18	926.78	928.53	930.19	934.61	939.77	943.3	946.5	950.95	955.32	958.16	960.74	964.5	968.37	971.14	973.94	978.04	982.32	985.36	987.19	988.33	990.02	993.26	997.46	1001.56	1004.42	1005.4	1006.18	1008.7	1012.86	1017.85	1022.3	1025.09	1027.17	1029.76	1032.48	1034.71	1036.97	1039.85	1042.61
03-4beabccc3fcc6d3621b5dcfd8493dfac-RegC	949.59	968.92	977.32	979.81	981.41	985.64	989.95	991.52	992.85	996.75	1001.59	1005.16	1007.54	1009.46	1011.9	1015.52	1019.18	1021.74	1023.93	1026.65	1029.61	1032.28	1034.65	1036.79	nan	1040.19	1042.29	1045.57	1049.13	1051.79	1052.98	1052.79	1053.44	1056.91	1061.36	1064.38	1065.88	1066.54	1067.7	1070.36	1073.23	1074.83	1076.03	1078.02	1080.16	1081.56	1082.59	1084	1086.46
03-f105e726d5500ba884197d3d90bbfcef-FixA	874.38	874.17	876.49	880.23	884.29	887.85	891.28	894.91	897.81	899.45	902.39	908.69	914.78	917.02	917.33	918.71	922.51	928.75	933.49	933.62	933.93	939.2	944.87	945.92	946.46	951.11	955.86	956.36	957.09	963.06	970.87	975.93	979.17	982.65	986.68	991.03	995.1	998.33	1000.73	1002.69	1005.68	1010.94	1017.25	1022.82	1026.66	1028.37	1029.46	1031.67	1035.27
03-f105e726d5500ba884197d3d90bbfcef-FixB	833.66	839.11	841.93	843.99	847.17	852.55	858.14	861.85	864.7	868.4	874.18	882.3	889.34	892.13	892.75	894.08	896.7	900.46	904.55	908.09	910.53	911.75	913.27	916.56	921.03	925.62	929.55	932.34	934.46	936.68	939.66	943.71	947.51	949.81	951.69	954.55	958.05	961.29	962.94	962.63	964.89	973.33	980.88	980.07	976.24	976.75	980.46	984.17	986.84
03-f105e726d5500ba884197d3d90bbfcef-FixC	839.85	839.86	842.93	846.73	848.91	848.31	848.51	852.8	858.35	861.77	863.97	866.39	868.24	868.69	869.31	871.78	875.56	879.45	881.58	880.97	880.9	884.35	nan	nan	888.8	892.64	897.84	901.57	905.22	910.52	915.53	918.06	919.67	922.4	925.98	929.51	932.17	933.47	934.34	936.02	939.08	943.42	946.65	946.62	945.55	946.52	950.65	957.61	962.81
03-f105e726d5500ba884197d3d90bbfcef-RegA	949.07	957.36	961.93	963.99	964.75	965.5	967.79	972.61	978.2	982.45	984.74	985.21	985.57	987.37	989.57	991.1	993.52	998.05	1001.39	1000.77	1000.71	1005.6	1010.91	1011.67	1011.43	1014.47	1018	1018.78	1020.2	1025.83	1031.69	1033.27	1033.14	1034.87	1037.42	1038.97	1040.05	1041.79	1044.94	1049.61	1053.54	1054.62	1054.45	1055.21	1056.51	1057.63	1059.76	1063.93	1067.65
03-f105e726d5500ba884197d3d90bbfcef-RegB	924.47	906.19	897.66	896.25	899.31	904.55	910.93	917.47	921.87	922.71	923.66	928.09	932.88	934.71	936.58	941.75	947.56	950.84	952.94	956.12	961.36	968.5	973.73	973.99	973.46	976.74	981.36	984.01	986.08	989.44	992.39	993.18	994.4	998.61	1002.74	1003.57	1004.34	1008.8	1014.28	1017.5	1020.7	1026.41	1031.02	1030.68	1028.92	1030.35	1034.31	1038.83	1043.16
03-f105e726d5500ba884197d3d90bbfcef-RegC	946.9	965.77	976.71	981.9	983.5	983.9	986.43	993.1	999.59	1001.81	1003.18	1007.55	1012.27	1014.14	1014.55	1015.65	1017.64	1020	1021.37	1021.23	1023.86	1032.44	nan	nan	1038.73	1042.34	1047.52	1049.28	1049.27	1050.41	1053.06	1056.62	1059.47	1060.32	1060.72	1062.51	1064.99	1067.08	1069.24	1072.04	1074.8	1076.69	1077.97	1079.3	1081.53	1085.13	1088.55	1090.18	1091.08
03-a2b07b96aae7ff55cbeeca107ff804ab-FixA	874.03	872.5	878.54	882.95	886.72	890.5	893.16	894.01	896.37	902.99	909.94	910.65	910.07	911.32	914.25	917.55	919.34	918.57	919.2	924.28	927.86	932.2	936.98	944.69	953.28	954.77	950.18	951.9	954.21	960.41	963.62	969.06	973.81	979.59	984.19	986.33	989.44	994.84	1001.11	1004.4	1007.65	1011.34	1014.63	1016.58	1019.96	1025.12	1031.36	1035.36	1037.37
03-a2b07b96aae7ff55cbeeca107ff804ab-FixB	832.18	836.65	842.05	847.38	851.79	854.75	857.62	861.77	866.68	871.28	873.82	873.02	873.14	878.43	886.65	891.93	896.26	899.79	902.71	905.47	908.88	913.51	917.68	918.05	918.07	919.69	922.31	924.99	927.38	931.05	934.58	938.04	940.94	942.88	945.08	947.81	951.45	956.21	962.44	969.71	973.92	972.3	973.16	963.54	975.69	980.54	980.49	980.89	983.48
03-a2b07b96aae7ff55cbeeca107ff804ab-FixC	835.43	842.93	843.79	842.39	843.12	848.57	853.62	853.39	851.79	853.46	856.36	857.75	859.36	863.07	867.23	869.83	870.74	870.8	nan	nan	883.14	882.85	882.93	888.7	894.13	897.56	897.5	899.36	903.28	908.04	912.38	915.67	920	922.5	925.45	926.06	926.74	930.24	934.64	937.25	938.01	937.9	939.4	944.43	950.7	955.06	955.88	953.15	952.27
03-a2b07b96aae7ff55cbeeca107ff804ab-RegA	942.82	959.15	956.32	957.73	961.94	966.96	969.03	969.69	969.36	973.12	975.67	980.43	984.16	987.1	989.08	992.71	995.74	994.4	995.2	1001.88	1007.28	1003.76	999.8	1004.5	1010.9	1013.61	1014.29	1018.78	1022.82	1021.62	1020.13	1023.32	1029.51	1033.4	1035.78	1036.67	1037.57	1040.67	1044.1	1044.76	1044.05	1044.84	1047.41	1052.21	1057.86	1061.77	1063.92	1064.86	1065.65
03-a2b07b96aae7ff55cbeeca107ff804ab-RegB	917.96	931.38	901.42	906.97	904.52	907.47	907.82	908.29	910.48	915.23	920.99	926.09	930.94	936.01	940.29	942.87	945.17	948.75	953.56	958.13	960.87	960.53	961.99	969.53	977.83	978.48	977.61	979.92	984.08	987.58	990.99	994.97	997.58	998.12	1000.04	1006.94	1014.37	1016.1	1015.46	1016.25	1017.3	1017.8	1018.91	1024.76	1031.9	1036.34	1037.92	1038.62	1039.63
03-a2b07b96aae7ff55cbeeca107ff804ab-RegC	943.46	982.6	972.55	974.18	980.28	984.95	987.41	988.48	989.95	993.13	996.12	997.49	999.69	1005.21	1010.45	1013.84	1015.99	1019.16	nan	nan	1031.44	1028.27	1026.3	1032.11	1039.65	1042.57	1041.29	1042.25	1044.7	1046.9	1049.06	1051.68	1054.18	1055.87	1057.02	1058.21	1060.24	1063.48	1066.16	1066.7	1067.07	1069.59	1073.1	1075.78	1077.41	1078.41	1080.25	1083.51	1086.16
03-ab03203b80ee85c5ea4a247a38ec1f1d-FixA	nan	nan	nan	nan	nan	nan	nan	nan	nan	nan	nan	nan	nan	nan	nan	nan	nan	nan	nan	nan	nan	nan	nan	nan	nan	nan	nan	nan	nan	nan	nan	nan	nan	nan	nan	nan	nan	nan	nan	nan	nan	nan	nan	nan	nan	nan	nan	nan	nan
03-ab03203b80ee85c5ea4a247a38ec1f1d-FixB	nan	nan	nan	nan	nan	nan	nan	nan	nan	nan	nan	nan	nan	nan	nan	nan	nan	nan	nan	nan	nan	nan	nan	nan	nan	nan	nan	nan	nan	nan	nan	nan	nan	nan	nan	nan	nan	nan	nan	nan	nan	nan	nan	nan	nan	nan	nan	nan	nan
03-ab03203b80ee85c5ea4a247a38ec1f1d-FixC	nan	nan	nan	nan	nan	nan	nan	nan	nan	nan	nan	nan	nan	nan	nan	nan	nan	nan	nan	nan	nan	nan	nan	nan	nan	nan	nan	nan	nan	nan	nan	nan	nan	nan	nan	nan	nan	nan	nan	nan	nan	nan	nan	nan	nan	nan	nan	nan	nan
03-ab03203b80ee85c5ea4a247a38ec1f1d-RegA	nan	nan	nan	nan	nan	nan	nan	nan	nan	nan	nan	nan	nan	nan	nan	nan	nan	nan	nan	nan	nan	nan	nan	nan	nan	nan	nan	nan	nan	nan	nan	nan	nan	nan	nan	nan	nan	nan	nan	nan	nan	nan	nan	nan	nan	nan	nan	nan	nan
03-ab03203b80ee85c5ea4a247a38ec1f1d-RegB	nan	nan	nan	nan	nan	nan	nan	nan	nan	nan	nan	nan	nan	nan	nan	nan	nan	nan	nan	nan	nan	nan	nan	nan	nan	nan	nan	nan	nan	nan	nan	nan	nan	nan	nan	nan	nan	nan	nan	nan	nan	nan	nan	nan	nan	nan	nan	nan	nan
03-ab03203b80ee85c5ea4a247a38ec1f1d-RegC	nan	nan	nan	nan	nan	nan	nan	nan	nan	nan	nan	nan	nan	nan	nan	nan	nan	nan	nan	nan	nan	nan	nan	nan	nan	nan	nan	nan	nan	nan	nan	nan	nan	nan	nan	nan	nan	nan	nan	nan	nan	nan	nan	nan	nan	nan	nan	nan	nan
03-a8599cf71fe84a9b0887af9aaf14b33b-FixA	nan	nan	nan	nan	nan	nan	nan	nan	nan	nan	nan	nan	nan	nan	nan	nan	nan	nan	nan	nan	nan	nan	nan	nan	nan	nan	nan	nan	nan	nan	nan	nan	nan	nan	nan	nan	nan	nan	nan	nan	nan	nan	nan	nan	nan	nan	nan	nan	nan
03-a8599cf71fe84a9b0887af9aaf14b33b-FixB	nan	nan	nan	nan	nan	nan	nan	nan	nan	nan	nan	nan	nan	nan	nan	nan	nan	nan	nan	nan	nan	nan	nan	nan	nan	nan	nan	nan	nan	nan	nan	nan	nan	nan	nan	nan	nan	nan	nan	nan	nan	nan	nan	nan	nan	nan	nan	nan	nan
03-a8599cf71fe84a9b0887af9aaf14b33b-FixC	nan	nan	nan	nan	nan	nan	nan	nan	nan	nan	nan	nan	nan	nan	nan	nan	nan	nan	nan	nan	nan	nan	nan	nan	nan	nan	nan	nan	nan	nan	nan	nan	nan	nan	nan	nan	nan	nan	nan	nan	nan	nan	nan	nan	nan	nan	nan	nan	nan
03-a8599cf71fe84a9b0887af9aaf14b33b-RegA	nan	nan	nan	nan	nan	nan	nan	nan	nan	nan	nan	nan	nan	nan	nan	nan	nan	nan	nan	nan	nan	nan	nan	nan	nan	nan	nan	nan	nan	nan	nan	nan	nan	nan	nan	nan	nan	nan	nan	nan	nan	nan	nan	nan	nan	nan	nan	nan	nan
03-a8599cf71fe84a9b0887af9aaf14b33b-RegB	nan	nan	nan	nan	nan	nan	nan	nan	nan	nan	nan	nan	nan	nan	nan	nan	nan	nan	nan	nan	nan	nan	nan	nan	nan	nan	nan	nan	nan	nan	nan	nan	nan	nan	nan	nan	nan	nan	nan	nan	nan	nan	nan	nan	nan	nan	nan	nan	nan
03-a8599cf71fe84a9b0887af9aaf14b33b-RegC	nan	nan	nan	nan	nan	nan	nan	nan	nan	nan	nan	nan	nan	nan	nan	nan	nan	nan	nan	nan	nan	nan	nan	nan	nan	nan	nan	nan	nan	nan	nan	nan	nan	nan	nan	nan	nan	nan	nan	nan	nan	nan	nan	nan	nan	nan	nan	nan	nan
03-b8718626c67c2b7e9328e1349f333459-FixA	nan	nan	nan	nan	nan	nan	nan	nan	nan	nan	nan	nan	nan	nan	nan	nan	nan	nan	nan	nan	nan	nan	nan	nan	nan	nan	nan	nan	nan	nan	nan	nan	nan	nan	nan	nan	nan	nan	nan	nan	nan	nan	nan	nan	nan	nan	nan	nan	nan
03-b8718626c67c2b7e9328e1349f333459-FixB	nan	nan	nan	nan	nan	nan	nan	nan	nan	nan	nan	nan	nan	nan	nan	nan	nan	nan	nan	nan	nan	nan	nan	nan	nan	nan	nan	nan	nan	nan	nan	nan	nan	nan	nan	nan	nan	nan	nan	nan	nan	nan	nan	nan	nan	nan	nan	nan	nan
03-b8718626c67c2b7e9328e1349f333459-FixC	nan	nan	nan	nan	nan	nan	nan	nan	nan	nan	nan	nan	nan	nan	nan	nan	nan	nan	nan	nan	nan	nan	nan	nan	nan	nan	nan	nan	nan	nan	nan	nan	nan	nan	nan	nan	nan	nan	nan	nan	nan	nan	nan	nan	nan	nan	nan	nan	nan
03-b8718626c67c2b7e9328e1349f333459-RegA	nan	nan	nan	nan	nan	nan	nan	nan	nan	nan	nan	nan	nan	nan	nan	nan	nan	nan	nan	nan	nan	nan	nan	nan	nan	nan	nan	nan	nan	nan	nan	nan	nan	nan	nan	nan	nan	nan	nan	nan	nan	nan	nan	nan	nan	nan	nan	nan	nan
03-b8718626c67c2b7e9328e1349f333459-RegB	nan	nan	nan	nan	nan	nan	nan	nan	nan	nan	nan	nan	nan	nan	nan	nan	nan	nan	nan	nan	nan	nan	nan	nan	nan	nan	nan	nan	nan	nan	nan	nan	nan	nan	nan	nan	nan	nan	nan	nan	nan	nan	nan	nan	nan	nan	nan	nan	nan
03-b8718626c67c2b7e9328e1349f333459-RegC	nan	nan	nan	nan	nan	nan	nan	nan	nan	nan	nan	nan	nan	nan	nan	nan	nan	nan	nan	nan	nan	nan	nan	nan	nan	nan	nan	nan	nan	nan	nan	nan	nan	nan	nan	nan	nan	nan	nan	nan	nan	nan	nan	nan	nan	nan	nan	nan	nan
03-faff82990486fec835e5ac229c623bcb-FixA	nan	nan	nan	nan	nan	nan	nan	nan	nan	nan	nan	nan	nan	nan	nan	nan	nan	nan	nan	nan	nan	nan	nan	nan	nan	nan	nan	nan	nan	nan	nan	nan	nan	nan	nan	nan	nan	nan	nan	nan	nan	nan	nan	nan	nan	nan	nan	nan	nan
03-faff82990486fec835e5ac229c623bcb-FixB	nan	nan	nan	nan	nan	nan	nan	nan	nan	nan	nan	nan	nan	nan	nan	nan	nan	nan	nan	nan	nan	nan	nan	nan	nan	nan	nan	nan	nan	nan	nan	nan	nan	nan	nan	nan	nan	nan	nan	nan	nan	nan	nan	nan	nan	nan	nan	nan	nan
03-faff82990486fec835e5ac229c623bcb-FixC	nan	nan	nan	nan	nan	nan	nan	nan	nan	nan	nan	nan	nan	nan	nan	nan	nan	nan	nan	nan	nan	nan	nan	nan	nan	nan	nan	nan	nan	nan	nan	nan	nan	nan	nan	nan	nan	nan	nan	nan	nan	nan	nan	nan	nan	nan	nan	nan	nan
03-faff82990486fec835e5ac229c623bcb-RegA	nan	nan	nan	nan	nan	nan	nan	nan	nan	nan	nan	nan	nan	nan	nan	nan	nan	nan	nan	nan	nan	nan	nan	nan	nan	nan	nan	nan	nan	nan	nan	nan	nan	nan	nan	nan	nan	nan	nan	nan	nan	nan	nan	nan	nan	nan	nan	nan	nan
03-faff82990486fec835e5ac229c623bcb-RegB	nan	nan	nan	nan	nan	nan	nan	nan	nan	nan	nan	nan	nan	nan	nan	nan	nan	nan	nan	nan	nan	nan	nan	nan	nan	nan	nan	nan	nan	nan	nan	nan	nan	nan	nan	nan	nan	nan	nan	nan	nan	nan	nan	nan	nan	nan	nan	nan	nan
03-faff82990486fec835e5ac229c623bcb-RegC	nan	nan	nan	nan	nan	nan	nan	nan	nan	nan	nan	nan	nan	nan	nan	nan	nan	nan	nan	nan	nan	nan	nan	nan	nan	nan	nan	nan	nan	nan	nan	nan	nan	nan	nan	nan	nan	nan	nan	nan	nan	nan	nan	nan	nan	nan	nan	nan	nan
03-d88801aa91153b0f3dfbb6e96a1e890c-FixA	nan	nan	nan	nan	nan	nan	nan	nan	nan	nan	nan	nan	nan	nan	nan	nan	nan	nan	nan	nan	nan	nan	nan	nan	nan	nan	nan	nan	nan	nan	nan	nan	nan	nan	nan	nan	nan	nan	nan	nan	nan	nan	nan	nan	nan	nan	nan	nan	nan
03-d88801aa91153b0f3dfbb6e96a1e890c-FixB	nan	nan	nan	nan	nan	nan	nan	nan	nan	nan	nan	nan	nan	nan	nan	nan	nan	nan	nan	nan	nan	nan	nan	nan	nan	nan	nan	nan	nan	nan	nan	nan	nan	nan	nan	nan	nan	nan	nan	nan	nan	nan	nan	nan	nan	nan	nan	nan	nan
03-d88801aa91153b0f3dfbb6e96a1e890c-FixC	nan	nan	nan	nan	nan	nan	nan	nan	nan	nan	nan	nan	nan	nan	nan	nan	nan	nan	nan	nan	nan	nan	nan	nan	nan	nan	nan	nan	nan	nan	nan	nan	nan	nan	nan	nan	nan	nan	nan	nan	nan	nan	nan	nan	nan	nan	nan	nan	nan
03-d88801aa91153b0f3dfbb6e96a1e890c-RegA	nan	nan	nan	nan	nan	nan	nan	nan	nan	nan	nan	nan	nan	nan	nan	nan	nan	nan	nan	nan	nan	nan	nan	nan	nan	nan	nan	nan	nan	nan	nan	nan	nan	nan	nan	nan	nan	nan	nan	nan	nan	nan	nan	nan	nan	nan	nan	nan	nan
03-d88801aa91153b0f3dfbb6e96a1e890c-RegB	nan	nan	nan	nan	nan	nan	nan	nan	nan	nan	nan	nan	nan	nan	nan	nan	nan	nan	nan	nan	nan	nan	nan	nan	nan	nan	nan	nan	nan	nan	nan	nan	nan	nan	nan	nan	nan	nan	nan	nan	nan	nan	nan	nan	nan	nan	nan	nan	nan
03-d88801aa91153b0f3dfbb6e96a1e890c-RegC	nan	nan	nan	nan	nan	nan	nan	nan	nan	nan	nan	nan	nan	nan	nan	nan	nan	nan	nan	nan	nan	nan	nan	nan	nan	nan	nan	nan	nan	nan	nan	nan	nan	nan	nan	nan	nan	nan	nan	nan	nan	nan	nan	nan	nan	nan	nan	nan	nan
03-7d3ec2a875673920337f13dbca24957d-FixA	nan	nan	nan	nan	nan	nan	nan	nan	nan	nan	nan	nan	nan	nan	nan	nan	nan	nan	nan	nan	nan	nan	nan	nan	nan	nan	nan	nan	nan	nan	nan	nan	nan	nan	nan	nan	nan	nan	nan	nan	nan	nan	nan	nan	nan	nan	nan	nan	nan
03-7d3ec2a875673920337f13dbca24957d-FixB	nan	nan	nan	nan	nan	nan	nan	nan	nan	nan	nan	nan	nan	nan	nan	nan	nan	nan	nan	nan	nan	nan	nan	nan	nan	nan	nan	nan	nan	nan	nan	nan	nan	nan	nan	nan	nan	nan	nan	nan	nan	nan	nan	nan	nan	nan	nan	nan	nan
03-7d3ec2a875673920337f13dbca24957d-FixC	nan	nan	nan	nan	nan	nan	nan	nan	nan	nan	nan	nan	nan	nan	nan	nan	nan	nan	nan	nan	nan	nan	nan	nan	nan	nan	nan	nan	nan	nan	nan	nan	nan	nan	nan	nan	nan	nan	nan	nan	nan	nan	nan	nan	nan	nan	nan	nan	nan
03-7d3ec2a875673920337f13dbca24957d-RegA	nan	nan	nan	nan	nan	nan	nan	nan	nan	nan	nan	nan	nan	nan	nan	nan	nan	nan	nan	nan	nan	nan	nan	nan	nan	nan	nan	nan	nan	nan	nan	nan	nan	nan	nan	nan	nan	nan	nan	nan	nan	nan	nan	nan	nan	nan	nan	nan	nan
03-7d3ec2a875673920337f13dbca24957d-RegB	nan	nan	nan	nan	nan	nan	nan	nan	nan	nan	nan	nan	nan	nan	nan	nan	nan	nan	nan	nan	nan	nan	nan	nan	nan	nan	nan	nan	nan	nan	nan	nan	nan	nan	nan	nan	nan	nan	nan	nan	nan	nan	nan	nan	nan	nan	nan	nan	nan
03-7d3ec2a875673920337f13dbca24957d-RegC	nan	nan	nan	nan	nan	nan	nan	nan	nan	nan	nan	nan	nan	nan	nan	nan	nan	nan	nan	nan	nan	nan	nan	nan	nan	nan	nan	nan	nan	nan	nan	nan	nan	nan	nan	nan	nan	nan	nan	nan	nan	nan	nan	nan	nan	nan	nan	nan	nan
03-187895eb56048a0b42a0eac0f769dbbb-FixA	914.23	917.48	921.99	927.03	931.86	935.63	936.9	935.42	936.12	942.94	950.03	951.66	953.13	959.97	966.68	967.41	967.05	971.3	977.29	981.1	984.03	988.06	992.13	994.7	995.91	996.55	998.47	1002.94	1007.5	1009.44	1009.51	1009.35	1010.27	1013.18	1017.48	1022.15	1025.88	1027.81	1029.34	1031.95	1034.7	1036.3	1037.41	1038.97	1040.71	1042.21	1044.17	1047.3	1050.83
03-187895eb56048a0b42a0eac0f769dbbb-FixB	948.07	938.09	935.39	937.34	941.3	944.93	947.03	947.29	947.77	950.39	953.67	955.93	958.16	961.31	963.33	962.56	962.26	965.63	969.95	972.01	973.15	975.36	978.02	980.25	983.08	987.34	990.86	991.53	991.37	992.74	994.72	995.89	996.91	998.67	1000.6	1001.94	1003.15	1004.86	1006.96	1009.14	1011.22	1013.05	1014.51	1015.53	1016.3	1017.06	1017.79	1018.49	1019.27
03-187895eb56048a0b42a0eac0f769dbbb-FixC	925.43	946.16	954.84	956.71	957.03	959.74	963.49	966.2	968.39	970.78	972.22	971.9	972.42	976.14	980.66	983.16	984.29	985.58	988.44	993.65	999.38	1003.49	1005.32	1005.15	1005.54	1008.59	1011.59	1011.74	1011.72	1014.44	1017.4	1017.59	1016.73	1017.33	1019.36	1021.99	1024.05	1024.66	1024.68	1025.38	1027.47	1031.18	1035.06	1037.54	1038.6	1038.68	1038.21	1037.72	1038.22
03-187895eb56048a0b42a0eac0f769dbbb-RegA	872.1	878.98	880.04	879.26	880.62	886.56	893.21	896.68	899.52	904.75	910.62	914.78	917.54	919.79	921.89	924.19	927.55	932.36	936.21	937.28	939.35	945.76	951.73	952.31	951.75	955.06	959.76	962.33	963.65	965.55	968.43	971.99	974.25	973.72	973.25	975.9	980.27	984.06	986.63	987.99	988.96	990.47	992.83	996.06	999.85	1003.7	1006.75	1008.26	1008.63
03-187895eb56048a0b42a0eac0f769dbbb-RegB	933.97	935.48	937.11	939.03	941.4	944.16	946.24	946.89	947.57	949.77	952.83	955.74	958.42	961.02	963.63	966.2	968.26	969.5	970.8	973.03	975.6	977.69	979.2	980.37	982.08	985	988.3	990.7	990.85	988.14	985.49	985.82	987.84	989.47	990.7	992	993.38	994.76	996.32	998.13	999.38	999.5	1000.25	1003.35	1007.1	1009.38	1010.55	1011.59	1012.93
03-187895eb56048a0b42a0eac0f769dbbb-RegC	892.6	899.67	897.12	893.78	898.45	915.68	932.65	936.82	935.05	936.52	939.51	940.66	941.33	943.38	945.59	946.45	946.68	947.51	949.68	953.36	956.6	957.64	958.02	959.44	960.44	959.6	959.41	962.3	965.67	966.46	965.81	965.8	967.32	970.61	974.23	976.56	977.44	977.35	978.03	980.84	983.98	985.41	986.45	988.77	991.16	992.1	992.68	994.26	995.63
03-a41134949b4afaaa14bc04259480fa0b-FixA	915.82	925.07	928.65	929.44	930.33	933.23	936.19	937.5	940.54	947.8	952.88	950.51	949.69	958.88	968.65	968.99	967.25	972.18	978.99	981.44	982.63	986.75	992.07	995.81	997.43	997.55	998.96	1003.71	1007.69	1006.89	1005.38	1007.95	1012.71	1016.58	1019.76	1023.13	1026.62	1029.9	1032.82	1035.13	1036.06	1035.27	1035.04	1037.66	1041.79	1045.2	1046.54	1045.51	1045.22
03-a41134949b4afaaa14bc04259480fa0b-FixB	942.63	934.77	935.17	940.02	945.51	948.65	949.83	950.16	950	949.77	950.87	954.2	957.76	959.51	960.4	961.9	964.15	966.75	968.66	969.34	971.21	976.33	981.63	983.77	984.15	984.94	985.85	986.39	988	991.9	995.78	997.32	998.49	1001.55	1004.53	1005.11	1004.96	1006.17	1007.76	1008.32	1008.76	1010.4	1013.42	1017.4	1020.58	1021.49	1021.53	1022.55	1024.08
03-a41134949b4afaaa14bc04259480fa0b-FixC	928.35	949.26	956.62	956.6	955.37	957.62	962.1	966.32	968.95	969.54	970.01	972.18	974.81	976.42	977.71	979.72	982.43	985.64	989.76	994.98	999.85	1003.01	1005.17	1007.31	1008.91	1009.43	1009.82	1011.11	1012.58	1013.39	1014.29	1016.17	1018.44	1020.22	1020.97	1020.57	1020.24	1021.35	1024.04	1027.78	1030.57	1030.76	1030.23	1031.31	1033.57	1035.99	1038.29	1040.37	1041.81
03-a41134949b4afaaa14bc04259480fa0b-RegA	870.39	872.84	875.11	877.91	881.96	887.36	891.82	893.65	896.16	902.54	910.15	915.66	918.92	920.65	921.78	923.41	927.1	933.45	938.6	939.24	939.76	944.72	950.39	952.3	952.44	953.8	955.89	957.6	959.37	962.12	966.87	973.61	977.61	975.1	972.77	977.61	984.42	986.6	987.07	990.06	993.21	993.45	993.13	995.23	997.98	999.24	1001.62	1007.6	1012.3
03-a41134949b4afaaa14bc04259480fa0b-RegB	932.2	931.31	936.93	944.29	948.64	947.25	945.65	949.01	952.52	951.24	950.21	954.67	959.92	960.9	961.79	967.02	971.85	971.24	969.38	971.32	975.26	978.12	979.26	979.04	979.35	981.98	986.46	991.3	993.24	990.12	986.85	988.45	991.44	991.43	990.56	991.77	993.32	992.95	992.29	993.63	997.18	1002.2	1006.26	1007.24	1007.01	1008.16	1011.25	1015.84	1019.43
03-a41134949b4afaaa14bc04259480fa0b-RegC	893.18	900.81	897.54	893.36	898.26	917.31	935.65	938.86	934.97	934.86	937.52	939.67	941.49	943.83	946.71	949.66	951.06	950.02	950	954.21	959.75	962.84	963.13	961.53	960.34	961.44	963.14	963.34	962.51	961.87	962.87	966.33	970.2	972.14	972.5	972.39	973.13	975.6	978.41	979.97	980.87	982.15	983.98	986.18	988.23	989.57	990.05	990.03	991.73
03-b364d57a246c60000b8fe65c097f7950-FixA	918.22	905.73	923.43	927.89	932.42	925.76	937.07	937.24	933.5	934.81	943.25	949.15	953.69	953.05	967.53	966.45	968.56	974.77	977.39	978.89	982.52	974.37	980.4	989.51	986.68	993.69	998.1	1004.45	995.91	999.86	1006.41	1009.1	1011.22	1011.94	1012.25	1012.02	1020.11	1020.28	1020.94	1021.12	1032.74	1031.93	1036.45	1037.36	1036.6	1047.3	1043.99	1041.89	1053.96
03-b364d57a246c60000b8fe65c097f7950-FixB	950.27	972.01	939.6	940.51	938.74	937.79	940.29	945.51	950.97	954.37	955.78	955.97	955.98	956.88	959.78	964.84	968.68	968.5	968.06	971.12	973.89	974.3	974.08	977.45	981.96	983.08	984.8	989.77	994.47	995.38	993.93	995.66	997.88	997.46	996.97	999.54	1002.99	1004.27	1005.08	1006.84	1008.52	1009.55	1009.57	1009.07	1008.71	1010.96	1014.07	1016.25	1017.85
03-b364d57a246c60000b8fe65c097f7950-FixC	925.45	961.09	951.23	955.55	962.65	963.87	961.82	961.07	962.43	965.64	969.9	974.23	977.26	978.11	978.48	980.14	982.46	988.27	991.58	991.45	991.13	994.1	1000.61	1002.55	1004.75	1005.39	1005.89	1008.65	1011.41	1012.07	1012.11	1014.25	1017.03	1018.55	1019.97	1021.94	1024.41	1026.59	1028.08	1027.84	1027.46	1027.76	1028.61	1029.26	1030.13	1031.83	1034.2	1036.82	1039.07
03-b364d57a246c60000b8fe65c097f7950-RegA	875.01	881.21	878.04	883.94	886.46	890.66	895.08	905.47	900.27	888.81	906.29	912.28	906.42	902.58	914.89	926.53	919.63	924.13	930.7	936.82	942.09	946.37	950.31	947.97	948.54	944.02	952.77	956.42	961.2	956.71	964.65	954.5	963.78	966.97	969.92	962.59	982.47	976.65	981.48	984.97	980.99	979.39	992.98	1003.25	996.86	1007.26	1002.14	994.64	1005.17
03-b364d57a246c60000b8fe65c097f7950-RegB	936.64	942.05	940.8	937.52	936.79	941.46	946.98	948.97	950.78	955.89	959.86	958.49	956.55	959.01	961.52	959.7	958.85	964.22	970.78	972.61	972.13	973.18	976.53	981.58	985.6	986.04	984.26	983.02	986.96	998.79	981.64	983.7	982.71	985.44	989.43	991.3	992.72	996.06	999.53	1000.74	1000.29	999.5	999.19	999.31	1002.38	1005.56	1007.9	1008.87	1010.54
03-b364d57a246c60000b8fe65c097f7950-RegC	893.46	883.65	894.39	906.8	902.15	955.18	925.15	923.05	934.02	937.94	937.57	939.58	942.37	943.29	943.48	944.95	948.62	954.13	957.28	954.66	951.17	948.93	950.12	952.19	954.23	955.87	956.22	954.99	954.34	956.05	961.46	963.77	964.14	964.66	966.45	970.02	974.16	977.54	979.81	981.2	982.91	984.47	985.87	985.6	985.42	987.4	990.63	993.34	994.53
03-d1caf2f33ebc9081c14cec776df67c33-FixA	838.93	837.3	841.03	846.74	851.03	851.74	851.8	854.36	858.42	862.22	865.39	867.95	870.06	871.8	872.58	872.28	873.42	878	882.88	884.73	885.1	886.49	889.55	894.13	898.55	901.21	902.76	904.31	906.19	908.4	910.26	911.39	913.21	917.01	920.76	922.25	922.54	923.37	925.29	928.33	931.63	934.27	936.34	938.27	940.79	944.33	947.54	949.2	951.37
03-d1caf2f33ebc9081c14cec776df67c33-FixB	850.25	859.74	857.75	851.53	848.31	852.71	858.69	859.91	860.02	863.69	869.26	874.07	878.11	881.88	885.16	887.74	890.14	892.83	895.39	897.49	900.25	904.57	908.79	911.35	914.28	919.5	924.35	926.05	926.94	929.87	933.62	936.17	937.14	936.79	936.38	937.03	937.89	938.04	938.52	940.54	943.36	945.86	947.9	949.7	951.96	955.28	958.94	961.99	964
03-d1caf2f33ebc9081c14cec776df67c33-FixC	825.7	831.76	836.46	840.17	843.25	846	848.51	850.9	853.92	858.06	862.16	865.03	867.12	869.11	871.04	872.9	875.29	878.56	881.38	882.5	883.25	885.11	887.41	889.2	890.63	892.19	894.34	897.36	900.72	903.78	906.24	908.07	909.98	912.67	915.88	919.12	921.89	923.88	925.69	928.01	930.62	933.16	935.83	938.8	941.1	941.95	942.96	945.9	949.86
03-d1caf2f33ebc9081c14cec776df67c33-RegA	884.41	892.85	898.04	901.1	903.14	905.02	906.66	907.84	908.85	909.99	911.1	912.5	916.86	925.8	934.1	936.75	937.35	940.34	943.77	945.09	946.17	949.32	953.43	956.77	958.97	960.17	961.02	962.14	963.28	964.23	966.24	970.39	975.39	979.61	982.92	985.48	986.79	986.45	985.64	985.66	986.6	988.32	991.22	995.42	999.15	1000.7	1001.61	1003.72	1005.93
03-d1caf2f33ebc9081c14cec776df67c33-RegB	911.67	912.5	915.1	918.16	920.34	920.9	921.45	923.52	925.88	927.1	927.91	929.32	931.45	934.1	936.79	939.16	941.59	944.46	947.35	949.72	951.59	953.04	953.99	954.69	957	962.26	967.25	968.86	969.88	973.54	977.54	979.08	979.69	981.56	984.36	987.09	989.1	990.08	990.87	992.37	994.17	995.64	996.89	998.24	1000.05	1002.35	1003.49	1002.26	1001.71
03-d1caf2f33ebc9081c14cec776df67c33-RegC	860.98	863.95	866.13	868.67	872.74	878.81	884.6	887.99	890.3	893.07	895.07	895.24	896.33	900.75	905.36	906.84	907.19	909.03	911.69	913.96	916.18	918.83	921.23	922.77	924.64	927.92	931.29	933.19	934.07	934.89	936.39	938.94	941.35	942.56	943.83	946.52	949.16	950.09	950.61	952.45	955.46	958.98	962.48	965.55	968.04	969.92	971.54	973.14	974.16
03-6ca77fdca742c83dc3556ff2362a6790-FixA	837.91	841.63	844.97	847.74	849.77	851	851.99	853.42	856	860.07	864.36	867.57	869.93	871.84	872.87	872.91	874.29	878.79	883.21	884.36	884.93	888.13	892.54	896.01	898.44	900.24	901.42	902.12	903.62	906.88	910.06	911.43	913.14	917.41	921.72	923.2	923.31	924.28	926.14	928.31	930.46	932.49	935.1	938.93	943.05	946.31	948.85	951.04	952.88
03-6ca77fdca742c83dc3556ff2362a6790-FixB	848.65	858.26	856.35	849.82	845.57	848.41	854.56	859.15	861.54	862.69	865.6	872.42	879.58	883.31	885.2	887.63	890.49	893.19	895.98	899.29	903.22	907.5	910.51	911.2	912.47	917.08	922.46	925.44	926.5	927.26	929.57	934.44	938.74	939.35	938.38	938.7	939.62	939.84	939.84	940.53	942.42	945.7	949.56	952.98	955.45	956.74	957.3	957.95	960.22
03-6ca77fdca742c83dc3556ff2362a6790-FixC	829.49	833.19	836.83	840.66	844.94	849.48	852.26	852	852.25	856.22	860.6	861.85	862.57	865.78	869.69	872.05	874.27	877.98	881.72	883.78	885.01	886.55	887.94	888.7	889.96	892.87	896.56	899.86	902.6	904.83	906.26	906.83	907.94	910.94	914.96	918.67	921.58	923.54	924.96	926.31	927.59	929.03	932.32	938.57	943.86	944.42	943.91	946.95	951.95
03-6ca77fdca742c83dc3556ff2362a6790-RegA	885.25	890.84	895.05	897.94	899.59	900.35	901.75	904.91	908.13	909.67	910.76	913.23	918.39	926.41	933.32	935.62	936.3	939.03	942.87	946.21	949.59	953.76	957.82	960.58	961.73	961.48	961.18	962.13	963.78	965.44	967.99	972.21	976.38	978.72	980.44	983.08	985.93	987.83	988.46	988.08	988.28	990.48	993.24	994.87	996.29	998.74	1001.19	1002.44	1003.47
03-6ca77fdca742c83dc3556ff2362a6790-RegB	915.66	913.53	916.37	921.23	925.15	926.09	925.72	926.06	926.84	927.61	929.66	933.78	936.63	935.48	934.46	937.85	942.74	945.4	946.53	947.79	950.08	953.66	957.1	959.03	960.39	962.48	965.46	969.06	972.33	974.43	975.92	977.64	979.98	982.79	984.21	982.89	982.26	985.76	990.86	994.06	995.4	995.95	996.65	998.26	1000.63	1003.26	1005.23	1005.84	1006.22
03-6ca77fdca742c83dc3556ff2362a6790-RegC	863.03	864.03	865.58	868.35	873.02	879.59	885.26	887.56	888.33	890.06	893.44	898.19	902.02	903.17	904.45	908.55	912.56	913.2	911.97	911.54	914.14	920.6	926.16	926.44	925.5	928.08	931.98	933.97	934.86	936.29	938.79	942.14	944.37	943.87	942.87	944.01	946.86	950.15	952.86	954.35	955.4	956.95	958.89	961.05	964.61	970.3	974.7	974.57	973.3
03-33e2f5ba7ca1eaf6cd2db2373a446657-FixA	839.72	853.13	846.06	853	846.68	844.73	859.11	862.86	863.99	863.83	864.08	863.44	864.09	865.61	868.96	874.41	877.05	883.39	879.22	881.35	885.56	890.22	892.02	893.24	895.66	900.47	902.93	905.84	907.64	907.32	907.4	910.07	914.21	913.85	910.97	913.17	917.96	921.29	922.64	922.59	932.53	933.05	933.53	932.96	941.72	950.32	949.77	951.08	952.27
03-33e2f5ba7ca1eaf6cd2db2373a446657-FixB	848.58	829.48	864.31	846.14	853.6	861.78	857.36	859.29	864.53	867.45	871.33	872.03	873.19	878.05	885.24	887.93	890.39	892.75	895.1	897.43	898.45	900.17	903.26	910.33	916.42	916.91	916.99	920.04	925.82	929.84	931.52	931.81	934.28	935.94	939.23	940.19	940.36	941.91	943.35	942.56	939.77	941.73	943.54	946.03	949.04	952.14	955.62	959.67	963.09
03-33e2f5ba7ca1eaf6cd2db2373a446657-FixC	830.52	832.37	835.61	839.65	843.87	848.19	846.71	852.32	856.76	856.4	855.63	859.24	864.18	866.67	868.58	872.1	875.2	874	873.24	875.84	879.69	882.09	884.17	887.42	890.52	893.76	895.66	897.06	898.66	901.11	904.93	910.24	914.95	916.29	916.08	916.15	917.49	920.59	924.38	927.73	930.85	933.9	934.99	932.79	932.91	939.21	946.42	948.18	946.94
03-33e2f5ba7ca1eaf6cd2db2373a446657-RegA	889.3	828.99	896.86	896.13	897.63	900.17	902.33	903.17	904.14	909.2	914.74	918.61	916.83	923.06	931.06	933.9	940.37	942.44	942.93	946.02	949.32	949.76	949.37	948.46	950.26	954.51	959.12	962.24	964.61	967.22	967.88	964.7	970.98	979.87	978.74	977.47	977.24	979.58	983.66	987.9	990.64	990.62	992.74	994.68	997.3	1001.16	1002.9	1004.63	1006.5
03-33e2f5ba7ca1eaf6cd2db2373a446657-RegB	908.88	915.38	915.09	912.36	911.45	915.14	920.13	922.91	924.96	928.15	930.45	930.11	930.33	935.04	939.59	940.05	938.97	939.65	942.3	945.32	947.82	949.45	951.72	955.75	958.7	960.69	962.02	966.11	971.12	974.67	974.36	976.29	978.51	979.01	979.98	983.76	987.55	988.25	987.55	988.04	990.06	993.23	995.95	997.68	998.15	997.99	999.38	1004.8	1009.47
03-33e2f5ba7ca1eaf6cd2db2373a446657-RegC	857.83	861.59	865.6	883.96	867.03	885.35	880.88	882.18	886.09	888.58	890.19	892.26	894.33	895.76	896.85	898.25	900.86	905.37	910.93	916.09	918.25	916.12	915.16	920.33	926.39	927.52	925.8	927.46	931.24	934.57	936.12	935.78	936.68	941.52	946.83	948.55	948.62	949.94	952.29	954.51	956.84	958.16	959.11	960.27	960.64	959.46	959.84	964.75	971.39
03-2b4976ef8e1e93cc1253ef15993fff8e-FixA	968.24	1004.8	1020.74	1024.54	1024.65	1027.51	1031.32	1033.38	1036.06	1041.59	1046.48	1047.27	1046.95	1048.95	1051.76	1053.28	1054.45	1056.56	1059.01	1061	1063.11	1065.91	1068.51	1070.01	1071.2	1073.02	1074.96	1076.32	1077.26	1078.18	1079.56	1081.7	1084.11	1086.26	1088.66	1091.74	1094.32	1095.41	1096.82	1100.44	1104.56	1107.04	1108.74	1110.91	1112.53	1112.62	1113.3	1116.86	1121.77
03-2b4976ef8e1e93cc1253ef15993fff8e-FixB	986.11	987.08	988.26	990.15	993.2	997.4	1000.68	1001.54	1002.76	1006.86	1010.59	1010.71	1010.22	1012.59	1016.69	1020.41	1022.7	1023.37	1025.02	1029.78	1034.92	1037.3	1037.87	1038.41	1039.58	1041.48	1043.19	1044.04	1045.71	1049.74	1054.13	1056.69	1058.73	1061.93	1065.38	1067.68	1068.65	1068.6	1068.75	1070.24	1072.77	1075.75	1079.18	1083.19	1087.5	1091.72	1095.54	1098.79	1102
03-2b4976ef8e1e93cc1253ef15993fff8e-FixC	982.13	985.06	988.14	991.31	994.5	997.65	1000.76	1003.79	1006.66	1009.27	1011.65	1013.98	1016.95	1020.91	1024.11	1025.17	1026.7	1031.12	1035.72	1037.55	1038.31	1040.43	1044.09	1048.53	1051.71	1052.19	1052.73	1056.12	1060.28	1062.51	1063.37	1064.27	1066.35	1070.07	1073.34	1074.25	1075.09	1078.41	1082.4	1084.59	1085.26	1085.57	1086.89	1090.14	1093.73	1095.78	1096.73	1097.52	1098.45
03-2b4976ef8e1e93cc1253ef15993fff8e-RegA	1104.94	1110.16	1110.89	1109.89	1109.93	1112.84	1116.6	1118.72	1118.65	1117.09	1117.78	1123.41	1129.26	1130.64	1131.21	1135.03	1138.82	1138.85	1137.68	1138.77	1142.23	1147.06	1151.38	1153.65	1154.82	1156.28	1158.27	1160.69	1162.99	1164.77	1166.67	1169.44	1172.77	1175.99	1177.85	1177.6	1177.35	1179.26	1181.98	1183.74	1185.62	1188.9	1192.07	1193.38	1193.89	1195.13	1196.98	1198.81	1199.86
03-2b4976ef8e1e93cc1253ef15993fff8e-RegB	1069.19	1069.22	1071.17	1074.43	1078.39	1082.49	1086.4	1089.91	1093.12	1096.07	1098.38	1099.85	1101.61	1104.75	1108.77	1112.77	1116.07	1118.25	1119.68	1121.08	1123.53	1127.78	1132.66	1136.8	1140.25	1143.29	1145.41	1146.31	1147.63	1150.88	1154.6	1157.1	1159.2	1161.93	1164.06	1164.39	1164.86	1167.54	1170.96	1173.25	1175.36	1178.55	1181.81	1183.94	1185.87	1188.71	1191.52	1193.14	1194.55
03-2b4976ef8e1e93cc1253ef15993fff8e-RegC	1047.39	1045.94	1048.14	1051.83	1054.86	1055.81	1056.22	1057.82	1060.03	1061.95	1063.83	1066.15	1069.05	1072.46	1075.69	1078.13	1080.13	1082.23	1084.8	1087.92	1090.69	1092.25	1093.13	1094.18	1095.95	1098.63	1101.21	1102.79	1104.56	1107.71	1110.94	1112.69	1113.64	1114.82	1116.07	1117.16	1119.08	1122.67	1126.54	1129.15	1131.09	1133.21	1134.47	1133.98	1134.03	1137.1	1142.02	1146.68	1149.4
03-9b927cee8bd34bda02f6e48a2e9102ed-FixA	967.52	1004.37	1019.65	1022.86	1023.51	1028.38	1033.15	1033.11	1033.29	1039.07	1046.65	1050.99	1051.49	1049.43	1049.13	1053.91	1059.53	1061.1	1059.62	1057.79	1058.95	1065.07	1071.63	1073.89	1073.86	1074.75	1077.01	1079.98	1081.59	1080.3	1078.93	1080.59	1084.09	1087.31	1089.15	1089.41	1090.69	1095.26	1100.11	1101.83	1102.3	1104.19	1106.82	1108.99	1112.02	1117.09	1121.46	1122.3	1122.1
03-9b927cee8bd34bda02f6e48a2e9102ed-FixB	985.4	989.82	991.81	992.87	994.48	997.51	1000.3	1001.37	1002.67	1006.2	1010.5	1013.64	1015.21	1015.62	1016.95	1020.9	1025.61	1028.73	1029.82	1029.4	1029.75	1032.9	1037.57	1041.76	1044.23	1044.45	1044.1	1045.07	1047.23	1049.98	1053	1056.04	1058.83	1061.32	1064.32	1068.33	1071.2	1070.88	1069.33	1069.23	1071.46	1076	1081.13	1085.07	1087.99	1090.61	1093.32	1096.35	1099.57
03-9b927cee8bd34bda02f6e48a2e9102ed-FixC	984.34	985.19	988.61	992.93	996.49	998.25	999.72	1002.37	1004.82	1005.87	1007.94	1013.19	1018.71	1021.37	1022.69	1024.93	1028.32	1032.34	1035.61	1037.23	1039.45	1044.15	1048.1	1048.23	1048.48	1052.98	1058.31	1060.23	1059.91	1059.93	1062.36	1068.01	1072.45	1071.68	1070.2	1073.19	1077.73	1079.71	1080.06	1080.92	1083.19	1086.88	1089.55	1089.23	1089.42	1093.69	1098.12	1098.2	1097.1
03-9b927cee8bd34bda02f6e48a2e9102ed-RegA	1104.23	1107.15	1107.92	1108.11	1109.25	1112.42	1116.68	1120.4	1121.18	1118.05	1116.9	1122.76	1129.83	1131.92	1132.9	1137.33	1141.45	1141.04	1139.46	1140.92	1144.57	1148.38	1151.15	1152.31	1153.16	1155.14	1157.99	1160.99	1163.36	1164.69	1166.16	1168.86	1171.22	1171.66	1172.03	1174.52	1178.52	1182.62	1185.5	1186.37	1186.87	1188.71	1190.69	1191.24	1190.96	1191.07	1192.8	1196.75	1200.33
03-9b927cee8bd34bda02f6e48a2e9102ed-RegB	1069.14	1068.41	1071.36	1075.88	1079.9	1082.12	1084.53	1089.02	1093.82	1096.87	1098.72	1100.48	1102.75	1105.73	1108.46	1110.17	1112.14	1115.52	1118.75	1120.47	1123.54	1130.48	1137.58	1140.66	1141.12	1141.51	1142.93	1145.78	1149.03	1151.63	1154.08	1157.02	1159.58	1160.93	1162.21	1164.64	1167.33	1169.19	1170.99	1173.78	1177.43	1181.24	1183.51	1183.11	1182.82	1185.65	1190.24	1194.18	1196.28
03-9b927cee8bd34bda02f6e48a2e9102ed-RegC	1047.44	1049.41	1051.62	1053.61	1054.94	1055.46	1056.32	1058.48	1060.76	1062.07	1063.76	1067.27	1071.4	1074.6	1076.57	1077.56	1079	1081.98	1085.04	1086.72	1088.63	1092.35	1095.84	1096.91	1097.03	1098.25	1100.81	1104.24	1107.15	1108.43	1109.28	1111.08	1113.27	1115.16	1117.91	1122.4	1125.92	1125.83	1124.65	1125.64	1128.66	1132.37	1134.67	1134.19	1134.34	1138.52	1143.5	1145.32	1146.02
03-7cb4805f65b89ec73beb78c46635ea68-FixA	966.74	1032.83	1016.91	1017.71	1024.45	1024.51	1023.73	1029.51	1034.15	1022.84	1041.57	1040.04	1043.76	1047.72	1049.11	1050.6	1051.32	1051.54	1054.47	1058.2	1058.84	1065.22	1061.46	1062.8	1066.74	1071.83	1075.44	1074.1	1074.55	1077.92	1081.21	1080.41	1082.3	1084.73	1087.99	1092.46	1088.59	1082.93	1091.97	1102.23	1105.45	1108.87	1109.64	1110.4	1110.85	1110.79	1110.84	1111.54	1122.43
03-7cb4805f65b89ec73beb78c46635ea68-FixB	977.67	987.71	984.56	989.35	992.4	992.91	994.55	999.19	1003.26	1002.24	1000.81	1004.15	1009.97	1013.8	1015.87	1015.99	1016.8	1020.8	1025.56	1029.02	1031.33	1033.3	1034.06	1035.02	1037.09	1040.98	1045.31	1049.19	1051.36	1050.28	1050.67	1052.57	1055.54	1057.66	1059.01	1060.19	1061.76	1067.21	1073.72	1077.43	1077.77	1075.65	1077.88	1081.04	1084.91	1089.16	1093.43	1098.25	1102.92
03-7cb4805f65b89ec73beb78c46635ea68-FixC	982.7	987.29	989.16	990.05	991.67	995.13	998.93	1001.64	1004.71	1009.46	1013.41	1013.93	1013.84	1015.62	1019.5	1024.6	1028.08	1028.04	1028.57	1033.52	1038.64	1040.22	1041.02	1044.84	1049.81	1051.13	1051.27	1052.25	1054.41	1058.46	1061.46	1060.91	1060.7	1063.76	1068.26	1070.67	1071.28	1072.29	1073.94	1077.19	1080.25	1082.25	1083.96	1087.03	1089.25	1088.93	1089.55	1094.38	1100.55
03-7cb4805f65b89ec73beb78c46635ea68-RegA	1101.63	1094.09	1108.49	1109.6	1109.02	1118.84	1111.42	1113.68	1121.07	1126.35	1127.13	1126.44	1124.31	1131.64	1130.69	1130.54	1130.73	1135.31	1142.56	1144.21	1141.6	1152.75	1149.87	1150.94	1153.12	1157.79	1161.04	1161.32	1162.35	1164.95	1166.96	1167.2	1167.21	1179.46	1177.52	1175.88	1172.43	1182.62	1182.42	1185.49	1188.81	1183.99	1187.24	1193.47	1193.55	1192.81	1197.32	1199.94	1195.61
03-7cb4805f65b89ec73beb78c46635ea68-RegB	1064.47	1065.77	1070.47	1072.59	1074.21	1077.79	1081.07	1094.67	1092.66	1092.66	1094.5	1097.57	1096.84	1100.32	1103.48	1107.36	1111.69	1116.03	1120.97	1127.75	1131.84	1130.53	1128.16	1128.44	1131.73	1135.5	1139.46	1142.91	1145.84	1147.2	1148.22	1150.28	1152.83	1155.94	1159.74	1164.17	1168.2	1170.87	1172.85	1174.96	1176.71	1176.92	1178.58	1184.05	1189.61	1191.13	1190.94	1192.57	1193.87
03-7cb4805f65b89ec73beb78c46635ea68-RegC	1046.17	1046.25	1047.24	1046.95	1048	1051.93	1056.07	1057.71	1058.61	1060.78	1062.6	1062.19	1068.06	1068.34	1070.04	1073.5	1076.97	1078.79	1080.07	1082.16	1084.39	1086	1088.52	1093.31	1098.32	1100.11	1100.97	1101.97	1102.99	1104.55	1106.19	1108.64	1111.49	1114.12	1116.12	1116.23	1116.8	1119	1122.31	1124.71	1125.45	1125.62	1127.76	1134.73	1140.53	1140.18	1137.18	1137.6	1141.07
03-b21d5f64136e4e28b2a984ecc9d42f9a-FixA	nan	1096.62	1079.56	1079.06	1084.14	1086.26	1086.79	1088.83	1092.14	1095.53	1097.32	1096.6	1095.99	1098.16	1101.98	1105.68	1108.92	1111.73	1114.11	1116.02	1117.37	1118.09	1118.49	1119.09	1121.15	1125.28	1128.38	1127.7	1126.73	1129.46	1134.48	1139.18	1142.19	1143.16	1144.59	1148.91	1154.5	1158.9	1161.08	1161.16	1162.72	1168.86	1175.84	1179.11	1179.86	1180.57	1181.83	1183.74	1186.95
03-b21d5f64136e4e28b2a984ecc9d42f9a-FixB	1060.18	1067.07	1073.88	1080.11	1085.26	1089.12	1092.72	1096.95	1100.89	1103.72	1106.83	1111.44	1115.42	1116.83	1118	1121.34	1125.07	1127	1128.24	1130.5	1134.62	1140.7	1146.91	1151.38	1154.48	1157.07	1159.86	1163.23	1166.68	1169.62	1172.14	1174.52	1176.82	1179.14	1181.84	1185.21	1188.82	1192.18	1195.41	1198.65	1201.05	1202.11	1204.04	1208.78	1213.26	1214.04	1212.97	1213.06	1215.35
03-b21d5f64136e4e28b2a984ecc9d42f9a-FixC	1103.28	1112.51	1120.5	1126.75	1130.8	1132.74	1135.08	1139.77	1144	1145.13	1146.2	1150.43	1155.68	1159.15	1161.2	1162.84	1164.44	1166.39	1169.63	1174.58	1178.59	1179.41	1179.84	1182.84	1186.06	1186.8	1187.38	1190.43	1193.84	1195.14	1195.94	1198.34	1201.46	1203.96	1206.03	1208.13	1210.01	1211.33	1212.38	1213.56	1214.87	1216.31	1218.45	1221.72	1225.18	1227.71	1229.06	1229.42	1229.78
03-b21d5f64136e4e28b2a984ecc9d42f9a-RegA	nan	1098.18	1136.29	1133.57	1119.79	1118.07	1124.6	1130.51	1134.26	1136.28	1137.38	1138.39	1139.77	1141.74	1143.79	1145.47	1147.16	1149.39	1152.2	1155.43	1158.7	1161.48	1162.92	1162.84	1164.41	1170.15	1175.63	1176.38	1175.93	1178.56	1181.68	1181.98	1181.37	1182.72	1186.56	1192.32	1197.32	1199.21	1199.86	1201.92	1206.01	1211.61	1215.71	1215.82	1215.19	1217.64	1221.45	1224.01	1226.13
03-b21d5f64136e4e28b2a984ecc9d42f9a-RegB	1116.23	1115.77	1118.49	1122.26	1124.96	1125.42	1126.23	1129.75	1133.45	1134.54	1134.2	1134.39	1135.98	1139.18	1142.54	1144.63	1145.92	1147.48	1151.02	1157.64	1165.03	1170.58	1174.14	1176.41	1178.8	1182.47	1186.64	1190.06	1191.85	1191.79	1192.17	1195.05	1198.24	1199.31	1200.1	1202.91	1206.66	1209.65	1211.71	1213.29	1215.53	1219.24	1222.41	1223.04	1223	1224.59	1227.04	1229.03	1231.04
03-b21d5f64136e4e28b2a984ecc9d42f9a-RegC	1131.34	1131.48	1135.39	1140.69	1145.02	1146.97	1149.03	1153.68	1159.42	1164.25	1168.26	1171.92	1174.92	1176.96	1178.78	1181.04	1183.13	1184.41	1185.79	1188.21	1190.96	1193.06	1194.31	1194.82	1195.26	1196.28	1197.95	1200.12	1202.64	1205.17	1206.83	1207.14	1208.07	1211.51	1215.79	1218.69	1220.14	1220.71	1221.13	1222.12	1224.36	1227.99	1230.81	1230.9	1230.97	1234.03	1237.99	1240.13	1241.82
03-55ef83682998723a355a669b8bb122b2-FixA	nan	1096.68	1080.47	1079.83	1083.78	1084.13	1084.21	1088.38	1093.49	1095.66	1095.94	1096.24	1096.58	1096.78	1097.83	1100.63	1104.31	1107.82	1111.4	1115.23	1117.93	1118.29	1117.84	1118.52	1121.07	1125.37	1129.18	1130.46	1130.88	1132.65	1135.79	1139.56	1142.43	1143.42	1145.11	1149.94	1154.88	1156.68	1158.23	1162.93	1168.37	1171.46	1173.77	1177.35	1180.17	1179.92	1178.68	1179.53	1183.88
03-55ef83682998723a355a669b8bb122b2-FixB	1062.24	1068.84	1073.65	1077.75	1082.22	1087.67	1092.86	1096.58	1099.6	1102.93	1106.46	1109.84	1113.03	1116.15	1119.67	1123.73	1126.7	1127.36	1128.44	1132.61	1138.13	1142.58	1145.93	1148.94	1152.83	1158.29	1163.15	1165.27	1166.34	1168.48	1171.28	1173.83	1176.39	1179.52	1183.56	1188.54	1193.26	1196.47	1198.5	1200.07	1201.91	1204.48	1207.01	1208.61	1209.58	1210.59	1212.38	1215.45	1219.08
03-55ef83682998723a355a669b8bb122b2-FixC	1100.96	1111.39	1120.27	1127.08	1131.31	1133.12	1135.34	1140.34	1145.54	1148.05	1148.69	1149.29	1151.96	1157.71	1162.84	1163.93	1164.27	1167.41	1170.79	1171.48	1172.18	1175.9	1180.68	1183.87	1185.83	1187.61	1189.77	1192.38	1193.82	1193.03	1193.43	1198.17	1203.28	1204.36	1203.76	1205.06	1208.41	1212.71	1215.45	1214.77	1213.74	1215.74	1218.96	1220.94	1223.14	1227.2	1230.14	1229.04	1227.76
03-55ef83682998723a355a669b8bb122b2-RegA	nan	1098.22	1137.49	1135.62	1121.98	1119.39	1124.02	1127.4	1129.74	1132.82	1135.68	1137.41	1140.01	1145.06	1149.17	1149.12	1147.63	1148.21	1150.75	1154.22	1157.77	1160.65	1162.51	1163.59	1166.25	1172.23	1178	1179.8	1179.14	1178.64	1179.2	1180.96	1182.79	1183.84	1186.05	1191.16	1196.1	1197.74	1198.75	1202.51	1208.04	1213.19	1216.49	1217.35	1218.36	1221.97	1225.63	1226.48	1227.2
03-55ef83682998723a355a669b8bb122b2-RegB	1115.03	1111.78	1114.19	1119.38	1124.46	1127.2	1128.14	1128.51	1129.73	1132.66	1135.6	1136.98	1138.42	1141.61	1145	1146.72	1147.34	1148.19	1151.13	1157.42	1165.08	1171.61	1176.1	1178.43	1180.08	1182.54	1185.24	1187.32	1188.94	1190.49	1192.26	1194.46	1197.24	1200.57	1203.87	1206.5	1208.15	1209.06	1211.43	1216.9	1221.93	1222.83	1222.57	1224.79	1227.28	1227.14	1226.4	1227.81	1230.51
03-55ef83682998723a355a669b8bb122b2-RegC	1132.8	1130.72	1134.84	1141.2	1145.81	1146.24	1146.29	1150.17	1157.12	1164.95	1170.57	1171.99	1172.51	1175.53	1179.02	1180.43	1181.02	1182.64	1185.33	1188.6	1191.7	1193.92	1195.09	1195.47	1196.44	1198.92	1200.35	1198.63	1197.71	1201.73	1208.1	1213.02	1215.9	1217.19	1218.07	1219.55	1220.88	1221.2	1221.47	1222.88	1225.29	1228.19	1231.09	1233.53	1235.35	1236.64	1238.23	1240.98	1244.9
03-e466f2f05069ade3ffc783f8031088f8-FixA	1132.12	nan	1072.47	1078.71	1074.79	1080.11	1087	1088.59	1087.97	1090.22	1095.63	1096.06	1096.33	1109.57	1104.7	1105.99	1106.87	1100.55	1109.89	1111.94	1115.4	1114.31	1114.38	1118.49	1118.98	1115.64	1124.04	1123.44	1123.99	1135.09	1134.73	1134.06	1143.48	1141.52	1146.19	1144.55	1149.62	1158.72	1154.99	1150.21	1158.81	1180.47	1171.19	1164.34	1176.07	1175.61	1183.39	1188.43	1188.66
03-e466f2f05069ade3ffc783f8031088f8-FixB	1058.48	1075.9	1076.58	1078.54	1081.53	1084.51	1088.02	1091.77	1096.21	1101.75	1106.81	1106.32	1106.95	1110.22	1113.34	1113.43	1114.54	1119.73	1124.93	1131.98	1135.55	1138.23	1141.86	1147.58	1153.8	1158.93	1159.1	1161.4	1164.68	1167.1	1169.58	1172.46	1175.39	1177.45	1181.2	1183.05	1184.92	1188.85	1193.79	1199.49	1200.94	1203.01	1204.25	1203.91	1204.15	1208.06	1213.35	1215.89	1217.77
03-e466f2f05069ade3ffc783f8031088f8-FixC	1100.26	1126.8	1120.44	1117.57	1119.49	1126.24	1131.88	1132.4	1133.46	1140.01	1148.5	1154.18	1156.47	1157.43	1157.46	1161.93	1167.19	1169	1169.58	1171.14	1173.63	1176.29	1177.98	1178.98	1181.02	1185.7	1189.85	1189.89	1190.73	1195.93	1200.12	1198.7	1196.16	1197.98	1202.21	1204.51	1204.98	1204.76	1206.97	1212.17	1217.59	1220.16	1220.49	1220.94	1220.97	1220.39	1221.2	1227.04	1233.06
03-e466f2f05069ade3ffc783f8031088f8-RegA	996.55	nan	1133.32	1142.71	1118.54	1138.15	1133.89	1131.19	1132	1133.51	1136.44	1140.3	1143.22	1142.81	1143.53	1145.52	1149.2	1150	1148.25	1151.74	1155.12	1159.66	1161.47	1165.57	1166.14	1169.73	1174.07	1174.23	1178.32	1179.2	1178.53	1179.47	1185.74	1190.85	1184.79	1173.92	1194.57	1191.04	1196.89	1198.56	1204.55	1209.11	1209.2	1215.73	1215.35	1224.6	1222.22	1223.62	1225.88
03-e466f2f05069ade3ffc783f8031088f8-RegB	1114.34	1117.75	1118.92	1116.26	1114.78	1117.58	1122.14	1124.55	1125.92	1127.9	1131.6	1136.34	1139.6	1139.51	1138.77	1141.25	1145.65	1149.54	1149.05	1175.74	1167.29	1165.41	1167.56	1173.16	1179.32	1183.09	1186.43	1186.02	1187.72	1191.32	1193.97	1193.99	1193.13	1195.32	1197.53	1198.69	1199.59	1202.29	1204.46	1203.71	1212.04	1222.73	1223.42	1224.16	1225.62	1227.77	1229.96	1230.16	1229.34
03-e466f2f05069ade3ffc783f8031088f8-RegC	1127.66	1137.1	1136.87	1138.41	1139.07	1146.29	1153.78	1154.55	1151.45	1175.4	1171.77	1172.38	1174.87	1175.51	1175.9	1178.22	1181.25	1184.35	1185.98	1185.99	1186.14	1187.52	1188.99	1191.7	1193.9	1194.3	1194.8	1198.25	1200.26	1197.6	1206.07	1206.54	1208.43	1209.7	1210.23	1211.56	1212.69	1215.39	1218.6	1219.8	1222.95	1223.91	1225.71	1230.97	1236.57	1239.73	1241.09	1243.09	1244.38
03-7dc8d8816f2afbebf8069c1b8e736e35-FixA	nan	nan	nan	nan	nan	nan	nan	nan	nan	nan	nan	nan	nan	nan	nan	nan	nan	nan	nan	nan	nan	nan	nan	nan	nan	nan	nan	nan	nan	nan	nan	nan	nan	nan	nan	nan	nan	nan	nan	nan	nan	nan	nan	nan	nan	nan	nan	nan	nan
03-7dc8d8816f2afbebf8069c1b8e736e35-FixB	nan	nan	nan	nan	nan	nan	nan	nan	nan	nan	nan	nan	nan	nan	nan	nan	nan	nan	nan	nan	nan	nan	nan	nan	nan	nan	nan	nan	nan	nan	nan	nan	nan	nan	nan	nan	nan	nan	nan	nan	nan	nan	nan	nan	nan	nan	nan	nan	nan
03-7dc8d8816f2afbebf8069c1b8e736e35-FixC	nan	nan	nan	nan	nan	nan	nan	nan	nan	nan	nan	nan	nan	nan	nan	nan	nan	nan	nan	nan	nan	nan	nan	nan	nan	nan	nan	nan	nan	nan	nan	nan	nan	nan	nan	nan	nan	nan	nan	nan	nan	nan	nan	nan	nan	nan	nan	nan	nan
03-7dc8d8816f2afbebf8069c1b8e736e35-RegA	nan	nan	nan	nan	nan	nan	nan	nan	nan	nan	nan	nan	nan	nan	nan	nan	nan	nan	nan	nan	nan	nan	nan	nan	nan	nan	nan	nan	nan	nan	nan	nan	nan	nan	nan	nan	nan	nan	nan	nan	nan	nan	nan	nan	nan	nan	nan	nan	nan
03-7dc8d8816f2afbebf8069c1b8e736e35-RegB	nan	nan	nan	nan	nan	nan	nan	nan	nan	nan	nan	nan	nan	nan	nan	nan	nan	nan	nan	nan	nan	nan	nan	nan	nan	nan	nan	nan	nan	nan	nan	nan	nan	nan	nan	nan	nan	nan	nan	nan	nan	nan	nan	nan	nan	nan	nan	nan	nan
03-7dc8d8816f2afbebf8069c1b8e736e35-RegC	nan	nan	nan	nan	nan	nan	nan	nan	nan	nan	nan	nan	nan	nan	nan	nan	nan	nan	nan	nan	nan	nan	nan	nan	nan	nan	nan	nan	nan	nan	nan	nan	nan	nan	nan	nan	nan	nan	nan	nan	nan	nan	nan	nan	nan	nan	nan	nan	nan
03-ac312c385f4bc45d2747ec4ad26abe04-FixA	nan	nan	nan	nan	nan	nan	nan	nan	nan	nan	nan	nan	nan	nan	nan	nan	nan	nan	nan	nan	nan	nan	nan	nan	nan	nan	nan	nan	nan	nan	nan	nan	nan	nan	nan	nan	nan	nan	nan	nan	nan	nan	nan	nan	nan	nan	nan	nan	nan
03-ac312c385f4bc45d2747ec4ad26abe04-FixB	nan	nan	nan	nan	nan	nan	nan	nan	nan	nan	nan	nan	nan	nan	nan	nan	nan	nan	nan	nan	nan	nan	nan	nan	nan	nan	nan	nan	nan	nan	nan	nan	nan	nan	nan	nan	nan	nan	nan	nan	nan	nan	nan	nan	nan	nan	nan	nan	nan
03-ac312c385f4bc45d2747ec4ad26abe04-FixC	nan	nan	nan	nan	nan	nan	nan	nan	nan	nan	nan	nan	nan	nan	nan	nan	nan	nan	nan	nan	nan	nan	nan	nan	nan	nan	nan	nan	nan	nan	nan	nan	nan	nan	nan	nan	nan	nan	nan	nan	nan	nan	nan	nan	nan	nan	nan	nan	nan
03-ac312c385f4bc45d2747ec4ad26abe04-RegA	nan	nan	nan	nan	nan	nan	nan	nan	nan	nan	nan	nan	nan	nan	nan	nan	nan	nan	nan	nan	nan	nan	nan	nan	nan	nan	nan	nan	nan	nan	nan	nan	nan	nan	nan	nan	nan	nan	nan	nan	nan	nan	nan	nan	nan	nan	nan	nan	nan
03-ac312c385f4bc45d2747ec4ad26abe04-RegB	nan	nan	nan	nan	nan	nan	nan	nan	nan	nan	nan	nan	nan	nan	nan	nan	nan	nan	nan	nan	nan	nan	nan	nan	nan	nan	nan	nan	nan	nan	nan	nan	nan	nan	nan	nan	nan	nan	nan	nan	nan	nan	nan	nan	nan	nan	nan	nan	nan
03-ac312c385f4bc45d2747ec4ad26abe04-RegC	nan	nan	nan	nan	nan	nan	nan	nan	nan	nan	nan	nan	nan	nan	nan	nan	nan	nan	nan	nan	nan	nan	nan	nan	nan	nan	nan	nan	nan	nan	nan	nan	nan	nan	nan	nan	nan	nan	nan	nan	nan	nan	nan	nan	nan	nan	nan	nan	nan
03-d07fa3e9d1e033687b2d5bf552a7cc54-FixA	nan	nan	nan	nan	nan	nan	nan	nan	nan	nan	nan	nan	nan	nan	nan	nan	nan	nan	nan	nan	nan	nan	nan	nan	nan	nan	nan	nan	nan	nan	nan	nan	nan	nan	nan	nan	nan	nan	nan	nan	nan	nan	nan	nan	nan	nan	nan	nan	nan
03-d07fa3e9d1e033687b2d5bf552a7cc54-FixB	nan	nan	nan	nan	nan	nan	nan	nan	nan	nan	nan	nan	nan	nan	nan	nan	nan	nan	nan	nan	nan	nan	nan	nan	nan	nan	nan	nan	nan	nan	nan	nan	nan	nan	nan	nan	nan	nan	nan	nan	nan	nan	nan	nan	nan	nan	nan	nan	nan
03-d07fa3e9d1e033687b2d5bf552a7cc54-FixC	nan	nan	nan	nan	nan	nan	nan	nan	nan	nan	nan	nan	nan	nan	nan	nan	nan	nan	nan	nan	nan	nan	nan	nan	nan	nan	nan	nan	nan	nan	nan	nan	nan	nan	nan	nan	nan	nan	nan	nan	nan	nan	nan	nan	nan	nan	nan	nan	nan
03-d07fa3e9d1e033687b2d5bf552a7cc54-RegA	nan	nan	nan	nan	nan	nan	nan	nan	nan	nan	nan	nan	nan	nan	nan	nan	nan	nan	nan	nan	nan	nan	nan	nan	nan	nan	nan	nan	nan	nan	nan	nan	nan	nan	nan	nan	nan	nan	nan	nan	nan	nan	nan	nan	nan	nan	nan	nan	nan
03-d07fa3e9d1e033687b2d5bf552a7cc54-RegB	nan	nan	nan	nan	nan	nan	nan	nan	nan	nan	nan	nan	nan	nan	nan	nan	nan	nan	nan	nan	nan	nan	nan	nan	nan	nan	nan	nan	nan	nan	nan	nan	nan	nan	nan	nan	nan	nan	nan	nan	nan	nan	nan	nan	nan	nan	nan	nan	nan
03-d07fa3e9d1e033687b2d5bf552a7cc54-RegC	nan	nan	nan	nan	nan	nan	nan	nan	nan	nan	nan	nan	nan	nan	nan	nan	nan	nan	nan	nan	nan	nan	nan	nan	nan	nan	nan	nan	nan	nan	nan	nan	nan	nan	nan	nan	nan	nan	nan	nan	nan	nan	nan	nan	nan	nan	nan	nan	nan
03-5a454a4c569343dfbcf8d80ed5390f5e-FixA	1004.58	1006.42	1008.6	1010.51	1011.54	1011.48	1011.71	1013.45	1015.77	1017.46	1018.56	1019.52	1021.09	1023.75	1026.48	1028.2	1029.21	1030.12	1031.39	1033.16	1034.51	1034.84	1036.25	1040.51	1044.75	1045.98	1046	1047.27	1049.25	1050.88	1052.67	1055.23	1057.84	1059.62	1060.67	1061.42	1062.6	1064.77	1067.28	1069.31	1070.99	1072.6	1073.85	1074.54	1075.82	1078.75	1081.98	1083.97	1085.31
03-5a454a4c569343dfbcf8d80ed5390f5e-FixB	967.12	985.74	993.22	994.27	993.59	994.94	998.26	1002.32	1005.13	1005.56	1006.75	1011.59	1017.25	1020.36	1021.2	1021.11	1021.59	1023.78	1027.01	1030.28	1033.23	1035.86	1038.7	1042.06	1044.71	1045.6	1046.58	1049.45	1052.24	1052.77	1052.6	1053.68	1054.79	1054.6	1055.29	1058.98	1063.28	1065.25	1065.65	1066.05	1066.99	1068.63	1070.61	1072.58	1074.9	1077.83	1080.27	1081.26	1082.39
03-5a454a4c569343dfbcf8d80ed5390f5e-FixC	966.68	981.09	986.25	986.5	986.21	988.75	993.35	998.32	1002.24	1004.28	1005.81	1008.27	1011.28	1014.17	1017.12	1020.31	1022.9	1024.28	1025.88	1029.16	1033.33	1037.21	1040.56	1043.34	1045.48	1047.05	1048.61	1050.67	1052.69	1053.94	1054.3	1054.1	1055.3	1059.36	1063.61	1065.11	1064.99	1065.24	1066.38	1068.51	1071.69	1075.68	1078.93	1080.1	1080.59	1082.12	1084.16	1085.86	1088.12
03-5a454a4c569343dfbcf8d80ed5390f5e-RegA	955.18	958.76	962.32	966.02	970.03	974.21	977.21	978.01	978.19	979.51	981.65	983.88	985.95	987.89	990.34	993.7	996.64	997.98	999.05	1001.4	1004.6	1007.66	1009.43	1009.33	1009.5	1012.03	1015.45	1017.88	1019.84	1022.2	1024.56	1026.45	1028.69	1031.9	1034.15	1033.8	1033.67	1036.6	1039.61	1039.44	1039.5	1043.66	1049.1	1052.03	1053.36	1055.05	1057.44	1060.28	1062.99
03-5a454a4c569343dfbcf8d80ed5390f5e-RegB	986.45	991.2	995.44	999.19	1002.47	1005.38	1008.49	1012.14	1015.43	1017.57	1019.59	1022.56	1025.89	1028.66	1030.4	1031.11	1032.27	1035.11	1038.17	1039.93	1041.62	1044.44	1046.33	1045.35	1043.87	1044.56	1046.15	1046.89	1047.69	1049.77	1052.5	1054.76	1055.76	1055.27	1055.36	1057.85	1060.48	1060.74	1060.38	1061.75	1064.08	1066.02	1067.56	1068.97	1069.74	1069.54	1069.88	1072.23	1075.22
03-5a454a4c569343dfbcf8d80ed5390f5e-RegC	955.99	943.36	939.79	941.59	945.08	947.4	949.07	951.26	954.3	957.95	960.72	961.48	962.27	965.07	968.35	970.32	972.13	975.16	978.39	980.54	981.99	983.63	986.62	991.48	995.5	996.24	996.23	998.41	1001.75	1004.47	1006.5	1008.17	1009.36	1010.17	1012.32	1017.05	1021.39	1022.34	1022.49	1024.96	1028.11	1029.61	1030.48	1032.39	1035.36	1038.78	1041.45	1042.41	1042.66
03-59b37b2d267db3801443b3e9ed2788c1-FixA	1004.78	1006.45	1008.2	1010.14	1012.36	1014.71	1015.95	1015.29	1014.97	1017.12	1020.32	1022.76	1024.61	1026.25	1026.59	1025.13	1025.16	1029.47	1034.14	1035.09	1035.1	1037.62	1041.12	1043.26	1044.03	1044.12	1044.52	1046.13	1049.23	1053.41	1056.03	1055.05	1053.88	1056.27	1060.33	1063.19	1064.79	1065.88	1067.2	1069.22	1071.15	1072.17	1073.05	1074.84	1077.71	1081.42	1085.06	1087.69	1089.21
03-59b37b2d267db3801443b3e9ed2788c1-FixB	968.82	979.78	988.24	994.27	997.95	999.53	1000.1	1000.88	1002.82	1006.31	1009.79	1011.83	1013.76	1017.02	1020.46	1022.79	1024.79	1027.38	1029.71	1030.94	1032.26	1034.84	1037.56	1039.17	1040.68	1043.23	1046.01	1047.95	1049.31	1050.61	1051.79	1052.83	1054.64	1057.9	1060.96	1062.09	1062.32	1063.19	1064.93	1067.41	1070.35	1073.31	1075.28	1075.61	1076.14	1078.77	1082.15	1084.29	1084.97
03-59b37b2d267db3801443b3e9ed2788c1-FixC	971.5	978.49	982.11	984.41	987.43	992.46	997.81	1001.52	1003.69	1005.07	1006.93	1010.16	1013.51	1015.69	1017.57	1020.21	1022.96	1025.17	1028.07	1032.69	1036.96	1038.83	1039.78	1041.65	1043.88	1045.58	1047.46	1050.14	1051.86	1051.12	1050.41	1052.34	1055.17	1056.69	1058.19	1061.28	1064.47	1066.08	1067.38	1070	1073.05	1075.27	1077.08	1079.12	1080.95	1082.06	1083.39	1085.87	1088.52
03-59b37b2d267db3801443b3e9ed2788c1-RegA	957.92	956.63	962.2	970.39	976.96	978.93	978.44	978.36	979.14	980.61	982.49	984.44	985.9	986.81	989.31	994.76	998.81	997.78	997.3	1002.93	1009.13	1009.57	1007.36	1007.17	1009.56	1013.62	1016.97	1017.92	1019.65	1025.05	1029.81	1029.64	1029.46	1034.37	1038.62	1036.05	1032.48	1034.99	1040.38	1043.75	1045.95	1048.87	1051.46	1052.35	1052.66	1054.03	1057.02	1061.43	1065.11
03-59b37b2d267db3801443b3e9ed2788c1-RegB	986.65	990.97	997.04	1002.84	1006.32	1006.6	1007.36	1011.89	1017.01	1019.28	1020.92	1024.41	1027.17	1026.81	1027.16	1031.94	1037.56	1039.86	1040.38	1041.46	1042.23	1041.57	1040.94	1041.91	1043.5	1044.58	1046.23	1049.51	1052.47	1053.12	1052.95	1053.9	1055.43	1056.71	1058.69	1062.12	1064.45	1063.34	1061.85	1063.32	1065.11	1064.11	1063.06	1065.38	1069.5	1072.75	1074.05	1073.26	1072.35
03-59b37b2d267db3801443b3e9ed2788c1-RegC	961.01	945.42	940.74	942.88	947.77	951.86	953.64	953.05	953.7	958.35	962.27	961.08	959.98	964.35	969.92	971.76	972.72	976.38	980.77	983.24	984.6	986.34	988.67	991.48	994.61	997.7	999.71	999.79	999.09	999.21	1001.33	1006.01	1011.42	1015.42	1017.49	1017.89	1018.3	1020.23	1022.69	1024.43	1026.59	1030.35	1033.8	1035.02	1036.19	1039.66	1042.87	1042.9	1042.39
03-8ba3ce32c9d595b58cf362a27aeae587-FixA	1001.74	1001.83	1009.6	1005.75	1002.5	1000.2	1005.04	1009.95	1014.26	1016.42	1018.41	1019.52	1020.3	1020.51	1021.92	1026.17	1029.33	1028.61	1028.37	1031.65	1035.99	1038.84	1039.92	1039.23	1039.92	1044.6	1048.38	1049.99	1049.42	1047.8	1047.9	1050.83	1053.58	1055.71	1056.9	1059.3	1062.81	1065.54	1066.22	1066.67	1067.57	1069.13	1071.5	1073.52	1073.86	1073.23	1072.65	1074.04	1077.48
03-8ba3ce32c9d595b58cf362a27aeae587-FixB	966.56	999.08	990.16	990.13	994.15	998.24	1001.37	1003.7	1005.85	1008.82	1011.35	1011.38	1010.99	1011.53	1014.43	1019.4	1024.12	1026.24	1027.88	1030.58	1033.51	1035.5	1036.85	1039.06	1042.11	1045.87	1046.31	1046	1046.35	1048.73	1052.21	1054.59	1056.17	1057.29	1058.05	1057.73	1057.4	1059.06	1061.41	1062.74	1064.87	1065.97	1067.71	1071.41	1074.27	1074.4	1074.58	1077.15	1081.03
03-8ba3ce32c9d595b58cf362a27aeae587-FixC	964.32	942.92	980.82	986.79	992.55	993.48	992.01	991.82	994.37	999.35	1004.37	1007.07	1009.41	1012.74	1016.31	1019.19	1022.25	1027.05	1031.25	1031.76	1031.71	1034.65	1038.76	1039.21	1039.94	1041.77	1043.73	1044.09	1045.46	1050.03	1055.49	1058.85	1060.23	1059.75	1059.1	1059.61	1061.63	1064.88	1069.34	1071.18	1071.55	1071.95	1073.49	1076.87	1081.16	1085.11	1088.35	1090.77	1092.46
03-8ba3ce32c9d595b58cf362a27aeae587-RegA	953.84	962.4	964.1	963	963.25	967.93	976.26	972.2	975.67	979.58	982.25	984.76	987.91	991.76	993.53	991.45	991.17	997.58	1003.64	1000.77	996.17	997.77	1003.01	1008.4	1010.63	1009.15	1010.49	1015.5	1019.91	1020.55	1021.53	1028.21	1029.75	1025.24	1022.33	1028.85	1036.14	1037.91	1036.72	1040.71	1045.35	1045.47	1044.64	1048.03	1052.98	1056.82	1058.05	1057.39	1057.9
03-8ba3ce32c9d595b58cf362a27aeae587-RegB	986.16	987.89	988.41	989.66	993.61	1001.22	1008.15	1010.78	1013.16	1019.85	1023.39	1024.13	1025.24	1030.33	1035.45	1037.15	1036.67	1035.13	1035.15	1035.92	1036.76	1038.19	1040.53	1044.15	1047.33	1049.16	1049.51	1049.1	1048.94	1049.51	1050.55	1050.93	1052.01	1054.52	1056.05	1053.73	1052.37	1056.83	1061.96	1062.73	1062.21	1064.87	1067.67	1067.55	1066.26	1066.81	1068.77	1070.51	1073.23
03-8ba3ce32c9d595b58cf362a27aeae587-RegC	949.94	963.38	941.4	944.41	942.99	943.54	947.08	952.44	955.71	954.36	954.67	962.06	969.33	969.12	967.27	970.41	974.6	974.9	974.24	976.58	980.72	984.34	985.98	985.27	985.09	988.23	993.21	997.48	1001.25	1005.02	1007.47	1007.72	1007.42	1009.21	1011.59	1013.06	1014.92	1018.33	1022.33	1024.71	1026	1027.34	1029.32	1032.79	1035.26	1034.06	1033.88	1038.59	1044.55
03-0c5c79938b71bf9865cfd78159f86867-FixA	838.85	844.02	844.02	849.16	849.16	849.16	854.3	856.88	859.47	862.04	864.61	866.32	868.03	869.75	871.47	873.2	874.92	880.06	881.77	883.48	885.2	888.28	891.37	894.46	897.55	900.64	902.37	904.09	905.82	907.53	909.24	910.96	913.52	916.09	917.82	919.54	921.27	922.98	924.69	926.41	931.54	933.27	934.99	936.72	941.85	946.99	948.72	950.44	952.17
03-0c5c79938b71bf9865cfd78159f86867-FixB	849.16	849.16	859.47	849.16	849.16	854.3	856.87	859.45	862.03	864.61	868.73	872.84	876.96	881.08	885.2	887.77	890.34	892.92	895.49	898.07	900.64	904.08	907.52	910.96	914.39	917.83	921.27	923.84	926.42	928.99	931.57	934.14	936.72	937.36	938	938.64	939.29	939.93	940.57	941.21	941.85	944.43	947	949.57	952.15	954.72	957.29	959.87	962.44
03-0c5c79938b71bf9865cfd78159f86867-FixC	828.57	832.44	836.3	840.16	844.02	847.89	849.16	851.74	854.31	856.89	859.46	862.04	864.62	867.19	869.77	872.35	874.92	876.85	878.78	880.71	882.65	884.58	886.51	888.44	890.37	892.94	895.52	898.09	900.66	903.24	905.81	908.38	910.96	913.3	915.64	917.98	920.32	922.67	925.01	927.35	929.69	932.03	934.38	936.72	939.29	941.86	944.43	947.01	949.58
03-0c5c79938b71bf9865cfd78159f86867-RegA	886.32	870.89	896.65	898.39	900.12	901.85	903.58	905.31	907.04	909.62	912.2	914.78	917.36	925.09	932.83	935.42	938.01	940.6	943.19	945.77	948.36	950.95	953.54	955.27	956.99	958.72	960.44	962.17	963.89	965.63	967.37	969.1	974.25	979.4	980.7	982.01	983.32	984.62	985.92	987.21	988.51	989.81	992.4	994.99	997.58	1000.2	1001.9	1003.6	1005.3
03-0c5c79938b71bf9865cfd78159f86867-RegB	912.07	913.8	915.52	917.25	918.98	920.71	922.43	924.16	925.89	927.62	929.34	931.07	932.8	934.87	936.95	939.02	941.1	943.17	945.39	947.61	949.83	952.05	954.27	956.49	958.7	961.81	964.91	968.01	971.11	974.21	975.94	977.67	979.39	981.12	982.85	984.58	986.3	988.03	989.76	991.49	993.21	994.94	996.5	998.06	999.61	1001.2	1002.7	1004.3	1005.8
03-0c5c79938b71bf9865cfd78159f86867-RegC	860.61	863.19	865.77	873.66	870.93	881.25	883.58	885.91	888.24	890.57	892.9	895.23	897.56	899.89	902.22	904.55	906.87	909.2	911.53	913.86	916.19	918.52	920.85	923.18	925.51	927.84	929.69	931.54	933.39	935.25	937.1	938.95	940.8	942.65	944.51	946.36	948.21	950.06	951.92	953.77	955.9	958.03	960.16	962.29	964.43	966.56	968.69	970.82	972.95
03-ce0aea45ccc0e81d77f680f96e02c3da-FixA	916.91	922.18	926.14	929.45	932.77	936.24	938.02	937.09	938	944.49	951.24	952.97	954.58	961.21	968	969.65	970.1	974.1	979.47	982.97	984.97	986.64	988.75	991.67	994.69	997.07	999.43	1002.39	1005.14	1006.79	1007.85	1009.08	1010.75	1013.09	1016.81	1022.13	1026.33	1027.1	1027.81	1032.05	1036.98	1038.84	1038.52	1038.11	1039.1	1042.31	1046.22	1049.11	1051.53
03-ce0aea45ccc0e81d77f680f96e02c3da-FixB	947.88	938.76	937.25	939.83	942.92	944.04	944.88	947.51	951.06	954.16	956.54	958.24	959.5	960.69	962.29	964.68	967.42	969.93	971.7	972.59	973.8	976.34	978.96	980.41	982.26	986.05	989.73	991.1	991.64	993.24	995	995.78	996.62	998.69	1001.05	1002.58	1004.08	1006.45	1008.51	1008.97	1008.98	1010.11	1012.53	1015.75	1017.86	1017.47	1017.51	1020.88	1024.26
03-ce0aea45ccc0e81d77f680f96e02c3da-FixC	927.41	944.71	954.18	958.46	960.17	961.53	963.22	965.39	967.79	970.09	972.08	973.7	975.39	977.52	979.61	981.25	983.37	986.94	991.6	996.52	1000.49	1002.63	1004.02	1005.87	1007.73	1008.95	1009.95	1011.3	1012.98	1014.71	1015.91	1016.24	1016.96	1019.3	1022.53	1025.37	1026.52	1025.36	1024.18	1025.41	1028.02	1030.29	1031.99	1033.33	1034.64	1036.2	1038.08	1040.18	1041.88
03-ce0aea45ccc0e81d77f680f96e02c3da-RegA	872.17	875.02	877.78	880.88	884.75	889.49	893.96	897.18	900.24	904.3	908.55	912.04	915.3	918.83	921.49	922.47	924.29	929.17	934.38	937.04	939.4	944.03	948.88	951.51	953.02	955.09	957.66	960.27	962.84	965.41	968.14	971.03	973.08	973.57	974.28	977.05	980.97	984.45	986.32	986.13	986.34	989.34	993.28	995.85	998.48	1002.85	1006.64	1007.34	1007.11
03-ce0aea45ccc0e81d77f680f96e02c3da-RegB	936.66	939.71	940.83	941.41	942.82	945.79	948.26	948.48	948.87	951.83	955.33	957.04	958.08	960.03	962.63	965.18	967.39	969.16	971.01	973.45	976.38	979.39	981.58	982.34	983.01	984.99	987.54	989.42	989.65	987.89	986.24	986.83	988.75	990.47	991.68	992.51	993.59	995.41	997.2	998.13	998.91	1000.42	1002.38	1004.34	1006.5	1009.06	1011.37	1012.85	1014.34
03-ce0aea45ccc0e81d77f680f96e02c3da-RegC	893.9	899.94	897.8	895.24	900.02	915.94	930.82	933.25	931.52	935.52	940.83	941.54	940.73	942.61	946.34	950.05	952.98	954.81	955.9	956.66	956.9	956.57	956.84	958.53	959.77	958.81	957.73	958.98	961.7	964.35	966.26	967.26	968.45	970.9	973.89	976.37	977.88	978.35	978.86	980.47	982.72	984.92	987.47	990.65	992.65	991.84	990.36	990.81	992.57
03-c26e374baf842e7fcff742308d2e5667-FixA	nan	nan	nan	nan	nan	nan	nan	nan	nan	nan	nan	nan	nan	nan	nan	nan	nan	nan	nan	nan	nan	nan	nan	nan	nan	nan	nan	nan	nan	nan	nan	nan	nan	nan	nan	nan	nan	nan	nan	nan	nan	nan	nan	nan	nan	nan	nan	nan	nan
03-c26e374baf842e7fcff742308d2e5667-FixB	nan	nan	nan	nan	nan	nan	nan	nan	nan	nan	nan	nan	nan	nan	nan	nan	nan	nan	nan	nan	nan	nan	nan	nan	nan	nan	nan	nan	nan	nan	nan	nan	nan	nan	nan	nan	nan	nan	nan	nan	nan	nan	nan	nan	nan	nan	nan	nan	nan
03-c26e374baf842e7fcff742308d2e5667-FixC	nan	nan	nan	nan	nan	nan	nan	nan	nan	nan	nan	nan	nan	nan	nan	nan	nan	nan	nan	nan	nan	nan	nan	nan	nan	nan	nan	nan	nan	nan	nan	nan	nan	nan	nan	nan	nan	nan	nan	nan	nan	nan	nan	nan	nan	nan	nan	nan	nan
03-c26e374baf842e7fcff742308d2e5667-RegA	nan	nan	nan	nan	nan	nan	nan	nan	nan	nan	nan	nan	nan	nan	nan	nan	nan	nan	nan	nan	nan	nan	nan	nan	nan	nan	nan	nan	nan	nan	nan	nan	nan	nan	nan	nan	nan	nan	nan	nan	nan	nan	nan	nan	nan	nan	nan	nan	nan
03-c26e374baf842e7fcff742308d2e5667-RegB	nan	nan	nan	nan	nan	nan	nan	nan	nan	nan	nan	nan	nan	nan	nan	nan	nan	nan	nan	nan	nan	nan	nan	nan	nan	nan	nan	nan	nan	nan	nan	nan	nan	nan	nan	nan	nan	nan	nan	nan	nan	nan	nan	nan	nan	nan	nan	nan	nan
03-c26e374baf842e7fcff742308d2e5667-RegC	nan	nan	nan	nan	nan	nan	nan	nan	nan	nan	nan	nan	nan	nan	nan	nan	nan	nan	nan	nan	nan	nan	nan	nan	nan	nan	nan	nan	nan	nan	nan	nan	nan	nan	nan	nan	nan	nan	nan	nan	nan	nan	nan	nan	nan	nan	nan	nan	nan
03-ba2fcb9a9d961c48420383198d986385-FixA	967.5	967.5	941.85	941.85	941.85	941.85	941.85	941.85	941.85	941.85	941.85	941.85	941.85	941.85	941.85	941.85	941.85	941.85	941.85	941.85	941.85	941.85	941.85	941.85	941.85	941.85	941.85	941.85	941.85	941.85	941.85	941.85	941.85	942.59	943.32	944.06	944.79	945.52	946.26	946.99	947.85	948.72	949.58	950.44	951.3	952.17	953.45	954.74	956.02
03-ba2fcb9a9d961c48420383198d986385-FixB	885.2	885.2	887.08	888.97	890.86	892.75	894.64	896.53	898.42	900.3	902.19	904.08	905.97	907.86	909.75	911.64	913.52	915.41	917.3	919.19	921.08	922.97	924.86	926.75	926.41	928.12	929.84	931.56	933.27	934.99	936.7	938.42	940.14	941.85	944.43	947	949.57	952.15	954.72	957.29	959.87	962.44	965.02	967.6	970.17	972.75	975.33	977.91	980.49
03-ba2fcb9a9d961c48420383198d986385-FixC	988.2	989.06	989.92	990.78	991.64	992.5	993.36	994.22	995.08	995.94	996.8	997.65	998.51	999.47	1000.4	1001.4	1002.3	1003.3	1004.2	1005.2	1006.1	1007.1	1008	1009	1009.9	1010.9	1011.9	1012.8	1013.8	1014.7	1015.7	1016.6	1017.6	1018.5	1019.5	1020.4	1021.4	1022.3	1023.3	1024.2	1025.4	1026.6	1027.8	1029	1030.2	1031.4	1032.6	1033.7	1034.9
03-ba2fcb9a9d961c48420383198d986385-RegA	884.93	887.62	890.32	893.01	895.7	898.39	901.08	903.77	906.47	909.16	911.85	914.54	917.23	919.93	922.62	925.31	928	930.69	933.38	936.08	938.77	941.46	944.15	911.22	913.91	916.61	919.3	920.18	921.05	921.92	922.79	923.67	924.54	925.41	928.11	930.8	933.5	936.2	938.04	939.88	941.72	943.56	945.4	947.24	949.42	951.61	953.8	955.98	958.17
03-ba2fcb9a9d961c48420383198d986385-RegB	884.93	890.16	891.58	893	894.42	895.84	897.27	898.69	900.11	901.53	903.37	905.22	907.06	908.91	910.75	912.6	914.44	916.28	918.13	920.31	922.49	924.68	926.86	929.04	931.22	933.41	935.59	937.77	939.95	941.8	943.64	945.48	947.33	949.17	951.01	952.86	954.7	956.54	958.38	960.23	962.07	964.13	966.18	968.24	970.3	972.35	974.41	976.47	978.52
03-ba2fcb9a9d961c48420383198d986385-RegC	915.37	941.06	941.94	942.82	943.7	944.58	945.45	946.33	947.21	951.94	953.61	955.29	956.96	958.64	960.31	961.99	963.66	965.34	969.04	970.62	972.2	973.79	975.37	976.95	978.54	980.12	981.7	983.29	984.87	986.45	988.04	989.62	991.2	992.79	994.37	995.95	997.54	999.12	1000.7	1002.3	1003.9	1005.5	1007	1008.6	1010.2	1011.8	1013.4	1015	1016.5
03-a3458acaedca279c3c0c93ed5f82684f-FixA	965.94	946.11	940.42	942.47	945.83	945.7	943.63	942.33	942.56	944.18	945.24	944.15	942.75	942.98	943.63	943.27	943	944.03	945.02	944.52	943.53	943.29	943.03	941.88	940.66	940.47	941.42	943.12	943.93	942.63	941.25	941.95	943.23	943.27	943.29	944.86	947.13	948.78	949.36	948.88	948.15	948.02	948.34	948.82	949.79	951.56	953.43	954.61	955.39
03-a3458acaedca279c3c0c93ed5f82684f-FixB	885.35	886.65	888.2	890.05	892.24	894.72	897.05	898.82	900.08	901.11	902.55	904.86	907.26	908.93	910.09	911.31	913.4	916.76	919.68	920.63	921.01	922.55	924.85	926.99	928.22	928.26	928.6	930.67	933.52	935.93	938.52	941.89	944.45	944.7	944.64	946.59	950.08	953.91	957.37	959.99	961.87	963.32	964.86	967.02	969.99	973.67	976.89	978.7	980.52
03-a3458acaedca279c3c0c93ed5f82684f-FixC	989.43	991.62	991.38	990.74	991.73	995.3	998.04	996.94	995.34	996.85	999.73	1001.39	1001.43	1000.3	999.57	1000.6	1002.48	1004.01	1005.17	1006.15	1006.62	1006.43	1007	1009.46	1011.86	1012.19	1012.16	1013.78	1015.76	1016.56	1017.29	1019.22	1020.99	1021.03	1020.4	1020.53	1021.31	1022.32	1023.52	1024.91	1026.14	1026.95	1027.86	1029.37	1030.54	1030.53	1030.88	1033.15	1035.58
03-a3458acaedca279c3c0c93ed5f82684f-RegA	885.56	890.05	891.85	892.88	895.1	899.61	904.06	906.25	907.93	911.14	914.86	917.75	920.18	922.84	925.65	928.4	931.1	933.7	935.64	936.86	940.03	946.19	946.24	932.76	917.57	913.83	917.23	920.35	922.98	926.16	927.33	924.4	921.74	924.02	928.99	933.04	935.54	936.8	937.73	939.25	941.67	944.9	948.04	950.18	951.6	952.95	954.77	957.34	959.65
03-a3458acaedca279c3c0c93ed5f82684f-RegB	886.98	889.74	892.34	894.58	896.26	897.3	898.13	899.24	900.88	903.02	904.71	905.24	906.02	908.42	911.45	913.82	915.64	917.4	919.66	922.67	925.29	926.46	926.96	927.93	929.76	932.41	934.73	935.9	937.69	941.73	945.82	947.48	947.91	948.95	950.69	952.77	955.19	957.96	960.81	963.39	965.42	966.75	967.65	968.57	970.17	972.88	975.77	977.74	978.9
03-a3458acaedca279c3c0c93ed5f82684f-RegC	914.2	930.87	940.08	944.17	945.47	945.98	946.3	946.68	947.55	949.26	951.6	954.29	957.29	960.3	961.8	961.03	961.81	967.24	972.34	972.09	970.55	972.64	976.37	978.59	979.36	979.59	980.32	982.24	984.52	986.14	987.45	989.01	990.82	992.79	995.26	998.39	1000.94	1001.76	1002.08	1003.45	1005.62	1007.8	1008.9	1008.4	1008.88	1012.67	1016.72	1017.48	1016.63
03-5a3815281b9cfd1902eec23a2f74b99d-FixA	nan	nan	nan	nan	nan	nan	nan	nan	nan	nan	nan	nan	nan	nan	nan	nan	nan	nan	nan	nan	nan	nan	nan	nan	nan	nan	nan	nan	nan	nan	nan	nan	nan	nan	nan	nan	nan	nan	nan	nan	nan	nan	nan	nan	nan	nan	nan	nan	nan
03-5a3815281b9cfd1902eec23a2f74b99d-FixB	nan	nan	nan	nan	nan	nan	nan	nan	nan	nan	nan	nan	nan	nan	nan	nan	nan	nan	nan	nan	nan	nan	nan	nan	nan	nan	nan	nan	nan	nan	nan	nan	nan	nan	nan	nan	nan	nan	nan	nan	nan	nan	nan	nan	nan	nan	nan	nan	nan
03-5a3815281b9cfd1902eec23a2f74b99d-FixC	nan	nan	nan	nan	nan	nan	nan	nan	nan	nan	nan	nan	nan	nan	nan	nan	nan	nan	nan	nan	nan	nan	nan	nan	nan	nan	nan	nan	nan	nan	nan	nan	nan	nan	nan	nan	nan	nan	nan	nan	nan	nan	nan	nan	nan	nan	nan	nan	nan
03-5a3815281b9cfd1902eec23a2f74b99d-RegA	nan	nan	nan	nan	nan	nan	nan	nan	nan	nan	nan	nan	nan	nan	nan	nan	nan	nan	nan	nan	nan	nan	nan	nan	nan	nan	nan	nan	nan	nan	nan	nan	nan	nan	nan	nan	nan	nan	nan	nan	nan	nan	nan	nan	nan	nan	nan	nan	nan
03-5a3815281b9cfd1902eec23a2f74b99d-RegB	nan	nan	nan	nan	nan	nan	nan	nan	nan	nan	nan	nan	nan	nan	nan	nan	nan	nan	nan	nan	nan	nan	nan	nan	nan	nan	nan	nan	nan	nan	nan	nan	nan	nan	nan	nan	nan	nan	nan	nan	nan	nan	nan	nan	nan	nan	nan	nan	nan
03-5a3815281b9cfd1902eec23a2f74b99d-RegC	nan	nan	nan	nan	nan	nan	nan	nan	nan	nan	nan	nan	nan	nan	nan	nan	nan	nan	nan	nan	nan	nan	nan	nan	nan	nan	nan	nan	nan	nan	nan	nan	nan	nan	nan	nan	nan	nan	nan	nan	nan	nan	nan	nan	nan	nan	nan	nan	nan
03-bf7f989e0d9deae6cc8512380b227c51-FixA	627.74	668.91	674.08	676.79	679.5	682.21	684.92	687.63	690.34	693.05	695.76	698.47	701.18	703.89	706.6	709.31	712.02	714.73	717.44	720.15	722.86	725.57	728.15	730.72	733.3	735.88	737.59	739.3	741.02	742.49	743.96	745.44	746.91	748.38	749.86	751.33	754.42	757.51	760.6	763.69	766.78	770.2	773.63	777.05	780.48	783.92	787.35	790.78	794.22
03-bf7f989e0d9deae6cc8512380b227c51-FixB	nan	668.91	672.34	675.78	679.22	682.65	686.08	689.51	692.94	696.37	699.81	704.96	710.11	715.25	720.43	722.85	725.27	727.7	730.12	732.54	734.96	737.38	739.81	742.23	744.65	747.07	749.49	751.91	754.34	756.76	759.18	761.6	766.78	768.49	770.2	771.91	775.22	778.54	781.85	785.16	788.47	791.78	795.09	798.4	801.71	805.02	808.33	811.64	814.95
03-bf7f989e0d9deae6cc8512380b227c51-FixC	684.36	687.36	690.37	693.37	696.37	699.38	684.36	687.34	690.32	693.3	696.28	699.27	702.25	705.23	708.21	711.2	714.18	717.16	720.14	723.12	726.11	729.09	732.07	735.05	738.03	741.02	743.16	745.31	747.45	749.6	751.74	753.89	756.03	758.18	760.32	762.47	764.61	766.76	768.9	771.05	773.19	775.34	777.48	779.63	781.77	783.92	786.06	788.21	790.36
03-bf7f989e0d9deae6cc8512380b227c51-RegA	733.26	733.45	735.34	737.24	739.13	741.89	744.65	747.4	750.16	752.92	755.68	758.43	761.19	763.95	766.71	769.46	772.22	774.97	777.73	780.48	783.23	785.99	788.74	790.14	791.54	792.93	794.33	795.72	797.12	798.52	799.91	801.31	802.7	804.1	805.5	806.89	808.29	809.68	811.08	812.48	815.23	817.99	820.75	823.5	826.26	829.01	831.13	833.24	835.35
03-bf7f989e0d9deae6cc8512380b227c51-RegB	nan	723.15	725.13	727.12	729.11	731.09	733.08	735.06	737.05	739.03	741.02	743.01	744.99	746.98	748.96	750.95	752.94	754.92	756.91	758.89	760.88	762.87	765.45	768.03	770.62	773.2	775.78	778.37	780.95	783.54	786.12	788.7	791.29	793.87	796.46	799.04	801.62	803.93	806.23	808.53	810.83	813.13	815.43	817.73	820.04	822.34	824.64	826.94	829.24
03-bf7f989e0d9deae6cc8512380b227c51-RegC	712.7	715.97	719.24	722.51	725.78	729.05	733.35	735.59	737.83	740.07	735.11	737.59	740.08	742.56	745.05	747.54	750.02	752.51	754.99	757.48	759.96	762.45	764.94	767.42	769.91	772.39	774.88	777.36	779.85	782.34	784.82	787.31	789.79	792.28	794.77	797.25	799.74	802.22	804.71	807.19	809.68	812.17	814.65	817.14	819.62	822.11	824.6	827.08	829.57
03-d75a44800541931e466e0bb1c98cf3cd-FixA	970.73	933.32	917.9	916.4	920.77	924.33	926	926.38	927.04	929.17	931.42	932.5	934.14	937.84	940.78	940.47	940.51	944.65	950.56	955.04	958.11	960.55	962.52	964.14	965.9	968.37	971.83	976.17	979.62	980.68	981	982.47	984.08	984.66	986.14	990.58	996.47	1001.53	1004.61	1005.27	1004.95	1005.42	1007.53	1011.29	1014.27	1014.33	1014.31	1017.43	1021.72
03-d75a44800541931e466e0bb1c98cf3cd-FixB	887.49	889.19	894.17	900.46	906.08	909.63	911.92	914.2	917.1	920.75	923.95	925.79	928.02	932.21	936.46	938.72	940.21	942.49	944.99	946.94	949.19	952.53	955.67	957.34	958.73	961.39	965.45	970.33	974	974.94	975.69	978.87	982.61	984.52	985.72	988	991.6	996.1	999.98	1001.97	1003.43	1005.94	1008.51	1009.91	1011.31	1014.02	1016.52	1017.27	1018.48
03-d75a44800541931e466e0bb1c98cf3cd-FixC	910.69	914.08	918	922.2	926.42	930.33	933.24	934.84	936.5	939.64	943.8	948.23	952.69	956.95	960.17	961.91	964.05	968.25	972.58	974.97	976.97	980.32	983.35	984.4	985.7	989.45	992.95	993.38	993.56	996.59	1000.05	1001.13	1002.2	1006.02	1010.42	1012.62	1013.23	1013.82	1015.76	1019.71	1023.33	1024.44	1025.63	1029.66	1033.58	1034.04	1033.62	1035.79	1039.73
03-d75a44800541931e466e0bb1c98cf3cd-RegA	970.55	972.07	975.08	978.47	981.14	982.38	983.1	984.38	986.34	988.75	990.89	992.27	993.77	996.24	998.81	1000.59	1002.31	1004.81	1007.41	1009.25	1010.63	1012.04	1013.65	1015.52	1017.65	1019.94	1022.02	1023.63	1025.59	1028.61	1031.81	1034.11	1035.42	1036.05	1036.54	1037.42	1038.76	1040.46	1042.45	1044.61	1046.75	1048.66	1050.17	1051.28	1052.53	1054.53	1057.43	1061	1063.88
03-d75a44800541931e466e0bb1c98cf3cd-RegB	975.48	977.21	978.1	978.83	980.07	982.63	987.86	996.11	1003.01	1004.85	1005.74	1010.03	1014.76	1016.33	1016.33	1017.24	1019.38	1022.35	1025.24	1027.32	1029.19	1031.59	1034.23	1036.65	1038.74	1040.57	1042.53	1044.99	1047.67	1050.23	1052.5	1054.43	1056.02	1057.47	1059.64	1063.21	1067.21	1070.45	1072.88	1074.81	1076.69	1078.81	1080.62	1081.72	1083.6	1087.49	1090.73	1090.71	1090.76
03-d75a44800541931e466e0bb1c98cf3cd-RegC	911.84	929.41	940.47	947.15	951.6	955.74	960.69	966.8	972.29	975.61	978.35	982.27	986.43	989.49	991.35	992.38	993.66	996.17	999.68	1003.55	1006.8	1008.7	1010.1	1012.05	1014.76	1017.97	1020.56	1021.65	1022.51	1024.53	1026.81	1028.18	1028.98	1029.96	1031.8	1034.9	1038.32	1040.93	1042.54	1043.57	1045.98	1051.19	1055.95	1056.96	1057.27	1060.6	1065.06	1067.82	1069.79
03-d2b88448c1de4f0f54c9d900233b900c-FixA	nan	nan	nan	nan	nan	nan	nan	nan	nan	nan	nan	nan	nan	nan	nan	nan	nan	nan	nan	nan	nan	nan	nan	nan	nan	nan	nan	nan	nan	nan	nan	nan	nan	nan	nan	nan	nan	nan	nan	nan	nan	nan	nan	nan	nan	nan	nan	nan	nan
03-d2b88448c1de4f0f54c9d900233b900c-FixB	nan	nan	nan	nan	nan	nan	nan	nan	nan	nan	nan	nan	nan	nan	nan	nan	nan	nan	nan	nan	nan	nan	nan	nan	nan	nan	nan	nan	nan	nan	nan	nan	nan	nan	nan	nan	nan	nan	nan	nan	nan	nan	nan	nan	nan	nan	nan	nan	nan
03-d2b88448c1de4f0f54c9d900233b900c-FixC	nan	nan	nan	nan	nan	nan	nan	nan	nan	nan	nan	nan	nan	nan	nan	nan	nan	nan	nan	nan	nan	nan	nan	nan	nan	nan	nan	nan	nan	nan	nan	nan	nan	nan	nan	nan	nan	nan	nan	nan	nan	nan	nan	nan	nan	nan	nan	nan	nan
03-d2b88448c1de4f0f54c9d900233b900c-RegA	nan	nan	nan	nan	nan	nan	nan	nan	nan	nan	nan	nan	nan	nan	nan	nan	nan	nan	nan	nan	nan	nan	nan	nan	nan	nan	nan	nan	nan	nan	nan	nan	nan	nan	nan	nan	nan	nan	nan	nan	nan	nan	nan	nan	nan	nan	nan	nan	nan
03-d2b88448c1de4f0f54c9d900233b900c-RegB	nan	nan	nan	nan	nan	nan	nan	nan	nan	nan	nan	nan	nan	nan	nan	nan	nan	nan	nan	nan	nan	nan	nan	nan	nan	nan	nan	nan	nan	nan	nan	nan	nan	nan	nan	nan	nan	nan	nan	nan	nan	nan	nan	nan	nan	nan	nan	nan	nan
03-d2b88448c1de4f0f54c9d900233b900c-RegC	nan	nan	nan	nan	nan	nan	nan	nan	nan	nan	nan	nan	nan	nan	nan	nan	nan	nan	nan	nan	nan	nan	nan	nan	nan	nan	nan	nan	nan	nan	nan	nan	nan	nan	nan	nan	nan	nan	nan	nan	nan	nan	nan	nan	nan	nan	nan	nan	nan
03-75b34d668c12025e2bfc21d2991ca609-FixA	629.3	659.82	674.36	678.99	679.79	681.67	684.92	688.66	692.16	694.92	697.26	699.55	701.71	703.66	705.81	708.58	711.95	715.64	718.87	721.09	723.18	726.11	729.27	731.81	733.58	734.78	736.41	739.25	742.29	744.33	745.61	746.72	747.94	749.44	751.36	753.82	756.67	759.67	762.24	764.02	766.02	769.36	773.85	778.74	782.38	783.69	785.61	791.04	796.85
03-75b34d668c12025e2bfc21d2991ca609-FixB	nan	763.57	676.97	664.4	679.74	686.31	685.96	688.04	692.7	697.94	702.72	706.62	710.66	715.73	720.46	723.45	725.63	728.18	730.87	733.19	735.27	737.45	740.32	744.06	746.73	746.87	747.66	752.14	756.97	758.45	759.25	762.62	766.8	769.32	771.32	774.45	778.15	781.45	784.3	786.93	789.5	792.17	795.25	798.97	802.84	806.36	809.8	813.5	817.24
03-75b34d668c12025e2bfc21d2991ca609-FixC	685.1	687.72	692.81	696.98	696.88	691.04	685.73	686.95	691.61	695.34	698.2	701.12	703.96	706.46	709.07	712.14	714.92	716.77	718.92	722.6	726.77	730.27	734.01	738.84	742.91	744.37	744.43	744.92	746.64	749.81	753.15	755.37	757	758.87	760.69	762.13	763.99	767.09	770.79	774.08	776.05	776.29	776.75	779.36	782.87	785.5	787.51	789.65	791.97
03-75b34d668c12025e2bfc21d2991ca609-RegA	735.08	737.73	738.69	738.84	739.06	740.16	742.7	746.74	750.6	752.82	754.8	758.14	762.24	766.07	769.18	771.44	773.3	775.31	778.03	781.64	785	787	788.42	790.32	792.96	796.07	798.1	797.82	796.97	797.61	799.51	801.81	803.55	804.11	804.5	805.82	807.46	808.65	810.04	812.44	815.36	818.09	820.96	824.38	827.75	830.3	831.86	832.7	834.18
03-75b34d668c12025e2bfc21d2991ca609-RegB	nan	727.56	725.67	726.13	727.65	729.31	731.66	735.29	739.59	743.6	746.33	747.22	747.58	748.78	750.35	751.62	753.29	755.87	757.92	758.18	758.54	761.08	765.11	769.3	772.89	775.49	777.46	779.36	781.57	784.25	786.74	788.37	789.68	791.5	794.62	799.31	803.59	805.56	806.67	808.8	811.41	813.46	815.17	816.98	819.06	821.43	823.99	826.63	829.46
03-75b34d668c12025e2bfc21d2991ca609-RegC	713.25	717.89	720.62	722.76	725.65	730.07	734.57	737.46	738.36	737.55	736.72	737.53	740.31	744.67	748.83	751.18	752.59	754.25	756.07	757.79	759.95	763.03	766.3	768.97	771.13	773.14	775.34	777.86	780.2	781.91	783.59	786.01	789.31	793.36	797.41	800.72	803.08	804.63	806.11	808.24	810.48	812.22	814.03	816.61	819.52	822.17	824.61	827.12	830.13
03-ce722cf1eb1db6892cf0a2cca44dbd65-FixA	874.88	874.91	878.5	883.39	887.34	889.01	890.75	894.96	900.37	905.19	909.42	913.28	916.04	917.1	917.49	918.54	921.15	925.53	929.61	931.62	933.55	937.61	942.43	946.18	949.28	952.5	955.47	957.74	959.99	963.12	967.6	973.4	978.97	982.85	986	989.72	993.8	997.73	1001.54	1005.38	1009.35	1013.47	1017.55	1021.43	1025.4	1029.69	1033.73	1036.94	1039.91
03-ce722cf1eb1db6892cf0a2cca44dbd65-FixB	836.31	838.61	841.35	844.56	848.28	852.41	856.47	860.22	864.91	871.35	876.77	878.81	880.64	885.53	890.99	894.12	896.59	900.43	904.29	906.65	909.05	913.18	917.45	920.02	921.7	923.74	926.18	928.8	931.73	935.11	938.91	942.91	946.39	948.79	950.94	953.84	957.27	960.81	964.34	967.89	971.51	974.96	976.54	975.16	974.3	977.55	982.28	984.98	986.74
03-ce722cf1eb1db6892cf0a2cca44dbd65-FixC	839.58	843.62	845.7	846.88	848.24	850.56	853.41	856.13	858.53	860.53	862.05	863.22	864.85	867.65	871.21	874.69	876.75	876.56	875.93	876.97	nan	884.06	887.72	889.4	nan	893.44	897.46	901.98	906.52	910.8	915.12	919.73	923.95	926.96	928.67	929.4	930.53	933.29	936.62	939.09	940.53	941.34	943.12	947	950.49	951.03	950.92	953.06	956.39
03-ce722cf1eb1db6892cf0a2cca44dbd65-RegA	947.59	955.59	960.37	962.94	964.36	965.6	967.45	970.4	974.12	978.05	981.68	984.66	987.03	989.08	991.49	994.68	997.61	999.25	1000.22	1001.46	1003.37	1006.07	1009.12	1011.9	1013.82	1014.72	1016.31	1020.05	1023.89	1025.72	1027.36	1030.87	1034.62	1036.5	1037.07	1037.61	1039.27	1042.65	1046.18	1048.17	1049.38	1051.08	1053.59	1056.79	1059.85	1061.99	1063.51	1064.98	1066.6
03-ce722cf1eb1db6892cf0a2cca44dbd65-RegB	920.12	909.07	904.02	902.99	903.98	905.52	908.24	912.81	917.95	922.26	925.79	929.06	932.88	937.73	942.34	945.49	948.27	951.91	955.85	959.21	961.86	964.05	966.67	970.54	975.34	980.31	984.14	985.92	987.11	989.38	992.3	995.08	997.76	1000.59	1003.56	1006.57	1009.1	1010.88	1013.1	1016.87	1020.82	1023.37	1025.37	1028.16	1031.84	1035.94	1038.95	1039.72	1040.43
03-ce722cf1eb1db6892cf0a2cca44dbd65-RegC	947.84	966.48	976.16	980.37	982.59	985.51	988.59	990.89	993.3	996.82	1001.2	1005.65	1008.5	1008.72	1009.01	1012.09	1016.58	1020.5	1023.79	1026.86	nan	1033	1036.01	1038.75	nan	1043.19	1045.07	1046.99	1048.79	1050.25	1051.3	1052.14	1053.82	1057.17	1060.91	1063.5	1065.25	1066.88	1068.72	1070.83	1072.72	1073.97	1075.47	1078.04	1080.45	1081.49	1082.9	1086.53	1090.39
03-cfd6fa447c168f1803f282252fc51569-FixA	nan	nan	nan	nan	nan	nan	nan	nan	nan	nan	nan	nan	nan	nan	nan	nan	nan	nan	nan	nan	nan	nan	nan	nan	nan	nan	nan	nan	nan	nan	nan	nan	nan	nan	nan	nan	nan	nan	nan	nan	nan	nan	nan	nan	nan	nan	nan	nan	nan
03-cfd6fa447c168f1803f282252fc51569-FixB	nan	nan	nan	nan	nan	nan	nan	nan	nan	nan	nan	nan	nan	nan	nan	nan	nan	nan	nan	nan	nan	nan	nan	nan	nan	nan	nan	nan	nan	nan	nan	nan	nan	nan	nan	nan	nan	nan	nan	nan	nan	nan	nan	nan	nan	nan	nan	nan	nan
03-cfd6fa447c168f1803f282252fc51569-FixC	nan	nan	nan	nan	nan	nan	nan	nan	nan	nan	nan	nan	nan	nan	nan	nan	nan	nan	nan	nan	nan	nan	nan	nan	nan	nan	nan	nan	nan	nan	nan	nan	nan	nan	nan	nan	nan	nan	nan	nan	nan	nan	nan	nan	nan	nan	nan	nan	nan
03-cfd6fa447c168f1803f282252fc51569-RegA	nan	nan	nan	nan	nan	nan	nan	nan	nan	nan	nan	nan	nan	nan	nan	nan	nan	nan	nan	nan	nan	nan	nan	nan	nan	nan	nan	nan	nan	nan	nan	nan	nan	nan	nan	nan	nan	nan	nan	nan	nan	nan	nan	nan	nan	nan	nan	nan	nan
03-cfd6fa447c168f1803f282252fc51569-RegB	nan	nan	nan	nan	nan	nan	nan	nan	nan	nan	nan	nan	nan	nan	nan	nan	nan	nan	nan	nan	nan	nan	nan	nan	nan	nan	nan	nan	nan	nan	nan	nan	nan	nan	nan	nan	nan	nan	nan	nan	nan	nan	nan	nan	nan	nan	nan	nan	nan
03-cfd6fa447c168f1803f282252fc51569-RegC	nan	nan	nan	nan	nan	nan	nan	nan	nan	nan	nan	nan	nan	nan	nan	nan	nan	nan	nan	nan	nan	nan	nan	nan	nan	nan	nan	nan	nan	nan	nan	nan	nan	nan	nan	nan	nan	nan	nan	nan	nan	nan	nan	nan	nan	nan	nan	nan	nan
03-3538def344a506a49615be8366b59c5e-FixA	1040.17	1036.26	1034.59	1033.83	1032.64	1030.38	1029.15	1030.79	1033.24	1034.15	1034.04	1034	1034.31	1034.97	1035.72	1036.24	1036.09	1035.18	1034.94	1036.56	1038.59	1039.45	1040.04	1041.69	1044.81	1049.06	1052.12	1052.18	1051.95	1054.39	1057.72	1059.67	1061.63	1065.09	1067.32	1065.76	1064.28	1067.11	1071.93	1075.19	1076.47	1076.43	1076.39	1077.69	1080.82	1085.5	1089.03	1089.02	1088.04
03-3538def344a506a49615be8366b59c5e-FixB	1041.51	1040.48	1041.78	1044.09	1046.05	1046.87	1047.86	1050.14	1051.71	1050.78	1049.78	1051.18	1053.37	1054.18	1053.81	1053.15	1053.58	1056	1058.71	1059.94	1060.52	1061.61	1062.8	1063.36	1062.95	1061.55	1060.1	1059.61	1060.34	1062.02	1063.08	1062.33	1061.97	1064.14	1066.54	1066.52	1065.63	1066.04	1067.34	1068.55	1069.62	1070.77	1072.25	1074.13	1075.63	1076.15	1076.94	1079.27	1081.73
03-3538def344a506a49615be8366b59c5e-FixC	1040.34	1045.04	1045.27	1043.57	1042.49	1043.63	1044.75	1043.73	1042.77	1044.14	1045.83	1045.56	1044.61	1044.61	1045.04	1045.09	1045.34	1046.31	1046.72	1045.69	1045.92	1049.68	1052.86	1051.42	1048.83	1049.26	1050.81	1050.84	1050.82	1052.53	1054.18	1053.92	1054.03	1056.82	1059.32	1058.44	1057.23	1059.14	1061.31	1060.34	1058.75	1059.77	1062.12	1063.69	1064.92	1066.55	1067.5	1066.68	1065.73
03-3538def344a506a49615be8366b59c5e-RegA	1023.4	1025.1	1024.14	1022.35	1021.57	1022.9	1024.38	1024.12	1023.65	1024.74	1026.69	1028.34	1029.33	1029.57	1029.35	1029.02	1029.01	1029.47	1029.5	1028.33	1027.28	1027.67	1028.68	1029.23	1029.71	1030.73	1031.95	1032.83	1033.06	1032.47	1031.27	1029.94	1029.73	1031.5	1033.11	1032.38	1030.72	1030.05	1030.25	1030.71	1031.54	1032.93	1034.59	1036.04	1036.95	1037.14	1037.2	1037.79	1038.93
03-3538def344a506a49615be8366b59c5e-RegB	1012.94	1016.6	1016.84	1015.69	1015.22	1016.79	1018.96	1019.99	1019.81	1018.93	1018.43	1019.16	1020.52	1021.76	1023.3	1025.56	1027.72	1028.9	1029.45	1029.94	1030.39	1030.68	1030.57	1030.04	1030.21	1031.99	1034.04	1034.86	1034.9	1035	1035.3	1035.73	1036.25	1036.83	1037.57	1038.41	1038.48	1037.14	1035.59	1035.24	1035.79	1036.55	1037.4	1038.42	1040.02	1042.46	1045.1	1047.15	1048.34
03-3538def344a506a49615be8366b59c5e-RegC	1003.65	1008.04	1008.89	1007.8	1006.42	1006.03	1006.55	1007.57	1008.62	1009.1	1007.8	1005	1008.06	1022.25	1036.43	1039.18	1036.06	1035.15	1036.33	1037.59	1038.31	1038.34	1038.13	1038.25	1039.18	1041.02	1042.37	1042.05	1041.74	1043.16	1044.8	1044.95	1045.25	1047.46	1049.59	1049.48	1048.83	1049.71	1050.78	1050.32	1049.52	1050.05	1051.78	1054.08	1056.15	1057.26	1056.99	1055.45	1054.88
03-5558429b4edb1dcf363d8efa97f2f4cd-FixA	1003.7	1004.9	1008.8	1008.8	1008.8	1008.8	1010.9	1012.9	1015	1017	1019.1	1020.6	1022	1023.5	1025	1026.5	1027.9	1029.4	1031.3	1033.3	1035.2	1037.1	1039.1	1041	1042.9	1044.9	1046.3	1047.8	1049.3	1050.7	1052.2	1053.7	1055.1	1057.2	1059.3	1061.3	1063.4	1065.4	1066.9	1068.4	1069.9	1071.3	1072.8	1074.3	1075.8	1077.8	1079.9	1081.9	1084
03-5558429b4edb1dcf363d8efa97f2f4cd-FixB	967.5	988.2	990.54	992.89	995.23	997.57	999.91	1002.3	1004.6	1006.9	1009.3	1011.6	1014	1016.3	1018.7	1021.1	1023.5	1025.8	1028.2	1030.6	1033	1035.4	1037.7	1040.1	1042.5	1044.9	1046.3	1047.8	1049.3	1050.7	1052.2	1053.7	1055.2	1056.6	1058.1	1059.6	1061	1062.5	1064	1065.4	1067.4	1069.3	1071.2	1073.2	1075.1	1077	1079	1080.9	1082.8
03-5558429b4edb1dcf363d8efa97f2f4cd-FixC	967.5	967.5	983.06	985.9	988.73	991.56	994.39	997.22	1000.1	1002.9	1005.7	1008.5	1011.4	1014.2	1017	1019.9	1022.7	1025.5	1028.4	1031.2	1034	1036.9	1039.7	1041.4	1043.1	1044.8	1046.6	1048.3	1050	1051.7	1053.4	1055.1	1056.9	1058.6	1060.3	1062	1063.7	1065.4	1067.7	1069.9	1072.1	1074.3	1076.5	1078.7	1080.9	1083.1	1085.3	1087.5	1089.7
03-5558429b4edb1dcf363d8efa97f2f4cd-RegA	955.65	959.26	962.87	966.47	970.08	973.69	977.3	976.19	977.67	979.9	982.13	984.36	986.59	988.82	991.06	993.3	995.54	997.78	1000	1001.7	1003.3	1005	1006.6	1008.3	1009.9	1011.6	1014.3	1017.1	1019.8	1022.6	1025.3	1028.1	1029.3	1030.5	1031.7	1032.9	1034.1	1036.5	1038.9	1041.3	1043.6	1046	1048.4	1050.8	1053	1055.3	1057.5	1059.7	1062
03-5558429b4edb1dcf363d8efa97f2f4cd-RegB	986.42	990.02	993.63	997.23	1000.8	1004.4	1008	1011.6	1015.2	1018.9	1021.3	1023.7	1026.1	1028.6	1031	1033.4	1035.5	1036.7	1037.9	1039.1	1040.2	1041.4	1042.6	1043.8	1044.9	1046.1	1047.3	1048.5	1049.7	1050.8	1052	1053.2	1054.4	1055.5	1056.7	1057.9	1059.1	1060.3	1061.4	1062.6	1063.8	1065	1066.1	1067.3	1068.5	1069.7	1070.9	1072	1073.6
03-5558429b4edb1dcf363d8efa97f2f4cd-RegC	955.65	950.72	940.64	942.96	945.28	947.6	949.93	952.25	954.57	956.89	959.22	961.54	963.86	966.18	968.51	970.83	973.15	975.48	977.8	980.12	982.44	984.77	987.09	989.41	991.73	994.06	996.38	998.56	1000.7	1002.9	1005.1	1007.3	1009.4	1011.6	1013.8	1016	1018.2	1020.3	1022.5	1024.7	1026.9	1029.1	1031.2	1033.4	1035.6	1037.5	1039.4	1041.3	1043.2
03-946c49b4df543d6ea06aa798b1331945-FixA	nan	nan	nan	nan	nan	nan	nan	nan	nan	nan	nan	nan	nan	nan	nan	nan	nan	nan	nan	nan	nan	nan	nan	nan	nan	nan	nan	nan	nan	nan	nan	nan	nan	nan	nan	nan	nan	nan	nan	nan	nan	nan	nan	nan	nan	nan	nan	nan	nan
03-946c49b4df543d6ea06aa798b1331945-FixB	nan	nan	nan	nan	nan	nan	nan	nan	nan	nan	nan	nan	nan	nan	nan	nan	nan	nan	nan	nan	nan	nan	nan	nan	nan	nan	nan	nan	nan	nan	nan	nan	nan	nan	nan	nan	nan	nan	nan	nan	nan	nan	nan	nan	nan	nan	nan	nan	nan
03-946c49b4df543d6ea06aa798b1331945-FixC	nan	nan	nan	nan	nan	nan	nan	nan	nan	nan	nan	nan	nan	nan	nan	nan	nan	nan	nan	nan	nan	nan	nan	nan	nan	nan	nan	nan	nan	nan	nan	nan	nan	nan	nan	nan	nan	nan	nan	nan	nan	nan	nan	nan	nan	nan	nan	nan	nan
03-946c49b4df543d6ea06aa798b1331945-RegA	nan	nan	nan	nan	nan	nan	nan	nan	nan	nan	nan	nan	nan	nan	nan	nan	nan	nan	nan	nan	nan	nan	nan	nan	nan	nan	nan	nan	nan	nan	nan	nan	nan	nan	nan	nan	nan	nan	nan	nan	nan	nan	nan	nan	nan	nan	nan	nan	nan
03-946c49b4df543d6ea06aa798b1331945-RegB	nan	nan	nan	nan	nan	nan	nan	nan	nan	nan	nan	nan	nan	nan	nan	nan	nan	nan	nan	nan	nan	nan	nan	nan	nan	nan	nan	nan	nan	nan	nan	nan	nan	nan	nan	nan	nan	nan	nan	nan	nan	nan	nan	nan	nan	nan	nan	nan	nan
03-946c49b4df543d6ea06aa798b1331945-RegC	nan	nan	nan	nan	nan	nan	nan	nan	nan	nan	nan	nan	nan	nan	nan	nan	nan	nan	nan	nan	nan	nan	nan	nan	nan	nan	nan	nan	nan	nan	nan	nan	nan	nan	nan	nan	nan	nan	nan	nan	nan	nan	nan	nan	nan	nan	nan	nan	nan
03-4955927dbc8499def710ae9d2d85a9c6-FixA	841.98	844.27	846.02	847.57	849.26	851.48	854.66	858.8	861.88	862.38	862.74	865.46	868.84	870.8	872.35	874.71	876.65	877.05	878.1	881.88	886.41	889.37	891.66	894.71	898.38	902.02	904.42	904.87	905.51	908.34	911.18	911.71	912.16	915.05	918.5	920.12	920.87	922.41	925.25	929.33	933.23	935.71	938.08	941.85	946.06	949.22	950.83	951.12	952.63
03-4955927dbc8499def710ae9d2d85a9c6-FixB	850.11	862.54	862.05	855.74	850.66	851.95	856.77	861.08	864.05	865.95	868.13	871.84	876.66	881.74	886.37	889.95	892.29	893.55	894.98	897.82	901.82	906.25	909.97	912.25	914.72	918.85	922.63	924.05	925.43	929.2	932.98	934.17	935.07	938.33	941.72	942.46	941.66	941.18	941.31	941.93	942.94	944.36	946.65	950.11	953.68	956.21	958.02	959.82	962.1
03-4955927dbc8499def710ae9d2d85a9c6-FixC	829.78	834.09	838.98	843.57	847	848.8	850.13	852.19	854.69	857.2	860.22	864.13	867.93	870.54	872.22	873.57	875.25	877.64	879.75	880.72	881.63	883.75	886.75	889.83	892.13	893.2	894.72	898.19	901.75	903.39	904.6	907.26	910.77	913.99	916.36	917.8	919.54	922.74	926.68	930.15	932.41	933.24	934.08	936.49	939.98	943.63	946.95	949.64	951.35
03-4955927dbc8499def710ae9d2d85a9c6-RegA	887.02	893.09	896.92	899.51	901.89	904.7	907.05	908.1	908.78	910.13	911.87	913.84	917.75	924.88	932.59	937.91	940.8	942.24	944.4	948.72	952.17	952.04	952.04	955.92	959.93	959.98	959.44	962.23	965.47	965.94	967.1	972.64	978.78	981.11	981.83	984.04	986.44	987.09	987.09	988.02	989.75	991.76	993.99	996.45	998.78	1000.65	1002.29	1003.96	1005.36
03-4955927dbc8499def710ae9d2d85a9c6-RegB	914.93	915.91	916.37	917.32	919.79	924.03	927.08	926.48	925.09	926.15	929.06	932.27	934.63	935.51	936.02	937.49	940.04	943.35	946.32	948.11	949.65	952.04	954.91	957.59	959.69	961.31	964.29	969.94	975.33	977.32	977.43	978.09	980.04	983.16	985.47	985.43	985.69	988.95	992.25	992.32	991.8	994.04	997.74	1000.56	1001.6	1000.88	1000.55	1002.68	1005.97
03-4955927dbc8499def710ae9d2d85a9c6-RegC	861.41	867.45	869.52	870.35	872.72	878.18	883.5	885.55	886.63	889.48	892.84	895.14	897.87	902.4	906.55	908.07	908.64	910.37	912.98	915.67	918.32	920.96	923.52	925.86	927.76	929.18	930.85	933.32	935.56	936.5	937.09	938.5	940.49	942.49	944.36	946.14	948.28	951.13	954.09	956.37	957.91	958.98	960.49	963.17	965.89	967.46	968.83	971.17	973.51
03-cac44502fdaa2962a0d096818f728cd0-FixA	969.78	1003.96	1020.11	1025.1	1025.76	1027.59	1030.51	1033.51	1037.43	1042.84	1047.17	1048.1	1047.68	1048.63	1051.59	1056.11	1059.31	1058.89	1057.84	1059.5	1062.62	1065.34	1068.27	1072.12	1074.99	1075.18	1074.99	1076.85	1078.96	1079.28	1079.86	1082.96	1086.8	1089	1089.91	1090.53	1091.58	1093.56	1096.47	1100.07	1103.92	1107.41	1109.73	1110.47	1111.33	1114.02	1117.28	1119.55	1122.12
03-cac44502fdaa2962a0d096818f728cd0-FixB	986.71	988.02	990.5	993.24	995.32	996.38	998.25	1002.37	1006.35	1007.81	1008.29	1009.89	1012.6	1015.8	1018.67	1020.68	1022.61	1025.3	1028.3	1031.04	1034.06	1037.77	1040.8	1041.94	1042.62	1044.51	1047.15	1049.55	1050.92	1051	1051.57	1054.37	1058.31	1061.82	1064.75	1067.27	1069.14	1070.19	1070.9	1071.95	1074.07	1077.69	1081.84	1085.32	1087.74	1089.37	1092.39	1098.44	1103.84
03-cac44502fdaa2962a0d096818f728cd0-FixC	984.47	987.88	990.35	992.46	994.76	997.58	1000.24	1002.22	1004.85	1009.17	1013.06	1014.55	1015.7	1018.85	1023.19	1027.19	1029.83	1030.72	1031.88	1035.14	1038.94	1041.52	1044.28	1048.67	1052.69	1054.31	1055.26	1057.6	1060.14	1061.33	1062.2	1064.13	1066.88	1069.73	1071.66	1072.12	1073.13	1076.65	1081.02	1084.04	1085.73	1086.72	1087.39	1088.11	1089.61	1092.41	1095.64	1098.28	1100.63
03-cac44502fdaa2962a0d096818f728cd0-RegA	1106.08	1111.88	1111.81	1109.81	1109.84	1114.35	1119.79	1122.13	1121.76	1120.42	1120.76	1124.61	1129.54	1132.75	1134.7	1136.42	1137.74	1138.34	1138.6	1139.27	1141.93	1147.48	1152.96	1155.39	1156.1	1157.28	1159.67	1163.27	1166.48	1167.72	1167.39	1166.78	1168.58	1174.38	1179.01	1177.63	1175.79	1179.79	1185.68	1188.06	1188.41	1189.5	1190.85	1191.46	1192.48	1195.16	1198.33	1200.41	1201.5
03-cac44502fdaa2962a0d096818f728cd0-RegB	1069.28	1068.61	1071.12	1075.04	1078.6	1080.73	1083.26	1087.89	1092.96	1096.41	1098.26	1099.14	1100	1101.74	1104.82	1109.31	1114.18	1118.26	1121.13	1123.02	1126.03	1131.66	1136.62	1137.75	1137.93	1140.51	1143.71	1145.17	1146.26	1148.79	1152.01	1154.84	1157.84	1161.64	1164.92	1166.29	1166.69	1167.57	1169.81	1173.67	1177.39	1179.28	1180.82	1183.79	1187.25	1189.77	1191.47	1192.93	1194.68
03-cac44502fdaa2962a0d096818f728cd0-RegC	1048.17	1050.15	1051.87	1053.37	1054.68	1056	1058.24	1061.7	1063.61	1061.96	1061.29	1065.89	1071.82	1074.58	1076.14	1079.12	1081.69	1081.92	1082.61	1086.44	1090.28	1090.86	1091.18	1094.65	1099.01	1101.39	1103.02	1105.59	1107.85	1108.39	1108.91	1111.25	1114.09	1115.73	1116.68	1117.95	1119.88	1122.55	1125.63	1128.65	1131.04	1132.45	1133.62	1135.37	1137.36	1139.1	1141.07	1143.8	1146.55
03-13943d911f985ebbebd3b8b0c8e26831-FixA	nan	nan	nan	nan	nan	nan	nan	nan	nan	nan	nan	nan	nan	nan	nan	nan	nan	nan	nan	nan	nan	nan	nan	nan	nan	nan	nan	nan	nan	nan	nan	nan	nan	nan	nan	nan	nan	nan	nan	nan	nan	nan	nan	nan	nan	nan	nan	nan	nan
03-13943d911f985ebbebd3b8b0c8e26831-FixB	nan	nan	nan	nan	nan	nan	nan	nan	nan	nan	nan	nan	nan	nan	nan	nan	nan	nan	nan	nan	nan	nan	nan	nan	nan	nan	nan	nan	nan	nan	nan	nan	nan	nan	nan	nan	nan	nan	nan	nan	nan	nan	nan	nan	nan	nan	nan	nan	nan
03-13943d911f985ebbebd3b8b0c8e26831-FixC	nan	nan	nan	nan	nan	nan	nan	nan	nan	nan	nan	nan	nan	nan	nan	nan	nan	nan	nan	nan	nan	nan	nan	nan	nan	nan	nan	nan	nan	nan	nan	nan	nan	nan	nan	nan	nan	nan	nan	nan	nan	nan	nan	nan	nan	nan	nan	nan	nan
03-13943d911f985ebbebd3b8b0c8e26831-RegA	nan	nan	nan	nan	nan	nan	nan	nan	nan	nan	nan	nan	nan	nan	nan	nan	nan	nan	nan	nan	nan	nan	nan	nan	nan	nan	nan	nan	nan	nan	nan	nan	nan	nan	nan	nan	nan	nan	nan	nan	nan	nan	nan	nan	nan	nan	nan	nan	nan
03-13943d911f985ebbebd3b8b0c8e26831-RegB	nan	nan	nan	nan	nan	nan	nan	nan	nan	nan	nan	nan	nan	nan	nan	nan	nan	nan	nan	nan	nan	nan	nan	nan	nan	nan	nan	nan	nan	nan	nan	nan	nan	nan	nan	nan	nan	nan	nan	nan	nan	nan	nan	nan	nan	nan	nan	nan	nan
03-13943d911f985ebbebd3b8b0c8e26831-RegC	nan	nan	nan	nan	nan	nan	nan	nan	nan	nan	nan	nan	nan	nan	nan	nan	nan	nan	nan	nan	nan	nan	nan	nan	nan	nan	nan	nan	nan	nan	nan	nan	nan	nan	nan	nan	nan	nan	nan	nan	nan	nan	nan	nan	nan	nan	nan	nan	nan
03-b25ff5b3b8576db442b5a055e37f55c9-FixA	1139.73	1095.43	1078.12	1077.46	1083.12	1086.72	1087.74	1087.85	1089.39	1093.76	1097.73	1098.28	1098.17	1100.52	1103.37	1104.34	1104.85	1106.92	1110.92	1116.26	1120.16	1120.3	1118.88	1118.83	1120.92	1124.77	1127.76	1127.78	1127.99	1131.83	1137.46	1142.08	1144.94	1146.27	1147.9	1151.43	1155.31	1157.64	1158.98	1160.65	1164.21	1170.43	1175.92	1177.34	1177.54	1179.99	1182.93	1184.08	1186.47
03-b25ff5b3b8576db442b5a055e37f55c9-FixB	1060.76	1069.5	1076.15	1081.07	1084.62	1087.33	1090.44	1094.96	1100.21	1105.12	1108.69	1110.49	1112.35	1115.96	1119.77	1121.99	1123.32	1124.98	1127.48	1131.09	1135.76	1141.27	1147.03	1152.36	1156.63	1159.44	1161.45	1163.49	1165.93	1168.92	1172.07	1175.04	1178.08	1181.53	1185.23	1188.8	1191.52	1193.03	1195.1	1199.28	1203.37	1204.91	1205.63	1207.82	1210.82	1213.37	1215.57	1217.76	1219.51
03-b25ff5b3b8576db442b5a055e37f55c9-FixC	1100.88	1112.89	1120.24	1124.51	1127.26	1129.92	1133.24	1137.42	1141.07	1143.25	1146.47	1152.77	1158.42	1159.8	1159.85	1162.15	1165.47	1167.91	1169.9	1172.29	1174.99	1177.68	1180.15	1182.35	1184.95	1188.41	1191.62	1193.46	1194.84	1196.88	1199.01	1200.47	1201.51	1202.68	1204.54	1207.35	1209.85	1210.82	1211.06	1211.94	1214.69	1219.7	1223.43	1222.74	1221.67	1224.69	1228.18	1227.75	1227.02
03-b25ff5b3b8576db442b5a055e37f55c9-RegA	994.82	1102.18	1138.05	1133.49	1119.57	1119.89	1127.74	1131.65	1132.45	1133.47	1135.49	1138.5	1141.91	1145.05	1147.47	1148.88	1149.29	1149.08	1149.81	1152.82	1156.94	1160.57	1163.02	1164.36	1166.94	1172.54	1177.58	1178.38	1177.44	1178.11	1180.09	1182.14	1183.34	1183.57	1185.87	1192.66	1199.39	1201.17	1200.86	1202.65	1206.62	1211.41	1214.64	1214.67	1214.91	1219.03	1224.85	1229.11	1231.48
03-b25ff5b3b8576db442b5a055e37f55c9-RegB	1116.51	1116.43	1117.4	1119.38	1122.35	1126.05	1129.34	1131.25	1132.57	1134.13	1135.15	1135.02	1135.53	1138.45	1142.64	1146.42	1148.9	1149.99	1152.13	1157.54	1164.46	1170.43	1174.5	1176.61	1178.97	1183.47	1188.24	1190.92	1191.77	1191.83	1192.31	1194.15	1196.57	1198.71	1201.3	1205	1208.3	1209.72	1210.8	1213.42	1216.97	1220.36	1223.46	1226.29	1228.04	1228.12	1227.93	1229.05	1231.14
03-b25ff5b3b8576db442b5a055e37f55c9-RegC	1132.29	1133.98	1137.3	1141.42	1145.51	1148.83	1151.04	1152.5	1156.14	1163.88	1171.11	1173.32	1173.57	1175.81	1179.12	1181.69	1183	1183.28	1184.43	1187.9	1191.43	1192.69	1193.39	1195.58	1198.14	1199.46	1199.59	1199.28	1200.29	1203.9	1207.89	1209.88	1211.2	1213.63	1216.36	1218.12	1218.87	1219.05	1219.8	1222.09	1225.11	1227.79	1230.13	1232.37	1234.42	1236.15	1237.78	1239.71	1242.67
03-9caffa89a75bbb91c07b12bb945af4fd-FixA	1005.4	1010.14	1010.54	1008.92	1007.65	1008.48	1010.8	1013.57	1016.6	1019.75	1022.25	1023.39	1023.48	1023.27	1024.13	1026.92	1029.37	1029.49	1030	1033.61	1037.76	1039.48	1039.92	1041.01	1042.94	1045.42	1047.96	1050.08	1051.48	1052.09	1052.63	1053.81	1055.22	1056.42	1058.34	1061.86	1065.9	1069	1070.6	1070.67	1070.73	1072.2	1074.24	1075.68	1076.87	1078.56	1081.16	1084.62	1087.05
03-9caffa89a75bbb91c07b12bb945af4fd-FixB	965.38	983.59	991.94	994.66	995.98	999.05	1002.83	1005.52	1006.77	1006.92	1007.54	1010	1013.47	1016.75	1019.64	1022.15	1024.28	1026.2	1028.74	1032.54	1036.6	1039.74	1042	1043.65	1044.55	1044.77	1045.68	1048.36	1050.89	1051.31	1051.03	1052.04	1054.39	1057.52	1060.26	1061.64	1062.41	1063.52	1064.54	1065.02	1066.5	1070.3	1074.23	1075.77	1075.8	1075.99	1077.05	1079.32	1082.58
03-9caffa89a75bbb91c07b12bb945af4fd-FixC	966.95	978.88	984.43	986.45	987.75	990.55	994.51	998.68	1002.23	1004.63	1006.45	1008.44	1010.74	1013.3	1015.66	1017.64	1020.6	1025.55	1030.34	1032.75	1033.92	1035.56	1038.04	1041.24	1044.51	1047.18	1049.23	1050.83	1052.31	1053.89	1055.2	1055.97	1057.01	1059.05	1061.1	1062.24	1064.09	1068.18	1072.09	1073.23	1073.2	1074.35	1076.79	1079.95	1083.19	1085.93	1088.14	1089.96	1091.51
03-9caffa89a75bbb91c07b12bb945af4fd-RegA	955.76	959.77	963.95	968.16	972.21	975.8	977.91	977.97	977.68	978.86	981.38	984.56	987.4	989.24	991.06	993.81	996.72	998.83	1000.63	1002.71	1004.52	1005.47	1006.02	1006.92	1008.8	1011.89	1014.78	1016.33	1018.62	1023.49	1027.5	1027.27	1026.33	1028.78	1032.48	1034.41	1035.42	1037.13	1039.66	1042.65	1045.46	1047.61	1049.63	1052.07	1054.45	1056.16	1057.53	1059.19	1061.67
03-9caffa89a75bbb91c07b12bb945af4fd-RegB	986.39	992.33	995.76	998.43	1002.1	1007.7	1012.92	1015.6	1017.52	1020.68	1023.59	1024.72	1025.97	1029.35	1033.71	1037.21	1038.53	1037.34	1036.93	1040.09	1043.29	1042.8	1041.43	1042.72	1045.73	1048.5	1049.91	1049.66	1049.96	1052.78	1055.77	1056.28	1055.73	1056.19	1057.42	1058.69	1059.87	1061.07	1062.37	1063.81	1065.14	1066.09	1066.53	1066.56	1066.89	1068.14	1069.68	1070.75	1072.12
03-9caffa89a75bbb91c07b12bb945af4fd-RegC	958.44	947.23	943.22	943.92	946.82	949.77	952.02	953.42	954.82	957.07	959.92	962.86	965.53	967.67	969.45	971.2	973.42	976.4	979.26	981.23	983.26	986.27	989.12	990.65	992.06	994.68	997.56	999.5	1000.84	1002.27	1004.09	1006.39	1008.8	1010.94	1013.06	1015.54	1018.56	1022.02	1024.66	1025.51	1026.49	1029.56	1033.01	1034.67	1035.42	1036.73	1038.81	1041.39	1044.01
03-e6c03095595e21349f6a469d012bb1ab-FixA	nan	nan	nan	nan	nan	nan	nan	nan	nan	nan	nan	nan	nan	nan	nan	nan	nan	nan	nan	nan	nan	nan	nan	nan	nan	nan	nan	nan	nan	nan	nan	nan	nan	nan	nan	nan	nan	nan	nan	nan	nan	nan	nan	nan	nan	nan	nan	nan	nan
03-e6c03095595e21349f6a469d012bb1ab-FixB	nan	nan	nan	nan	nan	nan	nan	nan	nan	nan	nan	nan	nan	nan	nan	nan	nan	nan	nan	nan	nan	nan	nan	nan	nan	nan	nan	nan	nan	nan	nan	nan	nan	nan	nan	nan	nan	nan	nan	nan	nan	nan	nan	nan	nan	nan	nan	nan	nan
03-e6c03095595e21349f6a469d012bb1ab-FixC	nan	nan	nan	nan	nan	nan	nan	nan	nan	nan	nan	nan	nan	nan	nan	nan	nan	nan	nan	nan	nan	nan	nan	nan	nan	nan	nan	nan	nan	nan	nan	nan	nan	nan	nan	nan	nan	nan	nan	nan	nan	nan	nan	nan	nan	nan	nan	nan	nan
03-e6c03095595e21349f6a469d012bb1ab-RegA	nan	nan	nan	nan	nan	nan	nan	nan	nan	nan	nan	nan	nan	nan	nan	nan	nan	nan	nan	nan	nan	nan	nan	nan	nan	nan	nan	nan	nan	nan	nan	nan	nan	nan	nan	nan	nan	nan	nan	nan	nan	nan	nan	nan	nan	nan	nan	nan	nan
03-e6c03095595e21349f6a469d012bb1ab-RegB	nan	nan	nan	nan	nan	nan	nan	nan	nan	nan	nan	nan	nan	nan	nan	nan	nan	nan	nan	nan	nan	nan	nan	nan	nan	nan	nan	nan	nan	nan	nan	nan	nan	nan	nan	nan	nan	nan	nan	nan	nan	nan	nan	nan	nan	nan	nan	nan	nan
03-e6c03095595e21349f6a469d012bb1ab-RegC	nan	nan	nan	nan	nan	nan	nan	nan	nan	nan	nan	nan	nan	nan	nan	nan	nan	nan	nan	nan	nan	nan	nan	nan	nan	nan	nan	nan	nan	nan	nan	nan	nan	nan	nan	nan	nan	nan	nan	nan	nan	nan	nan	nan	nan	nan	nan	nan	nan
03-aafb3338f17138d77dabff38d08bb349-FixA	967.5	916.09	916.09	917.93	919.77	921.61	923.45	925.29	927.13	928.97	930.81	932.65	934.49	936.33	938.17	940.01	941.85	945.72	949.58	953.44	957.3	959.88	962.46	965.04	967.62	970.18	972.75	975.32	977.89	978.92	979.96	980.99	982.03	983.06	986.93	990.79	994.65	998.51	1000.4	1002.4	1004.3	1006.2	1008.2	1010.1	1012	1014	1016.5	1019.1	1021.7
03-aafb3338f17138d77dabff38d08bb349-FixB	885.2	888.87	892.55	896.23	905.82	908.68	911.54	914.39	917.25	920.11	922.97	925.83	928.68	931.54	934.12	936.69	939.27	941.84	944.42	947	949.57	952.15	954.72	957.3	959.87	962.45	965.03	967.6	970.18	972.75	975.56	978.37	981.18	983.99	986.8	989.61	992.42	995.22	998.03	1000.8	1003.7	1005.6	1007.5	1009.4	1011.4	1013.3	1015.2	1017.2	1019.1
03-aafb3338f17138d77dabff38d08bb349-FixC	910.96	914.23	917.51	920.79	924.07	927.34	930.62	933.9	937.18	940.46	943.73	947.01	950.29	953.57	956.84	960.12	963.4	966.68	969.95	973.23	976.51	979.79	983.06	984.78	986.49	988.2	990.38	992.56	994.74	996.92	999.1	1001.3	1003.5	1005.6	1007.8	1010	1012.2	1014.4	1016.5	1018.7	1020.9	1023.1	1025.2	1027.4	1029.6	1031.8	1034	1036.1	1038.3
03-aafb3338f17138d77dabff38d08bb349-RegA	968.43	971.28	974.12	976.12	978.12	980.11	982.11	984.11	986.1	988.1	990.1	992.09	994.09	996.09	998.08	1000.1	1002.1	1004.1	1006.1	1008.1	1010.1	1012.1	1014.1	1016.1	1018.1	1020	1022	1024	1026	1028	1029.7	1031.3	1033	1034.6	1036.3	1038	1039.6	1041.3	1042.9	1044.6	1046.2	1047.9	1049.5	1051.2	1052.8	1055	1057.3	1059.5	1061.7
03-aafb3338f17138d77dabff38d08bb349-RegB	973.55	975.55	977.55	979.55	979.81	982.68	985.55	998.66	1001.5	1004.4	1007.2	1009.4	1011.5	1013.7	1015.8	1018	1020.1	1022.3	1024.4	1026.6	1028.7	1030.9	1033	1035.2	1037.3	1039.5	1041.7	1043.8	1046	1048.1	1050.3	1052.4	1054.6	1057.1	1059.7	1062.3	1064.8	1067.4	1070	1072.5	1075.1	1077.7	1079.9	1082.1	1084.3	1086.5	1088.7	1090.9	1093.1
03-aafb3338f17138d77dabff38d08bb349-RegC	911.92	922.47	938.18	943.6	949.02	954.44	959.86	965.28	970.7	976.12	978.77	981.43	984.08	986.74	989.39	992.05	994.7	997.36	1000	1002.7	1005.3	1008	1010.6	1012.4	1014.1	1015.9	1017.6	1019.4	1021.1	1022.9	1024.6	1026.4	1028.1	1029.9	1031.6	1033.4	1035.2	1038	1040.9	1043.7	1046.6	1049.4	1052.3	1055.1	1058	1060.8	1063.7	1066.5	1069.4
03-df604bd2886870358fbf3b1823772256-FixA	1039.7	1039.7	1034.5	1032.8	1031.1	1029.4	1029.4	1030.1	1030.9	1031.6	1032.3	1033.1	1033.8	1034.5	1034.5	1034.5	1034.5	1034.5	1034.5	1036.3	1038	1039.7	1039.7	1041.4	1043.1	1050	1050	1050	1050	1055.1	1055.1	1055.1	1060.3	1062	1063.7	1065.4	1065.4	1070.6	1070.6	1070.6	1075.8	1075.8	1075.8	1080.9	1080.9	1086	1086	1086	1086
03-df604bd2886870358fbf3b1823772256-FixB	1039.7	1041	1042.3	1043.6	1044.9	1046.1	1047.4	1048.7	1050	1050	1050	1050.7	1051.5	1052.2	1052.9	1053.7	1054.4	1055.1	1056.4	1057.7	1059	1060.3	1060.3	1060.3	1060.3	1060.3	1060.3	1060.3	1060.3	1060.3	1060.3	1060.3	1061.3	1062.4	1063.4	1064.4	1065.4	1065.4	1065.4	1065.4	1067.5	1069.6	1071.6	1073.7	1075.8	1076.8	1077.8	1078.8	1079.9
03-df604bd2886870358fbf3b1823772256-FixC	1039.7	1040.1	1040.5	1040.9	1041.3	1041.7	1042.1	1042.5	1042.9	1043.3	1043.7	1044.1	1044.5	1044.9	1044.9	1044.9	1044.9	1044.9	1045.3	1045.8	1046.3	1046.7	1047.2	1047.7	1048.1	1048.6	1049.1	1049.5	1050	1050.9	1051.7	1052.6	1053.4	1054.3	1055.2	1056	1056.9	1057.7	1058.6	1059.5	1060.3	1061.3	1062.4	1063.4	1064.4	1065.5	1066.5	1067.5	1068.5
03-df604bd2886870358fbf3b1823772256-RegA	1021.2	1021.3	1021.5	1021.6	1021.7	1021.8	1021.9	1022.1	1022.2	1022.3	1027.6	1027.7	1027.8	1027.9	1028.1	1028.2	1028.3	1028.4	1028.5	1028.7	1028.8	1028.9	1029	1029.1	1029.3	1029.4	1029.5	1029.6	1029.7	1029.9	1030	1030.1	1030.2	1030.4	1030.5	1030.6	1030.7	1030.8	1031	1031.1	1031.2	1031.3	1031.4	1031.6	1036.9	1037	1037.1	1037.2	1037.3
03-df604bd2886870358fbf3b1823772256-RegB	1010.9	1013.6	1016.3	1016.5	1016.6	1016.7	1016.8	1016.9	1017.1	1017.2	1018.3	1019.5	1020.6	1021.8	1022.9	1024.3	1025.7	1027.1	1028.5	1028.7	1028.8	1028.9	1029	1029.9	1030.7	1031.6	1032.5	1033.3	1034.2	1035	1035.2	1035.3	1035.4	1035.5	1035.6	1035.8	1035.9	1036	1036.1	1036.3	1036.4	1036.5	1038.1	1039.7	1041.3	1042.8	1044.4	1046	1047.6
03-df604bd2886870358fbf3b1823772256-RegC	1005.8	1005.9	1006	1006.1	1006.3	1006.4	1006.5	1006.6	1006.8	1006.9	1007	1007.1	1007.2	1033.1	1033.8	1034.4	1035.1	1035.8	1036.4	1037.1	1037.7	1038.4	1039.1	1039.7	1040.4	1041.1	1041.7	1042.4	1043	1043.7	1044.4	1045	1045.7	1046.4	1047	1047.7	1048.3	1049	1049.7	1050.3	1051	1051.7	1052.3	1053	1053.6	1054.3	1055	1055.6	1056.3
03-646b2ca80d70a9f3ea97bc25eb7b8e5c-FixA	nan	nan	nan	nan	nan	nan	nan	nan	nan	nan	nan	nan	nan	nan	nan	nan	nan	nan	nan	nan	nan	nan	nan	nan	nan	nan	nan	nan	nan	nan	nan	nan	nan	nan	nan	nan	nan	nan	nan	nan	nan	nan	nan	nan	nan	nan	nan	nan	nan
03-646b2ca80d70a9f3ea97bc25eb7b8e5c-FixB	nan	nan	nan	nan	nan	nan	nan	nan	nan	nan	nan	nan	nan	nan	nan	nan	nan	nan	nan	nan	nan	nan	nan	nan	nan	nan	nan	nan	nan	nan	nan	nan	nan	nan	nan	nan	nan	nan	nan	nan	nan	nan	nan	nan	nan	nan	nan	nan	nan
03-646b2ca80d70a9f3ea97bc25eb7b8e5c-FixC	nan	nan	nan	nan	nan	nan	nan	nan	nan	nan	nan	nan	nan	nan	nan	nan	nan	nan	nan	nan	nan	nan	nan	nan	nan	nan	nan	nan	nan	nan	nan	nan	nan	nan	nan	nan	nan	nan	nan	nan	nan	nan	nan	nan	nan	nan	nan	nan	nan
03-646b2ca80d70a9f3ea97bc25eb7b8e5c-RegA	nan	nan	nan	nan	nan	nan	nan	nan	nan	nan	nan	nan	nan	nan	nan	nan	nan	nan	nan	nan	nan	nan	nan	nan	nan	nan	nan	nan	nan	nan	nan	nan	nan	nan	nan	nan	nan	nan	nan	nan	nan	nan	nan	nan	nan	nan	nan	nan	nan
03-646b2ca80d70a9f3ea97bc25eb7b8e5c-RegB	nan	nan	nan	nan	nan	nan	nan	nan	nan	nan	nan	nan	nan	nan	nan	nan	nan	nan	nan	nan	nan	nan	nan	nan	nan	nan	nan	nan	nan	nan	nan	nan	nan	nan	nan	nan	nan	nan	nan	nan	nan	nan	nan	nan	nan	nan	nan	nan	nan
03-646b2ca80d70a9f3ea97bc25eb7b8e5c-RegC	nan	nan	nan	nan	nan	nan	nan	nan	nan	nan	nan	nan	nan	nan	nan	nan	nan	nan	nan	nan	nan	nan	nan	nan	nan	nan	nan	nan	nan	nan	nan	nan	nan	nan	nan	nan	nan	nan	nan	nan	nan	nan	nan	nan	nan	nan	nan	nan	nan
03-a83c875f3ab6467556056f66d9def81c-FixA	874.92	874.92	878.35	881.79	885.22	888.65	892.09	895.52	898.95	902.39	905.82	908.39	910.97	913.54	916.12	918.69	921.27	923.84	926.41	928.97	931.54	936.7	941.85	945.29	948.73	952.17	953.88	955.59	957.3	962.45	967.6	972.75	976.87	980.99	985.1	989.22	993.34	996.78	1000.2	1003.7	1007.8	1011.9	1016	1020.1	1024.2	1027.5	1030.7	1033.9	1037.1
03-a83c875f3ab6467556056f66d9def81c-FixB	833.71	837.71	841.72	845.72	849.73	853.73	857.73	861.74	865.74	869.75	873.87	878	882.12	886.25	890.37	893.59	896.8	900.02	903.23	906.45	909.66	912.88	916.09	918.67	921.24	923.82	926.39	928.97	931.54	934.63	937.72	940.81	943.9	946.99	950.27	953.55	956.83	960.11	963.39	966.67	969.95	973.23	976.51	972.75	975.33	977.9	980.47	983.05	985.62
03-a83c875f3ab6467556056f66d9def81c-FixC	838.85	840.99	843.14	845.29	847.43	849.58	851.73	853.88	856.02	858.17	860.32	862.46	864.61	866.76	868.9	871.05	873.2	875.34	877.49	879.64	881.78	883.93	886.08	888.22	890.37	894.23	898.09	901.96	905.82	909.68	913.54	917.41	921.27	923.51	925.75	927.98	930.22	932.46	934.7	936.94	939.18	941.41	943.65	945.89	948.13	950.37	952.61	954.85	957.08
03-a83c875f3ab6467556056f66d9def81c-RegA	946.65	957.09	959.25	961.41	963.58	965.74	967.9	971.43	974.96	978.49	980.3	982.12	983.93	986.61	989.28	991.96	994.63	996.67	998.7	1000.7	1002.8	1004.8	1006.8	1008.9	1010.9	1013.6	1016.2	1018.9	1021.6	1024.2	1026.9	1029.6	1032.3	1034.3	1036.3	1038.4	1040.4	1042.4	1044.5	1046.5	1048.5	1050.8	1053.1	1055.4	1057.8	1060.1	1062.4	1064.7	1066.5
03-a83c875f3ab6467556056f66d9def81c-RegB	921.19	916.18	900.98	901.09	901.21	904.97	908.74	912.51	916.27	920.04	923.81	927.57	931.34	935.11	938.88	942.64	946.41	950.18	953.94	957.47	960.99	964.51	968.03	971.55	975.08	977.75	980.43	983.1	985.78	988.45	991.13	993.8	996.48	999.43	1002.4	1005.3	1008.3	1011.2	1014.2	1017.2	1020.1	1023.1	1025.7	1028.4	1031.1	1033.8	1036.4	1039.1	1041.8
03-a83c875f3ab6467556056f66d9def81c-RegC	946.65	972.43	975.53	978.63	981.73	984.83	987.93	991.03	994.13	997.23	1000.3	1003.4	1006.5	1009.6	1012.3	1015	1017.6	1020.3	1023	1025.7	1028.3	1031	1033.7	1036.4	1039	1041.7	1043.7	1045.7	1047.7	1049.7	1051.7	1053.7	1055.7	1057.7	1059.7	1061.7	1063.7	1065.7	1067.7	1069.7	1071.7	1073.7	1075.7	1077.7	1079.7	1081.7	1083.8	1085.9	1087.9
03-dbd0df24fc5e5ad57fec276d06f70ff7-FixA	916.09	916.09	924.69	928.12	931.54	931.54	936.72	936.72	936.72	941.85	948.72	950.44	952.17	957.3	967.62	967.62	967.62	972.75	977.89	980.48	983.06	983.06	988.2	993.34	993.34	995.93	998.51	1003.7	1003.7	1005.4	1007.1	1008.8	1011.4	1013.9	1016.5	1019.1	1024.2	1026	1027.7	1029.4	1034.5	1034.5	1036.3	1038	1039.7	1044.9	1044.9	1044.9	1050
03-dbd0df24fc5e5ad57fec276d06f70ff7-FixB	946.99	948.29	936.72	939.29	941.85	943.79	945.72	947.65	949.58	951.51	953.44	955.37	957.3	959.23	961.17	963.1	965.03	966.96	968.89	970.82	972.75	975.33	977.91	980.49	983.06	985.12	987.17	989.23	991.28	993.34	994.81	996.29	997.76	999.23	1000.7	1002.2	1003.7	1005.1	1006.6	1008.1	1009.5	1011	1012.5	1014	1015.2	1016.5	1017.8	1019.1	1020.4
03-dbd0df24fc5e5ad57fec276d06f70ff7-FixC	926.41	952.17	954.23	956.29	958.35	960.41	962.47	964.53	966.59	968.65	970.71	972.77	974.83	976.89	978.95	981.01	983.06	986.5	989.93	993.36	996.79	1000.2	1003.7	1005	1006.4	1007.8	1009.1	1010.5	1011.9	1013.3	1014.6	1016	1017.4	1018.7	1020.1	1021.5	1022.9	1024.2	1025.6	1027	1028.5	1029.9	1031.3	1032.7	1034.1	1035.5	1036.9	1038.3	1039.7
03-dbd0df24fc5e5ad57fec276d06f70ff7-RegA	872.5	877.68	877.73	880.37	883.01	888.19	893.37	898.6	898.65	898.7	909.02	914.24	914.29	914.34	919.52	924.71	924.76	929.98	935.17	937.78	940.4	945.62	950.81	950.86	950.91	950.96	956.14	958.78	961.41	961.46	966.65	966.7	971.88	971.93	971.98	972.03	982.39	982.44	985.06	987.67	987.72	987.77	992.98	998.18	998.23	1003.4	1003.5	1003.5	1008.7
03-dbd0df24fc5e5ad57fec276d06f70ff7-RegB	934.27	936.28	938.28	940.28	942.28	944.29	946.29	948.29	950.29	952.3	954.3	956.3	958.3	960.31	962.31	964.31	966.32	968.32	970.32	972.32	974.33	976.33	978.33	980.33	982.34	984.34	986.34	988.34	990.35	992.35	984.66	985.99	987.33	988.78	990.23	991.69	993.14	994.59	996.05	997.5	998.95	1000.4	1001.9	1003.3	1005.5	1007.7	1009.9	1012.1	1014.3
03-dbd0df24fc5e5ad57fec276d06f70ff7-RegC	893.08	894.71	896.35	897.98	899.62	929.39	931.15	932.91	934.68	936.44	938.2	939.97	941.73	943.5	945.26	947.02	948.79	950.55	952.32	954.08	955.84	956.47	957.09	957.72	958.34	958.97	959.59	960.21	960.84	961.46	963.38	965.3	967.22	969.14	971.06	972.99	974.91	976.83	978.75	980.67	982.59	984.01	985.43	986.85	988.27	989.69	991.12	992.54	993.96
03-38c0082b2830d29c8d1f46c8576e50bd-FixA	nan	nan	nan	nan	nan	nan	nan	nan	nan	nan	nan	nan	nan	nan	nan	nan	nan	nan	nan	nan	nan	nan	nan	nan	nan	nan	nan	nan	nan	nan	nan	nan	nan	nan	nan	nan	nan	nan	nan	nan	nan	nan	nan	nan	nan	nan	nan	nan	nan
03-38c0082b2830d29c8d1f46c8576e50bd-FixB	nan	nan	nan	nan	nan	nan	nan	nan	nan	nan	nan	nan	nan	nan	nan	nan	nan	nan	nan	nan	nan	nan	nan	nan	nan	nan	nan	nan	nan	nan	nan	nan	nan	nan	nan	nan	nan	nan	nan	nan	nan	nan	nan	nan	nan	nan	nan	nan	nan
03-38c0082b2830d29c8d1f46c8576e50bd-FixC	nan	nan	nan	nan	nan	nan	nan	nan	nan	nan	nan	nan	nan	nan	nan	nan	nan	nan	nan	nan	nan	nan	nan	nan	nan	nan	nan	nan	nan	nan	nan	nan	nan	nan	nan	nan	nan	nan	nan	nan	nan	nan	nan	nan	nan	nan	nan	nan	nan
03-38c0082b2830d29c8d1f46c8576e50bd-RegA	nan	nan	nan	nan	nan	nan	nan	nan	nan	nan	nan	nan	nan	nan	nan	nan	nan	nan	nan	nan	nan	nan	nan	nan	nan	nan	nan	nan	nan	nan	nan	nan	nan	nan	nan	nan	nan	nan	nan	nan	nan	nan	nan	nan	nan	nan	nan	nan	nan
03-38c0082b2830d29c8d1f46c8576e50bd-RegB	nan	nan	nan	nan	nan	nan	nan	nan	nan	nan	nan	nan	nan	nan	nan	nan	nan	nan	nan	nan	nan	nan	nan	nan	nan	nan	nan	nan	nan	nan	nan	nan	nan	nan	nan	nan	nan	nan	nan	nan	nan	nan	nan	nan	nan	nan	nan	nan	nan
03-38c0082b2830d29c8d1f46c8576e50bd-RegC	nan	nan	nan	nan	nan	nan	nan	nan	nan	nan	nan	nan	nan	nan	nan	nan	nan	nan	nan	nan	nan	nan	nan	nan	nan	nan	nan	nan	nan	nan	nan	nan	nan	nan	nan	nan	nan	nan	nan	nan	nan	nan	nan	nan	nan	nan	nan	nan	nan
03-bd58b46a502bc788de4166be23a79faf-FixA	967.5	1014	1019.1	1021.7	1024.2	1026.8	1029.4	1032	1034.5	1034.5	1044.9	1046.1	1047.4	1048.7	1050	1052.6	1055.1	1056.4	1057.7	1059	1060.3	1065.4	1067.2	1068.9	1070.6	1073.2	1075.8	1076.8	1077.8	1078.8	1079.9	1080.9	1083.5	1086.1	1088.6	1091.2	1091.2	1091.2	1096.3	1101.5	1104.1	1106.7	1108.4	1110.1	1111.8	1113.5	1115.2	1116.9	1122.1
03-bd58b46a502bc788de4166be23a79faf-FixB	983.06	988.2	988.21	990.79	993.36	995.94	998.51	1000.7	1002.9	1005.1	1007.3	1009.5	1011.8	1014	1016.5	1019.1	1021.7	1024.3	1026.8	1029.4	1032	1034.5	1036.5	1038.4	1040.3	1042.3	1044.2	1046.1	1048.1	1050	1052.6	1055.1	1057.7	1060.3	1062.9	1065.4	1067.2	1068.9	1070.6	1072.3	1074	1075.8	1079.4	1083.1	1086.8	1090.5	1094.1	1097.8	1101.5
03-bd58b46a502bc788de4166be23a79faf-FixC	983.06	985.85	988.64	991.43	994.22	997.01	999.8	1002.6	1005.4	1008.2	1011	1013.7	1016.5	1019.3	1022.1	1024.9	1027.7	1030.5	1033.3	1036.1	1038.8	1041.6	1044.4	1047.2	1050	1052.1	1054.1	1056.2	1058.2	1060.3	1062.4	1064.4	1066.5	1068.5	1070.6	1072.7	1074.7	1076.8	1078.8	1080.9	1082.9	1084.9	1086.8	1088.8	1090.8	1092.8	1094.8	1096.7	1098.7
03-bd58b46a502bc788de4166be23a79faf-RegA	1103.6	1103.8	1109.1	1109.2	1109.4	1114.7	1114.9	1117.6	1120.3	1120.5	1120.6	1124.2	1127.8	1131.4	1131.6	1134.3	1137	1138.4	1139.9	1141.3	1142.8	1149.4	1150.8	1152.3	1153.7	1156.4	1159.1	1161	1162.9	1164.8	1166.6	1168.5	1170.4	1175.7	1175.8	1176	1176.1	1181.5	1183.3	1185.2	1187.1	1187.2	1190	1192.7	1192.8	1193	1195.7	1198.5	1198.6
03-bd58b46a502bc788de4166be23a79faf-RegB	1067.6	1067.8	1071	1074.3	1077.5	1080.8	1084	1091.2	1093.2	1095.2	1097.2	1099.3	1100.4	1103.6	1106.9	1110.1	1113.3	1116.6	1119.8	1123.1	1126.3	1129.6	1132.8	1135.3	1137.7	1140.1	1142.6	1145	1147.5	1149.9	1152.3	1154.8	1157.2	1159.6	1162	1164.4	1166.8	1169.2	1171.6	1174	1176.5	1178.9	1181.3	1183.7	1186.1	1188.5	1190.9	1193.3	1194.9
03-bd58b46a502bc788de4166be23a79faf-RegC	1047	1047.2	1049	1050.8	1052.6	1054.4	1056.2	1058	1059.8	1061.6	1063.4	1065.2	1069.5	1071.8	1074.1	1076.4	1078.7	1081	1083.3	1085.6	1087.9	1090.2	1092.5	1094.8	1097.1	1099	1101	1103	1104.9	1106.9	1108.8	1110.8	1112.8	1114.7	1116.7	1118.6	1120.6	1122.5	1124.5	1126.5	1128.4	1130.4	1132.3	1134.3	1136.3	1138.6	1140.9	1143.2	1145.5
03-44bb52659d82aa8b5f30657205c9dcef-FixA	1137.6	1075.8	1077.5	1079.2	1080.9	1083.5	1086	1088.6	1091.2	1093.8	1096.3	1096.3	1096.3	1101.5	1101.5	1104.1	1106.7	1106.7	1111.8	1114.4	1116.9	1116.9	1116.9	1118.7	1120.4	1122.1	1127.2	1127.2	1127.2	1132.4	1135	1137.6	1142.7	1142.7	1145.3	1147.8	1153	1158.1	1158.1	1158.1	1163.3	1173.6	1173.6	1173.6	1178.7	1178.7	1181.3	1183.9	1186.5
03-44bb52659d82aa8b5f30657205c9dcef-FixB	1060.3	1070.6	1074.7	1078.8	1083	1087.1	1091.2	1095.1	1098.9	1102.8	1106.7	1109.2	1111.8	1114.4	1117	1119.5	1122.1	1124.7	1127.2	1131.7	1136.1	1140.5	1144.9	1149.3	1153.7	1158.1	1160.7	1163.3	1165.9	1168.4	1171	1173.6	1176.2	1178.7	1182.2	1185.6	1189	1192.5	1195.9	1199.4	1201.3	1203.2	1205.1	1207.1	1209	1210.9	1212.9	1214.8	1217.4
03-44bb52659d82aa8b5f30657205c9dcef-FixC	1101.5	1116.9	1120.4	1123.8	1127.2	1130.7	1134.1	1137.5	1141	1144.4	1147.8	1151.3	1154.7	1158.1	1160.5	1162.9	1165.3	1167.6	1170	1172.4	1174.8	1177.2	1179.5	1181.9	1184.3	1186.7	1189	1190.9	1192.8	1194.7	1196.5	1198.4	1200.3	1202.1	1204	1205.9	1207.8	1209.6	1211.6	1213.5	1215.4	1217.4	1219.3	1221.2	1223.1	1225.1	1226.8	1228.5	1230.2
03-44bb52659d82aa8b5f30657205c9dcef-RegA	991.49	1135.7	1135.7	1137.3	1120.1	1125.2	1127.5	1129.7	1132	1134.2	1136.5	1138.7	1141	1143.2	1145.5	1146.7	1148	1149.2	1150.4	1153.8	1157.2	1160.6	1162.3	1164	1165.6	1170.7	1175.9	1176.8	1177.8	1178.8	1179.8	1180.8	1183.3	1185.8	1185.8	1185.8	1196	1196	1198.5	1201	1206.2	1211.3	1213.8	1216.3	1216.3	1221.4	1223.1	1224.7	1226.4
03-44bb52659d82aa8b5f30657205c9dcef-RegB	1115.2	1115.1	1117.2	1119.3	1121.4	1123.4	1125.5	1127.6	1129.7	1131.7	1133.8	1135.9	1138	1140.1	1142.1	1144.2	1146.3	1148.4	1150.4	1163.6	1165.8	1169.2	1172.6	1176	1179.4	1182.7	1186.1	1187.8	1189.5	1191.2	1192.8	1194.5	1196.2	1198.4	1200.5	1202.7	1204.8	1207	1209.2	1211.3	1216.5	1221.6	1222.8	1224	1225.3	1226.5	1227.8	1229	1230.3
03-44bb52659d82aa8b5f30657205c9dcef-RegC	1130.6	1133.1	1135.7	1140.1	1143.3	1146.5	1149.7	1152.8	1156	1168.2	1170.2	1172.1	1174.1	1176	1177.9	1179.9	1181.8	1183.8	1185.7	1187.6	1189.6	1191.5	1192.8	1194	1195.2	1196.5	1197.7	1199	1200.2	1201.5	1207	1208.9	1210.8	1212.8	1214.7	1216.6	1217.9	1219.1	1220.4	1221.6	1224.2	1226.7	1229.2	1231.8	1234.3	1236.8	1239.1	1241.4	1243.7
03-2ad1c59ed15eb675088c5bf56c5c45d3-FixA	nan	nan	nan	nan	nan	nan	nan	nan	nan	nan	nan	nan	nan	nan	nan	nan	nan	nan	nan	nan	nan	nan	nan	nan	nan	nan	nan	nan	nan	nan	nan	nan	nan	nan	nan	nan	nan	nan	nan	nan	nan	nan	nan	nan	nan	nan	nan	nan	nan
03-2ad1c59ed15eb675088c5bf56c5c45d3-FixB	nan	nan	nan	nan	nan	nan	nan	nan	nan	nan	nan	nan	nan	nan	nan	nan	nan	nan	nan	nan	nan	nan	nan	nan	nan	nan	nan	nan	nan	nan	nan	nan	nan	nan	nan	nan	nan	nan	nan	nan	nan	nan	nan	nan	nan	nan	nan	nan	nan
03-2ad1c59ed15eb675088c5bf56c5c45d3-FixC	nan	nan	nan	nan	nan	nan	nan	nan	nan	nan	nan	nan	nan	nan	nan	nan	nan	nan	nan	nan	nan	nan	nan	nan	nan	nan	nan	nan	nan	nan	nan	nan	nan	nan	nan	nan	nan	nan	nan	nan	nan	nan	nan	nan	nan	nan	nan	nan	nan
03-2ad1c59ed15eb675088c5bf56c5c45d3-RegA	nan	nan	nan	nan	nan	nan	nan	nan	nan	nan	nan	nan	nan	nan	nan	nan	nan	nan	nan	nan	nan	nan	nan	nan	nan	nan	nan	nan	nan	nan	nan	nan	nan	nan	nan	nan	nan	nan	nan	nan	nan	nan	nan	nan	nan	nan	nan	nan	nan
03-2ad1c59ed15eb675088c5bf56c5c45d3-RegB	nan	nan	nan	nan	nan	nan	nan	nan	nan	nan	nan	nan	nan	nan	nan	nan	nan	nan	nan	nan	nan	nan	nan	nan	nan	nan	nan	nan	nan	nan	nan	nan	nan	nan	nan	nan	nan	nan	nan	nan	nan	nan	nan	nan	nan	nan	nan	nan	nan
03-2ad1c59ed15eb675088c5bf56c5c45d3-RegC	nan	nan	nan	nan	nan	nan	nan	nan	nan	nan	nan	nan	nan	nan	nan	nan	nan	nan	nan	nan	nan	nan	nan	nan	nan	nan	nan	nan	nan	nan	nan	nan	nan	nan	nan	nan	nan	nan	nan	nan	nan	nan	nan	nan	nan	nan	nan	nan	nan
06-cfb7d458ea3ef4fc4f27e0eb06be2555-FixA	nan	nan	nan	nan	nan	nan	nan	nan	nan	nan	nan	nan	nan	nan	nan	nan	nan	nan	nan	nan	nan	nan	nan	nan	nan	nan	nan	nan	nan	nan	nan	nan	nan	nan	nan	nan	nan	nan	nan	nan	nan	nan	nan	nan	nan	nan	nan	nan	nan
06-cfb7d458ea3ef4fc4f27e0eb06be2555-FixB	nan	nan	nan	nan	nan	nan	nan	nan	nan	nan	nan	nan	nan	nan	nan	nan	nan	nan	nan	nan	nan	nan	nan	nan	nan	nan	nan	nan	nan	nan	nan	nan	nan	nan	nan	nan	nan	nan	nan	nan	nan	nan	nan	nan	nan	nan	nan	nan	nan
06-cfb7d458ea3ef4fc4f27e0eb06be2555-FixC	nan	nan	nan	nan	nan	nan	nan	nan	nan	nan	nan	nan	nan	nan	nan	nan	nan	nan	nan	nan	nan	nan	nan	nan	nan	nan	nan	nan	nan	nan	nan	nan	nan	nan	nan	nan	nan	nan	nan	nan	nan	nan	nan	nan	nan	nan	nan	nan	nan
06-cfb7d458ea3ef4fc4f27e0eb06be2555-RegA	nan	nan	nan	nan	nan	nan	nan	nan	nan	nan	nan	nan	nan	nan	nan	nan	nan	nan	nan	nan	nan	nan	nan	nan	nan	nan	nan	nan	nan	nan	nan	nan	nan	nan	nan	nan	nan	nan	nan	nan	nan	nan	nan	nan	nan	nan	nan	nan	nan
06-cfb7d458ea3ef4fc4f27e0eb06be2555-RegB	nan	nan	nan	nan	nan	nan	nan	nan	nan	nan	nan	nan	nan	nan	nan	nan	nan	nan	nan	nan	nan	nan	nan	nan	nan	nan	nan	nan	nan	nan	nan	nan	nan	nan	nan	nan	nan	nan	nan	nan	nan	nan	nan	nan	nan	nan	nan	nan	nan
06-cfb7d458ea3ef4fc4f27e0eb06be2555-RegC	nan	nan	nan	nan	nan	nan	nan	nan	nan	nan	nan	nan	nan	nan	nan	nan	nan	nan	nan	nan	nan	nan	nan	nan	nan	nan	nan	nan	nan	nan	nan	nan	nan	nan	nan	nan	nan	nan	nan	nan	nan	nan	nan	nan	nan	nan	nan	nan	nan
06-1a2d6fed9d23244edd4d50c50d068f88-FixA	nan	nan	nan	nan	nan	nan	nan	nan	nan	nan	nan	nan	nan	nan	nan	nan	nan	nan	nan	nan	nan	nan	nan	nan	nan	nan	nan	nan	nan	nan	nan	nan	nan	nan	nan	nan	nan	nan	nan	nan	nan	nan	nan	nan	nan	nan	nan	nan	nan
06-1a2d6fed9d23244edd4d50c50d068f88-FixB	nan	nan	nan	nan	nan	nan	nan	nan	nan	nan	nan	nan	nan	nan	nan	nan	nan	nan	nan	nan	nan	nan	nan	nan	nan	nan	nan	nan	nan	nan	nan	nan	nan	nan	nan	nan	nan	nan	nan	nan	nan	nan	nan	nan	nan	nan	nan	nan	nan
06-1a2d6fed9d23244edd4d50c50d068f88-FixC	nan	nan	nan	nan	nan	nan	nan	nan	nan	nan	nan	nan	nan	nan	nan	nan	nan	nan	nan	nan	nan	nan	nan	nan	nan	nan	nan	nan	nan	nan	nan	nan	nan	nan	nan	nan	nan	nan	nan	nan	nan	nan	nan	nan	nan	nan	nan	nan	nan
06-1a2d6fed9d23244edd4d50c50d068f88-RegA	nan	nan	nan	nan	nan	nan	nan	nan	nan	nan	nan	nan	nan	nan	nan	nan	nan	nan	nan	nan	nan	nan	nan	nan	nan	nan	nan	nan	nan	nan	nan	nan	nan	nan	nan	nan	nan	nan	nan	nan	nan	nan	nan	nan	nan	nan	nan	nan	nan
06-1a2d6fed9d23244edd4d50c50d068f88-RegB	nan	nan	nan	nan	nan	nan	nan	nan	nan	nan	nan	nan	nan	nan	nan	nan	nan	nan	nan	nan	nan	nan	nan	nan	nan	nan	nan	nan	nan	nan	nan	nan	nan	nan	nan	nan	nan	nan	nan	nan	nan	nan	nan	nan	nan	nan	nan	nan	nan
06-1a2d6fed9d23244edd4d50c50d068f88-RegC	nan	nan	nan	nan	nan	nan	nan	nan	nan	nan	nan	nan	nan	nan	nan	nan	nan	nan	nan	nan	nan	nan	nan	nan	nan	nan	nan	nan	nan	nan	nan	nan	nan	nan	nan	nan	nan	nan	nan	nan	nan	nan	nan	nan	nan	nan	nan	nan	nan
06-eb97e7204c6191e141cb459c65307b66-FixA	nan	nan	nan	nan	nan	nan	nan	nan	nan	nan	nan	nan	nan	nan	nan	nan	nan	nan	nan	nan	nan	nan	nan	nan	nan	nan	nan	nan	nan	nan	nan	nan	nan	nan	nan	nan	nan	nan	nan	nan	nan	nan	nan	nan	nan	nan	nan	nan	nan
06-eb97e7204c6191e141cb459c65307b66-FixB	nan	nan	nan	nan	nan	nan	nan	nan	nan	nan	nan	nan	nan	nan	nan	nan	nan	nan	nan	nan	nan	nan	nan	nan	nan	nan	nan	nan	nan	nan	nan	nan	nan	nan	nan	nan	nan	nan	nan	nan	nan	nan	nan	nan	nan	nan	nan	nan	nan
06-eb97e7204c6191e141cb459c65307b66-FixC	nan	nan	nan	nan	nan	nan	nan	nan	nan	nan	nan	nan	nan	nan	nan	nan	nan	nan	nan	nan	nan	nan	nan	nan	nan	nan	nan	nan	nan	nan	nan	nan	nan	nan	nan	nan	nan	nan	nan	nan	nan	nan	nan	nan	nan	nan	nan	nan	nan
06-eb97e7204c6191e141cb459c65307b66-RegA	nan	nan	nan	nan	nan	nan	nan	nan	nan	nan	nan	nan	nan	nan	nan	nan	nan	nan	nan	nan	nan	nan	nan	nan	nan	nan	nan	nan	nan	nan	nan	nan	nan	nan	nan	nan	nan	nan	nan	nan	nan	nan	nan	nan	nan	nan	nan	nan	nan
06-eb97e7204c6191e141cb459c65307b66-RegB	nan	nan	nan	nan	nan	nan	nan	nan	nan	nan	nan	nan	nan	nan	nan	nan	nan	nan	nan	nan	nan	nan	nan	nan	nan	nan	nan	nan	nan	nan	nan	nan	nan	nan	nan	nan	nan	nan	nan	nan	nan	nan	nan	nan	nan	nan	nan	nan	nan
06-eb97e7204c6191e141cb459c65307b66-RegC	nan	nan	nan	nan	nan	nan	nan	nan	nan	nan	nan	nan	nan	nan	nan	nan	nan	nan	nan	nan	nan	nan	nan	nan	nan	nan	nan	nan	nan	nan	nan	nan	nan	nan	nan	nan	nan	nan	nan	nan	nan	nan	nan	nan	nan	nan	nan	nan	nan
06-a0d7d61fb5cd943b985ec1f2d4c41b60-FixA	nan	nan	nan	nan	nan	nan	nan	nan	nan	nan	nan	nan	nan	nan	nan	nan	nan	nan	nan	nan	nan	nan	nan	nan	nan	nan	nan	nan	nan	nan	nan	nan	nan	nan	nan	nan	nan	nan	nan	nan	nan	nan	nan	nan	nan	nan	nan	nan	nan
06-a0d7d61fb5cd943b985ec1f2d4c41b60-FixB	nan	nan	nan	nan	nan	nan	nan	nan	nan	nan	nan	nan	nan	nan	nan	nan	nan	nan	nan	nan	nan	nan	nan	nan	nan	nan	nan	nan	nan	nan	nan	nan	nan	nan	nan	nan	nan	nan	nan	nan	nan	nan	nan	nan	nan	nan	nan	nan	nan
06-a0d7d61fb5cd943b985ec1f2d4c41b60-FixC	nan	nan	nan	nan	nan	nan	nan	nan	nan	nan	nan	nan	nan	nan	nan	nan	nan	nan	nan	nan	nan	nan	nan	nan	nan	nan	nan	nan	nan	nan	nan	nan	nan	nan	nan	nan	nan	nan	nan	nan	nan	nan	nan	nan	nan	nan	nan	nan	nan
06-a0d7d61fb5cd943b985ec1f2d4c41b60-RegA	nan	nan	nan	nan	nan	nan	nan	nan	nan	nan	nan	nan	nan	nan	nan	nan	nan	nan	nan	nan	nan	nan	nan	nan	nan	nan	nan	nan	nan	nan	nan	nan	nan	nan	nan	nan	nan	nan	nan	nan	nan	nan	nan	nan	nan	nan	nan	nan	nan
06-a0d7d61fb5cd943b985ec1f2d4c41b60-RegB	nan	nan	nan	nan	nan	nan	nan	nan	nan	nan	nan	nan	nan	nan	nan	nan	nan	nan	nan	nan	nan	nan	nan	nan	nan	nan	nan	nan	nan	nan	nan	nan	nan	nan	nan	nan	nan	nan	nan	nan	nan	nan	nan	nan	nan	nan	nan	nan	nan
06-a0d7d61fb5cd943b985ec1f2d4c41b60-RegC	nan	nan	nan	nan	nan	nan	nan	nan	nan	nan	nan	nan	nan	nan	nan	nan	nan	nan	nan	nan	nan	nan	nan	nan	nan	nan	nan	nan	nan	nan	nan	nan	nan	nan	nan	nan	nan	nan	nan	nan	nan	nan	nan	nan	nan	nan	nan	nan	nan
06-5084aa77e3950fa577962c870e76ef77-FixA	nan	nan	nan	nan	nan	nan	nan	nan	nan	nan	nan	nan	nan	nan	nan	nan	nan	nan	nan	nan	nan	nan	nan	nan	nan	nan	nan	nan	nan	nan	nan	nan	nan	nan	nan	nan	nan	nan	nan	nan	nan	nan	nan	nan	nan	nan	nan	nan	nan
06-5084aa77e3950fa577962c870e76ef77-FixB	nan	nan	nan	nan	nan	nan	nan	nan	nan	nan	nan	nan	nan	nan	nan	nan	nan	nan	nan	nan	nan	nan	nan	nan	nan	nan	nan	nan	nan	nan	nan	nan	nan	nan	nan	nan	nan	nan	nan	nan	nan	nan	nan	nan	nan	nan	nan	nan	nan
06-5084aa77e3950fa577962c870e76ef77-FixC	nan	nan	nan	nan	nan	nan	nan	nan	nan	nan	nan	nan	nan	nan	nan	nan	nan	nan	nan	nan	nan	nan	nan	nan	nan	nan	nan	nan	nan	nan	nan	nan	nan	nan	nan	nan	nan	nan	nan	nan	nan	nan	nan	nan	nan	nan	nan	nan	nan
06-5084aa77e3950fa577962c870e76ef77-RegA	nan	nan	nan	nan	nan	nan	nan	nan	nan	nan	nan	nan	nan	nan	nan	nan	nan	nan	nan	nan	nan	nan	nan	nan	nan	nan	nan	nan	nan	nan	nan	nan	nan	nan	nan	nan	nan	nan	nan	nan	nan	nan	nan	nan	nan	nan	nan	nan	nan
06-5084aa77e3950fa577962c870e76ef77-RegB	nan	nan	nan	nan	nan	nan	nan	nan	nan	nan	nan	nan	nan	nan	nan	nan	nan	nan	nan	nan	nan	nan	nan	nan	nan	nan	nan	nan	nan	nan	nan	nan	nan	nan	nan	nan	nan	nan	nan	nan	nan	nan	nan	nan	nan	nan	nan	nan	nan
06-5084aa77e3950fa577962c870e76ef77-RegC	nan	nan	nan	nan	nan	nan	nan	nan	nan	nan	nan	nan	nan	nan	nan	nan	nan	nan	nan	nan	nan	nan	nan	nan	nan	nan	nan	nan	nan	nan	nan	nan	nan	nan	nan	nan	nan	nan	nan	nan	nan	nan	nan	nan	nan	nan	nan	nan	nan
06-b4cc9a8c47750b239b1b52b2d0974984-FixA	nan	nan	nan	nan	nan	nan	nan	nan	nan	nan	nan	nan	nan	nan	nan	nan	nan	nan	nan	nan	nan	nan	nan	nan	nan	nan	nan	nan	nan	nan	nan	nan	nan	nan	nan	nan	nan	nan	nan	nan	nan	nan	nan	nan	nan	nan	nan	nan	nan
06-b4cc9a8c47750b239b1b52b2d0974984-FixB	nan	nan	nan	nan	nan	nan	nan	nan	nan	nan	nan	nan	nan	nan	nan	nan	nan	nan	nan	nan	nan	nan	nan	nan	nan	nan	nan	nan	nan	nan	nan	nan	nan	nan	nan	nan	nan	nan	nan	nan	nan	nan	nan	nan	nan	nan	nan	nan	nan
06-b4cc9a8c47750b239b1b52b2d0974984-FixC	nan	nan	nan	nan	nan	nan	nan	nan	nan	nan	nan	nan	nan	nan	nan	nan	nan	nan	nan	nan	nan	nan	nan	nan	nan	nan	nan	nan	nan	nan	nan	nan	nan	nan	nan	nan	nan	nan	nan	nan	nan	nan	nan	nan	nan	nan	nan	nan	nan
06-b4cc9a8c47750b239b1b52b2d0974984-RegA	nan	nan	nan	nan	nan	nan	nan	nan	nan	nan	nan	nan	nan	nan	nan	nan	nan	nan	nan	nan	nan	nan	nan	nan	nan	nan	nan	nan	nan	nan	nan	nan	nan	nan	nan	nan	nan	nan	nan	nan	nan	nan	nan	nan	nan	nan	nan	nan	nan
06-b4cc9a8c47750b239b1b52b2d0974984-RegB	nan	nan	nan	nan	nan	nan	nan	nan	nan	nan	nan	nan	nan	nan	nan	nan	nan	nan	nan	nan	nan	nan	nan	nan	nan	nan	nan	nan	nan	nan	nan	nan	nan	nan	nan	nan	nan	nan	nan	nan	nan	nan	nan	nan	nan	nan	nan	nan	nan
06-b4cc9a8c47750b239b1b52b2d0974984-RegC	nan	nan	nan	nan	nan	nan	nan	nan	nan	nan	nan	nan	nan	nan	nan	nan	nan	nan	nan	nan	nan	nan	nan	nan	nan	nan	nan	nan	nan	nan	nan	nan	nan	nan	nan	nan	nan	nan	nan	nan	nan	nan	nan	nan	nan	nan	nan	nan	nan
06-01e7b55eaccd340faab4a688d59ce227-FixA	nan	nan	nan	nan	nan	nan	nan	nan	nan	nan	nan	nan	nan	nan	nan	nan	nan	nan	nan	nan	nan	nan	nan	nan	nan	nan	nan	nan	nan	nan	nan	nan	nan	nan	nan	nan	nan	nan	nan	nan	nan	nan	nan	nan	nan	nan	nan	nan	nan
06-01e7b55eaccd340faab4a688d59ce227-FixB	nan	nan	nan	nan	nan	nan	nan	nan	nan	nan	nan	nan	nan	nan	nan	nan	nan	nan	nan	nan	nan	nan	nan	nan	nan	nan	nan	nan	nan	nan	nan	nan	nan	nan	nan	nan	nan	nan	nan	nan	nan	nan	nan	nan	nan	nan	nan	nan	nan
06-01e7b55eaccd340faab4a688d59ce227-FixC	nan	nan	nan	nan	nan	nan	nan	nan	nan	nan	nan	nan	nan	nan	nan	nan	nan	nan	nan	nan	nan	nan	nan	nan	nan	nan	nan	nan	nan	nan	nan	nan	nan	nan	nan	nan	nan	nan	nan	nan	nan	nan	nan	nan	nan	nan	nan	nan	nan
06-01e7b55eaccd340faab4a688d59ce227-RegA	nan	nan	nan	nan	nan	nan	nan	nan	nan	nan	nan	nan	nan	nan	nan	nan	nan	nan	nan	nan	nan	nan	nan	nan	nan	nan	nan	nan	nan	nan	nan	nan	nan	nan	nan	nan	nan	nan	nan	nan	nan	nan	nan	nan	nan	nan	nan	nan	nan
06-01e7b55eaccd340faab4a688d59ce227-RegB	nan	nan	nan	nan	nan	nan	nan	nan	nan	nan	nan	nan	nan	nan	nan	nan	nan	nan	nan	nan	nan	nan	nan	nan	nan	nan	nan	nan	nan	nan	nan	nan	nan	nan	nan	nan	nan	nan	nan	nan	nan	nan	nan	nan	nan	nan	nan	nan	nan
06-01e7b55eaccd340faab4a688d59ce227-RegC	nan	nan	nan	nan	nan	nan	nan	nan	nan	nan	nan	nan	nan	nan	nan	nan	nan	nan	nan	nan	nan	nan	nan	nan	nan	nan	nan	nan	nan	nan	nan	nan	nan	nan	nan	nan	nan	nan	nan	nan	nan	nan	nan	nan	nan	nan	nan	nan	nan
06-b880a0b4b49867fe873d99e6161e83d1-FixA	nan	nan	nan	nan	nan	nan	nan	nan	nan	nan	nan	nan	nan	nan	nan	nan	nan	nan	nan	nan	nan	nan	nan	nan	nan	nan	nan	nan	nan	nan	nan	nan	nan	nan	nan	nan	nan	nan	nan	nan	nan	nan	nan	nan	nan	nan	nan	nan	nan
06-b880a0b4b49867fe873d99e6161e83d1-FixB	nan	nan	nan	nan	nan	nan	nan	nan	nan	nan	nan	nan	nan	nan	nan	nan	nan	nan	nan	nan	nan	nan	nan	nan	nan	nan	nan	nan	nan	nan	nan	nan	nan	nan	nan	nan	nan	nan	nan	nan	nan	nan	nan	nan	nan	nan	nan	nan	nan
06-b880a0b4b49867fe873d99e6161e83d1-FixC	nan	nan	nan	nan	nan	nan	nan	nan	nan	nan	nan	nan	nan	nan	nan	nan	nan	nan	nan	nan	nan	nan	nan	nan	nan	nan	nan	nan	nan	nan	nan	nan	nan	nan	nan	nan	nan	nan	nan	nan	nan	nan	nan	nan	nan	nan	nan	nan	nan
06-b880a0b4b49867fe873d99e6161e83d1-RegA	nan	nan	nan	nan	nan	nan	nan	nan	nan	nan	nan	nan	nan	nan	nan	nan	nan	nan	nan	nan	nan	nan	nan	nan	nan	nan	nan	nan	nan	nan	nan	nan	nan	nan	nan	nan	nan	nan	nan	nan	nan	nan	nan	nan	nan	nan	nan	nan	nan
06-b880a0b4b49867fe873d99e6161e83d1-RegB	nan	nan	nan	nan	nan	nan	nan	nan	nan	nan	nan	nan	nan	nan	nan	nan	nan	nan	nan	nan	nan	nan	nan	nan	nan	nan	nan	nan	nan	nan	nan	nan	nan	nan	nan	nan	nan	nan	nan	nan	nan	nan	nan	nan	nan	nan	nan	nan	nan
06-b880a0b4b49867fe873d99e6161e83d1-RegC	nan	nan	nan	nan	nan	nan	nan	nan	nan	nan	nan	nan	nan	nan	nan	nan	nan	nan	nan	nan	nan	nan	nan	nan	nan	nan	nan	nan	nan	nan	nan	nan	nan	nan	nan	nan	nan	nan	nan	nan	nan	nan	nan	nan	nan	nan	nan	nan	nan
06-ba3c26541a39ffdf18a5cb6bc1c02a76-FixA	nan	nan	nan	nan	nan	nan	nan	nan	nan	nan	nan	nan	nan	nan	nan	nan	nan	nan	nan	nan	nan	nan	nan	nan	nan	nan	nan	nan	nan	nan	nan	nan	nan	nan	nan	nan	nan	nan	nan	nan	nan	nan	nan	nan	nan	nan	nan	nan	nan
06-ba3c26541a39ffdf18a5cb6bc1c02a76-FixB	nan	nan	nan	nan	nan	nan	nan	nan	nan	nan	nan	nan	nan	nan	nan	nan	nan	nan	nan	nan	nan	nan	nan	nan	nan	nan	nan	nan	nan	nan	nan	nan	nan	nan	nan	nan	nan	nan	nan	nan	nan	nan	nan	nan	nan	nan	nan	nan	nan
06-ba3c26541a39ffdf18a5cb6bc1c02a76-FixC	nan	nan	nan	nan	nan	nan	nan	nan	nan	nan	nan	nan	nan	nan	nan	nan	nan	nan	nan	nan	nan	nan	nan	nan	nan	nan	nan	nan	nan	nan	nan	nan	nan	nan	nan	nan	nan	nan	nan	nan	nan	nan	nan	nan	nan	nan	nan	nan	nan
06-ba3c26541a39ffdf18a5cb6bc1c02a76-RegA	nan	nan	nan	nan	nan	nan	nan	nan	nan	nan	nan	nan	nan	nan	nan	nan	nan	nan	nan	nan	nan	nan	nan	nan	nan	nan	nan	nan	nan	nan	nan	nan	nan	nan	nan	nan	nan	nan	nan	nan	nan	nan	nan	nan	nan	nan	nan	nan	nan
06-ba3c26541a39ffdf18a5cb6bc1c02a76-RegB	nan	nan	nan	nan	nan	nan	nan	nan	nan	nan	nan	nan	nan	nan	nan	nan	nan	nan	nan	nan	nan	nan	nan	nan	nan	nan	nan	nan	nan	nan	nan	nan	nan	nan	nan	nan	nan	nan	nan	nan	nan	nan	nan	nan	nan	nan	nan	nan	nan
06-ba3c26541a39ffdf18a5cb6bc1c02a76-RegC	nan	nan	nan	nan	nan	nan	nan	nan	nan	nan	nan	nan	nan	nan	nan	nan	nan	nan	nan	nan	nan	nan	nan	nan	nan	nan	nan	nan	nan	nan	nan	nan	nan	nan	nan	nan	nan	nan	nan	nan	nan	nan	nan	nan	nan	nan	nan	nan	nan
06-24ef36defce471dfc7521f94d97adfb7-FixA	nan	nan	nan	nan	nan	nan	nan	nan	nan	nan	nan	nan	nan	nan	nan	nan	nan	nan	nan	nan	nan	nan	nan	nan	nan	nan	nan	nan	nan	nan	nan	nan	nan	nan	nan	nan	nan	nan	nan	nan	nan	nan	nan	nan	nan	nan	nan	nan	nan
06-24ef36defce471dfc7521f94d97adfb7-FixB	nan	nan	nan	nan	nan	nan	nan	nan	nan	nan	nan	nan	nan	nan	nan	nan	nan	nan	nan	nan	nan	nan	nan	nan	nan	nan	nan	nan	nan	nan	nan	nan	nan	nan	nan	nan	nan	nan	nan	nan	nan	nan	nan	nan	nan	nan	nan	nan	nan
06-24ef36defce471dfc7521f94d97adfb7-FixC	nan	nan	nan	nan	nan	nan	nan	nan	nan	nan	nan	nan	nan	nan	nan	nan	nan	nan	nan	nan	nan	nan	nan	nan	nan	nan	nan	nan	nan	nan	nan	nan	nan	nan	nan	nan	nan	nan	nan	nan	nan	nan	nan	nan	nan	nan	nan	nan	nan
06-24ef36defce471dfc7521f94d97adfb7-RegA	nan	nan	nan	nan	nan	nan	nan	nan	nan	nan	nan	nan	nan	nan	nan	nan	nan	nan	nan	nan	nan	nan	nan	nan	nan	nan	nan	nan	nan	nan	nan	nan	nan	nan	nan	nan	nan	nan	nan	nan	nan	nan	nan	nan	nan	nan	nan	nan	nan
06-24ef36defce471dfc7521f94d97adfb7-RegB	nan	nan	nan	nan	nan	nan	nan	nan	nan	nan	nan	nan	nan	nan	nan	nan	nan	nan	nan	nan	nan	nan	nan	nan	nan	nan	nan	nan	nan	nan	nan	nan	nan	nan	nan	nan	nan	nan	nan	nan	nan	nan	nan	nan	nan	nan	nan	nan	nan
06-24ef36defce471dfc7521f94d97adfb7-RegC	nan	nan	nan	nan	nan	nan	nan	nan	nan	nan	nan	nan	nan	nan	nan	nan	nan	nan	nan	nan	nan	nan	nan	nan	nan	nan	nan	nan	nan	nan	nan	nan	nan	nan	nan	nan	nan	nan	nan	nan	nan	nan	nan	nan	nan	nan	nan	nan	nan
06-53dd48af2af790afc27836a0a72c6f66-FixA	nan	nan	nan	nan	nan	nan	nan	nan	nan	nan	nan	nan	nan	nan	nan	nan	nan	nan	nan	nan	nan	nan	nan	nan	nan	nan	nan	nan	nan	nan	nan	nan	nan	nan	nan	nan	nan	nan	nan	nan	nan	nan	nan	nan	nan	nan	nan	nan	nan
06-53dd48af2af790afc27836a0a72c6f66-FixB	nan	nan	nan	nan	nan	nan	nan	nan	nan	nan	nan	nan	nan	nan	nan	nan	nan	nan	nan	nan	nan	nan	nan	nan	nan	nan	nan	nan	nan	nan	nan	nan	nan	nan	nan	nan	nan	nan	nan	nan	nan	nan	nan	nan	nan	nan	nan	nan	nan
06-53dd48af2af790afc27836a0a72c6f66-FixC	nan	nan	nan	nan	nan	nan	nan	nan	nan	nan	nan	nan	nan	nan	nan	nan	nan	nan	nan	nan	nan	nan	nan	nan	nan	nan	nan	nan	nan	nan	nan	nan	nan	nan	nan	nan	nan	nan	nan	nan	nan	nan	nan	nan	nan	nan	nan	nan	nan
06-53dd48af2af790afc27836a0a72c6f66-RegA	nan	nan	nan	nan	nan	nan	nan	nan	nan	nan	nan	nan	nan	nan	nan	nan	nan	nan	nan	nan	nan	nan	nan	nan	nan	nan	nan	nan	nan	nan	nan	nan	nan	nan	nan	nan	nan	nan	nan	nan	nan	nan	nan	nan	nan	nan	nan	nan	nan
06-53dd48af2af790afc27836a0a72c6f66-RegB	nan	nan	nan	nan	nan	nan	nan	nan	nan	nan	nan	nan	nan	nan	nan	nan	nan	nan	nan	nan	nan	nan	nan	nan	nan	nan	nan	nan	nan	nan	nan	nan	nan	nan	nan	nan	nan	nan	nan	nan	nan	nan	nan	nan	nan	nan	nan	nan	nan
06-53dd48af2af790afc27836a0a72c6f66-RegC	nan	nan	nan	nan	nan	nan	nan	nan	nan	nan	nan	nan	nan	nan	nan	nan	nan	nan	nan	nan	nan	nan	nan	nan	nan	nan	nan	nan	nan	nan	nan	nan	nan	nan	nan	nan	nan	nan	nan	nan	nan	nan	nan	nan	nan	nan	nan	nan	nan
06-a695c46ddbff6aec9dabdaf16e0c204f-FixA	nan	nan	nan	nan	nan	nan	nan	nan	nan	nan	nan	nan	nan	nan	nan	nan	nan	nan	nan	nan	nan	nan	nan	nan	nan	nan	nan	nan	nan	nan	nan	nan	nan	nan	nan	nan	nan	nan	nan	nan	nan	nan	nan	nan	nan	nan	nan	nan	nan
06-a695c46ddbff6aec9dabdaf16e0c204f-FixB	nan	nan	nan	nan	nan	nan	nan	nan	nan	nan	nan	nan	nan	nan	nan	nan	nan	nan	nan	nan	nan	nan	nan	nan	nan	nan	nan	nan	nan	nan	nan	nan	nan	nan	nan	nan	nan	nan	nan	nan	nan	nan	nan	nan	nan	nan	nan	nan	nan
06-a695c46ddbff6aec9dabdaf16e0c204f-FixC	nan	nan	nan	nan	nan	nan	nan	nan	nan	nan	nan	nan	nan	nan	nan	nan	nan	nan	nan	nan	nan	nan	nan	nan	nan	nan	nan	nan	nan	nan	nan	nan	nan	nan	nan	nan	nan	nan	nan	nan	nan	nan	nan	nan	nan	nan	nan	nan	nan
06-a695c46ddbff6aec9dabdaf16e0c204f-RegA	nan	nan	nan	nan	nan	nan	nan	nan	nan	nan	nan	nan	nan	nan	nan	nan	nan	nan	nan	nan	nan	nan	nan	nan	nan	nan	nan	nan	nan	nan	nan	nan	nan	nan	nan	nan	nan	nan	nan	nan	nan	nan	nan	nan	nan	nan	nan	nan	nan
06-a695c46ddbff6aec9dabdaf16e0c204f-RegB	nan	nan	nan	nan	nan	nan	nan	nan	nan	nan	nan	nan	nan	nan	nan	nan	nan	nan	nan	nan	nan	nan	nan	nan	nan	nan	nan	nan	nan	nan	nan	nan	nan	nan	nan	nan	nan	nan	nan	nan	nan	nan	nan	nan	nan	nan	nan	nan	nan
06-a695c46ddbff6aec9dabdaf16e0c204f-RegC	nan	nan	nan	nan	nan	nan	nan	nan	nan	nan	nan	nan	nan	nan	nan	nan	nan	nan	nan	nan	nan	nan	nan	nan	nan	nan	nan	nan	nan	nan	nan	nan	nan	nan	nan	nan	nan	nan	nan	nan	nan	nan	nan	nan	nan	nan	nan	nan	nan
06-95a424b417e625b3c49616005e52aa1c-FixA	nan	nan	nan	nan	nan	nan	nan	nan	nan	nan	nan	nan	nan	nan	nan	nan	nan	nan	nan	nan	nan	nan	nan	nan	nan	nan	nan	nan	nan	nan	nan	nan	nan	nan	nan	nan	nan	nan	nan	nan	nan	nan	nan	nan	nan	nan	nan	nan	nan
06-95a424b417e625b3c49616005e52aa1c-FixB	nan	nan	nan	nan	nan	nan	nan	nan	nan	nan	nan	nan	nan	nan	nan	nan	nan	nan	nan	nan	nan	nan	nan	nan	nan	nan	nan	nan	nan	nan	nan	nan	nan	nan	nan	nan	nan	nan	nan	nan	nan	nan	nan	nan	nan	nan	nan	nan	nan
06-95a424b417e625b3c49616005e52aa1c-FixC	nan	nan	nan	nan	nan	nan	nan	nan	nan	nan	nan	nan	nan	nan	nan	nan	nan	nan	nan	nan	nan	nan	nan	nan	nan	nan	nan	nan	nan	nan	nan	nan	nan	nan	nan	nan	nan	nan	nan	nan	nan	nan	nan	nan	nan	nan	nan	nan	nan
06-95a424b417e625b3c49616005e52aa1c-RegA	nan	nan	nan	nan	nan	nan	nan	nan	nan	nan	nan	nan	nan	nan	nan	nan	nan	nan	nan	nan	nan	nan	nan	nan	nan	nan	nan	nan	nan	nan	nan	nan	nan	nan	nan	nan	nan	nan	nan	nan	nan	nan	nan	nan	nan	nan	nan	nan	nan
06-95a424b417e625b3c49616005e52aa1c-RegB	nan	nan	nan	nan	nan	nan	nan	nan	nan	nan	nan	nan	nan	nan	nan	nan	nan	nan	nan	nan	nan	nan	nan	nan	nan	nan	nan	nan	nan	nan	nan	nan	nan	nan	nan	nan	nan	nan	nan	nan	nan	nan	nan	nan	nan	nan	nan	nan	nan
06-95a424b417e625b3c49616005e52aa1c-RegC	nan	nan	nan	nan	nan	nan	nan	nan	nan	nan	nan	nan	nan	nan	nan	nan	nan	nan	nan	nan	nan	nan	nan	nan	nan	nan	nan	nan	nan	nan	nan	nan	nan	nan	nan	nan	nan	nan	nan	nan	nan	nan	nan	nan	nan	nan	nan	nan	nan
06-e7297e82c055894c8094f0dc2d616655-FixA	nan	nan	nan	nan	nan	nan	nan	nan	nan	nan	nan	nan	nan	nan	nan	nan	nan	nan	nan	nan	nan	nan	nan	nan	nan	nan	nan	nan	nan	nan	nan	nan	nan	nan	nan	nan	nan	nan	nan	nan	nan	nan	nan	nan	nan	nan	nan	nan	nan
06-e7297e82c055894c8094f0dc2d616655-FixB	nan	nan	nan	nan	nan	nan	nan	nan	nan	nan	nan	nan	nan	nan	nan	nan	nan	nan	nan	nan	nan	nan	nan	nan	nan	nan	nan	nan	nan	nan	nan	nan	nan	nan	nan	nan	nan	nan	nan	nan	nan	nan	nan	nan	nan	nan	nan	nan	nan
06-e7297e82c055894c8094f0dc2d616655-FixC	nan	nan	nan	nan	nan	nan	nan	nan	nan	nan	nan	nan	nan	nan	nan	nan	nan	nan	nan	nan	nan	nan	nan	nan	nan	nan	nan	nan	nan	nan	nan	nan	nan	nan	nan	nan	nan	nan	nan	nan	nan	nan	nan	nan	nan	nan	nan	nan	nan
06-e7297e82c055894c8094f0dc2d616655-RegA	nan	nan	nan	nan	nan	nan	nan	nan	nan	nan	nan	nan	nan	nan	nan	nan	nan	nan	nan	nan	nan	nan	nan	nan	nan	nan	nan	nan	nan	nan	nan	nan	nan	nan	nan	nan	nan	nan	nan	nan	nan	nan	nan	nan	nan	nan	nan	nan	nan
06-e7297e82c055894c8094f0dc2d616655-RegB	nan	nan	nan	nan	nan	nan	nan	nan	nan	nan	nan	nan	nan	nan	nan	nan	nan	nan	nan	nan	nan	nan	nan	nan	nan	nan	nan	nan	nan	nan	nan	nan	nan	nan	nan	nan	nan	nan	nan	nan	nan	nan	nan	nan	nan	nan	nan	nan	nan
06-e7297e82c055894c8094f0dc2d616655-RegC	nan	nan	nan	nan	nan	nan	nan	nan	nan	nan	nan	nan	nan	nan	nan	nan	nan	nan	nan	nan	nan	nan	nan	nan	nan	nan	nan	nan	nan	nan	nan	nan	nan	nan	nan	nan	nan	nan	nan	nan	nan	nan	nan	nan	nan	nan	nan	nan	nan
06-e4397716ebc10028163f1e642a130ebd-FixA	nan	nan	nan	nan	nan	nan	nan	nan	nan	nan	nan	nan	nan	nan	nan	nan	nan	nan	nan	nan	nan	nan	nan	nan	nan	nan	nan	nan	nan	nan	nan	nan	nan	nan	nan	nan	nan	nan	nan	nan	nan	nan	nan	nan	nan	nan	nan	nan	nan
06-e4397716ebc10028163f1e642a130ebd-FixB	nan	nan	nan	nan	nan	nan	nan	nan	nan	nan	nan	nan	nan	nan	nan	nan	nan	nan	nan	nan	nan	nan	nan	nan	nan	nan	nan	nan	nan	nan	nan	nan	nan	nan	nan	nan	nan	nan	nan	nan	nan	nan	nan	nan	nan	nan	nan	nan	nan
06-e4397716ebc10028163f1e642a130ebd-FixC	nan	nan	nan	nan	nan	nan	nan	nan	nan	nan	nan	nan	nan	nan	nan	nan	nan	nan	nan	nan	nan	nan	nan	nan	nan	nan	nan	nan	nan	nan	nan	nan	nan	nan	nan	nan	nan	nan	nan	nan	nan	nan	nan	nan	nan	nan	nan	nan	nan
06-e4397716ebc10028163f1e642a130ebd-RegA	nan	nan	nan	nan	nan	nan	nan	nan	nan	nan	nan	nan	nan	nan	nan	nan	nan	nan	nan	nan	nan	nan	nan	nan	nan	nan	nan	nan	nan	nan	nan	nan	nan	nan	nan	nan	nan	nan	nan	nan	nan	nan	nan	nan	nan	nan	nan	nan	nan
06-e4397716ebc10028163f1e642a130ebd-RegB	nan	nan	nan	nan	nan	nan	nan	nan	nan	nan	nan	nan	nan	nan	nan	nan	nan	nan	nan	nan	nan	nan	nan	nan	nan	nan	nan	nan	nan	nan	nan	nan	nan	nan	nan	nan	nan	nan	nan	nan	nan	nan	nan	nan	nan	nan	nan	nan	nan
06-e4397716ebc10028163f1e642a130ebd-RegC	nan	nan	nan	nan	nan	nan	nan	nan	nan	nan	nan	nan	nan	nan	nan	nan	nan	nan	nan	nan	nan	nan	nan	nan	nan	nan	nan	nan	nan	nan	nan	nan	nan	nan	nan	nan	nan	nan	nan	nan	nan	nan	nan	nan	nan	nan	nan	nan	nan
06-b8c89064d7af988e8b7aa1d3fabda912-FixA	nan	nan	nan	809.98	682.53	658.08	683.67	692.02	687.16	686.85	690.24	692.74	694.34	696.01	697.73	699.27	700.58	701.7	703.02	704.88	707.25	709.8	711.35	711.17	711.42	714.08	717.05	717.94	718.05	719.34	721.99	725.67	729.68	733.33	736.24	738.29	740.08	742.15	743.83	744.42	744.72	745.72	747.19	748.61	749.61	750.18	751.64	755.14	759.13
06-b8c89064d7af988e8b7aa1d3fabda912-FixB	nan	nan	nan	760.85	635.36	609.37	633.67	644.35	642.59	642.79	645.29	647.48	649.63	652.43	655.09	656.96	659.44	663.71	667.78	669.62	670.64	672.71	675.7	678.99	682.08	684.61	686.61	688.33	690.41	693.36	696.77	700.09	703.35	706.71	710.16	713.57	716.5	718.57	720.33	722.54	725.75	730.05	733.73	735.27	736.68	740.15	743.88	745.63	746.72
06-b8c89064d7af988e8b7aa1d3fabda912-FixC	nan	nan	nan	861.24	733.33	708.49	734.25	743.35	738.33	735.87	737.15	739.71	742.77	745.8	747.5	747.18	747.58	751.1	754.77	755.41	755.14	756.72	759.52	762.19	764.16	765.25	766.05	767.37	769.83	773.72	777.93	781.12	782.78	782.96	783.37	785.58	788.57	790.81	791.83	791.72	791.79	793.31	795.74	798.02	799.15	798.71	799.1	802.49	806.03
06-b8c89064d7af988e8b7aa1d3fabda912-RegA	nan	nan	nan	700.43	680.73	663.59	654.57	656.85	664.44	670.53	674.6	677.75	681.04	685.04	688.28	689.53	690.73	693.82	697.01	698.34	699.13	701.08	703.59	705.7	707.52	709.33	710.72	711.45	712.68	715.47	718.49	720.24	721.64	723.92	726.67	729.15	730.84	731.65	732.88	735.58	737.52	736.68	736.24	739.62	744.01	745.89	746.95	749.63	752.68
06-b8c89064d7af988e8b7aa1d3fabda912-RegB	nan	nan	nan	681.87	662.16	647.86	641.27	642.61	647.59	651.8	654.9	657.59	660.42	663.61	666.18	667.27	667.77	668.92	671.42	675.26	678.21	678.76	681.09	688.94	697.46	701.17	702.05	703.44	705.63	708.12	710.65	713	714.91	716.27	717.45	718.91	720.74	722.92	725.2	727.37	729.53	731.88	734.42	737.06	739.39	741.02	741.97	742.64	744.61
06-b8c89064d7af988e8b7aa1d3fabda912-RegC	nan	nan	nan	732.62	713.41	697.11	688.13	688.46	693.08	696.74	700.54	706.12	710.61	711.43	712.24	716.68	721.3	722.31	722.26	724.33	727.07	728.69	731.45	737.5	743.82	746.97	747.77	748.08	749.04	751.35	754.39	757.32	759.79	761.61	762.62	762.98	764.13	767.2	770.09	770.64	770.72	772.59	774.92	775.89	776.56	778.38	780.84	783.02	784.97
06-550f3208318ac985ff6ca4a430354041-FixA	nan	nan	nan	811.58	683.35	659.38	685.17	691.99	685.08	683.81	687.62	691.63	694.33	695.45	696	697.18	699.39	702.49	704.77	705.05	706.03	710.18	714.14	714.43	713.75	715.37	717.72	718.76	720.07	723.36	726.43	727.11	728.41	733.37	738.61	740.15	739.47	739.22	739.95	741.59	743.68	745.77	747.85	749.94	751.63	752.64	754.09	756.96	759.77
06-550f3208318ac985ff6ca4a430354041-FixB	nan	nan	nan	761.64	634.05	609.64	636.35	647.16	644.69	645.17	647.63	648.13	648.84	652.51	657.56	661.8	664.92	667.09	668.22	668.52	669.69	673.18	677.43	680.48	682.16	682.92	683.94	686.24	689.25	692.28	696.18	701.58	706.24	708.06	709.06	711.82	716.01	720.4	723.51	724.47	725.64	729.37	733.35	734.97	736.46	740.53	745.42	748.68	750.91
06-550f3208318ac985ff6ca4a430354041-FixC	nan	nan	nan	863.33	733.46	709.89	737.51	746.37	741.26	741.08	743.92	744.24	743.86	745.48	747.37	747.68	748.61	752.35	756.46	758.07	757.74	757	757.54	760.41	763.64	765.14	765.81	767.1	769.13	771.68	774.71	778.07	780.8	782.11	782.78	783.92	785.99	789.02	792.08	794.18	795.21	795.48	795.95	797.36	798.58	798.47	798.59	800.51	802.1
06-550f3208318ac985ff6ca4a430354041-RegA	nan	nan	nan	701.66	682.09	666.63	660.25	664.76	671.16	671.03	669.99	674.78	681.78	685.91	687.22	687.27	688.18	691.5	695.71	698.83	700.31	700.44	701.2	704.32	708.12	710.63	712.53	714.81	716.67	717.31	718.18	720.72	723.42	724.58	725.24	726.84	729	731.13	734.02	738.2	741.24	740.88	739.84	741.31	744.04	745.97	747.45	749.44	752.31
06-550f3208318ac985ff6ca4a430354041-RegB	nan	nan	nan	683.23	664.02	647.89	638.99	639.45	644.2	647.92	651.61	657.01	661.99	664.34	665.72	668.05	670.02	670.29	671.05	674.33	677.45	677.98	680.01	687.54	696.48	701.79	703.75	704.17	705.03	707.63	710.05	710.4	710.97	714.34	719.22	723.38	725.44	725.02	725.17	728.64	732.27	732.56	732.46	735.54	739.55	741.34	741.88	743.09	745.58
06-550f3208318ac985ff6ca4a430354041-RegC	nan	nan	nan	736.52	716.66	701.2	693	692.51	695.82	698.95	702.48	707.51	712.56	716	718.34	720.43	722.35	724.03	725.73	727.6	729.02	729.78	732.41	738.96	746.19	750.16	750.27	747.63	746.85	751.59	756.87	757.35	756.82	759.99	764.25	765.97	766.48	767.82	768.63	767.51	767.19	770.4	774.09	774.87	775.79	780.21	784.15	783.1	780.87
06-6a2f94c163a8cfd48a48a65fbe585adf-FixA	nan	788.77	nan	nan	682.01	730.43	683.66	673.15	689.54	695.76	693.19	691.34	691.64	693.5	695.85	697.79	699.11	699.68	700.91	703.6	705.07	703.22	702.53	707.24	712.51	713.06	712.56	715.47	720.98	723.36	724.59	727.2	728.81	727.17	725.98	729.36	735.17	740.32	742.88	745.6	748.19	750.05	751.48	752.92	755.21	758.58	760.66	759.23	757.42
06-6a2f94c163a8cfd48a48a65fbe585adf-FixB	nan	718.85	nan	nan	626.71	680.02	636.56	622.64	634.41	641.28	643.86	648.75	653.42	654.44	654.19	655.51	657.6	658.74	661.25	666.72	672.23	674.29	674.77	676.03	674.5	678.48	682.73	686.06	690.33	693.84	695.92	696.71	698.15	701.71	707.65	711.93	715.16	719.19	722.7	728	731.69	731.68	732.1	736.99	742.15	742.65	741.69	744.4	748.74
06-6a2f94c163a8cfd48a48a65fbe585adf-FixC	nan	816.57	nan	nan	731.67	779.91	730.97	717.5	732.08	739.2	739.55	741.13	742.89	742.92	743.91	748.69	752.11	749.76	746.72	749.41	754.75	758.85	760.25	759.65	761.42	763.95	767.58	769.89	772.62	773.22	773.23	773.72	776.54	781.36	785.93	788.03	788.6	788.78	788.36	789.83	792.67	794.79	795.83	796.05	797.66	802.1	805.11	803.08	801.47
06-6a2f94c163a8cfd48a48a65fbe585adf-RegA	nan	695.37	nan	nan	676.49	709.89	657.23	661.29	658.2	663.1	670.96	673.88	674.48	677.21	683.54	688.28	692.23	691.86	690.5	692.09	695.88	699.84	702.62	703.43	703.86	705.57	707.7	710.13	712.44	714.44	715.99	717.09	718.41	720.41	722.4	723.75	725.33	727.79	729.1	727.65	728.07	735.21	742.63	743.69	742.51	744.63	748	749.28	749.31
06-6a2f94c163a8cfd48a48a65fbe585adf-RegB	nan	673.97	nan	nan	662.56	693.08	639.8	648.14	648.54	646.9	650.32	652.42	654.82	659.46	665.72	667.66	670.57	674.49	674.61	673.6	673.67	678.72	680.51	706.88	695.54	692.65	695.33	700.85	705.12	706.7	708.39	712.32	716.52	718.44	717.18	716.43	717.35	720.39	723.65	723.7	723.54	727.53	731.79	732.66	732.6	735.43	740.18	744.57	746.48
06-6a2f94c163a8cfd48a48a65fbe585adf-RegC	nan	740.98	nan	nan	706.52	736.73	683.47	692.14	692.74	702.15	704.53	703.6	703.77	709.17	715.72	714.04	712.36	714.54	721.81	722.18	722.37	724.32	723.28	750.62	741.44	738.62	741.43	749.31	754.63	753.46	751.04	753.47	757.4	758.31	757.06	759.04	761.44	761.06	762.26	767.78	772.93	773.08	772.12	775.57	778.89	777.54	776.02	779.78	784.75
06-c08f4cd4bdc8a2bcdfeb3a93c5f597d7-FixA	nan	nan	nan	nan	nan	nan	nan	nan	nan	nan	nan	nan	nan	nan	nan	nan	nan	nan	nan	nan	nan	nan	nan	nan	nan	nan	nan	nan	nan	nan	nan	nan	nan	nan	nan	nan	nan	nan	nan	nan	nan	nan	nan	nan	nan	nan	nan	nan	nan
06-c08f4cd4bdc8a2bcdfeb3a93c5f597d7-FixB	nan	nan	nan	nan	nan	nan	nan	nan	nan	nan	nan	nan	nan	nan	nan	nan	nan	nan	nan	nan	nan	nan	nan	nan	nan	nan	nan	nan	nan	nan	nan	nan	nan	nan	nan	nan	nan	nan	nan	nan	nan	nan	nan	nan	nan	nan	nan	nan	nan
06-c08f4cd4bdc8a2bcdfeb3a93c5f597d7-FixC	nan	nan	nan	nan	nan	nan	nan	nan	nan	nan	nan	nan	nan	nan	nan	nan	nan	nan	nan	nan	nan	nan	nan	nan	nan	nan	nan	nan	nan	nan	nan	nan	nan	nan	nan	nan	nan	nan	nan	nan	nan	nan	nan	nan	nan	nan	nan	nan	nan
06-c08f4cd4bdc8a2bcdfeb3a93c5f597d7-RegA	nan	nan	nan	nan	nan	nan	nan	nan	nan	nan	nan	nan	nan	nan	nan	nan	nan	nan	nan	nan	nan	nan	nan	nan	nan	nan	nan	nan	nan	nan	nan	nan	nan	nan	nan	nan	nan	nan	nan	nan	nan	nan	nan	nan	nan	nan	nan	nan	nan
06-c08f4cd4bdc8a2bcdfeb3a93c5f597d7-RegB	nan	nan	nan	nan	nan	nan	nan	nan	nan	nan	nan	nan	nan	nan	nan	nan	nan	nan	nan	nan	nan	nan	nan	nan	nan	nan	nan	nan	nan	nan	nan	nan	nan	nan	nan	nan	nan	nan	nan	nan	nan	nan	nan	nan	nan	nan	nan	nan	nan
06-c08f4cd4bdc8a2bcdfeb3a93c5f597d7-RegC	nan	nan	nan	nan	nan	nan	nan	nan	nan	nan	nan	nan	nan	nan	nan	nan	nan	nan	nan	nan	nan	nan	nan	nan	nan	nan	nan	nan	nan	nan	nan	nan	nan	nan	nan	nan	nan	nan	nan	nan	nan	nan	nan	nan	nan	nan	nan	nan	nan
06-152f1b1f1d279adea6cba79e8c93f417-FixA	nan	nan	nan	nan	nan	nan	nan	nan	nan	nan	nan	nan	nan	nan	nan	nan	nan	nan	nan	nan	nan	nan	nan	nan	nan	nan	nan	nan	nan	nan	nan	nan	nan	nan	nan	nan	nan	nan	nan	nan	nan	nan	nan	nan	nan	nan	nan	nan	nan
06-152f1b1f1d279adea6cba79e8c93f417-FixB	nan	nan	nan	nan	nan	nan	nan	nan	nan	nan	nan	nan	nan	nan	nan	nan	nan	nan	nan	nan	nan	nan	nan	nan	nan	nan	nan	nan	nan	nan	nan	nan	nan	nan	nan	nan	nan	nan	nan	nan	nan	nan	nan	nan	nan	nan	nan	nan	nan
06-152f1b1f1d279adea6cba79e8c93f417-FixC	nan	nan	nan	nan	nan	nan	nan	nan	nan	nan	nan	nan	nan	nan	nan	nan	nan	nan	nan	nan	nan	nan	nan	nan	nan	nan	nan	nan	nan	nan	nan	nan	nan	nan	nan	nan	nan	nan	nan	nan	nan	nan	nan	nan	nan	nan	nan	nan	nan
06-152f1b1f1d279adea6cba79e8c93f417-RegA	nan	nan	nan	nan	nan	nan	nan	nan	nan	nan	nan	nan	nan	nan	nan	nan	nan	nan	nan	nan	nan	nan	nan	nan	nan	nan	nan	nan	nan	nan	nan	nan	nan	nan	nan	nan	nan	nan	nan	nan	nan	nan	nan	nan	nan	nan	nan	nan	nan
06-152f1b1f1d279adea6cba79e8c93f417-RegB	nan	nan	nan	nan	nan	nan	nan	nan	nan	nan	nan	nan	nan	nan	nan	nan	nan	nan	nan	nan	nan	nan	nan	nan	nan	nan	nan	nan	nan	nan	nan	nan	nan	nan	nan	nan	nan	nan	nan	nan	nan	nan	nan	nan	nan	nan	nan	nan	nan
06-152f1b1f1d279adea6cba79e8c93f417-RegC	nan	nan	nan	nan	nan	nan	nan	nan	nan	nan	nan	nan	nan	nan	nan	nan	nan	nan	nan	nan	nan	nan	nan	nan	nan	nan	nan	nan	nan	nan	nan	nan	nan	nan	nan	nan	nan	nan	nan	nan	nan	nan	nan	nan	nan	nan	nan	nan	nan
06-389c492fc98f16a8c3157161fc96f23e-FixA	nan	nan	nan	nan	nan	nan	nan	nan	nan	nan	nan	nan	nan	nan	nan	nan	nan	nan	nan	nan	nan	nan	nan	nan	nan	nan	nan	nan	nan	nan	nan	nan	nan	nan	nan	nan	nan	nan	nan	nan	nan	nan	nan	nan	nan	nan	nan	nan	nan
06-389c492fc98f16a8c3157161fc96f23e-FixB	nan	nan	nan	nan	nan	nan	nan	nan	nan	nan	nan	nan	nan	nan	nan	nan	nan	nan	nan	nan	nan	nan	nan	nan	nan	nan	nan	nan	nan	nan	nan	nan	nan	nan	nan	nan	nan	nan	nan	nan	nan	nan	nan	nan	nan	nan	nan	nan	nan
06-389c492fc98f16a8c3157161fc96f23e-FixC	nan	nan	nan	nan	nan	nan	nan	nan	nan	nan	nan	nan	nan	nan	nan	nan	nan	nan	nan	nan	nan	nan	nan	nan	nan	nan	nan	nan	nan	nan	nan	nan	nan	nan	nan	nan	nan	nan	nan	nan	nan	nan	nan	nan	nan	nan	nan	nan	nan
06-389c492fc98f16a8c3157161fc96f23e-RegA	nan	nan	nan	nan	nan	nan	nan	nan	nan	nan	nan	nan	nan	nan	nan	nan	nan	nan	nan	nan	nan	nan	nan	nan	nan	nan	nan	nan	nan	nan	nan	nan	nan	nan	nan	nan	nan	nan	nan	nan	nan	nan	nan	nan	nan	nan	nan	nan	nan
06-389c492fc98f16a8c3157161fc96f23e-RegB	nan	nan	nan	nan	nan	nan	nan	nan	nan	nan	nan	nan	nan	nan	nan	nan	nan	nan	nan	nan	nan	nan	nan	nan	nan	nan	nan	nan	nan	nan	nan	nan	nan	nan	nan	nan	nan	nan	nan	nan	nan	nan	nan	nan	nan	nan	nan	nan	nan
06-389c492fc98f16a8c3157161fc96f23e-RegC	nan	nan	nan	nan	nan	nan	nan	nan	nan	nan	nan	nan	nan	nan	nan	nan	nan	nan	nan	nan	nan	nan	nan	nan	nan	nan	nan	nan	nan	nan	nan	nan	nan	nan	nan	nan	nan	nan	nan	nan	nan	nan	nan	nan	nan	nan	nan	nan	nan
06-f727bebe537981a229de154b2bbaaf95-FixA	934.2	934.2	936.25	939.66	943.76	947.89	951.4	953.85	955.69	957.59	960.42	964.63	968.85	971.65	973.38	974.91	977.28	981.07	984.68	986.54	987.63	989.34	991.72	994.39	996.5	997.4	997.64	998.09	999.36	1001.8	1004.6	1006.98	1009.44	1012.54	1015.37	1016.98	1018.1	1019.75	1022.13	1025.07	1027.56	1028.75	1029.74	1031.91	1035.27	1039.4	1043.69	1047.56	1050.75
06-f727bebe537981a229de154b2bbaaf95-FixB	895.98	913.97	922.98	926.94	929.75	934.27	938.98	941.98	944.36	947.52	950.87	953.65	956.53	960.24	964.24	967.83	971.12	974.18	975.97	975.73	975.11	975.84	977.15	978.04	979.47	982.37	985.43	987.22	988.64	990.89	993.75	996.7	999.79	1003.18	1006.71	1010.05	1012.51	1013.66	1014.6	1016.56	1019.26	1022.12	1025.2	1028.61	1032	1034.96	1037.54	1039.98	1042.82
06-f727bebe537981a229de154b2bbaaf95-FixC	923.12	941.1	948.72	950.72	951.8	955.44	960.07	963.44	965.89	968.38	971.69	976.19	980.67	983.99	986.99	990.72	994.86	998.77	1001.78	1003.51	1004.66	1005.95	1006.9	1007.09	1007.58	1009.38	1011.38	1012.3	1012.81	1013.95	1016.27	1019.9	1023.54	1025.88	1027.36	1028.78	1030.27	1031.79	1033.39	1035.16	1037.22	1039.67	1042.42	1045.36	1048.78	1052.82	1056.64	1059.43	1062.19
06-f727bebe537981a229de154b2bbaaf95-RegA	970.17	971.56	978.33	986.88	993.6	996.06	996.55	997.77	999.07	999.48	1000.33	1002.69	1004.13	1002.63	1001.61	1004.44	1008.27	1009.73	1010.25	1011.93	1014.21	1016.23	1018.99	1023.42	1027.93	1030.67	1031.68	1031.71	1032.57	1035.74	1039.85	1043.07	1044.97	1045.72	1046.34	1047.96	1051.18	1055.93	1059.81	1060.72	1060.88	1062.89	1065.29	1066.16	1066.95	1069.47	1072.49	1074.39	1076.08
06-f727bebe537981a229de154b2bbaaf95-RegB	992.96	986.16	990.29	998.97	1005.83	1006.64	1005.98	1008.84	1012.75	1014.39	1014.96	1016.19	1017.46	1017.9	1018.33	1019.7	1021.74	1023.86	1025.58	1026.75	1028.74	1032.61	1036.38	1038.05	1039.06	1041.22	1043.84	1045.92	1048.27	1051.76	1055.38	1057.99	1060.25	1063.04	1066.06	1068.8	1071.25	1073.47	1075.31	1076.64	1077.93	1079.8	1082.62	1086.38	1089.42	1090.31	1091.15	1094.11	1096.91
06-f727bebe537981a229de154b2bbaaf95-RegC	931.06	941.32	953.66	965.52	974.36	978.52	979.98	981.18	982.71	984.56	986.4	987.92	989.58	991.69	993.35	993.83	994.4	996.48	999.82	1003.73	1007.69	1011.15	1013.14	1013.21	1013.57	1016.25	1019.38	1020.84	1022.15	1025.1	1028.1	1029.36	1030.32	1032.67	1035.39	1037.18	1039.19	1042.72	1046.67	1049.58	1051.53	1053.18	1055.61	1059.42	1062.61	1063.31	1063.93	1067.22	1071.25
06-6f7048484ee56d3d12159487e89a90b2-FixA	931.65	937.56	939.56	940.3	942.45	947.5	952.18	953.56	955.05	960.02	965.12	966.67	966.95	968.91	971.82	974.49	978.04	983.36	988.02	989.48	988.58	987.14	987.33	990.54	994.39	996.27	997.01	998.14	1000.11	1002.77	1004.79	1005.2	1006.15	1009.82	1014.4	1017.5	1019.1	1020.15	1022.73	1028.08	1031.97	1030.51	1028.73	1032.42	1038.66	1043.05	1046.16	1049.58	1052.61
06-6f7048484ee56d3d12159487e89a90b2-FixB	899.3	912.89	922.54	929.06	933.29	936.22	939.67	944.81	949.23	950.72	951.56	954.37	958.32	962.03	965.32	968.31	970.82	972.72	974.28	975.82	977.17	978.33	980.3	983.68	986.17	985.63	984.21	984.72	987.61	992.43	997.44	1000.98	1003.13	1004.66	1007.03	1011.22	1015.09	1016.43	1016.76	1018.1	1019.76	1020.73	1022.21	1025.55	1029.98	1034.11	1036.67	1037.13	1038.56
06-6f7048484ee56d3d12159487e89a90b2-FixC	921.9	940.54	947.65	948.94	950.15	955.23	961.04	964.04	966.59	971.43	976.6	979.84	982.47	985.95	988.36	988.23	989.65	996.24	1003.33	1005.71	1005.24	1005.04	1005.54	1006.47	1007.85	1009.69	1011.8	1014.01	1016.46	1019.22	1021.63	1023.04	1023.73	1024.26	1025.32	1027.31	1029.36	1030.54	1031.45	1033.02	1035.75	1039.78	1044.34	1048.54	1052.38	1055.89	1058.23	1058.87	1060.17
06-6f7048484ee56d3d12159487e89a90b2-RegA	972.89	972.14	978.51	987.54	994.79	997.06	996.21	995.17	995.89	999.16	1002.13	1002.08	1000.95	1001.18	1002.18	1003.15	1005.57	1010.53	1015.08	1016.36	1016.61	1018.61	1021.39	1023.29	1024.2	1024.7	1026.78	1031.73	1036	1036.37	1037.22	1042.95	1048.62	1048.69	1046.73	1047.64	1050.37	1052.78	1055.51	1059.48	1063.11	1064.64	1064.98	1065.53	1066.47	1067.78	1070.51	1075.31	1079.44
06-6f7048484ee56d3d12159487e89a90b2-RegB	994.81	989.83	994.05	1001.93	1007.91	1008.24	1006.43	1006.88	1009.83	1014.11	1017.23	1017.08	1014.61	1011.98	1012.8	1019.27	1025.8	1026.87	1025.94	1027.58	1030.71	1033.35	1036.15	1039.84	1042.55	1042.6	1042.38	1044.59	1048.56	1052.78	1056.4	1059	1061.21	1063.77	1066.52	1069.18	1071.85	1074.64	1077.1	1078.81	1080.27	1082.16	1084.61	1087.42	1089.58	1090.32	1091.25	1094.09	1097.79
06-6f7048484ee56d3d12159487e89a90b2-RegC	927.7	940.34	953.8	966.19	975.59	980.81	983.48	985.45	986.45	986.1	985.74	986.71	988.48	990.24	992.1	994.16	995.52	995.78	997.9	1004.11	1009.85	1010.55	1009.38	1010.63	1014.16	1018.45	1021.36	1021.47	1021.41	1023.92	1027.36	1029.71	1032.85	1038.41	1041.94	1039.56	1038.02	1044.17	1051.45	1052.08	1050.35	1052.34	1056.24	1058.87	1061.66	1066.36	1069.78	1068.72	1066.88
06-e772fcac1fb25d0dda917c0497010bf7-FixA	931.86	934.23	938.47	942.59	944.62	943.72	943.78	948.97	954.65	956.81	957.88	961.12	965.65	969.89	974.28	979.08	980.87	979.51	978.95	980.27	984.69	989.08	991.13	989.9	988.55	990.42	994.06	997.14	998.52	999.94	1001.71	1005.82	1009.01	1008.84	1008.03	1009.92	1013.8	1017.7	1019.34	1017.65	1017.88	1024.74	1032.12	1036.17	1036.77	1038.15	1040.65	1043.26	1046.94
06-e772fcac1fb25d0dda917c0497010bf7-FixB	894.37	926.56	920.25	920.29	935.59	937.03	937.72	939.19	941.99	946.96	952.39	956.4	959.18	961.36	963.15	965.59	967.54	968.31	970.7	972.07	973.96	976.02	976.66	977.89	979.44	982.62	986.01	988.75	989.47	990.84	991.97	994.77	998.5	1002.67	1002.93	1001.57	1001.39	1005.04	1012	1016.64	1020.59	1023.04	1024.79	1027.64	1029.92	1032.33	1036.19	1042.49	1047.12
06-e772fcac1fb25d0dda917c0497010bf7-FixC	921.91	947.85	944.28	950.31	951.43	952.83	952.51	957.04	962.89	966.46	968.81	971.93	975.73	979.79	985.52	993.07	997.36	994.72	992.42	993.08	997.16	1002.13	1006.68	1008.49	1009.51	1008.8	1008.52	1009.26	1010.13	1013.51	1015.88	1018.3	1021.13	1025.21	1026.99	1027.9	1028.69	1030.34	1033.93	1036.82	1038.23	1038.94	1038.55	1041.89	1045.34	1048.18	1051.93	1058	1063.73
06-e772fcac1fb25d0dda917c0497010bf7-RegA	966.25	977.82	976.89	1006.2	994.81	992.64	995.57	997.94	998.5	997.36	996.13	996.43	998.52	1002.49	1004.91	1003.8	1004.46	1004.94	1006.77	1010.71	1014.78	1017.66	1019.02	1019.59	1021.08	1024.73	1028.54	1030.46	1031.93	1035.59	1037.53	1035.48	1034.8	1040.89	1049.13	1053.79	1054.75	1054.5	1054.78	1056.79	1058.71	1060.57	1063.23	1067.5	1071.18	1072.75	1072.7	1071.4	1070.98
06-e772fcac1fb25d0dda917c0497010bf7-RegB	988.29	1002.88	992.18	1019.09	1001.94	1001.69	1005.05	1023.09	1017.09	1012.08	1011.93	1013.21	1016.36	1020.99	1021.7	1016.27	1014.16	1017.61	1023.28	1027.07	1028.15	1028.24	1028.17	1030.31	1033.98	1039.37	1044.59	1047.58	1048.57	1048.46	1049.12	1051.61	1055.04	1058.19	1061.11	1064.62	1068.01	1070.59	1073.89	1078.25	1081.89	1084.24	1084.27	1083.3	1083.41	1086.57	1089.7	1088.7	1086.9
06-e772fcac1fb25d0dda917c0497010bf7-RegC	932.41	937.97	950.96	980.44	973.36	972.52	976.93	972.04	978.1	985.09	986.7	987.94	988.11	988.06	988.15	989.41	995.59	1001.25	1003.88	1001.86	999.85	1003.81	1010.98	1015.95	1018.27	1017.7	1017.76	1022.58	1027.14	1028.38	1028.34	1031.53	1033.83	1032.31	1032.07	1039.15	1045.09	1043.61	1040.87	1045.64	1052.72	1055.77	1056.85	1057.81	1059.22	1060.43	1063.38	1067.76	1072.37
06-1ed92607083f3fd8132489a65bc944fe-FixA	1108.24	1114.2	1117.1	1118.63	1120.48	1123.71	1126.85	1128.41	1129.42	1130.92	1131.43	1129.68	1128.07	1129.03	1131.26	1133.21	1136.51	1142.37	1146.67	1145.68	1143.37	1144.34	1147.08	1149.1	1150.64	1152.42	1153.78	1154.15	1155.07	1157.99	1161.26	1162.84	1162.81	1162	1162.07	1164.18	1165.91	1164.89	1163.66	1165.14	1167.61	1168.66	1168.83	1169.37	1170.63	1172.58	1174.6	1176.03	1176.85
06-1ed92607083f3fd8132489a65bc944fe-FixB	1111.97	1114.48	1119.17	1124.45	1128.7	1130.93	1132.61	1135.23	1137.81	1139.09	1139.26	1138.9	1138.87	1139.89	1141.96	1144.89	1148.55	1152.56	1155.41	1155.94	1155.74	1156.6	1158.19	1159.61	1160.16	1159.58	1159.28	1160.73	1163.42	1166.29	1168.14	1168.05	1166.31	1163.99	1164.11	1168.62	1172.26	1169.78	1165.44	1164.84	1166.93	1169.14	1170.73	1171.71	1173.11	1175.78	1178.31	1179.15	1179.34
06-1ed92607083f3fd8132489a65bc944fe-FixC	1110.6	1114.64	1118.46	1121.87	1124.67	1126.76	1128.35	1129.69	1130.75	1131.38	1131.12	1129.87	1129.31	1130.9	1133.37	1135.29	1137.87	1142.16	1145.75	1146.14	1144.55	1142.97	1142.67	1144.24	1146.22	1147.21	1148.41	1151.26	1155.16	1158.93	1161.29	1161.33	1159.86	1158.12	1157.1	1157.47	1158.67	1159.86	1160.31	1159.66	1159.19	1160.17	1161.65	1162.39	1163.01	1164.42	1166.3	1167.92	1168.38
06-1ed92607083f3fd8132489a65bc944fe-RegA	1114.89	1093.49	1092.98	1102.91	1112.83	1114.94	1112.19	1109.65	1109.71	1113.06	1116.18	1115.67	1113.26	1111.65	1112.02	1114.77	1118.61	1121.82	1122.8	1120.9	1119.54	1121.76	1124.34	1123.83	1123.21	1125.75	1128.28	1127.29	1125.63	1126.71	1128.65	1128.85	1128.24	1128.51	1130.12	1132.87	1134.86	1134.5	1133.69	1134.54	1135.42	1134.36	1133.08	1133.92	1137.05	1141.59	1144.69	1144.01	1142.51
06-1ed92607083f3fd8132489a65bc944fe-RegB	1111.03	1092.51	1093.6	1104.24	1114.37	1116.64	1114.71	1113.72	1113.27	1112.31	1112.76	1115.94	1117.26	1112.82	1107.77	1107.77	1110.54	1112.6	1114.3	1116.57	1118.3	1118.54	1119.17	1121.94	1124.52	1124.54	1124.08	1125.64	1127.87	1128.81	1128.41	1127.25	1126.3	1126.57	1128.54	1132.07	1134.49	1133.38	1130.49	1128.39	1127.84	1128.92	1131.14	1133.85	1136.4	1138.4	1140.82	1144.38	1146.71
06-1ed92607083f3fd8132489a65bc944fe-RegC	1109.59	1084.87	1083.54	1094.14	1105.24	1108.32	1106.76	1105.65	1104.65	1102.6	1100.68	1100.64	1104.04	1111.32	1118.3	1121.01	1121.48	1122.62	1124.36	1125.91	1126.87	1127.23	1128.13	1130.44	1132.66	1133.28	1133.78	1135.74	1137.42	1136.99	1136.08	1136.72	1138.08	1138.99	1140.26	1142.66	1144.27	1143.24	1141.72	1142.26	1143.8	1144.76	1145.79	1147.75	1149.36	1149.39	1149.61	1152.01	1155.17
06-685ee641cbf18bd706d36cb768e77792-FixA	1108.9	1117.85	1119.28	1117.64	1117.36	1121.54	1127.77	1132.78	1135.29	1134.93	1132.85	1130.68	1130.26	1132.64	1135.24	1135.65	1136.26	1139.64	1143.98	1146.74	1147.25	1145.91	1145.33	1147.75	1151.16	1152.99	1153.53	1153.9	1155.7	1159.85	1163.92	1165.36	1165.4	1165.83	1166.17	1165.69	1165.7	1167.51	1169.84	1171	1170.86	1170.02	1170.29	1172.99	1175.34	1174.64	1174.09	1177.26	1180.72
06-685ee641cbf18bd706d36cb768e77792-FixB	1109.32	1121.77	1125.84	1126.02	1126.79	1131.01	1134.91	1134.74	1133.58	1134.9	1136.63	1136.37	1136.51	1139.64	1143.88	1146.91	1149.33	1152.15	1154.87	1156.6	1156.55	1154.79	1154.83	1159.3	1162.8	1160.07	1156.19	1157.36	1162.07	1167	1170.4	1171.21	1169.43	1165.96	1164.24	1167.05	1170.57	1170.43	1168.1	1166.38	1166.62	1169.1	1171.31	1171.06	1171.33	1175.35	1180.11	1181.74	1181.05
06-685ee641cbf18bd706d36cb768e77792-FixC	1113.78	1115.46	1119.72	1124.12	1126.2	1124.77	1123.72	1126.61	1130.38	1131.43	1130.85	1130.5	1130.52	1130.69	1131.38	1132.97	1135.45	1138.58	1141.64	1143.74	1144	1142.34	1142.21	1146.44	1150.91	1151.36	1151.09	1154.05	1157.82	1159.17	1159.08	1159.25	1159.49	1159.31	1159.39	1160.4	1161.48	1161.56	1160.79	1159.67	1158.77	1158.52	1158.56	1158.61	1159.78	1162.92	1165.55	1165.29	1164.96
06-685ee641cbf18bd706d36cb768e77792-RegA	1117.5	1091.78	1091.45	1103.37	1114.4	1115.29	1112.59	1114.02	1115.77	1113.17	1110.34	1111.88	1115.01	1116.05	1115.71	1115.68	1116.83	1119.48	1122.24	1123.71	1124.28	1124.74	1125.39	1126.15	1125.99	1124.34	1124.06	1127.45	1130.38	1128.71	1126.24	1127.43	1129.74	1130.02	1131.02	1135.64	1139.39	1137.53	1133.64	1132.44	1132.85	1132.83	1133.8	1137.21	1140.13	1139.71	1139.87	1144.57	1148.49
06-685ee641cbf18bd706d36cb768e77792-RegB	1116.44	1098.23	1096.91	1104.29	1112.15	1114.45	1113.88	1114.15	1113.96	1111.84	1111	1114.02	1115.87	1111.88	1107.39	1108.19	1110.95	1111.51	1112.22	1115.83	1119.2	1119.16	1119.01	1122.25	1125.51	1124.98	1123.3	1123.95	1126.24	1128.44	1129.38	1128.58	1127.9	1129.01	1129.68	1127.84	1127.1	1130.91	1134.59	1133.01	1129.65	1129.37	1131.72	1134.84	1137.43	1138.78	1140.24	1143.06	1145.14
06-685ee641cbf18bd706d36cb768e77792-RegC	1109.07	1083.12	1079.91	1089.18	1100.65	1106.17	1106.37	1104.26	1103.54	1106.25	1106.74	1100.78	1098.08	1107.47	1118.73	1120.59	1118.4	1119.72	1122.85	1124.65	1126.21	1128.99	1131.18	1131.08	1131.47	1134.97	1138.28	1137.83	1136.11	1136.26	1137.04	1136.68	1136.7	1138.78	1141.1	1141.76	1142.77	1146.11	1148.3	1145.92	1142.9	1143.84	1146.25	1146.76	1147.23	1150.08	1153.12	1153.57	1152.68
06-8f3c51100093899ac5adeba84eebacf8-FixA	1111.36	1108.15	1115.22	1127.03	1125.46	1118.06	1116.48	1117.41	1121.69	1120.55	1122.12	1126.04	1128.07	1130.43	1131.6	1136.73	1140.63	1139.19	1142.25	1140.48	1142.28	1142.66	1146.19	1147.45	1148.5	1150.59	1148.69	1147.95	1156.62	1161.26	1165.62	1162.6	1162.59	1162.97	1162.56	1164.83	1166.69	1169.8	1168.7	1166.06	1163.73	1163.53	1163.09	1159.85	1164.03	1170.59	1176.91	1174.42	1172.53
06-8f3c51100093899ac5adeba84eebacf8-FixB	1107.21	1106.15	1116.19	1126.33	1125.21	1122.46	1126.87	1133.43	1141.21	1137.5	1134.51	1135.33	1135.71	1137.57	1138.66	1141.8	1144.91	1147.29	1155.62	1153.66	1154.31	1155.71	1159.29	1156.89	1156.73	1158.36	1162.03	1159.01	1162.51	1160.42	1166.06	1164.44	1163.96	1169.35	1170.35	1166.43	1163.97	1164.49	1170.27	1171.68	1167.56	1166.07	1165.16	1162.54	1171.87	1168.77	1170.28	1170.92	1175.01
06-8f3c51100093899ac5adeba84eebacf8-FixC	1104.12	1109.6	1117.62	1122.71	1119.03	1119.67	1126.42	1128.5	1130.17	1128.58	1129.53	1130.43	1130.28	1133.6	1135.75	1138.94	1140.99	1140.66	1145.21	1140.61	1139.95	1140.99	1148.12	1147.33	1145.97	1144.33	1144.4	1139.39	1144.12	1147.4	1158.44	1160.03	1156.65	1157.57	1157.6	1159.03	1161.15	1160.18	1162.3	1165.88	1161.54	1160.71	1159.39	1153.4	1159.31	1158.66	1162.96	1164.69	1167.86
06-8f3c51100093899ac5adeba84eebacf8-RegA	1112.31	1090.43	1091.87	1128.52	1107.87	1105.47	1111.52	1112.93	1111.72	1111.57	1111.59	1111.14	1111.02	1111.9	1112.47	1113.36	1111.96	1109.7	1109.86	1113.89	1118.28	1119.2	1119.57	1122.92	1127.6	1130.31	1128.66	1126.57	1125.9	1127.08	1127.91	1127.13	1128.11	1130.57	1130.65	1125.99	1123.25	1125.77	1131.07	1132.02	1131.04	1132.71	1133.62	1137.47	1139.52	1143.8	1141.14	1141.32	1143.41
06-8f3c51100093899ac5adeba84eebacf8-RegB	1112.03	1084.96	1090.88	1131.57	1113.78	1109.82	1112.91	1113.83	1115.16	1118.85	1116.34	1112.94	1112.37	1097.5	1108.94	1113.84	1113.91	1116.89	1120.48	1117.71	1115.7	1118.5	1121.02	1119.71	1118.47	1123.59	1127.42	1126.31	1123.49	1121.65	1121.01	1123.07	1126.8	1127.73	1127.28	1127.89	1128.71	1125.72	1124.82	1128.79	1132.4	1131.61	1130.13	1134.7	1134.98	1142.22	1141.34	1141.66	1144.14
06-8f3c51100093899ac5adeba84eebacf8-RegC	1105.54	1084.62	1087.05	1125.57	1103.51	1095.51	1097.47	1100.89	1103.31	1103.25	1098.77	1104.28	1103.17	1137.31	1119.77	1118.5	1123.72	1124.76	1123.49	1124.74	1126.82	1128.48	1130.19	1131.77	1133.47	1133.35	1130.34	1129.63	1130.47	1131.76	1133.28	1134.6	1137.11	1138.23	1138.34	1139.07	1140.45	1139.65	1140.68	1144.03	1146.99	1146.9	1143.56	1148.79	1149.11	1154.43	1151.47	1152.31	1154.26
06-621505ce6b6158046469882ba9c8f176-FixA	909.32	909.27	911.17	914.44	918.5	922.65	925.65	926.69	927.22	928.73	930.53	931.79	933.6	936.97	940.64	943.12	944.57	945.71	947.77	951.53	955.09	956.52	956.73	957.44	960.65	967.4	974.43	978.33	980.29	982.31	984.3	985.63	985.85	985.01	985.04	987.67	991.31	993.8	994.88	994.97	995.09	996.26	998.54	1001.64	1004.74	1007.08	1008.88	1010.59	1012.26
06-621505ce6b6158046469882ba9c8f176-FixB	nan	967.81	907.32	900.3	913.73	921.27	923.59	926.68	930.3	933.01	935.2	937.68	941.06	945.51	949.49	951.64	953.2	955.53	957.61	958.28	958.38	959.14	961.03	964.26	968.7	974	979.09	982.9	985.25	986.44	987.83	990.59	993.78	996.14	997.77	999.13	1000.36	1001.68	1004.02	1008.01	1011.81	1013.58	1014.68	1016.89	1019.36	1020.85	1021.85	1023.23	1025.15
06-621505ce6b6158046469882ba9c8f176-FixC	832.53	895.28	925.9	934.42	930.89	924.44	920.49	922.1	926.56	930.36	932.74	933.79	934.33	935.16	936.29	937.67	939.78	943.04	946.75	950.07	952.61	954.19	954.97	955.69	959.23	967.47	975.47	978.22	978.37	979.74	981.65	982.64	983.42	985.06	987.44	990.13	992.61	994.32	994.69	993.59	993.18	995.36	997.79	997.89	997.7	999.71	1002.07	1002.35	1001.56
06-621505ce6b6158046469882ba9c8f176-RegA	930.25	934.02	938.63	943.29	947.23	950.1	953.39	958.3	962.99	965.68	968	971.69	975.34	977.4	979.26	982.45	985.85	988.16	990.25	993.11	995.84	997.51	999.21	1002.09	1005.33	1007.75	1008.97	1009.24	1010.58	1014.63	1018.96	1020.91	1021.77	1023.49	1025.87	1028.21	1030.09	1031.39	1032.9	1035.33	1037.89	1039.62	1040.61	1041.43	1043.42	1047.38	1050.66	1050.72	1050.44
[truncated: 3,075 more rows]
[truncated: 719 more columns]
