# Supplementary material for: Statistical framework for validation without ground truth of choroidal thickness changes detection
Source: PLoS One. 2019 Jun 28;14(6):e0218776. doi: 10.1371/journal.pone.0218776 (PMC6599222; doi:10.1371/journal.pone.0218776)
Supplement: S1 Table — (ZIP) [file pone.0218776.s003.zip › S1_Table/Expert6.xlsx]

## Sheet: Expert6
subject	1	2	3	4	5	6	7	8	9	10	11	12	13	14	15	16	17	18	19	20	21	22	23	24	25	26	27	28	29	30	31	32	33	34	35	36	37	38	39	40	41	42	43	44	45	46	47	48	49
01-cfb7d458ea3ef4fc4f27e0eb06be2555-FixA	662.91	668.43	674.22	677.23	679.16	681.71	686	690.85	694.99	698.99	703.64	708.63	713.29	716.42	717.44	718.76	722.8	729	735.83	740.75	742.23	743.62	748.12	753.18	755.89	757.47	759.79	763.09	767.08	770.86	773.76	776.69	780.42	783.61	785.14	786.96	791.03	796.36	801.48	805.97	809.82	813.6	817.58	820.29	820.85	822.39	827.69	833.95	838.09
01-cfb7d458ea3ef4fc4f27e0eb06be2555-FixB	690.71	697.99	701.42	705.41	709.68	713.97	718.13	722.43	727.24	732.77	739.06	745.58	751.56	755.95	758.46	762.26	770.19	780.43	789.95	795.45	795.09	793.02	793.75	797.06	801.6	806.15	809.89	813.65	818.18	822.39	825.15	827.21	829.61	832.86	836.93	840.2	841.47	842.86	846.66	852.56	859.48	865.81	870.21	872.95	874.81	877.24	881.2	885.19	887.87
01-cfb7d458ea3ef4fc4f27e0eb06be2555-FixC	661	665.22	672.56	675.07	675.73	677.54	682.36	687.7	690.83	692.78	695	697.12	698.66	700.42	703.04	705.07	705.67	708.49	716.29	723.82	725.92	725.87	727.87	731.13	734.07	736.66	739.15	741.11	742.48	745.31	751.14	757.28	761.06	764.11	768.25	771.94	773.64	775.26	778.87	783.75	788.73	793.6	798.26	801.94	804.12	805.89	808.54	812.59	818.06
01-cfb7d458ea3ef4fc4f27e0eb06be2555-RegA	723.49	725.75	728.83	731.74	734.71	737.97	741.6	745.15	748.22	751.09	754.05	756.54	758.26	760.54	764.48	768.55	771.23	773.73	777.35	780.98	783.44	785.75	788.93	791.89	793.49	794.43	795.74	797.79	800.48	802.61	803.33	804.46	807.71	811.71	814.72	816.61	817.76	818.92	820.74	823.06	825.55	828.03	830.44	832.92	835.65	838.45	841.18	843.84	846.48
01-cfb7d458ea3ef4fc4f27e0eb06be2555-RegB	711.71	719.41	723.3	725.47	727.25	729.95	734.32	738.82	741.81	743.46	744.56	746.66	750.82	755.4	758.67	760.99	763.12	765.05	766.7	768.3	770.16	772.41	775.11	778.06	781.06	784.06	786.95	789.3	790.83	792.37	794.75	797.64	800.58	803.73	807.22	810.45	812.84	814.73	816.54	818.2	819.57	820.98	822.76	825	827.58	830.05	832	833.72	835.73
01-cfb7d458ea3ef4fc4f27e0eb06be2555-RegC	746.19	752.1	752.17	753.64	755.72	757.63	758.99	761.13	765.04	768.66	770.01	770.64	772.46	775.52	779.45	784.06	789.11	793.91	797.63	799.44	799.15	799.07	801.24	803.93	805.26	806.41	808.57	810.08	809.4	808.4	809.12	810.97	812.82	814.21	815.04	815.98	817.64	819.5	821.27	824.38	829.69	833.83	833.86	832.82	834.14	836.94	839.51	841.16	841.86
01-1a2d6fed9d23244edd4d50c50d068f88-FixA	666.06	663.85	668.2	673.71	679.41	684.29	687.69	690.25	692.95	696.9	702.6	708.01	711.25	713.64	716.84	720.59	724.45	729.2	735.28	740.5	743.11	745.58	750.17	753.85	754.07	755.44	762.1	769.16	771.62	773.15	777.69	781.61	781.25	780.45	783.36	788.05	791.89	795.7	800.49	804.62	806.73	809.17	814.19	819.85	823.94	827.37	831.35	834.92	837.21
01-1a2d6fed9d23244edd4d50c50d068f88-FixB	693.16	695.33	699.85	703.2	706.75	711.87	719.23	726.8	732.39	736.02	738.59	742.3	748.74	755.69	760.89	765.58	771.55	779.37	788.35	794.07	793.01	789.07	787.38	790.52	798.99	807.45	811.14	813.16	817.2	821.3	823.14	824.56	827.78	832.65	838.14	842.26	843.79	845.36	849.56	855.02	859.7	863.04	865.29	868.36	873.69	879.02	882.12	884.63	888.43
01-1a2d6fed9d23244edd4d50c50d068f88-FixC	662.16	669.32	669.8	672.67	676.91	681.5	685.51	688.54	690.45	691.82	693.37	695.9	699.66	702.79	703.58	703.22	703.91	708.94	719.57	727.92	727.15	723.69	724.99	729.18	732.84	735.54	737.71	740.1	743.33	747.21	751.34	755.31	758.87	762.26	765.73	769.03	771.9	774.8	778.3	782.9	788.59	793.67	796.75	799.48	803.55	807.86	811.28	815.31	821.28
01-1a2d6fed9d23244edd4d50c50d068f88-RegA	721.12	724.34	727.96	731.99	735.72	738.44	739.95	742	746.11	750.97	754.79	756.9	757.41	758.43	761.89	766.96	772.26	776.96	780.5	782.93	784.59	786.54	789.51	792.21	793.55	795.15	798.54	802	803.53	803.23	802.13	802.98	807.52	811.86	812.48	813.04	817.28	822.26	824.48	824.92	825.47	827.35	831	834.7	836.73	837.85	839.22	841.26	844.08
01-1a2d6fed9d23244edd4d50c50d068f88-RegB	715.35	719.18	721.05	722.46	724.42	727.93	733.3	738.04	739.99	741.12	743.66	746.71	749.12	751.86	756.06	761.51	767.34	771.19	771.51	771.17	772.98	774.78	774.63	776.33	783.05	789.67	791.18	791.18	793.74	796.14	795.57	795.56	799.64	804.98	808.32	811.17	815.3	818.89	820.15	821.07	823.66	825.99	826.17	826.2	828.23	830.96	832.81	834.53	837.14
01-1a2d6fed9d23244edd4d50c50d068f88-RegC	747.24	753.18	752.74	754.21	756.73	759.46	761.69	763.21	764.22	765.97	769.55	774.11	778.34	780.79	780.81	781.01	784.09	789.89	796.98	801.93	802.14	800.39	800.11	801.92	805.34	808.3	809.08	808.96	809.43	810.07	810.14	809.62	809.07	810.65	815.61	820.03	820.47	820.34	823.25	826.79	828.15	829.09	831.71	834.91	837.11	837.95	837.77	838.46	841.55
01-eb97e7204c6191e141cb459c65307b66-FixA	660.99	669.25	670.71	673.76	677.71	681.89	685.78	689.96	694.7	698.35	699.58	700.76	704.44	710.53	717.89	721.49	722.29	720.04	750.58	740.43	736.35	742.91	744.24	745.93	753.44	760.9	762.37	762.43	766.41	771.53	774.51	775.41	779.74	785.09	788.36	789.59	789.39	794.74	799.32	805.16	813.69	816.74	817	817.9	822.54	826.83	829.13	830.91	836.06
01-eb97e7204c6191e141cb459c65307b66-FixB	686.42	685.27	694.3	703.96	706.37	714.93	721.38	723.59	727.29	732.24	737.6	741.61	743.41	746.35	752.85	761.08	763.95	772.48	799.27	789.91	774.63	787.92	796.11	801.94	801.18	800.41	805.23	811.69	815.37	819.32	826.93	830.43	831.75	834.46	835.7	839.13	828.61	841.43	849.2	852.04	856.28	858.42	863.58	869.58	875.17	873.76	875.33	877.51	886.12
01-eb97e7204c6191e141cb459c65307b66-FixC	661.39	665.27	668.34	673.87	673.1	678.63	681.64	681.3	684.25	688.99	693.14	696.43	699.08	702.14	706.68	708.48	710.71	708.23	737.9	726.68	711.52	725.1	731.88	731.78	732.55	734.57	737.27	740.25	743	743.66	741.04	749.47	760.65	765.05	768.22	772.07	759.77	771.02	779.68	786.72	794.2	794.83	797.64	801.81	807.08	806.08	807.41	806.77	809.17
01-eb97e7204c6191e141cb459c65307b66-RegA	720.22	724.61	727.78	730.71	733.88	737.77	742.5	744.85	745.62	745.81	746.99	750.33	756.02	764.54	768.93	771.61	771.56	772.3	773.09	774.95	778.78	782.47	784.27	786.53	791.54	794.18	794.64	794.34	795.3	798.67	804.2	807.41	806.79	805.62	809.16	813.88	815.66	816.18	818.79	822.67	826.29	828.59	829.19	829.64	831.54	834.28	837.03	839.17	840.54
01-eb97e7204c6191e141cb459c65307b66-RegB	713.47	715.85	724.05	715.1	723.37	729.17	731.46	732.3	736.48	740.22	743.13	744.54	744.49	747.6	750.52	755.92	757.26	760.79	768.15	776.17	767.15	767.39	769.14	776.47	778.75	778.38	783.19	790.09	780.55	784.72	790.97	796.47	799.81	801.71	805.24	809.53	815.68	812.73	810.53	815.13	818.39	823.57	830.54	825.58	826.88	827.63	832.27	837.29	841.1
01-eb97e7204c6191e141cb459c65307b66-RegC	747.81	746.4	757.18	745.34	749.2	753.07	757.96	760.87	761.57	763.04	764.99	766.69	767.49	772.73	779.53	788.72	790.68	790.22	789.56	792.9	788.44	795.39	798.62	801.75	804.67	805.44	807.39	810.91	801.34	805.42	808.35	810.46	814.56	816.98	816.59	816.64	822.27	818.09	814.28	819.79	825.29	828.95	835.05	830.02	832.24	834.33	836.69	839.09	840.06
01-a0d7d61fb5cd943b985ec1f2d4c41b60-FixA	658.55	659.62	658.17	659.3	661.83	664.62	666.95	669.9	674.37	678.84	681.68	683.47	685.2	687.39	690.22	693.12	695.48	697.17	698.38	700.02	702.93	706.78	710.8	713.71	714.71	715.56	717.93	720.64	722.51	725.23	730.25	735.07	737.28	738.67	741.31	744.24	746.24	748.22	751.07	753.6	754.85	756.86	761.37	765.69	767.08	767.04	767.77	770.15	774.36
01-a0d7d61fb5cd943b985ec1f2d4c41b60-FixB	650.06	647.57	648.2	649.25	650.89	653.27	656.39	659.54	662.26	665.62	670.34	674.01	675.04	678.12	686.94	694.99	695.98	694.78	697.1	700.78	702.87	705.09	709.48	714.57	718.56	721.99	725.5	727.98	728.76	730.5	735.48	741.16	744.58	746.14	747.03	748.42	751.03	754.03	756.56	759.23	762.63	765.71	767.41	768.19	768.79	769.44	770.27	771.23	772.37
01-a0d7d61fb5cd943b985ec1f2d4c41b60-FixC	610.48	610.61	610.55	613.64	618.34	623.16	626.98	630.41	634.27	638.73	643.57	647.76	650.61	653.69	658.26	662.02	663.07	664.46	669.09	674.35	677.06	677.36	676.56	677.21	681.03	685.04	686.31	686.63	688.37	691.45	695.1	698.17	700.02	702.46	706.97	711.21	713.09	715.12	719.76	724.6	727.05	728.75	731.59	734.11	734.8	735.17	736.99	739.97	743.32
01-a0d7d61fb5cd943b985ec1f2d4c41b60-RegA	654.27	661.81	675.24	672.45	662.39	654.02	653.84	658.6	663.39	666.46	667.47	668.55	671.64	675.51	678.62	681.29	684.1	686.78	689.06	691.68	695.15	698	698.99	699.69	701.85	704.97	708.09	710.53	711.99	713.38	715.6	718.49	721.45	723.25	723.23	723.57	726.17	728.93	729.82	731.02	734.64	738.18	739.18	739.98	743.11	747.21	750.42	752.98	755.39
01-a0d7d61fb5cd943b985ec1f2d4c41b60-RegB	653.46	653.93	675.15	672.47	658.55	646.03	644.16	648.49	652.44	654.62	655.51	657.97	664.23	671.66	677.17	680.83	683.45	685.65	687.96	690.75	694.15	697.48	700.27	703.65	708.52	713.09	715.64	717.26	719.43	722.38	725.96	729.58	732.87	736.48	741.08	746.3	751.53	756.25	760.23	764.13	768.47	772.19	774.37	776.16	778.82	781.88	784.6	786.96	789.19
01-a0d7d61fb5cd943b985ec1f2d4c41b60-RegC	630.25	635.41	659.2	659.16	648.01	638.51	639.81	646.66	652.06	656.3	660.94	665.27	668.42	670.98	673.7	676.28	678.26	679.36	679.55	679.51	679.99	681.52	684.18	686.69	687.94	688.93	690.84	693.45	696.11	697.86	698.09	697.96	698.72	700.11	701.58	702.91	704.01	705.04	705.98	705.93	704.33	702.83	703.1	704.61	706.45	708.34	710.26	712.45	715.05
01-5084aa77e3950fa577962c870e76ef77-FixA	657.39	659.64	659.02	659.36	661.14	664.85	670.21	674	673.99	674.81	680.62	686.71	688.19	688.34	691.15	695.24	698.43	700.71	702.5	703.98	705.31	706.99	709.34	711.57	713.16	715.76	720.63	725.3	727.39	728.47	730.53	733.32	736.24	739.62	743.48	745.83	745.33	745.34	749.06	754.35	758.53	762.09	765.78	768.14	768	767.78	769.78	772.57	774.37
01-5084aa77e3950fa577962c870e76ef77-FixB	654.23	650.35	647.49	646.88	648.74	653.29	659.95	664.91	665.21	664.71	667.43	671.33	674.11	678.25	685.96	693.49	696.91	697.66	698.25	700.1	703.8	707.65	710	711.68	714.01	717.65	722.67	727.31	730	731.84	734.34	738.01	742.75	746.95	749.2	750.31	751.48	753.06	755.16	757.63	760.24	762.65	764.65	766.6	768.84	771.13	773.03	773.98	773.89
01-5084aa77e3950fa577962c870e76ef77-FixC	610.43	612.32	610.2	611.16	614.66	620.22	627.08	633.54	638.05	640.83	642.78	646.02	651.89	657.64	660.5	661.69	663.17	665.62	669.22	673.2	676.66	678.95	679.74	679.76	679.98	681.05	683.39	686.54	689.79	692.25	693.67	696.49	702.56	708.55	711.04	711.3	711.67	713.91	718.9	724.55	728.49	730.24	730.32	731.4	735.55	740.38	743.19	744.55	745.74
01-5084aa77e3950fa577962c870e76ef77-RegA	654.27	660.39	679.68	676.04	662.29	651.25	651.95	658.22	662.17	664.16	666.2	668.63	671.56	675.88	681.87	686.34	686.75	686.3	688.41	691.62	693.86	695.56	697.47	699.23	700.7	703.89	710.04	715.33	716.2	715.34	716.07	718.16	720.64	723.23	725.79	728.21	730.51	733.18	736.36	738.17	737.31	736.81	739.47	742.89	744.44	745.81	749.02	752.99	756.18
01-5084aa77e3950fa577962c870e76ef77-RegB	651.54	658.46	670.32	668.66	659.77	649.96	644.52	644.82	650.13	655.36	656.45	657.79	663.93	671.79	677.44	681.31	684.6	687.03	688.53	691.37	697.12	702.07	702.87	702.75	705.43	709.86	714.1	717.44	719.7	721.46	723.52	726.47	730.71	735.8	741.07	745.72	749.31	752.96	757.86	763.88	770.12	773.9	773.57	773.49	777.77	783.58	787.3	789.28	790.81
01-5084aa77e3950fa577962c870e76ef77-RegC	634.7	639.84	658.06	658.77	650.95	643.6	643.34	647.27	651.28	655.73	661.48	666.65	669.55	671.79	675.02	677.97	679.21	679.93	681.54	683.78	685.79	685.85	683.3	682.58	687.31	692.87	694.42	694.47	696.18	698.03	698.28	699.17	702.64	705.51	704.81	703.66	705.34	707.78	708.27	706.83	704.31	701.95	700.85	701.13	702.84	706.55	712.12	715.91	715.15
01-b4cc9a8c47750b239b1b52b2d0974984-FixA	662.41	659.09	661.16	659.69	664.07	666.28	667.26	669.22	673.46	676.84	676.9	677.72	681.82	686.8	688.49	688.78	690.54	693.9	698.22	702.42	705.5	707.28	708.24	710.43	715.15	719.02	719.1	719.04	722.4	725.89	726.13	726.56	729.44	732.72	734.22	736.95	743.48	749.51	750.98	751.17	753.76	756.22	756.02	757.36	762.43	769.03	772.6	773.75	774.08
01-b4cc9a8c47750b239b1b52b2d0974984-FixB	644.19	649.02	649.71	647.71	651.38	651.61	648.95	650.57	657.27	664.11	667.19	670.11	675.42	677.33	700.82	688.22	686.8	690.23	696.11	699.38	702.39	705.09	694.74	703.66	713.02	719.72	721.08	723.85	730.27	736.56	738.98	740.24	742.66	742.27	744.48	747.3	748.89	749.64	752.51	756.11	758.85	762.15	762.76	764.32	764.12	763.79	763.68	768.82	774.84
01-b4cc9a8c47750b239b1b52b2d0974984-FixC	605.53	607.37	613.4	613.24	617.59	619.75	621.61	626.86	633.64	641.5	645.97	649.82	651	652.06	639.08	646.75	656.88	665.68	667.23	667.75	671.31	678.49	667.15	674.44	678.38	679.32	683.69	688.16	691.15	693.54	696.43	699.23	699.97	701.1	703.63	708.68	716	721.28	723.33	721.95	724.63	730.29	732.02	733.07	731.2	728.98	727.28	733.24	739.01
01-b4cc9a8c47750b239b1b52b2d0974984-RegA	644.64	653.3	642.93	671.68	717.84	651.13	659.33	657.06	657.05	660.72	666.42	671.64	674.36	674.92	674.57	676.18	679.76	684.35	686.77	687.74	688.84	691.11	695.02	699.37	702.55	703.05	700.59	699.67	704.17	710.46	714.32	715.37	715.96	717.63	721.12	724.41	725.55	726.14	728.14	731.16	734.43	737.45	739.82	741.67	743.01	743.57	744.92	746.17	748.3
01-b4cc9a8c47750b239b1b52b2d0974984-RegB	655.13	653.57	641.79	667.41	711.52	646.68	657.8	649.3	647.73	648.01	655.46	661.1	658.1	671.57	672.73	674.79	676.56	679.6	686.22	691.05	692.34	694.49	701.34	708.52	711.4	710.27	711.33	714.26	717.74	720.86	723.11	727.96	731.9	736.09	740.39	744.69	750.03	755.82	761.11	762.79	763.78	767.89	773.42	779.13	779.57	778.1	778.83	781.66	785.05
01-b4cc9a8c47750b239b1b52b2d0974984-RegC	632.66	635.96	623.02	651.41	699.44	636.89	647.47	640.58	646.63	653.39	657.64	662.7	671.25	671.41	678.61	676.27	674.28	673.7	675.91	677.69	679.22	681.64	685.54	687.76	685.79	684.52	686.36	688.99	689.92	691.63	696.44	699.65	699.37	696.27	697.91	700.18	699.82	698.76	699.78	701.1	705.06	708.79	711.28	711.18	709.29	705.35	705.18	706.5	711.95
01-01e7b55eaccd340faab4a688d59ce227-FixA	nan	nan	nan	nan	nan	nan	nan	nan	nan	nan	nan	nan	nan	nan	nan	nan	nan	nan	nan	nan	nan	nan	nan	nan	nan	nan	nan	nan	nan	nan	nan	nan	nan	nan	nan	nan	nan	nan	nan	nan	nan	nan	nan	nan	nan	nan	nan	nan	nan
01-01e7b55eaccd340faab4a688d59ce227-FixB	nan	nan	nan	nan	nan	nan	nan	nan	nan	nan	nan	nan	nan	nan	nan	nan	nan	nan	nan	nan	nan	nan	nan	nan	nan	nan	nan	nan	nan	nan	nan	nan	nan	nan	nan	nan	nan	nan	nan	nan	nan	nan	nan	nan	nan	nan	nan	nan	nan
01-01e7b55eaccd340faab4a688d59ce227-FixC	nan	nan	nan	nan	nan	nan	nan	nan	nan	nan	nan	nan	nan	nan	nan	nan	nan	nan	nan	nan	nan	nan	nan	nan	nan	nan	nan	nan	nan	nan	nan	nan	nan	nan	nan	nan	nan	nan	nan	nan	nan	nan	nan	nan	nan	nan	nan	nan	nan
01-01e7b55eaccd340faab4a688d59ce227-RegA	nan	nan	nan	nan	nan	nan	nan	nan	nan	nan	nan	nan	nan	nan	nan	nan	nan	nan	nan	nan	nan	nan	nan	nan	nan	nan	nan	nan	nan	nan	nan	nan	nan	nan	nan	nan	nan	nan	nan	nan	nan	nan	nan	nan	nan	nan	nan	nan	nan
01-01e7b55eaccd340faab4a688d59ce227-RegB	nan	nan	nan	nan	nan	nan	nan	nan	nan	nan	nan	nan	nan	nan	nan	nan	nan	nan	nan	nan	nan	nan	nan	nan	nan	nan	nan	nan	nan	nan	nan	nan	nan	nan	nan	nan	nan	nan	nan	nan	nan	nan	nan	nan	nan	nan	nan	nan	nan
01-01e7b55eaccd340faab4a688d59ce227-RegC	nan	nan	nan	nan	nan	nan	nan	nan	nan	nan	nan	nan	nan	nan	nan	nan	nan	nan	nan	nan	nan	nan	nan	nan	nan	nan	nan	nan	nan	nan	nan	nan	nan	nan	nan	nan	nan	nan	nan	nan	nan	nan	nan	nan	nan	nan	nan	nan	nan
01-b880a0b4b49867fe873d99e6161e83d1-FixA	nan	nan	nan	nan	nan	nan	nan	nan	nan	nan	nan	nan	nan	nan	nan	nan	nan	nan	nan	nan	nan	nan	nan	nan	nan	nan	nan	nan	nan	nan	nan	nan	nan	nan	nan	nan	nan	nan	nan	nan	nan	nan	nan	nan	nan	nan	nan	nan	nan
01-b880a0b4b49867fe873d99e6161e83d1-FixB	nan	nan	nan	nan	nan	nan	nan	nan	nan	nan	nan	nan	nan	nan	nan	nan	nan	nan	nan	nan	nan	nan	nan	nan	nan	nan	nan	nan	nan	nan	nan	nan	nan	nan	nan	nan	nan	nan	nan	nan	nan	nan	nan	nan	nan	nan	nan	nan	nan
01-b880a0b4b49867fe873d99e6161e83d1-FixC	nan	nan	nan	nan	nan	nan	nan	nan	nan	nan	nan	nan	nan	nan	nan	nan	nan	nan	nan	nan	nan	nan	nan	nan	nan	nan	nan	nan	nan	nan	nan	nan	nan	nan	nan	nan	nan	nan	nan	nan	nan	nan	nan	nan	nan	nan	nan	nan	nan
01-b880a0b4b49867fe873d99e6161e83d1-RegA	nan	nan	nan	nan	nan	nan	nan	nan	nan	nan	nan	nan	nan	nan	nan	nan	nan	nan	nan	nan	nan	nan	nan	nan	nan	nan	nan	nan	nan	nan	nan	nan	nan	nan	nan	nan	nan	nan	nan	nan	nan	nan	nan	nan	nan	nan	nan	nan	nan
01-b880a0b4b49867fe873d99e6161e83d1-RegB	nan	nan	nan	nan	nan	nan	nan	nan	nan	nan	nan	nan	nan	nan	nan	nan	nan	nan	nan	nan	nan	nan	nan	nan	nan	nan	nan	nan	nan	nan	nan	nan	nan	nan	nan	nan	nan	nan	nan	nan	nan	nan	nan	nan	nan	nan	nan	nan	nan
01-b880a0b4b49867fe873d99e6161e83d1-RegC	nan	nan	nan	nan	nan	nan	nan	nan	nan	nan	nan	nan	nan	nan	nan	nan	nan	nan	nan	nan	nan	nan	nan	nan	nan	nan	nan	nan	nan	nan	nan	nan	nan	nan	nan	nan	nan	nan	nan	nan	nan	nan	nan	nan	nan	nan	nan	nan	nan
01-ba3c26541a39ffdf18a5cb6bc1c02a76-FixA	nan	nan	nan	nan	nan	nan	nan	nan	nan	nan	nan	nan	nan	nan	nan	nan	nan	nan	nan	nan	nan	nan	nan	nan	nan	nan	nan	nan	nan	nan	nan	nan	nan	nan	nan	nan	nan	nan	nan	nan	nan	nan	nan	nan	nan	nan	nan	nan	nan
01-ba3c26541a39ffdf18a5cb6bc1c02a76-FixB	nan	nan	nan	nan	nan	nan	nan	nan	nan	nan	nan	nan	nan	nan	nan	nan	nan	nan	nan	nan	nan	nan	nan	nan	nan	nan	nan	nan	nan	nan	nan	nan	nan	nan	nan	nan	nan	nan	nan	nan	nan	nan	nan	nan	nan	nan	nan	nan	nan
01-ba3c26541a39ffdf18a5cb6bc1c02a76-FixC	nan	nan	nan	nan	nan	nan	nan	nan	nan	nan	nan	nan	nan	nan	nan	nan	nan	nan	nan	nan	nan	nan	nan	nan	nan	nan	nan	nan	nan	nan	nan	nan	nan	nan	nan	nan	nan	nan	nan	nan	nan	nan	nan	nan	nan	nan	nan	nan	nan
01-ba3c26541a39ffdf18a5cb6bc1c02a76-RegA	nan	nan	nan	nan	nan	nan	nan	nan	nan	nan	nan	nan	nan	nan	nan	nan	nan	nan	nan	nan	nan	nan	nan	nan	nan	nan	nan	nan	nan	nan	nan	nan	nan	nan	nan	nan	nan	nan	nan	nan	nan	nan	nan	nan	nan	nan	nan	nan	nan
01-ba3c26541a39ffdf18a5cb6bc1c02a76-RegB	nan	nan	nan	nan	nan	nan	nan	nan	nan	nan	nan	nan	nan	nan	nan	nan	nan	nan	nan	nan	nan	nan	nan	nan	nan	nan	nan	nan	nan	nan	nan	nan	nan	nan	nan	nan	nan	nan	nan	nan	nan	nan	nan	nan	nan	nan	nan	nan	nan
01-ba3c26541a39ffdf18a5cb6bc1c02a76-RegC	nan	nan	nan	nan	nan	nan	nan	nan	nan	nan	nan	nan	nan	nan	nan	nan	nan	nan	nan	nan	nan	nan	nan	nan	nan	nan	nan	nan	nan	nan	nan	nan	nan	nan	nan	nan	nan	nan	nan	nan	nan	nan	nan	nan	nan	nan	nan	nan	nan
01-24ef36defce471dfc7521f94d97adfb7-FixA	nan	nan	nan	nan	nan	nan	nan	nan	nan	nan	nan	nan	nan	nan	nan	nan	nan	nan	nan	nan	nan	nan	nan	nan	nan	nan	nan	nan	nan	nan	nan	nan	nan	nan	nan	nan	nan	nan	nan	nan	nan	nan	nan	nan	nan	nan	nan	nan	nan
01-24ef36defce471dfc7521f94d97adfb7-FixB	nan	nan	nan	nan	nan	nan	nan	nan	nan	nan	nan	nan	nan	nan	nan	nan	nan	nan	nan	nan	nan	nan	nan	nan	nan	nan	nan	nan	nan	nan	nan	nan	nan	nan	nan	nan	nan	nan	nan	nan	nan	nan	nan	nan	nan	nan	nan	nan	nan
01-24ef36defce471dfc7521f94d97adfb7-FixC	nan	nan	nan	nan	nan	nan	nan	nan	nan	nan	nan	nan	nan	nan	nan	nan	nan	nan	nan	nan	nan	nan	nan	nan	nan	nan	nan	nan	nan	nan	nan	nan	nan	nan	nan	nan	nan	nan	nan	nan	nan	nan	nan	nan	nan	nan	nan	nan	nan
01-24ef36defce471dfc7521f94d97adfb7-RegA	nan	nan	nan	nan	nan	nan	nan	nan	nan	nan	nan	nan	nan	nan	nan	nan	nan	nan	nan	nan	nan	nan	nan	nan	nan	nan	nan	nan	nan	nan	nan	nan	nan	nan	nan	nan	nan	nan	nan	nan	nan	nan	nan	nan	nan	nan	nan	nan	nan
01-24ef36defce471dfc7521f94d97adfb7-RegB	nan	nan	nan	nan	nan	nan	nan	nan	nan	nan	nan	nan	nan	nan	nan	nan	nan	nan	nan	nan	nan	nan	nan	nan	nan	nan	nan	nan	nan	nan	nan	nan	nan	nan	nan	nan	nan	nan	nan	nan	nan	nan	nan	nan	nan	nan	nan	nan	nan
01-24ef36defce471dfc7521f94d97adfb7-RegC	nan	nan	nan	nan	nan	nan	nan	nan	nan	nan	nan	nan	nan	nan	nan	nan	nan	nan	nan	nan	nan	nan	nan	nan	nan	nan	nan	nan	nan	nan	nan	nan	nan	nan	nan	nan	nan	nan	nan	nan	nan	nan	nan	nan	nan	nan	nan	nan	nan
01-53dd48af2af790afc27836a0a72c6f66-FixA	nan	nan	nan	nan	nan	nan	nan	nan	nan	nan	nan	nan	nan	nan	nan	nan	nan	nan	nan	nan	nan	nan	nan	nan	nan	nan	nan	nan	nan	nan	nan	nan	nan	nan	nan	nan	nan	nan	nan	nan	nan	nan	nan	nan	nan	nan	nan	nan	nan
01-53dd48af2af790afc27836a0a72c6f66-FixB	nan	nan	nan	nan	nan	nan	nan	nan	nan	nan	nan	nan	nan	nan	nan	nan	nan	nan	nan	nan	nan	nan	nan	nan	nan	nan	nan	nan	nan	nan	nan	nan	nan	nan	nan	nan	nan	nan	nan	nan	nan	nan	nan	nan	nan	nan	nan	nan	nan
01-53dd48af2af790afc27836a0a72c6f66-FixC	nan	nan	nan	nan	nan	nan	nan	nan	nan	nan	nan	nan	nan	nan	nan	nan	nan	nan	nan	nan	nan	nan	nan	nan	nan	nan	nan	nan	nan	nan	nan	nan	nan	nan	nan	nan	nan	nan	nan	nan	nan	nan	nan	nan	nan	nan	nan	nan	nan
01-53dd48af2af790afc27836a0a72c6f66-RegA	nan	nan	nan	nan	nan	nan	nan	nan	nan	nan	nan	nan	nan	nan	nan	nan	nan	nan	nan	nan	nan	nan	nan	nan	nan	nan	nan	nan	nan	nan	nan	nan	nan	nan	nan	nan	nan	nan	nan	nan	nan	nan	nan	nan	nan	nan	nan	nan	nan
01-53dd48af2af790afc27836a0a72c6f66-RegB	nan	nan	nan	nan	nan	nan	nan	nan	nan	nan	nan	nan	nan	nan	nan	nan	nan	nan	nan	nan	nan	nan	nan	nan	nan	nan	nan	nan	nan	nan	nan	nan	nan	nan	nan	nan	nan	nan	nan	nan	nan	nan	nan	nan	nan	nan	nan	nan	nan
01-53dd48af2af790afc27836a0a72c6f66-RegC	nan	nan	nan	nan	nan	nan	nan	nan	nan	nan	nan	nan	nan	nan	nan	nan	nan	nan	nan	nan	nan	nan	nan	nan	nan	nan	nan	nan	nan	nan	nan	nan	nan	nan	nan	nan	nan	nan	nan	nan	nan	nan	nan	nan	nan	nan	nan	nan	nan
01-a695c46ddbff6aec9dabdaf16e0c204f-FixA	nan	nan	nan	nan	nan	nan	nan	nan	nan	nan	nan	nan	nan	nan	nan	nan	nan	nan	nan	nan	nan	nan	nan	nan	nan	nan	nan	nan	nan	nan	nan	nan	nan	nan	nan	nan	nan	nan	nan	nan	nan	nan	nan	nan	nan	nan	nan	nan	nan
01-a695c46ddbff6aec9dabdaf16e0c204f-FixB	nan	nan	nan	nan	nan	nan	nan	nan	nan	nan	nan	nan	nan	nan	nan	nan	nan	nan	nan	nan	nan	nan	nan	nan	nan	nan	nan	nan	nan	nan	nan	nan	nan	nan	nan	nan	nan	nan	nan	nan	nan	nan	nan	nan	nan	nan	nan	nan	nan
01-a695c46ddbff6aec9dabdaf16e0c204f-FixC	nan	nan	nan	nan	nan	nan	nan	nan	nan	nan	nan	nan	nan	nan	nan	nan	nan	nan	nan	nan	nan	nan	nan	nan	nan	nan	nan	nan	nan	nan	nan	nan	nan	nan	nan	nan	nan	nan	nan	nan	nan	nan	nan	nan	nan	nan	nan	nan	nan
01-a695c46ddbff6aec9dabdaf16e0c204f-RegA	nan	nan	nan	nan	nan	nan	nan	nan	nan	nan	nan	nan	nan	nan	nan	nan	nan	nan	nan	nan	nan	nan	nan	nan	nan	nan	nan	nan	nan	nan	nan	nan	nan	nan	nan	nan	nan	nan	nan	nan	nan	nan	nan	nan	nan	nan	nan	nan	nan
01-a695c46ddbff6aec9dabdaf16e0c204f-RegB	nan	nan	nan	nan	nan	nan	nan	nan	nan	nan	nan	nan	nan	nan	nan	nan	nan	nan	nan	nan	nan	nan	nan	nan	nan	nan	nan	nan	nan	nan	nan	nan	nan	nan	nan	nan	nan	nan	nan	nan	nan	nan	nan	nan	nan	nan	nan	nan	nan
01-a695c46ddbff6aec9dabdaf16e0c204f-RegC	nan	nan	nan	nan	nan	nan	nan	nan	nan	nan	nan	nan	nan	nan	nan	nan	nan	nan	nan	nan	nan	nan	nan	nan	nan	nan	nan	nan	nan	nan	nan	nan	nan	nan	nan	nan	nan	nan	nan	nan	nan	nan	nan	nan	nan	nan	nan	nan	nan
01-95a424b417e625b3c49616005e52aa1c-FixA	1079.02	1083.53	1079.83	1077.82	1077.33	1078.22	1080.13	1081.99	1082.86	1083.23	1083.73	1084.11	1084.2	1084.99	1087.14	1089.01	1089.1	1088.93	1090.17	1092.08	1093.59	1094.76	1095.75	1096.2	1095.93	1096.24	1098.19	1100.58	1102.15	1103.94	1106.95	1110.05	1111.96	1113.21	1114.76	1117.64	1122.2	1126.11	1127.24	1126.8	1126.51	1126.56	1126.9	1127.98	1130.15	1132.75	1135.06	1137.12	1139.11
01-95a424b417e625b3c49616005e52aa1c-FixB	1068.57	1070.71	1066.96	1064.38	1063.02	1062.95	1064.06	1065.64	1067.02	1068.36	1069.95	1071.79	1073.67	1074.91	1075.06	1075.12	1076.18	1078.2	1080.82	1083.55	1085.93	1087.7	1088.7	1088.99	1088.85	1089.3	1091.3	1094.87	1099.38	1102.54	1102.59	1101.59	1102	1104.11	1107.55	1111.54	1115.34	1118.88	1122.26	1125.56	1128.93	1132.65	1136.67	1139.59	1140.43	1141.48	1144.81	1148.34	1149.96
01-95a424b417e625b3c49616005e52aa1c-FixC	1068.2	1069.67	1065.99	1066.18	1067.75	1068.24	1066.27	1064.85	1066.76	1069.46	1070.01	1069.23	1068.69	1069.23	1071.07	1072.71	1072.9	1072.96	1074.37	1076.55	1078.62	1080.48	1082.28	1084.25	1086.53	1088.82	1090.79	1092.36	1093.57	1094.76	1096.24	1098.21	1100.69	1103.22	1105.33	1106.82	1107.68	1108.26	1108.89	1109.21	1108.99	1109.1	1110.21	1111	1110.29	1109.49	1110.17	1111.94	1114.01
01-95a424b417e625b3c49616005e52aa1c-RegA	1021.46	1030.14	1030.95	1036.17	1042.9	1048.22	1050.35	1052.06	1056.31	1062.27	1068.33	1073.49	1077.28	1080.76	1084.88	1088.79	1091.81	1095.77	1102.27	1109.41	1114.98	1119.07	1122.26	1124.67	1126.42	1128.15	1130.41	1132.76	1134.76	1136.86	1139.44	1141.62	1142.68	1143.71	1145.83	1148.57	1151.1	1152.94	1154.08	1156.18	1160.54	1165.44	1168.89	1170.72	1171.41	1171.95	1173.1	1174.08	1174.18
01-95a424b417e625b3c49616005e52aa1c-RegB	1038.41	1038.82	1044.45	1049.12	1053.32	1057.53	1061.97	1065.84	1068.53	1071.18	1074.87	1078.63	1081.52	1084.83	1089.72	1094.61	1097.99	1101.5	1106.85	1112.92	1118.37	1123.69	1129.24	1132.86	1132.8	1131.53	1131.66	1132.2	1131.99	1132.8	1136.21	1140.17	1142.52	1144.43	1147.23	1149.76	1150.79	1151.37	1152.63	1153.56	1153.31	1153.68	1156.15	1158.27	1157.67	1156.28	1156.39	1157.54	1158.74
01-95a424b417e625b3c49616005e52aa1c-RegC	1011.09	1014.54	1019.66	1024.13	1028.26	1032.36	1036.64	1041.04	1045.37	1049.36	1052.94	1056.87	1061.78	1067.03	1072.01	1077.63	1084.58	1091.23	1096.05	1100.25	1105.04	1108.74	1109.88	1110.52	1113.05	1117.57	1123.32	1128.42	1131.42	1133.65	1136.66	1140.2	1143.56	1146.29	1148.2	1150.17	1153.03	1156.48	1160.05	1163.67	1167.18	1169.45	1169.75	1169.99	1171.82	1173.23	1172.48	1172.41	1175.62
01-e7297e82c055894c8094f0dc2d616655-FixA	1082.53	1084.11	1079.85	1077.65	1076.94	1077.15	1078.04	1080.65	1085.2	1087.2	1083.36	1079.86	1082.62	1087.21	1088.33	1087.4	1086.96	1086.99	1087.21	1088.52	1091.65	1095.36	1098.16	1099.39	1099.04	1098.83	1100.18	1101.5	1101.55	1103.41	1109.34	1114.02	1112.8	1111.26	1115.12	1120.38	1122.43	1123.8	1127.35	1130.07	1129.01	1127.38	1128.85	1132.63	1136.73	1138.69	1137.15	1135.59	1137.37
01-e7297e82c055894c8094f0dc2d616655-FixB	1069.08	1069.95	1065.37	1063.41	1063.49	1065	1067.1	1068.01	1066.71	1066.35	1069.49	1072.22	1071	1070.15	1073.85	1077.9	1078.05	1078.32	1082.74	1087.34	1087.75	1086.35	1086.31	1087.47	1089.1	1091.54	1095.07	1098.65	1101.31	1103.54	1105.8	1106.97	1106.23	1105.72	1107.61	1111.36	1115.73	1119.39	1121.7	1124.72	1130.07	1135.02	1136.83	1137.26	1138.65	1141.13	1144.14	1146.58	1147.84
01-e7297e82c055894c8094f0dc2d616655-FixC	1069.87	1071.23	1064.82	1065.2	1068.6	1071.22	1070.54	1069.11	1069.67	1070.63	1070.03	1068.84	1068.49	1069.44	1071.61	1073.78	1074.81	1075	1075.06	1075.87	1078.01	1080.74	1083.25	1085.76	1088.48	1090.35	1090.59	1090.62	1092.02	1094.66	1097.81	1099.95	1100.22	1101.31	1105.36	1108.72	1108.02	1106.74	1108.44	1110.07	1108.46	1106.54	1107.5	1109.34	1109.79	1110.55	1113.31	1115.61	1115.08
01-e7297e82c055894c8094f0dc2d616655-RegA	1020.96	1030.84	1031.24	1034.75	1039.94	1045.37	1050.13	1055.37	1061.8	1066.41	1067.01	1068.44	1074.98	1081.74	1083.72	1084.81	1089.53	1096.11	1101.93	1107.46	1113.26	1117.53	1118.87	1120.06	1123.77	1128.15	1130.74	1131.22	1130.53	1132.74	1140.37	1146.72	1145.75	1143.3	1145.8	1150.25	1152.6	1154.1	1156.63	1159.45	1161.59	1163.78	1166.76	1169.49	1170.99	1172.25	1174.1	1174.73	1172.88
01-e7297e82c055894c8094f0dc2d616655-RegB	1040.94	1045.62	1047.36	1050.54	1054.41	1058.2	1061.54	1065.56	1071.07	1075.95	1078.23	1079.37	1081.35	1084.8	1089.81	1095.7	1101.5	1106.09	1109.05	1113.18	1120.56	1127.31	1129.67	1130.19	1131.88	1133.05	1131.91	1130.93	1132.71	1136.15	1139.58	1142.71	1145.45	1147.1	1147.27	1147.49	1149.15	1151.03	1151.78	1152.13	1153.09	1154.56	1156.19	1157.8	1159.14	1159.77	1159.35	1158.34	1157.58
01-e7297e82c055894c8094f0dc2d616655-RegC	1011.38	1014.16	1020.47	1023.89	1026.16	1029	1033.52	1038.34	1042.18	1046.65	1053.14	1059.36	1063.11	1066.2	1071.03	1078.42	1087.82	1094.78	1095.83	1095.06	1097.11	1101.07	1105.18	1109.7	1115.04	1120.26	1124.36	1127.63	1130.71	1134.39	1139.1	1143.73	1147.02	1148.41	1148.1	1148.5	1151.66	1155.98	1159.52	1162.54	1165.64	1168.52	1170.65	1171.47	1170.96	1171.15	1173.73	1176.87	1178.67
01-e4397716ebc10028163f1e642a130ebd-FixA	1079.65	1078.96	1035.32	1074.33	1077.93	1079.24	1079.13	1077.06	1074.04	1074.07	1080.11	1085.63	1085.18	1082.5	1081.63	1083.09	1085.85	1088.67	1090.51	1090.9	1089.56	1088.29	1088.09	1089.71	1093.93	1097.13	1097.43	1097.32	1102.59	1105.85	1103.81	1102.93	1109.14	1116.63	1118.12	1116.88	1117.18	1118.79	1118.01	1119.63	1124.88	1130.36	1132.45	1131.49	1128.82	1128.16	1131.28	1135.89	1137.22
01-e4397716ebc10028163f1e642a130ebd-FixB	1067.5	1068.6	1022.39	1058.79	1059.52	1057.54	1052.95	1060.39	1070.21	1067.57	1067.01	1066.31	1069.49	1073.27	1075.18	1076.84	1081.39	1083.5	1081.47	1079.54	1081.76	1086.7	1090.57	1087.65	1084.89	1088.16	1091.23	1092.27	1096.91	1103.23	1099.31	1097.75	1096.67	1104.28	1109.14	1111.6	1113.54	1116.53	1118.14	1129.22	1138.09	1134.73	1133.7	1135.05	1137.52	1138.89	1145.15	1146.17	1150.3
01-e4397716ebc10028163f1e642a130ebd-FixC	1067.08	1068.36	1028.89	1065.13	1064.59	1065.89	1072.15	1072.5	1067.51	1067.15	1068.06	1070.58	1072.03	1071.38	1069.83	1068.46	1069.7	1073.04	1075.74	1077.34	1077.3	1077.19	1076.85	1082.49	1087.84	1089.83	1090.22	1091.42	1094.61	1096.78	1096.54	1096.74	1098.3	1101.77	1099.81	1099.16	1103.11	1108	1106.67	1100.82	1098.66	1103.66	1104.59	1104.86	1107.73	1110.56	1106.22	1105.85	1108.01
01-e4397716ebc10028163f1e642a130ebd-RegA	1025.08	1020.33	1032.92	1038.28	1040.16	1043.21	1048.31	1053.37	1054.69	1056.11	1061.46	1066.87	1068.54	1070.3	1076.2	1086.5	1094.06	1098.83	1101.79	1104.13	1108.06	1114.99	1117.36	1120.67	1122.12	1122.9	1124.95	1129.02	1134.31	1136.9	1133.59	1131.36	1137.57	1144.99	1146.67	1145.78	1147.19	1151.96	1156.39	1159.57	1161.17	1162.18	1164.15	1163.48	1165.19	1167.29	1168.2	1170.49	1176.14
01-e4397716ebc10028163f1e642a130ebd-RegB	1031.53	1038.75	1043.68	1048.44	1052.69	1056.98	1059.72	1062.06	1064.09	1067.89	1073.22	1079.63	1086.07	1090.63	1088.56	1090.88	1094.76	1099.73	1108.35	1114.78	1118.89	1123.76	1130.47	1129.37	1130.78	1132.14	1134.41	1136.11	1135.5	1132.51	1137.2	1141.07	1146.93	1143.74	1143.84	1144.16	1144.54	1146.95	1148.6	1150.97	1153.9	1157.25	1158.8	1156.26	1156.66	1158.57	1158.5	1159.04	1159.27
01-e4397716ebc10028163f1e642a130ebd-RegC	1008.46	1015.62	1017.62	1023.43	1030.45	1036.91	1039.71	1042.65	1046.65	1049.94	1051.63	1053.27	1056.37	1059.8	1069.86	1076.15	1079.1	1084.8	1090.52	1098.38	1103.14	1107.05	1093.26	1102.73	1109.47	1112.57	1115.56	1120.03	1126.48	1133.42	1133.39	1132.31	1132.75	1140.57	1146.39	1151.43	1152.82	1154.26	1155.15	1156.49	1157.86	1159.95	1164.74	1166.35	1167.74	1168.83	1170.47	1171.95	1171.49
01-b8c89064d7af988e8b7aa1d3fabda912-FixA	955.74	954.76	958.45	960.29	961.42	962.96	965.74	969.36	973	975.45	976.23	978.06	983.18	988.73	991.75	994.05	997.78	1001.47	1003.4	1004.51	1006.19	1009.1	1013.23	1016.72	1018.04	1018.79	1020.89	1024.34	1028.45	1031.58	1032.79	1034.79	1039.8	1044.53	1045.72	1045.82	1047.67	1049.82	1050.55	1051.25	1053.49	1056.32	1058.58	1060.82	1063.64	1066.16	1067.69	1069.64	1073.2
01-b8c89064d7af988e8b7aa1d3fabda912-FixB	942.14	941.02	941.97	944.17	946.53	947.99	947.96	947.77	948.74	950.18	951.32	953.27	956.9	960.33	961.77	962.41	963.73	965.38	966.85	968.89	972.2	975.9	979.09	982.29	986.01	989.41	991.77	994.37	998.37	1002.57	1005.77	1009.21	1014	1017.96	1019.29	1020.69	1024.74	1028.91	1030.62	1032.22	1036.17	1040.45	1042.92	1045.33	1049.49	1053.6	1055.65	1056.49	1057.35
01-b8c89064d7af988e8b7aa1d3fabda912-FixC	921.66	926.99	928.71	931.11	934	937.22	940.55	943.64	946.18	948.14	949.78	952.16	956.41	963.25	972.44	980.48	984.49	987.24	991.73	996.02	997.85	998.55	999.8	1001.22	1002.2	1003.25	1005.01	1007.42	1010.14	1012.3	1013.33	1014.34	1016.4	1019.01	1021.35	1022.83	1023.38	1024.58	1027.55	1029.67	1028.64	1027.09	1027.88	1030.08	1032.24	1034.69	1037.78	1040.16	1040.87
01-b8c89064d7af988e8b7aa1d3fabda912-RegA	948.83	953.36	957.71	959.56	961.16	964.78	970.83	972.43	964.45	956.22	957.05	961.68	963.34	963.91	966.35	969.46	971.52	972.81	974.08	975.91	978.49	980.78	981.88	982.7	984.33	986.94	990.17	992.61	993.39	994.84	999.03	1003.54	1005.86	1007.31	1009.72	1012.86	1016	1018.28	1019.32	1020.79	1024.19	1028.16	1031.1	1033.3	1035.41	1037.73	1040.35	1042.96	1045.24
01-b8c89064d7af988e8b7aa1d3fabda912-RegB	920.08	920.7	924.94	928.24	931.7	936.44	942.26	943.76	937.12	929.96	930.03	934.05	937.07	938.49	939.15	941.5	947.22	953.47	957.17	958.79	959.68	961.08	963.8	966.82	969.13	971.32	974.15	977.26	980.13	982.59	984.71	987.18	990.45	993.34	994.71	995.31	996.17	997.71	999.99	1002.28	1004.07	1006.36	1010.04	1014.09	1017.42	1020.62	1024.27	1027.26	1028.78
01-b8c89064d7af988e8b7aa1d3fabda912-RegC	943.84	944.9	951.69	954.39	955.45	957.3	960.92	961.34	954.69	947.5	946.53	949.26	951.76	953.81	955.88	957.47	958.09	958.33	958.95	960.19	962.14	964.65	967.36	969.13	969.44	970.98	975.93	981.29	983.88	984.95	986.47	989	992.59	996.69	1000.77	1004.95	1009.3	1012.93	1015.3	1018.22	1023.17	1028.04	1030.74	1032.87	1036.06	1038.34	1038.01	1038.04	1041.34
01-550f3208318ac985ff6ca4a430354041-FixA	954.53	957.6	962.95	964.7	964.76	965.01	966.8	969.27	971.23	972.3	972.72	974.41	978.97	984.83	990.09	994.49	998.16	1001.13	1003.56	1006.12	1009.31	1012.33	1014.39	1016.06	1017.98	1019.7	1020.97	1023.37	1028.05	1032.64	1034.86	1036.2	1038.59	1041.84	1045.21	1047.82	1048.99	1049.16	1049.16	1050.47	1053.9	1057.1	1058.01	1058.72	1061.51	1065	1067.56	1070.12	1073.58
01-550f3208318ac985ff6ca4a430354041-FixB	941.14	941.1	944.42	946.93	948.53	949.13	949.03	950.17	953.71	956.01	954.01	951.51	952.83	957.47	963.42	967.48	967.49	966.59	968.26	971.93	976.16	980.09	983.16	985.47	987.41	989.8	993.14	996.26	998.07	999.63	1002.24	1006.35	1011.83	1017.32	1021.45	1024.11	1025.65	1027.01	1029.15	1032.67	1037.4	1040.51	1040.19	1041.31	1047.91	1053.82	1053.27	1052.1	1056.36
01-550f3208318ac985ff6ca4a430354041-FixC	922.69	925.48	928.75	931.72	934.64	937.76	941.12	943.88	945.53	947.74	951.98	956.81	960.62	964.25	969.04	975.9	984.66	991.26	992.62	993.31	997.62	1000.95	998.97	997.42	1001.99	1008.29	1011.07	1012.01	1013.67	1015.35	1016	1016.49	1017.68	1018.5	1018.09	1018.45	1021.31	1024.57	1026.03	1026.89	1028.45	1028.86	1026.94	1027.29	1033.58	1039.87	1040.36	1039.25	1041.39
01-550f3208318ac985ff6ca4a430354041-RegA	952.05	953.85	952.12	955.07	960.67	966.85	971.43	971.58	966.01	960.04	958.89	960.63	962.31	964.16	966.76	968.97	969.86	971.12	974.26	977.4	978.68	979.52	981.61	984.33	986.58	987.58	987.22	987.67	990.79	994.89	998.11	1001.44	1005.95	1010.11	1012.36	1013.7	1015.53	1018.32	1022	1025.42	1027.68	1029.83	1032.88	1035.62	1036.88	1037.93	1040.24	1043.86	1048.13
01-550f3208318ac985ff6ca4a430354041-RegB	918.57	924.2	928.78	928.54	927.63	930.2	937.87	942.16	936.19	929.61	932.17	937.32	937.38	936.26	939.2	945.28	951.84	955.53	954.58	954.28	959.44	965.73	968.2	968.48	969.26	970.69	972.45	974.7	977.51	980.17	982.31	985.67	991.29	995.23	994.08	991.7	992.45	995.6	999.23	1001.63	1002.19	1004.25	1010.52	1017.07	1019.72	1019.95	1020.46	1023.45	1029.85
01-550f3208318ac985ff6ca4a430354041-RegC	947.35	944.77	948.99	950.45	951.8	955.73	962.8	965.12	956.67	947.28	947	950.69	951.74	952.72	956.94	961.65	963.42	962.23	959.41	958.13	960.85	965.31	968.57	969.77	969.47	971.75	979.33	985.82	985.51	984.33	988.47	993.27	993.71	994.12	999.16	1005.59	1009.5	1012.4	1016.44	1021.06	1025.09	1027.65	1028.7	1031.1	1036.82	1041.3	1040.48	1038.78	1040.99
01-6a2f94c163a8cfd48a48a65fbe585adf-FixA	948.7	952.91	950.2	952.93	958.06	962.6	964.36	964.56	965.29	968.1	973.2	976.01	980.82	983.89	990.08	997.87	997.43	997.7	1000.24	1003.47	1005.8	1006.77	1007.48	1009.22	1012.88	1017.31	1022.64	1025.49	1025.4	1026.38	1031.64	1037.01	1038.31	1039.03	1039.57	1042.26	1044.34	1047.12	1051.49	1054.58	1054.01	1053.38	1055.32	1059.26	1060.56	1061.44	1064.25	1066.94	1066.82
01-6a2f94c163a8cfd48a48a65fbe585adf-FixB	934.04	939.75	940.05	939.93	940.53	943.04	947.75	948.79	946.28	944.55	948.14	951.42	957.37	960.2	959.71	961.9	959.96	961.45	967.33	970.54	972.31	973.59	976.34	979.74	983.1	985.14	989.05	992.95	996.83	1000.71	1004.51	1008.31	1009.47	1011.01	1014.06	1018.9	1021.8	1024.86	1029.61	1032.99	1032.92	1034.32	1039.97	1045.96	1044.92	1044.42	1052.43	1056.32	1054.44
01-6a2f94c163a8cfd48a48a65fbe585adf-FixC	919.99	921.39	925.96	930.13	933.83	937.04	939.91	941	943.79	946.58	948.38	948.89	956.7	962.11	971.35	979.73	982.69	991.95	991.4	991.61	991.05	992.22	998.23	1003.55	1003.28	1000	1001.35	1003.88	1005.5	1007.54	1011.75	1015.28	1017.15	1019.43	1020.73	1022.51	1022.32	1021.18	1020.09	1020.33	1023.11	1027.77	1031.42	1033.23	1029.04	1024.66	1025.44	1033.57	1039.83
01-6a2f94c163a8cfd48a48a65fbe585adf-RegA	950.14	952.64	958.83	962.84	964.5	963.52	961.7	968.81	933.61	953.42	959.34	958.59	960.85	964.05	964.62	964.91	967.57	970.66	971.86	972.5	974.25	976.73	979.15	981.22	982.95	984.95	989.67	994.37	998.09	1000.13	1000.32	1000.12	1000.79	1002.68	1005.83	1008.84	1011.36	1014.1	1016.88	1019.48	1021.33	1022.71	1023.92	1026.48	1030.6	1034.45	1037.01	1037.98	1038.92
01-6a2f94c163a8cfd48a48a65fbe585adf-RegB	916.99	919.67	919.3	924.68	930.61	931.76	926.71	940.3	914.73	933.15	935.37	931.06	932.81	937.36	938.63	943.95	945.43	949.28	952.67	957.46	957.53	955.97	957.88	961.64	965.63	968.51	971.54	973.8	975.86	978.38	984.39	986.27	985	985.7	989.75	995.6	997.96	997.65	995.73	999.67	1005.88	1010.21	1009.72	1009.08	1012.88	1018.92	1021.28	1023.4	1024.07
01-6a2f94c163a8cfd48a48a65fbe585adf-RegC	933.72	944.65	942.6	947.39	953.95	957.12	955.38	956.19	917.2	939.79	947.23	946.96	949.6	952.75	952.6	948.02	947.38	950.08	957.79	963.38	964.25	962.81	963.33	966.85	973.35	975.41	972.18	969.63	976.78	986.18	988.65	990.67	995.94	1000.65	1002.82	1003.3	1006.03	1010.88	1015.46	1018.62	1020.52	1023.75	1028.17	1032	1031.56	1032.97	1039.1	1044.68	1043.27
01-c08f4cd4bdc8a2bcdfeb3a93c5f597d7-FixA	801.68	807.13	807.4	810.11	813.55	816.04	816.58	817.03	819.31	822.77	826.29	829.23	831.35	833.33	835.69	837.4	837.64	838.22	840.82	844.12	846.49	848.07	849.25	849.85	849.84	850.71	853.57	856.74	858.46	859.47	860.87	862.82	865.11	866.98	867.89	868.67	870.3	872.84	876	879.02	881.35	883.8	887.13	890.44	892.67	893.59	893.63	894.93	898.86
01-c08f4cd4bdc8a2bcdfeb3a93c5f597d7-FixB	874.87	877.02	882.75	885.58	886.77	887.59	889	890.81	892.64	894.6	896.9	899.38	901.93	904.79	907.91	909.63	908.66	906.82	906.17	906.57	907.4	908.31	909.06	909.67	910.29	911.35	913.15	915.17	916.85	918.38	920.22	923.08	927.04	929.39	928.09	926.72	928.74	931.52	932.2	932.89	936.02	940.2	943.52	945.6	946.54	946.6	946.04	944.88	943.32
01-c08f4cd4bdc8a2bcdfeb3a93c5f597d7-FixC	784.6	786.29	787.7	790.94	794.81	798.09	799.95	801.12	802.57	804.69	807.51	810.38	812.82	815.76	819.97	824.33	827.6	830.04	832.32	835.36	839.69	844.13	847.38	849.44	850.61	851.3	851.79	851.86	851.47	851.77	853.54	854.87	854.01	852.48	852.15	852.85	853.97	854.99	855.73	857.2	860.36	864.67	869.1	872.21	873.1	873.4	874.81	876.49	877.48
01-c08f4cd4bdc8a2bcdfeb3a93c5f597d7-RegA	826.33	830.09	831.19	833.76	837.17	840.77	844.02	846.7	848.87	851.23	854.38	857.92	861.28	864.35	867.25	870.79	875.42	879.74	882.49	884.92	888.36	891.85	894.47	897.73	902.92	908.08	911.24	913.63	916.9	921.26	926.45	931.65	936.16	940.22	944.3	948.99	954.43	958.93	961.26	963.57	968.09	973.7	978.79	983.02	986.37	988.76	990.26	991.28	992.3
01-c08f4cd4bdc8a2bcdfeb3a93c5f597d7-RegB	816.17	819.02	822.41	823.59	823.72	823.96	825.46	829.45	836.34	843.27	847.54	850.53	853.98	857.13	858.99	860.24	861.8	863.82	866.14	867.99	868.89	870.24	873.4	877.62	881.7	884.52	885.67	887.34	891.67	897.79	904.38	911	917.29	922.05	924.72	928.04	934.03	938.82	938.99	939.11	943.77	949.79	953.45	956.75	962.04	967.37	970.45	972.01	973.22
01-c08f4cd4bdc8a2bcdfeb3a93c5f597d7-RegC	781.56	786.19	789.82	793.6	798.07	803.77	810.61	815.82	817.41	819.09	824.25	829.35	830.81	831.81	835.9	841.39	846.09	850.92	856.94	862.57	866.46	870.78	877.46	883.93	887.68	890.84	895.75	900.83	904.39	908.1	913.68	919.69	924.59	929.56	935.84	942.17	947.39	953.31	961.35	968.52	972.06	974.58	979.06	984.46	989.05	992.41	994.63	996.46	998.61
01-152f1b1f1d279adea6cba79e8c93f417-FixA	805.59	802.21	808.21	809.69	809.45	810.27	814.04	819.04	822.94	824.79	824.71	825.97	831	835.92	836.87	836.39	837.75	840.7	844.1	846.77	847.86	847.96	848.03	849.14	851.91	855.1	857.22	857.83	857.28	857.88	861.48	865.76	868.17	869.22	870.02	870.93	872.1	873.64	875.67	878.53	882.3	886	888.6	890.15	891.14	892.69	895.59	898.7	900.73
01-152f1b1f1d279adea6cba79e8c93f417-FixB	874.49	874.48	880.54	883.71	885.58	887.71	890.97	893.49	893.69	894.1	897.18	900.95	903.14	904.67	906.86	909.39	911.4	911.25	908.24	905.94	907.59	910.68	912.17	912.51	912.82	913.28	913.99	915.64	918.56	921.06	921.72	922.29	924.45	926.49	926.63	926.07	926.44	927.97	930.66	934.81	940.23	944.5	945.68	946.09	947.95	948.95	946.7	942.91	940.18
01-152f1b1f1d279adea6cba79e8c93f417-FixC	787.56	787.15	788.59	790.18	791.97	794.01	796.17	797.78	798.72	802	809.49	815.63	815.54	814.55	818.36	823.98	827.63	830.89	835.68	839.85	841.35	842.49	845.76	849.91	853.09	854.8	854.9	853.43	851.01	850.45	853.67	856.93	856.59	855.15	855.55	856.43	856.03	855.19	855.26	857.04	860.81	865.51	869.82	872.83	874.12	874.59	875.37	876.81	879.05
01-152f1b1f1d279adea6cba79e8c93f417-RegA	825.21	831.69	832.84	834.97	837.54	839.97	841.93	844.01	846.81	850.13	853.58	856.86	859.81	862.92	866.69	871.17	876.06	880.14	882.46	884.27	886.85	889.71	892.29	895.79	901.13	906.35	909.61	912.4	916.6	922.16	928.22	932.57	933.86	935.57	941.03	948.32	954.62	958.79	960.66	962.11	965.21	970.72	978.3	984.38	986.13	986.77	989.77	993.56	995.68
01-152f1b1f1d279adea6cba79e8c93f417-RegB	820.97	818.81	823.08	824.9	825.57	826.38	828.35	831.35	835.18	840.36	846.95	852.28	854.26	855.72	859.29	861.9	860.74	859.8	862.91	866.49	866.87	867.58	872.35	878.43	882.43	884.99	887.49	890.33	893.66	897.42	901.72	907.41	914.76	920.94	923.71	926.21	931.47	936.54	938.32	938.87	941.01	945.44	951.89	958.31	962.72	965.13	966.37	968.7	973.45
01-152f1b1f1d279adea6cba79e8c93f417-RegC	781.96	784.99	789.16	795.49	802.46	808.55	812.64	815.39	817.7	819.91	822.2	824.82	827.97	831.65	836.02	841.87	849.33	855.08	856.76	859.15	866.58	874.25	877.35	879.98	886.36	892.14	893.38	896.38	906.69	916.59	918.58	919.14	925.45	933.38	937.83	940.95	945.89	952.47	959.73	967.05	973.88	979.75	984.37	988.11	991.42	994.52	997.42	999.61	1000.7
01-389c492fc98f16a8c3157161fc96f23e-FixA	805.6	809.32	808.84	810.44	813.03	815.52	818.16	819.67	820.45	822.07	825.59	828.35	828.17	828.19	831.84	837.57	840.8	842.1	840.94	839.8	841.13	844.29	847.86	850.99	853.05	853.83	853.68	854.71	858.17	861.21	860.84	859.25	859.17	860.9	863.81	866.77	868.58	869.16	873.63	877.41	880.94	884.45	888.18	892.98	894.11	895.99	897.37	897.32	895.7
01-389c492fc98f16a8c3157161fc96f23e-FixB	872.84	877.26	877.19	878.18	882.11	886.15	889.63	889.63	891.91	895.01	895.16	894.44	895.22	896.32	896.54	896.26	897.1	900.92	906.44	910.18	909.52	907.36	906.98	906.7	906.45	910.27	913.06	914.7	915.2	916.29	918.9	921.65	921.67	923.46	925.34	928.03	926.4	922.82	925.24	929.92	930.89	931.95	935.32	940.71	940.49	941.99	942.98	946.15	948.68
01-389c492fc98f16a8c3157161fc96f23e-FixC	781.24	784.21	790.75	790.59	789.6	788.97	790.77	795.77	801.15	804.72	803.41	803.41	810.05	817.08	818.06	820.19	823.2	827.48	830.37	833.13	837.23	841.61	845.05	847.64	852.07	849.18	848.11	849.03	851.15	850.75	845.07	842.43	845.57	850.49	850.82	849.66	849.3	849.54	854.15	860.1	862.28	862.46	863.72	867.6	870.11	874.02	875.67	876.4	877.03
01-389c492fc98f16a8c3157161fc96f23e-RegA	821.83	820.62	827.41	831.73	834.82	837.82	841.64	845.91	849.97	853.32	856.62	859.74	863.32	867.04	870.27	872.16	872.53	874.04	879.16	885.12	889.26	893.12	898.12	901.57	901.2	901.02	904.8	909.82	915.61	918.97	921.02	924.76	932.22	939.74	943.49	944.77	946.33	950.93	960	969.53	973.28	973.5	972.17	973.23	979.47	987.77	987.57	987.02	988.17
01-389c492fc98f16a8c3157161fc96f23e-RegB	811.74	814.88	813.28	816.33	821.63	826.64	829.21	827.84	822.77	845.96	843.69	844.02	847.21	851.21	850.94	852.28	857.06	862.45	863.76	865.11	870.58	875.28	876.04	874.72	875.59	879.18	884.51	888.98	893.36	895.53	896.73	909.04	908.39	910.49	919.38	927.84	930.9	935.37	917.93	933.77	941.54	945.64	950.07	954.93	959.78	966.59	969.76	969.46	967.12
01-389c492fc98f16a8c3157161fc96f23e-RegC	778.45	783.56	790.75	795.63	799.2	802.4	806.46	813.7	824.97	821.04	821.26	821.2	824.25	827.21	833.28	836.44	838.8	844.01	852.42	860.49	865.25	869.36	874.73	879.22	882.67	887.35	894.82	900.35	903.14	906.24	915.36	918.74	923.25	926.07	932.37	939.91	946.77	951.3	969.41	969.38	971.53	975.61	979	982.38	986.96	993	993.32	995.19	997.88
01-f727bebe537981a229de154b2bbaaf95-FixA	774.76	775.62	736.15	724.43	728.97	738.28	743.48	746.19	749.75	753.87	757.66	761.42	765.62	769.97	774.22	778.83	784.01	788.25	790.42	792.49	796.32	800.16	802.04	802.81	804	806.96	812.19	816.88	818.54	819.34	821.77	825.06	828.05	831.41	835.72	839.39	840.9	841.22	841.67	842.54	843.94	846.17	849.32	852.46	854.64	855.75	856.21	857.69	861.33
01-f727bebe537981a229de154b2bbaaf95-FixB	774.31	774.13	735.43	723.57	727.94	737.97	745.29	750.45	755.58	760.16	763.62	767.83	774.49	782.18	789.09	795.05	800.2	804.34	807.38	809.97	812.78	815.88	819.32	823.65	829.11	834.23	837.73	840.78	844.85	849.93	855.48	860.17	863.04	865.15	867.77	870.81	873.76	875.72	876.18	876.55	878.2	880.58	882.81	884.71	886.33	888.03	889.95	891.1	890.74
01-f727bebe537981a229de154b2bbaaf95-FixC	782.27	780.21	740.48	728.23	732.09	740.68	745.2	747.11	749.75	753.56	758	761.6	763.29	764.47	766.82	770.51	775.12	779.25	781.82	783.73	786.19	789.48	793.33	796.17	796.91	797.66	800.4	803.55	805.3	806.65	808.7	810.17	809.98	810.19	812.86	816.61	819.6	821.57	822.7	823.62	824.91	826.62	828.66	830.87	833.01	834.72	835.93	838	841.96
01-f727bebe537981a229de154b2bbaaf95-RegA	706.92	709.98	734.35	746.87	751.42	751.9	751.85	753.51	757.8	761.84	763.04	763.91	767.02	770.27	771.41	772.51	775.6	778.35	778.45	778.31	780.65	784.8	789.34	793.1	795.44	797.5	800.4	803.44	805.8	808.18	811.28	814.29	816.34	817.85	819.58	822.36	826.47	830.01	831.48	833.44	838.2	843.09	845.38	847.07	850.44	854.05	856.24	857.9	860.21
01-f727bebe537981a229de154b2bbaaf95-RegB	668.33	710.32	733.06	745.01	750.18	752.53	755.2	757.9	759.82	761.42	763.54	767.21	772.72	777.23	778.36	778.71	781.11	784.43	787.08	789.69	793.09	796.77	800.07	803.01	805.81	808.69	811.93	815.67	819.95	824.24	827.89	830.21	831.13	833.09	838.08	843.72	847.5	850.7	854.73	857.82	858.33	858.49	860.76	864.61	868.75	871.84	873.01	873.18	873.55
01-f727bebe537981a229de154b2bbaaf95-RegC	785.66	713.38	740.02	750.94	752.53	751.21	751.85	753.34	753.7	753.42	753.36	753.38	753.5	755.38	760.09	764.75	766.63	767.75	770.51	774.22	777.69	780.71	783.33	785.69	787.93	790.17	792.55	795.43	798.8	800.95	800.65	800.27	802.26	805.62	808.85	811.72	814.37	817.07	819.83	821.36	820.89	821.05	824.2	828.05	830.25	832.73	837.64	843.67	849.15
01-6f7048484ee56d3d12159487e89a90b2-FixA	771.55	774.48	740.05	727.71	729.24	736.43	742.71	748.08	753.55	757.59	759.06	760.98	766.04	771.58	774.84	778.07	783.56	788.85	791.41	793.46	797.38	801.61	804.13	805.04	805.17	806.17	809.35	813.68	817.61	819.87	820.18	822.06	828.23	834.51	836.52	836.18	836.32	837.32	838.97	841.34	844.4	847.73	850.77	852.99	854.29	856.24	859.85	862.13	860.72
01-6f7048484ee56d3d12159487e89a90b2-FixB	774.15	771.32	733.46	720.92	724.79	736.16	747.27	755	758.58	762.03	768.83	775.51	778.56	781.11	786.79	794.3	801.39	806.71	809.69	811.97	815.19	818.87	822.3	825.86	829.95	833.88	837.13	840.92	846.37	852.46	857.83	861.89	864.5	866.47	868.62	870.9	873.15	875.64	878.38	879.92	879.39	879.69	883.36	887.85	890.1	890.13	888.94	888.23	889.17
01-6f7048484ee56d3d12159487e89a90b2-FixC	781.88	783.35	741.01	727.76	731.74	741.08	746.54	749.44	752.78	755.81	757.61	760.22	765.25	769.57	770.47	771.78	777.13	783	785.52	786.78	789.53	793.25	796.61	798.3	797.83	798.13	801.52	804.54	803.95	803.12	805.58	809.05	810.75	811.86	813.97	816.49	818.67	821.26	824.89	828.07	829.37	829.71	830.45	832.29	835.21	837.01	836.13	835.82	839.31
01-6f7048484ee56d3d12159487e89a90b2-RegA	707.36	708.96	734.75	747.82	752.68	753.82	755.06	757.46	760.89	763	762.1	761.23	763.64	768.54	774.02	777.71	778.01	777.04	777.4	780.03	784.83	789.33	791.49	793.34	797.01	800.82	802.83	803.72	804.76	807.06	811.06	814.93	816.99	818.62	821.36	824.63	827.47	829.73	831.76	835.03	840.43	845.27	847.19	848.82	852.74	856.18	856.5	856.78	860.02
01-6f7048484ee56d3d12159487e89a90b2-RegB	667.25	706.82	733.18	746.92	752.47	754.28	755.98	758.06	760.35	763.23	766.98	770.88	774.16	776.65	778.5	780.33	782.72	785.62	788.64	790.88	791.77	792.73	795.31	799.91	806.07	811.34	813.83	816	820.39	825.53	829.3	830.96	830.9	832.69	839	845.76	848.93	851.21	855.63	859.6	860.35	859.87	860.77	863.31	867.01	870.51	872.57	873.08	872.61
01-6f7048484ee56d3d12159487e89a90b2-RegC	783.28	719.47	740.56	749.95	752.3	752.22	753.25	754.46	754.52	754.91	756.89	757.9	755.98	755.42	760.08	765.82	768.1	768.78	770.59	773.41	776.57	779.86	783.16	786.09	788.43	790.94	794.32	798.08	801.53	804.22	805.89	806.75	807.09	807.04	807.02	808.73	813.33	818.45	821.48	822.33	821.85	821.91	824.1	827.8	831.95	836.1	840.2	845.22	851.64
01-e772fcac1fb25d0dda917c0497010bf7-FixA	779.66	768.63	675.97	717.4	728.7	729.6	735.49	739.98	743.49	747.87	755.18	762.04	765.35	768	773.03	777.76	779.63	782.67	790.48	794.35	794.54	794.45	798	804.3	810.93	814.94	814.49	813.46	815.81	820.74	825.94	828.75	827.57	825.89	827.54	830.25	834.65	839.36	843.32	846.11	847.7	848.18	848.06	848.72	851.3	854.27	856.25	858.53	862.36
01-e772fcac1fb25d0dda917c0497010bf7-FixB	772.08	769.38	680.91	724.21	734.87	738.59	744.15	746.56	753.13	760.41	765.46	769.84	775.46	780.51	783.2	787.46	792.92	797.91	806.32	811.31	815.13	818.2	821.17	825.91	828.96	832.55	838.6	844.38	847.45	848.92	850.62	854.49	861.64	864.37	867.57	868.22	869.12	870.44	873.3	877.42	882.36	884.41	883.37	882.01	883	886	890.23	889.32	888.3
01-e772fcac1fb25d0dda917c0497010bf7-FixC	778.83	772.99	689.31	732.99	743.31	740.5	747.31	750.63	752.76	754	755.91	757.79	759.2	761.79	766.65	772.19	772.75	774.92	781.98	786.42	788.77	789.34	789.69	790.65	795.83	800.26	799.49	798.8	803.1	808.05	809	809.55	813.53	811.84	814.92	814.47	815.28	816.67	817.97	819.6	823.07	825.75	827.83	828.52	828.31	829.53	834.16	839.74	839.94
01-e772fcac1fb25d0dda917c0497010bf7-RegA	705.34	707.52	767.34	748.08	744.96	749.68	754.82	757.09	755.7	755.85	761.88	768.21	769.02	767.21	766.91	768.43	771.35	775.91	781.77	785.62	784.81	784.13	785.42	787.76	789.74	791.84	794.9	798.96	803.54	806.84	807.72	808.82	812.68	817.53	821.04	823.94	825.95	829.09	834.57	838.27	837.08	836.29	841.05	846.66	848.36	850.27	853.65	857.58	857.88
01-e772fcac1fb25d0dda917c0497010bf7-RegB	668.48	701.62	764.05	746.21	743.35	747.05	750.56	753.54	757.08	760.35	764.23	766.5	767.66	770.4	766.08	774.6	780.53	781.15	785.11	789.69	794.73	801.18	802.47	802.38	800.6	804.72	811.48	817.95	821.86	824.71	823.27	824.27	828.5	836.23	836.3	836.54	841.96	849.12	853.14	849.42	851.83	855.58	862.19	865.43	867.48	870.75	874.09	872.6	871.85
01-e772fcac1fb25d0dda917c0497010bf7-RegC	781.8	709.01	767.02	748.81	746.93	750.43	750.84	750.15	751.69	753.54	752.61	752.69	755.38	755.07	768.87	764.67	766.73	767.57	771.73	774.02	776.43	780.6	781.56	782.82	784.82	788.15	790.38	791.61	792.57	795.81	795.92	797.42	797.17	802.04	807.21	811.67	813.8	815.31	818.69	816.64	817.67	817.89	822.02	823.8	827.03	829.67	827.25	837.87	847.63
01-1ed92607083f3fd8132489a65bc944fe-FixA	824.67	827.98	830.74	833.08	834.48	834.48	832.94	831.27	830.97	832.53	835.68	838.05	837.75	836.89	837.72	839.13	839.6	839.3	838.75	838.01	837.1	836.2	835.66	836.3	838.49	840.36	840.4	840.67	843.19	846.06	846.98	845.83	843.51	842.69	845.29	848.49	849.42	849.77	851.63	854.21	856.22	857.35	857.56	857.15	856.61	857.01	859	861.15	862.03
01-1ed92607083f3fd8132489a65bc944fe-FixB	866.55	860.24	865.14	865.4	863.39	861.48	861.37	861.93	861.87	861.96	863.12	864.79	866.33	868.13	870.42	871.67	870.8	870.36	872.58	874.66	873.72	871.52	870.3	869.57	868.69	868.94	871.44	874.64	876.83	878.26	879.57	881.05	882.71	883.97	884.38	884.7	885.73	887.31	889.05	890.75	892.28	893.67	894.81	894.92	893.64	893.13	895.24	897.9	898.94
01-1ed92607083f3fd8132489a65bc944fe-FixC	822.8	831.92	837.53	838.9	838.21	837.6	838.53	839.64	839.42	838.4	837.56	837.34	837.96	839.09	840.33	841.44	842.25	842.64	842.35	840.57	836.95	833.58	832.4	832.33	831.98	831.79	832.27	832.7	832.5	833	835.12	836.23	834.13	831.7	831.93	833.02	832.68	831.53	830.82	831.55	834.11	836.73	837.51	836.34	833.98	832.94	835	837.26	836.97
01-1ed92607083f3fd8132489a65bc944fe-RegA	829.03	828.08	829.02	828.64	828.15	828.75	831.13	833.84	835.32	835.69	835.58	835.99	837.53	838.94	839.01	838.49	838.41	838.61	838.85	839.49	840.77	841.84	841.89	841.52	841.44	841.61	841.81	842.02	842.18	842.07	841.65	841.94	843.67	845.33	845.49	845.08	845.28	845.68	845.61	845.07	844.27	843.85	844.29	845.11	845.84	846.85	848.35	848.91	847.45
01-1ed92607083f3fd8132489a65bc944fe-RegB	847.02	819.33	821.04	822.95	825	827.15	829.32	831.42	833.31	834.82	835.59	834.73	831.87	829.51	829.76	830.32	828.79	826.85	826.41	826.43	825.52	824.02	822.74	822.86	824.92	826.74	826.39	825.67	826.66	828.72	830.49	830.3	827.55	826.06	828.81	831.08	828.41	825.09	825.83	828.12	828.61	827.65	826.39	825.4	824.96	824.91	825	825.08	825.02
01-1ed92607083f3fd8132489a65bc944fe-RegC	757.01	809.7	808.94	806.21	803.66	803.47	806.91	811.7	815.33	817.89	819.94	821.44	822.22	822.29	821.88	822.12	823.71	824.9	824.39	825.02	829.16	833.24	833.5	831.66	830.21	829.38	828.92	828.85	829.29	830.46	832.34	833.64	833.54	834.03	836.7	838.56	836.89	834.51	834.42	834.74	833.37	832.27	833.45	835.06	835.07	834.85	835.96	837.58	838.71
01-685ee641cbf18bd706d36cb768e77792-FixA	825.85	824.75	831.44	835.24	836.52	835.66	833.38	831.95	833.04	834.53	834.29	834.16	835.93	837.42	836.54	835.58	836.86	838.46	838.13	836.7	835.54	835.29	836.08	836.77	836.37	835.91	836.63	838.63	841.61	844.74	847.08	847.82	846.74	845.84	846.83	847.97	847.49	846.97	848.21	850.38	852.42	854.73	857.62	859.36	858.6	857.51	858.4	860.57	862.81
01-685ee641cbf18bd706d36cb768e77792-FixB	865.92	858.52	864.14	864.99	863.58	862.46	863.38	864.99	865.5	864.52	862.56	862.2	865.42	869.68	872.24	874.07	876.4	877.76	876.7	874.58	873.03	872.15	871.6	870.9	869.83	869.44	870.71	873.23	876.29	879.34	881.83	883.02	882.6	882.19	883.22	884.32	884.24	884.77	887.67	891.41	894.04	895.24	895.35	895.76	897.48	898.98	898.8	898.41	899.34
01-685ee641cbf18bd706d36cb768e77792-FixC	823.8	832.87	836.48	839.3	840.95	841	839.45	837.8	837.48	837.98	838.65	840.18	842.94	844.59	843.14	840.55	839.24	839.44	840.5	840.66	838.5	835.13	832.13	830.54	830.79	831.39	830.96	830.29	830.47	831.46	832.78	833.42	832.75	832.28	833.28	833.98	832.88	832.37	834.51	836.02	833.97	832.01	833.75	835.81	834.57	832.32	831.95	832.89	834.11
01-685ee641cbf18bd706d36cb768e77792-RegA	826.37	827.15	825.98	827.52	830.13	832.16	832.56	832.56	833.63	835.8	838.42	839.51	837.79	836.04	836.97	839.02	840	839.55	838.18	837.97	840.45	843.34	844.15	843.27	841.77	840.53	840.3	841.52	844.12	846.43	846.81	845.34	842.81	841.02	841.44	843.13	844.77	845.95	846.49	846.16	845.01	844.12	844.47	845.72	847.1	847.37	846.02	845.94	849.27
01-685ee641cbf18bd706d36cb768e77792-RegB	843.56	822.29	821.48	821.03	821.74	824.4	829.18	833.7	835.64	835.21	833.46	832.27	832.84	832.75	829.99	827.65	828.62	829.74	827.78	825.17	824.77	825.48	825.64	825.1	824.29	824.21	825.56	827.28	828.27	828.87	829.51	829.34	827.83	827.02	828.54	829.66	827.78	825.23	824.85	826.78	829.98	831.25	828.48	825.95	827.6	829.4	827.15	823.96	823.56
01-685ee641cbf18bd706d36cb768e77792-RegC	756.44	806.09	804.01	803.8	804.88	806.65	808.84	812.35	817.55	821.34	821.18	820.31	822.06	824.4	824.98	825.41	827.33	828.37	826.61	825.82	829.35	833.36	833.61	831.63	829.9	829.04	829.08	829.55	829.98	830.47	831.14	831.64	831.88	833.14	836.16	837.97	836.03	833.17	832.69	834.24	836.5	837.77	837.05	836.67	838.69	841.01	841.23	840	838.63
01-8f3c51100093899ac5adeba84eebacf8-FixA	826.07	823.86	814.41	831.47	828.77	829.64	833.46	836.56	835.77	832.72	832.12	832.19	833.03	834.74	837.1	836.65	834.9	833.6	834.48	836.65	838.72	839.87	839.62	838.3	836.51	835.09	838.95	841.32	840.45	839.1	840.46	840.86	844.27	846	842.4	841.93	845.35	849.36	850.92	850.78	851.38	852.56	854.11	852.78	854.08	854.77	863.47	859.15	856.04
01-8f3c51100093899ac5adeba84eebacf8-FixB	863.27	859.44	844.95	862.87	862.33	865.15	866.44	858.46	860.11	862.9	868.11	871.01	869.47	866.34	864.59	865.11	867.06	868.74	870.18	872.82	862.5	866.48	869.46	869.39	869.93	868.58	871.03	871.46	872.43	875.1	878.41	878.05	879.41	881.06	882.13	887.07	892.49	894.52	893.63	892.32	891.9	893.33	895.93	894.71	892.47	889.67	897.43	896.37	895.39
01-8f3c51100093899ac5adeba84eebacf8-FixC	821.35	828.49	817.73	835.24	832.73	835.49	837.31	831.44	833.18	835	838.69	840.98	839.61	839.17	841.6	841.27	840.06	838.18	836.11	836.43	825.51	829.55	831.04	831.19	829.89	827.98	829.65	831.54	833.27	834.44	833.62	829.97	830.84	831.74	828.52	828.59	831.9	833.2	834.02	833.79	835.54	836.8	836.63	833.24	833.24	832.93	839.13	835.33	833.89
01-8f3c51100093899ac5adeba84eebacf8-RegA	825.33	826.28	827.26	826.88	825.51	823.62	829.31	835.06	840.97	839.21	837.45	836.72	837.66	838.78	838.54	837.78	837.64	838.66	840.54	840.89	837.88	834.68	834.59	836.6	838.95	840.77	841.57	840.9	838.92	837.47	838.29	840.22	841.78	842.68	842.86	842.35	841.26	840.46	840.74	842.39	845.08	847.18	847.15	845.82	844.49	843.96	844.59	844.87	843.77
01-8f3c51100093899ac5adeba84eebacf8-RegB	844.81	819.66	821.15	822.06	822.96	822.01	826.62	829.72	835.82	837	835.79	835.73	833.77	832.2	830.86	828.42	832.73	829.54	827.68	826.25	824.71	822.55	820.75	823.01	823.44	823.66	824.55	825.09	825	825.58	824.55	823.66	826.57	827.35	826.03	825.93	817.92	825.47	826.86	825.52	823.98	821.25	823.03	824.3	822.77	820.68	822.31	825.07	825.32
01-8f3c51100093899ac5adeba84eebacf8-RegC	755.57	804.3	805.41	806.53	807.73	805.78	807.52	809.93	811.71	808.33	811.54	815.98	816.7	817.47	820.35	822.95	818.71	819.65	825.17	828.52	825.18	821.35	825.11	828.09	830.55	831.18	830.78	829.54	827.85	826.44	827.68	830.91	835.73	839.06	836.32	835.33	826.39	833.31	835.33	833.04	831	832.01	832.59	832.43	833.37	834.22	835.97	838.53	841.84
01-621505ce6b6158046469882ba9c8f176-FixA	nan	nan	nan	nan	nan	nan	nan	nan	nan	nan	nan	nan	nan	nan	nan	nan	nan	nan	nan	nan	nan	nan	nan	nan	nan	nan	nan	nan	nan	nan	nan	nan	nan	nan	nan	nan	nan	nan	nan	nan	nan	nan	nan	nan	nan	nan	nan	nan	nan
01-621505ce6b6158046469882ba9c8f176-FixB	nan	nan	nan	nan	nan	nan	nan	nan	nan	nan	nan	nan	nan	nan	nan	nan	nan	nan	nan	nan	nan	nan	nan	nan	nan	nan	nan	nan	nan	nan	nan	nan	nan	nan	nan	nan	nan	nan	nan	nan	nan	nan	nan	nan	nan	nan	nan	nan	nan
01-621505ce6b6158046469882ba9c8f176-FixC	nan	nan	nan	nan	nan	nan	nan	nan	nan	nan	nan	nan	nan	nan	nan	nan	nan	nan	nan	nan	nan	nan	nan	nan	nan	nan	nan	nan	nan	nan	nan	nan	nan	nan	nan	nan	nan	nan	nan	nan	nan	nan	nan	nan	nan	nan	nan	nan	nan
01-621505ce6b6158046469882ba9c8f176-RegA	nan	nan	nan	nan	nan	nan	nan	nan	nan	nan	nan	nan	nan	nan	nan	nan	nan	nan	nan	nan	nan	nan	nan	nan	nan	nan	nan	nan	nan	nan	nan	nan	nan	nan	nan	nan	nan	nan	nan	nan	nan	nan	nan	nan	nan	nan	nan	nan	nan
01-621505ce6b6158046469882ba9c8f176-RegB	nan	nan	nan	nan	nan	nan	nan	nan	nan	nan	nan	nan	nan	nan	nan	nan	nan	nan	nan	nan	nan	nan	nan	nan	nan	nan	nan	nan	nan	nan	nan	nan	nan	nan	nan	nan	nan	nan	nan	nan	nan	nan	nan	nan	nan	nan	nan	nan	nan
01-621505ce6b6158046469882ba9c8f176-RegC	nan	nan	nan	nan	nan	nan	nan	nan	nan	nan	nan	nan	nan	nan	nan	nan	nan	nan	nan	nan	nan	nan	nan	nan	nan	nan	nan	nan	nan	nan	nan	nan	nan	nan	nan	nan	nan	nan	nan	nan	nan	nan	nan	nan	nan	nan	nan	nan	nan
01-02328ef6f3addb303a0e75cc4fec921a-FixA	nan	nan	nan	nan	nan	nan	nan	nan	nan	nan	nan	nan	nan	nan	nan	nan	nan	nan	nan	nan	nan	nan	nan	nan	nan	nan	nan	nan	nan	nan	nan	nan	nan	nan	nan	nan	nan	nan	nan	nan	nan	nan	nan	nan	nan	nan	nan	nan	nan
01-02328ef6f3addb303a0e75cc4fec921a-FixB	nan	nan	nan	nan	nan	nan	nan	nan	nan	nan	nan	nan	nan	nan	nan	nan	nan	nan	nan	nan	nan	nan	nan	nan	nan	nan	nan	nan	nan	nan	nan	nan	nan	nan	nan	nan	nan	nan	nan	nan	nan	nan	nan	nan	nan	nan	nan	nan	nan
01-02328ef6f3addb303a0e75cc4fec921a-FixC	nan	nan	nan	nan	nan	nan	nan	nan	nan	nan	nan	nan	nan	nan	nan	nan	nan	nan	nan	nan	nan	nan	nan	nan	nan	nan	nan	nan	nan	nan	nan	nan	nan	nan	nan	nan	nan	nan	nan	nan	nan	nan	nan	nan	nan	nan	nan	nan	nan
01-02328ef6f3addb303a0e75cc4fec921a-RegA	nan	nan	nan	nan	nan	nan	nan	nan	nan	nan	nan	nan	nan	nan	nan	nan	nan	nan	nan	nan	nan	nan	nan	nan	nan	nan	nan	nan	nan	nan	nan	nan	nan	nan	nan	nan	nan	nan	nan	nan	nan	nan	nan	nan	nan	nan	nan	nan	nan
01-02328ef6f3addb303a0e75cc4fec921a-RegB	nan	nan	nan	nan	nan	nan	nan	nan	nan	nan	nan	nan	nan	nan	nan	nan	nan	nan	nan	nan	nan	nan	nan	nan	nan	nan	nan	nan	nan	nan	nan	nan	nan	nan	nan	nan	nan	nan	nan	nan	nan	nan	nan	nan	nan	nan	nan	nan	nan
01-02328ef6f3addb303a0e75cc4fec921a-RegC	nan	nan	nan	nan	nan	nan	nan	nan	nan	nan	nan	nan	nan	nan	nan	nan	nan	nan	nan	nan	nan	nan	nan	nan	nan	nan	nan	nan	nan	nan	nan	nan	nan	nan	nan	nan	nan	nan	nan	nan	nan	nan	nan	nan	nan	nan	nan	nan	nan
01-f57bbc71a2a15c1bbddaca5408e222d3-FixA	nan	nan	nan	nan	nan	nan	nan	nan	nan	nan	nan	nan	nan	nan	nan	nan	nan	nan	nan	nan	nan	nan	nan	nan	nan	nan	nan	nan	nan	nan	nan	nan	nan	nan	nan	nan	nan	nan	nan	nan	nan	nan	nan	nan	nan	nan	nan	nan	nan
01-f57bbc71a2a15c1bbddaca5408e222d3-FixB	nan	nan	nan	nan	nan	nan	nan	nan	nan	nan	nan	nan	nan	nan	nan	nan	nan	nan	nan	nan	nan	nan	nan	nan	nan	nan	nan	nan	nan	nan	nan	nan	nan	nan	nan	nan	nan	nan	nan	nan	nan	nan	nan	nan	nan	nan	nan	nan	nan
01-f57bbc71a2a15c1bbddaca5408e222d3-FixC	nan	nan	nan	nan	nan	nan	nan	nan	nan	nan	nan	nan	nan	nan	nan	nan	nan	nan	nan	nan	nan	nan	nan	nan	nan	nan	nan	nan	nan	nan	nan	nan	nan	nan	nan	nan	nan	nan	nan	nan	nan	nan	nan	nan	nan	nan	nan	nan	nan
01-f57bbc71a2a15c1bbddaca5408e222d3-RegA	nan	nan	nan	nan	nan	nan	nan	nan	nan	nan	nan	nan	nan	nan	nan	nan	nan	nan	nan	nan	nan	nan	nan	nan	nan	nan	nan	nan	nan	nan	nan	nan	nan	nan	nan	nan	nan	nan	nan	nan	nan	nan	nan	nan	nan	nan	nan	nan	nan
01-f57bbc71a2a15c1bbddaca5408e222d3-RegB	nan	nan	nan	nan	nan	nan	nan	nan	nan	nan	nan	nan	nan	nan	nan	nan	nan	nan	nan	nan	nan	nan	nan	nan	nan	nan	nan	nan	nan	nan	nan	nan	nan	nan	nan	nan	nan	nan	nan	nan	nan	nan	nan	nan	nan	nan	nan	nan	nan
01-f57bbc71a2a15c1bbddaca5408e222d3-RegC	nan	nan	nan	nan	nan	nan	nan	nan	nan	nan	nan	nan	nan	nan	nan	nan	nan	nan	nan	nan	nan	nan	nan	nan	nan	nan	nan	nan	nan	nan	nan	nan	nan	nan	nan	nan	nan	nan	nan	nan	nan	nan	nan	nan	nan	nan	nan	nan	nan
01-fea96982caab6b2dc0ec9c1738918f03-FixA	870.05	871.5	875.25	877.52	879.12	nan	nan	nan	nan	nan	nan	nan	nan	nan	nan	nan	nan	nan	nan	nan	nan	nan	nan	nan	nan	nan	nan	nan	934.42	937.62	939.82	941.83	944.55	947.31	949.26	950.37	nan	nan	nan	nan	nan	nan	nan	nan	nan	nan	967.11	970.08	971.37
01-fea96982caab6b2dc0ec9c1738918f03-FixB	883.78	889.04	894.06	nan	nan	nan	nan	910.03	913.2	915.91	918.95	921.68	923.55	925.61	928.81	932.02	934.03	935.45	936.9	937.14	935.95	938.94	950.05	960.63	962.36	960.71	962.46	965.59	966.94	967.65	969.35	971.35	972.83	974.85	978.09	980.03	978.61	977.13	978.89	982	984.05	985.58	987.67	990.44	993.54	995.5	995.26	994.45	994.91
01-fea96982caab6b2dc0ec9c1738918f03-FixC	845.56	846.14	849.41	852.53	855.42	857.95	860.09	862	863.96	866.51	869.87	872.71	873.96	nan	nan	nan	nan	nan	nan	nan	nan	nan	nan	nan	nan	nan	nan	nan	nan	nan	nan	nan	nan	nan	nan	nan	nan	nan	nan	nan	nan	nan	nan	nan	nan	nan	nan	nan	nan
01-fea96982caab6b2dc0ec9c1738918f03-RegA	997.47	1000.97	1015.01	1023.52	1028.31	nan	nan	nan	nan	nan	nan	nan	nan	nan	nan	nan	nan	nan	nan	nan	nan	nan	nan	nan	nan	nan	nan	nan	1083.05	1084.28	1086.58	1089.25	1091.44	1093.58	1096.22	1099.11	nan	nan	nan	nan	nan	nan	nan	nan	nan	nan	1116.74	1117.67	1119.3
01-fea96982caab6b2dc0ec9c1738918f03-RegB	1023.11	1024.37	1042.38	nan	nan	nan	nan	1059.56	1060.48	1060.02	1060.24	1061.05	1061.86	1062.4	1062.71	1063.98	1067.13	1070.94	1074.08	1076.89	1079.62	1080.48	1078.21	1075.8	1076.24	1078.4	1080.32	1080.83	1079.52	1078.23	1078.73	1080.34	1081.95	1083.38	1084.84	1087.26	1091.2	1095.06	1097.3	1098.91	1101.17	1104.12	1107.3	1109.61	1110.19	1110.01	1110.28	1111.4	1113.41
01-fea96982caab6b2dc0ec9c1738918f03-RegC	953.55	956.04	970.24	981.39	989.53	994.74	997.56	1000.44	1005.47	1011.4	1016.47	1020.43	1023.51	nan	nan	nan	nan	nan	nan	nan	nan	nan	nan	nan	nan	nan	nan	nan	nan	nan	nan	nan	nan	nan	nan	nan	nan	nan	nan	nan	nan	nan	nan	nan	nan	nan	nan	nan	nan
01-479f9e9c78548ccf60c91a2f4cfbdc13-FixA	873.13	876.61	874.36	874.79	nan	nan	nan	888.95	891.2	892.77	894.6	nan	nan	nan	nan	nan	nan	nan	nan	nan	nan	nan	nan	nan	nan	nan	nan	930.58	936.47	942.16	943.11	942.59	944.45	946.95	947.86	nan	nan	nan	nan	nan	958.77	961.43	nan	nan	nan	966.24	nan	nan	nan
01-479f9e9c78548ccf60c91a2f4cfbdc13-FixB	880.78	889.59	896.3	899.33	nan	nan	nan	nan	nan	912.28	917.23	921.27	922.54	923.97	928.31	932.71	934.29	935.56	938.85	940.41	937.58	938.09	948.33	958.85	960.13	958.01	959.98	964.65	968.96	971.93	973.29	973.67	973.84	974.43	975.76	976.97	977.26	977.18	977.59	979.4	982.85	985.49	985.39	985.34	988.13	991.78	993.88	995.1	996.54
01-479f9e9c78548ccf60c91a2f4cfbdc13-FixC	841.47	844.01	848.28	851.21	853.25	854.85	856.43	858.21	860.58	864.8	871.23	875.69	nan	nan	nan	nan	nan	nan	nan	nan	nan	nan	nan	nan	nan	nan	nan	nan	nan	nan	nan	nan	nan	nan	nan	nan	nan	nan	nan	nan	nan	nan	nan	nan	nan	nan	nan	nan	nan
01-479f9e9c78548ccf60c91a2f4cfbdc13-RegA	998.24	1002.11	1015.47	1024.71	nan	nan	nan	1037.27	1039.7	1042.32	1044.51	nan	nan	nan	nan	nan	nan	nan	nan	nan	nan	nan	nan	nan	nan	nan	nan	1079.35	1082.91	1087.05	1088.43	1088.91	1090.91	1093.79	1096.5	nan	nan	nan	nan	nan	1107.3	1109.17	nan	nan	nan	1115.44	nan	nan	nan
01-479f9e9c78548ccf60c91a2f4cfbdc13-RegB	1022.11	1020.39	1039.64	1048.37	nan	nan	nan	nan	nan	1058.47	1060.05	1062.68	1063.89	1064.08	1064.34	1065.68	1068.58	1071.48	1072.98	1074.4	1076.96	1078.61	1077.51	1075.97	1076.46	1078.22	1079.79	1080.45	1079.88	1078.82	1078.31	1079.46	1082.95	1087.66	1092.11	1095.27	1096.74	1098.04	1100.46	1102.44	1102.6	1103.14	1105.99	1108.49	1108.03	1106.89	1107.77	1110.13	1112.8
01-479f9e9c78548ccf60c91a2f4cfbdc13-RegC	954.66	957.87	977.43	988.24	993.45	996.19	998.99	1001.93	1004.81	1008.62	1014.19	1020.4	nan	nan	nan	nan	nan	nan	nan	nan	nan	nan	nan	nan	nan	nan	nan	nan	nan	nan	nan	nan	nan	nan	nan	nan	nan	nan	nan	nan	nan	nan	nan	nan	nan	nan	nan	nan	nan
01-5d0848ee151d8a7035288a2c2480ca70-FixA	867.8	869.84	875.3	879.56	882.45	883.91	884.06	nan	nan	nan	nan	nan	nan	nan	nan	nan	nan	913.8	nan	nan	nan	nan	nan	nan	nan	nan	nan	935.69	933.7	931.94	935.94	941.55	944.11	946	950.23	952.16	953.01	952.98	952.81	nan	nan	nan	nan	nan	nan	nan	nan	nan	nan
01-5d0848ee151d8a7035288a2c2480ca70-FixB	879.84	888.9	888.13	893.17	nan	nan	nan	900.86	nan	nan	911.32	914.7	912.39	917.42	918.43	927.31	940.26	939.7	937.06	937.41	942.12	941.51	976.08	956.84	955.7	965.16	967.17	965.09	962.92	962.75	963.2	964.32	966.2	972.52	976.87	979.4	970.75	979.27	981.31	980.92	981.57	983.56	987.66	991.1	994.25	997.69	1004.85	992.31	993.66
01-5d0848ee151d8a7035288a2c2480ca70-FixC	847.29	847.74	849.89	853.51	853.08	853.44	854.25	859.47	864.01	866.13	865.25	866.8	nan	nan	nan	nan	nan	nan	nan	nan	nan	nan	nan	nan	nan	nan	nan	nan	nan	nan	nan	924.42	nan	nan	nan	nan	nan	nan	nan	nan	nan	nan	nan	nan	nan	nan	nan	nan	nan
01-5d0848ee151d8a7035288a2c2480ca70-RegA	998.99	995.27	971.62	1024.07	1024.18	1028.75	1032.81	nan	nan	nan	nan	nan	nan	nan	nan	nan	nan	1062.32	nan	nan	nan	nan	nan	nan	nan	nan	nan	1084.9	1083.65	1081.87	1081.49	1081.95	1086.75	1090.43	1094.08	1096.82	1099.11	1101.73	1102.22	nan	nan	nan	nan	nan	nan	nan	nan	nan	nan
01-5d0848ee151d8a7035288a2c2480ca70-RegB	1025.39	1026.79	990.59	1042.05	nan	nan	nan	1049.88	nan	nan	1059.95	1058.45	1057.9	1058.93	1060.1	1063.04	1064.85	1066.3	1069.5	1073.13	1075.99	1076.24	1082.66	1075	1075.5	1073.11	1071.47	1072.14	1075.88	1080.07	1081.63	1081	1083.4	1084.49	1086.31	1088.16	1090.49	1094.26	1094.34	1097.26	1101.35	1104.37	1102.2	1100.94	1104.67	1109.83	1112.53	1113.35	1112.98
01-5d0848ee151d8a7035288a2c2480ca70-RegC	951.26	952.42	925.59	977.01	978.14	984.64	991.11	997.63	1001.8	1006.23	1010.05	1014.09	nan	nan	nan	nan	nan	nan	nan	nan	nan	nan	nan	nan	nan	nan	nan	nan	nan	nan	nan	1073.11	nan	nan	nan	nan	nan	nan	nan	nan	nan	nan	nan	nan	nan	nan	nan	nan	nan
01-4beabccc3fcc6d3621b5dcfd8493dfac-FixA	nan	nan	nan	nan	nan	nan	nan	nan	nan	nan	nan	nan	nan	nan	nan	nan	nan	nan	nan	nan	nan	nan	nan	nan	nan	nan	nan	nan	nan	nan	nan	nan	nan	nan	nan	nan	nan	nan	nan	nan	nan	nan	nan	nan	nan	nan	nan	nan	nan
01-4beabccc3fcc6d3621b5dcfd8493dfac-FixB	nan	nan	nan	nan	nan	nan	nan	nan	nan	nan	nan	nan	nan	nan	nan	nan	nan	nan	nan	nan	nan	nan	nan	nan	nan	nan	nan	nan	nan	nan	nan	nan	nan	nan	nan	nan	nan	nan	nan	nan	nan	nan	nan	nan	nan	nan	nan	nan	nan
01-4beabccc3fcc6d3621b5dcfd8493dfac-FixC	nan	nan	nan	nan	nan	nan	nan	nan	nan	nan	nan	nan	nan	nan	nan	nan	nan	nan	nan	nan	nan	nan	nan	nan	nan	nan	nan	nan	nan	nan	nan	nan	nan	nan	nan	nan	nan	nan	nan	nan	nan	nan	nan	nan	nan	nan	nan	nan	nan
01-4beabccc3fcc6d3621b5dcfd8493dfac-RegA	nan	nan	nan	nan	nan	nan	nan	nan	nan	nan	nan	nan	nan	nan	nan	nan	nan	nan	nan	nan	nan	nan	nan	nan	nan	nan	nan	nan	nan	nan	nan	nan	nan	nan	nan	nan	nan	nan	nan	nan	nan	nan	nan	nan	nan	nan	nan	nan	nan
01-4beabccc3fcc6d3621b5dcfd8493dfac-RegB	nan	nan	nan	nan	nan	nan	nan	nan	nan	nan	nan	nan	nan	nan	nan	nan	nan	nan	nan	nan	nan	nan	nan	nan	nan	nan	nan	nan	nan	nan	nan	nan	nan	nan	nan	nan	nan	nan	nan	nan	nan	nan	nan	nan	nan	nan	nan	nan	nan
01-4beabccc3fcc6d3621b5dcfd8493dfac-RegC	nan	nan	nan	nan	nan	nan	nan	nan	nan	nan	nan	nan	nan	nan	nan	nan	nan	nan	nan	nan	nan	nan	nan	nan	nan	nan	nan	nan	nan	nan	nan	nan	nan	nan	nan	nan	nan	nan	nan	nan	nan	nan	nan	nan	nan	nan	nan	nan	nan
01-f105e726d5500ba884197d3d90bbfcef-FixA	nan	nan	nan	nan	nan	nan	nan	nan	nan	nan	nan	nan	nan	nan	nan	nan	nan	nan	nan	nan	nan	nan	nan	nan	nan	nan	nan	nan	nan	nan	nan	nan	nan	nan	nan	nan	nan	nan	nan	nan	nan	nan	nan	nan	nan	nan	nan	nan	nan
01-f105e726d5500ba884197d3d90bbfcef-FixB	nan	nan	nan	nan	nan	nan	nan	nan	nan	nan	nan	nan	nan	nan	nan	nan	nan	nan	nan	nan	nan	nan	nan	nan	nan	nan	nan	nan	nan	nan	nan	nan	nan	nan	nan	nan	nan	nan	nan	nan	nan	nan	nan	nan	nan	nan	nan	nan	nan
01-f105e726d5500ba884197d3d90bbfcef-FixC	nan	nan	nan	nan	nan	nan	nan	nan	nan	nan	nan	nan	nan	nan	nan	nan	nan	nan	nan	nan	nan	nan	nan	nan	nan	nan	nan	nan	nan	nan	nan	nan	nan	nan	nan	nan	nan	nan	nan	nan	nan	nan	nan	nan	nan	nan	nan	nan	nan
01-f105e726d5500ba884197d3d90bbfcef-RegA	nan	nan	nan	nan	nan	nan	nan	nan	nan	nan	nan	nan	nan	nan	nan	nan	nan	nan	nan	nan	nan	nan	nan	nan	nan	nan	nan	nan	nan	nan	nan	nan	nan	nan	nan	nan	nan	nan	nan	nan	nan	nan	nan	nan	nan	nan	nan	nan	nan
01-f105e726d5500ba884197d3d90bbfcef-RegB	nan	nan	nan	nan	nan	nan	nan	nan	nan	nan	nan	nan	nan	nan	nan	nan	nan	nan	nan	nan	nan	nan	nan	nan	nan	nan	nan	nan	nan	nan	nan	nan	nan	nan	nan	nan	nan	nan	nan	nan	nan	nan	nan	nan	nan	nan	nan	nan	nan
01-f105e726d5500ba884197d3d90bbfcef-RegC	nan	nan	nan	nan	nan	nan	nan	nan	nan	nan	nan	nan	nan	nan	nan	nan	nan	nan	nan	nan	nan	nan	nan	nan	nan	nan	nan	nan	nan	nan	nan	nan	nan	nan	nan	nan	nan	nan	nan	nan	nan	nan	nan	nan	nan	nan	nan	nan	nan
01-a2b07b96aae7ff55cbeeca107ff804ab-FixA	nan	nan	nan	nan	nan	nan	nan	nan	nan	nan	nan	nan	nan	nan	nan	nan	nan	nan	nan	nan	nan	nan	nan	nan	nan	nan	nan	nan	nan	nan	nan	nan	nan	nan	nan	nan	nan	nan	nan	nan	nan	nan	nan	nan	nan	nan	nan	nan	nan
01-a2b07b96aae7ff55cbeeca107ff804ab-FixB	nan	nan	nan	nan	nan	nan	nan	nan	nan	nan	nan	nan	nan	nan	nan	nan	nan	nan	nan	nan	nan	nan	nan	nan	nan	nan	nan	nan	nan	nan	nan	nan	nan	nan	nan	nan	nan	nan	nan	nan	nan	nan	nan	nan	nan	nan	nan	nan	nan
01-a2b07b96aae7ff55cbeeca107ff804ab-FixC	nan	nan	nan	nan	nan	nan	nan	nan	nan	nan	nan	nan	nan	nan	nan	nan	nan	nan	nan	nan	nan	nan	nan	nan	nan	nan	nan	nan	nan	nan	nan	nan	nan	nan	nan	nan	nan	nan	nan	nan	nan	nan	nan	nan	nan	nan	nan	nan	nan
01-a2b07b96aae7ff55cbeeca107ff804ab-RegA	nan	nan	nan	nan	nan	nan	nan	nan	nan	nan	nan	nan	nan	nan	nan	nan	nan	nan	nan	nan	nan	nan	nan	nan	nan	nan	nan	nan	nan	nan	nan	nan	nan	nan	nan	nan	nan	nan	nan	nan	nan	nan	nan	nan	nan	nan	nan	nan	nan
01-a2b07b96aae7ff55cbeeca107ff804ab-RegB	nan	nan	nan	nan	nan	nan	nan	nan	nan	nan	nan	nan	nan	nan	nan	nan	nan	nan	nan	nan	nan	nan	nan	nan	nan	nan	nan	nan	nan	nan	nan	nan	nan	nan	nan	nan	nan	nan	nan	nan	nan	nan	nan	nan	nan	nan	nan	nan	nan
01-a2b07b96aae7ff55cbeeca107ff804ab-RegC	nan	nan	nan	nan	nan	nan	nan	nan	nan	nan	nan	nan	nan	nan	nan	nan	nan	nan	nan	nan	nan	nan	nan	nan	nan	nan	nan	nan	nan	nan	nan	nan	nan	nan	nan	nan	nan	nan	nan	nan	nan	nan	nan	nan	nan	nan	nan	nan	nan
01-ab03203b80ee85c5ea4a247a38ec1f1d-FixA	nan	nan	nan	nan	nan	nan	nan	nan	nan	nan	nan	nan	nan	nan	nan	nan	nan	nan	nan	nan	nan	nan	nan	nan	nan	nan	nan	nan	nan	nan	nan	nan	nan	nan	nan	nan	nan	nan	nan	nan	nan	nan	nan	nan	nan	nan	nan	nan	nan
01-ab03203b80ee85c5ea4a247a38ec1f1d-FixB	nan	nan	nan	nan	nan	nan	nan	nan	nan	nan	nan	nan	nan	nan	nan	nan	nan	nan	nan	nan	nan	nan	nan	nan	nan	nan	nan	nan	nan	nan	nan	nan	nan	nan	nan	nan	nan	nan	nan	nan	nan	nan	nan	nan	nan	nan	nan	nan	nan
01-ab03203b80ee85c5ea4a247a38ec1f1d-FixC	nan	nan	nan	nan	nan	nan	nan	nan	nan	nan	nan	nan	nan	nan	nan	nan	nan	nan	nan	nan	nan	nan	nan	nan	nan	nan	nan	nan	nan	nan	nan	nan	nan	nan	nan	nan	nan	nan	nan	nan	nan	nan	nan	nan	nan	nan	nan	nan	nan
01-ab03203b80ee85c5ea4a247a38ec1f1d-RegA	nan	nan	nan	nan	nan	nan	nan	nan	nan	nan	nan	nan	nan	nan	nan	nan	nan	nan	nan	nan	nan	nan	nan	nan	nan	nan	nan	nan	nan	nan	nan	nan	nan	nan	nan	nan	nan	nan	nan	nan	nan	nan	nan	nan	nan	nan	nan	nan	nan
01-ab03203b80ee85c5ea4a247a38ec1f1d-RegB	nan	nan	nan	nan	nan	nan	nan	nan	nan	nan	nan	nan	nan	nan	nan	nan	nan	nan	nan	nan	nan	nan	nan	nan	nan	nan	nan	nan	nan	nan	nan	nan	nan	nan	nan	nan	nan	nan	nan	nan	nan	nan	nan	nan	nan	nan	nan	nan	nan
01-ab03203b80ee85c5ea4a247a38ec1f1d-RegC	nan	nan	nan	nan	nan	nan	nan	nan	nan	nan	nan	nan	nan	nan	nan	nan	nan	nan	nan	nan	nan	nan	nan	nan	nan	nan	nan	nan	nan	nan	nan	nan	nan	nan	nan	nan	nan	nan	nan	nan	nan	nan	nan	nan	nan	nan	nan	nan	nan
01-a8599cf71fe84a9b0887af9aaf14b33b-FixA	nan	nan	nan	nan	nan	nan	nan	nan	nan	nan	nan	nan	nan	nan	nan	nan	nan	nan	nan	nan	nan	nan	nan	nan	nan	nan	nan	nan	nan	nan	nan	nan	nan	nan	nan	nan	nan	nan	nan	nan	nan	nan	nan	nan	nan	nan	nan	nan	nan
01-a8599cf71fe84a9b0887af9aaf14b33b-FixB	nan	nan	nan	nan	nan	nan	nan	nan	nan	nan	nan	nan	nan	nan	nan	nan	nan	nan	nan	nan	nan	nan	nan	nan	nan	nan	nan	nan	nan	nan	nan	nan	nan	nan	nan	nan	nan	nan	nan	nan	nan	nan	nan	nan	nan	nan	nan	nan	nan
01-a8599cf71fe84a9b0887af9aaf14b33b-FixC	nan	nan	nan	nan	nan	nan	nan	nan	nan	nan	nan	nan	nan	nan	nan	nan	nan	nan	nan	nan	nan	nan	nan	nan	nan	nan	nan	nan	nan	nan	nan	nan	nan	nan	nan	nan	nan	nan	nan	nan	nan	nan	nan	nan	nan	nan	nan	nan	nan
01-a8599cf71fe84a9b0887af9aaf14b33b-RegA	nan	nan	nan	nan	nan	nan	nan	nan	nan	nan	nan	nan	nan	nan	nan	nan	nan	nan	nan	nan	nan	nan	nan	nan	nan	nan	nan	nan	nan	nan	nan	nan	nan	nan	nan	nan	nan	nan	nan	nan	nan	nan	nan	nan	nan	nan	nan	nan	nan
01-a8599cf71fe84a9b0887af9aaf14b33b-RegB	nan	nan	nan	nan	nan	nan	nan	nan	nan	nan	nan	nan	nan	nan	nan	nan	nan	nan	nan	nan	nan	nan	nan	nan	nan	nan	nan	nan	nan	nan	nan	nan	nan	nan	nan	nan	nan	nan	nan	nan	nan	nan	nan	nan	nan	nan	nan	nan	nan
01-a8599cf71fe84a9b0887af9aaf14b33b-RegC	nan	nan	nan	nan	nan	nan	nan	nan	nan	nan	nan	nan	nan	nan	nan	nan	nan	nan	nan	nan	nan	nan	nan	nan	nan	nan	nan	nan	nan	nan	nan	nan	nan	nan	nan	nan	nan	nan	nan	nan	nan	nan	nan	nan	nan	nan	nan	nan	nan
01-b8718626c67c2b7e9328e1349f333459-FixA	nan	nan	nan	nan	nan	nan	nan	nan	nan	nan	nan	nan	nan	nan	nan	nan	nan	nan	nan	nan	nan	nan	nan	nan	nan	nan	nan	nan	nan	nan	nan	nan	nan	nan	nan	nan	nan	nan	nan	nan	nan	nan	nan	nan	nan	nan	nan	nan	nan
01-b8718626c67c2b7e9328e1349f333459-FixB	nan	nan	nan	nan	nan	nan	nan	nan	nan	nan	nan	nan	nan	nan	nan	nan	nan	nan	nan	nan	nan	nan	nan	nan	nan	nan	nan	nan	nan	nan	nan	nan	nan	nan	nan	nan	nan	nan	nan	nan	nan	nan	nan	nan	nan	nan	nan	nan	nan
01-b8718626c67c2b7e9328e1349f333459-FixC	nan	nan	nan	nan	nan	nan	nan	nan	nan	nan	nan	nan	nan	nan	nan	nan	nan	nan	nan	nan	nan	nan	nan	nan	nan	nan	nan	nan	nan	nan	nan	nan	nan	nan	nan	nan	nan	nan	nan	nan	nan	nan	nan	nan	nan	nan	nan	nan	nan
01-b8718626c67c2b7e9328e1349f333459-RegA	nan	nan	nan	nan	nan	nan	nan	nan	nan	nan	nan	nan	nan	nan	nan	nan	nan	nan	nan	nan	nan	nan	nan	nan	nan	nan	nan	nan	nan	nan	nan	nan	nan	nan	nan	nan	nan	nan	nan	nan	nan	nan	nan	nan	nan	nan	nan	nan	nan
01-b8718626c67c2b7e9328e1349f333459-RegB	nan	nan	nan	nan	nan	nan	nan	nan	nan	nan	nan	nan	nan	nan	nan	nan	nan	nan	nan	nan	nan	nan	nan	nan	nan	nan	nan	nan	nan	nan	nan	nan	nan	nan	nan	nan	nan	nan	nan	nan	nan	nan	nan	nan	nan	nan	nan	nan	nan
01-b8718626c67c2b7e9328e1349f333459-RegC	nan	nan	nan	nan	nan	nan	nan	nan	nan	nan	nan	nan	nan	nan	nan	nan	nan	nan	nan	nan	nan	nan	nan	nan	nan	nan	nan	nan	nan	nan	nan	nan	nan	nan	nan	nan	nan	nan	nan	nan	nan	nan	nan	nan	nan	nan	nan	nan	nan
01-faff82990486fec835e5ac229c623bcb-FixA	nan	nan	nan	nan	nan	nan	nan	nan	nan	nan	nan	nan	nan	nan	nan	nan	nan	nan	nan	nan	nan	nan	nan	nan	nan	nan	nan	nan	nan	nan	nan	nan	nan	nan	nan	nan	nan	nan	nan	nan	nan	nan	nan	nan	nan	nan	nan	nan	nan
01-faff82990486fec835e5ac229c623bcb-FixB	nan	nan	nan	nan	nan	nan	nan	nan	nan	nan	nan	nan	nan	nan	nan	nan	nan	nan	nan	nan	nan	nan	nan	nan	nan	nan	nan	nan	nan	nan	nan	nan	nan	nan	nan	nan	nan	nan	nan	nan	nan	nan	nan	nan	nan	nan	nan	nan	nan
01-faff82990486fec835e5ac229c623bcb-FixC	nan	nan	nan	nan	nan	nan	nan	nan	nan	nan	nan	nan	nan	nan	nan	nan	nan	nan	nan	nan	nan	nan	nan	nan	nan	nan	nan	nan	nan	nan	nan	nan	nan	nan	nan	nan	nan	nan	nan	nan	nan	nan	nan	nan	nan	nan	nan	nan	nan
01-faff82990486fec835e5ac229c623bcb-RegA	nan	nan	nan	nan	nan	nan	nan	nan	nan	nan	nan	nan	nan	nan	nan	nan	nan	nan	nan	nan	nan	nan	nan	nan	nan	nan	nan	nan	nan	nan	nan	nan	nan	nan	nan	nan	nan	nan	nan	nan	nan	nan	nan	nan	nan	nan	nan	nan	nan
01-faff82990486fec835e5ac229c623bcb-RegB	nan	nan	nan	nan	nan	nan	nan	nan	nan	nan	nan	nan	nan	nan	nan	nan	nan	nan	nan	nan	nan	nan	nan	nan	nan	nan	nan	nan	nan	nan	nan	nan	nan	nan	nan	nan	nan	nan	nan	nan	nan	nan	nan	nan	nan	nan	nan	nan	nan
01-faff82990486fec835e5ac229c623bcb-RegC	nan	nan	nan	nan	nan	nan	nan	nan	nan	nan	nan	nan	nan	nan	nan	nan	nan	nan	nan	nan	nan	nan	nan	nan	nan	nan	nan	nan	nan	nan	nan	nan	nan	nan	nan	nan	nan	nan	nan	nan	nan	nan	nan	nan	nan	nan	nan	nan	nan
01-d88801aa91153b0f3dfbb6e96a1e890c-FixA	nan	nan	nan	nan	nan	nan	nan	nan	nan	nan	nan	nan	nan	nan	nan	nan	nan	nan	nan	nan	nan	nan	nan	nan	nan	nan	nan	nan	nan	nan	nan	nan	nan	nan	nan	nan	nan	nan	nan	nan	nan	nan	nan	nan	nan	nan	nan	nan	nan
01-d88801aa91153b0f3dfbb6e96a1e890c-FixB	nan	nan	nan	nan	nan	nan	nan	nan	nan	nan	nan	nan	nan	nan	nan	nan	nan	nan	nan	nan	nan	nan	nan	nan	nan	nan	nan	nan	nan	nan	nan	nan	nan	nan	nan	nan	nan	nan	nan	nan	nan	nan	nan	nan	nan	nan	nan	nan	nan
01-d88801aa91153b0f3dfbb6e96a1e890c-FixC	nan	nan	nan	nan	nan	nan	nan	nan	nan	nan	nan	nan	nan	nan	nan	nan	nan	nan	nan	nan	nan	nan	nan	nan	nan	nan	nan	nan	nan	nan	nan	nan	nan	nan	nan	nan	nan	nan	nan	nan	nan	nan	nan	nan	nan	nan	nan	nan	nan
01-d88801aa91153b0f3dfbb6e96a1e890c-RegA	nan	nan	nan	nan	nan	nan	nan	nan	nan	nan	nan	nan	nan	nan	nan	nan	nan	nan	nan	nan	nan	nan	nan	nan	nan	nan	nan	nan	nan	nan	nan	nan	nan	nan	nan	nan	nan	nan	nan	nan	nan	nan	nan	nan	nan	nan	nan	nan	nan
01-d88801aa91153b0f3dfbb6e96a1e890c-RegB	nan	nan	nan	nan	nan	nan	nan	nan	nan	nan	nan	nan	nan	nan	nan	nan	nan	nan	nan	nan	nan	nan	nan	nan	nan	nan	nan	nan	nan	nan	nan	nan	nan	nan	nan	nan	nan	nan	nan	nan	nan	nan	nan	nan	nan	nan	nan	nan	nan
01-d88801aa91153b0f3dfbb6e96a1e890c-RegC	nan	nan	nan	nan	nan	nan	nan	nan	nan	nan	nan	nan	nan	nan	nan	nan	nan	nan	nan	nan	nan	nan	nan	nan	nan	nan	nan	nan	nan	nan	nan	nan	nan	nan	nan	nan	nan	nan	nan	nan	nan	nan	nan	nan	nan	nan	nan	nan	nan
01-7d3ec2a875673920337f13dbca24957d-FixA	nan	nan	nan	nan	nan	nan	nan	nan	nan	nan	nan	nan	nan	nan	nan	nan	nan	nan	nan	nan	nan	nan	nan	nan	nan	nan	nan	nan	nan	nan	nan	nan	nan	nan	nan	nan	nan	nan	nan	nan	nan	nan	nan	nan	nan	nan	nan	nan	nan
01-7d3ec2a875673920337f13dbca24957d-FixB	nan	nan	nan	nan	nan	nan	nan	nan	nan	nan	nan	nan	nan	nan	nan	nan	nan	nan	nan	nan	nan	nan	nan	nan	nan	nan	nan	nan	nan	nan	nan	nan	nan	nan	nan	nan	nan	nan	nan	nan	nan	nan	nan	nan	nan	nan	nan	nan	nan
01-7d3ec2a875673920337f13dbca24957d-FixC	nan	nan	nan	nan	nan	nan	nan	nan	nan	nan	nan	nan	nan	nan	nan	nan	nan	nan	nan	nan	nan	nan	nan	nan	nan	nan	nan	nan	nan	nan	nan	nan	nan	nan	nan	nan	nan	nan	nan	nan	nan	nan	nan	nan	nan	nan	nan	nan	nan
01-7d3ec2a875673920337f13dbca24957d-RegA	nan	nan	nan	nan	nan	nan	nan	nan	nan	nan	nan	nan	nan	nan	nan	nan	nan	nan	nan	nan	nan	nan	nan	nan	nan	nan	nan	nan	nan	nan	nan	nan	nan	nan	nan	nan	nan	nan	nan	nan	nan	nan	nan	nan	nan	nan	nan	nan	nan
01-7d3ec2a875673920337f13dbca24957d-RegB	nan	nan	nan	nan	nan	nan	nan	nan	nan	nan	nan	nan	nan	nan	nan	nan	nan	nan	nan	nan	nan	nan	nan	nan	nan	nan	nan	nan	nan	nan	nan	nan	nan	nan	nan	nan	nan	nan	nan	nan	nan	nan	nan	nan	nan	nan	nan	nan	nan
01-7d3ec2a875673920337f13dbca24957d-RegC	nan	nan	nan	nan	nan	nan	nan	nan	nan	nan	nan	nan	nan	nan	nan	nan	nan	nan	nan	nan	nan	nan	nan	nan	nan	nan	nan	nan	nan	nan	nan	nan	nan	nan	nan	nan	nan	nan	nan	nan	nan	nan	nan	nan	nan	nan	nan	nan	nan
01-187895eb56048a0b42a0eac0f769dbbb-FixA	988.31	988.28	986.57	988.61	992.21	995.19	996.41	998.89	1004.95	1010.02	1009.88	1008.57	1010.32	1011.91	1010.09	1009.06	1013.05	1018.93	1022.89	1025.53	1028.1	1029.89	1030.08	1029.41	1029.03	1030.09	1033.03	1035.34	1034.95	1034.43	1036.64	1040.87	1045.32	1047.32	1045.54	1044.84	1049.23	1053.36	1052.15	1051.24	1056.42	1063.49	1067.09	1067.26	1065.59	1064.65	1066.55	1070.67	1075.47
01-187895eb56048a0b42a0eac0f769dbbb-FixB	976.72	977.7	977.47	980.29	984.4	988.04	990.4	994.56	1002.92	1011.23	1015.28	1017.65	1021.49	1025.62	1028.41	1030.83	1034.13	1037.94	1041.56	1044.68	1047.34	1050.79	1055.88	1060.81	1063.89	1066.39	1069.69	1072.54	1073.58	1073.59	1073.78	1074.92	1077.27	1079.5	1080.57	1082.19	1085.74	1088.39	1087.82	1087.89	1092.34	1098.39	1102.37	1103.5	1102.28	1101.21	1102.57	1105.6	1108.97
01-187895eb56048a0b42a0eac0f769dbbb-FixC	989.23	987.37	983.76	984	986.25	988.64	989.9	991.17	993.56	995.94	997	997.17	997.1	996.71	995.98	996.12	998.09	1000.56	1002.17	1003.77	1006.13	1007.7	1006.93	1004.62	1002.28	1001.91	1004.63	1007.39	1007.28	1006.09	1006.31	1008.49	1012.15	1014.56	1013.79	1013.3	1016.29	1019.41	1019.34	1019.28	1022.73	1027.67	1031.19	1032.31	1031.04	1029.36	1029.45	1032.27	1037.64
01-187895eb56048a0b42a0eac0f769dbbb-RegA	950.69	953.51	958.37	962.45	965.52	967.37	968.25	970.34	975.15	979.68	980.93	980.35	980.37	982.75	987.92	991.64	990.74	991.03	997.69	1004.51	1005.1	1003.8	1005.6	1007.31	1005.71	1005.63	1011.46	1017.87	1019.37	1019.69	1023.14	1027.24	1028.86	1029.17	1030.19	1033.13	1038.27	1042.89	1044.56	1045.08	1046.61	1048.63	1050.42	1053.09	1057.44	1061.22	1062.45	1063.14	1065.32
01-187895eb56048a0b42a0eac0f769dbbb-RegB	1003.68	931.45	934.92	939.82	944.4	946.97	946.8	947.25	951.16	955.11	955.43	953.41	951.53	952.1	956.08	959.42	958.9	959.66	966.18	971.96	970.63	967.15	967.42	969.72	971.38	973.67	977.78	980.81	980.36	980.23	984.25	990.02	994.23	995.96	995.54	995.71	998.78	1002.99	1006.11	1008.19	1009.86	1011.86	1014.78	1018.54	1022.71	1026.11	1027.92	1029.69	1032.73
01-187895eb56048a0b42a0eac0f769dbbb-RegC	931.79	972.03	975.14	981.1	987.35	991.33	991.89	993.47	999.88	1006.76	1009.33	1009.09	1008.93	1010.82	1015.38	1018.79	1018.23	1019.25	1026.41	1031.99	1028.82	1024.31	1026.36	1030.38	1030.94	1031.72	1036.66	1041.59	1042.24	1042.09	1045.24	1050.38	1055.11	1058.08	1058.96	1060.43	1064.46	1067.14	1065.3	1064.62	1070.21	1076.13	1076.41	1075.94	1079.94	1084	1083.51	1082.42	1084.82
01-a41134949b4afaaa14bc04259480fa0b-FixA	990.11	992.71	988.42	988.84	991.85	995.35	997.82	1000.07	1003.04	1005.59	1006.68	1007.61	1009.57	1011.15	1011.13	1011.99	1015.79	1019.44	1020.23	1022.35	1029.35	1035.36	1034.61	1031.01	1029.77	1031.49	1035.06	1037.16	1035.58	1034.62	1038.44	1043.94	1047.06	1047.08	1044.82	1044.04	1047.7	1052.74	1055.58	1056.56	1057.1	1059.12	1063.56	1066.98	1066.34	1064.55	1065.25	1069.23	1075.63
01-a41134949b4afaaa14bc04259480fa0b-FixB	975.4	975.8	979.6	984.01	987.96	990.4	991.37	995.16	1004.69	1013.02	1013.92	1013.77	1019.42	1027.06	1031.75	1034.68	1038	1041.39	1044.18	1046.66	1049.35	1052.58	1056.57	1061.04	1065.42	1068.48	1069.39	1069.58	1070.63	1072.47	1074.73	1077.61	1080.99	1083.04	1082.53	1082.38	1085.27	1088.76	1090.26	1091.58	1094.78	1098.52	1101.07	1102.6	1103.58	1103.8	1103.37	1104.34	1108.14
01-a41134949b4afaaa14bc04259480fa0b-FixC	989.22	989.36	984	985.33	989.11	991.14	988.99	987.52	991.19	995.78	996.63	995.88	996.42	997.2	996.79	996.25	996.87	998.53	1000.71	1002.76	1004.09	1004.53	1004.18	1003.86	1004.2	1004.53	1004.12	1003.37	1002.98	1003.75	1006.09	1008.91	1010.97	1012.14	1012.65	1013.19	1014.4	1015.93	1017.55	1020.13	1024.26	1028.18	1030.12	1030.62	1030.61	1030.32	1030.2	1032.33	1037.96
01-a41134949b4afaaa14bc04259480fa0b-RegA	951.4	952.06	957.5	960.07	961.51	963.59	967.57	972.77	977.89	981.06	981.17	980.53	981.69	984.52	987.98	989.97	989.58	991.72	1000	1006.96	1005.78	1003.13	1006.09	1009.77	1008.74	1007.49	1010.93	1015.81	1018.21	1019.78	1022.81	1026.67	1029.97	1031.32	1030.45	1031.6	1037.99	1044.42	1045.69	1045.17	1047.01	1050.09	1052.6	1055.19	1058.62	1061.51	1062.57	1062.91	1063.81
01-a41134949b4afaaa14bc04259480fa0b-RegB	1004.89	934.58	937.13	941.57	945.72	947.39	945.93	946.83	954.12	959.71	955.99	949.32	947.73	951.95	959.94	966.05	966.09	965.69	970.16	973.88	971.24	967.45	968.27	970.83	971.66	973.59	979.2	983.74	982.87	981.46	984.74	990.33	994.54	996.06	995.15	995.83	1001.08	1006.11	1006.41	1006.48	1010.85	1015.04	1014.66	1014.75	1020.42	1027.84	1032.09	1033.2	1032.51
01-a41134949b4afaaa14bc04259480fa0b-RegC	933.56	969.51	975.55	983.12	990.24	994.93	996.25	997.63	1002	1006.25	1007.2	1007.56	1010.48	1014.98	1019	1020.43	1018.61	1018.73	1024.92	1031.14	1031.21	1028.57	1027.87	1028.92	1030.72	1033.75	1038.26	1041.97	1043.03	1043.73	1046.62	1050.99	1055.23	1057.34	1056.5	1057.12	1062.56	1066.72	1064.27	1062.4	1068.06	1074.69	1075.44	1075.93	1081.93	1087.4	1086.17	1083.37	1084.61
01-b364d57a246c60000b8fe65c097f7950-FixA	984.82	982.26	988.26	985.8	1002.35	995.87	992.18	993.24	990	1005.69	1004.74	1005.13	1005.01	1005.75	1011.48	1011.65	1011.66	1009.93	1012.68	1019.62	1010.05	1025.35	1025.92	1030.18	1031.8	1029.02	1028.51	1029.79	1031.77	1033.25	1027.22	1040.59	1038.72	1042.7	1046.73	1048.22	1040.17	1054.1	1052.47	1052.4	1058.38	1060.69	1064.35	1060.76	1063.07	1065.8	1063.2	1066.8	1055.6
01-b364d57a246c60000b8fe65c097f7950-FixB	975.71	978.88	979.87	977.18	990.07	989.51	990.19	997.15	993.19	1008	1011.2	1017.15	1020.36	1021.6	1027.16	1027.04	1029.6	1031.6	1034.08	1041.57	1035.03	1054.14	1047.73	1056.14	1065.5	1061.34	1064.52	1068.59	1068.85	1069.35	1069.25	1075.09	1076.31	1079.28	1079.96	1079.74	1072.94	1089.54	1088.23	1085.21	1091.47	1095.29	1102.65	1102.2	1099.51	1097.42	1093.56	1103.21	1097.99
01-b364d57a246c60000b8fe65c097f7950-FixC	987.45	985.44	990.69	985.4	992.05	984.88	986.01	989.71	986.17	999.26	994.07	991.4	992.23	993.47	996.18	996.23	997.21	996.64	996.13	999.97	989.47	1007.6	1005.78	1001.78	996.19	996.33	1000.14	1003.95	1005.52	1007.03	1005.56	1009.37	1009.51	1012.14	1012.6	1012.72	1007.11	1024.13	1021.17	1015.92	1021.2	1024.91	1032.32	1031.84	1029.13	1027.11	1023.13	1031.55	1022.24
01-b364d57a246c60000b8fe65c097f7950-RegA	942.84	951.06	952.43	957.48	964.64	972.41	979.25	966.27	962.21	977.78	978.87	982.48	983.74	980.95	974.71	992.28	993.67	991.36	988.09	997.52	998.42	1002.38	1001.51	1000.02	1006.85	1008.18	1010.61	1011.02	1018.82	1016.93	1010.45	1025.9	1026.97	1031.01	1031.16	1027.07	1015.54	1039.59	1036.65	1036.65	1033.59	1051.58	1047.28	1053.72	1057.65	1062.67	1060.69	1059.65	1056.57
01-b364d57a246c60000b8fe65c097f7950-RegB	1003.8	936.87	939.94	939.74	938.15	944.98	957.69	946.91	937.85	947.87	949.98	957.34	958.74	951.89	940.85	951.77	953.28	953.98	955.62	970.28	960.07	967.01	969.46	968.17	970.83	967.58	970.47	975.56	985.67	984.31	974.1	987.57	986.61	990.51	993.59	994.18	987.3	999.17	997.21	997.9	994.04	1012.82	1012.17	1021.9	1026.6	1028.69	1024.1	1022.42	1021.26
01-b364d57a246c60000b8fe65c097f7950-RegC	924.46	972.2	977.67	978.77	978.06	985.98	1000.66	993.78	990.69	1004.6	1005.28	1009.34	1010.01	1007.08	995.84	1012.11	1016.28	1016.95	1016.97	1030.09	1019.75	1027.29	1030.27	1029.5	1033.05	1030.92	1034.88	1039.64	1047.48	1044.74	1036.54	1051.89	1050.36	1052.42	1054.13	1053.5	1045.48	1059.74	1065.47	1068.13	1056.31	1066	1064.1	1074.92	1076.72	1077.34	1077.79	1080.14	1074.96
01-d1caf2f33ebc9081c14cec776df67c33-FixA	nan	nan	nan	nan	nan	nan	nan	nan	nan	nan	nan	nan	nan	nan	nan	nan	nan	nan	nan	nan	nan	nan	nan	nan	nan	nan	nan	nan	nan	nan	nan	nan	nan	nan	nan	nan	nan	nan	nan	nan	nan	nan	nan	nan	nan	nan	nan	nan	nan
01-d1caf2f33ebc9081c14cec776df67c33-FixB	nan	nan	nan	nan	nan	nan	nan	nan	nan	nan	nan	nan	nan	nan	nan	nan	nan	nan	nan	nan	nan	nan	nan	nan	nan	nan	nan	nan	nan	nan	nan	nan	nan	nan	nan	nan	nan	nan	nan	nan	nan	nan	nan	nan	nan	nan	nan	nan	nan
01-d1caf2f33ebc9081c14cec776df67c33-FixC	nan	nan	nan	nan	nan	nan	nan	nan	nan	nan	nan	nan	nan	nan	nan	nan	nan	nan	nan	nan	nan	nan	nan	nan	nan	nan	nan	nan	nan	nan	nan	nan	nan	nan	nan	nan	nan	nan	nan	nan	nan	nan	nan	nan	nan	nan	nan	nan	nan
01-d1caf2f33ebc9081c14cec776df67c33-RegA	nan	nan	nan	nan	nan	nan	nan	nan	nan	nan	nan	nan	nan	nan	nan	nan	nan	nan	nan	nan	nan	nan	nan	nan	nan	nan	nan	nan	nan	nan	nan	nan	nan	nan	nan	nan	nan	nan	nan	nan	nan	nan	nan	nan	nan	nan	nan	nan	nan
01-d1caf2f33ebc9081c14cec776df67c33-RegB	nan	nan	nan	nan	nan	nan	nan	nan	nan	nan	nan	nan	nan	nan	nan	nan	nan	nan	nan	nan	nan	nan	nan	nan	nan	nan	nan	nan	nan	nan	nan	nan	nan	nan	nan	nan	nan	nan	nan	nan	nan	nan	nan	nan	nan	nan	nan	nan	nan
01-d1caf2f33ebc9081c14cec776df67c33-RegC	nan	nan	nan	nan	nan	nan	nan	nan	nan	nan	nan	nan	nan	nan	nan	nan	nan	nan	nan	nan	nan	nan	nan	nan	nan	nan	nan	nan	nan	nan	nan	nan	nan	nan	nan	nan	nan	nan	nan	nan	nan	nan	nan	nan	nan	nan	nan	nan	nan
01-6ca77fdca742c83dc3556ff2362a6790-FixA	nan	nan	nan	nan	nan	nan	nan	nan	nan	nan	nan	nan	nan	nan	nan	nan	nan	nan	nan	nan	nan	nan	nan	nan	nan	nan	nan	nan	nan	nan	nan	nan	nan	nan	nan	nan	nan	nan	nan	nan	nan	nan	nan	nan	nan	nan	nan	nan	nan
01-6ca77fdca742c83dc3556ff2362a6790-FixB	nan	nan	nan	nan	nan	nan	nan	nan	nan	nan	nan	nan	nan	nan	nan	nan	nan	nan	nan	nan	nan	nan	nan	nan	nan	nan	nan	nan	nan	nan	nan	nan	nan	nan	nan	nan	nan	nan	nan	nan	nan	nan	nan	nan	nan	nan	nan	nan	nan
01-6ca77fdca742c83dc3556ff2362a6790-FixC	nan	nan	nan	nan	nan	nan	nan	nan	nan	nan	nan	nan	nan	nan	nan	nan	nan	nan	nan	nan	nan	nan	nan	nan	nan	nan	nan	nan	nan	nan	nan	nan	nan	nan	nan	nan	nan	nan	nan	nan	nan	nan	nan	nan	nan	nan	nan	nan	nan
01-6ca77fdca742c83dc3556ff2362a6790-RegA	nan	nan	nan	nan	nan	nan	nan	nan	nan	nan	nan	nan	nan	nan	nan	nan	nan	nan	nan	nan	nan	nan	nan	nan	nan	nan	nan	nan	nan	nan	nan	nan	nan	nan	nan	nan	nan	nan	nan	nan	nan	nan	nan	nan	nan	nan	nan	nan	nan
01-6ca77fdca742c83dc3556ff2362a6790-RegB	nan	nan	nan	nan	nan	nan	nan	nan	nan	nan	nan	nan	nan	nan	nan	nan	nan	nan	nan	nan	nan	nan	nan	nan	nan	nan	nan	nan	nan	nan	nan	nan	nan	nan	nan	nan	nan	nan	nan	nan	nan	nan	nan	nan	nan	nan	nan	nan	nan
01-6ca77fdca742c83dc3556ff2362a6790-RegC	nan	nan	nan	nan	nan	nan	nan	nan	nan	nan	nan	nan	nan	nan	nan	nan	nan	nan	nan	nan	nan	nan	nan	nan	nan	nan	nan	nan	nan	nan	nan	nan	nan	nan	nan	nan	nan	nan	nan	nan	nan	nan	nan	nan	nan	nan	nan	nan	nan
01-33e2f5ba7ca1eaf6cd2db2373a446657-FixA	nan	nan	nan	nan	nan	nan	nan	nan	nan	nan	nan	nan	nan	nan	nan	nan	nan	nan	nan	nan	nan	nan	nan	nan	nan	nan	nan	nan	nan	nan	nan	nan	nan	nan	nan	nan	nan	nan	nan	nan	nan	nan	nan	nan	nan	nan	nan	nan	nan
01-33e2f5ba7ca1eaf6cd2db2373a446657-FixB	nan	nan	nan	nan	nan	nan	nan	nan	nan	nan	nan	nan	nan	nan	nan	nan	nan	nan	nan	nan	nan	nan	nan	nan	nan	nan	nan	nan	nan	nan	nan	nan	nan	nan	nan	nan	nan	nan	nan	nan	nan	nan	nan	nan	nan	nan	nan	nan	nan
01-33e2f5ba7ca1eaf6cd2db2373a446657-FixC	nan	nan	nan	nan	nan	nan	nan	nan	nan	nan	nan	nan	nan	nan	nan	nan	nan	nan	nan	nan	nan	nan	nan	nan	nan	nan	nan	nan	nan	nan	nan	nan	nan	nan	nan	nan	nan	nan	nan	nan	nan	nan	nan	nan	nan	nan	nan	nan	nan
01-33e2f5ba7ca1eaf6cd2db2373a446657-RegA	nan	nan	nan	nan	nan	nan	nan	nan	nan	nan	nan	nan	nan	nan	nan	nan	nan	nan	nan	nan	nan	nan	nan	nan	nan	nan	nan	nan	nan	nan	nan	nan	nan	nan	nan	nan	nan	nan	nan	nan	nan	nan	nan	nan	nan	nan	nan	nan	nan
01-33e2f5ba7ca1eaf6cd2db2373a446657-RegB	nan	nan	nan	nan	nan	nan	nan	nan	nan	nan	nan	nan	nan	nan	nan	nan	nan	nan	nan	nan	nan	nan	nan	nan	nan	nan	nan	nan	nan	nan	nan	nan	nan	nan	nan	nan	nan	nan	nan	nan	nan	nan	nan	nan	nan	nan	nan	nan	nan
01-33e2f5ba7ca1eaf6cd2db2373a446657-RegC	nan	nan	nan	nan	nan	nan	nan	nan	nan	nan	nan	nan	nan	nan	nan	nan	nan	nan	nan	nan	nan	nan	nan	nan	nan	nan	nan	nan	nan	nan	nan	nan	nan	nan	nan	nan	nan	nan	nan	nan	nan	nan	nan	nan	nan	nan	nan	nan	nan
01-2b4976ef8e1e93cc1253ef15993fff8e-FixA	nan	nan	nan	nan	nan	nan	nan	nan	nan	nan	nan	nan	nan	nan	nan	nan	nan	nan	nan	nan	nan	nan	nan	nan	nan	nan	nan	nan	nan	nan	nan	nan	nan	nan	nan	nan	nan	nan	nan	nan	nan	nan	nan	nan	nan	nan	nan	nan	nan
01-2b4976ef8e1e93cc1253ef15993fff8e-FixB	nan	nan	nan	nan	nan	nan	nan	nan	nan	nan	nan	nan	nan	nan	nan	nan	nan	nan	nan	nan	nan	nan	nan	nan	nan	nan	nan	nan	nan	nan	nan	nan	nan	nan	nan	nan	nan	nan	nan	nan	nan	nan	nan	nan	nan	nan	nan	nan	nan
01-2b4976ef8e1e93cc1253ef15993fff8e-FixC	nan	nan	nan	nan	nan	nan	nan	nan	nan	nan	nan	nan	nan	nan	nan	nan	nan	nan	nan	nan	nan	nan	nan	nan	nan	nan	nan	nan	nan	nan	nan	nan	nan	nan	nan	nan	nan	nan	nan	nan	nan	nan	nan	nan	nan	nan	nan	nan	nan
01-2b4976ef8e1e93cc1253ef15993fff8e-RegA	nan	nan	nan	nan	nan	nan	nan	nan	nan	nan	nan	nan	nan	nan	nan	nan	nan	nan	nan	nan	nan	nan	nan	nan	nan	nan	nan	nan	nan	nan	nan	nan	nan	nan	nan	nan	nan	nan	nan	nan	nan	nan	nan	nan	nan	nan	nan	nan	nan
01-2b4976ef8e1e93cc1253ef15993fff8e-RegB	nan	nan	nan	nan	nan	nan	nan	nan	nan	nan	nan	nan	nan	nan	nan	nan	nan	nan	nan	nan	nan	nan	nan	nan	nan	nan	nan	nan	nan	nan	nan	nan	nan	nan	nan	nan	nan	nan	nan	nan	nan	nan	nan	nan	nan	nan	nan	nan	nan
01-2b4976ef8e1e93cc1253ef15993fff8e-RegC	nan	nan	nan	nan	nan	nan	nan	nan	nan	nan	nan	nan	nan	nan	nan	nan	nan	nan	nan	nan	nan	nan	nan	nan	nan	nan	nan	nan	nan	nan	nan	nan	nan	nan	nan	nan	nan	nan	nan	nan	nan	nan	nan	nan	nan	nan	nan	nan	nan
01-9b927cee8bd34bda02f6e48a2e9102ed-FixA	nan	nan	nan	nan	nan	nan	nan	nan	nan	nan	nan	nan	nan	nan	nan	nan	nan	nan	nan	nan	nan	nan	nan	nan	nan	nan	nan	nan	nan	nan	nan	nan	nan	nan	nan	nan	nan	nan	nan	nan	nan	nan	nan	nan	nan	nan	nan	nan	nan
01-9b927cee8bd34bda02f6e48a2e9102ed-FixB	nan	nan	nan	nan	nan	nan	nan	nan	nan	nan	nan	nan	nan	nan	nan	nan	nan	nan	nan	nan	nan	nan	nan	nan	nan	nan	nan	nan	nan	nan	nan	nan	nan	nan	nan	nan	nan	nan	nan	nan	nan	nan	nan	nan	nan	nan	nan	nan	nan
01-9b927cee8bd34bda02f6e48a2e9102ed-FixC	nan	nan	nan	nan	nan	nan	nan	nan	nan	nan	nan	nan	nan	nan	nan	nan	nan	nan	nan	nan	nan	nan	nan	nan	nan	nan	nan	nan	nan	nan	nan	nan	nan	nan	nan	nan	nan	nan	nan	nan	nan	nan	nan	nan	nan	nan	nan	nan	nan
01-9b927cee8bd34bda02f6e48a2e9102ed-RegA	nan	nan	nan	nan	nan	nan	nan	nan	nan	nan	nan	nan	nan	nan	nan	nan	nan	nan	nan	nan	nan	nan	nan	nan	nan	nan	nan	nan	nan	nan	nan	nan	nan	nan	nan	nan	nan	nan	nan	nan	nan	nan	nan	nan	nan	nan	nan	nan	nan
01-9b927cee8bd34bda02f6e48a2e9102ed-RegB	nan	nan	nan	nan	nan	nan	nan	nan	nan	nan	nan	nan	nan	nan	nan	nan	nan	nan	nan	nan	nan	nan	nan	nan	nan	nan	nan	nan	nan	nan	nan	nan	nan	nan	nan	nan	nan	nan	nan	nan	nan	nan	nan	nan	nan	nan	nan	nan	nan
01-9b927cee8bd34bda02f6e48a2e9102ed-RegC	nan	nan	nan	nan	nan	nan	nan	nan	nan	nan	nan	nan	nan	nan	nan	nan	nan	nan	nan	nan	nan	nan	nan	nan	nan	nan	nan	nan	nan	nan	nan	nan	nan	nan	nan	nan	nan	nan	nan	nan	nan	nan	nan	nan	nan	nan	nan	nan	nan
01-7cb4805f65b89ec73beb78c46635ea68-FixA	nan	nan	nan	nan	nan	nan	nan	nan	nan	nan	nan	nan	nan	nan	nan	nan	nan	nan	nan	nan	nan	nan	nan	nan	nan	nan	nan	nan	nan	nan	nan	nan	nan	nan	nan	nan	nan	nan	nan	nan	nan	nan	nan	nan	nan	nan	nan	nan	nan
01-7cb4805f65b89ec73beb78c46635ea68-FixB	nan	nan	nan	nan	nan	nan	nan	nan	nan	nan	nan	nan	nan	nan	nan	nan	nan	nan	nan	nan	nan	nan	nan	nan	nan	nan	nan	nan	nan	nan	nan	nan	nan	nan	nan	nan	nan	nan	nan	nan	nan	nan	nan	nan	nan	nan	nan	nan	nan
01-7cb4805f65b89ec73beb78c46635ea68-FixC	nan	nan	nan	nan	nan	nan	nan	nan	nan	nan	nan	nan	nan	nan	nan	nan	nan	nan	nan	nan	nan	nan	nan	nan	nan	nan	nan	nan	nan	nan	nan	nan	nan	nan	nan	nan	nan	nan	nan	nan	nan	nan	nan	nan	nan	nan	nan	nan	nan
01-7cb4805f65b89ec73beb78c46635ea68-RegA	nan	nan	nan	nan	nan	nan	nan	nan	nan	nan	nan	nan	nan	nan	nan	nan	nan	nan	nan	nan	nan	nan	nan	nan	nan	nan	nan	nan	nan	nan	nan	nan	nan	nan	nan	nan	nan	nan	nan	nan	nan	nan	nan	nan	nan	nan	nan	nan	nan
01-7cb4805f65b89ec73beb78c46635ea68-RegB	nan	nan	nan	nan	nan	nan	nan	nan	nan	nan	nan	nan	nan	nan	nan	nan	nan	nan	nan	nan	nan	nan	nan	nan	nan	nan	nan	nan	nan	nan	nan	nan	nan	nan	nan	nan	nan	nan	nan	nan	nan	nan	nan	nan	nan	nan	nan	nan	nan
01-7cb4805f65b89ec73beb78c46635ea68-RegC	nan	nan	nan	nan	nan	nan	nan	nan	nan	nan	nan	nan	nan	nan	nan	nan	nan	nan	nan	nan	nan	nan	nan	nan	nan	nan	nan	nan	nan	nan	nan	nan	nan	nan	nan	nan	nan	nan	nan	nan	nan	nan	nan	nan	nan	nan	nan	nan	nan
01-b21d5f64136e4e28b2a984ecc9d42f9a-FixA	542.62	546.01	546.37	548.46	551.19	553.48	554.91	557.64	563.2	567.94	568.52	568.07	570.13	573.36	575.73	577.22	578.37	579.96	582.43	584.64	585.58	586.37	588.22	590.48	592.36	594.29	596.79	599.79	602.96	605.69	607.52	608.99	610.71	612.72	614.86	616.99	619	621.11	623.38	624.99	625.37	625.83	627.64	629.84	631.55	634.31	639.18	642.91	642.72
01-b21d5f64136e4e28b2a984ecc9d42f9a-FixB	463.8	463.18	461.62	462.13	464.92	470.2	477.53	483.92	486.95	489.05	492.76	496.09	496.92	497.15	498.99	502.03	505.17	507.29	507.66	507.09	506.72	507.45	509.98	514.42	520.21	524.77	526.1	526.48	528.44	531.07	533.1	534.94	537.24	539.73	542.06	544.35	546.69	548.34	548.92	550.2	553.87	558.87	563.66	567.32	569.49	571.54	574.73	578.25	581.23
01-b21d5f64136e4e28b2a984ecc9d42f9a-FixC	539.25	543.4	536.4	537.98	543.42	548.01	549.06	552.12	561.72	570.05	569.43	564.89	562.89	562.88	562.88	562.22	561.25	563.11	570.12	578.62	584.47	587.78	589.77	591.85	595.02	598.41	601.06	603.35	605.87	608.46	611.03	614.4	619.12	623.82	627.09	629.36	631.42	633.81	636.75	639.25	640.54	641.73	643.89	646.11	647.38	648.25	649.56	651.6	654.44
01-b21d5f64136e4e28b2a984ecc9d42f9a-RegA	540.36	539.87	563.16	574.86	578.86	579.1	579.01	580.2	583.23	586.17	587.24	587.49	588.31	589.57	591.08	593.78	598.15	601.59	602.03	602.44	605.83	610.1	612.62	613.9	614.96	615.98	617.03	618.7	621.28	623.46	624.16	624.89	627.33	631.09	635.18	638.24	639.44	640.41	642.82	645.95	648.72	651.01	653.09	655.92	660.05	663.88	665.95	667.62	670.37
01-b21d5f64136e4e28b2a984ecc9d42f9a-RegB	553.41	555.97	580.22	589.5	589.95	587.71	587.53	588.65	589.54	591.2	594.52	597.59	598.8	600.73	605.7	610.93	613.3	613.54	613.18	613.11	614.1	616.97	621.87	626.14	627.55	628.31	630.94	634.53	637.57	639.52	640.55	642.7	647.43	651.86	653.21	653.4	654.76	656.64	658.25	661.13	666.42	671.33	673.16	673.64	675.03	677.33	680.01	682.72	685.17
01-b21d5f64136e4e28b2a984ecc9d42f9a-RegC	466.65	466.73	489.61	497.68	498.15	498.21	502.75	507.38	507.46	506.56	508.85	512.67	515.5	517.15	517.99	518.35	518.78	520.94	525.84	531.03	534	535.55	537.13	539.56	543.04	546.01	547.11	547.58	549.02	551.94	556.2	560.08	562.28	564.61	568.76	572.67	574.25	574.93	576.65	579.82	584.22	588.66	592	594.18	595.97	600.35	609.28	618.47	623.68
01-55ef83682998723a355a669b8bb122b2-FixA	544.21	545.26	544.35	546.6	550.11	552.96	554.27	557.27	564.43	571.15	572.87	572.15	572.49	573.97	575.75	576.8	576.64	577.34	580.65	584.53	586.75	588.15	589.88	591.25	591.77	593.78	598.86	603.05	602.83	602.08	605.08	610.02	614.22	617.29	619.31	619.72	618.52	618.45	621.75	625.72	627.54	628.69	630.94	632.96	633.5	634.76	638.62	642.2	642.77
01-55ef83682998723a355a669b8bb122b2-FixB	462.08	467.54	461.79	461.07	464.36	470.65	478.58	485.31	488.68	490.58	493.19	495.75	497.17	498.03	499.31	502.08	506.59	509.89	509.46	507.74	507.75	510.02	514.22	519.07	523.21	525.73	526.39	527.19	529.79	532.5	533.72	535.7	540.39	544.88	546.08	545.23	544.52	545.71	549.67	554.28	557.41	560.01	563.41	567.28	570.94	573.85	575.9	578.48	582.88
01-55ef83682998723a355a669b8bb122b2-FixC	541.19	538	538.51	541.43	544.93	547.17	547.52	550.17	558.38	566.94	570.04	568.11	563.75	562.04	566.27	570.06	567.67	565.71	570.99	578.85	583.57	586.53	590.08	593.07	594.28	595.69	599.26	603.77	607.63	610.96	614.1	616.72	618.62	620.82	624.28	628.35	632.24	636.07	639.77	641.48	640.12	639.46	643	648.19	651.63	652.4	650.94	650.58	653.86
01-55ef83682998723a355a669b8bb122b2-RegA	536.48	538.97	564.17	574.35	575.97	575.54	578.1	582.98	587.96	590.47	589.19	588.19	591.05	593.98	593.19	592.2	594.89	599.21	602.39	604.7	606.97	609.2	611.31	613.62	616.3	618.38	619.19	620.27	623.01	626	627.69	628.85	630.51	632.56	634.64	636.67	638.5	639.59	639.86	641.46	646.1	651.45	655.07	658.1	661.72	663.88	663.27	664.91	672.81
01-55ef83682998723a355a669b8bb122b2-RegB	555.95	557.11	577.49	585.89	587.34	586.88	588.35	590.73	592.36	593.94	596.18	597.64	597.29	598.14	602.79	608.17	610.88	611.86	612.64	612.55	611.48	613.61	621.83	629.58	630.52	628.63	629.11	631.85	635.56	639.46	642.97	645.74	647.65	649.21	650.8	651.89	652.32	654.44	660	665.7	668.26	669.59	672	674.4	675.56	677.17	680.76	684.29	685.77
01-55ef83682998723a355a669b8bb122b2-RegC	466.6	465.07	493.17	501.45	499.25	495.94	498.41	503.71	507.55	510.01	511.99	513.26	513.71	514.98	518.26	521.13	521.49	522.08	525.77	531.09	535.69	538.04	537.78	538.34	542.52	546.74	547.44	547.67	550.77	554.72	557.06	558.75	561.2	564.17	566.96	568.68	569.1	570.68	575.5	581.37	585.74	588.93	591.87	595.12	599.04	603.82	609.54	616.25	623.56
01-e466f2f05069ade3ffc783f8031088f8-FixA	543.94	543.34	547.76	547.29	548.76	551.36	556.33	562.18	561.07	561.19	562.76	567.76	569.24	569.19	569.65	571.76	575.39	577.75	578.57	579.11	582.58	586.98	590.04	593.05	597.23	599.13	597.32	595.93	598.77	602.58	603.54	605.83	608.58	612.2	616.74	618.06	621.1	622.92	621.23	619.51	621.16	625.33	627.1	628.66	632.21	633.98	631.04	630.7	637.24
01-e466f2f05069ade3ffc783f8031088f8-FixB	461.61	462.06	474.65	464.78	469.72	469.33	469.6	476.06	471.67	487.15	489.99	493.14	498.16	501.14	497.13	498.07	496.14	509.87	502.53	506.25	501.34	500.74	504.14	511.88	519.05	517.59	522.29	527.8	530.74	530.48	532.62	537.3	540.48	540.1	543.38	543.9	545.11	544.94	546.27	549.05	550.59	553.48	556	558.77	563.53	568.96	573.51	578.07	581.23
01-e466f2f05069ade3ffc783f8031088f8-FixC	539.07	543.63	555.68	541.33	543.69	548.29	549.18	551.5	574.25	562.9	559.39	565	568.43	564.29	556.48	557.7	564.38	560.53	579.84	577.51	574.28	582.99	588.79	590.25	592.47	598.69	601.26	603.25	606.46	608.03	609.51	613.22	612.87	619.17	625.54	627.47	630.67	633.7	634.74	634.1	637.71	642.57	642.2	640.27	641.06	644.7	650.74	656.12	656.93
01-e466f2f05069ade3ffc783f8031088f8-RegA	539.23	540.77	588.46	571.6	570.97	576.18	578.72	577.66	574.7	574.25	579.47	585.23	586.56	587.4	591.7	595	595.33	594.97	598.74	603.39	605.14	606.02	606.85	608.73	610.44	612.8	616.4	619.11	619.25	619.54	622.61	626.18	628.71	629.51	629.96	631.5	635.07	641.37	647.03	650.68	651.61	651.38	653.06	654.58	654.23	655.63	661.59	669.52	670.12
01-e466f2f05069ade3ffc783f8031088f8-RegB	553.91	552.12	602.28	588.22	577.32	584.63	587.74	588.76	590.88	592.26	591.9	592.79	597.14	601.69	602.87	602.98	608.28	611.07	613.24	615.97	618.46	616.04	634.58	622.92	621.23	628.02	631.28	631.6	631.91	632.91	635.64	636.98	638.77	641.39	646.77	654.02	655.63	656.6	655.47	658.16	661.54	665.62	669.66	675.16	677.12	681.59	679.83	682.04	684.55
01-e466f2f05069ade3ffc783f8031088f8-RegC	460.02	465.51	511.11	500.17	494.71	504.37	503.88	500.25	502.77	507.62	508.26	507.98	509.61	513.43	514.41	516.2	520.08	525.25	527.34	527.51	530.75	537.54	529.47	537.34	540.23	541.11	545.97	551.63	554.16	554.43	554.8	556.69	561.68	565.87	568.46	572.55	574.86	578.77	578.27	580.5	582.98	585.65	590.64	596.6	598.09	600.32	604.58	611.53	619.87
01-7dc8d8816f2afbebf8069c1b8e736e35-FixA	nan	nan	nan	nan	nan	nan	nan	nan	nan	nan	nan	nan	nan	nan	nan	nan	nan	nan	nan	nan	nan	nan	nan	nan	nan	nan	nan	nan	nan	nan	nan	nan	nan	nan	nan	nan	nan	nan	nan	nan	nan	nan	nan	nan	nan	nan	nan	nan	nan
01-7dc8d8816f2afbebf8069c1b8e736e35-FixB	nan	nan	nan	nan	nan	nan	nan	nan	nan	nan	nan	nan	nan	nan	nan	nan	nan	nan	nan	nan	nan	nan	nan	nan	nan	nan	nan	nan	nan	nan	nan	nan	nan	nan	nan	nan	nan	nan	nan	nan	nan	nan	nan	nan	nan	nan	nan	nan	nan
01-7dc8d8816f2afbebf8069c1b8e736e35-FixC	nan	nan	nan	nan	nan	nan	nan	nan	nan	nan	nan	nan	nan	nan	nan	nan	nan	nan	nan	nan	nan	nan	nan	nan	nan	nan	nan	nan	nan	nan	nan	nan	nan	nan	nan	nan	nan	nan	nan	nan	nan	nan	nan	nan	nan	nan	nan	nan	nan
01-7dc8d8816f2afbebf8069c1b8e736e35-RegA	nan	nan	nan	nan	nan	nan	nan	nan	nan	nan	nan	nan	nan	nan	nan	nan	nan	nan	nan	nan	nan	nan	nan	nan	nan	nan	nan	nan	nan	nan	nan	nan	nan	nan	nan	nan	nan	nan	nan	nan	nan	nan	nan	nan	nan	nan	nan	nan	nan
01-7dc8d8816f2afbebf8069c1b8e736e35-RegB	nan	nan	nan	nan	nan	nan	nan	nan	nan	nan	nan	nan	nan	nan	nan	nan	nan	nan	nan	nan	nan	nan	nan	nan	nan	nan	nan	nan	nan	nan	nan	nan	nan	nan	nan	nan	nan	nan	nan	nan	nan	nan	nan	nan	nan	nan	nan	nan	nan
01-7dc8d8816f2afbebf8069c1b8e736e35-RegC	nan	nan	nan	nan	nan	nan	nan	nan	nan	nan	nan	nan	nan	nan	nan	nan	nan	nan	nan	nan	nan	nan	nan	nan	nan	nan	nan	nan	nan	nan	nan	nan	nan	nan	nan	nan	nan	nan	nan	nan	nan	nan	nan	nan	nan	nan	nan	nan	nan
01-ac312c385f4bc45d2747ec4ad26abe04-FixA	nan	nan	nan	nan	nan	nan	nan	nan	nan	nan	nan	nan	nan	nan	nan	nan	nan	nan	nan	nan	nan	nan	nan	nan	nan	nan	nan	nan	nan	nan	nan	nan	nan	nan	nan	nan	nan	nan	nan	nan	nan	nan	nan	nan	nan	nan	nan	nan	nan
01-ac312c385f4bc45d2747ec4ad26abe04-FixB	nan	nan	nan	nan	nan	nan	nan	nan	nan	nan	nan	nan	nan	nan	nan	nan	nan	nan	nan	nan	nan	nan	nan	nan	nan	nan	nan	nan	nan	nan	nan	nan	nan	nan	nan	nan	nan	nan	nan	nan	nan	nan	nan	nan	nan	nan	nan	nan	nan
01-ac312c385f4bc45d2747ec4ad26abe04-FixC	nan	nan	nan	nan	nan	nan	nan	nan	nan	nan	nan	nan	nan	nan	nan	nan	nan	nan	nan	nan	nan	nan	nan	nan	nan	nan	nan	nan	nan	nan	nan	nan	nan	nan	nan	nan	nan	nan	nan	nan	nan	nan	nan	nan	nan	nan	nan	nan	nan
01-ac312c385f4bc45d2747ec4ad26abe04-RegA	nan	nan	nan	nan	nan	nan	nan	nan	nan	nan	nan	nan	nan	nan	nan	nan	nan	nan	nan	nan	nan	nan	nan	nan	nan	nan	nan	nan	nan	nan	nan	nan	nan	nan	nan	nan	nan	nan	nan	nan	nan	nan	nan	nan	nan	nan	nan	nan	nan
01-ac312c385f4bc45d2747ec4ad26abe04-RegB	nan	nan	nan	nan	nan	nan	nan	nan	nan	nan	nan	nan	nan	nan	nan	nan	nan	nan	nan	nan	nan	nan	nan	nan	nan	nan	nan	nan	nan	nan	nan	nan	nan	nan	nan	nan	nan	nan	nan	nan	nan	nan	nan	nan	nan	nan	nan	nan	nan
01-ac312c385f4bc45d2747ec4ad26abe04-RegC	nan	nan	nan	nan	nan	nan	nan	nan	nan	nan	nan	nan	nan	nan	nan	nan	nan	nan	nan	nan	nan	nan	nan	nan	nan	nan	nan	nan	nan	nan	nan	nan	nan	nan	nan	nan	nan	nan	nan	nan	nan	nan	nan	nan	nan	nan	nan	nan	nan
01-d07fa3e9d1e033687b2d5bf552a7cc54-FixA	nan	nan	nan	nan	nan	nan	nan	nan	nan	nan	nan	nan	nan	nan	nan	nan	nan	nan	nan	nan	nan	nan	nan	nan	nan	nan	nan	nan	nan	nan	nan	nan	nan	nan	nan	nan	nan	nan	nan	nan	nan	nan	nan	nan	nan	nan	nan	nan	nan
01-d07fa3e9d1e033687b2d5bf552a7cc54-FixB	nan	nan	nan	nan	nan	nan	nan	nan	nan	nan	nan	nan	nan	nan	nan	nan	nan	nan	nan	nan	nan	nan	nan	nan	nan	nan	nan	nan	nan	nan	nan	nan	nan	nan	nan	nan	nan	nan	nan	nan	nan	nan	nan	nan	nan	nan	nan	nan	nan
01-d07fa3e9d1e033687b2d5bf552a7cc54-FixC	nan	nan	nan	nan	nan	nan	nan	nan	nan	nan	nan	nan	nan	nan	nan	nan	nan	nan	nan	nan	nan	nan	nan	nan	nan	nan	nan	nan	nan	nan	nan	nan	nan	nan	nan	nan	nan	nan	nan	nan	nan	nan	nan	nan	nan	nan	nan	nan	nan
01-d07fa3e9d1e033687b2d5bf552a7cc54-RegA	nan	nan	nan	nan	nan	nan	nan	nan	nan	nan	nan	nan	nan	nan	nan	nan	nan	nan	nan	nan	nan	nan	nan	nan	nan	nan	nan	nan	nan	nan	nan	nan	nan	nan	nan	nan	nan	nan	nan	nan	nan	nan	nan	nan	nan	nan	nan	nan	nan
01-d07fa3e9d1e033687b2d5bf552a7cc54-RegB	nan	nan	nan	nan	nan	nan	nan	nan	nan	nan	nan	nan	nan	nan	nan	nan	nan	nan	nan	nan	nan	nan	nan	nan	nan	nan	nan	nan	nan	nan	nan	nan	nan	nan	nan	nan	nan	nan	nan	nan	nan	nan	nan	nan	nan	nan	nan	nan	nan
01-d07fa3e9d1e033687b2d5bf552a7cc54-RegC	nan	nan	nan	nan	nan	nan	nan	nan	nan	nan	nan	nan	nan	nan	nan	nan	nan	nan	nan	nan	nan	nan	nan	nan	nan	nan	nan	nan	nan	nan	nan	nan	nan	nan	nan	nan	nan	nan	nan	nan	nan	nan	nan	nan	nan	nan	nan	nan	nan
01-5a454a4c569343dfbcf8d80ed5390f5e-FixA	nan	nan	nan	nan	nan	nan	nan	nan	nan	nan	nan	nan	nan	nan	nan	nan	nan	nan	nan	nan	nan	nan	nan	nan	nan	nan	nan	nan	nan	nan	nan	nan	nan	nan	nan	nan	nan	nan	nan	nan	nan	nan	nan	nan	nan	nan	nan	nan	nan
01-5a454a4c569343dfbcf8d80ed5390f5e-FixB	nan	nan	nan	nan	nan	nan	nan	nan	nan	nan	nan	nan	nan	nan	nan	nan	nan	nan	nan	nan	nan	nan	nan	nan	nan	nan	nan	nan	nan	nan	nan	nan	nan	nan	nan	nan	nan	nan	nan	nan	nan	nan	nan	nan	nan	nan	nan	nan	nan
01-5a454a4c569343dfbcf8d80ed5390f5e-FixC	nan	nan	nan	nan	nan	nan	nan	nan	nan	nan	nan	nan	nan	nan	nan	nan	nan	nan	nan	nan	nan	nan	nan	nan	nan	nan	nan	nan	nan	nan	nan	nan	nan	nan	nan	nan	nan	nan	nan	nan	nan	nan	nan	nan	nan	nan	nan	nan	nan
01-5a454a4c569343dfbcf8d80ed5390f5e-RegA	nan	nan	nan	nan	nan	nan	nan	nan	nan	nan	nan	nan	nan	nan	nan	nan	nan	nan	nan	nan	nan	nan	nan	nan	nan	nan	nan	nan	nan	nan	nan	nan	nan	nan	nan	nan	nan	nan	nan	nan	nan	nan	nan	nan	nan	nan	nan	nan	nan
01-5a454a4c569343dfbcf8d80ed5390f5e-RegB	nan	nan	nan	nan	nan	nan	nan	nan	nan	nan	nan	nan	nan	nan	nan	nan	nan	nan	nan	nan	nan	nan	nan	nan	nan	nan	nan	nan	nan	nan	nan	nan	nan	nan	nan	nan	nan	nan	nan	nan	nan	nan	nan	nan	nan	nan	nan	nan	nan
01-5a454a4c569343dfbcf8d80ed5390f5e-RegC	nan	nan	nan	nan	nan	nan	nan	nan	nan	nan	nan	nan	nan	nan	nan	nan	nan	nan	nan	nan	nan	nan	nan	nan	nan	nan	nan	nan	nan	nan	nan	nan	nan	nan	nan	nan	nan	nan	nan	nan	nan	nan	nan	nan	nan	nan	nan	nan	nan
01-59b37b2d267db3801443b3e9ed2788c1-FixA	nan	nan	nan	nan	nan	nan	nan	nan	nan	nan	nan	nan	nan	nan	nan	nan	nan	nan	nan	nan	nan	nan	nan	nan	nan	nan	nan	nan	nan	nan	nan	nan	nan	nan	nan	nan	nan	nan	nan	nan	nan	nan	nan	nan	nan	nan	nan	nan	nan
01-59b37b2d267db3801443b3e9ed2788c1-FixB	nan	nan	nan	nan	nan	nan	nan	nan	nan	nan	nan	nan	nan	nan	nan	nan	nan	nan	nan	nan	nan	nan	nan	nan	nan	nan	nan	nan	nan	nan	nan	nan	nan	nan	nan	nan	nan	nan	nan	nan	nan	nan	nan	nan	nan	nan	nan	nan	nan
01-59b37b2d267db3801443b3e9ed2788c1-FixC	nan	nan	nan	nan	nan	nan	nan	nan	nan	nan	nan	nan	nan	nan	nan	nan	nan	nan	nan	nan	nan	nan	nan	nan	nan	nan	nan	nan	nan	nan	nan	nan	nan	nan	nan	nan	nan	nan	nan	nan	nan	nan	nan	nan	nan	nan	nan	nan	nan
01-59b37b2d267db3801443b3e9ed2788c1-RegA	nan	nan	nan	nan	nan	nan	nan	nan	nan	nan	nan	nan	nan	nan	nan	nan	nan	nan	nan	nan	nan	nan	nan	nan	nan	nan	nan	nan	nan	nan	nan	nan	nan	nan	nan	nan	nan	nan	nan	nan	nan	nan	nan	nan	nan	nan	nan	nan	nan
01-59b37b2d267db3801443b3e9ed2788c1-RegB	nan	nan	nan	nan	nan	nan	nan	nan	nan	nan	nan	nan	nan	nan	nan	nan	nan	nan	nan	nan	nan	nan	nan	nan	nan	nan	nan	nan	nan	nan	nan	nan	nan	nan	nan	nan	nan	nan	nan	nan	nan	nan	nan	nan	nan	nan	nan	nan	nan
01-59b37b2d267db3801443b3e9ed2788c1-RegC	nan	nan	nan	nan	nan	nan	nan	nan	nan	nan	nan	nan	nan	nan	nan	nan	nan	nan	nan	nan	nan	nan	nan	nan	nan	nan	nan	nan	nan	nan	nan	nan	nan	nan	nan	nan	nan	nan	nan	nan	nan	nan	nan	nan	nan	nan	nan	nan	nan
01-8ba3ce32c9d595b58cf362a27aeae587-FixA	nan	nan	nan	nan	nan	nan	nan	nan	nan	nan	nan	nan	nan	nan	nan	nan	nan	nan	nan	nan	nan	nan	nan	nan	nan	nan	nan	nan	nan	nan	nan	nan	nan	nan	nan	nan	nan	nan	nan	nan	nan	nan	nan	nan	nan	nan	nan	nan	nan
01-8ba3ce32c9d595b58cf362a27aeae587-FixB	nan	nan	nan	nan	nan	nan	nan	nan	nan	nan	nan	nan	nan	nan	nan	nan	nan	nan	nan	nan	nan	nan	nan	nan	nan	nan	nan	nan	nan	nan	nan	nan	nan	nan	nan	nan	nan	nan	nan	nan	nan	nan	nan	nan	nan	nan	nan	nan	nan
01-8ba3ce32c9d595b58cf362a27aeae587-FixC	nan	nan	nan	nan	nan	nan	nan	nan	nan	nan	nan	nan	nan	nan	nan	nan	nan	nan	nan	nan	nan	nan	nan	nan	nan	nan	nan	nan	nan	nan	nan	nan	nan	nan	nan	nan	nan	nan	nan	nan	nan	nan	nan	nan	nan	nan	nan	nan	nan
01-8ba3ce32c9d595b58cf362a27aeae587-RegA	nan	nan	nan	nan	nan	nan	nan	nan	nan	nan	nan	nan	nan	nan	nan	nan	nan	nan	nan	nan	nan	nan	nan	nan	nan	nan	nan	nan	nan	nan	nan	nan	nan	nan	nan	nan	nan	nan	nan	nan	nan	nan	nan	nan	nan	nan	nan	nan	nan
01-8ba3ce32c9d595b58cf362a27aeae587-RegB	nan	nan	nan	nan	nan	nan	nan	nan	nan	nan	nan	nan	nan	nan	nan	nan	nan	nan	nan	nan	nan	nan	nan	nan	nan	nan	nan	nan	nan	nan	nan	nan	nan	nan	nan	nan	nan	nan	nan	nan	nan	nan	nan	nan	nan	nan	nan	nan	nan
01-8ba3ce32c9d595b58cf362a27aeae587-RegC	nan	nan	nan	nan	nan	nan	nan	nan	nan	nan	nan	nan	nan	nan	nan	nan	nan	nan	nan	nan	nan	nan	nan	nan	nan	nan	nan	nan	nan	nan	nan	nan	nan	nan	nan	nan	nan	nan	nan	nan	nan	nan	nan	nan	nan	nan	nan	nan	nan
01-0c5c79938b71bf9865cfd78159f86867-FixA	859.29	860.66	859.59	860.11	861.7	863.86	866.03	867.59	868.14	868.34	868.87	869.39	869.62	870.51	872.65	873.9	872.48	870.85	871.39	872.06	870.77	869.85	871.57	873.59	873.43	872.71	873.35	874.43	874.9	876.02	878.8	880.93	880.34	879.15	879.73	881.14	881.97	882.43	882.98	883.69	884.43	884.94	885.13	885.91	887.97	890.14	891.06	890.64	889.45
01-0c5c79938b71bf9865cfd78159f86867-FixB	830.67	nan	853.35	855.43	857.38	859.16	860.58	860.67	858.97	857.62	858.6	860.5	861.56	862.04	862.48	862.52	861.86	861.35	861.64	861.51	859.82	857.69	856.54	856.69	857.88	858.56	857.51	856.17	856.16	857.04	857.99	858.83	859.52	859.99	860.04	858.75	855.87	854.34	856.45	858.47	856.96	855.59	858.07	861.27	861.65	860.92	861.36	862.3	862.65
01-0c5c79938b71bf9865cfd78159f86867-FixC	838.51	870.09	867.02	867.77	870.34	872.76	873.53	873.21	872.72	872.35	872.37	873.27	875.39	877.88	879.81	881.02	881.55	881.58	881.39	881.42	882.02	883.14	884.51	885.59	885.89	885.45	884.73	885.58	889.19	892.87	893.99	893.96	894.61	895.46	895.6	894.8	893.37	893.05	895.08	896.94	896.41	896.03	898.36	901.31	902.33	901.65	900.27	899.51	900.19
01-0c5c79938b71bf9865cfd78159f86867-RegA	985.77	982.21	888.11	850.1	846.52	855.73	860.52	861.53	862.98	865.61	869.11	872.37	874.33	874.63	873.65	873.69	876.66	880.79	883.86	885.33	885.56	886.81	890.62	893.77	893.34	892.28	893.83	896.37	897.8	898.84	900.53	902.47	904.06	905.59	907.26	908.31	908.2	908.58	910.81	913	913.38	914.02	916.83	919.48	919.52	918.43	918.27	919.81	922.74
01-0c5c79938b71bf9865cfd78159f86867-RegB	979.84	nan	943.73	908.15	905.41	913.41	915.09	913.43	914.63	917.78	920.57	922.29	922.91	923.78	925.83	927.07	925.8	924.56	925.93	928.6	930.64	931.55	931.34	930.61	930.2	931.15	933.97	936.78	937.91	939.04	941.96	945.74	948.96	951.04	951.85	952.26	953.05	953.56	953.2	953.26	954.88	956.88	957.97	958.86	960.27	960.93	959.82	958.68	959.22
01-0c5c79938b71bf9865cfd78159f86867-RegC	964.77	971.16	877.7	840.19	836.58	844.85	847.86	848.23	851.56	855.74	857.75	858.74	860.42	862.59	864.86	868.08	872.67	876.19	876.46	875.27	874.84	875.32	876.37	878.04	880.34	882.95	885.6	888.8	892.87	896.58	898.83	900.41	902.37	904.81	907.44	909.33	909.8	909.88	910.87	913.27	916.94	919.74	919.94	919.37	920.14	921.84	923.55	924.88	925.76
01-ce0aea45ccc0e81d77f680f96e02c3da-FixA	858.73	858.97	860.88	861.56	862.5	865.21	870.03	872.58	869.37	865.14	864.96	866.81	867.72	868	868.51	869.19	869.74	869.88	869.58	869.9	871.52	872.53	871.36	870.55	872.3	873.52	871.53	870.64	874.87	880	881.37	880.76	880.83	881.41	881.71	881.44	880.69	880.64	882.26	884.43	885.82	886.21	885.89	886.13	887.86	889.75	890.57	891.82	894.74
01-ce0aea45ccc0e81d77f680f96e02c3da-FixB	830.14	nan	853.26	854.27	854.55	855.44	857.6	859.03	858.21	858.07	861.23	864.58	864.83	863.75	863.61	863.64	862.86	862.38	863.11	863.15	860.8	858.15	857.38	857.3	856.44	855.71	856.14	856.87	857.2	858.83	862.8	864.83	861.37	857.04	856.62	857.27	855.76	854.99	857.85	861.12	861.33	860.29	860.33	860.71	860.42	860.59	862.15	863.17	862.08
01-ce0aea45ccc0e81d77f680f96e02c3da-FixC	835.95	868.68	866.06	867.87	871.25	873.37	872.54	871.7	873.59	875.4	874.18	871.92	871.51	874.38	880.43	884.96	883.99	881.25	881.04	882.36	883.22	883.12	882.24	881.9	883.09	884.35	884.42	885.34	888.87	892.52	893.77	894.21	895.77	897.57	898.23	897.04	894.24	892.91	895.37	897.76	896.6	896.05	900.21	905.12	906.09	903.61	899.64	896.77	897.01
01-ce0aea45ccc0e81d77f680f96e02c3da-RegA	986.02	984.37	900.3	860.24	849.48	853.3	859.11	862.78	863.4	864.21	868.11	872.28	873.68	874.2	876.15	878.56	880.12	881.12	882.08	882.65	882.86	885.11	890.9	895.67	895.22	892.85	892.8	895.62	900.24	903.05	901.44	899.57	901.69	905.72	908.64	910.02	910.18	909.98	910.22	910.88	911.89	913.48	915.81	918.16	919.9	921.41	923	923.56	922.35
01-ce0aea45ccc0e81d77f680f96e02c3da-RegB	977.13	nan	945.66	909.85	907.92	916.37	917.3	915.25	917.65	920.95	920.76	920.13	922.64	926.39	928.74	929.62	929.59	929.24	928.97	928.57	927.9	927.84	929.01	930.02	929.67	929.68	931.81	935.17	938.34	940.4	941.2	942.95	947.54	953.18	957.41	958.67	956.44	953.31	952.11	953.52	957.03	959.42	958.33	957.41	960	962.07	959.67	956.62	956.98
01-ce0aea45ccc0e81d77f680f96e02c3da-RegC	965.39	971.86	878.96	840.42	835.58	843.79	848.58	850.15	852.07	854.53	856.86	858.26	858.6	860.57	866.13	871.64	873.44	873.5	874.62	877.16	880.33	881.1	877.63	875.34	879.27	885.84	890.52	893.59	896.28	898.73	900.78	902.16	902.89	904.47	908.01	911.85	914.18	915.44	916.41	916.86	916.61	916.74	918.37	921.41	925.27	928.35	929.31	928.91	928.35
01-c26e374baf842e7fcff742308d2e5667-FixA	nan	nan	nan	nan	nan	nan	nan	nan	nan	nan	nan	nan	nan	nan	nan	nan	nan	nan	nan	nan	nan	nan	nan	nan	nan	nan	nan	nan	nan	nan	nan	nan	nan	nan	nan	nan	nan	nan	nan	nan	nan	nan	nan	nan	nan	nan	nan	nan	nan
01-c26e374baf842e7fcff742308d2e5667-FixB	nan	nan	nan	nan	nan	nan	nan	nan	nan	nan	nan	nan	nan	nan	nan	nan	nan	nan	nan	nan	nan	nan	nan	nan	nan	nan	nan	nan	nan	nan	nan	nan	nan	nan	nan	nan	nan	nan	nan	nan	nan	nan	nan	nan	nan	nan	nan	nan	nan
01-c26e374baf842e7fcff742308d2e5667-FixC	nan	nan	nan	nan	nan	nan	nan	nan	nan	nan	nan	nan	nan	nan	nan	nan	nan	nan	nan	nan	nan	nan	nan	nan	nan	nan	nan	nan	nan	nan	nan	nan	nan	nan	nan	nan	nan	nan	nan	nan	nan	nan	nan	nan	nan	nan	nan	nan	nan
01-c26e374baf842e7fcff742308d2e5667-RegA	nan	nan	nan	nan	nan	nan	nan	nan	nan	nan	nan	nan	nan	nan	nan	nan	nan	nan	nan	nan	nan	nan	nan	nan	nan	nan	nan	nan	nan	nan	nan	nan	nan	nan	nan	nan	nan	nan	nan	nan	nan	nan	nan	nan	nan	nan	nan	nan	nan
01-c26e374baf842e7fcff742308d2e5667-RegB	nan	nan	nan	nan	nan	nan	nan	nan	nan	nan	nan	nan	nan	nan	nan	nan	nan	nan	nan	nan	nan	nan	nan	nan	nan	nan	nan	nan	nan	nan	nan	nan	nan	nan	nan	nan	nan	nan	nan	nan	nan	nan	nan	nan	nan	nan	nan	nan	nan
01-c26e374baf842e7fcff742308d2e5667-RegC	nan	nan	nan	nan	nan	nan	nan	nan	nan	nan	nan	nan	nan	nan	nan	nan	nan	nan	nan	nan	nan	nan	nan	nan	nan	nan	nan	nan	nan	nan	nan	nan	nan	nan	nan	nan	nan	nan	nan	nan	nan	nan	nan	nan	nan	nan	nan	nan	nan
01-ba2fcb9a9d961c48420383198d986385-FixA	502.95	505.26	511.6	514.8	517.62	522.82	531.91	541.36	547.41	550.19	551.07	552.41	555.99	560.4	564.06	567.9	572.83	577.06	578.97	580.29	582.94	586.1	588.68	591.17	594.16	597.19	599.79	602.5	605.89	609.51	612.92	616.75	621.48	625.9	628.76	630.28	631.22	633.25	637.33	640.93	641.77	642.13	644.45	647.33	648.9	649.42	649.81	651.66	655.92
01-ba2fcb9a9d961c48420383198d986385-FixB	563.98	533.99	536.57	540.07	544.53	549.99	556.05	560.65	562.1	561.83	561.94	563.94	568.26	571.51	571.22	572.31	579.07	586.03	587.48	586.73	588.11	591.03	593.89	596.11	597.52	598.76	600.34	601.6	602.25	604.54	610.29	617.17	622.41	625.78	627.8	629.46	631.46	632.89	633.08	634.01	637.35	640.92	642.49	643.66	646.18	648.78	650.11	651.51	654.38
01-ba2fcb9a9d961c48420383198d986385-FixC	495.67	489.22	493.38	498.32	504.06	510.61	517.84	524.97	531.25	536.57	540.99	544.6	547.53	550.18	553.22	558.24	565.9	572.28	573.99	574.21	576.55	579.79	582.14	584.53	587.96	591.13	592.94	595.6	600.9	605.89	607.8	609.32	613.5	619.22	624.63	628.98	632.02	634.34	636.71	639.92	644.15	647.31	647.55	646.34	645.84	647.68	652.4	656.81	658.05
01-ba2fcb9a9d961c48420383198d986385-RegA	447.94	449.1	451.95	458.29	465.27	470.06	471.2	472.82	478.69	485.5	489.49	492.08	495.55	500.59	506.99	512.72	516.04	517.94	519.74	521.24	522.26	524.22	528.19	532.24	534.46	536.1	538.74	542.19	545.96	549.96	554.17	558.35	562.13	564.99	566.84	569.46	574.21	578.79	581	582.67	585.84	589.35	591.85	594.33	597.87	601.57	604.38	606.72	609.24
01-ba2fcb9a9d961c48420383198d986385-RegB	451.7	463.82	462.56	466.72	473.2	478.87	481.74	484.3	489.21	495.47	501.18	504.5	504.65	505.01	508.65	513.1	515.63	517.75	521.15	523.91	524.24	524.32	526.65	530.81	535.67	540.08	543.19	545.32	547.2	550.06	554.55	558.81	560.94	561.5	561.77	563.3	566.97	570.63	572.37	574.25	578.38	583.06	586.26	588.55	591.1	594.81	600	604.95	608.02
01-ba2fcb9a9d961c48420383198d986385-RegC	463.15	432.53	430.11	435.98	444.35	449.41	447.88	446.53	451.85	459.05	462.51	464.7	468.92	473.89	477.78	481.14	484.73	487.75	489.47	490.94	493.16	495.23	496.27	497.63	500.62	504.24	507.32	510.25	513.66	517.55	521.57	524.72	526.46	528.88	533.63	538.05	539.72	541.66	546.75	551.92	554.04	555.6	559.33	563.24	565.18	567.01	570.95	576.48	582.22
01-a3458acaedca279c3c0c93ed5f82684f-FixA	503.04	508.07	513.8	516.25	518.32	522.95	531.6	540.07	544.3	546.48	549.54	553.12	556.4	560.05	564.85	570.46	576.13	580.64	583.04	583.88	584.31	586.15	590.53	595.01	596.98	596.82	596.01	597.53	603.45	610.9	616.57	620.54	623.63	626.19	628.5	631.05	634.2	637.68	640.84	642.2	641.13	641.26	645.51	649.62	649.46	648.58	650.9	654.27	656.05
01-a3458acaedca279c3c0c93ed5f82684f-FixB	568.91	531.31	536.42	540.96	545.41	550.24	555.54	559.92	562.14	562.98	563.45	563.27	562.5	563.79	569.28	576.46	582.22	585.55	586.55	587.55	590.43	593.06	593.38	593.79	596.56	599.18	599.32	600.1	604.46	609.28	611.3	612.98	617.26	623.46	629.86	634.22	635.1	634.68	635.4	637.18	639.21	640.35	640.09	640.68	644.12	648.72	652.3	654.47	655.56
01-a3458acaedca279c3c0c93ed5f82684f-FixC	497.13	489.76	494.93	498.92	503.09	508.79	516.86	526	534.33	539.67	540.9	541.25	543.99	548.09	552.19	557.86	566.19	573.33	575.62	574.93	574.35	576.27	581.72	587.02	588.8	589.65	592.63	596.87	601.06	606.16	613.04	620.02	625.16	627.93	628.68	629.97	633.69	636.84	636.78	636.97	640.96	646.44	650.34	652.13	652.14	651.47	651.28	652.21	654.41
01-a3458acaedca279c3c0c93ed5f82684f-RegA	447.3	451.34	452.17	456.95	463.26	468.69	471.78	474.85	480.12	485.52	488.98	492.7	498.81	504.82	508.12	510.28	513.27	516.54	519.21	521.65	524.4	527.63	531.18	534.04	535.49	536.71	539	542.16	545.87	550.6	556.45	561.05	562.37	562.02	562.4	565.36	571.65	578.27	582.25	584.47	586.42	588.25	589.93	592.12	595.42	599.47	603.78	608.22	612.47
01-a3458acaedca279c3c0c93ed5f82684f-RegB	451.8	463.92	461.21	466.58	474.71	480.31	480.39	481.32	488.89	497.39	500.55	501.47	504.25	507.75	510.16	512.21	514.96	518.33	521.88	524.74	526.25	527.12	528.22	530.02	532.79	536.75	541.53	544.69	544.66	545.68	551.49	558.15	561.25	562.12	563.16	565.24	568.46	571.33	572.7	574.37	577.91	581.2	582.32	584.07	589.13	595.09	599	600.87	601.73
01-a3458acaedca279c3c0c93ed5f82684f-RegC	462.62	431.34	431.31	436.48	443.23	447.95	448.55	448.97	453.2	459.32	464.48	468.14	470.58	473.03	476.54	480.53	484.21	487.77	491.33	494.13	495.56	496.65	498.42	500.25	501.61	504.05	508.78	513.47	515.85	517.52	520.32	523.26	525.25	527.67	531.67	535.12	536.37	539.04	546.17	553.12	555.2	555.14	556.65	559.86	564.08	568.85	573.88	579.5	585.49
01-5a3815281b9cfd1902eec23a2f74b99d-FixA	nan	nan	nan	nan	nan	nan	nan	nan	nan	nan	nan	nan	nan	nan	nan	nan	nan	nan	nan	nan	nan	nan	nan	nan	nan	nan	nan	nan	nan	nan	nan	nan	nan	nan	nan	nan	nan	nan	nan	nan	nan	nan	nan	nan	nan	nan	nan	nan	nan
01-5a3815281b9cfd1902eec23a2f74b99d-FixB	nan	nan	nan	nan	nan	nan	nan	nan	nan	nan	nan	nan	nan	nan	nan	nan	nan	nan	nan	nan	nan	nan	nan	nan	nan	nan	nan	nan	nan	nan	nan	nan	nan	nan	nan	nan	nan	nan	nan	nan	nan	nan	nan	nan	nan	nan	nan	nan	nan
01-5a3815281b9cfd1902eec23a2f74b99d-FixC	nan	nan	nan	nan	nan	nan	nan	nan	nan	nan	nan	nan	nan	nan	nan	nan	nan	nan	nan	nan	nan	nan	nan	nan	nan	nan	nan	nan	nan	nan	nan	nan	nan	nan	nan	nan	nan	nan	nan	nan	nan	nan	nan	nan	nan	nan	nan	nan	nan
01-5a3815281b9cfd1902eec23a2f74b99d-RegA	nan	nan	nan	nan	nan	nan	nan	nan	nan	nan	nan	nan	nan	nan	nan	nan	nan	nan	nan	nan	nan	nan	nan	nan	nan	nan	nan	nan	nan	nan	nan	nan	nan	nan	nan	nan	nan	nan	nan	nan	nan	nan	nan	nan	nan	nan	nan	nan	nan
01-5a3815281b9cfd1902eec23a2f74b99d-RegB	nan	nan	nan	nan	nan	nan	nan	nan	nan	nan	nan	nan	nan	nan	nan	nan	nan	nan	nan	nan	nan	nan	nan	nan	nan	nan	nan	nan	nan	nan	nan	nan	nan	nan	nan	nan	nan	nan	nan	nan	nan	nan	nan	nan	nan	nan	nan	nan	nan
01-5a3815281b9cfd1902eec23a2f74b99d-RegC	nan	nan	nan	nan	nan	nan	nan	nan	nan	nan	nan	nan	nan	nan	nan	nan	nan	nan	nan	nan	nan	nan	nan	nan	nan	nan	nan	nan	nan	nan	nan	nan	nan	nan	nan	nan	nan	nan	nan	nan	nan	nan	nan	nan	nan	nan	nan	nan	nan
01-bf7f989e0d9deae6cc8512380b227c51-FixA	nan	nan	733.06	640.51	631.85	647.94	643.92	631.97	632.18	639.29	643.94	645.73	646.51	648.06	651.44	654.87	656.66	658.39	661.76	665.57	668.31	670.21	671.96	674.42	678.12	682.27	685.76	687.78	688.22	689.56	693.74	698.16	700.13	701.44	704.24	707.75	710.75	713.21	715.61	719.08	724.09	727.77	727.95	728.52	733.17	738.84	741.94	743.63	745.86
01-bf7f989e0d9deae6cc8512380b227c51-FixB	nan	nan	719.32	626.13	617.46	633.22	627.8	613.51	611	616.11	620.43	623.13	625.22	627.48	630.45	633.81	637.11	640.18	642.93	645.4	647.67	649.84	652.16	655.62	660.63	664.74	665.75	665.4	665.81	666.87	668.01	669.16	670.54	672.93	676.71	680.03	681.3	682.1	684.2	687.12	690.03	693.26	697.1	700.72	703.37	705.95	709.32	712.74	715.52
01-bf7f989e0d9deae6cc8512380b227c51-FixC	nan	nan	750.95	656.92	647.47	664.96	665.06	656.43	656.05	660.89	664.39	665.93	666.62	668.6	673.22	677.66	679.07	678.77	678.8	679.95	682.44	685.3	687.53	689.33	691.16	693.47	696.56	700.25	704.22	708.11	711.7	715.17	718.66	721.89	724.54	726.71	728.74	731.58	735.82	740.07	742.97	745.18	747.63	750.41	753.21	755.13	755.59	755.89	757.45
01-bf7f989e0d9deae6cc8512380b227c51-RegA	nan	nan	690.5	686.5	677.59	670.4	669.66	672.43	674.85	677.26	680.59	683.9	686.06	687.04	687.41	689	693.11	697.57	700.01	700.68	700.73	702.03	705.77	709.53	711.05	712.16	714.89	717.85	719.5	720.84	722.89	724.19	723.71	724.59	729.37	733.88	734.2	733.86	736.77	741	743.85	745.41	746.56	748.56	752.15	755.47	756.79	757.36	758.94
01-bf7f989e0d9deae6cc8512380b227c51-RegB	nan	nan	676.81	672.32	663.42	656.6	656.5	660.21	663.82	666.8	669.42	671.86	674.27	676.92	680.14	684.29	689.27	693.21	694.67	695.87	699.02	702.96	706	707.97	709.17	710.4	712.34	714.77	717.25	719.42	721.01	722.24	723.58	725.92	729.67	732.69	733.22	733.51	735.88	738.95	741.03	743	745.87	748.55	750.16	752.65	757.67	762.74	765.31
01-bf7f989e0d9deae6cc8512380b227c51-RegC	nan	nan	673.07	667.33	655.57	647.33	649.25	656.16	661.48	664.66	666.62	668.32	670.35	672.03	672.96	675.17	680.25	685.41	687.91	689.42	692.02	695.01	697.41	699.86	703.09	706.47	709.21	711.06	712.13	713.24	715.01	716.48	716.79	716.99	718.02	718.54	717.4	716.55	717.97	720.46	722.62	725.22	729.12	733.35	736.71	738.97	740.47	742.93	747.56
01-d75a44800541931e466e0bb1c98cf3cd-FixA	nan	nan	730.31	638.63	632.03	649.94	646.37	633.68	632.33	636.89	638.39	639.78	645.06	650.68	652.78	653.89	656.94	660.1	661.44	663.46	668.49	673.67	676.21	678.71	683.45	686.12	683.18	680.88	685.31	692.22	696.18	697.48	697.96	700.16	705.65	711.35	714.22	715.78	718.15	721.32	724.78	728.26	731.48	734	735.66	737.63	740.77	743.32	744.04
01-d75a44800541931e466e0bb1c98cf3cd-FixB	nan	nan	721.28	626.31	614.62	628.27	623.28	611.61	612.64	619.64	622.49	623.65	627.04	629.69	628.78	628.84	634.19	640.83	644.14	645.35	646.76	649.25	652.9	656.26	658.05	659.37	661.38	663.02	663.43	664.8	668.87	672.51	672.85	672.98	676.06	679.86	681.73	682.82	684.82	687.78	691.22	694.41	696.86	699.57	703.38	707.2	709.91	712.3	715.34
01-d75a44800541931e466e0bb1c98cf3cd-FixC	nan	nan	748.92	655.72	646.12	663.55	664.35	656.49	656.18	660.98	665.01	667.25	668.23	669.74	673.21	677.23	680.16	682.21	683.82	684.57	684.29	684.73	687.27	689.96	691.06	693.04	698.09	703.08	704.93	706.1	709.49	714.1	718.3	721.63	724.12	726.49	729.5	733.15	737.13	740.42	742.3	743.97	746.79	750.87	755.49	757.71	755.76	754.64	759.01
01-d75a44800541931e466e0bb1c98cf3cd-RegA	nan	nan	688.43	684.52	675.83	670.1	672.55	678.36	681.77	683.38	684.87	685.99	686.38	687.4	690.19	693.38	695.43	696.68	697.82	699.15	700.82	702.86	705.19	707.22	708.65	710.55	713.89	717.67	720.67	722.81	724.36	725.96	728.05	729.77	730.54	732.08	735.71	738.65	738.36	737.27	738.3	741.39	745.68	750.18	753.92	756.18	756.84	757.89	761.15
01-d75a44800541931e466e0bb1c98cf3cd-RegB	nan	nan	676.3	672.65	663.72	657.24	658.47	662.72	664.67	666.25	670.06	674.05	676.07	678.26	682.77	687.7	690.66	691.59	691.49	693.46	699.56	705.55	707.23	706.9	707.85	710.78	715.11	717.7	716.44	716.1	720.84	725.59	725.39	724.93	729.09	733.92	735.04	735.16	737.6	740.9	743.12	745.09	747.91	750.97	753.51	755.91	758.86	763	768.39
01-d75a44800541931e466e0bb1c98cf3cd-RegC	nan	nan	670.48	665.04	655.87	649.27	649.81	655.12	661.41	666.13	667.86	668.38	669.76	672.02	674.72	677.47	680.21	683.89	689.08	693.48	695.18	696.53	699.87	703.36	704.92	705.75	707.55	710.66	714.65	717.46	717.39	715.72	714.43	715.19	718.59	721.12	719.8	717.76	718.52	721.05	723.6	726.19	729.05	731.67	733.76	736.87	742.17	747.46	750.54
01-d2b88448c1de4f0f54c9d900233b900c-FixA	nan	nan	nan	nan	nan	nan	nan	nan	nan	nan	nan	nan	nan	nan	nan	nan	nan	nan	nan	nan	nan	nan	nan	nan	nan	nan	nan	nan	nan	nan	nan	nan	nan	nan	nan	nan	nan	nan	nan	nan	nan	nan	nan	nan	nan	nan	nan	nan	nan
01-d2b88448c1de4f0f54c9d900233b900c-FixB	nan	nan	nan	nan	nan	nan	nan	nan	nan	nan	nan	nan	nan	nan	nan	nan	nan	nan	nan	nan	nan	nan	nan	nan	nan	nan	nan	nan	nan	nan	nan	nan	nan	nan	nan	nan	nan	nan	nan	nan	nan	nan	nan	nan	nan	nan	nan	nan	nan
01-d2b88448c1de4f0f54c9d900233b900c-FixC	nan	nan	nan	nan	nan	nan	nan	nan	nan	nan	nan	nan	nan	nan	nan	nan	nan	nan	nan	nan	nan	nan	nan	nan	nan	nan	nan	nan	nan	nan	nan	nan	nan	nan	nan	nan	nan	nan	nan	nan	nan	nan	nan	nan	nan	nan	nan	nan	nan
01-d2b88448c1de4f0f54c9d900233b900c-RegA	nan	nan	nan	nan	nan	nan	nan	nan	nan	nan	nan	nan	nan	nan	nan	nan	nan	nan	nan	nan	nan	nan	nan	nan	nan	nan	nan	nan	nan	nan	nan	nan	nan	nan	nan	nan	nan	nan	nan	nan	nan	nan	nan	nan	nan	nan	nan	nan	nan
01-d2b88448c1de4f0f54c9d900233b900c-RegB	nan	nan	nan	nan	nan	nan	nan	nan	nan	nan	nan	nan	nan	nan	nan	nan	nan	nan	nan	nan	nan	nan	nan	nan	nan	nan	nan	nan	nan	nan	nan	nan	nan	nan	nan	nan	nan	nan	nan	nan	nan	nan	nan	nan	nan	nan	nan	nan	nan
01-d2b88448c1de4f0f54c9d900233b900c-RegC	nan	nan	nan	nan	nan	nan	nan	nan	nan	nan	nan	nan	nan	nan	nan	nan	nan	nan	nan	nan	nan	nan	nan	nan	nan	nan	nan	nan	nan	nan	nan	nan	nan	nan	nan	nan	nan	nan	nan	nan	nan	nan	nan	nan	nan	nan	nan	nan	nan
01-75b34d668c12025e2bfc21d2991ca609-FixA	nan	nan	743.52	nan	nan	nan	668.99	nan	nan	nan	nan	nan	nan	nan	nan	nan	695.54	697.81	nan	nan	nan	nan	713.15	716.63	719.72	722.64	725.54	728.25	730.62	733.12	736.08	738.74	740.39	741.49	742.67	744.06	745.67	747.57	749.96	753.28	757.49	760.3	760.05	759.89	762.94	767.43	770.97	773.64	775.99
01-75b34d668c12025e2bfc21d2991ca609-FixB	nan	nan	745.79	nan	nan	nan	nan	nan	nan	688.74	692.86	695.07	698.29	702.09	705.43	707.98	709.78	711.72	714.57	718.09	721.75	725.07	728.03	732.4	739.3	745.43	747.89	749.66	753.75	757.37	757.8	758.38	762.38	766.71	767.97	767.97	769.12	771.2	773.46	775.94	778.8	782.12	785.68	788.36	789.41	790.42	792.89	795.52	796.93
01-75b34d668c12025e2bfc21d2991ca609-FixC	nan	nan	751.43	658.77	645.96	663.5	672.12	673.51	677.05	681.78	685.01	687.57	690.62	693.18	694.26	695.02	696.76	699.27	702.04	704.95	707.79	709.8	710.55	711.67	714.69	718.66	722.29	725.27	727.57	729.34	730.6	730.75	729.53	728.64	729.75	732.44	735.65	737.75	737.68	737.18	738.09	739.9	741.8	743.98	746.46	747.24	745.22	744.74	749.47
01-75b34d668c12025e2bfc21d2991ca609-RegA	nan	nan	809.21	nan	nan	nan	818.97	nan	nan	nan	nan	nan	nan	nan	nan	nan	845.35	846.95	nan	nan	nan	nan	861.99	862.93	862.35	861.98	863.4	865.36	866.44	867.57	869.76	872.12	873.69	875.1	877.03	878.68	879.4	880.45	882.92	885.3	886.15	886.76	888.66	891.58	894.8	897.8	900.13	901.6	902.22
01-75b34d668c12025e2bfc21d2991ca609-RegB	nan	nan	814.68	nan	nan	nan	nan	nan	nan	835.12	839.19	843.5	846.3	848.96	852.9	856.66	858.63	859.57	860.64	862.41	864.9	866.74	867.06	868.63	873.78	879.68	882.89	882.6	879.5	877.46	879.59	882.86	883.89	884.09	885.32	886.56	886.71	887.37	889.97	892.53	893.24	894.34	897.89	901.37	902.28	902.83	905.6	910.01	914.56
01-75b34d668c12025e2bfc21d2991ca609-RegC	nan	nan	772.17	770.92	768.7	774.74	793.83	812.93	819.38	819.66	822.62	827.12	830.37	832.75	835.24	837.98	840.85	843.43	845.53	848.06	851.65	854.65	855.59	855.86	856.95	857.69	857.01	856.69	858.41	860.72	862.09	863.98	867.68	870.79	871.1	870.83	872.35	874.18	874.66	875.3	877.49	879.09	878.3	878.4	882.39	886.94	888.48	888.63	889.67
01-ce722cf1eb1db6892cf0a2cca44dbd65-FixA	nan	nan	743.62	nan	nan	nan	nan	nan	nan	nan	681.14	685.21	nan	nan	nan	nan	nan	698.77	nan	nan	nan	708.88	712.52	715.82	718.8	722.38	727.11	731	732.46	733.82	737.3	740.71	741.77	742.21	744.09	746.81	749.33	751.49	753.38	755.25	757.31	759.65	762.16	764.28	765.8	768.33	773.04	777.4	779.05
01-ce722cf1eb1db6892cf0a2cca44dbd65-FixB	nan	nan	744.13	nan	nan	nan	679.25	nan	nan	688.87	693.16	695.75	698.65	701.9	705.09	708.21	711.34	714.54	717.82	721.01	723.94	726.59	729.23	733.26	739.53	745.46	748.72	751.08	754.6	758.16	760.35	761.8	763.28	764.06	763.87	765.71	771.68	777.01	777.34	776.74	779.64	783.47	785.17	786.57	789.74	792.9	794.08	794.25	794.89
01-ce722cf1eb1db6892cf0a2cca44dbd65-FixC	nan	nan	751.51	659.53	646.81	664.99	675.31	677.33	678.84	682.03	687.2	692.5	696.09	698.27	699.55	699.24	697.28	697.31	702.13	707.42	708.71	707.97	708.03	708.78	709.94	713.59	720.91	726.9	727.41	727.55	732.29	736.65	735.4	732.32	732.13	734.28	736.97	738.55	738.16	737.8	739.33	741.07	741.31	741.71	744.06	747.17	749.49	751.04	752.31
01-ce722cf1eb1db6892cf0a2cca44dbd65-RegA	nan	nan	809.7	nan	nan	nan	nan	nan	nan	nan	829.47	832.76	nan	nan	nan	nan	nan	847.22	nan	nan	nan	857.2	856.4	857.39	860.83	864.02	864.52	864.1	864.94	866.75	868.83	871.35	874.44	877.1	878.5	879.6	881.45	883.83	886.1	887.17	886.54	886.62	889.56	893.71	896.92	898.79	899.71	901.33	904.9
01-ce722cf1eb1db6892cf0a2cca44dbd65-RegB	nan	nan	823.95	nan	nan	nan	825.45	nan	nan	835.46	838.29	841.02	843.41	846.33	850.53	855.06	858.79	861.55	863.27	863.5	862.41	863.22	868.41	874.43	877.38	878.12	878.53	879.91	882.74	884.84	884.22	882.17	880.74	881.62	885.38	888.43	887.76	886.72	888.94	892.81	895.92	897.87	898.95	900.01	901.68	903.09	903.8	906.56	913.34
01-ce722cf1eb1db6892cf0a2cca44dbd65-RegC	nan	nan	773.39	771.56	769.41	776.78	798.43	818.68	822.82	820.35	823.16	828.42	830.99	831.19	830.92	832.93	838.72	844.09	845.27	845.95	849.95	854.2	855.33	855.83	858.33	860.04	858.28	855.92	856.24	858.36	860.55	861.95	862.38	863.82	867.79	871.86	873.66	874.86	877.16	878.14	875.82	873.95	876.3	880.93	884.95	887.5	888.44	888.54	888.73
01-cfd6fa447c168f1803f282252fc51569-FixA	nan	nan	nan	nan	nan	nan	nan	nan	nan	nan	nan	nan	nan	nan	nan	nan	nan	nan	nan	nan	nan	nan	nan	nan	nan	nan	nan	nan	nan	nan	nan	nan	nan	nan	nan	nan	nan	nan	nan	nan	nan	nan	nan	nan	nan	nan	nan	nan	nan
01-cfd6fa447c168f1803f282252fc51569-FixB	nan	nan	nan	nan	nan	nan	nan	nan	nan	nan	nan	nan	nan	nan	nan	nan	nan	nan	nan	nan	nan	nan	nan	nan	nan	nan	nan	nan	nan	nan	nan	nan	nan	nan	nan	nan	nan	nan	nan	nan	nan	nan	nan	nan	nan	nan	nan	nan	nan
01-cfd6fa447c168f1803f282252fc51569-FixC	nan	nan	nan	nan	nan	nan	nan	nan	nan	nan	nan	nan	nan	nan	nan	nan	nan	nan	nan	nan	nan	nan	nan	nan	nan	nan	nan	nan	nan	nan	nan	nan	nan	nan	nan	nan	nan	nan	nan	nan	nan	nan	nan	nan	nan	nan	nan	nan	nan
01-cfd6fa447c168f1803f282252fc51569-RegA	nan	nan	nan	nan	nan	nan	nan	nan	nan	nan	nan	nan	nan	nan	nan	nan	nan	nan	nan	nan	nan	nan	nan	nan	nan	nan	nan	nan	nan	nan	nan	nan	nan	nan	nan	nan	nan	nan	nan	nan	nan	nan	nan	nan	nan	nan	nan	nan	nan
01-cfd6fa447c168f1803f282252fc51569-RegB	nan	nan	nan	nan	nan	nan	nan	nan	nan	nan	nan	nan	nan	nan	nan	nan	nan	nan	nan	nan	nan	nan	nan	nan	nan	nan	nan	nan	nan	nan	nan	nan	nan	nan	nan	nan	nan	nan	nan	nan	nan	nan	nan	nan	nan	nan	nan	nan	nan
01-cfd6fa447c168f1803f282252fc51569-RegC	nan	nan	nan	nan	nan	nan	nan	nan	nan	nan	nan	nan	nan	nan	nan	nan	nan	nan	nan	nan	nan	nan	nan	nan	nan	nan	nan	nan	nan	nan	nan	nan	nan	nan	nan	nan	nan	nan	nan	nan	nan	nan	nan	nan	nan	nan	nan	nan	nan
01-3538def344a506a49615be8366b59c5e-FixA	nan	1066.88	1068.49	1071.65	1074.88	1076.74	1076.47	1076.3	1078.32	1081.35	1083.74	1085.27	1086.29	1088	1091.14	1093.9	1094.64	1095.17	1097.29	1099.45	1100.07	1100.74	1103.18	1106.41	1109.18	1111.67	1114.22	1116.35	1117.68	1119.3	1121.99	1124.08	1124.18	1124.59	1127.44	1130.4	1131.08	1131.38	1133.54	1136.88	1140.05	1141.78	1141.47	1141.05	1142.17	1142.8	1141.77	1145.23	1157.69
01-3538def344a506a49615be8366b59c5e-FixB	nan	nan	1102.76	1104.57	1107.09	1108.87	1109.02	1108.93	1110.06	1111.86	1113.59	1115.69	1118.58	1121.61	1124.16	1127.05	1130.75	1132.93	1131.71	1129.84	1130.46	1133.54	1138.05	1141.86	1143.31	1143.7	1144.73	1146.67	1149.44	1152.82	1156.35	1158.72	1159.02	1158.83	1159.88	1162.02	1164.45	1165.86	1165.6	1166.05	1169.15	1171.93	1171.61	1170.93	1172.65	1173.89	1172.45	1174.2	1183.91
01-3538def344a506a49615be8366b59c5e-FixC	nan	1033.79	1038.67	1041.86	1043.66	1044.41	1044.53	1045.02	1046.58	1048.25	1049.18	1050.55	1053.33	1055.54	1055.42	1054.93	1056.33	1059.34	1063.1	1067.16	1070.93	1072.81	1071.82	1070.55	1071.56	1073.75	1075.55	1076.99	1078.33	1079.12	1079.08	1079.21	1080.46	1082.08	1083.15	1083.56	1083.56	1083.77	1084.71	1086.1	1087.35	1087.61	1086.58	1086.57	1089.23	1091.06	1089.66	1092.16	1104.3
01-3538def344a506a49615be8366b59c5e-RegA	nan	938.82	977.2	995.54	1001.47	1002.62	1005.17	1009.44	1014.31	1018.85	1022.53	1026.1	1030.26	1034.06	1036.76	1040.17	1045.75	1050.88	1053.58	1058.46	1069.22	1079.32	1082.17	1081.37	1081.98	1084.76	1089.24	1094.14	1098.21	1101.08	1102.83	1104.66	1107.54	1110.63	1113	1115.11	1117.68	1121.08	1125.28	1128.95	1130.88	1131.59	1132.1	1133.78	1137.41	1141.12	1143.08	1144.17	1145.71
01-3538def344a506a49615be8366b59c5e-RegB	nan	nan	976.27	997.42	1006.06	1009.23	1012.63	1016.63	1020.48	1024.34	1028.35	1031.73	1033.82	1035.28	1037.05	1039.93	1044.14	1047.77	1049.63	1053.62	1062.72	1071.22	1073.66	1074.33	1078.16	1082.84	1085.43	1087.67	1091.57	1095.34	1097	1097.64	1098.94	1102.06	1107.17	1111.21	1111.65	1111.37	1113.49	1116.74	1119.19	1120.82	1122.16	1124.06	1127.05	1129.8	1131.11	1132.01	1133.7
01-3538def344a506a49615be8366b59c5e-RegC	nan	939.23	978.86	997.22	1002.5	1002.91	1005.08	1009.37	1014.63	1020.05	1025.14	1030.22	1035.74	1041.6	1047.72	1054.5	1061.89	1067.66	1070.52	1075.29	1085.71	1095.27	1097.52	1096.42	1097.26	1100.2	1103.99	1106.77	1107.57	1109.29	1114.67	1121.71	1127.7	1131.72	1133.74	1135.55	1138.7	1142.23	1144.88	1147.13	1149.66	1152.51	1155.6	1159.15	1163.03	1165.67	1166.01	1166.66	1169.9
01-5558429b4edb1dcf363d8efa97f2f4cd-FixA	nan	1070.73	1072.28	1072.43	1072.35	1073.24	1075.71	1078.09	1078.84	1079.27	1080.86	1082.91	1084.67	1087.5	1092.32	1096.24	1096.6	1095.46	1095.44	1096.75	1099.15	1102.89	1107.76	1111.08	1110.86	1110.17	1112.26	1115.87	1119.06	1121.61	1123.65	1124.93	1125.35	1126.08	1128.13	1130.69	1132.7	1133.81	1134.07	1134.42	1135.7	1137.48	1139.3	1141.65	1144.67	1145.98	1144.41	1146.16	1156.33
01-5558429b4edb1dcf363d8efa97f2f4cd-FixB	nan	nan	1099.02	1099.68	1103.32	1107.74	1110.88	1111.29	1108.89	1108.4	1113.49	1118.89	1119.51	1120.08	1125.42	1130.8	1131.29	1130.62	1132.86	1134.87	1133.5	1132.85	1136.91	1142.03	1144.18	1145.23	1147.42	1148.51	1146.77	1147.2	1153.89	1160.87	1161.99	1160.67	1161.35	1163.06	1164.07	1165.03	1166.74	1168.32	1168.82	1168.81	1169.15	1170.46	1172.85	1174.71	1175.1	1177.41	1184.52
01-5558429b4edb1dcf363d8efa97f2f4cd-FixC	nan	1037.55	1035.82	1036.63	1039.04	1042.11	1045.01	1047.21	1048.46	1049.13	1049.87	1051.87	1055.6	1058.21	1057.35	1056.02	1057.5	1060.68	1063.84	1067.01	1070.28	1072.28	1071.84	1070.24	1069.31	1070.78	1075.11	1077.9	1075.69	1073.61	1076.88	1082.34	1085.75	1086.77	1086.14	1084.93	1084.22	1084.58	1086.13	1087.52	1087.58	1087.29	1087.86	1089.26	1091.02	1092.05	1092.3	1096.61	1108.28
01-5558429b4edb1dcf363d8efa97f2f4cd-RegA	nan	934.5	974.4	995.92	1004.65	1006.18	1005.91	1008.49	1016.23	1022.89	1022.96	1022.42	1027.54	1034.36	1038.04	1040.41	1044.05	1047.74	1050.52	1056.3	1067.86	1078.49	1081.82	1082.31	1085.46	1090.03	1093.59	1095.69	1096.58	1097.34	1099.07	1102.09	1106.31	1110.79	1114.64	1117.94	1120.93	1123.46	1125.34	1126.68	1127.85	1129.92	1133.61	1137.61	1140.38	1141.32	1140.67	1140.86	1144.08
01-5558429b4edb1dcf363d8efa97f2f4cd-RegB	nan	nan	974.6	995.98	1006.27	1010.9	1014.39	1017.64	1020.79	1024.54	1029.24	1033.11	1034.67	1035.72	1038.13	1040.87	1042.8	1045.27	1050.05	1057.91	1068.31	1076.23	1077.57	1076.37	1077.32	1079.68	1081.93	1084.83	1089.29	1094.41	1098.88	1101.41	1101.56	1102.15	1105.55	1109.01	1109.98	1111.58	1116.65	1120.94	1120.23	1117.57	1117.04	1119.64	1124.92	1129.8	1131.61	1132.01	1133.29
01-5558429b4edb1dcf363d8efa97f2f4cd-RegC	nan	940.63	979.8	996.98	1001.26	1001.71	1005.45	1011.66	1017.85	1022.77	1026.15	1030.42	1037.44	1044.09	1047.54	1051.21	1058.33	1065.1	1068.24	1073.55	1085.8	1096.49	1097.34	1094.25	1094.61	1097.64	1100.91	1103.76	1106.47	1111.36	1119.83	1127.26	1129.46	1129.71	1132.14	1136.58	1141.82	1146.57	1149.87	1151.8	1153	1155.18	1159.56	1164.33	1167.32	1168.12	1167.23	1167.15	1169.93
01-946c49b4df543d6ea06aa798b1331945-FixA	nan	nan	nan	nan	nan	nan	nan	nan	nan	nan	nan	nan	nan	nan	nan	nan	nan	nan	nan	nan	nan	nan	nan	nan	nan	nan	nan	nan	nan	nan	nan	nan	nan	nan	nan	nan	nan	nan	nan	nan	nan	nan	nan	nan	nan	nan	nan	nan	nan
01-946c49b4df543d6ea06aa798b1331945-FixB	nan	nan	nan	nan	nan	nan	nan	nan	nan	nan	nan	nan	nan	nan	nan	nan	nan	nan	nan	nan	nan	nan	nan	nan	nan	nan	nan	nan	nan	nan	nan	nan	nan	nan	nan	nan	nan	nan	nan	nan	nan	nan	nan	nan	nan	nan	nan	nan	nan
01-946c49b4df543d6ea06aa798b1331945-FixC	nan	nan	nan	nan	nan	nan	nan	nan	nan	nan	nan	nan	nan	nan	nan	nan	nan	nan	nan	nan	nan	nan	nan	nan	nan	nan	nan	nan	nan	nan	nan	nan	nan	nan	nan	nan	nan	nan	nan	nan	nan	nan	nan	nan	nan	nan	nan	nan	nan
01-946c49b4df543d6ea06aa798b1331945-RegA	nan	nan	nan	nan	nan	nan	nan	nan	nan	nan	nan	nan	nan	nan	nan	nan	nan	nan	nan	nan	nan	nan	nan	nan	nan	nan	nan	nan	nan	nan	nan	nan	nan	nan	nan	nan	nan	nan	nan	nan	nan	nan	nan	nan	nan	nan	nan	nan	nan
01-946c49b4df543d6ea06aa798b1331945-RegB	nan	nan	nan	nan	nan	nan	nan	nan	nan	nan	nan	nan	nan	nan	nan	nan	nan	nan	nan	nan	nan	nan	nan	nan	nan	nan	nan	nan	nan	nan	nan	nan	nan	nan	nan	nan	nan	nan	nan	nan	nan	nan	nan	nan	nan	nan	nan	nan	nan
01-946c49b4df543d6ea06aa798b1331945-RegC	nan	nan	nan	nan	nan	nan	nan	nan	nan	nan	nan	nan	nan	nan	nan	nan	nan	nan	nan	nan	nan	nan	nan	nan	nan	nan	nan	nan	nan	nan	nan	nan	nan	nan	nan	nan	nan	nan	nan	nan	nan	nan	nan	nan	nan	nan	nan	nan	nan
01-4955927dbc8499def710ae9d2d85a9c6-FixA	883.47	893.26	900.86	904.02	905.3	907.26	911.5	915.77	917.77	918.8	920.88	925.14	931.66	937.22	939.16	940.37	943.94	948.12	950.78	953.1	956.46	959.71	961.82	964.6	969.44	973.19	973.25	973.73	978.58	984.46	987.5	988.93	990.82	993.23	995.89	999.24	1003.46	1007.11	1008.95	1010.05	1011.82	1014.62	1018.23	1021.12	1022.25	1023.91	1027.87	1030.7	1029.61
01-4955927dbc8499def710ae9d2d85a9c6-FixB	889.52	909.35	916.19	917.01	915.79	916.48	921.36	925.78	925.48	924.67	928.16	934.8	941.58	944.03	939.7	935.6	938.37	943.53	945.93	948.83	955.55	961.08	960.84	960.2	964.48	969.05	969.2	969.94	976.16	982.45	983.16	981.63	982.22	984.07	985.62	987.84	991.61	995.14	996.48	995.8	994.38	995.95	1002.69	1008.37	1007.48	1005.77	1009.2	1013.24	1013.04
01-4955927dbc8499def710ae9d2d85a9c6-FixC	907.43	926.64	929.72	930.35	930.46	931.97	936.04	940.65	943.71	945.81	948.3	952.75	959.86	966.56	969.97	971.88	974.49	977.14	978.88	980.68	983.61	987.41	991.47	995.2	997.89	998.55	997.15	997.81	1003.64	1009.61	1010.8	1010.83	1013.85	1017.61	1019.37	1020.7	1023.62	1027.5	1031	1032.43	1031.33	1032.47	1039.49	1046.39	1047.31	1046.75	1049.73	1053	1053
01-4955927dbc8499def710ae9d2d85a9c6-RegA	847.13	845.72	846.06	850.19	855.47	859.26	859.94	859.8	861.52	865.09	869.69	873.77	876.26	878.87	882.86	885.22	883.72	883.77	890.26	898.52	902.85	903.25	901.8	903.24	910.67	917.88	918.89	917.9	920.05	924.09	927.65	930.24	931.93	933.25	934.85	937.37	941.09	944.82	947.49	950.07	953.41	955.89	956.21	956.82	960.06	964.15	966.97	969.34	972.32
01-4955927dbc8499def710ae9d2d85a9c6-RegB	828.86	836.51	838.89	841.64	844.57	847.48	850.11	852	853.09	855.19	859.74	864.74	868.12	871.11	874.97	878.01	878.86	880.62	886.16	893.17	898.41	900.03	898.05	898.65	906.5	914.17	914.36	912.22	914.13	918.9	923.76	927.06	928.18	929.27	932.34	936.17	939.23	942.06	945.36	948.39	950.36	951.7	953.09	955.04	958	962.24	967.53	971.83	973.62
01-4955927dbc8499def710ae9d2d85a9c6-RegC	837.52	919.96	921.55	924.26	927.62	931.15	934.24	935.87	935.81	937.36	942.99	948.19	948.88	949.43	954.13	958.37	957.67	956.78	960.98	968.33	974.84	975.43	967.87	962.51	968.3	976.22	976.5	974.56	977.36	983	987.81	990.04	989.2	988.08	989.33	991.91	994.38	997.29	1001.36	1005.79	1009.4	1010.82	1009.6	1009.01	1012.15	1017.65	1023.1	1026.36	1026.44
01-cac44502fdaa2962a0d096818f728cd0-FixA	881.85	891.71	898.45	901.65	903.6	906.59	911.94	917.03	919.21	919.55	920.37	925.3	935.99	945.05	945.78	943.46	944.48	947.81	951.13	954.58	958.49	961.58	963.02	965.41	970.78	975.46	976.06	975.85	978.62	983.49	988.67	993.43	997.14	998.56	997.36	997.41	1002.1	1008.81	1013.87	1015.41	1013.21	1011.85	1015.39	1021.14	1025.41	1027.4	1027.52	1028.26	1031.69
01-cac44502fdaa2962a0d096818f728cd0-FixB	892.91	909.72	917.71	920.3	920.5	921.33	924.6	927.28	926.53	925.08	926.65	933.28	944.32	950.02	943.21	936.34	941.45	949.32	949.66	948.99	954.73	961.07	961.72	961.81	966.76	971.99	972.65	972.79	976.75	981.11	982	981.74	983.13	984.89	985.47	986.37	989.1	992.17	993.76	993.71	992.92	994.85	1001.65	1007.86	1008.45	1007.71	1010.4	1013.6	1014.13
01-cac44502fdaa2962a0d096818f728cd0-FixC	906.93	922.59	931.12	931.41	929.14	929.99	937.15	943.95	944.1	942.8	946.31	953.75	962.13	967.24	966.68	966.51	972.25	978.75	980.58	981.8	986.9	992.39	994.36	995.16	997.48	999.1	998.06	998.4	1003.63	1009.41	1011.28	1012.38	1016.21	1020.09	1021.16	1021.9	1024.96	1028.36	1029.57	1028.69	1027.18	1029.35	1037.81	1045.62	1046.55	1046.7	1052.2	1056.7	1054
01-cac44502fdaa2962a0d096818f728cd0-RegA	845.11	847.09	847.38	850.42	854.76	858.95	861.68	862.05	860.57	862.8	872.4	880.31	878.4	874.92	878.66	884.16	885.15	886.18	892.32	899.73	903.57	903.91	902.65	904.22	911.37	917.68	917.31	915.93	919.77	925.82	929.82	931.66	932.28	932.5	933.23	935.8	940.88	945.97	948.71	950.5	952.88	954.37	953.79	954.19	958.52	965.05	971.05	974.52	974.7
01-cac44502fdaa2962a0d096818f728cd0-RegB	828.27	838.09	837.81	842.43	848.62	853.07	853.48	851.65	850.46	853.08	860.88	867.76	868.41	868.27	872.82	876.97	875.66	874.6	879.92	888.65	896.17	900.05	899.86	900.8	907.03	912.92	913.07	912.75	917.54	923.47	925.86	926.4	927.95	931.36	936.29	939.58	939.05	939.12	943.89	949.36	951.17	951.36	952.98	956.46	961.23	965.12	966.64	968.56	973.44
01-cac44502fdaa2962a0d096818f728cd0-RegC	834.17	917.62	920.15	923.75	927.74	931.45	934.29	935.91	936.52	938.25	942.66	947.02	948.76	950.11	953.4	956.5	957.33	958.39	962.47	968.93	975.4	976.03	967.75	961.91	968.59	978.24	980.24	979.21	981.38	984.17	984.27	984.03	986.16	989.07	990.82	992.51	995.45	998.92	1001.9	1004.22	1005.81	1006.02	1004.93	1005.95	1011.84	1019.3	1024.43	1026.86	1027.53
01-13943d911f985ebbebd3b8b0c8e26831-FixA	nan	nan	nan	nan	nan	nan	nan	nan	nan	nan	nan	nan	nan	nan	nan	nan	nan	nan	nan	nan	nan	nan	nan	nan	nan	nan	nan	nan	nan	nan	nan	nan	nan	nan	nan	nan	nan	nan	nan	nan	nan	nan	nan	nan	nan	nan	nan	nan	nan
01-13943d911f985ebbebd3b8b0c8e26831-FixB	nan	nan	nan	nan	nan	nan	nan	nan	nan	nan	nan	nan	nan	nan	nan	nan	nan	nan	nan	nan	nan	nan	nan	nan	nan	nan	nan	nan	nan	nan	nan	nan	nan	nan	nan	nan	nan	nan	nan	nan	nan	nan	nan	nan	nan	nan	nan	nan	nan
01-13943d911f985ebbebd3b8b0c8e26831-FixC	nan	nan	nan	nan	nan	nan	nan	nan	nan	nan	nan	nan	nan	nan	nan	nan	nan	nan	nan	nan	nan	nan	nan	nan	nan	nan	nan	nan	nan	nan	nan	nan	nan	nan	nan	nan	nan	nan	nan	nan	nan	nan	nan	nan	nan	nan	nan	nan	nan
01-13943d911f985ebbebd3b8b0c8e26831-RegA	nan	nan	nan	nan	nan	nan	nan	nan	nan	nan	nan	nan	nan	nan	nan	nan	nan	nan	nan	nan	nan	nan	nan	nan	nan	nan	nan	nan	nan	nan	nan	nan	nan	nan	nan	nan	nan	nan	nan	nan	nan	nan	nan	nan	nan	nan	nan	nan	nan
01-13943d911f985ebbebd3b8b0c8e26831-RegB	nan	nan	nan	nan	nan	nan	nan	nan	nan	nan	nan	nan	nan	nan	nan	nan	nan	nan	nan	nan	nan	nan	nan	nan	nan	nan	nan	nan	nan	nan	nan	nan	nan	nan	nan	nan	nan	nan	nan	nan	nan	nan	nan	nan	nan	nan	nan	nan	nan
01-13943d911f985ebbebd3b8b0c8e26831-RegC	nan	nan	nan	nan	nan	nan	nan	nan	nan	nan	nan	nan	nan	nan	nan	nan	nan	nan	nan	nan	nan	nan	nan	nan	nan	nan	nan	nan	nan	nan	nan	nan	nan	nan	nan	nan	nan	nan	nan	nan	nan	nan	nan	nan	nan	nan	nan	nan	nan
01-b25ff5b3b8576db442b5a055e37f55c9-FixA	563.18	565.14	571.54	577.14	582.06	586.42	590.33	593.73	596.49	598.15	598.72	600.35	604.73	609.42	612	614.08	617.57	621.4	624.18	626.16	627.84	629	629.57	630.81	633.68	636.41	637.35	637.91	639.85	643.39	648.14	652.86	656.42	659	660.87	661.5	660.61	659.91	661.13	664.27	668.6	672.32	674.17	676.25	680.4	683.97	684.47	684.35	686.31
01-b25ff5b3b8576db442b5a055e37f55c9-FixB	577.08	557.82	560.98	565.97	571.16	574.91	576.24	576.72	578.1	580.22	582.45	584.23	585.32	586.64	588.83	590.03	588.94	589.08	593.53	598.73	600.88	601.74	603.69	605.81	606.86	607.5	608.43	608.65	607.68	608.74	614.51	621.76	626.82	630.17	632.74	633.14	630.55	628.74	631.17	635.22	637.88	640.49	644.72	649.22	652.34	654.19	655.24	655.64	655.79
01-b25ff5b3b8576db442b5a055e37f55c9-FixC	583.41	551.93	554.93	559.62	564.86	569.48	572.75	575.68	579.23	582.38	584.21	586.09	589.38	593.19	596.49	600.07	604.6	608.4	610.1	611.78	615.37	618.71	619.7	620.62	623.68	626.28	626.03	626.22	630.09	635	638.04	641.12	646.22	650.76	652.12	652.23	653.29	654.14	653.49	652.95	654.36	657.51	661.58	665.2	667.38	669.22	671.79	674.05	674.88
01-b25ff5b3b8576db442b5a055e37f55c9-RegA	637.34	635.87	637.9	641.26	644.67	646.87	647.09	646.58	646.88	648.6	651.72	654.72	656.29	657.71	660.35	663.42	666.03	669.25	673.74	676.66	675.81	675.06	678.16	682.47	684.72	685.45	685.98	686.97	688.71	690.62	692.07	692.91	693.4	694.78	697.9	701.14	703.01	705.14	709.03	712.54	713.56	713.86	715.45	717.47	718.78	720.02	721.91	723.59	724.32
01-b25ff5b3b8576db442b5a055e37f55c9-RegB	580.32	636.53	633.88	634.43	635.95	636.16	633.85	631.84	632.94	635.74	638.17	639.66	640.2	640.57	641.61	643.63	646.57	649.32	650.92	652.13	653.79	655.34	656.15	656.77	657.97	660.39	664.15	667.33	668.32	668.77	670.45	672.43	673.61	674.87	677.02	678.62	678.56	679.44	683.64	689.1	693.23	695.71	696.95	698.04	699.97	702.83	706.15	707.94	707.07
01-b25ff5b3b8576db442b5a055e37f55c9-RegC	625.39	621.62	625.07	628.04	630.4	632.05	633.15	634.99	638.52	642.2	644.57	646.96	650.72	654.67	657.74	661.8	668.4	674.65	677.57	678.1	678	678.46	680.11	682.04	683.25	683.94	684.62	685.78	687.51	688.29	686.94	685.34	685.59	687.59	690.5	692.7	693.18	694.35	698.14	701.35	700.92	699.48	700.13	702.11	703.96	705.37	706.46	708.17	711.17
01-9caffa89a75bbb91c07b12bb945af4fd-FixA	565.95	569.04	573.64	577.88	581.75	585.23	588.4	591.69	595.34	598.5	600.52	602.7	606.22	609.7	611.7	612.96	614.81	618.61	624.86	630.44	632.52	632.84	633.7	634.98	636.21	637.95	640.57	642.65	643.2	644.57	649.07	655.37	661.28	664.68	664.34	662.38	661.3	661.84	664.06	667.18	670.19	672.03	672.32	673.52	677.7	682.59	685.55	686.77	687.35
01-9caffa89a75bbb91c07b12bb945af4fd-FixB	574.13	557.07	562.53	566.57	569.87	573.1	576.61	579.27	580.24	581.19	583.58	585.68	585.86	586.31	589.02	591.44	591.26	591.41	594.9	599.44	602.19	603.26	603.68	605.18	608.58	610.15	607.02	604.37	607.22	611.93	614.41	617.38	623.66	629.51	631.12	630.93	631.92	632.75	632.05	632.55	636.56	640.65	641.84	644.49	652.34	659.1	658.52	654.5	652.65
01-9caffa89a75bbb91c07b12bb945af4fd-FixC	585.97	551.14	555.03	560.66	566.77	572.09	575.74	578.42	580.94	582.81	583.6	584.22	585.81	589.08	594.19	599.59	603.84	607.55	611.42	614.39	615.49	615.8	616.7	618.89	622.32	624.86	624.75	623.92	624.87	628.49	634.8	641.65	646.88	650.32	652.37	653.88	655.58	657.14	658.13	658.56	658.78	659.84	662.57	666.09	669.17	670.88	670.83	670.25	670.64
01-9caffa89a75bbb91c07b12bb945af4fd-RegA	640.31	636.06	635.78	639.58	644.32	646.85	645.36	643.29	644.35	647.93	652.31	655.45	656.15	656.61	659.16	663.11	667.17	670.73	673.42	675.2	676.18	676.69	677.21	678.62	681.53	684.98	687.78	689.14	688.9	689.08	691.45	694.69	696.96	697.33	695.92	695.95	700.04	705.31	708.38	709.55	709.97	710.6	712.17	714.65	717.65	720.07	721.15	722.1	724.07
01-9caffa89a75bbb91c07b12bb945af4fd-RegB	578.82	637.72	638.24	637.19	635.41	633.73	632.91	633.42	635.36	637.57	638.94	639.53	639.81	640.66	642.76	645.59	648.31	650.09	650.49	650.73	652.02	653.84	655.52	657.58	660.44	662.98	664.29	665.87	668.95	671.2	670.55	669.48	670.8	673.95	677.52	679.79	679.99	681.28	686.21	690.94	691.79	692.02	695.21	699.14	701.22	703.06	706.39	709.37	710.15
01-9caffa89a75bbb91c07b12bb945af4fd-RegC	627.84	622.32	624.96	626.87	628.89	631.86	635.98	638.9	638.88	638.99	642.29	646.88	650.41	653.87	658.7	664.74	671.26	676.76	680.05	681.83	682.99	683.18	682.15	681.19	681.48	682.22	682.63	683.83	686.65	688.72	688.05	687.34	689.21	691.33	691.26	691.18	693.53	697.1	700.01	701.23	700.53	699.87	700.95	702.13	701.85	702.16	705.08	709.02	711.89
01-e6c03095595e21349f6a469d012bb1ab-FixA	nan	nan	nan	nan	nan	nan	nan	nan	nan	nan	nan	nan	nan	nan	nan	nan	nan	nan	nan	nan	nan	nan	nan	nan	nan	nan	nan	nan	nan	nan	nan	nan	nan	nan	nan	nan	nan	nan	nan	nan	nan	nan	nan	nan	nan	nan	nan	nan	nan
01-e6c03095595e21349f6a469d012bb1ab-FixB	nan	nan	nan	nan	nan	nan	nan	nan	nan	nan	nan	nan	nan	nan	nan	nan	nan	nan	nan	nan	nan	nan	nan	nan	nan	nan	nan	nan	nan	nan	nan	nan	nan	nan	nan	nan	nan	nan	nan	nan	nan	nan	nan	nan	nan	nan	nan	nan	nan
01-e6c03095595e21349f6a469d012bb1ab-FixC	nan	nan	nan	nan	nan	nan	nan	nan	nan	nan	nan	nan	nan	nan	nan	nan	nan	nan	nan	nan	nan	nan	nan	nan	nan	nan	nan	nan	nan	nan	nan	nan	nan	nan	nan	nan	nan	nan	nan	nan	nan	nan	nan	nan	nan	nan	nan	nan	nan
01-e6c03095595e21349f6a469d012bb1ab-RegA	nan	nan	nan	nan	nan	nan	nan	nan	nan	nan	nan	nan	nan	nan	nan	nan	nan	nan	nan	nan	nan	nan	nan	nan	nan	nan	nan	nan	nan	nan	nan	nan	nan	nan	nan	nan	nan	nan	nan	nan	nan	nan	nan	nan	nan	nan	nan	nan	nan
01-e6c03095595e21349f6a469d012bb1ab-RegB	nan	nan	nan	nan	nan	nan	nan	nan	nan	nan	nan	nan	nan	nan	nan	nan	nan	nan	nan	nan	nan	nan	nan	nan	nan	nan	nan	nan	nan	nan	nan	nan	nan	nan	nan	nan	nan	nan	nan	nan	nan	nan	nan	nan	nan	nan	nan	nan	nan
01-e6c03095595e21349f6a469d012bb1ab-RegC	nan	nan	nan	nan	nan	nan	nan	nan	nan	nan	nan	nan	nan	nan	nan	nan	nan	nan	nan	nan	nan	nan	nan	nan	nan	nan	nan	nan	nan	nan	nan	nan	nan	nan	nan	nan	nan	nan	nan	nan	nan	nan	nan	nan	nan	nan	nan	nan	nan
01-aafb3338f17138d77dabff38d08bb349-FixA	967.26	966.72	929.99	915.47	914.26	917.43	918.33	919.43	923.9	928.5	929.76	929.55	930.4	931.94	933.42	935.38	938.26	940.98	942.54	943.86	946	948.44	950.47	952.07	953.51	955.52	958.54	961.51	963.56	965.9	969.68	973.44	975.62	976.84	978.08	979.77	982.01	984.21	985.91	987.83	990.6	993.22	994.74	995.83	997.46	999.93	1003.03	1005.28	1005.66
01-aafb3338f17138d77dabff38d08bb349-FixB	1008.26	959.36	922.12	906.93	905.24	908.51	910.05	910.6	912.19	914.59	917.12	919.35	921.07	922.59	924.14	925.18	925.35	925.69	927.17	928.97	930.27	931.86	934.41	936.36	936.42	936.53	938.72	942.11	945.36	948.26	950.86	953.15	955.08	956.37	957.04	958.33	961.01	962.74	961.71	961.39	965.05	969.99	973.09	975.47	978.81	982.79	986.59	989.46	991.01
01-aafb3338f17138d77dabff38d08bb349-FixC	946.87	916.1	881.54	865.06	861.02	863.8	868.27	871.26	871.37	872.28	877.33	883.43	886.96	888.53	889.94	893.59	900.29	904.07	899.95	893.77	892.16	894.03	896.93	900.6	904.88	908.09	908.92	909.32	911.42	914.99	919.15	922.97	925.68	927.3	928.1	928.62	929.42	930.97	933.52	936.37	938.91	941.69	945.19	948.62	951.1	952.89	954.6	957.24	961.34
01-aafb3338f17138d77dabff38d08bb349-RegA	940.89	947.6	949.64	955.4	961.13	963.05	959.13	954.24	953.33	954.73	955.86	957.05	959.01	961.2	963.01	964.75	966.87	969.16	971.26	972.68	973.17	973.55	974.66	976.46	978.72	981.47	984.68	988.06	991.17	993.35	994.21	994.52	995.39	997.89	1002.45	1006.81	1008.94	1010.14	1012.08	1014.43	1016.48	1018.23	1019.78	1021.11	1022.29	1023.76	1025.84	1027.73	1028.8
01-aafb3338f17138d77dabff38d08bb349-RegB	924.73	891.81	893.43	899.16	905.13	907.46	904.13	900.58	902.01	905.25	906.34	906.62	908.04	909.78	910.68	911.12	911.71	912.52	913.72	916.59	921.69	925.79	926	924.69	924.98	927.73	932.75	937.78	940.75	942.11	942.95	944.14	946.19	948.35	950.1	953.01	958.09	962.24	962.67	962.12	963.87	967.72	972.42	975.79	976.51	977.42	981.31	986.59	991.16
01-aafb3338f17138d77dabff38d08bb349-RegC	970.31	979.9	984.04	990.5	996.37	998.75	996.11	992.52	992.07	993.44	994.53	995.63	997.35	999.26	1000.69	1001.19	1000.84	1001.81	1005.68	1009.55	1010.54	1010.26	1010.74	1011.27	1011.13	1012.31	1016.64	1022.53	1027.76	1030.92	1031.46	1031.47	1032.95	1034.97	1036.48	1038.91	1043.4	1047.28	1048.22	1048.71	1051.28	1053.6	1053.36	1053.23	1055.93	1059.36	1061.08	1061.97	1063.32
01-df604bd2886870358fbf3b1823772256-FixA	964.58	967.79	932.05	916.53	913.91	916.9	919.68	922.35	925.91	929.1	930.62	931.35	932.54	934.78	938.11	941.04	942.32	943	944.25	945.1	944.91	946.38	951.46	955.8	955.44	954.55	957.47	961.28	962.76	964.81	970.27	975.68	977.4	977.28	978	979.89	982.62	985.4	987.53	988.89	989.63	990.33	991.71	994.56	999.09	1002.91	1004.02	1004.46	1006.47
01-df604bd2886870358fbf3b1823772256-FixB	1009.64	958.83	918.58	904.4	905.23	909.97	910.42	909.76	912.3	915.54	916.51	917.35	920.33	923.25	923.97	925.05	928.81	931.72	930.46	928.17	928.47	930.38	932.23	934.44	937.37	939.12	938.4	938.48	942.25	946.6	948.16	948.4	949.73	953.4	959.45	964.16	964.32	962.57	962.07	962.21	962.25	964.58	970.91	976.9	978.5	978.73	981.22	984.95	988.17
01-df604bd2886870358fbf3b1823772256-FixC	955.89	916.63	876.9	861.67	861.13	865.48	867.2	867.89	870.73	875.88	882.24	886.49	886.3	885.44	888.09	894.07	901.36	905.12	901.85	896.35	894.16	895.63	899.48	903.01	904.11	904.4	905.91	908.79	912.66	917.13	921.63	924.86	925.95	926.42	927.81	929.35	930.11	930.69	931.94	934.02	936.86	940.2	943.66	946.55	948.46	950.34	953.19	956.94	961.16
01-df604bd2886870358fbf3b1823772256-RegA	941.02	943.35	948.46	955.91	962.27	964.13	959.77	954.27	952.78	953.9	955.25	957.14	960.14	963.19	965.05	965.47	964.81	964.99	967.54	970.75	972.78	974.39	976.56	978.5	979.53	981.22	984.91	988.81	990.99	992.03	993.16	995.7	1000.29	1004.57	1006.41	1007.58	1010	1012.45	1013.52	1014.45	1016.52	1018.58	1019.4	1019.87	1021.17	1023.39	1026.26	1029.09	1031.31
01-df604bd2886870358fbf3b1823772256-RegB	929.22	889.37	890.79	897.89	905.64	909.05	905.38	901.1	902.28	904.06	901.49	899.98	904.94	911.39	913.56	912.91	912.2	912.09	912.94	915.84	920.91	923.64	920.69	918.11	921.85	928.17	932.39	935.81	940.37	944.43	946.09	945.97	945.58	947.57	953.45	959.02	960.36	960.49	962.84	965.73	967.06	968.23	970.97	974.84	978.82	981.9	983.52	985.19	988.37
01-df604bd2886870358fbf3b1823772256-RegC	969.82	977.68	979.74	987.5	995.96	1000.15	997.25	993.05	993.4	995.74	996.51	996.56	997.36	998.53	999.48	1000.75	1002.76	1004.48	1005.13	1006.27	1009.22	1011.91	1012.23	1011.48	1011.64	1014.15	1019.49	1024.77	1027.23	1028.03	1029.04	1031.2	1034.7	1037.69	1038.69	1039.94	1043.41	1046.39	1046.42	1046.74	1050.6	1055.54	1058.42	1059.13	1058.58	1058.74	1061.03	1063.57	1064.51
01-646b2ca80d70a9f3ea97bc25eb7b8e5c-FixA	nan	nan	nan	nan	nan	nan	nan	nan	nan	nan	nan	nan	nan	nan	nan	nan	nan	nan	nan	nan	nan	nan	nan	nan	nan	nan	nan	nan	nan	nan	nan	nan	nan	nan	nan	nan	nan	nan	nan	nan	nan	nan	nan	nan	nan	nan	nan	nan	nan
01-646b2ca80d70a9f3ea97bc25eb7b8e5c-FixB	nan	nan	nan	nan	nan	nan	nan	nan	nan	nan	nan	nan	nan	nan	nan	nan	nan	nan	nan	nan	nan	nan	nan	nan	nan	nan	nan	nan	nan	nan	nan	nan	nan	nan	nan	nan	nan	nan	nan	nan	nan	nan	nan	nan	nan	nan	nan	nan	nan
01-646b2ca80d70a9f3ea97bc25eb7b8e5c-FixC	nan	nan	nan	nan	nan	nan	nan	nan	nan	nan	nan	nan	nan	nan	nan	nan	nan	nan	nan	nan	nan	nan	nan	nan	nan	nan	nan	nan	nan	nan	nan	nan	nan	nan	nan	nan	nan	nan	nan	nan	nan	nan	nan	nan	nan	nan	nan	nan	nan
01-646b2ca80d70a9f3ea97bc25eb7b8e5c-RegA	nan	nan	nan	nan	nan	nan	nan	nan	nan	nan	nan	nan	nan	nan	nan	nan	nan	nan	nan	nan	nan	nan	nan	nan	nan	nan	nan	nan	nan	nan	nan	nan	nan	nan	nan	nan	nan	nan	nan	nan	nan	nan	nan	nan	nan	nan	nan	nan	nan
01-646b2ca80d70a9f3ea97bc25eb7b8e5c-RegB	nan	nan	nan	nan	nan	nan	nan	nan	nan	nan	nan	nan	nan	nan	nan	nan	nan	nan	nan	nan	nan	nan	nan	nan	nan	nan	nan	nan	nan	nan	nan	nan	nan	nan	nan	nan	nan	nan	nan	nan	nan	nan	nan	nan	nan	nan	nan	nan	nan
01-646b2ca80d70a9f3ea97bc25eb7b8e5c-RegC	nan	nan	nan	nan	nan	nan	nan	nan	nan	nan	nan	nan	nan	nan	nan	nan	nan	nan	nan	nan	nan	nan	nan	nan	nan	nan	nan	nan	nan	nan	nan	nan	nan	nan	nan	nan	nan	nan	nan	nan	nan	nan	nan	nan	nan	nan	nan	nan	nan
01-a83c875f3ab6467556056f66d9def81c-FixA	969.42	967.18	924.97	907.02	904.63	909.13	913.27	915.64	916.54	917.46	919.71	922.61	925.01	925.93	925.14	925.33	928.61	932.03	932.53	931.68	931.68	932.69	934.3	935.81	936.75	937.94	940.02	941.84	942.42	943.39	946.23	949.14	950.26	950.85	952.5	955.05	957.88	960.31	961.89	963.43	965.62	967.53	968.44	970.08	973.83	977.27	978	977.71	978.43
01-a83c875f3ab6467556056f66d9def81c-FixB	916.67	nan	955.46	942.54	947.14	949.83	937.71	923.95	922.98	928.15	930.06	929.5	929.2	929.47	930.1	931.12	932.41	933.13	932.73	932.59	933.94	935.26	935.06	934.53	935.13	936.88	939.38	942.23	945.02	947.13	948.25	949.5	951.78	953.75	954.28	955.26	958.4	961.58	962.58	962.71	963.9	967.03	972.07	976.34	977.59	978.06	980.14	982.34	983.03
01-a83c875f3ab6467556056f66d9def81c-FixC	975.47	962.99	920.71	902.98	900.23	902.89	903.47	902.68	902.79	904.03	906.01	908.02	909.55	911.3	913.77	915.55	915.53	915.75	918.1	920.88	922.2	923.15	925.07	927.51	929.63	930.97	931.52	932.6	935.24	937.78	938.68	939.37	941.42	943.9	945.66	947.21	949.34	952.21	955.52	957.8	958.24	959.81	964.9	969.63	970.37	970.44	973.4	976.66	977.18
01-a83c875f3ab6467556056f66d9def81c-RegA	844.53	847.56	852.07	854.74	856.74	859.23	862.9	866.53	868.91	870.88	873.39	875.88	877.82	880.26	884.09	887.81	889.95	891.51	893.59	895.34	895.97	897.02	899.83	902.7	903.82	903.97	904.35	905.24	906.65	908.28	909.87	911.62	913.84	916.98	921.12	924.81	926.94	929.17	933.09	937.19	939.74	941.11	942.18	943.75	946.31	949.23	951.7	953.26	953.82
01-a83c875f3ab6467556056f66d9def81c-RegB	791.17	nan	849.73	852.82	857.22	862.59	868.3	872.59	874.16	874.64	875.8	876.97	877.24	877.35	878.24	880.05	882.75	886.36	890.6	893.89	895.09	896.27	899.19	901.19	899.93	898.78	901.32	906.42	911.8	915.47	916.36	916.86	919.28	922.31	924.34	926.19	929.01	932.87	937.3	940.68	941.84	942.54	944.64	947.62	950.42	952.3	953.04	954.13	956.86
01-a83c875f3ab6467556056f66d9def81c-RegC	881.43	839.45	846.14	848.22	848.41	849.42	853.06	857.52	860.72	863	865.16	867.09	868.7	870.64	873.39	875.86	876.91	876.84	876.46	877.22	879.99	882.75	883.64	884.29	886.35	888	887.4	886.27	886.66	888.4	890.8	893.29	895.45	897.26	898.89	900.6	902.67	905.24	908.25	910.96	912.96	915.63	920.12	924.68	927.48	929.34	931.44	934.04	936.9
01-dbd0df24fc5e5ad57fec276d06f70ff7-FixA	968.56	966.28	921.68	905.2	905.46	911.08	913.3	913.76	915.69	918.18	919.88	921.77	924.75	926.88	926.64	927.01	930.65	934.36	934.76	933.67	933.55	934.19	935.08	937.04	940.49	942.86	942	940.46	941.24	944.24	948.53	952.79	955.73	956.59	955.42	954.94	957.4	960.48	961.74	963.14	966.6	969.62	969.71	968.83	969.4	971.15	973.37	976.06	979.11
01-dbd0df24fc5e5ad57fec276d06f70ff7-FixB	913.8	nan	956.61	941.68	943.82	945.73	935.72	924.76	924.78	928.91	928.59	927.23	929.4	932.41	932.88	932.14	932.02	931.8	930.74	930.52	932.67	935.64	937.43	937.19	935.27	935.56	940.92	946.41	947.1	945.84	946.53	949.37	953.36	956.29	956.56	956.13	957.32	960.02	963.41	966.04	966.84	966.91	967.83	971.05	977.04	982.59	984.66	984.73	984.98
01-dbd0df24fc5e5ad57fec276d06f70ff7-FixC	975.98	965.87	918.64	899.22	896.83	900.67	902.26	902.36	903.48	905.77	908.58	910.49	910.47	910.14	911.26	913.67	916.66	919.12	920.21	920.5	920.88	922.13	924.6	927.12	928.63	929.93	932	934.56	936.94	938.3	938.41	939.73	944.24	949.35	952.05	952.25	951.03	951.26	954.93	958.71	959.5	960.57	965.15	970	971.61	972.01	973.8	976.4	978.69
01-dbd0df24fc5e5ad57fec276d06f70ff7-RegA	843.65	846.55	854.65	857.62	858.15	858.89	861.96	867.33	873.78	877.51	875.95	873.91	876.44	881.86	887.05	889.67	889	890.04	896.7	902.76	902.14	899.44	900.09	902.13	902.62	902.12	901.93	903.08	905.95	908.84	910.25	911.85	915.39	919.72	923.43	926.88	930.49	933.23	934.39	935.9	939.4	942.44	942.75	942.66	944.68	947.4	949.06	950.47	952.57
01-dbd0df24fc5e5ad57fec276d06f70ff7-RegB	790.61	nan	851.76	855.11	858.33	862.24	867.15	871.38	873.36	873.79	873.85	874.38	875.82	877.61	879.12	880.49	882.08	884.4	887.78	891.76	895.59	898.13	898.79	899.5	901.94	904.19	904.6	906.13	911.4	916.98	919.04	918.37	917.04	917.81	922.3	927.1	928.97	930.22	933.72	938.86	944.09	947.63	948.45	948.84	950.99	953.36	954.5	957.03	962.86
01-dbd0df24fc5e5ad57fec276d06f70ff7-RegC	880.85	836.45	845.38	847.89	848.1	850.12	856.2	861.09	860.19	858.88	862.66	867.51	868.82	869.21	871.98	875.92	879.01	880.54	880.57	880.89	882.81	884.08	882.55	880.26	879.7	881.19	884.28	887.79	890.54	892.12	892.59	893.25	895.35	898.74	902.64	905.26	905.43	905.78	908.82	913.09	916.5	918.59	919.63	921.23	924.76	929.31	933.51	936.31	937.39
01-38c0082b2830d29c8d1f46c8576e50bd-FixA	nan	nan	nan	nan	nan	nan	nan	nan	nan	nan	nan	nan	nan	nan	nan	nan	nan	nan	nan	nan	nan	nan	nan	nan	nan	nan	nan	nan	nan	nan	nan	nan	nan	nan	nan	nan	nan	nan	nan	nan	nan	nan	nan	nan	nan	nan	nan	nan	nan
01-38c0082b2830d29c8d1f46c8576e50bd-FixB	nan	nan	nan	nan	nan	nan	nan	nan	nan	nan	nan	nan	nan	nan	nan	nan	nan	nan	nan	nan	nan	nan	nan	nan	nan	nan	nan	nan	nan	nan	nan	nan	nan	nan	nan	nan	nan	nan	nan	nan	nan	nan	nan	nan	nan	nan	nan	nan	nan
01-38c0082b2830d29c8d1f46c8576e50bd-FixC	nan	nan	nan	nan	nan	nan	nan	nan	nan	nan	nan	nan	nan	nan	nan	nan	nan	nan	nan	nan	nan	nan	nan	nan	nan	nan	nan	nan	nan	nan	nan	nan	nan	nan	nan	nan	nan	nan	nan	nan	nan	nan	nan	nan	nan	nan	nan	nan	nan
01-38c0082b2830d29c8d1f46c8576e50bd-RegA	nan	nan	nan	nan	nan	nan	nan	nan	nan	nan	nan	nan	nan	nan	nan	nan	nan	nan	nan	nan	nan	nan	nan	nan	nan	nan	nan	nan	nan	nan	nan	nan	nan	nan	nan	nan	nan	nan	nan	nan	nan	nan	nan	nan	nan	nan	nan	nan	nan
01-38c0082b2830d29c8d1f46c8576e50bd-RegB	nan	nan	nan	nan	nan	nan	nan	nan	nan	nan	nan	nan	nan	nan	nan	nan	nan	nan	nan	nan	nan	nan	nan	nan	nan	nan	nan	nan	nan	nan	nan	nan	nan	nan	nan	nan	nan	nan	nan	nan	nan	nan	nan	nan	nan	nan	nan	nan	nan
01-38c0082b2830d29c8d1f46c8576e50bd-RegC	nan	nan	nan	nan	nan	nan	nan	nan	nan	nan	nan	nan	nan	nan	nan	nan	nan	nan	nan	nan	nan	nan	nan	nan	nan	nan	nan	nan	nan	nan	nan	nan	nan	nan	nan	nan	nan	nan	nan	nan	nan	nan	nan	nan	nan	nan	nan	nan	nan
01-bd58b46a502bc788de4166be23a79faf-FixA	950.62	952.05	956.67	958.54	959.23	960.29	962.83	966.11	969.19	972.12	975.16	978.38	981.65	984.41	986.29	988.37	991.61	995.14	998.08	1001.39	1005.83	1009.48	1010.83	1012.63	1017.35	1022	1023.63	1024.86	1028.72	1034.27	1039.71	1043.51	1044.77	1044.75	1045.19	1047.56	1052.38	1056.46	1057.07	1056.76	1058.47	1061.12	1063.15	1064.88	1066.91	1068.89	1070.5	1072.48	1075.42
01-bd58b46a502bc788de4166be23a79faf-FixB	990.09	934.17	938.86	941.04	942.09	943.34	945.84	949.36	953.35	957.26	960.75	964.31	968.57	973.78	979.77	984.99	988.11	990.12	992.28	994.67	997.05	999.14	1000.92	1003.52	1007.86	1012.95	1017.63	1021.74	1025.34	1028.44	1031.17	1034.25	1038.07	1040.96	1041.5	1041.36	1042.3	1043.51	1044.07	1045.24	1048.13	1050.93	1051.83	1051.81	1052.27	1053.41	1055.2	1057.76	1060.91
01-bd58b46a502bc788de4166be23a79faf-FixC	950.3	972.34	977.65	980.19	981.67	983.78	987.53	991.1	992.75	993.92	996.39	1000.06	1004.33	1008.36	1011.67	1015.18	1019.63	1023.4	1024.89	1024.73	1024.67	1028.5	1038.47	1048.54	1052.76	1053.92	1055.87	1058.1	1059.58	1061.7	1065.57	1068.87	1069.58	1070.45	1074.18	1078.56	1081.02	1082.47	1084.22	1085.85	1086.87	1088.35	1091.31	1094.99	1098.29	1100.52	1101.34	1101.45	1101.64
01-bd58b46a502bc788de4166be23a79faf-RegA	941.88	943.63	942.45	941.43	941.36	943.05	946.92	951.93	956.72	960.16	961.81	963.85	968.06	972.18	973.88	974.57	976.09	978.21	980.42	983.07	986.49	990.2	993.65	996.83	999.69	1001.55	1002.03	1002.49	1004.34	1007.36	1010.96	1014.46	1017.38	1019.92	1022.32	1024.3	1025.71	1027.35	1029.96	1033.01	1035.78	1037.8	1039.02	1040.6	1043.54	1047	1049.93	1052.19	1053.93
01-bd58b46a502bc788de4166be23a79faf-RegB	950.26	921.22	919.59	919.08	920.55	924.87	932.05	938.68	941.75	943.29	945.9	949.38	953.09	957.43	962.7	967.83	971.66	974.27	975.99	977.05	977.75	978.8	980.84	983.94	987.85	991.62	994.42	996.7	999.07	1001.81	1004.88	1007.56	1009.18	1010.03	1010.77	1012.67	1016.49	1020.21	1021.9	1022.85	1024.62	1026.84	1028.79	1030.14	1030.94	1032.06	1034.2	1036.53	1038.19
01-bd58b46a502bc788de4166be23a79faf-RegC	952.31	952.42	947.18	943.22	941.26	942.06	946.01	952.19	959.19	964.97	967.91	968.81	969.09	970.4	973.73	977.16	978.79	979.77	981.48	983.33	984.49	985.11	985.7	987.01	989.42	991.43	991.76	991.96	993.91	998.01	1003.77	1008.54	1010.08	1009.95	1010.39	1012.45	1016.2	1018.77	1017.81	1015.9	1016.1	1018.39	1021.91	1025.39	1027.85	1029.7	1031.6	1033.84	1036.37
01-44bb52659d82aa8b5f30657205c9dcef-FixA	952.48	957.23	958.2	958.3	958.82	961.06	965.62	970.35	973.12	974.48	975.65	977.6	980.93	984.79	988.25	991.26	993.9	995.83	996.93	998.47	1001.62	1005.88	1010.5	1015.35	1020.31	1024.69	1027.85	1029.73	1030.76	1032.78	1037.19	1042.29	1046.01	1048.05	1048.82	1050	1052.87	1056.01	1057.92	1059.42	1061.39	1062.48	1061.76	1062.09	1065.96	1070.66	1073.06	1073.42	1073.17
01-44bb52659d82aa8b5f30657205c9dcef-FixB	986.57	932.76	938.05	941.08	943.01	944.96	947.75	950.87	953.68	956.28	959	962.21	966.38	972.29	979.96	986.02	987.87	989.37	994.18	998.63	999.02	998.61	1001.2	1005.74	1010.25	1014	1016.96	1020.7	1026.39	1032.18	1035.86	1036.93	1035.83	1035.2	1037.24	1040.17	1041.95	1043.48	1045.76	1047.18	1046.59	1047.28	1051.76	1055.04	1052.79	1051.05	1055.62	1061.23	1062.01
01-44bb52659d82aa8b5f30657205c9dcef-FixC	946.61	975.59	979.42	980.01	980.43	983.73	991.15	996.62	995.04	992.53	995.62	1001.17	1005.17	1009.64	1016.68	1022.67	1023.99	1022.73	1021.87	1022.34	1024.84	1031.19	1041.94	1051.31	1054.17	1054.21	1056.16	1060.03	1064.39	1066.82	1065.93	1065.65	1069.54	1074.54	1076.98	1077.53	1077.94	1079.97	1084.45	1088.37	1088.98	1088.48	1089.77	1093.78	1100	1104.38	1103.54	1100.57	1099.38
01-44bb52659d82aa8b5f30657205c9dcef-RegA	942.41	943.49	944.96	942.5	939.63	939.84	945.26	952.48	957.62	960.56	962.34	965.01	969.76	973.49	973.38	972.31	973.63	977.12	981.68	986.31	990.13	992.62	993.73	995.01	997.93	1001.82	1005.56	1008.07	1008.79	1008.97	1010.25	1013.86	1019.92	1024.69	1025.05	1024.15	1025.67	1028.97	1032.56	1035.61	1037.77	1039.77	1042.33	1044.96	1047.08	1048.93	1050.87	1052.94	1055.14
01-44bb52659d82aa8b5f30657205c9dcef-RegB	950.59	924.09	924.53	922.48	920.87	922.67	929.4	937.09	941.77	945.25	949.89	954.53	957.67	959.86	962.25	966.36	972.78	978.06	979.14	978.49	979.12	980.55	981.76	982.9	984.58	987.83	992.96	996.97	997.51	998.19	1002.51	1007.52	1009.81	1010.5	1011.5	1013.15	1015.56	1019.42	1024.74	1028.07	1026.8	1025.01	1026.76	1029.48	1030.11	1030.23	1032.06	1035.65	1040.16
01-44bb52659d82aa8b5f30657205c9dcef-RegC	953.18	953.97	941.9	938.8	940.9	944.42	946.88	950.87	958.6	965.61	967.67	968.23	971.19	974.62	975.99	976.37	977.19	977.76	977.35	977.12	978.29	980.34	982.51	984.76	987.14	989.4	991.38	993.62	996.58	999.81	1002.69	1005.17	1007.31	1009.27	1011.35	1014.26	1017.98	1019.32	1016.07	1013.21	1015.66	1021.02	1025.52	1027.33	1026.22	1026.47	1031.58	1037.58	1040.1
01-2ad1c59ed15eb675088c5bf56c5c45d3-FixA	nan	nan	nan	nan	nan	nan	nan	nan	nan	nan	nan	nan	nan	nan	nan	nan	nan	nan	nan	nan	nan	nan	nan	nan	nan	nan	nan	nan	nan	nan	nan	nan	nan	nan	nan	nan	nan	nan	nan	nan	nan	nan	nan	nan	nan	nan	nan	nan	nan
01-2ad1c59ed15eb675088c5bf56c5c45d3-FixB	nan	nan	nan	nan	nan	nan	nan	nan	nan	nan	nan	nan	nan	nan	nan	nan	nan	nan	nan	nan	nan	nan	nan	nan	nan	nan	nan	nan	nan	nan	nan	nan	nan	nan	nan	nan	nan	nan	nan	nan	nan	nan	nan	nan	nan	nan	nan	nan	nan
01-2ad1c59ed15eb675088c5bf56c5c45d3-FixC	nan	nan	nan	nan	nan	nan	nan	nan	nan	nan	nan	nan	nan	nan	nan	nan	nan	nan	nan	nan	nan	nan	nan	nan	nan	nan	nan	nan	nan	nan	nan	nan	nan	nan	nan	nan	nan	nan	nan	nan	nan	nan	nan	nan	nan	nan	nan	nan	nan
01-2ad1c59ed15eb675088c5bf56c5c45d3-RegA	nan	nan	nan	nan	nan	nan	nan	nan	nan	nan	nan	nan	nan	nan	nan	nan	nan	nan	nan	nan	nan	nan	nan	nan	nan	nan	nan	nan	nan	nan	nan	nan	nan	nan	nan	nan	nan	nan	nan	nan	nan	nan	nan	nan	nan	nan	nan	nan	nan
01-2ad1c59ed15eb675088c5bf56c5c45d3-RegB	nan	nan	nan	nan	nan	nan	nan	nan	nan	nan	nan	nan	nan	nan	nan	nan	nan	nan	nan	nan	nan	nan	nan	nan	nan	nan	nan	nan	nan	nan	nan	nan	nan	nan	nan	nan	nan	nan	nan	nan	nan	nan	nan	nan	nan	nan	nan	nan	nan
01-2ad1c59ed15eb675088c5bf56c5c45d3-RegC	nan	nan	nan	nan	nan	nan	nan	nan	nan	nan	nan	nan	nan	nan	nan	nan	nan	nan	nan	nan	nan	nan	nan	nan	nan	nan	nan	nan	nan	nan	nan	nan	nan	nan	nan	nan	nan	nan	nan	nan	nan	nan	nan	nan	nan	nan	nan	nan	nan
03-cfb7d458ea3ef4fc4f27e0eb06be2555-FixA	746.59	746.23	749.47	753.95	757.32	758.04	758.02	759.55	762.95	767.76	772.32	775.38	778.68	783.84	788.89	791.44	791.44	790.23	792.42	801.5	812.18	818.57	822.2	825.88	829.4	832.09	834.83	838.59	842.76	846.44	849.36	851.25	850.97	848.55	850.27	861.25	873.27	877.15	876.74	878.19	880.91	882.73	883.06	882.32	883.55	889.35	896.7	901.53	902.58
03-cfb7d458ea3ef4fc4f27e0eb06be2555-FixB	798.21	797.86	801.43	806.88	812.16	815.87	819.08	823.15	827.71	832.23	837.13	842.74	847.99	851.87	855.14	859	864.52	872.04	879.03	883.1	885.72	888.94	892.92	897.11	900.49	902.45	904.9	909.66	914.96	918.75	922.01	926.09	930.19	933.34	936.51	940.78	945.13	948.42	951.65	955.93	959.81	961.79	963.67	967.45	971.73	974.59	976.46	978.35	980.53
03-cfb7d458ea3ef4fc4f27e0eb06be2555-FixC	770.16	768.71	771.89	776.96	781.2	782.77	783.47	785.45	788.5	791.76	794.21	795.31	796.57	799.34	802.09	803.23	804.24	806.94	811.14	816.15	821.3	825.88	829.21	830.91	832.01	833.58	835.23	836.46	838	840.91	846	853.32	859.71	862.48	864.96	870.84	877.32	880.92	883.3	886.83	890.32	892.25	894.54	899.19	903.8	905.69	906.8	909.68	913.36
03-cfb7d458ea3ef4fc4f27e0eb06be2555-RegA	785.57	778.23	783.6	795.09	806.1	811.76	814.31	817.19	821.45	827.04	831.93	834.51	837.03	841.71	846.64	849.26	848.9	846.43	847.08	855.16	865.99	873.71	877.77	879.06	878.36	877.05	879.04	887.06	895.69	899.13	900.03	902.39	905.86	908.87	910.01	909.19	912.26	923.73	934.32	934.15	929.07	927.98	932.55	941.55	950.02	953.38	954.37	956.91	960.26
03-cfb7d458ea3ef4fc4f27e0eb06be2555-RegB	791.55	797.33	800.87	803.57	806.86	811.57	816.07	818.92	821.97	826.89	831.29	832.91	834.48	838.81	843.42	845.45	846.27	847.85	850.03	852.21	854.2	856.11	858.87	863.14	867.52	870.62	873.56	877.57	881.32	883.48	885.97	890.79	896.32	900.56	904.5	909.4	913.92	916.53	918.36	920.83	923.36	925.22	927.84	932.57	937.32	939.73	940.94	942.8	945.68
03-cfb7d458ea3ef4fc4f27e0eb06be2555-RegC	828.67	830.21	832.28	834.56	836.74	838.73	841.21	844.78	848.82	852.54	855.68	858.23	860.43	862.57	864.75	867.06	869.77	873.14	877.03	881.03	883.75	884.26	884.76	887.5	891.37	894.58	896.48	897.06	898.05	900.93	904	905.37	906.35	908.51	910.7	911.76	914.08	919.91	926.17	929.35	931.12	933.83	936.22	936.65	937.02	939.59	943.72	947.92	950.99
03-1a2d6fed9d23244edd4d50c50d068f88-FixA	744.7	740.32	746.17	754.89	759.12	754.82	751.4	757.82	767.05	770.65	771.08	772.86	777.55	784.91	790.52	790.48	787.77	786.79	790.24	799.3	810.36	819.28	824.87	827.31	829.2	832.97	837.5	841.13	844.33	847.75	850.12	850.24	849.52	850.23	855.11	865.47	875.12	877.86	877.15	878.15	880.86	883.74	884.96	883.62	883.69	889.14	897.08	903.17	905.85
03-1a2d6fed9d23244edd4d50c50d068f88-FixB	798.07	795.1	798.47	804.78	810.64	813.81	816.8	822.31	828.9	834.6	839.55	844.17	847.97	850.55	852.95	856.65	863.27	873.26	881.86	884.79	885.92	889.78	894.07	895.89	897.53	901.69	906.82	910.8	914.4	918.74	923.1	926.57	929.57	932.97	937.89	944.78	950.51	952.07	951.45	951.8	954.79	960.98	967.35	970.77	972.35	974.2	977.32	982	986.46
03-1a2d6fed9d23244edd4d50c50d068f88-FixC	770.95	767.66	770.79	776.57	781.22	782.44	784.01	789.32	793.91	793.45	792.5	795.96	800.61	802.35	802.14	802.07	803.4	806.83	811.56	816.5	820.97	824.69	828.44	832.81	836.22	837.28	838.23	841.21	843.62	843.1	844.22	851.51	860.57	866.03	869.54	873.81	877.43	878.8	880.81	886.46	893.21	897.59	899.36	899.51	900.45	904.12	908.41	910.86	913.2
03-1a2d6fed9d23244edd4d50c50d068f88-RegA	786.41	774.47	780.56	794.98	807.99	812.63	813.09	815.28	820.4	827.86	834.39	837.39	839.79	844.55	848.79	849.17	846.96	844.93	847.23	856.53	867.57	874.42	877.59	878.98	878.82	877.68	879.35	886.86	895.69	900.59	902.18	902.77	904.6	908.91	912.11	911.23	912.32	921.27	931.39	934.58	933.28	932.51	935.29	942.75	949.9	951.85	952.96	958.55	965.5
03-1a2d6fed9d23244edd4d50c50d068f88-RegB	796.23	796.16	801.1	807.51	811.79	812.01	812.8	818.53	825.54	829.57	832.2	835.68	838.64	839.56	840.09	842.06	844.51	846.22	847.85	850.41	853.99	858.24	861.85	863.92	866.34	870.92	875.97	879.36	881.48	883.55	887.5	894.31	899.91	900.66	901.32	907.06	914.24	918.02	919.74	922.11	925.72	930.19	933.35	933.48	933.39	936.25	940.85	945.02	948.32
03-1a2d6fed9d23244edd4d50c50d068f88-RegC	825.68	824.01	826.96	832.26	837.65	841.31	843.38	844.57	846.17	849.2	852.88	856.27	859.69	863.61	867.98	872.44	876	877.8	878.24	878.21	879.32	882.77	886.99	890.09	892.06	893.49	895.37	898.36	901.14	902.44	903.59	906.14	909.29	911.85	913.92	915.94	918.37	921.46	924.68	927.53	930.89	935.34	938.24	937.38	937.05	941.61	946.76	947.4	947.09
03-eb97e7204c6191e141cb459c65307b66-FixA	746.13	753.76	747.58	737.26	752.86	756.43	759.87	763.51	762.46	765.62	772.24	778.98	782.57	781.63	782.55	782.38	787.4	791.9	788.56	772.78	808.96	811.02	819.21	823.2	827.92	831.6	834.47	837.22	839.99	843.03	847.88	848.18	851.52	855.54	851.25	832.22	868.48	869.6	878.43	883.73	881.2	879.37	880.74	885.7	884.4	892.47	896.49	904.88	901.14
03-eb97e7204c6191e141cb459c65307b66-FixB	796.4	799.72	805.8	807.09	808.99	815.14	821.98	825.43	827.33	830.12	833.52	836.54	840.72	847.52	855.08	860.75	861.88	879.13	874.22	877.93	884.86	888.49	890.9	895.59	901.26	905.85	908.95	910.92	912.7	915.29	918.34	922.37	926.88	931.91	935.4	935.82	937.35	944.08	953.04	957.69	960.09	961.19	962.22	964.28	967.68	972.26	976.53	979.23	981.85
03-eb97e7204c6191e141cb459c65307b66-FixC	765.83	777.53	778.15	774.25	772.33	776.5	781.16	780.82	780.15	784.31	789.74	792.14	793.18	795.6	800.03	798.96	796.62	804.03	808.59	812.17	816.08	821.29	827.74	827.45	828.73	831.89	835.08	836.66	838.5	841.93	841.51	850.06	857.8	861.15	866.74	868.18	869.68	876.29	883.48	885.88	887.23	888.95	892.9	896.14	898.6	901.05	903.69	906.37	908.39
03-eb97e7204c6191e141cb459c65307b66-RegA	776.81	799.25	790.93	826.1	811.05	809.69	815.62	819.5	821.96	820.76	821.19	827.45	834.39	836.77	839.45	839.02	844.18	851.27	850.9	836.09	860.81	863.88	874.28	874.2	877.63	882.66	881.55	868.6	897.76	895.45	899.02	903.27	905.19	905.08	907.98	916.87	912.98	921.78	930.3	927.51	934.16	936.29	929.19	947.75	941.41	945.37	952.54	953.69	952.65
03-eb97e7204c6191e141cb459c65307b66-RegB	788.82	794.93	798.3	801.04	805.31	812.24	818.8	822.04	823.83	822.86	823.8	826.73	830.17	832.91	835.74	839.24	843.47	847.69	851.36	854.12	856.06	857.4	858.54	862.6	866.18	868.91	871.3	874.31	878.82	884.99	888.96	889.16	889.88	896.74	903.99	905.19	905.32	910.79	919.08	921.11	921.87	922.42	923.5	925.54	927.75	929.38	933.95	938.33	942.53
03-eb97e7204c6191e141cb459c65307b66-RegC	822.96	831.43	834.72	835.45	836.19	838.87	842.64	846.19	848.88	850.45	851.94	854.34	857.03	859.28	861.07	862.61	864.65	867.79	871.8	876.14	880.62	885	888.59	888.81	889.03	890.42	892.71	895.2	897.49	899.34	901.18	904.12	906.89	909.03	911.65	915.47	917.6	915.54	917.92	923.73	930.45	929.98	931.38	938.53	945.18	944.74	942.15	944	947.96
03-a0d7d61fb5cd943b985ec1f2d4c41b60-FixA	720.98	725.05	727.21	728.57	730.27	732.96	735.32	736.07	735.99	736.26	737.44	739.47	740.28	738.37	736.65	738.22	742.12	746.23	747.98	746.31	747.11	755.51	765.23	769.01	768.8	768.47	769.29	771.52	774.03	775.74	777.44	780.13	783.43	786.72	790.18	793.96	796.99	798.27	798.51	798.91	800.6	804.25	808.58	812.29	816.69	822.94	827.69	827.61	825.81
03-a0d7d61fb5cd943b985ec1f2d4c41b60-FixB	649.27	654.98	657.6	658.88	660.6	663.96	667.88	671.09	673.91	676.68	678.16	678.1	681.94	693.66	704.85	707.03	705.34	706.6	709.59	711.75	714.08	718.06	723.1	728.22	733.28	738.28	743.14	747.7	751.64	754.82	758.19	762.57	766.85	769.71	771.25	772.12	773.66	776.75	779.23	779.07	778.9	781.73	786.09	789.62	791.82	792.87	793.51	794.4	795.03
03-a0d7d61fb5cd943b985ec1f2d4c41b60-FixC	610.53	613.07	616.88	621.41	626.13	630.75	635.99	642.31	648.22	652.25	655.25	658.41	661.8	665.11	667.61	669.03	671.39	676.29	680.9	682.51	683.85	687.92	692.49	694.94	697.11	701.19	705.5	708.05	710.15	713.54	717.85	722.14	725.56	727.69	729.81	733.13	736.31	738.02	740.23	744.88	749.15	750.07	750.24	752.84	755.88	756.91	758.61	763.9	769.72
03-a0d7d61fb5cd943b985ec1f2d4c41b60-RegA	729.52	739.06	743.05	743.95	744.25	746.09	750.26	756.53	761.92	763.7	763.05	761.83	760.58	759.8	761.25	766.21	772.6	777.89	781.41	783.17	784.01	784.92	786.8	790.19	794.38	798.38	801.54	803.57	805.28	807.58	810.32	813.04	815.06	815.79	815.33	814.12	813.21	813.62	815.29	817.84	820.6	823.06	825.93	829.79	833.1	834.5	836.48	841.57	847.01
03-a0d7d61fb5cd943b985ec1f2d4c41b60-RegB	714.15	719.81	720.9	720.03	719.8	721.96	724.79	726.41	727.8	730.24	732.95	735.27	738.95	745.47	752.54	757.7	761.93	766.57	770.7	773.44	776.68	782.17	787.84	791.44	794.29	798.06	801.7	803.89	805.51	807.82	811.17	815.37	819.23	821.88	825.35	831.55	838.15	842.41	845.38	848.81	852.79	856.9	860.64	863.61	865.8	867.44	869.33	872.19	875.6
03-a0d7d61fb5cd943b985ec1f2d4c41b60-RegC	693.34	696.35	700.86	706.06	711.12	715.54	720.06	725.25	729.58	731.94	735.07	741.44	748.13	751.85	753.6	755.1	756.45	757.55	759.42	762.79	765.92	767.12	767.92	770.09	772.75	774.69	776.42	778.6	780.67	782.05	783.71	786.56	789.09	789.73	789.5	789.78	790.17	790.04	789.97	790.57	791	790.42	790.05	791.23	792.86	793.63	794.47	796.65	799.7
03-5084aa77e3950fa577962c870e76ef77-FixA	720.73	719.71	723.46	729.36	734.81	737.7	738.06	736.64	735.07	734.95	736.59	739.5	741.18	739.75	738.25	739.75	741.98	742.26	741.96	743.49	748.89	758.69	767.07	768.78	768.52	771.64	774.59	773.24	771.98	775.63	780.31	781.46	782.46	787.35	793.24	796.4	798.31	801.15	803.56	803.79	803.01	803.18	806.13	812.8	820.26	825.12	827.31	827.81	828.18
03-5084aa77e3950fa577962c870e76ef77-FixB	650.54	653.15	656.22	658.99	660.7	661.38	664.36	671.88	678.39	678.65	677.05	679.21	685.74	695.15	702.81	705.03	705.45	708.21	711.13	711.69	712.9	717.86	723.4	726.08	728.59	734.24	741.83	749.1	754.53	757.36	759.26	762.15	766.1	770.35	772.89	772.36	772.14	775.6	779.81	781.25	782.05	784.97	787.85	788.07	787.44	788.47	790.79	793.33	795.96
03-5084aa77e3950fa577962c870e76ef77-FixC	613.33	617.19	619.92	622.7	626.71	632.56	638.53	642.89	646.25	649.61	652.88	656	659.97	665.38	669.81	671.31	673.01	677.91	682.62	683.57	683.82	686.96	691.31	694.49	697.18	700.54	704.24	707.79	711.88	717.11	722.13	725.42	727.25	728.48	730.52	734.53	739.78	744.84	747.43	746.2	745.29	748.75	752.88	753.36	753.5	757.39	761.82	762.9	763.83
03-5084aa77e3950fa577962c870e76ef77-RegA	730.54	740.48	744.04	743.96	743	743.58	746.83	752.94	759.43	763.61	764.49	762.23	759.91	760.65	764.58	770.7	776.38	779.4	781.14	783.49	786.55	789.78	791.84	791.89	792.1	794.87	799.91	805.8	809.42	808.64	807.8	811.24	815.23	815.32	814.18	815.29	816.69	815.91	815.43	818.11	821.89	824.19	826.68	831.34	835.72	837.15	838.19	841.91	846.51
03-5084aa77e3950fa577962c870e76ef77-RegB	714.62	713.48	716.25	720.51	723.85	724.74	725.17	727.14	729	729.11	729.72	733.42	740.13	748.59	755.6	758.72	760.95	765.66	771.54	776.39	779.25	780.25	782.75	789.33	795.36	796.19	795.77	798.84	803.37	806.37	809.05	813.22	817.94	822.07	826.88	833.6	839.95	843.7	847.26	853.22	858.88	860.98	861.03	861.62	864.07	868.64	872.62	873.48	873.85
03-5084aa77e3950fa577962c870e76ef77-RegC	695.12	697.28	701.05	705.74	710.67	715.33	719.89	724.62	729.36	733.9	738.27	742.55	746.75	750.76	753.88	755.68	757.32	759.88	762.07	762.61	763.16	765.46	768.16	769.73	771.4	774.64	778.44	781.35	783.09	783.85	784.53	786.03	788.15	790.26	791.28	790.56	790.15	791.86	792.98	790.87	789.15	791.61	794.55	793.67	792.4	795.01	799.03	800.86	801.16
03-b4cc9a8c47750b239b1b52b2d0974984-FixA	719.22	723.9	725.71	726.19	726.75	728.91	733.9	734.58	736.22	736.07	735.59	732.97	732.78	738.43	743.99	744.23	741.39	740.33	742.17	745.62	742.75	727.85	767.68	762.19	762.66	765.65	767.68	772.63	777.16	777.59	777	778.94	780.44	781.53	781.45	783.78	788.11	793.27	793.52	795.76	797.77	796.83	805.78	811.64	815.97	821.08	830.38	829.96	831.4
03-b4cc9a8c47750b239b1b52b2d0974984-FixB	649.47	649.67	652.47	656.91	661.97	666.45	668.04	665.8	664.96	670.42	679.06	685.45	683.58	670.93	706.95	702.56	703.83	699.8	702.56	708.55	713.7	713.43	720.25	729.81	739.63	746.37	745.5	745.25	747.46	753.03	759.37	763.68	767.03	765.37	766.76	771.85	776	774.9	773.67	777.82	782.65	782.37	780.58	782.26	786.15	789.52	792.03	794.02	796.23
03-b4cc9a8c47750b239b1b52b2d0974984-FixC	603.38	610.9	618.26	624.86	630.02	633.44	636.15	639.36	644.01	650.52	653.51	656.51	658.41	658.97	661.29	668.04	673.64	673.51	673.84	680.94	688.98	691.44	692.17	696.2	701	703.22	704.87	708.4	711.87	712.91	713.25	715.32	719.73	726.03	731.5	733.83	735.05	737.95	742.81	745.18	747.61	749.02	750.5	753.22	755.83	756.73	756.39	758.69	760.64
03-b4cc9a8c47750b239b1b52b2d0974984-RegA	725.53	752.82	745.7	745.28	746.4	744.4	748.98	771.79	760.33	754.79	755.01	758.91	762.9	763.39	758.43	763.22	767.02	774.58	776.88	780.33	783.97	787.38	791	795.12	798.28	799.07	798.42	798.04	800.27	806.31	811.97	810.1	808.38	811.85	813.87	814.42	814.35	815.15	814.39	817.29	818.92	822.32	825.66	825.84	826.85	832.71	838.4	838.3	836.96
03-b4cc9a8c47750b239b1b52b2d0974984-RegB	715.15	715.7	716.88	718.57	720.53	722.55	724.32	725.8	727.61	730.14	734.47	736.13	733.39	755.04	752.96	756.68	762.25	764.91	766.89	771.33	777.23	782.74	786.57	788.42	791.54	795.09	800.01	802.91	804.92	807.74	809.87	814.55	819.05	825.32	830.12	830.25	830.35	835.41	841.94	845.62	849.04	855.88	859.14	862.63	865.04	865.88	867.06	870.4	873.66
03-b4cc9a8c47750b239b1b52b2d0974984-RegC	692.94	700.61	705.14	708.09	710.94	714.71	718.46	721.38	725.15	731.09	736.42	738.59	740.54	745.65	753.61	755.9	758.49	760.41	761.94	763.57	765.47	767.55	769.63	771.48	772.72	773.11	773.18	773.62	775.39	778.85	782.08	783.31	784.24	782.81	783.35	785.1	786.44	786.18	786.45	789.28	791.9	791.33	790.08	791.1	792.06	790	792.34	795.49	799.35
03-01e7b55eaccd340faab4a688d59ce227-FixA	nan	nan	nan	nan	nan	nan	nan	nan	nan	nan	nan	nan	nan	nan	nan	nan	nan	nan	nan	nan	nan	nan	nan	nan	nan	nan	nan	nan	nan	nan	nan	nan	nan	nan	nan	nan	nan	nan	nan	nan	nan	nan	nan	nan	nan	nan	nan	nan	nan
03-01e7b55eaccd340faab4a688d59ce227-FixB	nan	nan	nan	nan	nan	nan	nan	nan	nan	nan	nan	nan	nan	nan	nan	nan	nan	nan	nan	nan	nan	nan	nan	nan	nan	nan	nan	nan	nan	nan	nan	nan	nan	nan	nan	nan	nan	nan	nan	nan	nan	nan	nan	nan	nan	nan	nan	nan	nan
03-01e7b55eaccd340faab4a688d59ce227-FixC	nan	nan	nan	nan	nan	nan	nan	nan	nan	nan	nan	nan	nan	nan	nan	nan	nan	nan	nan	nan	nan	nan	nan	nan	nan	nan	nan	nan	nan	nan	nan	nan	nan	nan	nan	nan	nan	nan	nan	nan	nan	nan	nan	nan	nan	nan	nan	nan	nan
03-01e7b55eaccd340faab4a688d59ce227-RegA	nan	nan	nan	nan	nan	nan	nan	nan	nan	nan	nan	nan	nan	nan	nan	nan	nan	nan	nan	nan	nan	nan	nan	nan	nan	nan	nan	nan	nan	nan	nan	nan	nan	nan	nan	nan	nan	nan	nan	nan	nan	nan	nan	nan	nan	nan	nan	nan	nan
03-01e7b55eaccd340faab4a688d59ce227-RegB	nan	nan	nan	nan	nan	nan	nan	nan	nan	nan	nan	nan	nan	nan	nan	nan	nan	nan	nan	nan	nan	nan	nan	nan	nan	nan	nan	nan	nan	nan	nan	nan	nan	nan	nan	nan	nan	nan	nan	nan	nan	nan	nan	nan	nan	nan	nan	nan	nan
03-01e7b55eaccd340faab4a688d59ce227-RegC	nan	nan	nan	nan	nan	nan	nan	nan	nan	nan	nan	nan	nan	nan	nan	nan	nan	nan	nan	nan	nan	nan	nan	nan	nan	nan	nan	nan	nan	nan	nan	nan	nan	nan	nan	nan	nan	nan	nan	nan	nan	nan	nan	nan	nan	nan	nan	nan	nan
03-b880a0b4b49867fe873d99e6161e83d1-FixA	nan	nan	nan	nan	nan	nan	nan	nan	nan	nan	nan	nan	nan	nan	nan	nan	nan	nan	nan	nan	nan	nan	nan	nan	nan	nan	nan	nan	nan	nan	nan	nan	nan	nan	nan	nan	nan	nan	nan	nan	nan	nan	nan	nan	nan	nan	nan	nan	nan
03-b880a0b4b49867fe873d99e6161e83d1-FixB	nan	nan	nan	nan	nan	nan	nan	nan	nan	nan	nan	nan	nan	nan	nan	nan	nan	nan	nan	nan	nan	nan	nan	nan	nan	nan	nan	nan	nan	nan	nan	nan	nan	nan	nan	nan	nan	nan	nan	nan	nan	nan	nan	nan	nan	nan	nan	nan	nan
03-b880a0b4b49867fe873d99e6161e83d1-FixC	nan	nan	nan	nan	nan	nan	nan	nan	nan	nan	nan	nan	nan	nan	nan	nan	nan	nan	nan	nan	nan	nan	nan	nan	nan	nan	nan	nan	nan	nan	nan	nan	nan	nan	nan	nan	nan	nan	nan	nan	nan	nan	nan	nan	nan	nan	nan	nan	nan
03-b880a0b4b49867fe873d99e6161e83d1-RegA	nan	nan	nan	nan	nan	nan	nan	nan	nan	nan	nan	nan	nan	nan	nan	nan	nan	nan	nan	nan	nan	nan	nan	nan	nan	nan	nan	nan	nan	nan	nan	nan	nan	nan	nan	nan	nan	nan	nan	nan	nan	nan	nan	nan	nan	nan	nan	nan	nan
03-b880a0b4b49867fe873d99e6161e83d1-RegB	nan	nan	nan	nan	nan	nan	nan	nan	nan	nan	nan	nan	nan	nan	nan	nan	nan	nan	nan	nan	nan	nan	nan	nan	nan	nan	nan	nan	nan	nan	nan	nan	nan	nan	nan	nan	nan	nan	nan	nan	nan	nan	nan	nan	nan	nan	nan	nan	nan
03-b880a0b4b49867fe873d99e6161e83d1-RegC	nan	nan	nan	nan	nan	nan	nan	nan	nan	nan	nan	nan	nan	nan	nan	nan	nan	nan	nan	nan	nan	nan	nan	nan	nan	nan	nan	nan	nan	nan	nan	nan	nan	nan	nan	nan	nan	nan	nan	nan	nan	nan	nan	nan	nan	nan	nan	nan	nan
03-ba3c26541a39ffdf18a5cb6bc1c02a76-FixA	nan	nan	nan	nan	nan	nan	nan	nan	nan	nan	nan	nan	nan	nan	nan	nan	nan	nan	nan	nan	nan	nan	nan	nan	nan	nan	nan	nan	nan	nan	nan	nan	nan	nan	nan	nan	nan	nan	nan	nan	nan	nan	nan	nan	nan	nan	nan	nan	nan
03-ba3c26541a39ffdf18a5cb6bc1c02a76-FixB	nan	nan	nan	nan	nan	nan	nan	nan	nan	nan	nan	nan	nan	nan	nan	nan	nan	nan	nan	nan	nan	nan	nan	nan	nan	nan	nan	nan	nan	nan	nan	nan	nan	nan	nan	nan	nan	nan	nan	nan	nan	nan	nan	nan	nan	nan	nan	nan	nan
03-ba3c26541a39ffdf18a5cb6bc1c02a76-FixC	nan	nan	nan	nan	nan	nan	nan	nan	nan	nan	nan	nan	nan	nan	nan	nan	nan	nan	nan	nan	nan	nan	nan	nan	nan	nan	nan	nan	nan	nan	nan	nan	nan	nan	nan	nan	nan	nan	nan	nan	nan	nan	nan	nan	nan	nan	nan	nan	nan
03-ba3c26541a39ffdf18a5cb6bc1c02a76-RegA	nan	nan	nan	nan	nan	nan	nan	nan	nan	nan	nan	nan	nan	nan	nan	nan	nan	nan	nan	nan	nan	nan	nan	nan	nan	nan	nan	nan	nan	nan	nan	nan	nan	nan	nan	nan	nan	nan	nan	nan	nan	nan	nan	nan	nan	nan	nan	nan	nan
03-ba3c26541a39ffdf18a5cb6bc1c02a76-RegB	nan	nan	nan	nan	nan	nan	nan	nan	nan	nan	nan	nan	nan	nan	nan	nan	nan	nan	nan	nan	nan	nan	nan	nan	nan	nan	nan	nan	nan	nan	nan	nan	nan	nan	nan	nan	nan	nan	nan	nan	nan	nan	nan	nan	nan	nan	nan	nan	nan
03-ba3c26541a39ffdf18a5cb6bc1c02a76-RegC	nan	nan	nan	nan	nan	nan	nan	nan	nan	nan	nan	nan	nan	nan	nan	nan	nan	nan	nan	nan	nan	nan	nan	nan	nan	nan	nan	nan	nan	nan	nan	nan	nan	nan	nan	nan	nan	nan	nan	nan	nan	nan	nan	nan	nan	nan	nan	nan	nan
03-24ef36defce471dfc7521f94d97adfb7-FixA	nan	nan	nan	nan	nan	nan	nan	nan	nan	nan	nan	nan	nan	nan	nan	nan	nan	nan	nan	nan	nan	nan	nan	nan	nan	nan	nan	nan	nan	nan	nan	nan	nan	nan	nan	nan	nan	nan	nan	nan	nan	nan	nan	nan	nan	nan	nan	nan	nan
03-24ef36defce471dfc7521f94d97adfb7-FixB	nan	nan	nan	nan	nan	nan	nan	nan	nan	nan	nan	nan	nan	nan	nan	nan	nan	nan	nan	nan	nan	nan	nan	nan	nan	nan	nan	nan	nan	nan	nan	nan	nan	nan	nan	nan	nan	nan	nan	nan	nan	nan	nan	nan	nan	nan	nan	nan	nan
03-24ef36defce471dfc7521f94d97adfb7-FixC	nan	nan	nan	nan	nan	nan	nan	nan	nan	nan	nan	nan	nan	nan	nan	nan	nan	nan	nan	nan	nan	nan	nan	nan	nan	nan	nan	nan	nan	nan	nan	nan	nan	nan	nan	nan	nan	nan	nan	nan	nan	nan	nan	nan	nan	nan	nan	nan	nan
03-24ef36defce471dfc7521f94d97adfb7-RegA	nan	nan	nan	nan	nan	nan	nan	nan	nan	nan	nan	nan	nan	nan	nan	nan	nan	nan	nan	nan	nan	nan	nan	nan	nan	nan	nan	nan	nan	nan	nan	nan	nan	nan	nan	nan	nan	nan	nan	nan	nan	nan	nan	nan	nan	nan	nan	nan	nan
03-24ef36defce471dfc7521f94d97adfb7-RegB	nan	nan	nan	nan	nan	nan	nan	nan	nan	nan	nan	nan	nan	nan	nan	nan	nan	nan	nan	nan	nan	nan	nan	nan	nan	nan	nan	nan	nan	nan	nan	nan	nan	nan	nan	nan	nan	nan	nan	nan	nan	nan	nan	nan	nan	nan	nan	nan	nan
03-24ef36defce471dfc7521f94d97adfb7-RegC	nan	nan	nan	nan	nan	nan	nan	nan	nan	nan	nan	nan	nan	nan	nan	nan	nan	nan	nan	nan	nan	nan	nan	nan	nan	nan	nan	nan	nan	nan	nan	nan	nan	nan	nan	nan	nan	nan	nan	nan	nan	nan	nan	nan	nan	nan	nan	nan	nan
03-53dd48af2af790afc27836a0a72c6f66-FixA	nan	nan	nan	nan	nan	nan	nan	nan	nan	nan	nan	nan	nan	nan	nan	nan	nan	nan	nan	nan	nan	nan	nan	nan	nan	nan	nan	nan	nan	nan	nan	nan	nan	nan	nan	nan	nan	nan	nan	nan	nan	nan	nan	nan	nan	nan	nan	nan	nan
03-53dd48af2af790afc27836a0a72c6f66-FixB	nan	nan	nan	nan	nan	nan	nan	nan	nan	nan	nan	nan	nan	nan	nan	nan	nan	nan	nan	nan	nan	nan	nan	nan	nan	nan	nan	nan	nan	nan	nan	nan	nan	nan	nan	nan	nan	nan	nan	nan	nan	nan	nan	nan	nan	nan	nan	nan	nan
03-53dd48af2af790afc27836a0a72c6f66-FixC	nan	nan	nan	nan	nan	nan	nan	nan	nan	nan	nan	nan	nan	nan	nan	nan	nan	nan	nan	nan	nan	nan	nan	nan	nan	nan	nan	nan	nan	nan	nan	nan	nan	nan	nan	nan	nan	nan	nan	nan	nan	nan	nan	nan	nan	nan	nan	nan	nan
03-53dd48af2af790afc27836a0a72c6f66-RegA	nan	nan	nan	nan	nan	nan	nan	nan	nan	nan	nan	nan	nan	nan	nan	nan	nan	nan	nan	nan	nan	nan	nan	nan	nan	nan	nan	nan	nan	nan	nan	nan	nan	nan	nan	nan	nan	nan	nan	nan	nan	nan	nan	nan	nan	nan	nan	nan	nan
03-53dd48af2af790afc27836a0a72c6f66-RegB	nan	nan	nan	nan	nan	nan	nan	nan	nan	nan	nan	nan	nan	nan	nan	nan	nan	nan	nan	nan	nan	nan	nan	nan	nan	nan	nan	nan	nan	nan	nan	nan	nan	nan	nan	nan	nan	nan	nan	nan	nan	nan	nan	nan	nan	nan	nan	nan	nan
03-53dd48af2af790afc27836a0a72c6f66-RegC	nan	nan	nan	nan	nan	nan	nan	nan	nan	nan	nan	nan	nan	nan	nan	nan	nan	nan	nan	nan	nan	nan	nan	nan	nan	nan	nan	nan	nan	nan	nan	nan	nan	nan	nan	nan	nan	nan	nan	nan	nan	nan	nan	nan	nan	nan	nan	nan	nan
03-a695c46ddbff6aec9dabdaf16e0c204f-FixA	nan	nan	nan	nan	nan	nan	nan	nan	nan	nan	nan	nan	nan	nan	nan	nan	nan	nan	nan	nan	nan	nan	nan	nan	nan	nan	nan	nan	nan	nan	nan	nan	nan	nan	nan	nan	nan	nan	nan	nan	nan	nan	nan	nan	nan	nan	nan	nan	nan
03-a695c46ddbff6aec9dabdaf16e0c204f-FixB	nan	nan	nan	nan	nan	nan	nan	nan	nan	nan	nan	nan	nan	nan	nan	nan	nan	nan	nan	nan	nan	nan	nan	nan	nan	nan	nan	nan	nan	nan	nan	nan	nan	nan	nan	nan	nan	nan	nan	nan	nan	nan	nan	nan	nan	nan	nan	nan	nan
03-a695c46ddbff6aec9dabdaf16e0c204f-FixC	nan	nan	nan	nan	nan	nan	nan	nan	nan	nan	nan	nan	nan	nan	nan	nan	nan	nan	nan	nan	nan	nan	nan	nan	nan	nan	nan	nan	nan	nan	nan	nan	nan	nan	nan	nan	nan	nan	nan	nan	nan	nan	nan	nan	nan	nan	nan	nan	nan
03-a695c46ddbff6aec9dabdaf16e0c204f-RegA	nan	nan	nan	nan	nan	nan	nan	nan	nan	nan	nan	nan	nan	nan	nan	nan	nan	nan	nan	nan	nan	nan	nan	nan	nan	nan	nan	nan	nan	nan	nan	nan	nan	nan	nan	nan	nan	nan	nan	nan	nan	nan	nan	nan	nan	nan	nan	nan	nan
03-a695c46ddbff6aec9dabdaf16e0c204f-RegB	nan	nan	nan	nan	nan	nan	nan	nan	nan	nan	nan	nan	nan	nan	nan	nan	nan	nan	nan	nan	nan	nan	nan	nan	nan	nan	nan	nan	nan	nan	nan	nan	nan	nan	nan	nan	nan	nan	nan	nan	nan	nan	nan	nan	nan	nan	nan	nan	nan
03-a695c46ddbff6aec9dabdaf16e0c204f-RegC	nan	nan	nan	nan	nan	nan	nan	nan	nan	nan	nan	nan	nan	nan	nan	nan	nan	nan	nan	nan	nan	nan	nan	nan	nan	nan	nan	nan	nan	nan	nan	nan	nan	nan	nan	nan	nan	nan	nan	nan	nan	nan	nan	nan	nan	nan	nan	nan	nan
03-95a424b417e625b3c49616005e52aa1c-FixA	990.25	991	990.76	990.72	992.06	995.29	998.11	998.63	999.53	1003.42	1007.77	1009.8	1011.22	1014.01	1016.23	1015.81	1014.3	1013.74	1014.39	1015.9	1017.6	1018.82	1019.3	1019.19	1019.91	1022.4	1024.24	1023.26	1022.68	1026.08	1032.07	1038.05	1042.36	1044.18	1045.44	1048.16	1051.07	1052.48	1052.95	1053.5	1054.34	1055.5	1057.24	1059.68	1061.98	1063.33	1064.41	1066.04	1067.75
03-95a424b417e625b3c49616005e52aa1c-FixB	952.41	948.59	949.57	952.17	953.2	951.19	951.54	958.82	966.9	969.2	968.53	969.19	971.78	975.66	979.16	980.93	982.12	984.09	986.41	988.43	990.67	993.55	995.62	995.64	995.59	997.81	1002.39	1008.35	1012.93	1013.85	1013.19	1013.58	1014.62	1015.5	1017.33	1021.17	1025.35	1028.33	1032.72	1040.83	1047.91	1049	1047.49	1048.26	1051.59	1056.32	1060.89	1064.02	1066.22
03-95a424b417e625b3c49616005e52aa1c-FixC	953.36	952.71	952.85	953.9	956.01	959.09	962.18	964.35	965.56	966.21	967.3	969.63	972.28	974.14	975.04	975.09	974.65	974.43	976.31	981.43	986.21	987.25	987.47	990.34	994.4	997.46	1000.08	1003.22	1006.27	1008.44	1010.02	1011.46	1012.63	1013.45	1014.69	1016.83	1017.99	1016.5	1014.8	1015.66	1018.06	1020.15	1021.67	1022.83	1024.1	1025.79	1027.13	1027.47	1028.08
03-95a424b417e625b3c49616005e52aa1c-RegA	877.83	880.78	882.44	883.99	886.58	890.7	894.08	894.86	895.82	899.76	904.72	908.11	909.74	910.27	911.22	913.74	916.58	918.21	918.79	919.31	922.5	930.05	936.99	938.46	937.8	939.35	942.11	944.07	945.4	946.71	948.04	949.39	951.17	953.76	956.77	959.6	961.8	963.26	965.04	968.14	971.53	974.1	977.05	981.57	985.63	987.13	988.12	991.13	994.87
03-95a424b417e625b3c49616005e52aa1c-RegB	895.97	895.48	896.79	899.08	901.5	903.33	904.27	904.41	904.85	906.5	908.12	908.58	909.42	912.32	916.54	920.73	923.58	924.32	924.31	925.31	928.5	934.22	939.96	943.07	943.74	942.98	942.11	942.28	943.47	945.47	948.64	953	956.37	956.87	956.82	958.65	959.96	958.13	956.05	957.1	959.55	960.84	961.63	963.04	964.04	963.42	962.24	961.95	962.78
03-95a424b417e625b3c49616005e52aa1c-RegC	869.88	870.97	871.86	872.97	874.7	877.18	879.41	880.57	881.89	884.48	886.78	887.51	889.34	894.69	900.7	904.15	906.43	909.23	910.5	908.5	907.34	911.06	916.71	920.53	923.48	927.32	931.73	935.94	939.73	943.11	946.23	949.29	952.5	955.91	958.99	961.23	963.02	964.9	966.76	968.34	969.44	970.09	971.16	973.36	975.67	976.84	977.12	977.26	978.25
03-e7297e82c055894c8094f0dc2d616655-FixA	988.63	992.84	994.16	993.9	993.34	993.6	995.12	997.81	1000.23	1001.32	1003.04	1007.16	1011.43	1013.52	1015.01	1017.77	1020.31	1020.8	1019.78	1018.46	1018.14	1019.58	1021.12	1021.27	1022.04	1025.21	1027.26	1025.04	1023.29	1027.18	1033.89	1039.24	1042.68	1044.85	1047.18	1050.72	1053.85	1054.77	1054.2	1053.6	1054.28	1056.91	1059.2	1059.04	1059.26	1062.91	1067.13	1068.45	1068.77
03-e7297e82c055894c8094f0dc2d616655-FixB	953.93	952.74	952.67	952.97	952.86	952.39	954.75	962.08	968.68	969.29	968.68	971.93	974.82	972.96	971.63	976.35	983.01	986.36	986.99	987.04	988.57	992.65	996.02	995.67	994.7	996.89	1001.73	1007.45	1012.24	1014.64	1015	1014.29	1014.2	1016.13	1019.33	1022.55	1025.22	1027.33	1030.8	1037.25	1044.35	1049.22	1051.55	1052.1	1053.28	1057.02	1060.95	1062.46	1064.12
03-e7297e82c055894c8094f0dc2d616655-FixC	952.39	953.74	954.56	955.44	956.97	959.49	962.34	964.83	967.2	969.54	970.32	968.72	968.52	972.84	977.01	976.38	974.91	977.2	980.94	982.8	983.21	983.7	986.04	991.31	997.1	1000.81	1003.26	1005.7	1007.43	1007.73	1008.48	1011.42	1014.45	1015.24	1015.37	1016.89	1018.97	1020.13	1019.9	1018.42	1017.47	1018.69	1020.93	1022.64	1024.06	1025.9	1028.4	1031.35	1033.14
03-e7297e82c055894c8094f0dc2d616655-RegA	883.03	884.23	886.86	889.69	891.51	891.7	892.13	894.54	897.48	899.45	902	906.56	910.94	912.81	913.28	914.17	916.48	920.4	923.51	924.04	925.79	932.27	939.23	941.73	941.03	939.89	940.19	942.92	946.17	947.9	948.87	950.31	952.13	953.99	956.04	958.59	961.76	965.38	967.99	968.55	969.78	974.24	978.83	980.16	981.22	985.62	990.75	993.18	994.13
03-e7297e82c055894c8094f0dc2d616655-RegB	893.82	896.05	897.62	898.88	900.16	901.72	903.46	905.12	906.23	906.73	908.65	913.26	916.41	914.67	913.5	918.12	923.13	922.68	921.22	924.21	929.8	934.79	938.67	941.52	942.87	942.46	941.76	942.25	943.5	944.95	947.77	952.86	957.6	959.26	959.08	959.04	959.22	959.31	959.36	959.54	960.01	960.92	962.38	964.32	965.9	966.28	965.56	964.23	963.14
03-e7297e82c055894c8094f0dc2d616655-RegC	868.03	870.62	872.63	874.32	876.01	877.91	880.08	882.39	884.15	884.95	885.95	888.42	892.09	896.31	900.18	903.15	906.33	910.56	913.66	913.59	912.5	913.01	914.78	917.02	920.36	925.44	931.3	936.7	941.13	944.4	946.94	949.34	952.37	956.38	959.41	959.81	959.98	962.54	965.75	967.32	968.37	970.52	973.41	976.06	977.59	977.53	977.01	977.37	978.4
03-e4397716ebc10028163f1e642a130ebd-FixA	985.42	984.33	987.09	991.26	994.35	994.73	997.62	1001.64	1005.64	1007.86	1008.99	1010.04	1011.54	1013.88	1011.66	1010.81	1011.29	1012.86	1014.73	1015.74	1015.86	1014.7	1015.68	1018.33	1019.85	1017.19	1016	1022.2	1027.53	1022.95	1029.74	1037.61	1049.06	1048.97	1049.27	1046.92	1044.78	1046.35	1050.35	1054.31	1056.38	1056.49	1057.26	1060.08	1062.36	1062.16	1061.66	1063.51	1066.28
03-e4397716ebc10028163f1e642a130ebd-FixB	949.81	954.82	953.91	951.02	950.08	952.57	949.85	952.62	955.34	952.42	961.99	966.35	969.13	975.39	981.5	983.29	983.72	984.18	987.02	990.75	992.77	991.59	991.98	992.31	993.34	1000.49	1002.79	1002.5	1004.83	1012.9	1013.21	1013.53	1012.58	1017.56	1020.33	1021.07	1021.73	1024.44	1024.37	1032.93	1041.84	1041.87	1046.76	1051.13	1052.63	1049.86	1058.76	1061.32	1064.66
03-e4397716ebc10028163f1e642a130ebd-FixC	950.4	949.69	953.72	956.74	958.09	957.43	956.46	956.76	958.16	960.12	963.22	967.45	969.99	968.75	968.66	974.19	981.08	983.99	983.32	981.32	981.08	984.53	986.92	990.36	992.12	996.92	997.56	997.98	998.9	1002.13	1005.81	1007.13	1008.62	1012.71	1013.15	1011.28	1009.54	1011.67	1015.1	1017.51	1017.57	1018.16	1018.3	1019.33	1020.54	1020.61	1020.67	1021.28	1022.78
03-e4397716ebc10028163f1e642a130ebd-RegA	872.81	876.15	879.34	882.43	885.5	888.68	892.34	896.62	900.19	901.48	901.17	900.38	901.57	906.34	910.96	913.58	914.49	914.97	917.31	922.29	923.37	915.38	936.46	932.73	934.33	939.5	942.02	942.91	943.91	946.45	949.76	952.56	954.53	955.66	956.18	956.39	956.61	957.12	961.97	967.55	972.2	974.41	976.11	979.5	983.61	987	990.11	990.7	992.04
03-e4397716ebc10028163f1e642a130ebd-RegB	894.07	896.45	897.64	898.21	898.61	899.3	900.73	903.04	905.57	909.03	911.07	911.59	913.18	917.59	920.12	916.92	914.65	919.93	926.98	928.57	925.37	920.27	945.63	939.91	938.13	939.54	941.35	940.93	938.73	935.53	945.19	951.43	959.01	957.09	957.56	956.01	954.76	956.74	959.02	958.02	955.34	955.69	955.99	955.22	955.19	957.98	960.12	961.98	962.48
03-e4397716ebc10028163f1e642a130ebd-RegC	866	867.5	869.83	872.22	874.03	874.83	875.62	878.18	881.12	883.77	886.49	889.36	889.89	886.34	894.08	899.49	905.85	910.62	906.5	908.82	911.3	907.32	911.71	917.47	923	925.9	927.45	929.66	933.26	938.43	944.6	950.95	956.53	960.93	959.4	961.33	963.96	964.11	963.63	965.04	967.49	969.26	969.42	968.65	968.92	971.93	976.24	979.85	981.94
03-b8c89064d7af988e8b7aa1d3fabda912-FixA	950.49	953.08	957.06	961.23	964.39	965.96	967.97	972.34	977.85	982.97	987.97	993.34	998.24	1001.86	1004.91	1008.28	1012	1015.65	1017.83	1017.73	1018.01	1021.2	1024.92	1026.46	1027.43	1029.83	1032.3	1033.2	1033.8	1035.75	1038.73	1042.02	1045.6	1049.37	1052.03	1052.53	1052.44	1053.59	1055.43	1057.01	1058.51	1060.31	1062.19	1063.93	1066.09	1069.17	1072.33	1074.65	1076.62
03-b8c89064d7af988e8b7aa1d3fabda912-FixB	889.24	893.28	896.96	900.23	903.06	905.52	908.14	911.35	914.56	917.15	919.45	921.79	923.57	924.45	926.27	930.47	934.17	934.62	934.5	936.94	941.05	944.97	947.27	947.4	947.88	951.07	954.87	956.83	958.44	961.65	965.66	969.14	971.82	973.8	975.45	977.28	980.16	984.77	990.23	995.31	999.03	1000.85	1001.78	1003.26	1006.72	1012.57	1016.51	1014.69	1012.15
03-b8c89064d7af988e8b7aa1d3fabda912-FixC	874.72	877.82	882.47	887.57	892.02	895.17	898.35	902.79	907.37	910.94	914.55	919.45	925.29	931.46	937.98	944.86	951.09	955.72	958.97	961.31	962.77	963.52	964.64	966.98	969.28	970.15	970.22	970.43	970.75	970.96	971.46	972.62	974.02	975.29	977.36	980.86	983.43	982.95	982.48	985.26	988.65	989.32	988.86	989.68	991.19	992.37	994.2	997.6	1000.49
03-b8c89064d7af988e8b7aa1d3fabda912-RegA	944.92	946.65	949.09	952.01	955.2	958.41	961.26	963.42	964.96	966.2	967.88	970.56	973.38	975.42	977.07	979.02	981.92	985.93	989.26	990.35	990.93	993	995.71	997.86	1000.09	1003.05	1005.46	1006.11	1006.5	1008.44	1011.85	1015.89	1018.66	1018.85	1019.08	1022.05	1026.02	1028.53	1029.75	1030.45	1030.75	1030.7	1030.67	1031.16	1032.49	1034.83	1037.87	1041.12	1043.99
03-b8c89064d7af988e8b7aa1d3fabda912-RegB	872.06	873.02	875.77	879.25	882.35	884.64	888.27	894.95	901.88	905.94	907.28	907.2	908.1	911.9	917.41	922.9	927.82	932.07	935.83	939.23	941.78	943.15	944.28	946.38	950.12	955.55	960.31	962.29	963.33	965.75	969.17	972.58	975.23	976.69	977.35	977.82	978.6	980.1	982.52	985.85	989.56	992.95	995.13	995.73	996.95	1000.87	1005.38	1007.94	1009.87
03-b8c89064d7af988e8b7aa1d3fabda912-RegC	895.86	899.36	901.34	902.66	904.21	906.56	909.13	911.36	914.12	918.11	921.94	924.34	926.64	930.13	933.01	933.49	933.39	934.93	938.26	942.77	947.05	949.78	951.08	951.65	953.29	957.3	961.69	964.33	966.56	970.07	973.86	976.66	979.26	982.69	986.36	989.53	992.74	996.65	1000.85	1004.66	1007.65	1009.62	1011.03	1012.61	1015.27	1019.48	1023.19	1024.34	1024.54
03-550f3208318ac985ff6ca4a430354041-FixA	954.94	957.54	959.29	960.77	962.57	965.12	968.23	971.83	976.77	983.44	989.01	991.19	993.2	998.5	1005.51	1011.61	1015.48	1016.66	1017.11	1018.81	1021.32	1023.73	1025.89	1027.73	1028.56	1028.17	1029.42	1034.57	1039.76	1040.99	1041.37	1044.65	1048.54	1050.02	1050.28	1051.27	1052.94	1054.71	1056.29	1057.63	1059.27	1061.72	1064.44	1066.76	1068.85	1071.14	1073.93	1077.24	1079.8
03-550f3208318ac985ff6ca4a430354041-FixB	894.75	894.53	898.33	903.62	907.87	909.43	910.14	911.96	913.64	913.91	914.7	917.98	922.41	926.19	929.48	932.71	935.57	937.79	940.25	943.59	946.36	947.31	948.62	952.34	956.15	957.51	958.47	961.28	963.61	963.15	963.29	967.52	972.65	974.76	975.25	976.69	979.98	985.15	990.3	993.52	995.35	997.04	999.97	1004.96	1009.99	1012.72	1013.22	1012.55	1013.12
03-550f3208318ac985ff6ca4a430354041-FixC	869.92	881.99	887.49	889.34	890.5	893.4	898.41	904.92	910.29	912.6	915.06	920.94	928.19	934.25	939.98	946.55	952.82	957.36	960.4	962.49	963.7	964.07	964.26	965.03	966.78	969.56	972.21	973.64	974.52	975.63	976.15	975.33	974.78	976.16	978.13	979.02	979.67	981.27	983.46	985.59	987.77	990.02	991	989.7	988.71	990.77	994.37	997.21	999.37
03-550f3208318ac985ff6ca4a430354041-RegA	943.77	945.1	947.34	950.17	953.29	956.44	959.64	962.76	964.97	965.86	967.42	971.44	976.17	979.47	981.3	982.35	983.94	987.01	990.25	992.28	994.04	996.45	997.59	995.96	995.34	999.28	1004	1005.34	1006.2	1010.03	1013.74	1013.94	1013.94	1017.46	1021.72	1023.48	1025.78	1031.65	1035.79	1032.94	1029.1	1031.11	1034.39	1033.11	1031.03	1033.32	1038.15	1042.12	1044.29
03-550f3208318ac985ff6ca4a430354041-RegB	872.36	878.94	882.86	884.22	883.15	880.82	882.74	892.71	902.98	905.64	904.41	904.77	907.06	910.59	915.73	922.68	929.59	934.58	937.83	940.02	941.72	943.39	945.05	946.82	949.72	954.44	959.03	961.6	963.67	967.13	971.22	974.69	977.21	978.88	980.26	981.73	982.04	980.37	979.83	983.44	988.52	991.7	994.37	998.43	1001.87	1002.57	1003.21	1006.89	1011.76
03-550f3208318ac985ff6ca4a430354041-RegC	898.11	900.57	902.4	903.91	905.47	907.36	909.69	912.43	915.29	917.9	919.95	921.49	923.84	928.1	932.83	936.16	937.08	935.76	936.69	943.31	949.86	950.49	949.74	953.02	957.6	959.7	960.85	963.38	966.72	969.86	973.3	977.64	981.91	985.05	987.61	990.47	993.96	997.94	1001.08	1002.35	1003.97	1008.2	1013.11	1016.11	1017.1	1017	1017.95	1021.64	1025.87
03-6a2f94c163a8cfd48a48a65fbe585adf-FixA	950.71	953.27	955.25	957.33	960.09	963.71	966.29	973.79	978.77	982.44	985.09	990.81	997.13	1001.44	1004.58	1008.31	1013.93	1013.59	1015.16	1018.07	1019.47	1018.37	1016.69	1017.81	1020.22	1026	1030.08	1031.83	1033.55	1038.16	1042.6	1043.83	1043.85	1046.41	1048	1050.7	1053.62	1054.91	1055.68	1057.26	1058.32	1058.57	1060.57	1063.11	1065.46	1066.69	1067.33	1068.32	1070.38
03-6a2f94c163a8cfd48a48a65fbe585adf-FixB	894.23	897.86	897.82	896.72	897.07	900.5	904.61	907.05	909.6	914.18	918.57	920.38	921.61	924.39	926.12	925.5	925.75	929.88	934.36	935.42	935.35	937.29	940.49	943.45	946	948.26	950.31	952.35	955.21	959.31	961.97	963.68	965.25	970.59	977.87	984.03	987.27	986.88	985.69	986.81	990.68	996.59	1002.16	1004.98	1006.09	1006.81	1011.67	1015.66	1019.14
03-6a2f94c163a8cfd48a48a65fbe585adf-FixC	880.6	877.84	880.12	885.58	892.37	898.74	902.97	904.44	906.91	913.42	919.76	921.41	920.73	920.93	931.84	941.58	952.24	966.26	963.06	961.72	962.14	964.11	965.89	965.87	964.91	964.32	964.69	966.13	968.03	969.8	971.87	974.62	976.85	978.35	978.46	978.2	979.12	982.13	984.56	983.79	982.37	983.58	987.2	991.82	995.44	996.34	995.06	996.15	998.5
03-6a2f94c163a8cfd48a48a65fbe585adf-RegA	943.34	946.46	949.38	951.24	952.52	953.74	955.32	957.63	961.46	966.96	970.83	971.27	970.82	972.63	976.26	980.4	983.02	983.05	983.62	987.62	992.4	995.03	995.45	999.19	1001.84	1000.98	1000.14	1004.45	1009.2	1009.73	1008.61	1010.67	1013.9	1016.49	1018.31	1019.58	1019.6	1017.22	1018.16	1022.41	1028.04	1028.2	1027.04	1029.63	1032.48	1029.94	1034.08	1038.85	1045.52
03-6a2f94c163a8cfd48a48a65fbe585adf-RegB	870.74	870.19	870.51	872.66	877.62	884.65	886.09	892.78	898.95	898.41	904.44	910.35	913.31	912.16	907.68	914.79	922.48	932.77	933.86	936.35	940.15	945.19	950.5	954.71	956.13	954.08	952.8	956.32	961.27	963.5	967.87	969.1	971.98	976.93	977.62	978.42	980.05	982.98	983.83	984.48	983.28	984.33	987.07	990.01	992.96	995.93	998.31	1002.57	1006.27
03-6a2f94c163a8cfd48a48a65fbe585adf-RegC	890.46	891.97	895.67	900.32	904.69	907.95	910.55	913.07	914.93	915.84	917.45	920.98	923.83	923.58	923.44	927.12	933.82	941.09	944.3	940.67	937.35	941.44	948.4	952.04	953.33	954.69	958.9	963.48	967.65	970.76	973.28	975.89	978.77	981.95	985.46	989.18	992.25	994.09	996.51	1001.09	1006.38	1009.79	1009.75	1011.18	1013.83	1016.02	1017.36	1018.82	1020.39
03-c08f4cd4bdc8a2bcdfeb3a93c5f597d7-FixA	746.16	746.18	749.51	754.09	757.83	759.6	762.07	767.59	773.29	775.97	776.63	777.12	778.37	780.8	783.61	785.9	787.79	789.66	792.03	795.17	798.25	800.53	802.85	806.08	809.35	811.76	814.34	818.22	822.66	826.53	829.32	830.92	832.33	834.67	838.37	843.55	849.9	856.69	861.98	864.01	863.47	861.98	862.19	865.96	870.09	871.28	872.96	879.05	886.35
03-c08f4cd4bdc8a2bcdfeb3a93c5f597d7-FixB	865.31	870.43	873.92	877.14	881.44	887.37	892.23	893.63	893.9	895.73	898.32	900.37	902.4	905.05	907.6	909.29	910.77	912.71	914.44	915.25	915.87	917.29	919.89	923.64	927.16	929.15	930.12	931.02	932.52	934.98	937.67	939.69	940.7	940.77	941.11	942.83	945.06	946.68	947.72	948.6	950	952.28	954.32	954.97	955.14	955.99	956.92	957.06	956.62
03-c08f4cd4bdc8a2bcdfeb3a93c5f597d7-FixC	780.09	783.2	786.05	788.66	791.04	793.26	795.73	798.83	802.53	806.6	810.32	813.12	815.51	818.24	821.87	826.56	831.24	834.96	838.87	844.14	849.7	854.3	858.44	862.69	865.97	867.18	867.31	867.57	867.8	867.62	867.45	867.76	868.3	868.72	869.04	869.45	870.61	872.89	875.02	875.7	875.88	876.83	878.36	879.97	881.89	884.35	886.38	887.21	888.53
03-c08f4cd4bdc8a2bcdfeb3a93c5f597d7-RegA	872.75	873.53	875.39	877.67	879.71	881.19	883.16	886.42	889.24	890.03	890.37	892.1	894.61	896.91	898.91	900.62	901.57	901.42	901.09	901.5	902.06	902.24	903.24	906.06	908.65	909.01	908.88	910.22	911.52	911.13	911.31	914.32	917.35	917.18	915.01	913.5	916.31	925.4	933.58	933.67	930.96	932.18	933.86	931.49	929.74	933.86	939.12	939.64	938.2
03-c08f4cd4bdc8a2bcdfeb3a93c5f597d7-RegB	813.16	815.31	815.74	815.71	816.48	818.72	820.76	821.43	824.2	831.79	839.02	840.65	839.59	839.77	840.66	841.01	841.49	842.85	844.07	844.07	843.47	843.16	843.12	843.33	844.71	847.81	850.15	849.58	848.81	851.03	855.51	860.47	864.42	866.43	867.73	869.64	870.97	870.64	871.49	876.34	882.82	887.68	890.56	892.21	894.57	899	902.72	902.88	902.14
03-c08f4cd4bdc8a2bcdfeb3a93c5f597d7-RegC	774.14	780.13	784.66	788.63	792.94	798.17	803.6	808.34	812.22	815.2	817.01	817.43	816.88	816.2	817.33	821.69	827.36	831.95	834.99	836.76	838.79	842.38	846.39	849.52	852.56	856.51	860.84	864.56	866.74	867.04	867.61	870.63	874.98	878.87	881.57	883.43	888.59	900.09	910.8	913.3	912.42	914.72	918.35	920.03	921.15	923.8	926.65	928.05	929.72
03-152f1b1f1d279adea6cba79e8c93f417-FixA	746.74	747.12	751.12	756.18	759.77	760.49	761.78	766.77	772.63	776	777.76	779.59	782.09	785.21	787.41	787.64	788.38	791.94	795.81	797.25	797.97	800.29	803.95	808.04	811.81	814.73	817.19	819.68	822.06	824.17	826.38	829.14	832.42	835.99	839.52	842.9	847.42	854.06	860.47	864.01	865.1	865.13	865.89	868.82	873	876.99	879.85	881.35	884
03-152f1b1f1d279adea6cba79e8c93f417-FixB	869.73	875.68	878.08	879.07	880.78	884.67	889.46	893.44	895.93	896.85	897.48	899.08	901.27	903.41	905.63	908.06	910.21	911.73	913.81	917.37	920.49	921.37	921.97	924.46	927.43	929.21	931.16	934.7	937.83	938.43	938.2	939.39	942.02	945.15	946.56	944.66	942.75	944.32	947.55	949.7	950.87	951.67	951.27	949.2	948.82	953.17	958.42	960.04	959.82
03-152f1b1f1d279adea6cba79e8c93f417-FixC	776.07	781.28	784.83	787.24	789.04	790.8	793.31	797.21	802.17	807.49	811.78	814.08	815.81	818.62	822.37	826.56	831.01	835.61	840.1	844.21	847.69	850.63	854.47	860.23	865.39	867.4	867.76	868.4	868.41	866.72	865.37	866.46	868.58	869.73	869.82	869.51	870.62	874.49	878.68	880.44	880.45	880.13	879.75	879.58	881.37	886.29	890.54	890.35	889.12
03-152f1b1f1d279adea6cba79e8c93f417-RegA	868.89	870.61	873.37	876.68	880.04	883.08	885.89	888.55	890.68	891.96	892.82	893.77	894.78	895.83	897.6	900.5	903.02	903.72	903.65	904.07	904.55	904.6	905.53	908.3	910.05	908.35	907.09	910.13	913.38	912.37	910.71	912.77	916.36	918.05	917.43	915.52	916.09	922.17	929.78	933.99	934.61	933.03	931.6	932.26	933.86	934.75	935.13	935.71	936.64
03-152f1b1f1d279adea6cba79e8c93f417-RegB	807.13	812.46	813.93	813.95	814.94	818.28	821.1	821.24	823.6	832.3	840.7	841.94	839.81	839.54	840.69	841.7	842.29	842.63	843.17	844.1	844.17	842.45	841.04	842.14	844.54	846.69	849.31	853.05	855.44	854.42	853.71	857.13	861.67	863.72	865.65	870.23	874.44	875.09	875.88	880.84	886.34	887.97	887.86	889.34	892.31	895.85	900.16	905.13	907.75
03-152f1b1f1d279adea6cba79e8c93f417-RegC	772.62	779.87	785.15	789.5	793.95	799.19	804.41	808.63	811.78	813.97	815.22	815.72	816.29	817.6	818.85	819.58	822.17	828.54	835.4	839.36	842.49	847.23	851.28	852.2	852.56	855.34	859.31	862.47	864.44	865.63	868.05	873.08	877.47	878.12	878.54	883.01	890.55	898.78	905.84	910.4	912.87	914.13	914.86	915.76	918.1	922.76	928.22	932.5	934.81
03-389c492fc98f16a8c3157161fc96f23e-FixA	749.15	760.33	749.16	749.81	752.78	760.57	767.13	766.91	765.64	766.22	770.43	774.71	777.59	778.67	780.28	784.36	788.37	789.57	789.93	791.98	794.81	796.84	797.46	800.28	803.38	808.19	813.29	817.06	820.38	824.54	829.68	829.18	828.34	826.29	835.3	842.94	848.3	851.1	855.63	855.01	859.44	865.85	869.86	868.11	864.78	864.55	874.5	881.39	885.93
03-389c492fc98f16a8c3157161fc96f23e-FixB	866.2	866.71	872.43	879.8	885.37	887.13	889.06	889.5	892.53	895.57	898.14	900.27	901.84	902.84	903.87	905.53	907.73	910.05	912.04	913.46	915.51	919.01	921.59	921.14	920.43	922.49	925.36	926.71	927.88	930.6	933.93	934.94	935.51	936.53	938.99	943.37	947.28	948.29	948.25	949.42	951.08	952.2	952.3	955.46	957.4	953.95	949.5	949.48	951.9
03-389c492fc98f16a8c3157161fc96f23e-FixC	776.28	777.23	780.1	784.34	789.44	794.73	798.98	801.26	801.87	801.75	803	807.18	812.33	816.06	817.95	822.99	827.75	833.35	838.84	843.38	848.22	854.61	860.52	864.43	869.88	866.65	866.17	865.26	865.03	866.89	868.41	867.02	864.37	862.79	866.26	870.02	871.59	869.31	866.86	868.29	871.94	875.18	877.9	880.34	880.46	876.95	878.04	884.79	892.05
03-389c492fc98f16a8c3157161fc96f23e-RegA	868.48	877.53	877.82	877.15	876.67	877.08	877.22	876.22	876.22	879.88	884.44	887.52	889.72	892.13	894.13	895.25	897.54	898.88	901.17	902.23	903.07	904.74	904.7	901.97	900.48	904.67	908.9	907.36	905.7	909.95	914.28	913.02	910.25	912.53	915.26	918.65	915.24	900.01	930.54	927.62	931.12	932.89	934.05	937.17	938.73	935.14	930.89	934.09	938.88
03-389c492fc98f16a8c3157161fc96f23e-RegB	809.41	806.86	809.88	814.8	817.99	817.33	817.38	820.87	820.06	852.98	838.24	836.3	840.42	841.44	840.29	839.87	839.73	838.96	838.1	838.1	839.56	842.52	847.78	850.29	850.33	848.9	847.74	848.42	850.61	853.22	853.3	868.04	865.28	866.98	869.52	868.75	868.98	874.41	881.74	880.9	877.88	880.37	886.58	892.4	896.06	897.06	897.99	897.45	900.15
03-389c492fc98f16a8c3157161fc96f23e-RegC	776.02	776.64	780.69	786.24	791.33	794.71	797.93	802.83	809.67	818.35	815.26	814.28	814.23	813.57	821.45	826.59	828.59	827.89	828.25	832.78	837.88	839.81	842.01	846.39	851.45	853.18	853.34	854.92	859.2	866.17	871.63	872.05	871.77	875.66	881	883.13	878.89	867.62	907.72	907.59	912.89	916.23	918.81	923.13	926.58	926.19	924.78	926	928.92
03-f727bebe537981a229de154b2bbaaf95-FixA	920.62	922.92	923.7	923.83	924.14	925.28	927.01	929.08	931.91	935.89	940.32	944.49	948.57	952.8	956.58	959.3	961.24	962.81	963.93	964.51	965.11	966.21	967.49	968.61	970.32	973.22	975.98	977.26	978.09	979.79	982.17	984.85	988.42	993.34	998.04	1000.82	1002.05	1002.87	1005.18	1010.28	1015.88	1019.38	1022.05	1025.71	1029.85	1033.56	1037.39	1041.87	1045.3
03-f727bebe537981a229de154b2bbaaf95-FixB	924.35	926.17	928.1	930.34	933.11	936.55	940.69	945.43	950.47	955.43	959.97	963.81	967.01	969.88	973.49	978.59	983.63	986.99	989.09	990.84	992.73	995.23	999.06	1004.5	1009.81	1013.25	1015.58	1018.16	1022.05	1027.68	1033.14	1036.63	1039.7	1044.1	1048.15	1050.03	1051.73	1055.42	1059.27	1061.04	1061.86	1063.61	1067.1	1072.36	1077.18	1079.38	1080	1080.66	1081.11
03-f727bebe537981a229de154b2bbaaf95-FixC	930	933.91	935.19	935.49	936.49	939.2	942.08	943.62	944.92	947.17	948.84	948.67	949.42	953.64	958.46	960.54	960.65	960.51	961.43	964.19	967.67	970.46	971.95	972.19	973.11	976.28	979.41	980.16	980.52	982.86	985.75	987.27	988.23	989.81	991.55	992.98	995.65	1000.85	1006.05	1008.57	1010.17	1013.21	1016.57	1018.63	1020.18	1022.41	1025.19	1027.95	1030.07
03-f727bebe537981a229de154b2bbaaf95-RegA	875.03	952.62	987.46	995.75	993.72	994.26	996.91	998.75	1000.67	1003.96	1007.44	1009.94	1012.9	1017.42	1020.56	1019.68	1018.04	1019.22	1021.58	1022.8	1023.67	1025.59	1028.97	1033.53	1037.27	1038.31	1037.56	1036.62	1036.86	1039.47	1045.03	1053.12	1059.73	1061.24	1060.56	1061.19	1060.9	1057.64	1057.52	1066.54	1079.29	1088.34	1092.51	1092.85	1092.34	1093.7	1095.61	1096.2	1096.61
03-f727bebe537981a229de154b2bbaaf95-RegB	874.77	952.35	986.51	993.81	990.83	990.91	994.23	998	1000.96	1002.68	1004.52	1007.78	1011.53	1014.63	1017.66	1021.29	1024.83	1027.57	1030.31	1033.89	1037.58	1040.53	1043.16	1046.15	1050.06	1055	1059.26	1061.36	1063.11	1066.48	1069.93	1071.8	1074.03	1078.64	1083.19	1085.04	1086.25	1089.3	1092.54	1094	1095.83	1100.2	1103.99	1103.93	1103.58	1106.95	1110.68	1110.71	1110.02
03-f727bebe537981a229de154b2bbaaf95-RegC	992.43	991.17	991.23	992.23	993.78	995.42	996.24	995.67	994.84	994.81	994.48	993.09	993.71	998.86	1004.77	1007.49	1009.2	1012.83	1017.47	1021.41	1024.01	1025.21	1026.3	1028.47	1031.05	1033.15	1035.26	1038.02	1041.01	1043.6	1045.57	1046.78	1047.05	1046.56	1047.13	1050.28	1053.97	1055.87	1057.15	1059.44	1061.87	1063.29	1064.35	1065.84	1066.69	1066.27	1068.86	1078.21	1088.85
03-6f7048484ee56d3d12159487e89a90b2-FixA	923.68	922.83	923.93	925.79	927.23	927.63	928.72	932.04	936	938.75	940.72	942.97	946.65	952.25	957.01	958.49	958.95	961.1	964.23	966.92	968.66	969.27	969.05	968.6	969.67	973.44	977.62	979.68	980.44	981.42	983.27	986.29	990.29	994.79	998.43	1000.15	1001.23	1003.23	1005.73	1008.16	1011.6	1016.96	1022.15	1025.09	1027.92	1033.14	1038.76	1042.17	1043.99
03-6f7048484ee56d3d12159487e89a90b2-FixB	926.92	928.36	929.45	930.75	932.8	936.06	940.6	946.06	950.78	953.46	955.95	960.09	964.58	968.14	972.96	980.74	987.16	988.19	987.86	990.68	994.22	995.39	996.44	1000.18	1005.67	1011.19	1016.3	1020.87	1024.71	1027.85	1031.52	1036.7	1041.81	1045.17	1047.79	1051.04	1054.48	1057.34	1059.93	1062.66	1065.2	1067.12	1068.38	1069.33	1071.73	1076.79	1081.25	1081.67	1080.05
03-6f7048484ee56d3d12159487e89a90b2-FixC	929.21	928.74	932.64	938.12	942.39	943.62	943.95	945.61	947.02	946.59	946.66	949.63	953.98	957.45	958.89	958.13	957.85	960.51	964.51	967.64	969.84	971.41	971.86	971.03	971.21	974.57	980.05	985.59	988.85	988.45	987.42	989	991.7	993.34	994.71	997.07	999.76	1001.96	1004.45	1008.07	1011.63	1013.88	1015.86	1018.8	1021.6	1022.98	1023.98	1026.06	1029.45
03-6f7048484ee56d3d12159487e89a90b2-RegA	876.64	950.89	984.5	993.07	992.19	994.1	997.4	998.67	1000.35	1005.18	1010.77	1014.3	1016.59	1018.85	1020.04	1019.32	1019.35	1022.62	1027.01	1029.68	1030.09	1028.91	1029.51	1034.36	1038.86	1038.36	1036.62	1038.15	1040.71	1041.54	1043.95	1051.18	1058.54	1060.89	1061.25	1063.39	1063.92	1059.81	1058.81	1068.49	1080.94	1086.46	1087.59	1089.45	1092.33	1095.06	1096.32	1095.41	1094.71
03-6f7048484ee56d3d12159487e89a90b2-RegB	875.77	957.9	990.51	993.98	988.66	990.35	996.27	1000.38	1002.75	1004.79	1007.03	1009.73	1012.84	1016.23	1019.72	1023.13	1026.48	1029.75	1032.7	1035.12	1037.41	1040.04	1043.14	1046.77	1051.1	1056.12	1060.74	1063.89	1065.82	1067.14	1068.28	1069.79	1073.01	1078.73	1084.38	1087.36	1089.27	1092.19	1094.84	1095.62	1095.67	1096.64	1098.66	1101.4	1104.49	1107.48	1109.63	1110.44	1111.02
03-6f7048484ee56d3d12159487e89a90b2-RegC	993.42	995.26	996.58	997.25	997.15	996.3	995.21	994.47	994.2	994.31	994.21	993.79	995.53	1001.32	1007.7	1010.96	1011.98	1012.76	1014.69	1018.46	1022.57	1025.44	1027.77	1030.62	1033.82	1036.8	1038.66	1039	1040.08	1043.78	1046.96	1046.38	1044.74	1045.66	1049.41	1054.82	1058.27	1057	1055.31	1057.99	1062.67	1065.79	1067.8	1069.75	1069.98	1067.41	1067.54	1075.7	1086.85
03-e772fcac1fb25d0dda917c0497010bf7-FixA	919.15	920.04	920.47	920.79	921.35	922.12	919.29	925.52	930.31	935.16	940.33	945.54	949.34	951.1	954.14	954.29	956.24	956.86	956.97	958.02	960.04	962.66	965.96	971.07	974.09	973.21	972.07	974.54	978.75	981.86	983.41	983.51	981.72	995.49	995.4	999.34	1005.12	1010.7	1013.99	1014.85	1013.93	1016.75	1020.6	1025.4	1030.13	1032.9	1034.85	1038.67	1044.8
03-e772fcac1fb25d0dda917c0497010bf7-FixB	918.36	921.28	924.44	927.08	928.44	937.19	941.17	943.59	946.48	951.49	957.09	961.74	966.71	972.92	977.11	976.89	978.05	981.37	987.35	990.49	992.8	996.83	999.71	1003.12	1004.92	1008.56	1014.02	1019.46	1024.34	1028.16	1031.63	1035.57	1039.99	1044.83	1046.27	1049.22	1052.19	1053.44	1055.1	1058.7	1063.43	1067.56	1070.92	1072.81	1073.69	1074.23	1077.25	1076.17	1077.34
03-e772fcac1fb25d0dda917c0497010bf7-FixC	932.86	934.88	935.16	934.83	935	936.52	938.76	941.03	943.77	947.38	951.11	953.78	954.13	951.87	951.08	955.2	960.84	963.75	964.29	963.86	963.64	964.71	968.23	974.28	978.64	977.53	974.38	973.56	975.4	978.89	982.5	984.85	986.65	988.87	993.73	997.9	1000.52	1001.09	1001.5	1003.17	1006.1	1008.61	1011.37	1014.17	1017.92	1022.1	1026.42	1029.39	1031.98
03-e772fcac1fb25d0dda917c0497010bf7-RegA	875.94	1048.52	987.84	978.78	989.47	994.82	996.66	1001.62	1006.18	1006.16	1005.19	1006.95	1009.81	1011.12	1014.9	1017.4	1019.91	1027.75	1021.91	1018.92	1018.54	1018.7	1027.02	1029.91	1034.27	1034.62	1037.72	1038.03	1036.13	1033.59	1045.73	1050.5	1056.63	1053.66	1054.88	1053.03	1053.67	1061.65	1063.67	1072.87	1075.56	1088.6	1086.6	1087.7	1088.33	1087.54	1087.36	1090.7	1093.98
03-e772fcac1fb25d0dda917c0497010bf7-RegB	877.07	1041.78	981.64	977.5	992.43	997.29	994.68	993.43	994.72	997.63	1003.15	1006.79	1009.84	1012.94	1016.02	1018.58	1021.29	1024.88	1029.09	1032.7	1036.32	1040.33	1044.2	1047.49	1048.84	1048.48	1049.2	1053.56	1059.77	1064.68	1069.69	1074.41	1077.36	1075.14	1073.03	1076.6	1081.58	1084.01	1086.22	1092.08	1098.6	1101.36	1100.96	1103.37	1106.03	1105.07	1104.29	1108.85	1114.35
03-e772fcac1fb25d0dda917c0497010bf7-RegC	988.44	988.7	988.16	987.36	986.74	986.83	987.94	990.12	992.06	992.85	994.12	996.79	995.28	985.22	1007.02	1006.16	1008.52	1009.51	1011.95	1013.23	1015.82	1020.75	1026.63	1030.61	1033.83	1034.15	1035.28	1037.28	1038.31	1037.42	1037.38	1041.84	1048.61	1052.98	1053.76	1050	1047.97	1052.43	1057.64	1057.77	1055.45	1056.02	1058.05	1059.41	1063.43	1071.22	1073.6	1083.99	1090.1
03-1ed92607083f3fd8132489a65bc944fe-FixA	979.91	982.62	988.75	995.15	998.66	997.67	996.8	1000.31	1004.32	1004.48	1003	1003.03	1004.79	1007.49	1009.29	1008.72	1006.94	1006.04	1008.95	1017.25	1025.48	1028.13	1027.43	1027.11	1028.26	1030.82	1033.14	1033.78	1034.27	1036.25	1038.15	1038.12	1037.04	1036.2	1035.27	1034.02	1034.93	1040.08	1046	1048.73	1049.45	1050.46	1052.35	1055.26	1059.65	1065.47	1069.8	1070.01	1068.98
03-1ed92607083f3fd8132489a65bc944fe-FixB	1059.46	1059.99	1060.48	1060.92	1061.31	1061.72	1062.4	1063.64	1065.58	1068.17	1070.7	1072.51	1073.89	1075.33	1076.93	1078.61	1079.94	1080.58	1081.13	1082.33	1084.34	1086.93	1088.56	1088.05	1087.13	1087.73	1089.04	1089.98	1091.52	1094.58	1097.29	1097.66	1096.87	1096.8	1098.62	1102.68	1106.52	1107.75	1107.91	1109.06	1110.29	1110.46	1111.14	1113.94	1116.67	1116.89	1116.32	1117.34	1119.4
03-1ed92607083f3fd8132489a65bc944fe-FixC	1014.58	1025.84	1031.25	1033.28	1034.36	1036.29	1038.25	1039.23	1040.26	1042.36	1044.2	1044.57	1045.06	1047.23	1049.26	1049.22	1048.5	1048.75	1049.02	1048.24	1047.87	1049.23	1050.46	1049.59	1048.23	1048.27	1048.76	1048.45	1048.16	1048.8	1049.22	1048.28	1047.42	1048.13	1048.87	1047.97	1047.33	1048.98	1050.86	1050.61	1049.95	1051.12	1053.37	1055.3	1056.6	1057.23	1057.09	1056.32	1056.53
03-1ed92607083f3fd8132489a65bc944fe-RegA	1031.25	1031.46	1034.06	1037.15	1038.84	1038.11	1037.59	1039.7	1042.33	1043.01	1042.76	1043.2	1044.62	1046.96	1049.85	1052.87	1055.67	1058.04	1060.34	1062.81	1064.53	1064.83	1065.46	1068.01	1070.56	1071.13	1071.47	1073.49	1075.27	1074.74	1073.76	1074.55	1075.74	1075.94	1078.11	1085.02	1092.86	1097.03	1097.9	1097.29	1097.26	1099.27	1101.95	1103.58	1104.58	1105.81	1106.92	1107.23	1105.96
03-1ed92607083f3fd8132489a65bc944fe-RegB	996.78	998.42	1002.2	1006.55	1009.89	1011.16	1011.5	1012.32	1014.09	1016.59	1017.83	1016.32	1014.56	1015.34	1018.26	1021.88	1023.94	1022.93	1021.42	1022.13	1023.68	1024.15	1024.05	1024.36	1025.21	1026.44	1027.48	1027.97	1028.99	1031.5	1034.4	1036.33	1037.6	1038.78	1039.52	1039.62	1040.59	1043.77	1047.33	1049.15	1050.08	1051.44	1052.57	1052.56	1052.12	1052.16	1052.53	1052.81	1053
03-1ed92607083f3fd8132489a65bc944fe-RegC	909.76	964.72	987.36	990.82	988.28	989.95	994.07	996.69	997.18	996.22	996.26	999.33	1003.79	1007.45	1009.9	1011.43	1013.32	1016.69	1020.74	1024.42	1027.98	1031.6	1033.84	1033.46	1031.98	1031.35	1032.02	1033.81	1035.66	1036.62	1037.41	1039.11	1042.37	1047.15	1050.86	1051.28	1051.12	1053.4	1056.22	1057.13	1057.74	1060.02	1062.15	1062.06	1061.91	1064.13	1066.45	1066.3	1066.27
03-685ee641cbf18bd706d36cb768e77792-FixA	978.86	985.9	991.36	994.78	995.7	994.53	995.2	1000.54	1005.1	1003.71	1001.04	1002.44	1005.62	1007.14	1006.95	1005.91	1004.93	1005.25	1009.71	1019.59	1027.71	1027.48	1024.75	1026.55	1030.57	1032.85	1033.58	1033.9	1034.39	1035.29	1036.08	1036.27	1036.58	1037.65	1038.37	1037.78	1038.06	1041.39	1046.1	1049.87	1052.47	1054.34	1056.18	1058.63	1061.73	1065.3	1069.04	1072.38	1073.78
03-685ee641cbf18bd706d36cb768e77792-FixB	1056.44	1057.3	1058.97	1060.55	1061.14	1060.56	1061.57	1066.15	1070.18	1069.82	1068.82	1071.2	1074.07	1074.08	1073.64	1075.8	1079.81	1083.88	1086.05	1085.32	1084.92	1087.93	1091.61	1092.54	1091.09	1088.94	1088.69	1091.98	1095.01	1094.1	1092.85	1095.34	1098.64	1099.05	1098.52	1099.78	1101.89	1103.45	1105.72	1109.85	1112.81	1111.73	1110.26	1112.6	1116.83	1119.69	1120.21	1118.6	1117.35
03-685ee641cbf18bd706d36cb768e77792-FixC	1017	1027.68	1031.76	1032.37	1032.63	1034.77	1037.44	1038.99	1040.29	1042.31	1043.84	1043.82	1043.97	1046.04	1048.84	1050.65	1050.61	1048.57	1046.28	1045.56	1046.36	1047.95	1048.87	1047.97	1046.37	1045.61	1046.42	1048.97	1051.99	1053.95	1053.9	1051.6	1049.45	1049.74	1050.98	1051.16	1050.84	1051.03	1051.44	1051.55	1051.4	1051.26	1051.77	1053.55	1056.45	1059.72	1060.6	1057.14	1053.99
03-685ee641cbf18bd706d36cb768e77792-RegA	1033.14	1031.32	1032.83	1035.85	1038.57	1039.62	1039.55	1039.28	1039.21	1039.54	1040.1	1041.02	1044.14	1050.33	1054.7	1053.3	1052.68	1059.09	1065.68	1064.99	1061.92	1062.7	1065.3	1066.48	1067.57	1070.35	1073.2	1074.28	1074.91	1076.47	1076.6	1073.14	1069.53	1070.02	1075.43	1084.66	1092.54	1094.5	1094.24	1096.48	1099.9	1101.96	1102.85	1103.43	1103.8	1103.84	1103.35	1102.29	1101.54
03-685ee641cbf18bd706d36cb768e77792-RegB	998.66	1000.94	1003.18	1005.33	1007.36	1009.42	1012.52	1017.11	1020.65	1020.79	1019.16	1017.94	1017.23	1016.76	1017.1	1018.77	1021.34	1023.99	1025.22	1024.15	1023.38	1025.37	1028.03	1028.81	1028.41	1028.3	1029.29	1031.7	1034.62	1036.86	1037.78	1037.15	1036.17	1036.16	1037.37	1039.61	1042.31	1044.9	1047.33	1049.67	1051.76	1053.38	1054.34	1054.44	1053.67	1052.37	1052.49	1055.48	1058.11
03-685ee641cbf18bd706d36cb768e77792-RegC	910.79	958.3	983.36	992.62	992.74	990.01	989.15	992.96	997.68	999.36	999.98	1002.25	1005.68	1009.23	1013.16	1017.47	1019.58	1017.79	1017.01	1021.81	1027.62	1029.05	1027.78	1027.03	1028.68	1033.25	1036.9	1036.25	1035.21	1038.02	1041.67	1042.43	1042.26	1043.99	1046.93	1049.61	1051.45	1052.34	1053.12	1054.75	1057.35	1060.62	1063.35	1064.48	1064.88	1065.84	1067.53	1069.71	1071.39
03-8f3c51100093899ac5adeba84eebacf8-FixA	982.55	984.38	984.37	986.16	993.31	995.48	995.67	1009.96	1001.38	1002.6	1006.76	1005.33	1004.29	1003.98	1006.26	1007.87	1010.63	1011.22	1003.84	985.66	1015.51	1017.59	1025.23	1028.24	1027.28	1026.93	1028.08	1031.62	1034.84	1033.46	1032.27	1033.61	1035.58	1036.85	1038.57	1041.9	1042.21	1041.83	1039.6	1041.2	1046.28	1051.8	1056.18	1059.22	1063.12	1065.43	1069.06	1065.5	1065.14
03-8f3c51100093899ac5adeba84eebacf8-FixB	1055.1	1055.51	1055.46	1055.24	1056.35	1058.32	1062.03	1061.32	1060.74	1063.6	1067.48	1068.39	1069.54	1073.19	1077.43	1078.98	1078.75	1077.94	1079.11	1082.56	1084.83	1082.84	1081.43	1081.02	1083.37	1084.93	1088.37	1088.64	1088.57	1090.92	1093.96	1095.3	1097.29	1101.45	1104.66	1103.84	1102.39	1104.1	1105.87	1105.09	1105.1	1110.51	1115.5	1114.85	1112.09	1113.52	1117.77	1120.16	1120.85
03-8f3c51100093899ac5adeba84eebacf8-FixC	1011.62	1034.39	1029.39	1031.25	1034.41	1034.54	1034.41	1036.38	1038.54	1038.93	1040.06	1044.22	1047.77	1048.03	1047.7	1045.94	1046.7	1048.48	1050.5	1052	1051.58	1048.62	1046.47	1048.23	1051.2	1051.92	1050.61	1048.38	1045.65	1043.05	1042.68	1045.92	1048.93	1047.93	1045.95	1046.67	1047.63	1045.8	1046.21	1048.74	1052.25	1053.63	1053.56	1052.55	1050.76	1049.55	1051.21	1055.44	1058.38
03-8f3c51100093899ac5adeba84eebacf8-RegA	1028.01	1035.92	1037.81	1038	1035.4	1036.88	1039.26	1039.22	1038.46	1039.25	1040.74	1041.19	1044.44	1043.4	1043.65	1049.82	1055.14	1053.87	1052.78	1058.5	1064.05	1067.17	1068.14	1068.61	1069.17	1070.01	1071.03	1072.43	1074.21	1073.49	1074.64	1077.61	1080.33	1080.24	1072.97	1057.12	1088.2	1086.26	1089.87	1092.42	1095.04	1097.28	1099.7	1103.8	1102.72	1101.75	1101.72	1102.78	1105.1
03-8f3c51100093899ac5adeba84eebacf8-RegB	994.57	997.47	998.22	998.62	999.85	1003.41	1006.88	1008.07	1009.66	1013.92	1014.61	1017.64	1020.41	1020.39	1017.74	1012.75	1020.12	1018.78	1019.36	1020.02	1019.84	1017.68	1015.42	1019.14	1023.18	1026.86	1029.64	1031.23	1032.1	1032.13	1032.82	1032.12	1032.13	1031.26	1036.21	1041.08	1044.31	1045.43	1046.33	1049.38	1053.26	1050.57	1048.8	1049.3	1050.81	1052.36	1052.18	1049.22	1046.99
03-8f3c51100093899ac5adeba84eebacf8-RegC	903.1	1032.61	987.59	977.56	982.65	986.39	985.81	986.99	989.36	996.26	1003.19	1005.32	1005.23	1005.52	1006.64	1008.6	1012.1	1018.02	1022.55	1021.57	1020.01	1022.45	1028.99	1032.21	1034.13	1032	1029.79	1030.74	1032.04	1030.07	1032.51	1036.96	1040.47	1040.87	1041.11	1044.61	1049.83	1053.56	1056.55	1057.92	1058.31	1056.65	1055.39	1058.26	1061.6	1062.04	1061.92	1063.49	1065.74
03-621505ce6b6158046469882ba9c8f176-FixA	nan	nan	nan	nan	nan	nan	nan	nan	nan	nan	nan	nan	nan	nan	nan	nan	nan	nan	nan	nan	nan	nan	nan	nan	nan	nan	nan	nan	nan	nan	nan	nan	nan	nan	nan	nan	nan	nan	nan	nan	nan	nan	nan	nan	nan	nan	nan	nan	nan
03-621505ce6b6158046469882ba9c8f176-FixB	nan	nan	nan	nan	nan	nan	nan	nan	nan	nan	nan	nan	nan	nan	nan	nan	nan	nan	nan	nan	nan	nan	nan	nan	nan	nan	nan	nan	nan	nan	nan	nan	nan	nan	nan	nan	nan	nan	nan	nan	nan	nan	nan	nan	nan	nan	nan	nan	nan
03-621505ce6b6158046469882ba9c8f176-FixC	nan	nan	nan	nan	nan	nan	nan	nan	nan	nan	nan	nan	nan	nan	nan	nan	nan	nan	nan	nan	nan	nan	nan	nan	nan	nan	nan	nan	nan	nan	nan	nan	nan	nan	nan	nan	nan	nan	nan	nan	nan	nan	nan	nan	nan	nan	nan	nan	nan
03-621505ce6b6158046469882ba9c8f176-RegA	nan	nan	nan	nan	nan	nan	nan	nan	nan	nan	nan	nan	nan	nan	nan	nan	nan	nan	nan	nan	nan	nan	nan	nan	nan	nan	nan	nan	nan	nan	nan	nan	nan	nan	nan	nan	nan	nan	nan	nan	nan	nan	nan	nan	nan	nan	nan	nan	nan
03-621505ce6b6158046469882ba9c8f176-RegB	nan	nan	nan	nan	nan	nan	nan	nan	nan	nan	nan	nan	nan	nan	nan	nan	nan	nan	nan	nan	nan	nan	nan	nan	nan	nan	nan	nan	nan	nan	nan	nan	nan	nan	nan	nan	nan	nan	nan	nan	nan	nan	nan	nan	nan	nan	nan	nan	nan
03-621505ce6b6158046469882ba9c8f176-RegC	nan	nan	nan	nan	nan	nan	nan	nan	nan	nan	nan	nan	nan	nan	nan	nan	nan	nan	nan	nan	nan	nan	nan	nan	nan	nan	nan	nan	nan	nan	nan	nan	nan	nan	nan	nan	nan	nan	nan	nan	nan	nan	nan	nan	nan	nan	nan	nan	nan
03-02328ef6f3addb303a0e75cc4fec921a-FixA	nan	nan	nan	nan	nan	nan	nan	nan	nan	nan	nan	nan	nan	nan	nan	nan	nan	nan	nan	nan	nan	nan	nan	nan	nan	nan	nan	nan	nan	nan	nan	nan	nan	nan	nan	nan	nan	nan	nan	nan	nan	nan	nan	nan	nan	nan	nan	nan	nan
03-02328ef6f3addb303a0e75cc4fec921a-FixB	nan	nan	nan	nan	nan	nan	nan	nan	nan	nan	nan	nan	nan	nan	nan	nan	nan	nan	nan	nan	nan	nan	nan	nan	nan	nan	nan	nan	nan	nan	nan	nan	nan	nan	nan	nan	nan	nan	nan	nan	nan	nan	nan	nan	nan	nan	nan	nan	nan
03-02328ef6f3addb303a0e75cc4fec921a-FixC	nan	nan	nan	nan	nan	nan	nan	nan	nan	nan	nan	nan	nan	nan	nan	nan	nan	nan	nan	nan	nan	nan	nan	nan	nan	nan	nan	nan	nan	nan	nan	nan	nan	nan	nan	nan	nan	nan	nan	nan	nan	nan	nan	nan	nan	nan	nan	nan	nan
03-02328ef6f3addb303a0e75cc4fec921a-RegA	nan	nan	nan	nan	nan	nan	nan	nan	nan	nan	nan	nan	nan	nan	nan	nan	nan	nan	nan	nan	nan	nan	nan	nan	nan	nan	nan	nan	nan	nan	nan	nan	nan	nan	nan	nan	nan	nan	nan	nan	nan	nan	nan	nan	nan	nan	nan	nan	nan
03-02328ef6f3addb303a0e75cc4fec921a-RegB	nan	nan	nan	nan	nan	nan	nan	nan	nan	nan	nan	nan	nan	nan	nan	nan	nan	nan	nan	nan	nan	nan	nan	nan	nan	nan	nan	nan	nan	nan	nan	nan	nan	nan	nan	nan	nan	nan	nan	nan	nan	nan	nan	nan	nan	nan	nan	nan	nan
03-02328ef6f3addb303a0e75cc4fec921a-RegC	nan	nan	nan	nan	nan	nan	nan	nan	nan	nan	nan	nan	nan	nan	nan	nan	nan	nan	nan	nan	nan	nan	nan	nan	nan	nan	nan	nan	nan	nan	nan	nan	nan	nan	nan	nan	nan	nan	nan	nan	nan	nan	nan	nan	nan	nan	nan	nan	nan
03-f57bbc71a2a15c1bbddaca5408e222d3-FixA	nan	nan	nan	nan	nan	nan	nan	nan	nan	nan	nan	nan	nan	nan	nan	nan	nan	nan	nan	nan	nan	nan	nan	nan	nan	nan	nan	nan	nan	nan	nan	nan	nan	nan	nan	nan	nan	nan	nan	nan	nan	nan	nan	nan	nan	nan	nan	nan	nan
03-f57bbc71a2a15c1bbddaca5408e222d3-FixB	nan	nan	nan	nan	nan	nan	nan	nan	nan	nan	nan	nan	nan	nan	nan	nan	nan	nan	nan	nan	nan	nan	nan	nan	nan	nan	nan	nan	nan	nan	nan	nan	nan	nan	nan	nan	nan	nan	nan	nan	nan	nan	nan	nan	nan	nan	nan	nan	nan
03-f57bbc71a2a15c1bbddaca5408e222d3-FixC	nan	nan	nan	nan	nan	nan	nan	nan	nan	nan	nan	nan	nan	nan	nan	nan	nan	nan	nan	nan	nan	nan	nan	nan	nan	nan	nan	nan	nan	nan	nan	nan	nan	nan	nan	nan	nan	nan	nan	nan	nan	nan	nan	nan	nan	nan	nan	nan	nan
03-f57bbc71a2a15c1bbddaca5408e222d3-RegA	nan	nan	nan	nan	nan	nan	nan	nan	nan	nan	nan	nan	nan	nan	nan	nan	nan	nan	nan	nan	nan	nan	nan	nan	nan	nan	nan	nan	nan	nan	nan	nan	nan	nan	nan	nan	nan	nan	nan	nan	nan	nan	nan	nan	nan	nan	nan	nan	nan
03-f57bbc71a2a15c1bbddaca5408e222d3-RegB	nan	nan	nan	nan	nan	nan	nan	nan	nan	nan	nan	nan	nan	nan	nan	nan	nan	nan	nan	nan	nan	nan	nan	nan	nan	nan	nan	nan	nan	nan	nan	nan	nan	nan	nan	nan	nan	nan	nan	nan	nan	nan	nan	nan	nan	nan	nan	nan	nan
03-f57bbc71a2a15c1bbddaca5408e222d3-RegC	nan	nan	nan	nan	nan	nan	nan	nan	nan	nan	nan	nan	nan	nan	nan	nan	nan	nan	nan	nan	nan	nan	nan	nan	nan	nan	nan	nan	nan	nan	nan	nan	nan	nan	nan	nan	nan	nan	nan	nan	nan	nan	nan	nan	nan	nan	nan	nan	nan
03-fea96982caab6b2dc0ec9c1738918f03-FixA	761.28	760.82	762.15	764.74	768.04	771.51	774.53	776.54	777.26	777	778.43	783.6	789.46	792.71	794.55	796.78	798.87	800.22	802.73	807.84	812.32	813.01	812.53	814.12	816.95	819.54	822.29	825.75	828.81	830.6	833.39	839.09	843.92	844.69	848.02	860.17	873.06	877.36	876.96	878.07	880.15	881.37	883.03	886.34	887.69	884.23	883.33	892.4	904.59
03-fea96982caab6b2dc0ec9c1738918f03-FixB	756.15	767.04	772.2	774.35	776.18	779.74	784.37	788.87	792.81	796.16	799.77	804.22	808.05	810.24	813.84	821.38	828.75	831.31	829.55	826.45	829.84	844.92	860.01	862.99	859.69	858.98	861.63	866	869.74	870.98	870.99	871.68	873.95	878.03	882.25	885.08	887.75	891.75	896.02	899.23	902.07	905.52	909.06	911.96	914.65	917.65	920.41	922.31	924.17
03-fea96982caab6b2dc0ec9c1738918f03-FixC	721.29	723.33	727.11	731.24	734.34	735.75	737.76	742.27	746.5	747.77	748.6	752	757.16	762.32	765.94	767.25	768.76	772.86	777.97	782.11	786.12	790.96	794.85	796.31	798.47	804.22	809.88	811.57	812.29	815.83	820.68	824.44	827.18	829.45	831	831.52	831.68	832.37	834.32	837.96	842.85	848.2	852.92	856.14	858.6	861.34	864.56	868.09	871.03
03-fea96982caab6b2dc0ec9c1738918f03-RegA	899.18	898.95	901.71	905.87	909.83	912.52	914.89	917.98	920.99	922.95	924.2	925.53	928.11	932.49	935.87	935.81	935.02	936.57	939.29	941.2	941.56	940.76	942.67	950.22	958.34	961.54	962.43	964.83	968.18	970.97	972.93	974.28	975.74	978	980.77	983.63	986.75	990.21	992.93	994.01	994.72	996.53	998.67	1000.07	1001.27	1003.03	1004.92	1006.31	1007.49
03-fea96982caab6b2dc0ec9c1738918f03-RegB	906.09	910.22	910.91	910.38	910.91	914.03	918.5	922.42	924.07	922.56	920	918.77	919.17	920.81	922.71	924.04	925.28	927.01	928.75	929.98	931.29	933.3	935.56	937.48	939.28	941.21	942.7	943.41	944.87	948.41	952.19	954.13	955.04	956.3	958.44	961.59	965.17	968.44	970.91	972.43	974.36	977.83	981.06	982.11	982.44	984.02	986.79	990.03	992.7
03-fea96982caab6b2dc0ec9c1738918f03-RegC	835.75	839.65	843.6	847.49	851.23	854.72	857.99	861.29	865.8	872.11	877.42	879.34	880.84	885.03	889.85	892.84	895.71	900.47	905.64	909.43	912.7	916.61	920.53	923.76	927.19	931.66	935.77	938.2	940.52	944.41	948.4	950.83	952.91	956.26	960.65	965.38	969.91	973.76	976.43	977.78	979.28	982.28	985.28	986.52	987.14	988.76	991.21	993.82	995.97
03-479f9e9c78548ccf60c91a2f4cfbdc13-FixA	760.94	762.11	761.67	762	765.5	773.02	779.11	778.93	776.65	777.5	781.57	787.31	791.58	792.16	792.43	795.92	800.82	804.56	807.45	810.26	812.46	813.57	814.69	816.9	819.16	820.41	821.83	824.83	829.02	833.41	836.77	838.31	839.6	842.87	850.16	862.16	873.65	879.15	879.96	879.19	879.45	882.34	885.29	885.39	883.51	881.93	884.22	892.72	902.35
03-479f9e9c78548ccf60c91a2f4cfbdc13-FixB	758.6	771.55	776.11	776.54	777.11	780.94	786.45	791.27	794.62	796.62	799.36	804.35	808.7	809.91	811.86	818.48	826.66	832.01	832.72	829.63	832.09	847.28	862.95	866.15	863.72	865.06	867.28	865.98	864.98	868.58	873.04	873.9	873.72	876.08	880.16	884.25	888.31	892.57	896.51	899.67	902.93	907.02	910.28	911.19	912.27	916.27	921.48	925.32	927.45
03-479f9e9c78548ccf60c91a2f4cfbdc13-FixC	723.89	721.05	725.86	733.35	738.58	738.56	738.22	742.46	747.78	750.02	751.2	754.19	758.88	764.07	767.4	767.54	769.05	775.99	784.01	788.03	789.66	791.69	794.18	796.64	799.54	803.58	809.48	817	821.78	820.39	818.83	823.31	829.12	830.34	829.56	830.73	832.96	834.5	836.2	839.29	843.63	848.5	852.4	854.23	856.08	860.15	864.87	868.21	871.52
03-479f9e9c78548ccf60c91a2f4cfbdc13-RegA	900.39	900.26	902.91	906.82	910.48	912.85	915.01	917.96	920.49	921.55	922.97	926.48	930.02	931.61	933.47	937.79	941.91	942.84	941.72	940.48	939.62	939.66	943.01	951.03	958.24	959.44	958.93	961.94	966.21	968.43	969.65	971.85	975.72	981.25	986.67	990.01	990.51	988.49	987.77	991.83	997.95	1002.19	1003.28	1001.48	1000.54	1003.86	1008.34	1010.01	1010.03
03-479f9e9c78548ccf60c91a2f4cfbdc13-RegB	906.77	906.52	908.64	911.76	914.54	916.05	917.12	918.81	921.34	924.38	926.34	925.77	923.44	920.8	919.79	921.74	924.67	926.57	928.84	932.86	936	935.9	935.92	939.42	943.01	942.86	941.5	942.4	945.42	949.37	952.77	954.46	955.03	955.59	957.15	960.33	964.25	967.85	971.35	975.07	978.06	979.44	980.41	982.35	984.63	986.24	987.18	987.98	990.17
03-479f9e9c78548ccf60c91a2f4cfbdc13-RegC	837.98	840.48	844.36	848.56	851.99	854.29	858.06	865.13	871.16	872.27	872.9	877.76	883.6	886.6	889.1	894.04	900.05	905.06	908.83	911.77	914.84	918.79	922.67	925.48	928.17	931.76	935.38	938.09	940.98	945.1	948.9	950.86	952.87	957.13	963.1	969.28	973.53	974.4	974.49	976.79	980.69	984.47	986.28	985.17	984.81	988.84	994.42	997.65	998.7
03-5d0848ee151d8a7035288a2c2480ca70-FixA	758.64	757.94	nan	nan	762.78	767.25	773.59	774.05	777.93	779.69	776.49	nan	788.18	791.57	796.73	798.24	798.48	800.65	802.48	801.82	806.72	809.87	814.21	815.36	815.24	816.36	817.18	815.69	820.02	825.42	830.84	835.19	840.68	848.22	849.18	836.6	870.16	868.1	875.41	882.81	883.37	882.14	880.44	879.91	880.44	885.48	884.1	919.82	904.97
03-5d0848ee151d8a7035288a2c2480ca70-FixB	756.28	761.38	762.38	770.49	778.79	782.08	782.66	784.01	787.42	792.75	797.13	798.37	800.89	808.17	813.33	822.33	829.97	824.36	827.73	836.26	832.72	804.77	855.13	848.94	854.68	859.83	860.74	863.47	866.53	867.47	868.79	873.03	876.76	879.96	881.31	884.05	886.98	888.38	889.82	893.6	897.65	900.24	903.55	909.88	916.25	919.39	921.57	920.8	921.76
03-5d0848ee151d8a7035288a2c2480ca70-FixC	715.75	725.97	726.81	724.6	725.69	733.69	741.44	742.11	741.98	747.89	755.29	758.3	757.88	756.94	759.41	767.37	773.76	773.57	771.33	774.03	779.25	783.24	787.72	794.65	800.45	801.53	800.83	802.48	807.84	816.59	824.15	826.76	829.08	827.89	829.43	830.08	830.02	830.08	836.97	840.77	842.07	842.37	844.32	849.8	856.02	859.74	862.33	865.99	870.27
03-5d0848ee151d8a7035288a2c2480ca70-RegA	897.61	906.31	nan	nan	908.79	910.66	913.03	913.92	915.28	919.19	923.41	nan	927.72	930.1	933.21	937.27	935.35	934.26	934.07	934.8	936.72	938.89	935.04	964.91	955.9	957.79	963.71	964.63	963.31	964.6	967.72	973.45	977.41	978.93	980.03	983.13	988.79	992.12	994.88	994.55	992.49	991.2	992.73	997.91	1002.39	1002.11	1000.54	1002.29	1005.88
03-5d0848ee151d8a7035288a2c2480ca70-RegB	900.94	903.17	906.5	910.02	912.83	914.32	914.89	915.41	917.35	915.58	915.98	917.53	919.25	920.01	918.91	921.13	922.44	924.3	925.75	925.99	927.03	930.61	933.83	933.89	933.99	937.68	943.03	946.91	947.92	945.92	944.23	947.98	953.88	959.47	964.11	966.12	966.96	968.43	970.8	973.89	977.32	980.81	980.96	982.32	984.03	985.19	985.83	987.29	987.91
03-5d0848ee151d8a7035288a2c2480ca70-RegC	828.93	834.56	838.72	842.64	847.51	853.71	858.7	860.34	861.83	866.4	872.45	877.71	882.37	887.21	891.08	894.34	896.65	898.11	900.35	904.81	909.66	913.02	916.41	921.56	926.63	928.51	930.7	935.48	940.2	942.13	944.27	949.81	955.65	957.97	958.8	959.08	961.49	967.99	976.42	978.62	979.1	978.19	979.25	984.99	990.58	990.82	988.63	988.67	991.32
03-4beabccc3fcc6d3621b5dcfd8493dfac-FixA	nan	nan	nan	nan	nan	nan	nan	nan	nan	nan	nan	nan	nan	nan	nan	nan	nan	nan	nan	nan	nan	nan	nan	nan	nan	nan	nan	nan	nan	nan	nan	nan	nan	nan	nan	nan	nan	nan	nan	nan	nan	nan	nan	nan	nan	nan	nan	nan	nan
03-4beabccc3fcc6d3621b5dcfd8493dfac-FixB	nan	nan	nan	nan	nan	nan	nan	nan	nan	nan	nan	nan	nan	nan	nan	nan	nan	nan	nan	nan	nan	nan	nan	nan	nan	nan	nan	nan	nan	nan	nan	nan	nan	nan	nan	nan	nan	nan	nan	nan	nan	nan	nan	nan	nan	nan	nan	nan	nan
03-4beabccc3fcc6d3621b5dcfd8493dfac-FixC	nan	nan	nan	nan	nan	nan	nan	nan	nan	nan	nan	nan	nan	nan	nan	nan	nan	nan	nan	nan	nan	nan	nan	nan	nan	nan	nan	nan	nan	nan	nan	nan	nan	nan	nan	nan	nan	nan	nan	nan	nan	nan	nan	nan	nan	nan	nan	nan	nan
03-4beabccc3fcc6d3621b5dcfd8493dfac-RegA	nan	nan	nan	nan	nan	nan	nan	nan	nan	nan	nan	nan	nan	nan	nan	nan	nan	nan	nan	nan	nan	nan	nan	nan	nan	nan	nan	nan	nan	nan	nan	nan	nan	nan	nan	nan	nan	nan	nan	nan	nan	nan	nan	nan	nan	nan	nan	nan	nan
03-4beabccc3fcc6d3621b5dcfd8493dfac-RegB	nan	nan	nan	nan	nan	nan	nan	nan	nan	nan	nan	nan	nan	nan	nan	nan	nan	nan	nan	nan	nan	nan	nan	nan	nan	nan	nan	nan	nan	nan	nan	nan	nan	nan	nan	nan	nan	nan	nan	nan	nan	nan	nan	nan	nan	nan	nan	nan	nan
03-4beabccc3fcc6d3621b5dcfd8493dfac-RegC	nan	nan	nan	nan	nan	nan	nan	nan	nan	nan	nan	nan	nan	nan	nan	nan	nan	nan	nan	nan	nan	nan	nan	nan	nan	nan	nan	nan	nan	nan	nan	nan	nan	nan	nan	nan	nan	nan	nan	nan	nan	nan	nan	nan	nan	nan	nan	nan	nan
03-f105e726d5500ba884197d3d90bbfcef-FixA	nan	nan	nan	nan	nan	nan	nan	nan	nan	nan	nan	nan	nan	nan	nan	nan	nan	nan	nan	nan	nan	nan	nan	nan	nan	nan	nan	nan	nan	nan	nan	nan	nan	nan	nan	nan	nan	nan	nan	nan	nan	nan	nan	nan	nan	nan	nan	nan	nan
03-f105e726d5500ba884197d3d90bbfcef-FixB	nan	nan	nan	nan	nan	nan	nan	nan	nan	nan	nan	nan	nan	nan	nan	nan	nan	nan	nan	nan	nan	nan	nan	nan	nan	nan	nan	nan	nan	nan	nan	nan	nan	nan	nan	nan	nan	nan	nan	nan	nan	nan	nan	nan	nan	nan	nan	nan	nan
03-f105e726d5500ba884197d3d90bbfcef-FixC	nan	nan	nan	nan	nan	nan	nan	nan	nan	nan	nan	nan	nan	nan	nan	nan	nan	nan	nan	nan	nan	nan	nan	nan	nan	nan	nan	nan	nan	nan	nan	nan	nan	nan	nan	nan	nan	nan	nan	nan	nan	nan	nan	nan	nan	nan	nan	nan	nan
03-f105e726d5500ba884197d3d90bbfcef-RegA	nan	nan	nan	nan	nan	nan	nan	nan	nan	nan	nan	nan	nan	nan	nan	nan	nan	nan	nan	nan	nan	nan	nan	nan	nan	nan	nan	nan	nan	nan	nan	nan	nan	nan	nan	nan	nan	nan	nan	nan	nan	nan	nan	nan	nan	nan	nan	nan	nan
03-f105e726d5500ba884197d3d90bbfcef-RegB	nan	nan	nan	nan	nan	nan	nan	nan	nan	nan	nan	nan	nan	nan	nan	nan	nan	nan	nan	nan	nan	nan	nan	nan	nan	nan	nan	nan	nan	nan	nan	nan	nan	nan	nan	nan	nan	nan	nan	nan	nan	nan	nan	nan	nan	nan	nan	nan	nan
03-f105e726d5500ba884197d3d90bbfcef-RegC	nan	nan	nan	nan	nan	nan	nan	nan	nan	nan	nan	nan	nan	nan	nan	nan	nan	nan	nan	nan	nan	nan	nan	nan	nan	nan	nan	nan	nan	nan	nan	nan	nan	nan	nan	nan	nan	nan	nan	nan	nan	nan	nan	nan	nan	nan	nan	nan	nan
03-a2b07b96aae7ff55cbeeca107ff804ab-FixA	nan	nan	nan	nan	nan	nan	nan	nan	nan	nan	nan	nan	nan	nan	nan	nan	nan	nan	nan	nan	nan	nan	nan	nan	nan	nan	nan	nan	nan	nan	nan	nan	nan	nan	nan	nan	nan	nan	nan	nan	nan	nan	nan	nan	nan	nan	nan	nan	nan
03-a2b07b96aae7ff55cbeeca107ff804ab-FixB	nan	nan	nan	nan	nan	nan	nan	nan	nan	nan	nan	nan	nan	nan	nan	nan	nan	nan	nan	nan	nan	nan	nan	nan	nan	nan	nan	nan	nan	nan	nan	nan	nan	nan	nan	nan	nan	nan	nan	nan	nan	nan	nan	nan	nan	nan	nan	nan	nan
03-a2b07b96aae7ff55cbeeca107ff804ab-FixC	nan	nan	nan	nan	nan	nan	nan	nan	nan	nan	nan	nan	nan	nan	nan	nan	nan	nan	nan	nan	nan	nan	nan	nan	nan	nan	nan	nan	nan	nan	nan	nan	nan	nan	nan	nan	nan	nan	nan	nan	nan	nan	nan	nan	nan	nan	nan	nan	nan
03-a2b07b96aae7ff55cbeeca107ff804ab-RegA	nan	nan	nan	nan	nan	nan	nan	nan	nan	nan	nan	nan	nan	nan	nan	nan	nan	nan	nan	nan	nan	nan	nan	nan	nan	nan	nan	nan	nan	nan	nan	nan	nan	nan	nan	nan	nan	nan	nan	nan	nan	nan	nan	nan	nan	nan	nan	nan	nan
03-a2b07b96aae7ff55cbeeca107ff804ab-RegB	nan	nan	nan	nan	nan	nan	nan	nan	nan	nan	nan	nan	nan	nan	nan	nan	nan	nan	nan	nan	nan	nan	nan	nan	nan	nan	nan	nan	nan	nan	nan	nan	nan	nan	nan	nan	nan	nan	nan	nan	nan	nan	nan	nan	nan	nan	nan	nan	nan
03-a2b07b96aae7ff55cbeeca107ff804ab-RegC	nan	nan	nan	nan	nan	nan	nan	nan	nan	nan	nan	nan	nan	nan	nan	nan	nan	nan	nan	nan	nan	nan	nan	nan	nan	nan	nan	nan	nan	nan	nan	nan	nan	nan	nan	nan	nan	nan	nan	nan	nan	nan	nan	nan	nan	nan	nan	nan	nan
03-ab03203b80ee85c5ea4a247a38ec1f1d-FixA	nan	nan	nan	nan	nan	nan	nan	nan	nan	nan	nan	nan	nan	nan	nan	nan	nan	nan	nan	nan	nan	nan	nan	nan	nan	nan	nan	nan	nan	nan	nan	nan	nan	nan	nan	nan	nan	nan	nan	nan	nan	nan	nan	nan	nan	nan	nan	nan	nan
03-ab03203b80ee85c5ea4a247a38ec1f1d-FixB	nan	nan	nan	nan	nan	nan	nan	nan	nan	nan	nan	nan	nan	nan	nan	nan	nan	nan	nan	nan	nan	nan	nan	nan	nan	nan	nan	nan	nan	nan	nan	nan	nan	nan	nan	nan	nan	nan	nan	nan	nan	nan	nan	nan	nan	nan	nan	nan	nan
03-ab03203b80ee85c5ea4a247a38ec1f1d-FixC	nan	nan	nan	nan	nan	nan	nan	nan	nan	nan	nan	nan	nan	nan	nan	nan	nan	nan	nan	nan	nan	nan	nan	nan	nan	nan	nan	nan	nan	nan	nan	nan	nan	nan	nan	nan	nan	nan	nan	nan	nan	nan	nan	nan	nan	nan	nan	nan	nan
03-ab03203b80ee85c5ea4a247a38ec1f1d-RegA	nan	nan	nan	nan	nan	nan	nan	nan	nan	nan	nan	nan	nan	nan	nan	nan	nan	nan	nan	nan	nan	nan	nan	nan	nan	nan	nan	nan	nan	nan	nan	nan	nan	nan	nan	nan	nan	nan	nan	nan	nan	nan	nan	nan	nan	nan	nan	nan	nan
03-ab03203b80ee85c5ea4a247a38ec1f1d-RegB	nan	nan	nan	nan	nan	nan	nan	nan	nan	nan	nan	nan	nan	nan	nan	nan	nan	nan	nan	nan	nan	nan	nan	nan	nan	nan	nan	nan	nan	nan	nan	nan	nan	nan	nan	nan	nan	nan	nan	nan	nan	nan	nan	nan	nan	nan	nan	nan	nan
03-ab03203b80ee85c5ea4a247a38ec1f1d-RegC	nan	nan	nan	nan	nan	nan	nan	nan	nan	nan	nan	nan	nan	nan	nan	nan	nan	nan	nan	nan	nan	nan	nan	nan	nan	nan	nan	nan	nan	nan	nan	nan	nan	nan	nan	nan	nan	nan	nan	nan	nan	nan	nan	nan	nan	nan	nan	nan	nan
03-a8599cf71fe84a9b0887af9aaf14b33b-FixA	nan	nan	nan	nan	nan	nan	nan	nan	nan	nan	nan	nan	nan	nan	nan	nan	nan	nan	nan	nan	nan	nan	nan	nan	nan	nan	nan	nan	nan	nan	nan	nan	nan	nan	nan	nan	nan	nan	nan	nan	nan	nan	nan	nan	nan	nan	nan	nan	nan
03-a8599cf71fe84a9b0887af9aaf14b33b-FixB	nan	nan	nan	nan	nan	nan	nan	nan	nan	nan	nan	nan	nan	nan	nan	nan	nan	nan	nan	nan	nan	nan	nan	nan	nan	nan	nan	nan	nan	nan	nan	nan	nan	nan	nan	nan	nan	nan	nan	nan	nan	nan	nan	nan	nan	nan	nan	nan	nan
03-a8599cf71fe84a9b0887af9aaf14b33b-FixC	nan	nan	nan	nan	nan	nan	nan	nan	nan	nan	nan	nan	nan	nan	nan	nan	nan	nan	nan	nan	nan	nan	nan	nan	nan	nan	nan	nan	nan	nan	nan	nan	nan	nan	nan	nan	nan	nan	nan	nan	nan	nan	nan	nan	nan	nan	nan	nan	nan
03-a8599cf71fe84a9b0887af9aaf14b33b-RegA	nan	nan	nan	nan	nan	nan	nan	nan	nan	nan	nan	nan	nan	nan	nan	nan	nan	nan	nan	nan	nan	nan	nan	nan	nan	nan	nan	nan	nan	nan	nan	nan	nan	nan	nan	nan	nan	nan	nan	nan	nan	nan	nan	nan	nan	nan	nan	nan	nan
03-a8599cf71fe84a9b0887af9aaf14b33b-RegB	nan	nan	nan	nan	nan	nan	nan	nan	nan	nan	nan	nan	nan	nan	nan	nan	nan	nan	nan	nan	nan	nan	nan	nan	nan	nan	nan	nan	nan	nan	nan	nan	nan	nan	nan	nan	nan	nan	nan	nan	nan	nan	nan	nan	nan	nan	nan	nan	nan
03-a8599cf71fe84a9b0887af9aaf14b33b-RegC	nan	nan	nan	nan	nan	nan	nan	nan	nan	nan	nan	nan	nan	nan	nan	nan	nan	nan	nan	nan	nan	nan	nan	nan	nan	nan	nan	nan	nan	nan	nan	nan	nan	nan	nan	nan	nan	nan	nan	nan	nan	nan	nan	nan	nan	nan	nan	nan	nan
03-b8718626c67c2b7e9328e1349f333459-FixA	nan	nan	nan	nan	nan	nan	nan	nan	nan	nan	nan	nan	nan	nan	nan	nan	nan	nan	nan	nan	nan	nan	nan	nan	nan	nan	nan	nan	nan	nan	nan	nan	nan	nan	nan	nan	nan	nan	nan	nan	nan	nan	nan	nan	nan	nan	nan	nan	nan
03-b8718626c67c2b7e9328e1349f333459-FixB	nan	nan	nan	nan	nan	nan	nan	nan	nan	nan	nan	nan	nan	nan	nan	nan	nan	nan	nan	nan	nan	nan	nan	nan	nan	nan	nan	nan	nan	nan	nan	nan	nan	nan	nan	nan	nan	nan	nan	nan	nan	nan	nan	nan	nan	nan	nan	nan	nan
03-b8718626c67c2b7e9328e1349f333459-FixC	nan	nan	nan	nan	nan	nan	nan	nan	nan	nan	nan	nan	nan	nan	nan	nan	nan	nan	nan	nan	nan	nan	nan	nan	nan	nan	nan	nan	nan	nan	nan	nan	nan	nan	nan	nan	nan	nan	nan	nan	nan	nan	nan	nan	nan	nan	nan	nan	nan
03-b8718626c67c2b7e9328e1349f333459-RegA	nan	nan	nan	nan	nan	nan	nan	nan	nan	nan	nan	nan	nan	nan	nan	nan	nan	nan	nan	nan	nan	nan	nan	nan	nan	nan	nan	nan	nan	nan	nan	nan	nan	nan	nan	nan	nan	nan	nan	nan	nan	nan	nan	nan	nan	nan	nan	nan	nan
03-b8718626c67c2b7e9328e1349f333459-RegB	nan	nan	nan	nan	nan	nan	nan	nan	nan	nan	nan	nan	nan	nan	nan	nan	nan	nan	nan	nan	nan	nan	nan	nan	nan	nan	nan	nan	nan	nan	nan	nan	nan	nan	nan	nan	nan	nan	nan	nan	nan	nan	nan	nan	nan	nan	nan	nan	nan
03-b8718626c67c2b7e9328e1349f333459-RegC	nan	nan	nan	nan	nan	nan	nan	nan	nan	nan	nan	nan	nan	nan	nan	nan	nan	nan	nan	nan	nan	nan	nan	nan	nan	nan	nan	nan	nan	nan	nan	nan	nan	nan	nan	nan	nan	nan	nan	nan	nan	nan	nan	nan	nan	nan	nan	nan	nan
03-faff82990486fec835e5ac229c623bcb-FixA	nan	nan	nan	nan	nan	nan	nan	nan	nan	nan	nan	nan	nan	nan	nan	nan	nan	nan	nan	nan	nan	nan	nan	nan	nan	nan	nan	nan	nan	nan	nan	nan	nan	nan	nan	nan	nan	nan	nan	nan	nan	nan	nan	nan	nan	nan	nan	nan	nan
03-faff82990486fec835e5ac229c623bcb-FixB	nan	nan	nan	nan	nan	nan	nan	nan	nan	nan	nan	nan	nan	nan	nan	nan	nan	nan	nan	nan	nan	nan	nan	nan	nan	nan	nan	nan	nan	nan	nan	nan	nan	nan	nan	nan	nan	nan	nan	nan	nan	nan	nan	nan	nan	nan	nan	nan	nan
03-faff82990486fec835e5ac229c623bcb-FixC	nan	nan	nan	nan	nan	nan	nan	nan	nan	nan	nan	nan	nan	nan	nan	nan	nan	nan	nan	nan	nan	nan	nan	nan	nan	nan	nan	nan	nan	nan	nan	nan	nan	nan	nan	nan	nan	nan	nan	nan	nan	nan	nan	nan	nan	nan	nan	nan	nan
03-faff82990486fec835e5ac229c623bcb-RegA	nan	nan	nan	nan	nan	nan	nan	nan	nan	nan	nan	nan	nan	nan	nan	nan	nan	nan	nan	nan	nan	nan	nan	nan	nan	nan	nan	nan	nan	nan	nan	nan	nan	nan	nan	nan	nan	nan	nan	nan	nan	nan	nan	nan	nan	nan	nan	nan	nan
03-faff82990486fec835e5ac229c623bcb-RegB	nan	nan	nan	nan	nan	nan	nan	nan	nan	nan	nan	nan	nan	nan	nan	nan	nan	nan	nan	nan	nan	nan	nan	nan	nan	nan	nan	nan	nan	nan	nan	nan	nan	nan	nan	nan	nan	nan	nan	nan	nan	nan	nan	nan	nan	nan	nan	nan	nan
03-faff82990486fec835e5ac229c623bcb-RegC	nan	nan	nan	nan	nan	nan	nan	nan	nan	nan	nan	nan	nan	nan	nan	nan	nan	nan	nan	nan	nan	nan	nan	nan	nan	nan	nan	nan	nan	nan	nan	nan	nan	nan	nan	nan	nan	nan	nan	nan	nan	nan	nan	nan	nan	nan	nan	nan	nan
03-d88801aa91153b0f3dfbb6e96a1e890c-FixA	nan	nan	nan	nan	nan	nan	nan	nan	nan	nan	nan	nan	nan	nan	nan	nan	nan	nan	nan	nan	nan	nan	nan	nan	nan	nan	nan	nan	nan	nan	nan	nan	nan	nan	nan	nan	nan	nan	nan	nan	nan	nan	nan	nan	nan	nan	nan	nan	nan
03-d88801aa91153b0f3dfbb6e96a1e890c-FixB	nan	nan	nan	nan	nan	nan	nan	nan	nan	nan	nan	nan	nan	nan	nan	nan	nan	nan	nan	nan	nan	nan	nan	nan	nan	nan	nan	nan	nan	nan	nan	nan	nan	nan	nan	nan	nan	nan	nan	nan	nan	nan	nan	nan	nan	nan	nan	nan	nan
03-d88801aa91153b0f3dfbb6e96a1e890c-FixC	nan	nan	nan	nan	nan	nan	nan	nan	nan	nan	nan	nan	nan	nan	nan	nan	nan	nan	nan	nan	nan	nan	nan	nan	nan	nan	nan	nan	nan	nan	nan	nan	nan	nan	nan	nan	nan	nan	nan	nan	nan	nan	nan	nan	nan	nan	nan	nan	nan
03-d88801aa91153b0f3dfbb6e96a1e890c-RegA	nan	nan	nan	nan	nan	nan	nan	nan	nan	nan	nan	nan	nan	nan	nan	nan	nan	nan	nan	nan	nan	nan	nan	nan	nan	nan	nan	nan	nan	nan	nan	nan	nan	nan	nan	nan	nan	nan	nan	nan	nan	nan	nan	nan	nan	nan	nan	nan	nan
03-d88801aa91153b0f3dfbb6e96a1e890c-RegB	nan	nan	nan	nan	nan	nan	nan	nan	nan	nan	nan	nan	nan	nan	nan	nan	nan	nan	nan	nan	nan	nan	nan	nan	nan	nan	nan	nan	nan	nan	nan	nan	nan	nan	nan	nan	nan	nan	nan	nan	nan	nan	nan	nan	nan	nan	nan	nan	nan
03-d88801aa91153b0f3dfbb6e96a1e890c-RegC	nan	nan	nan	nan	nan	nan	nan	nan	nan	nan	nan	nan	nan	nan	nan	nan	nan	nan	nan	nan	nan	nan	nan	nan	nan	nan	nan	nan	nan	nan	nan	nan	nan	nan	nan	nan	nan	nan	nan	nan	nan	nan	nan	nan	nan	nan	nan	nan	nan
03-7d3ec2a875673920337f13dbca24957d-FixA	nan	nan	nan	nan	nan	nan	nan	nan	nan	nan	nan	nan	nan	nan	nan	nan	nan	nan	nan	nan	nan	nan	nan	nan	nan	nan	nan	nan	nan	nan	nan	nan	nan	nan	nan	nan	nan	nan	nan	nan	nan	nan	nan	nan	nan	nan	nan	nan	nan
03-7d3ec2a875673920337f13dbca24957d-FixB	nan	nan	nan	nan	nan	nan	nan	nan	nan	nan	nan	nan	nan	nan	nan	nan	nan	nan	nan	nan	nan	nan	nan	nan	nan	nan	nan	nan	nan	nan	nan	nan	nan	nan	nan	nan	nan	nan	nan	nan	nan	nan	nan	nan	nan	nan	nan	nan	nan
03-7d3ec2a875673920337f13dbca24957d-FixC	nan	nan	nan	nan	nan	nan	nan	nan	nan	nan	nan	nan	nan	nan	nan	nan	nan	nan	nan	nan	nan	nan	nan	nan	nan	nan	nan	nan	nan	nan	nan	nan	nan	nan	nan	nan	nan	nan	nan	nan	nan	nan	nan	nan	nan	nan	nan	nan	nan
03-7d3ec2a875673920337f13dbca24957d-RegA	nan	nan	nan	nan	nan	nan	nan	nan	nan	nan	nan	nan	nan	nan	nan	nan	nan	nan	nan	nan	nan	nan	nan	nan	nan	nan	nan	nan	nan	nan	nan	nan	nan	nan	nan	nan	nan	nan	nan	nan	nan	nan	nan	nan	nan	nan	nan	nan	nan
03-7d3ec2a875673920337f13dbca24957d-RegB	nan	nan	nan	nan	nan	nan	nan	nan	nan	nan	nan	nan	nan	nan	nan	nan	nan	nan	nan	nan	nan	nan	nan	nan	nan	nan	nan	nan	nan	nan	nan	nan	nan	nan	nan	nan	nan	nan	nan	nan	nan	nan	nan	nan	nan	nan	nan	nan	nan
03-7d3ec2a875673920337f13dbca24957d-RegC	nan	nan	nan	nan	nan	nan	nan	nan	nan	nan	nan	nan	nan	nan	nan	nan	nan	nan	nan	nan	nan	nan	nan	nan	nan	nan	nan	nan	nan	nan	nan	nan	nan	nan	nan	nan	nan	nan	nan	nan	nan	nan	nan	nan	nan	nan	nan	nan	nan
03-187895eb56048a0b42a0eac0f769dbbb-FixA	838	836.72	839.68	844.53	848.89	850.93	850.9	849.75	849.03	850.03	852.49	855.53	857.56	857.36	856.1	855.44	856.63	860.42	865.92	871.84	877	880.38	881.52	880.56	879.35	879.81	881.82	884.38	885.09	882.67	882.7	890.14	898.71	901.19	900.71	902.14	904.87	907.25	909.78	913.19	916.09	917.03	917.01	917.64	920.25	925.29	929.7	930.39	929.32
03-187895eb56048a0b42a0eac0f769dbbb-FixB	817.24	819.04	822.45	826.33	829.53	831.43	833.49	837.31	843.01	850	856.4	860.78	864.85	870.32	875.47	878.45	880.69	884	888.28	892.83	896.61	899.16	902.74	909.4	916.96	922.59	925.57	926.21	926.84	929.54	932.86	934.97	936.64	939.01	941.4	942.93	943.95	945.15	947.04	949.79	952.2	953.23	954.44	957.42	960.49	961.67	962.13	963.64	966.22
03-187895eb56048a0b42a0eac0f769dbbb-FixC	828.39	831.01	830.67	829.15	828.24	829.18	830.97	832.38	833.58	834.96	836.42	837.83	839.6	841.97	843.82	844.28	845.01	847.54	850.01	850.47	850.31	851.42	853.77	856.76	859.61	861.56	862.38	862.29	863.14	866.27	868.89	868.31	867.65	870.38	874.09	875.59	875.67	876.02	877.25	879.49	882.04	884.08	885.41	886.16	887.09	888.86	890.86	892.37	894.03
03-187895eb56048a0b42a0eac0f769dbbb-RegA	849.94	855.26	859.15	861.38	861.73	860.56	860.52	863.77	868.06	870.94	873.9	878.57	883.26	886.17	888.81	892.5	894.09	891.34	890.94	898.99	909.01	913.24	913.34	912.89	912.99	913.74	913.84	912.57	913.45	919.4	925.39	926.07	924.63	925.26	925.76	923.6	923.24	929.19	937.03	941.19	942.57	943.5	944.23	944.6	945.39	947.27	949.06	949.56	950.03
03-187895eb56048a0b42a0eac0f769dbbb-RegB	944.88	868.99	837.74	834.01	840.67	844	844.08	843.99	844.87	847.01	849.27	850.58	851.6	853.16	854.83	855.99	856.73	857.29	858.06	859.32	860.98	862.65	863.26	862.24	862.14	865.18	868.44	868.73	868.04	869.08	871.31	873.51	875.41	876.96	877.9	878.14	878.75	880.83	883.99	887.43	890.3	892.01	893.47	895.67	898.1	900.03	901.65	903.31	904.83
03-187895eb56048a0b42a0eac0f769dbbb-RegC	872.37	873.13	876.41	880.75	884.66	887.23	889.84	893.81	897.75	900.23	902.55	905.93	908.46	908.44	908.41	910.94	913.82	914.6	915.04	917.32	920.62	923.46	925.07	925.18	924.92	925.55	927.27	929.84	932.31	933.83	935.02	936.7	938.82	940.97	942.27	942.15	942.04	943.49	946	948.5	949.97	949.81	949.3	949.95	951.82	954.34	956.23	956.43	955.97
03-a41134949b4afaaa14bc04259480fa0b-FixA	834.9	836.46	841.22	846.68	850.33	850.49	848.76	847.33	847.43	849.53	852.04	853.28	853.45	853.24	853.41	854.69	857.56	862.14	867.19	871.51	875.37	879.13	881.78	882.53	883.14	885.2	886.41	884.55	882.37	883.21	886.78	891.71	896.44	899.7	901.84	903.64	905.94	909.33	913.22	916.53	917.45	915.06	913.56	917.2	923.29	927.86	930.4	931.27	930.12
03-a41134949b4afaaa14bc04259480fa0b-FixB	820.12	821.54	823.02	824.75	826.9	829.66	833.21	837.8	843.9	851.4	857.43	859.89	862.85	870.17	878	881.98	883.93	886.57	889.49	891.86	894.66	899.03	904.63	910.84	917.57	924.46	929.15	929.77	928.9	929.63	931.99	935.24	939.14	943.18	945.07	943.28	942.08	945.74	951.01	953.55	954.07	954.45	955.05	955.87	957.3	959.65	962.44	964.96	966.73
03-a41134949b4afaaa14bc04259480fa0b-FixC	829.48	837.97	836.16	830.15	826.07	828.06	832.35	834.36	834.38	833.99	834.75	837.53	840.5	841.82	842.69	844.49	846.27	846.98	848	850.71	853.63	855.05	855.56	856.24	857.41	859.14	861.34	863.68	865.23	865.48	866.66	870.58	873.7	872.5	870.2	870.86	873.55	876.28	878.59	880.51	882.14	883.62	885.18	886.92	888.34	889.1	890.63	894.16	897.43
03-a41134949b4afaaa14bc04259480fa0b-RegA	852.32	851.48	853.95	857.65	860.5	861.25	861.93	864.74	868.92	873.13	876.49	878.68	881.32	885.8	890.61	893.63	893.63	890.9	891.26	899.33	908.33	910.91	910.62	912.46	914.81	915.12	914.74	915.59	917.57	920.13	923.31	926.84	928.27	925.64	921.98	921.24	925.31	934.24	942.36	944.16	942.52	941.81	941.83	941.56	942.15	944.85	948.14	950.19	951.35
03-a41134949b4afaaa14bc04259480fa0b-RegB	941.58	865.34	836.05	834.69	842.24	844.02	843.1	845.06	847.38	846.91	846.6	849.51	852.71	852.97	852.42	853.66	855.39	855.95	856.63	858.78	860.78	861.03	861.35	863.65	866.01	866.34	866.39	868.09	869.49	868.67	868.97	873.51	878.09	878.13	876.69	877.91	880.9	883.66	885.57	886.59	887.51	889.21	891.68	894.75	898.47	902.64	905.46	905.42	904.9
03-a41134949b4afaaa14bc04259480fa0b-RegC	869.83	874.95	877.85	879.76	881.92	885.33	890.15	895.77	899.28	898.76	898.58	902.93	908.36	910.68	910.84	911	912.71	916.56	919.67	919.52	919.08	921.43	923.82	923.27	922.66	925.29	929.28	931.98	933.7	935.36	936.96	938.29	939.15	939.5	939.73	940.29	941.07	942.02	943.91	947.19	949.64	949.34	949.3	952.74	956.98	958.66	959.26	960.95	962.34
03-b364d57a246c60000b8fe65c097f7950-FixA	842.6	845.23	840.39	832.99	848.14	845.94	847.7	850.28	853.82	853.59	851.53	850.13	847.93	848.34	849.43	848.81	856.35	859.57	860.6	861.94	872.24	872.81	876.75	876.97	880.47	880.83	880.53	882.71	884.18	885.76	882.16	916.14	905.76	902.89	904.14	903.79	906.49	908.44	909.76	914.62	910.8	912.24	913.77	909.5	916.25	922.09	930.59	929.03	931.25
03-b364d57a246c60000b8fe65c097f7950-FixB	809.95	815.01	818.4	821.04	823.97	827.59	830.26	837.78	841.91	843.35	846.85	855.94	864.84	867.98	870.96	874.1	880.06	884.25	887.19	890.41	893.96	897.19	898.16	914.27	928.92	922.19	920.31	924.86	930.9	933.26	933.37	933.59	933.6	932.78	934.07	939.91	945.67	946.39	944.81	945.11	947.75	951.91	955.66	957.44	958.53	960.57	962.9	964.45	965.68
03-b364d57a246c60000b8fe65c097f7950-FixC	827.51	816.4	818.56	826.08	831.08	828.14	826.58	827.67	830.98	834.51	836.8	837.15	836.94	837.77	839.55	841.81	843.84	845.11	846.14	847.5	849.27	851.24	852.91	853.77	854.28	855.09	856.61	858.88	860.98	862.13	862.87	864.07	866.1	869.1	872.22	874.56	876.31	877.77	878.76	879.09	879.45	880.46	882.1	884.11	886.29	888.29	889.25	889.53	889.91
03-b364d57a246c60000b8fe65c097f7950-RegA	851.4	852.86	852.44	852.45	861.01	861.58	861.05	864.42	865.37	867.69	870.81	873.36	877.76	882.09	886.38	891.4	889.96	895.59	895.79	879.8	907.26	904.47	908.65	911.28	908.98	908.07	908.51	909.08	917.94	921.16	923.72	919.66	919.82	921.97	925.29	928.33	924.77	956.36	940.55	934.74	938.02	940.87	943.15	946.11	944.88	945.41	945.45	948	951.47
03-b364d57a246c60000b8fe65c097f7950-RegB	946.95	774.9	839.19	848.03	837.54	836.17	840.77	842.65	843.17	845.25	847.05	846.58	846.11	848.01	850.64	851.98	853.27	855.86	858.17	858.51	858.6	860.43	863.22	865.69	867.18	867.57	867.98	869.73	872.77	876.3	877.52	875.25	873.27	876.18	881.19	884.2	885.08	884.75	884.18	885.66	887.81	890.34	892.35	893.03	892.81	892.65	894.16	898.47	903.41
03-b364d57a246c60000b8fe65c097f7950-RegC	868.65	872.01	875.09	878.08	881.26	884.55	886.35	886	887.82	895.1	902.2	903.74	905.01	911.96	911.98	913.8	913.7	913.54	914.49	916.86	918.51	917.79	918.28	923.22	928.59	929.8	928.59	927.81	928.13	929.42	931.13	932.62	934.14	936.12	939.08	943.13	946.96	949.04	949.14	946.58	945.83	949.5	953.23	952.35	949.42	948.43	949.12	950.43	952.71
03-d1caf2f33ebc9081c14cec776df67c33-FixA	nan	nan	nan	nan	nan	nan	nan	nan	nan	nan	nan	nan	nan	nan	nan	nan	nan	nan	nan	nan	nan	nan	nan	nan	nan	nan	nan	nan	nan	nan	nan	nan	nan	nan	nan	nan	nan	nan	nan	nan	nan	nan	nan	nan	nan	nan	nan	nan	nan
03-d1caf2f33ebc9081c14cec776df67c33-FixB	nan	nan	nan	nan	nan	nan	nan	nan	nan	nan	nan	nan	nan	nan	nan	nan	nan	nan	nan	nan	nan	nan	nan	nan	nan	nan	nan	nan	nan	nan	nan	nan	nan	nan	nan	nan	nan	nan	nan	nan	nan	nan	nan	nan	nan	nan	nan	nan	nan
03-d1caf2f33ebc9081c14cec776df67c33-FixC	nan	nan	nan	nan	nan	nan	nan	nan	nan	nan	nan	nan	nan	nan	nan	nan	nan	nan	nan	nan	nan	nan	nan	nan	nan	nan	nan	nan	nan	nan	nan	nan	nan	nan	nan	nan	nan	nan	nan	nan	nan	nan	nan	nan	nan	nan	nan	nan	nan
03-d1caf2f33ebc9081c14cec776df67c33-RegA	nan	nan	nan	nan	nan	nan	nan	nan	nan	nan	nan	nan	nan	nan	nan	nan	nan	nan	nan	nan	nan	nan	nan	nan	nan	nan	nan	nan	nan	nan	nan	nan	nan	nan	nan	nan	nan	nan	nan	nan	nan	nan	nan	nan	nan	nan	nan	nan	nan
03-d1caf2f33ebc9081c14cec776df67c33-RegB	nan	nan	nan	nan	nan	nan	nan	nan	nan	nan	nan	nan	nan	nan	nan	nan	nan	nan	nan	nan	nan	nan	nan	nan	nan	nan	nan	nan	nan	nan	nan	nan	nan	nan	nan	nan	nan	nan	nan	nan	nan	nan	nan	nan	nan	nan	nan	nan	nan
03-d1caf2f33ebc9081c14cec776df67c33-RegC	nan	nan	nan	nan	nan	nan	nan	nan	nan	nan	nan	nan	nan	nan	nan	nan	nan	nan	nan	nan	nan	nan	nan	nan	nan	nan	nan	nan	nan	nan	nan	nan	nan	nan	nan	nan	nan	nan	nan	nan	nan	nan	nan	nan	nan	nan	nan	nan	nan
03-6ca77fdca742c83dc3556ff2362a6790-FixA	nan	nan	nan	nan	nan	nan	nan	nan	nan	nan	nan	nan	nan	nan	nan	nan	nan	nan	nan	nan	nan	nan	nan	nan	nan	nan	nan	nan	nan	nan	nan	nan	nan	nan	nan	nan	nan	nan	nan	nan	nan	nan	nan	nan	nan	nan	nan	nan	nan
03-6ca77fdca742c83dc3556ff2362a6790-FixB	nan	nan	nan	nan	nan	nan	nan	nan	nan	nan	nan	nan	nan	nan	nan	nan	nan	nan	nan	nan	nan	nan	nan	nan	nan	nan	nan	nan	nan	nan	nan	nan	nan	nan	nan	nan	nan	nan	nan	nan	nan	nan	nan	nan	nan	nan	nan	nan	nan
03-6ca77fdca742c83dc3556ff2362a6790-FixC	nan	nan	nan	nan	nan	nan	nan	nan	nan	nan	nan	nan	nan	nan	nan	nan	nan	nan	nan	nan	nan	nan	nan	nan	nan	nan	nan	nan	nan	nan	nan	nan	nan	nan	nan	nan	nan	nan	nan	nan	nan	nan	nan	nan	nan	nan	nan	nan	nan
03-6ca77fdca742c83dc3556ff2362a6790-RegA	nan	nan	nan	nan	nan	nan	nan	nan	nan	nan	nan	nan	nan	nan	nan	nan	nan	nan	nan	nan	nan	nan	nan	nan	nan	nan	nan	nan	nan	nan	nan	nan	nan	nan	nan	nan	nan	nan	nan	nan	nan	nan	nan	nan	nan	nan	nan	nan	nan
03-6ca77fdca742c83dc3556ff2362a6790-RegB	nan	nan	nan	nan	nan	nan	nan	nan	nan	nan	nan	nan	nan	nan	nan	nan	nan	nan	nan	nan	nan	nan	nan	nan	nan	nan	nan	nan	nan	nan	nan	nan	nan	nan	nan	nan	nan	nan	nan	nan	nan	nan	nan	nan	nan	nan	nan	nan	nan
03-6ca77fdca742c83dc3556ff2362a6790-RegC	nan	nan	nan	nan	nan	nan	nan	nan	nan	nan	nan	nan	nan	nan	nan	nan	nan	nan	nan	nan	nan	nan	nan	nan	nan	nan	nan	nan	nan	nan	nan	nan	nan	nan	nan	nan	nan	nan	nan	nan	nan	nan	nan	nan	nan	nan	nan	nan	nan
03-33e2f5ba7ca1eaf6cd2db2373a446657-FixA	nan	nan	nan	nan	nan	nan	nan	nan	nan	nan	nan	nan	nan	nan	nan	nan	nan	nan	nan	nan	nan	nan	nan	nan	nan	nan	nan	nan	nan	nan	nan	nan	nan	nan	nan	nan	nan	nan	nan	nan	nan	nan	nan	nan	nan	nan	nan	nan	nan
03-33e2f5ba7ca1eaf6cd2db2373a446657-FixB	nan	nan	nan	nan	nan	nan	nan	nan	nan	nan	nan	nan	nan	nan	nan	nan	nan	nan	nan	nan	nan	nan	nan	nan	nan	nan	nan	nan	nan	nan	nan	nan	nan	nan	nan	nan	nan	nan	nan	nan	nan	nan	nan	nan	nan	nan	nan	nan	nan
03-33e2f5ba7ca1eaf6cd2db2373a446657-FixC	nan	nan	nan	nan	nan	nan	nan	nan	nan	nan	nan	nan	nan	nan	nan	nan	nan	nan	nan	nan	nan	nan	nan	nan	nan	nan	nan	nan	nan	nan	nan	nan	nan	nan	nan	nan	nan	nan	nan	nan	nan	nan	nan	nan	nan	nan	nan	nan	nan
03-33e2f5ba7ca1eaf6cd2db2373a446657-RegA	nan	nan	nan	nan	nan	nan	nan	nan	nan	nan	nan	nan	nan	nan	nan	nan	nan	nan	nan	nan	nan	nan	nan	nan	nan	nan	nan	nan	nan	nan	nan	nan	nan	nan	nan	nan	nan	nan	nan	nan	nan	nan	nan	nan	nan	nan	nan	nan	nan
03-33e2f5ba7ca1eaf6cd2db2373a446657-RegB	nan	nan	nan	nan	nan	nan	nan	nan	nan	nan	nan	nan	nan	nan	nan	nan	nan	nan	nan	nan	nan	nan	nan	nan	nan	nan	nan	nan	nan	nan	nan	nan	nan	nan	nan	nan	nan	nan	nan	nan	nan	nan	nan	nan	nan	nan	nan	nan	nan
03-33e2f5ba7ca1eaf6cd2db2373a446657-RegC	nan	nan	nan	nan	nan	nan	nan	nan	nan	nan	nan	nan	nan	nan	nan	nan	nan	nan	nan	nan	nan	nan	nan	nan	nan	nan	nan	nan	nan	nan	nan	nan	nan	nan	nan	nan	nan	nan	nan	nan	nan	nan	nan	nan	nan	nan	nan	nan	nan
03-2b4976ef8e1e93cc1253ef15993fff8e-FixA	nan	nan	nan	nan	nan	nan	nan	nan	nan	nan	nan	nan	nan	nan	nan	nan	nan	nan	nan	nan	nan	nan	nan	nan	nan	nan	nan	nan	nan	nan	nan	nan	nan	nan	nan	nan	nan	nan	nan	nan	nan	nan	nan	nan	nan	nan	nan	nan	nan
03-2b4976ef8e1e93cc1253ef15993fff8e-FixB	nan	nan	nan	nan	nan	nan	nan	nan	nan	nan	nan	nan	nan	nan	nan	nan	nan	nan	nan	nan	nan	nan	nan	nan	nan	nan	nan	nan	nan	nan	nan	nan	nan	nan	nan	nan	nan	nan	nan	nan	nan	nan	nan	nan	nan	nan	nan	nan	nan
03-2b4976ef8e1e93cc1253ef15993fff8e-FixC	nan	nan	nan	nan	nan	nan	nan	nan	nan	nan	nan	nan	nan	nan	nan	nan	nan	nan	nan	nan	nan	nan	nan	nan	nan	nan	nan	nan	nan	nan	nan	nan	nan	nan	nan	nan	nan	nan	nan	nan	nan	nan	nan	nan	nan	nan	nan	nan	nan
03-2b4976ef8e1e93cc1253ef15993fff8e-RegA	nan	nan	nan	nan	nan	nan	nan	nan	nan	nan	nan	nan	nan	nan	nan	nan	nan	nan	nan	nan	nan	nan	nan	nan	nan	nan	nan	nan	nan	nan	nan	nan	nan	nan	nan	nan	nan	nan	nan	nan	nan	nan	nan	nan	nan	nan	nan	nan	nan
03-2b4976ef8e1e93cc1253ef15993fff8e-RegB	nan	nan	nan	nan	nan	nan	nan	nan	nan	nan	nan	nan	nan	nan	nan	nan	nan	nan	nan	nan	nan	nan	nan	nan	nan	nan	nan	nan	nan	nan	nan	nan	nan	nan	nan	nan	nan	nan	nan	nan	nan	nan	nan	nan	nan	nan	nan	nan	nan
03-2b4976ef8e1e93cc1253ef15993fff8e-RegC	nan	nan	nan	nan	nan	nan	nan	nan	nan	nan	nan	nan	nan	nan	nan	nan	nan	nan	nan	nan	nan	nan	nan	nan	nan	nan	nan	nan	nan	nan	nan	nan	nan	nan	nan	nan	nan	nan	nan	nan	nan	nan	nan	nan	nan	nan	nan	nan	nan
03-9b927cee8bd34bda02f6e48a2e9102ed-FixA	nan	nan	nan	nan	nan	nan	nan	nan	nan	nan	nan	nan	nan	nan	nan	nan	nan	nan	nan	nan	nan	nan	nan	nan	nan	nan	nan	nan	nan	nan	nan	nan	nan	nan	nan	nan	nan	nan	nan	nan	nan	nan	nan	nan	nan	nan	nan	nan	nan
03-9b927cee8bd34bda02f6e48a2e9102ed-FixB	nan	nan	nan	nan	nan	nan	nan	nan	nan	nan	nan	nan	nan	nan	nan	nan	nan	nan	nan	nan	nan	nan	nan	nan	nan	nan	nan	nan	nan	nan	nan	nan	nan	nan	nan	nan	nan	nan	nan	nan	nan	nan	nan	nan	nan	nan	nan	nan	nan
03-9b927cee8bd34bda02f6e48a2e9102ed-FixC	nan	nan	nan	nan	nan	nan	nan	nan	nan	nan	nan	nan	nan	nan	nan	nan	nan	nan	nan	nan	nan	nan	nan	nan	nan	nan	nan	nan	nan	nan	nan	nan	nan	nan	nan	nan	nan	nan	nan	nan	nan	nan	nan	nan	nan	nan	nan	nan	nan
03-9b927cee8bd34bda02f6e48a2e9102ed-RegA	nan	nan	nan	nan	nan	nan	nan	nan	nan	nan	nan	nan	nan	nan	nan	nan	nan	nan	nan	nan	nan	nan	nan	nan	nan	nan	nan	nan	nan	nan	nan	nan	nan	nan	nan	nan	nan	nan	nan	nan	nan	nan	nan	nan	nan	nan	nan	nan	nan
03-9b927cee8bd34bda02f6e48a2e9102ed-RegB	nan	nan	nan	nan	nan	nan	nan	nan	nan	nan	nan	nan	nan	nan	nan	nan	nan	nan	nan	nan	nan	nan	nan	nan	nan	nan	nan	nan	nan	nan	nan	nan	nan	nan	nan	nan	nan	nan	nan	nan	nan	nan	nan	nan	nan	nan	nan	nan	nan
03-9b927cee8bd34bda02f6e48a2e9102ed-RegC	nan	nan	nan	nan	nan	nan	nan	nan	nan	nan	nan	nan	nan	nan	nan	nan	nan	nan	nan	nan	nan	nan	nan	nan	nan	nan	nan	nan	nan	nan	nan	nan	nan	nan	nan	nan	nan	nan	nan	nan	nan	nan	nan	nan	nan	nan	nan	nan	nan
03-7cb4805f65b89ec73beb78c46635ea68-FixA	nan	nan	nan	nan	nan	nan	nan	nan	nan	nan	nan	nan	nan	nan	nan	nan	nan	nan	nan	nan	nan	nan	nan	nan	nan	nan	nan	nan	nan	nan	nan	nan	nan	nan	nan	nan	nan	nan	nan	nan	nan	nan	nan	nan	nan	nan	nan	nan	nan
03-7cb4805f65b89ec73beb78c46635ea68-FixB	nan	nan	nan	nan	nan	nan	nan	nan	nan	nan	nan	nan	nan	nan	nan	nan	nan	nan	nan	nan	nan	nan	nan	nan	nan	nan	nan	nan	nan	nan	nan	nan	nan	nan	nan	nan	nan	nan	nan	nan	nan	nan	nan	nan	nan	nan	nan	nan	nan
03-7cb4805f65b89ec73beb78c46635ea68-FixC	nan	nan	nan	nan	nan	nan	nan	nan	nan	nan	nan	nan	nan	nan	nan	nan	nan	nan	nan	nan	nan	nan	nan	nan	nan	nan	nan	nan	nan	nan	nan	nan	nan	nan	nan	nan	nan	nan	nan	nan	nan	nan	nan	nan	nan	nan	nan	nan	nan
03-7cb4805f65b89ec73beb78c46635ea68-RegA	nan	nan	nan	nan	nan	nan	nan	nan	nan	nan	nan	nan	nan	nan	nan	nan	nan	nan	nan	nan	nan	nan	nan	nan	nan	nan	nan	nan	nan	nan	nan	nan	nan	nan	nan	nan	nan	nan	nan	nan	nan	nan	nan	nan	nan	nan	nan	nan	nan
03-7cb4805f65b89ec73beb78c46635ea68-RegB	nan	nan	nan	nan	nan	nan	nan	nan	nan	nan	nan	nan	nan	nan	nan	nan	nan	nan	nan	nan	nan	nan	nan	nan	nan	nan	nan	nan	nan	nan	nan	nan	nan	nan	nan	nan	nan	nan	nan	nan	nan	nan	nan	nan	nan	nan	nan	nan	nan
03-7cb4805f65b89ec73beb78c46635ea68-RegC	nan	nan	nan	nan	nan	nan	nan	nan	nan	nan	nan	nan	nan	nan	nan	nan	nan	nan	nan	nan	nan	nan	nan	nan	nan	nan	nan	nan	nan	nan	nan	nan	nan	nan	nan	nan	nan	nan	nan	nan	nan	nan	nan	nan	nan	nan	nan	nan	nan
03-b21d5f64136e4e28b2a984ecc9d42f9a-FixA	1124.08	1122.93	1128.99	1138.23	1146.64	1151.08	1152.12	1151.48	1151.98	1155.44	1158.58	1158.73	1161.06	1170.13	1179.09	1180.76	1179.14	1179.78	1182.4	1185.24	1186.99	1187.01	1186.96	1188.58	1190.96	1192.69	1193.2	1192.56	1192.86	1195.93	1199.9	1202.46	1203.87	1205.1	1206.91	1209.69	1212.23	1213.25	1213.12	1212.7	1213.02	1214.73	1216.42	1216.69	1216.97	1218.96	1221.64	1223.46	1224.05
03-b21d5f64136e4e28b2a984ecc9d42f9a-FixB	957.95	961.67	965.47	969.31	973.12	977.11	982.48	989.97	997.32	1002.06	1004.12	1004.5	1006.22	1011.42	1016.36	1017.42	1017.93	1021.57	1025.65	1026.84	1026.42	1026.76	1029.49	1035.39	1042.13	1047.17	1050.62	1053.21	1055.21	1056.74	1057.94	1059.09	1061.09	1064.74	1069.29	1073.51	1075.71	1075.18	1076.11	1082.31	1089.22	1091.7	1093.22	1098.29	1104.69	1108.96	1111.38	1113.36	1116.27
03-b21d5f64136e4e28b2a984ecc9d42f9a-FixC	1036.03	1037.16	1042.55	1048.99	1053.27	1053.98	1057.03	1067.24	1077.37	1079.81	1078.21	1077.9	1079.02	1080.32	1080.53	1079.24	1079.76	1084.89	1091.23	1095.08	1098.53	1104.26	1110.76	1115.94	1119.93	1123.33	1125.95	1127.7	1130.07	1134.28	1138.5	1140.82	1142.87	1146.67	1151.59	1156.46	1161.08	1165.36	1168.7	1170.61	1171.81	1173.26	1175.17	1177.48	1179.7	1181.49	1183.94	1187.97	1191.63
03-b21d5f64136e4e28b2a984ecc9d42f9a-RegA	1146.02	1147.08	1153.81	1162.69	1170.16	1173.75	1175.34	1177.17	1178.65	1179.06	1180.23	1183.7	1186.99	1187.49	1186.51	1186.09	1187.1	1189.81	1193.27	1196.4	1198.94	1200.93	1202.76	1204.77	1206.65	1208.09	1209.49	1211.24	1212.95	1214.14	1215.01	1215.87	1216.52	1216.78	1217.08	1218.08	1220.87	1225.91	1230.39	1231.52	1230.86	1230.81	1231.71	1233.17	1234.33	1234.43	1234.3	1235.04	1237.07
03-b21d5f64136e4e28b2a984ecc9d42f9a-RegB	1103.86	1104.67	1107	1109.87	1112.3	1113.68	1114.91	1117.07	1120.19	1123.84	1126.71	1127.8	1128.5	1130.44	1133.73	1137.85	1141.39	1143.05	1143.05	1142.56	1145.18	1153.23	1160.74	1161.77	1160.3	1161.63	1164.99	1168.34	1171.49	1174.7	1177.82	1180.59	1182.58	1183.62	1184.99	1187.75	1190.14	1190.5	1191.21	1194.84	1199.56	1202.8	1204.55	1205.59	1206.73	1208.64	1211.28	1214.32	1217.11
03-b21d5f64136e4e28b2a984ecc9d42f9a-RegC	1015.32	1013.52	1016.38	1021.37	1025.99	1028.37	1029.24	1030.05	1032.31	1036.77	1041.1	1043.06	1044.35	1046.91	1049.53	1050.73	1051.4	1052.85	1055.62	1059.69	1063.44	1065.48	1067.31	1070.73	1075.49	1080.53	1083.85	1084.28	1085.35	1090.3	1094.98	1095.18	1095.39	1100.49	1105.96	1106.56	1105.81	1108.35	1112.29	1114.69	1116.51	1119.37	1122.88	1126.21	1129.37	1132.73	1137.46	1144.38	1151.86
03-55ef83682998723a355a669b8bb122b2-FixA	1126.01	1120.75	1126.64	1137.51	1147.2	1151.15	1151.46	1151.46	1152.81	1155.93	1157.92	1156.85	1158.49	1167.76	1177.45	1179.86	1178.8	1179.86	1183.37	1188.02	1191.36	1191.53	1190.6	1191.04	1192.55	1194.18	1195.24	1195.41	1195.56	1196.65	1198.55	1200.87	1203.23	1205.29	1207.01	1208.5	1210.32	1212.82	1214.67	1214.66	1214.13	1214.65	1215.28	1214.97	1215.54	1218.76	1221.97	1222.18	1220.91
03-55ef83682998723a355a669b8bb122b2-FixB	nan	nan	965.03	974.08	979.87	979.97	980.27	986.45	994.79	1000.47	1004.14	1007.58	1011.58	1016.04	1018.41	1017.05	1016.73	1021.72	1026.93	1026.93	1025.62	1028.06	1033.26	1038.82	1043.32	1046.03	1048.12	1050.9	1054.04	1056.88	1059.27	1061.32	1063.59	1066.54	1069.58	1072.09	1074.82	1078.42	1081.27	1082.02	1083.56	1088.88	1095.58	1100.41	1103.35	1105.57	1109.23	1115.79	1121.88
03-55ef83682998723a355a669b8bb122b2-FixC	1033.29	1038.01	1044.16	1050.03	1053.89	1055.22	1058.24	1066.33	1074.27	1076.65	1076.28	1077.04	1078.64	1079.81	1079.64	1078.2	1079.21	1085.62	1093.26	1097.64	1101.02	1106.33	1111.41	1113.87	1116.4	1121.88	1127.8	1131.09	1132.6	1134.02	1135.81	1138.15	1141.35	1145.6	1150.47	1155.39	1159.96	1163.89	1167.19	1169.98	1172.43	1174.7	1176.83	1178.9	1181.5	1185	1187.88	1188.77	1189.49
03-55ef83682998723a355a669b8bb122b2-RegA	1148.34	1144.34	1152.07	1164.14	1173.17	1174.32	1173.14	1175.75	1179.9	1182.45	1185.24	1190.02	1192.64	1189.37	1184.43	1182.89	1184.57	1188.1	1192.67	1197.58	1201.74	1204.39	1206.59	1209.39	1211.59	1211.95	1211.75	1212.48	1213.38	1213.46	1213.36	1214	1215.43	1217.36	1219.09	1220.21	1222.07	1225.81	1229.39	1230.63	1231.04	1232.62	1234.75	1236.1	1235.88	1234.05	1233.35	1236.26	1239.83
03-55ef83682998723a355a669b8bb122b2-RegB	nan	nan	1108.32	1107.38	1109.08	1114.63	1119.52	1119.79	1119.68	1123.51	1127.22	1126.58	1125.48	1128.51	1134.44	1140.62	1144.96	1146.19	1145.75	1145.64	1147.04	1150.46	1154.4	1157.42	1160.61	1165	1168.12	1167.8	1167.23	1169.84	1173.23	1174.58	1176.63	1182.21	1187.79	1189.41	1189.46	1191.38	1195.11	1199.6	1203.92	1207.08	1207.57	1204.87	1203.68	1208.55	1216.15	1221.59	1223.83
03-55ef83682998723a355a669b8bb122b2-RegC	1015.05	1018.18	1021.39	1024.42	1027.02	1029.17	1031.79	1035.35	1037.61	1036.92	1036.92	1041	1045.81	1047.55	1047.97	1049.58	1051.87	1053.91	1056.3	1059.88	1064.74	1070.17	1073	1071.25	1071.3	1078.95	1087.55	1089.51	1088.04	1088.43	1091.69	1097.17	1101.95	1103.51	1104.17	1106.62	1109.12	1109.68	1111	1115.85	1121.07	1122.95	1123.41	1125.52	1130.11	1136.88	1143.27	1146.96	1150.01
03-e466f2f05069ade3ffc783f8031088f8-FixA	1117.11	1132.21	1128.96	1163.75	1148.67	1142.96	1144.62	1148.26	1152.11	1151.23	1152.1	1158.73	1166.44	1171.21	1175.67	1171.57	1177.25	1178.25	1175.13	1170.64	1188.65	1188.46	1189.43	1189.79	1187.99	1187.03	1187.87	1190.73	1190.28	1192.72	1193.45	1195.17	1198	1201.31	1204.38	1206.71	1206.25	1206.63	1208.81	1211.64	1214.55	1215.02	1215.1	1217.84	1219.38	1216.88	1213.39	1214.07	1217.74
03-e466f2f05069ade3ffc783f8031088f8-FixB	956.58	963.84	965.37	965.74	969.38	978.54	986.1	987.87	987.64	992.67	998.65	1006.22	1012.2	1013.95	1010.53	1014.73	1018.44	1032.9	1023.62	1022.44	1024.15	1021.38	1025.15	1036.79	1048.65	1048.1	1049.76	1051.59	1053.65	1056.18	1059.78	1063.8	1066.72	1067.02	1066.62	1067.1	1069.37	1073.2	1081.12	1085.87	1088.82	1092.72	1096.2	1097.69	1100.05	1104.98	1109.39	1111.04	1112.25
03-e466f2f05069ade3ffc783f8031088f8-FixC	1032.09	1039.73	1041.69	1042.88	1048.23	1059.7	1053.62	1039.23	1075.16	1071.84	1075.32	1076.36	1075.14	1074.17	1075.33	1079.55	1079.54	1067.99	1093	1097.38	1103.15	1104.71	1106.03	1111	1117.07	1120.79	1121.56	1125.82	1131.23	1134.91	1137.89	1141.63	1139.68	1145.13	1148.84	1152.54	1156.87	1162.16	1169.01	1170.91	1173.86	1176.74	1179.01	1181.22	1183	1184.02	1185.28	1186.95	1189.18
03-e466f2f05069ade3ffc783f8031088f8-RegA	1144.54	1156.18	1150.12	1137.87	1167.57	1168.52	1173.82	1175.08	1175.15	1177.59	1179.33	1176.78	1176.57	1179.33	1184.96	1186.92	1192.33	1194.19	1194.26	1194.32	1196.02	1199.48	1203.55	1203.24	1203.66	1206.36	1209.66	1211.68	1211.77	1213.5	1215.43	1216.63	1214.55	1212.06	1210.04	1207.6	1218.26	1224.78	1232.32	1229.65	1229.91	1228.07	1225.05	1221.93	1232.69	1234.12	1234.95	1231	1231.1
03-e466f2f05069ade3ffc783f8031088f8-RegB	1098.91	1102.52	1107.18	1111.55	1113.42	1112.79	1112.67	1116.24	1119.53	1118.05	1117.47	1123.32	1129.73	1131.05	1133.24	1134.33	1137.84	1136.76	1139.01	1141.4	1139.18	1129.51	1166.35	1162.01	1160.29	1162.07	1163.08	1167.87	1172.77	1174.46	1175.75	1177.92	1180.5	1180.47	1179.81	1182.04	1186.2	1190.22	1194.49	1194.76	1194.41	1196.43	1199.88	1207.24	1212.99	1211.91	1207.37	1204.6	1205.26
03-e466f2f05069ade3ffc783f8031088f8-RegC	1010.13	1016.89	1018.63	1018.71	1019.29	1022.86	1027.47	1030.9	1034.48	1038.51	1039.88	1039.53	1039.14	1040.55	1043.2	1046.09	1048.83	1051.05	1055.78	1058.02	1059.62	1062.04	1067.29	1075.81	1080.91	1078.13	1074	1079.12	1087	1089.48	1089.03	1090.85	1093.66	1094.5	1095.87	1100.62	1106.37	1110.77	1114.21	1115.35	1117.02	1120.67	1125.41	1128.67	1129.33	1127.88	1136.87	1146.35	1155.93
03-7dc8d8816f2afbebf8069c1b8e736e35-FixA	nan	nan	nan	nan	nan	nan	nan	nan	nan	nan	nan	nan	nan	nan	nan	nan	nan	nan	nan	nan	nan	nan	nan	nan	nan	nan	nan	nan	nan	nan	nan	nan	nan	nan	nan	nan	nan	nan	nan	nan	nan	nan	nan	nan	nan	nan	nan	nan	nan
03-7dc8d8816f2afbebf8069c1b8e736e35-FixB	nan	nan	nan	nan	nan	nan	nan	nan	nan	nan	nan	nan	nan	nan	nan	nan	nan	nan	nan	nan	nan	nan	nan	nan	nan	nan	nan	nan	nan	nan	nan	nan	nan	nan	nan	nan	nan	nan	nan	nan	nan	nan	nan	nan	nan	nan	nan	nan	nan
03-7dc8d8816f2afbebf8069c1b8e736e35-FixC	nan	nan	nan	nan	nan	nan	nan	nan	nan	nan	nan	nan	nan	nan	nan	nan	nan	nan	nan	nan	nan	nan	nan	nan	nan	nan	nan	nan	nan	nan	nan	nan	nan	nan	nan	nan	nan	nan	nan	nan	nan	nan	nan	nan	nan	nan	nan	nan	nan
03-7dc8d8816f2afbebf8069c1b8e736e35-RegA	nan	nan	nan	nan	nan	nan	nan	nan	nan	nan	nan	nan	nan	nan	nan	nan	nan	nan	nan	nan	nan	nan	nan	nan	nan	nan	nan	nan	nan	nan	nan	nan	nan	nan	nan	nan	nan	nan	nan	nan	nan	nan	nan	nan	nan	nan	nan	nan	nan
03-7dc8d8816f2afbebf8069c1b8e736e35-RegB	nan	nan	nan	nan	nan	nan	nan	nan	nan	nan	nan	nan	nan	nan	nan	nan	nan	nan	nan	nan	nan	nan	nan	nan	nan	nan	nan	nan	nan	nan	nan	nan	nan	nan	nan	nan	nan	nan	nan	nan	nan	nan	nan	nan	nan	nan	nan	nan	nan
03-7dc8d8816f2afbebf8069c1b8e736e35-RegC	nan	nan	nan	nan	nan	nan	nan	nan	nan	nan	nan	nan	nan	nan	nan	nan	nan	nan	nan	nan	nan	nan	nan	nan	nan	nan	nan	nan	nan	nan	nan	nan	nan	nan	nan	nan	nan	nan	nan	nan	nan	nan	nan	nan	nan	nan	nan	nan	nan
03-ac312c385f4bc45d2747ec4ad26abe04-FixA	nan	nan	nan	nan	nan	nan	nan	nan	nan	nan	nan	nan	nan	nan	nan	nan	nan	nan	nan	nan	nan	nan	nan	nan	nan	nan	nan	nan	nan	nan	nan	nan	nan	nan	nan	nan	nan	nan	nan	nan	nan	nan	nan	nan	nan	nan	nan	nan	nan
03-ac312c385f4bc45d2747ec4ad26abe04-FixB	nan	nan	nan	nan	nan	nan	nan	nan	nan	nan	nan	nan	nan	nan	nan	nan	nan	nan	nan	nan	nan	nan	nan	nan	nan	nan	nan	nan	nan	nan	nan	nan	nan	nan	nan	nan	nan	nan	nan	nan	nan	nan	nan	nan	nan	nan	nan	nan	nan
03-ac312c385f4bc45d2747ec4ad26abe04-FixC	nan	nan	nan	nan	nan	nan	nan	nan	nan	nan	nan	nan	nan	nan	nan	nan	nan	nan	nan	nan	nan	nan	nan	nan	nan	nan	nan	nan	nan	nan	nan	nan	nan	nan	nan	nan	nan	nan	nan	nan	nan	nan	nan	nan	nan	nan	nan	nan	nan
03-ac312c385f4bc45d2747ec4ad26abe04-RegA	nan	nan	nan	nan	nan	nan	nan	nan	nan	nan	nan	nan	nan	nan	nan	nan	nan	nan	nan	nan	nan	nan	nan	nan	nan	nan	nan	nan	nan	nan	nan	nan	nan	nan	nan	nan	nan	nan	nan	nan	nan	nan	nan	nan	nan	nan	nan	nan	nan
03-ac312c385f4bc45d2747ec4ad26abe04-RegB	nan	nan	nan	nan	nan	nan	nan	nan	nan	nan	nan	nan	nan	nan	nan	nan	nan	nan	nan	nan	nan	nan	nan	nan	nan	nan	nan	nan	nan	nan	nan	nan	nan	nan	nan	nan	nan	nan	nan	nan	nan	nan	nan	nan	nan	nan	nan	nan	nan
03-ac312c385f4bc45d2747ec4ad26abe04-RegC	nan	nan	nan	nan	nan	nan	nan	nan	nan	nan	nan	nan	nan	nan	nan	nan	nan	nan	nan	nan	nan	nan	nan	nan	nan	nan	nan	nan	nan	nan	nan	nan	nan	nan	nan	nan	nan	nan	nan	nan	nan	nan	nan	nan	nan	nan	nan	nan	nan
03-d07fa3e9d1e033687b2d5bf552a7cc54-FixA	nan	nan	nan	nan	nan	nan	nan	nan	nan	nan	nan	nan	nan	nan	nan	nan	nan	nan	nan	nan	nan	nan	nan	nan	nan	nan	nan	nan	nan	nan	nan	nan	nan	nan	nan	nan	nan	nan	nan	nan	nan	nan	nan	nan	nan	nan	nan	nan	nan
03-d07fa3e9d1e033687b2d5bf552a7cc54-FixB	nan	nan	nan	nan	nan	nan	nan	nan	nan	nan	nan	nan	nan	nan	nan	nan	nan	nan	nan	nan	nan	nan	nan	nan	nan	nan	nan	nan	nan	nan	nan	nan	nan	nan	nan	nan	nan	nan	nan	nan	nan	nan	nan	nan	nan	nan	nan	nan	nan
03-d07fa3e9d1e033687b2d5bf552a7cc54-FixC	nan	nan	nan	nan	nan	nan	nan	nan	nan	nan	nan	nan	nan	nan	nan	nan	nan	nan	nan	nan	nan	nan	nan	nan	nan	nan	nan	nan	nan	nan	nan	nan	nan	nan	nan	nan	nan	nan	nan	nan	nan	nan	nan	nan	nan	nan	nan	nan	nan
03-d07fa3e9d1e033687b2d5bf552a7cc54-RegA	nan	nan	nan	nan	nan	nan	nan	nan	nan	nan	nan	nan	nan	nan	nan	nan	nan	nan	nan	nan	nan	nan	nan	nan	nan	nan	nan	nan	nan	nan	nan	nan	nan	nan	nan	nan	nan	nan	nan	nan	nan	nan	nan	nan	nan	nan	nan	nan	nan
03-d07fa3e9d1e033687b2d5bf552a7cc54-RegB	nan	nan	nan	nan	nan	nan	nan	nan	nan	nan	nan	nan	nan	nan	nan	nan	nan	nan	nan	nan	nan	nan	nan	nan	nan	nan	nan	nan	nan	nan	nan	nan	nan	nan	nan	nan	nan	nan	nan	nan	nan	nan	nan	nan	nan	nan	nan	nan	nan
03-d07fa3e9d1e033687b2d5bf552a7cc54-RegC	nan	nan	nan	nan	nan	nan	nan	nan	nan	nan	nan	nan	nan	nan	nan	nan	nan	nan	nan	nan	nan	nan	nan	nan	nan	nan	nan	nan	nan	nan	nan	nan	nan	nan	nan	nan	nan	nan	nan	nan	nan	nan	nan	nan	nan	nan	nan	nan	nan
03-5a454a4c569343dfbcf8d80ed5390f5e-FixA	nan	nan	nan	nan	nan	nan	nan	nan	nan	nan	nan	nan	nan	nan	nan	nan	nan	nan	nan	nan	nan	nan	nan	nan	nan	nan	nan	nan	nan	nan	nan	nan	nan	nan	nan	nan	nan	nan	nan	nan	nan	nan	nan	nan	nan	nan	nan	nan	nan
03-5a454a4c569343dfbcf8d80ed5390f5e-FixB	nan	nan	nan	nan	nan	nan	nan	nan	nan	nan	nan	nan	nan	nan	nan	nan	nan	nan	nan	nan	nan	nan	nan	nan	nan	nan	nan	nan	nan	nan	nan	nan	nan	nan	nan	nan	nan	nan	nan	nan	nan	nan	nan	nan	nan	nan	nan	nan	nan
03-5a454a4c569343dfbcf8d80ed5390f5e-FixC	nan	nan	nan	nan	nan	nan	nan	nan	nan	nan	nan	nan	nan	nan	nan	nan	nan	nan	nan	nan	nan	nan	nan	nan	nan	nan	nan	nan	nan	nan	nan	nan	nan	nan	nan	nan	nan	nan	nan	nan	nan	nan	nan	nan	nan	nan	nan	nan	nan
03-5a454a4c569343dfbcf8d80ed5390f5e-RegA	nan	nan	nan	nan	nan	nan	nan	nan	nan	nan	nan	nan	nan	nan	nan	nan	nan	nan	nan	nan	nan	nan	nan	nan	nan	nan	nan	nan	nan	nan	nan	nan	nan	nan	nan	nan	nan	nan	nan	nan	nan	nan	nan	nan	nan	nan	nan	nan	nan
03-5a454a4c569343dfbcf8d80ed5390f5e-RegB	nan	nan	nan	nan	nan	nan	nan	nan	nan	nan	nan	nan	nan	nan	nan	nan	nan	nan	nan	nan	nan	nan	nan	nan	nan	nan	nan	nan	nan	nan	nan	nan	nan	nan	nan	nan	nan	nan	nan	nan	nan	nan	nan	nan	nan	nan	nan	nan	nan
03-5a454a4c569343dfbcf8d80ed5390f5e-RegC	nan	nan	nan	nan	nan	nan	nan	nan	nan	nan	nan	nan	nan	nan	nan	nan	nan	nan	nan	nan	nan	nan	nan	nan	nan	nan	nan	nan	nan	nan	nan	nan	nan	nan	nan	nan	nan	nan	nan	nan	nan	nan	nan	nan	nan	nan	nan	nan	nan
03-59b37b2d267db3801443b3e9ed2788c1-FixA	nan	nan	nan	nan	nan	nan	nan	nan	nan	nan	nan	nan	nan	nan	nan	nan	nan	nan	nan	nan	nan	nan	nan	nan	nan	nan	nan	nan	nan	nan	nan	nan	nan	nan	nan	nan	nan	nan	nan	nan	nan	nan	nan	nan	nan	nan	nan	nan	nan
03-59b37b2d267db3801443b3e9ed2788c1-FixB	nan	nan	nan	nan	nan	nan	nan	nan	nan	nan	nan	nan	nan	nan	nan	nan	nan	nan	nan	nan	nan	nan	nan	nan	nan	nan	nan	nan	nan	nan	nan	nan	nan	nan	nan	nan	nan	nan	nan	nan	nan	nan	nan	nan	nan	nan	nan	nan	nan
03-59b37b2d267db3801443b3e9ed2788c1-FixC	nan	nan	nan	nan	nan	nan	nan	nan	nan	nan	nan	nan	nan	nan	nan	nan	nan	nan	nan	nan	nan	nan	nan	nan	nan	nan	nan	nan	nan	nan	nan	nan	nan	nan	nan	nan	nan	nan	nan	nan	nan	nan	nan	nan	nan	nan	nan	nan	nan
03-59b37b2d267db3801443b3e9ed2788c1-RegA	nan	nan	nan	nan	nan	nan	nan	nan	nan	nan	nan	nan	nan	nan	nan	nan	nan	nan	nan	nan	nan	nan	nan	nan	nan	nan	nan	nan	nan	nan	nan	nan	nan	nan	nan	nan	nan	nan	nan	nan	nan	nan	nan	nan	nan	nan	nan	nan	nan
03-59b37b2d267db3801443b3e9ed2788c1-RegB	nan	nan	nan	nan	nan	nan	nan	nan	nan	nan	nan	nan	nan	nan	nan	nan	nan	nan	nan	nan	nan	nan	nan	nan	nan	nan	nan	nan	nan	nan	nan	nan	nan	nan	nan	nan	nan	nan	nan	nan	nan	nan	nan	nan	nan	nan	nan	nan	nan
03-59b37b2d267db3801443b3e9ed2788c1-RegC	nan	nan	nan	nan	nan	nan	nan	nan	nan	nan	nan	nan	nan	nan	nan	nan	nan	nan	nan	nan	nan	nan	nan	nan	nan	nan	nan	nan	nan	nan	nan	nan	nan	nan	nan	nan	nan	nan	nan	nan	nan	nan	nan	nan	nan	nan	nan	nan	nan
03-8ba3ce32c9d595b58cf362a27aeae587-FixA	nan	nan	nan	nan	nan	nan	nan	nan	nan	nan	nan	nan	nan	nan	nan	nan	nan	nan	nan	nan	nan	nan	nan	nan	nan	nan	nan	nan	nan	nan	nan	nan	nan	nan	nan	nan	nan	nan	nan	nan	nan	nan	nan	nan	nan	nan	nan	nan	nan
03-8ba3ce32c9d595b58cf362a27aeae587-FixB	nan	nan	nan	nan	nan	nan	nan	nan	nan	nan	nan	nan	nan	nan	nan	nan	nan	nan	nan	nan	nan	nan	nan	nan	nan	nan	nan	nan	nan	nan	nan	nan	nan	nan	nan	nan	nan	nan	nan	nan	nan	nan	nan	nan	nan	nan	nan	nan	nan
03-8ba3ce32c9d595b58cf362a27aeae587-FixC	nan	nan	nan	nan	nan	nan	nan	nan	nan	nan	nan	nan	nan	nan	nan	nan	nan	nan	nan	nan	nan	nan	nan	nan	nan	nan	nan	nan	nan	nan	nan	nan	nan	nan	nan	nan	nan	nan	nan	nan	nan	nan	nan	nan	nan	nan	nan	nan	nan
03-8ba3ce32c9d595b58cf362a27aeae587-RegA	nan	nan	nan	nan	nan	nan	nan	nan	nan	nan	nan	nan	nan	nan	nan	nan	nan	nan	nan	nan	nan	nan	nan	nan	nan	nan	nan	nan	nan	nan	nan	nan	nan	nan	nan	nan	nan	nan	nan	nan	nan	nan	nan	nan	nan	nan	nan	nan	nan
03-8ba3ce32c9d595b58cf362a27aeae587-RegB	nan	nan	nan	nan	nan	nan	nan	nan	nan	nan	nan	nan	nan	nan	nan	nan	nan	nan	nan	nan	nan	nan	nan	nan	nan	nan	nan	nan	nan	nan	nan	nan	nan	nan	nan	nan	nan	nan	nan	nan	nan	nan	nan	nan	nan	nan	nan	nan	nan
03-8ba3ce32c9d595b58cf362a27aeae587-RegC	nan	nan	nan	nan	nan	nan	nan	nan	nan	nan	nan	nan	nan	nan	nan	nan	nan	nan	nan	nan	nan	nan	nan	nan	nan	nan	nan	nan	nan	nan	nan	nan	nan	nan	nan	nan	nan	nan	nan	nan	nan	nan	nan	nan	nan	nan	nan	nan	nan
03-0c5c79938b71bf9865cfd78159f86867-FixA	746.82	745.39	748.17	752.43	755.41	755.53	755.92	759.65	764.76	768.75	772.37	776.66	780.36	782.37	784.93	789.78	793.06	791.64	791.73	799.54	810.65	819.16	824.98	829.31	831.98	832.91	834.06	837.43	842.85	849.18	853.88	854.73	852.95	851.15	853.85	863.99	874.49	877.94	878.35	881.32	884.71	885.09	883.7	883.08	885.54	892.23	899.2	902.09	901.8
03-0c5c79938b71bf9865cfd78159f86867-FixB	800.69	801.94	803.92	806.76	810.57	815.26	820.06	824.28	828.41	832.95	837.21	840.67	844.89	851.07	856.64	859.42	863.18	871.5	880.49	885.57	887.78	889.49	892.2	896.66	901.32	904.57	907.16	910.24	914	918.18	921.9	924.52	927.22	931.28	936.14	940.86	945.13	948.89	952.25	955.37	958.62	962.21	965.38	967.51	969.8	973.55	977.96	981.8	984.72
03-0c5c79938b71bf9865cfd78159f86867-FixC	768.81	772.31	774.99	777.2	779.28	781.52	783.99	786.58	788.62	789.73	791.35	794.87	799.39	803.41	805.39	804.59	803.8	805.93	810.45	816.02	821.9	827.35	831.04	832.14	832.77	835.1	837.92	839.62	840.75	842.6	847.03	855.02	862.81	866.62	868.72	872.16	875.88	878.4	881.61	887.47	893.51	896.82	898.45	900.22	902.31	904.5	906.98	909.92	912.86
03-0c5c79938b71bf9865cfd78159f86867-RegA	780.99	776.57	786.14	800.9	812.08	813.91	812.93	816.48	822.5	827.36	830.91	834.02	837.9	843.16	847.43	848.46	847.61	847.23	849.73	856.58	865.05	871.99	877.17	880.81	881.69	879.66	880.79	890.15	900.67	904.29	903.62	903.53	905.72	910.19	913.13	911.68	912.16	920.73	930.85	934.49	933.57	932.5	933.86	938.95	945.43	950.47	954.09	957.1	959.94
03-0c5c79938b71bf9865cfd78159f86867-RegB	792.84	797.39	801.48	805.16	808.51	811.76	816	821.78	826.64	828.46	829.74	833.07	836.61	838.27	839.82	843.24	847.17	849.91	852.15	854.84	857.57	859.74	861.66	863.73	865.84	867.96	871.29	876.7	882.2	885.78	888.71	892.7	897.23	901.34	904.7	907.53	911.41	917.43	922.71	924.3	924.38	925.94	928.76	931.78	934.36	936.29	938.82	943.05	947.24
03-0c5c79938b71bf9865cfd78159f86867-RegC	828.15	828.19	831.9	836.98	841.11	842.74	843.46	845.22	848.13	851.75	855.19	857.69	859.56	861.4	863.85	867.3	870.84	873.62	876.32	879.69	883.09	885.68	887.67	889.45	890.86	891.85	893.33	896.17	899.78	903.19	905.35	905.75	906.31	908.91	912.17	914.35	916.64	920.56	925.52	930.32	933.57	934.49	935.23	937.95	940.81	941.64	942.52	945.87	949.75
03-ce0aea45ccc0e81d77f680f96e02c3da-FixA	721.27	724.43	726.89	729.22	731.99	735.27	737.12	735.99	734.04	733.71	734.74	736.28	737.96	739.5	740.65	741.41	742.88	745.67	746.94	744.92	746.23	756.55	767.56	770.24	768.84	769.62	771.78	773.24	774.84	777.69	780.42	781.61	782.72	785.51	789.4	793.27	796.54	798.85	800	800.09	800.29	801.95	805.47	810.87	817.4	823.94	828.44	829.4	828.99
03-ce0aea45ccc0e81d77f680f96e02c3da-FixB	651.31	655.99	658.12	659.27	661	664.36	668.24	671.41	674.28	677.45	680.36	682.79	686.94	694.35	701.25	703.89	704.52	706.22	708.87	711.78	715.36	720.13	725.81	731.8	737.2	741.32	744.83	748.59	752.52	756.34	760.04	763.62	766.69	768.94	770.84	772.89	774.64	775.71	776.93	779.15	781.38	782.58	783.85	786.48	789.6	791.99	793.91	795.92	797.97
03-ce0aea45ccc0e81d77f680f96e02c3da-FixC	610.14	618.67	623.53	626.51	629.38	633.42	637.87	641.86	645.94	650.65	654.79	657.39	660.17	664.69	668.85	670.61	672.15	675.83	680.1	682.99	685.28	688.22	691.91	696.02	699.61	702.03	704.68	708.89	713.37	716.6	719.42	722.9	726.24	728.52	731.05	735.08	739.1	741.37	742.65	744.27	746.61	749.72	753.1	756.06	757.58	757.2	757.54	761.14	765.77
03-ce0aea45ccc0e81d77f680f96e02c3da-RegA	729.29	740.74	745.96	747.26	746.91	747.13	749.79	755.57	760.77	761.86	760.85	760.47	760.5	760.51	762.3	767.34	773.33	777.64	780.72	783.53	785.67	786.9	789.19	794.08	798.53	799.45	798.8	799.55	802.69	808.15	813.51	816.32	816.92	816.38	815.5	814.97	814.99	815.6	816.48	817.47	819.35	822.74	826.28	828.56	830.85	834.58	838.09	839.64	841.25
03-ce0aea45ccc0e81d77f680f96e02c3da-RegB	714.87	718.15	719.99	721.28	722.93	725.45	727.8	728.95	729.45	730.08	730.85	732.2	737.12	747.44	757.13	760.49	761.94	766.66	771.76	773.77	775.97	781.93	788.73	792.73	794.9	797.22	800.57	805.11	809.14	811.17	812.65	815.38	818.84	822.24	826.55	832.62	838.42	841.99	845.26	850.45	855.59	858.46	861.07	865.7	869.76	870.37	870.09	872.19	875.88
03-ce0aea45ccc0e81d77f680f96e02c3da-RegC	693.3	697.97	702.01	706.17	711.16	717.24	722.66	725.9	728.4	731.94	736.48	741.51	746.66	751.49	755.4	757.88	759.2	759.94	761.02	763.2	766.21	769.37	771.53	772.06	773.16	776.54	778.55	775.96	774.11	778.6	785.73	790.18	791.23	789.82	788.41	789.12	790.26	789.85	789.34	790.54	792.06	792.13	791.39	791.06	791.66	793.45	796.23	799.6	802.58
03-c26e374baf842e7fcff742308d2e5667-FixA	nan	nan	nan	nan	nan	nan	nan	nan	nan	nan	nan	nan	nan	nan	nan	nan	nan	nan	nan	nan	nan	nan	nan	nan	nan	nan	nan	nan	nan	nan	nan	nan	nan	nan	nan	nan	nan	nan	nan	nan	nan	nan	nan	nan	nan	nan	nan	nan	nan
03-c26e374baf842e7fcff742308d2e5667-FixB	nan	nan	nan	nan	nan	nan	nan	nan	nan	nan	nan	nan	nan	nan	nan	nan	nan	nan	nan	nan	nan	nan	nan	nan	nan	nan	nan	nan	nan	nan	nan	nan	nan	nan	nan	nan	nan	nan	nan	nan	nan	nan	nan	nan	nan	nan	nan	nan	nan
03-c26e374baf842e7fcff742308d2e5667-FixC	nan	nan	nan	nan	nan	nan	nan	nan	nan	nan	nan	nan	nan	nan	nan	nan	nan	nan	nan	nan	nan	nan	nan	nan	nan	nan	nan	nan	nan	nan	nan	nan	nan	nan	nan	nan	nan	nan	nan	nan	nan	nan	nan	nan	nan	nan	nan	nan	nan
03-c26e374baf842e7fcff742308d2e5667-RegA	nan	nan	nan	nan	nan	nan	nan	nan	nan	nan	nan	nan	nan	nan	nan	nan	nan	nan	nan	nan	nan	nan	nan	nan	nan	nan	nan	nan	nan	nan	nan	nan	nan	nan	nan	nan	nan	nan	nan	nan	nan	nan	nan	nan	nan	nan	nan	nan	nan
03-c26e374baf842e7fcff742308d2e5667-RegB	nan	nan	nan	nan	nan	nan	nan	nan	nan	nan	nan	nan	nan	nan	nan	nan	nan	nan	nan	nan	nan	nan	nan	nan	nan	nan	nan	nan	nan	nan	nan	nan	nan	nan	nan	nan	nan	nan	nan	nan	nan	nan	nan	nan	nan	nan	nan	nan	nan
03-c26e374baf842e7fcff742308d2e5667-RegC	nan	nan	nan	nan	nan	nan	nan	nan	nan	nan	nan	nan	nan	nan	nan	nan	nan	nan	nan	nan	nan	nan	nan	nan	nan	nan	nan	nan	nan	nan	nan	nan	nan	nan	nan	nan	nan	nan	nan	nan	nan	nan	nan	nan	nan	nan	nan	nan	nan
03-ba2fcb9a9d961c48420383198d986385-FixA	954.1	958.49	961	962.59	964.21	966.58	969.4	972.48	977.04	983.88	990.48	994.38	996.73	999.41	1003.52	1009.33	1014.51	1016.91	1018.01	1019.73	1021.73	1023.21	1023.9	1023.96	1024.84	1027.78	1031.56	1034.63	1037	1039.1	1041.51	1044.58	1047.46	1049.31	1050.66	1052.29	1054.2	1056.15	1057.83	1059.01	1059.9	1060.92	1063	1066.71	1070.14	1071.4	1072.26	1074.82	1077.65
03-ba2fcb9a9d961c48420383198d986385-FixB	894.53	897.43	900.12	902.57	904.74	906.69	908.89	911.63	914.12	915.7	917.38	920.18	923.25	925.63	928.03	931.26	934.92	938.25	940.3	940.65	941.41	944.46	947.76	949.08	950.01	952.53	955.72	958.22	960.36	962.8	965.5	968.26	970.93	973.48	976.31	979.74	983.33	986.52	989.4	992.28	995.53	999.31	1002.68	1004.9	1007.62	1012.29	1015.88	1015.34	1013.8
03-ba2fcb9a9d961c48420383198d986385-FixC	876.01	881.14	885.15	888.81	892.91	897.92	903.04	907.45	911.52	915.64	919.02	921.14	923.61	928.37	936.14	946.53	955.77	960.35	961.79	962.56	963.33	964.26	965.29	966.33	967.29	968.17	969.06	970.18	972.05	974.91	977.25	977.63	977.05	977.01	978.23	980.82	983.15	983.66	983.48	984.07	985	985.66	987.27	990.89	994.45	995.68	995.8	996.8	999.28
03-ba2fcb9a9d961c48420383198d986385-RegA	946.15	944.19	948.17	954.27	958.66	958.96	958.67	961.37	965.03	967.09	968.67	971.33	974.43	977.09	979.56	982.27	985.04	987.5	989.32	990.41	991.62	993.77	996.52	999.27	1001.5	1002.93	1004.29	1006.28	1008.51	1010.41	1012.08	1013.76	1015.53	1017.53	1020.29	1024.03	1027.18	1028.17	1028.05	1028.39	1029.79	1032.23	1033.89	1033.22	1032.24	1033.49	1036.92	1041.61	1046.2
03-ba2fcb9a9d961c48420383198d986385-RegB	872.68	875.46	877.19	878.64	880.59	883.83	889.35	897.15	903.08	903.82	903.86	907.85	912.92	915.55	917.82	922.42	928.5	934.41	939.15	942.18	944.03	945.51	947.31	949.91	953.03	956.2	958.94	961.09	963.62	967.41	971.42	974.38	976.41	977.99	979.47	980.97	981.65	981.04	981.5	985.21	989.8	992.45	994.43	997.51	1000.36	1001.39	1002.18	1004.76	1008.68
03-ba2fcb9a9d961c48420383198d986385-RegC	896.61	896.82	899.04	902.31	905.72	908.48	910.53	912.2	914.66	918.65	922.18	923.52	924.83	928.23	931.45	932.26	933.38	937.58	942.32	944.62	945.7	947.53	950.44	954.15	957.52	959.61	961.39	964.07	967.6	971.6	975.75	979.72	983.06	985.55	987.97	991.13	994.65	997.93	1000.99	1004.04	1007.08	1010.03	1012.41	1013.9	1015.41	1017.84	1020.59	1022.78	1024.37
03-a3458acaedca279c3c0c93ed5f82684f-FixA	989.72	993.63	993.33	991.71	991.64	994.91	998.81	1000.55	1001.57	1003.83	1006.89	1009.79	1011.88	1012.8	1013.16	1013.82	1015.61	1018.73	1020.64	1019.2	1017.19	1017.7	1019.61	1021.07	1022.04	1022.86	1023.52	1024.04	1024.92	1026.93	1031.28	1038.38	1044.58	1046.43	1046.72	1048.89	1051.51	1052.4	1052.66	1053.93	1056.18	1058.84	1061.05	1062.07	1062.19	1062.06	1062.47	1064.1	1066.67
03-a3458acaedca279c3c0c93ed5f82684f-FixB	951.38	954.97	955.66	954.58	952.84	951.75	953.48	959.17	964.88	966.88	967.58	970.02	973.17	975.49	977.69	980.73	984.04	986.73	988.28	988.7	990.08	993.91	996.83	995.78	994.74	997.98	1002.58	1004.96	1007.49	1012.75	1017.02	1016.48	1014.82	1016.47	1019.65	1021.57	1023.03	1025.76	1031.3	1040.11	1047.9	1050.47	1050.46	1051.73	1054.57	1058.13	1060.99	1062.16	1063.53
03-a3458acaedca279c3c0c93ed5f82684f-FixC	951.73	954.31	955.14	955.37	956.12	958.18	960.88	963.24	964.41	964.18	964.63	967.54	970.91	972.62	974.2	977.26	979.9	980.13	979.91	981.4	983.45	984.71	986.75	991.18	995.99	998.91	1000.6	1002.33	1004.39	1006.77	1009.2	1011.41	1013.43	1015.27	1016.31	1016.04	1015.07	1014.37	1014.8	1016.89	1019.42	1021.03	1022.08	1023.27	1024.66	1026.09	1027.06	1027.24	1027.71
03-a3458acaedca279c3c0c93ed5f82684f-RegA	879.78	881.26	883.54	886.16	888.66	890.75	893.01	895.89	898.69	900.74	902.94	906.18	909.53	911.95	913.93	915.99	917.25	916.97	916.45	917.59	922.33	931.3	939.2	941.03	940.01	940.51	942.09	943.37	944.5	945.93	947.73	949.89	952.6	955.9	958.78	960.34	961.38	963.04	965.64	969.06	971.99	973.46	975.66	980.65	985.83	988.19	989.47	992.08	994.9
03-a3458acaedca279c3c0c93ed5f82684f-RegB	897.25	899.03	900.37	901.27	901.72	901.91	902.76	904.91	907.08	908.03	909.01	911.39	914.46	917.1	918.73	919.3	920.42	923.41	926.45	927.86	929.84	934.64	939.92	942.93	944.25	945.11	945.31	944.54	943.48	943.34	946.31	953.43	959.54	959.63	957.38	957.53	958.59	958.04	957.09	957.51	958.71	959.66	960.49	961.46	961.96	961.46	960.92	961.49	962.92
03-a3458acaedca279c3c0c93ed5f82684f-RegC	869.09	868.78	870.93	873.96	876.3	877	877.81	880.37	883.27	884.98	886.86	890.4	894.48	897.7	900.31	902.95	905.87	908.99	911.03	911.13	911.58	914.52	917.88	919.48	921.53	926.37	931.72	935	937.8	942.19	947.01	950.64	953.55	956.59	959.88	963.12	965.3	965.66	965.72	967.11	969.1	970.59	971.89	973.51	974.7	974.83	975.54	978.35	981.2
03-5a3815281b9cfd1902eec23a2f74b99d-FixA	nan	nan	nan	nan	nan	nan	nan	nan	nan	nan	nan	nan	nan	nan	nan	nan	nan	nan	nan	nan	nan	nan	nan	nan	nan	nan	nan	nan	nan	nan	nan	nan	nan	nan	nan	nan	nan	nan	nan	nan	nan	nan	nan	nan	nan	nan	nan	nan	nan
03-5a3815281b9cfd1902eec23a2f74b99d-FixB	nan	nan	nan	nan	nan	nan	nan	nan	nan	nan	nan	nan	nan	nan	nan	nan	nan	nan	nan	nan	nan	nan	nan	nan	nan	nan	nan	nan	nan	nan	nan	nan	nan	nan	nan	nan	nan	nan	nan	nan	nan	nan	nan	nan	nan	nan	nan	nan	nan
03-5a3815281b9cfd1902eec23a2f74b99d-FixC	nan	nan	nan	nan	nan	nan	nan	nan	nan	nan	nan	nan	nan	nan	nan	nan	nan	nan	nan	nan	nan	nan	nan	nan	nan	nan	nan	nan	nan	nan	nan	nan	nan	nan	nan	nan	nan	nan	nan	nan	nan	nan	nan	nan	nan	nan	nan	nan	nan
03-5a3815281b9cfd1902eec23a2f74b99d-RegA	nan	nan	nan	nan	nan	nan	nan	nan	nan	nan	nan	nan	nan	nan	nan	nan	nan	nan	nan	nan	nan	nan	nan	nan	nan	nan	nan	nan	nan	nan	nan	nan	nan	nan	nan	nan	nan	nan	nan	nan	nan	nan	nan	nan	nan	nan	nan	nan	nan
03-5a3815281b9cfd1902eec23a2f74b99d-RegB	nan	nan	nan	nan	nan	nan	nan	nan	nan	nan	nan	nan	nan	nan	nan	nan	nan	nan	nan	nan	nan	nan	nan	nan	nan	nan	nan	nan	nan	nan	nan	nan	nan	nan	nan	nan	nan	nan	nan	nan	nan	nan	nan	nan	nan	nan	nan	nan	nan
03-5a3815281b9cfd1902eec23a2f74b99d-RegC	nan	nan	nan	nan	nan	nan	nan	nan	nan	nan	nan	nan	nan	nan	nan	nan	nan	nan	nan	nan	nan	nan	nan	nan	nan	nan	nan	nan	nan	nan	nan	nan	nan	nan	nan	nan	nan	nan	nan	nan	nan	nan	nan	nan	nan	nan	nan	nan	nan
03-bf7f989e0d9deae6cc8512380b227c51-FixA	750.5	750.56	751.21	752.81	755.72	759.98	764.37	767.78	770.76	773.92	776.37	777.3	778.06	780.04	782.45	784.39	786.88	790.87	794.74	796.79	797.91	799.43	801.58	804.39	808.28	813.32	817.66	819.7	821.2	824.29	828.44	832.41	835.17	836.31	838.03	842.57	848.96	855.33	859.94	861.73	862.69	865.02	867.69	869.2	870.12	871.67	875.01	880.74	886.76
03-bf7f989e0d9deae6cc8512380b227c51-FixB	867.83	872.77	875.9	878.65	882.46	887.99	892.62	894.04	894.48	896.5	899.27	901.38	902.84	904.01	905.33	907.18	909.65	912.63	915.55	917.87	919.76	921.5	922.89	923.87	925.33	927.94	930.34	931.27	932.5	935.79	939.12	940.22	940.41	941.58	943.4	945.11	946.8	948.61	949.86	950.01	950.36	952.21	954.39	955.4	955.4	955.08	955.1	955.97	957.58
03-bf7f989e0d9deae6cc8512380b227c51-FixC	778.59	775.41	779.63	787.21	794.08	797.36	798.83	800.92	803.7	806.74	809.88	813.03	815.92	818.5	821.69	826.28	831.31	835.82	840.54	846.14	850.8	852.96	855.01	859.43	864.49	867.78	868.97	868.49	867.65	867.64	867.97	868	868.38	869.72	870.81	870.53	870.77	873.47	876.95	878.93	879.17	878.41	878.98	882.69	886.89	888.46	888.7	889.83	892.28
03-bf7f989e0d9deae6cc8512380b227c51-RegA	874.1	874.51	875.41	876.79	878.62	880.86	883.38	885.92	887.69	888.3	889.41	892.34	894.74	894.52	894.76	898.49	902.73	903.99	903.08	901.93	902.24	904.86	907.35	907.24	906.03	905.85	907.08	909.41	911.74	913.07	913.93	914.96	915.43	914.57	913.2	912.79	915.78	923.51	930.96	932.93	932.01	932.18	933.4	934.6	935.29	935.33	935.42	936.41	938.57
03-bf7f989e0d9deae6cc8512380b227c51-RegB	812.66	812.72	814.17	816.23	818.11	819.25	820.1	821.63	826.02	834.33	841.56	842.97	841.32	840.46	840.72	841.52	842.49	843.27	843.6	843.47	843.72	845.06	846.58	847.26	847.55	848.2	849.49	851.42	853.39	854.98	857.22	861.03	864.8	866.85	868.33	870.73	873.45	875.59	877.51	879.86	882.83	886.28	889.1	890.43	891.88	895.21	899.54	903.37	906.05
03-bf7f989e0d9deae6cc8512380b227c51-RegC	774.8	780.2	785.34	790.32	795.2	799.89	803.6	805.89	808.72	813.59	817.59	817.96	817.1	818.02	820.67	824.17	827.36	829.5	831.96	836.06	840.46	843.59	846.07	848.86	851.81	854.65	858.14	862.83	867.04	869.12	870.09	871.53	874.15	877.91	880.64	880.99	884.37	895.59	907.75	912.87	913.52	914.51	916.85	920.3	924.05	927.25	929.71	931.47	932.82
03-d75a44800541931e466e0bb1c98cf3cd-FixA	922.92	923.5	923.83	924.19	924.86	926.12	928.44	931.94	935.43	937.83	939.9	942.77	947.02	952.51	956.66	957.38	957.19	958.94	961.61	963.63	965.49	968	970.68	972.8	973.77	973.55	973.97	976.67	979.97	981.79	982.5	983.36	986.36	992.74	999.28	1002.58	1004.09	1006.12	1008.37	1010.23	1012.93	1017.69	1023.3	1028.16	1032.07	1035.3	1038.23	1041.16	1043.98
03-d75a44800541931e466e0bb1c98cf3cd-FixB	921.83	925.03	927.22	929.25	932	936.09	941.29	946.95	951.85	955.14	958.36	963.07	968.44	973.29	977.51	981.17	983.91	985.59	987.62	991.07	993.96	994.56	995.89	1000.94	1007.16	1011.41	1014.89	1019.4	1024.07	1027.8	1031.52	1036.39	1041.9	1046.95	1049.85	1049.72	1050.02	1054.14	1059.26	1061.95	1064.08	1068.08	1071.67	1072.33	1072.87	1076.49	1080.79	1082.49	1081.96
03-d75a44800541931e466e0bb1c98cf3cd-FixC	931.51	933.51	935.25	936.93	938.74	940.84	943.21	945.62	947.16	947.32	947.9	950.6	954.28	957.33	959.37	960.4	960.59	960.48	961.85	965.95	970.22	972.01	972.38	973.13	974.7	976.92	978.78	979.42	979.95	981.67	984.4	987.46	989.78	990.7	991.86	994.93	998.66	1001.43	1003.76	1006.5	1009.39	1012.04	1015.14	1019.29	1022.93	1024.52	1025.39	1027.31	1030.02
03-d75a44800541931e466e0bb1c98cf3cd-RegA	874.37	954.46	988.69	995.03	991.45	992.23	996.71	1001.13	1004.45	1006.6	1008.48	1011.12	1014.93	1019.46	1021.3	1018.16	1015.94	1020.18	1025.77	1026.77	1025.74	1026.67	1029.82	1034.24	1037.95	1039.28	1039.17	1039.01	1039.15	1039.97	1043.28	1050.18	1056.88	1059.42	1059.34	1059.18	1059.01	1058.84	1061.69	1070.02	1079.53	1085.31	1088.8	1092.43	1094.49	1093.11	1091.43	1092.86	1095.31
03-d75a44800541931e466e0bb1c98cf3cd-RegB	877.06	952.88	986.9	995.07	993.35	994.33	996.95	997.89	998.7	1001.42	1004.97	1007.9	1010.62	1013.88	1017.89	1022.5	1026.56	1029.17	1031.44	1034.7	1038.81	1043.17	1046.64	1048.49	1050.17	1053.2	1056.81	1059.96	1063.09	1066.83	1070.51	1073.4	1075.92	1078.67	1081.63	1084.65	1087.66	1090.72	1094.17	1098.07	1100.75	1100.82	1100.57	1102.56	1105.61	1107.83	1109.48	1111.3	1113.32
03-d75a44800541931e466e0bb1c98cf3cd-RegC	992.37	990.82	991.6	993.23	994.24	993.67	992.76	992.87	993.74	994.65	994.82	994.17	995.75	1001.79	1007.8	1009.35	1009.76	1012.93	1016.67	1018.36	1020.38	1025.32	1030.71	1033.53	1034.31	1034.53	1035.6	1038.45	1041.81	1044.19	1045.76	1047.06	1048.08	1048.85	1050.22	1052.88	1055.77	1057.68	1059.01	1060.4	1061.43	1061.78	1062.98	1066.28	1068.91	1068.53	1070.24	1079.31	1091.05
03-d2b88448c1de4f0f54c9d900233b900c-FixA	nan	nan	nan	nan	nan	nan	nan	nan	nan	nan	nan	nan	nan	nan	nan	nan	nan	nan	nan	nan	nan	nan	nan	nan	nan	nan	nan	nan	nan	nan	nan	nan	nan	nan	nan	nan	nan	nan	nan	nan	nan	nan	nan	nan	nan	nan	nan	nan	nan
03-d2b88448c1de4f0f54c9d900233b900c-FixB	nan	nan	nan	nan	nan	nan	nan	nan	nan	nan	nan	nan	nan	nan	nan	nan	nan	nan	nan	nan	nan	nan	nan	nan	nan	nan	nan	nan	nan	nan	nan	nan	nan	nan	nan	nan	nan	nan	nan	nan	nan	nan	nan	nan	nan	nan	nan	nan	nan
03-d2b88448c1de4f0f54c9d900233b900c-FixC	nan	nan	nan	nan	nan	nan	nan	nan	nan	nan	nan	nan	nan	nan	nan	nan	nan	nan	nan	nan	nan	nan	nan	nan	nan	nan	nan	nan	nan	nan	nan	nan	nan	nan	nan	nan	nan	nan	nan	nan	nan	nan	nan	nan	nan	nan	nan	nan	nan
03-d2b88448c1de4f0f54c9d900233b900c-RegA	nan	nan	nan	nan	nan	nan	nan	nan	nan	nan	nan	nan	nan	nan	nan	nan	nan	nan	nan	nan	nan	nan	nan	nan	nan	nan	nan	nan	nan	nan	nan	nan	nan	nan	nan	nan	nan	nan	nan	nan	nan	nan	nan	nan	nan	nan	nan	nan	nan
03-d2b88448c1de4f0f54c9d900233b900c-RegB	nan	nan	nan	nan	nan	nan	nan	nan	nan	nan	nan	nan	nan	nan	nan	nan	nan	nan	nan	nan	nan	nan	nan	nan	nan	nan	nan	nan	nan	nan	nan	nan	nan	nan	nan	nan	nan	nan	nan	nan	nan	nan	nan	nan	nan	nan	nan	nan	nan
03-d2b88448c1de4f0f54c9d900233b900c-RegC	nan	nan	nan	nan	nan	nan	nan	nan	nan	nan	nan	nan	nan	nan	nan	nan	nan	nan	nan	nan	nan	nan	nan	nan	nan	nan	nan	nan	nan	nan	nan	nan	nan	nan	nan	nan	nan	nan	nan	nan	nan	nan	nan	nan	nan	nan	nan	nan	nan
03-75b34d668c12025e2bfc21d2991ca609-FixA	980.94	983.84	989.79	995.66	998.31	996.3	995.1	999.6	1005.32	1006.93	1005.58	1003.88	1003.6	1005.58	1007.65	1007.6	1006.43	1006.14	1009.38	1017.44	1024.96	1026.73	1025.95	1027.01	1029.49	1031.85	1033.63	1034.75	1035.72	1036.96	1037.82	1037.71	1037.71	1038.81	1039.59	1038.72	1038.39	1040.87	1044.18	1045.99	1047.7	1051.15	1055.25	1058.57	1062.39	1067.89	1072.04	1071.82	1070.23
03-75b34d668c12025e2bfc21d2991ca609-FixB	1056.98	1056.65	1057.55	1059.02	1060.43	1061.38	1062.43	1064.19	1066.27	1068.13	1069.51	1070.42	1071.52	1073.49	1076.25	1079.33	1081.4	1081.62	1082.06	1084.61	1087.2	1087.52	1087	1087.54	1088.85	1090.09	1090.75	1090.66	1090.66	1091.71	1094.15	1097.74	1100.55	1100.97	1101.41	1104.36	1107.83	1109.24	1109.32	1109.57	1110.55	1112.32	1113.97	1114.7	1115.6	1117.81	1120	1120.64	1121
03-75b34d668c12025e2bfc21d2991ca609-FixC	1016.06	1024.87	1029.85	1032.7	1035.09	1038.18	1040.79	1041.71	1041.88	1042.45	1043.34	1044.3	1045.75	1047.96	1049.98	1050.79	1050.29	1048.93	1048.18	1049.11	1049.8	1048.4	1046.72	1046.89	1048.14	1049.2	1050.09	1050.96	1051.07	1049.79	1048.36	1048.13	1048.59	1048.92	1049.12	1049.34	1049.29	1048.82	1048.83	1050.12	1051.55	1051.95	1052.8	1055.54	1058.01	1057.83	1056.49	1056.21	1056.89
03-75b34d668c12025e2bfc21d2991ca609-RegA	1033.53	1034.89	1035.87	1036.66	1037.43	1038.38	1039.9	1042.02	1043.22	1042.37	1041.75	1043.64	1046.76	1049.31	1051.21	1052.82	1054.52	1056.59	1059.02	1061.64	1064.05	1065.87	1067.13	1068.13	1069.72	1072.37	1074.08	1073.16	1072.42	1074.69	1077.63	1078.22	1076.83	1075.19	1076.79	1083.93	1091.19	1092.87	1092.15	1093.63	1096.64	1099.27	1100.95	1101.74	1102.87	1105.29	1107.04	1106.11	1104.42
03-75b34d668c12025e2bfc21d2991ca609-RegB	995.66	999.25	1001.54	1003.38	1005.61	1008.7	1011.46	1012.86	1014.13	1016.52	1019.09	1020.44	1019.76	1017.21	1016.32	1019.87	1023.72	1023.49	1021.73	1021.7	1021.94	1020.72	1020.62	1024.12	1028.1	1029.22	1029.61	1031.97	1034.68	1035.58	1035.37	1035.4	1036.42	1038.65	1040.82	1041.78	1042.99	1046.03	1049.53	1051.74	1053.17	1054.57	1054.92	1053.34	1051.95	1052.87	1054.09	1053.13	1051.44
03-75b34d668c12025e2bfc21d2991ca609-RegC	907.91	963.53	987.44	991.8	988.76	988.11	990.09	992.76	995.29	997.32	999.39	1002.02	1004.78	1007.26	1010.07	1013.64	1016.72	1018.23	1019.88	1023.35	1027.16	1029.45	1030.59	1031.38	1031.89	1032.12	1032.54	1033.58	1034.99	1036.46	1038.25	1040.6	1042.89	1044.62	1046.85	1050.52	1054.06	1055.71	1056.1	1056.44	1057.37	1059.12	1060.77	1061.46	1062.27	1064.34	1066.46	1067.18	1067.24
03-ce722cf1eb1db6892cf0a2cca44dbd65-FixA	758.93	757.63	757.92	760.16	764.7	771.3	777.37	780.32	780.18	778.34	779.11	785.55	792.4	794.22	793.9	795.44	798.54	802.02	805.9	810.19	813.42	814.33	814.46	815.57	817.33	819.09	821.06	823.64	826.63	829.92	834.18	839.58	842.96	842.35	845.5	859.28	873.89	878.25	877.17	878.25	880.89	882.55	882.88	882.26	881.46	881.7	885.84	895.66	905.2
03-ce722cf1eb1db6892cf0a2cca44dbd65-FixB	760.84	768.18	772.37	775.06	777.91	782.15	787.09	791.73	795.45	798.06	800.53	803.7	806.6	808.63	812.84	821.59	830.52	834.49	832.76	827.56	829.06	844.74	861.57	865.51	862.22	860.9	862.6	865.93	868.74	869.49	870.35	873.64	877.83	880.8	882.87	885.03	888.25	893.03	897.67	900.42	902.16	904.36	907.5	911.6	915.74	918.89	920.84	921.81	923.08
03-ce722cf1eb1db6892cf0a2cca44dbd65-FixC	721.82	723.09	727.24	732.37	736.61	738.72	740.22	742.77	745.9	748.81	751.38	753.92	757.51	762.79	767.7	770.28	771.91	774.56	778.71	784.08	788.91	791.63	793.4	795.82	799.29	803.74	808.29	812.07	815.2	818.16	821.81	826.56	830.31	831.09	830.63	831.15	832.48	834.01	836.46	840.51	844.97	848.49	851.61	855.08	858.06	859.9	862.85	868.96	874.93
03-ce722cf1eb1db6892cf0a2cca44dbd65-RegA	898.16	901.74	904.8	907.46	909.84	912.06	914.28	916.58	918.64	920.31	922.47	925.81	929.33	931.95	934.18	936.55	937.98	937.59	937.28	938.83	940.26	939.98	942.23	950.64	959.3	961.91	961.86	963.84	966.71	968.41	969.95	972.71	975.93	978.65	981.77	986.13	989.88	991.13	991.53	993.13	995.46	997.51	999.16	1000.53	1001.65	1002.68	1004.43	1007.48	1010.48
03-ce722cf1eb1db6892cf0a2cca44dbd65-RegB	905.45	906.54	909.11	911.97	913.94	914.45	915.48	918.61	921.31	921.17	920.6	922.18	923.87	923.32	921.87	921.54	923.26	927.02	930.23	930.71	931.06	934.01	937.46	938.86	939.53	941.23	943.01	943.74	944.78	947.53	950.59	952.36	954.1	957.29	960.85	963.47	966.1	969.78	973.14	974.74	976.03	978.72	981.61	983.11	984.02	985.52	987.5	989.5	991.47
03-ce722cf1eb1db6892cf0a2cca44dbd65-RegC	837.02	840.58	843.11	845.48	848.55	852.97	858.41	864.21	869.29	872.87	875.8	878.99	882.01	884.48	888.02	893.78	898.84	900.58	902.14	906.83	912.19	915.3	918.08	922.85	927.98	931.43	934.18	937.65	941.79	946.07	949.98	953.1	955.57	957.87	961.47	967.21	971.96	972.84	973.36	977.41	981.95	983.2	983.48	985.95	989.29	991.4	992.45	993.3	994.61
03-cfd6fa447c168f1803f282252fc51569-FixA	nan	nan	nan	nan	nan	nan	nan	nan	nan	nan	nan	nan	nan	nan	nan	nan	nan	nan	nan	nan	nan	nan	nan	nan	nan	nan	nan	nan	nan	nan	nan	nan	nan	nan	nan	nan	nan	nan	nan	nan	nan	nan	nan	nan	nan	nan	nan	nan	nan
03-cfd6fa447c168f1803f282252fc51569-FixB	nan	nan	nan	nan	nan	nan	nan	nan	nan	nan	nan	nan	nan	nan	nan	nan	nan	nan	nan	nan	nan	nan	nan	nan	nan	nan	nan	nan	nan	nan	nan	nan	nan	nan	nan	nan	nan	nan	nan	nan	nan	nan	nan	nan	nan	nan	nan	nan	nan
03-cfd6fa447c168f1803f282252fc51569-FixC	nan	nan	nan	nan	nan	nan	nan	nan	nan	nan	nan	nan	nan	nan	nan	nan	nan	nan	nan	nan	nan	nan	nan	nan	nan	nan	nan	nan	nan	nan	nan	nan	nan	nan	nan	nan	nan	nan	nan	nan	nan	nan	nan	nan	nan	nan	nan	nan	nan
03-cfd6fa447c168f1803f282252fc51569-RegA	nan	nan	nan	nan	nan	nan	nan	nan	nan	nan	nan	nan	nan	nan	nan	nan	nan	nan	nan	nan	nan	nan	nan	nan	nan	nan	nan	nan	nan	nan	nan	nan	nan	nan	nan	nan	nan	nan	nan	nan	nan	nan	nan	nan	nan	nan	nan	nan	nan
03-cfd6fa447c168f1803f282252fc51569-RegB	nan	nan	nan	nan	nan	nan	nan	nan	nan	nan	nan	nan	nan	nan	nan	nan	nan	nan	nan	nan	nan	nan	nan	nan	nan	nan	nan	nan	nan	nan	nan	nan	nan	nan	nan	nan	nan	nan	nan	nan	nan	nan	nan	nan	nan	nan	nan	nan	nan
03-cfd6fa447c168f1803f282252fc51569-RegC	nan	nan	nan	nan	nan	nan	nan	nan	nan	nan	nan	nan	nan	nan	nan	nan	nan	nan	nan	nan	nan	nan	nan	nan	nan	nan	nan	nan	nan	nan	nan	nan	nan	nan	nan	nan	nan	nan	nan	nan	nan	nan	nan	nan	nan	nan	nan	nan	nan
03-3538def344a506a49615be8366b59c5e-FixA	745.81	746.77	747.74	748.7	756.43	756.43	756.43	760.29	764.15	768.01	771.88	775.74	779.6	783.46	787.32	788.1	788.87	789.64	790.41	791.19	810.5	816.29	822.09	825.46	828.84	832.22	835.6	838.98	842.36	845.74	849.12	849.89	850.67	851.44	852.21	852.98	872.29	874.87	877.44	880.02	880.99	881.95	882.92	883.88	883.88	890.32	896.76	903.19	903.19
03-3538def344a506a49615be8366b59c5e-FixB	797.56	797.56	801.9	806.25	810.6	814.94	819.29	823.63	827.98	832.32	836.73	841.15	845.56	849.98	854.39	858.8	863.22	874.81	878.37	881.94	885.5	889.07	892.63	896.2	899.76	903.33	906.89	910.46	914.02	917.59	921.15	925.01	928.88	932.74	936.6	940.46	944.33	948.19	952.05	955.14	958.23	961.32	964.41	967.5	970.59	973.68	976.77	979.86	982.95
03-3538def344a506a49615be8366b59c5e-FixC	768.98	771.3	773.61	775.93	778.25	780.57	782.88	785.2	787.52	789.84	792.15	794.47	796.79	799.1	801.42	801.42	801.42	805.93	810.43	814.94	819.45	823.95	828.46	830.39	832.32	834.25	836.18	838.11	840.04	841.98	843.91	851.63	859.36	863.22	867.08	870.94	874.81	878.67	882.53	886.39	890.25	892.93	895.6	898.28	900.95	903.62	906.3	908.97	911.65
03-3538def344a506a49615be8366b59c5e-RegA	782.93	783.98	785.03	805.39	808.38	811.36	814.34	817.32	821.27	825.22	829.17	833.12	837.07	841.01	844.96	845.82	846.68	847.54	848.4	849.26	864.79	870.67	876.55	877.41	878.27	879.13	879.98	880.84	896.38	898.39	900.41	902.81	905.22	907.62	910.03	912.43	912.52	922.26	932	932.08	932.17	932.26	932.34	944.02	947.11	950.2	953.29	956.38	959.47
03-3538def344a506a49615be8366b59c5e-RegB	792.2	796.14	800.09	804.04	807.99	811.94	815.89	819.83	823.78	826.44	829.1	831.77	834.43	837.09	839.75	842.25	844.75	847.25	849.75	852.25	854.75	857.25	859.75	863.22	866.68	870.15	873.61	877.08	880.54	884.01	887.48	891.42	895.37	899.32	903.27	907.22	911.16	915.11	919.06	921.35	923.65	925.94	928.23	930.53	932.82	935.12	938.58	942.05	945.51
03-3538def344a506a49615be8366b59c5e-RegC	825.77	828.55	831.32	834.09	836.86	839.64	842.41	845.18	847.96	850.73	853.5	856.28	859.05	861.82	864.6	867.37	870.14	872.91	875.69	878.46	881.23	884.01	886.78	888.8	890.82	892.83	894.85	896.87	898.89	900.9	902.92	905.21	907.51	909.8	912.09	914.39	916.68	918.97	922.92	926.87	930.82	933.05	935.28	937.52	939.75	941.98	944.21	946.44	948.68
03-5558429b4edb1dcf363d8efa97f2f4cd-FixA	839.26	840.76	844.17	848.2	851.59	853.35	853.68	853.17	852.71	852.99	853.54	853.7	853.3	852.51	852.51	854.41	857.78	861.95	866.87	872.4	877.32	880.41	881.9	882.36	882.14	881.76	882.77	885.92	887.26	883.89	883.27	892.45	903.32	906.39	904.98	904.92	906.73	909.46	912.45	915.05	916.35	915.91	915.82	918.26	922.39	926.65	930.19	932.47	933.18
03-5558429b4edb1dcf363d8efa97f2f4cd-FixB	817.55	817.91	820.47	824.1	827.66	830.43	833.39	837.65	842.94	848.65	854.25	859.49	865.14	871.67	877.16	880	882.69	887.69	892.65	894.8	895.18	896.13	901.42	913.04	923.7	926.31	925.82	928.59	932.62	934.5	934.88	935.35	936.69	939.08	940.94	941.02	941.91	946.12	950.73	952.34	952.49	953.63	955.56	957.45	959.02	960.32	962.2	965.34	968.27
03-5558429b4edb1dcf363d8efa97f2f4cd-FixC	827.24	827.97	828.63	829.38	830.42	831.75	832.78	833.07	833.72	835.66	837.67	838.54	839.33	841.25	843.62	845.44	846.4	846.63	847.32	849.48	852.15	854.08	855.2	855.82	856.85	859.01	861.56	863.56	864.9	865.74	866.56	867.83	869.69	872.05	874.21	875.54	876.34	877.23	879.04	882.12	884.35	883.79	882.57	883.4	886.02	889.27	891.98	893.35	894.39
03-5558429b4edb1dcf363d8efa97f2f4cd-RegA	853.21	855.39	859.93	863.99	864.71	860.94	858.44	862.41	868.7	872.24	874.29	877.11	880.62	884.23	887.92	891.46	893.23	892.41	893.32	899.7	907.18	910.63	911.21	911.26	910.83	909.82	910.25	913.96	919.51	924.54	926.77	925.09	923.51	925.7	927.32	924.13	922.77	930.12	939.78	943.65	943.55	943.39	943.42	943.15	943.62	945.91	949.2	952.14	953.87
03-5558429b4edb1dcf363d8efa97f2f4cd-RegB	944.77	868.51	838.26	835.66	842.34	844.05	843.25	844.91	846.95	846.7	846.51	848.94	851.96	853.17	853.68	855.04	856.74	857.87	858.26	858.08	858.44	860.28	862.99	865.62	867.44	868.09	868.49	869.6	871.15	872.65	874.22	875.97	877.38	878.01	878.82	880.72	882.75	883.9	885.66	889.4	892.66	892.94	892.56	894.49	898.07	901.72	904.37	905.43	905.89
03-5558429b4edb1dcf363d8efa97f2f4cd-RegC	871.94	873.92	877.25	881.1	884.6	887.24	889.88	893.3	896.73	899.26	901.2	903.23	906.13	910.31	914.23	916.35	917.17	917.59	918.01	918.65	919.73	921.39	923.4	925.45	927.43	929.23	930.63	931.41	931.75	932.03	932.96	935.06	937.67	939.95	941.86	943.54	945.02	946.3	947.42	948.45	949.57	950.93	952.56	954.34	955.55	955.67	955.98	957.76	959.81
03-946c49b4df543d6ea06aa798b1331945-FixA	nan	nan	nan	nan	nan	nan	nan	nan	nan	nan	nan	nan	nan	nan	nan	nan	nan	nan	nan	nan	nan	nan	nan	nan	nan	nan	nan	nan	nan	nan	nan	nan	nan	nan	nan	nan	nan	nan	nan	nan	nan	nan	nan	nan	nan	nan	nan	nan	nan
03-946c49b4df543d6ea06aa798b1331945-FixB	nan	nan	nan	nan	nan	nan	nan	nan	nan	nan	nan	nan	nan	nan	nan	nan	nan	nan	nan	nan	nan	nan	nan	nan	nan	nan	nan	nan	nan	nan	nan	nan	nan	nan	nan	nan	nan	nan	nan	nan	nan	nan	nan	nan	nan	nan	nan	nan	nan
03-946c49b4df543d6ea06aa798b1331945-FixC	nan	nan	nan	nan	nan	nan	nan	nan	nan	nan	nan	nan	nan	nan	nan	nan	nan	nan	nan	nan	nan	nan	nan	nan	nan	nan	nan	nan	nan	nan	nan	nan	nan	nan	nan	nan	nan	nan	nan	nan	nan	nan	nan	nan	nan	nan	nan	nan	nan
03-946c49b4df543d6ea06aa798b1331945-RegA	nan	nan	nan	nan	nan	nan	nan	nan	nan	nan	nan	nan	nan	nan	nan	nan	nan	nan	nan	nan	nan	nan	nan	nan	nan	nan	nan	nan	nan	nan	nan	nan	nan	nan	nan	nan	nan	nan	nan	nan	nan	nan	nan	nan	nan	nan	nan	nan	nan
03-946c49b4df543d6ea06aa798b1331945-RegB	nan	nan	nan	nan	nan	nan	nan	nan	nan	nan	nan	nan	nan	nan	nan	nan	nan	nan	nan	nan	nan	nan	nan	nan	nan	nan	nan	nan	nan	nan	nan	nan	nan	nan	nan	nan	nan	nan	nan	nan	nan	nan	nan	nan	nan	nan	nan	nan	nan
03-946c49b4df543d6ea06aa798b1331945-RegC	nan	nan	nan	nan	nan	nan	nan	nan	nan	nan	nan	nan	nan	nan	nan	nan	nan	nan	nan	nan	nan	nan	nan	nan	nan	nan	nan	nan	nan	nan	nan	nan	nan	nan	nan	nan	nan	nan	nan	nan	nan	nan	nan	nan	nan	nan	nan	nan	nan
03-4955927dbc8499def710ae9d2d85a9c6-FixA	980.44	984.3	988.16	992.03	995.89	995.89	995.89	1003.6	1003.6	1003.6	1003.6	1003.6	1004.9	1006.2	1007.5	1007.5	1007.5	1007.5	1007.5	1007.5	1022.9	1024.4	1025.8	1027.3	1028.7	1030.2	1031.6	1033.1	1034.5	1035	1035.5	1036	1036.4	1036.9	1037.4	1037.9	1038.4	1041.1	1043.9	1046.6	1049.4	1052.2	1054.9	1057.7	1061.5	1065.4	1069.3	1069.3	1069.3
03-4955927dbc8499def710ae9d2d85a9c6-FixB	1057	1057.6	1058.3	1058.9	1059.6	1060.2	1062	1063.7	1065.5	1067.2	1069	1070.7	1072.5	1074.2	1076	1077.8	1079.5	1080.8	1082.1	1083.4	1084.7	1085.9	1087.2	1087.2	1087.2	1087.2	1088.7	1090.2	1091.7	1093.2	1094.7	1096.1	1097.6	1099.1	1100.6	1102.1	1103.6	1105.1	1106.5	1108	1109.4	1110.9	1112.3	1113.8	1115.2	1116.7	1118.1	1118.7	1119.2
03-4955927dbc8499def710ae9d2d85a9c6-FixC	1014.4	1029.3	1030.8	1032.3	1033.8	1035.2	1036.7	1038.2	1039.7	1041.2	1042.7	1044.2	1045.6	1047.1	1048.6	1048.6	1048.6	1048.6	1048.6	1048.6	1048.6	1048.6	1048.6	1048.6	1048.6	1048.6	1048.6	1048.6	1048.6	1048.6	1048.6	1048.6	1048.6	1048.6	1048.6	1048.6	1048.6	1048.6	1049.5	1050.3	1051.2	1052	1052.9	1053.8	1054.6	1055.5	1056.3	1056.3	1056.3
03-4955927dbc8499def710ae9d2d85a9c6-RegA	1030.8	1032.9	1034.9	1037	1037.6	1038.2	1038.8	1039.4	1040	1040.6	1041.2	1041.8	1044.4	1046.9	1049.4	1052	1054.5	1057	1059.6	1062.1	1063.5	1064.9	1066.3	1067.7	1069.1	1070.5	1071.9	1073.4	1074.8	1074.9	1075	1075.1	1075.2	1075.4	1075.5	1075.6	1091.2	1092.6	1094	1095.4	1097.4	1099.5	1101.5	1103.6	1103.7	1103.8	1104	1104.1	1104.2
03-4955927dbc8499def710ae9d2d85a9c6-RegB	996.67	998.94	1001.2	1003.5	1005.7	1008	1010.3	1012.5	1014.8	1017.1	1017.2	1017.3	1017.4	1017.5	1017.7	1017.8	1021.8	1021.9	1022	1022.1	1022.3	1022.4	1022.5	1024.1	1025.6	1027.2	1028.8	1030.3	1031.9	1033.5	1035	1035.2	1035.3	1035.4	1037.7	1040.1	1042.4	1044.7	1047	1049.4	1051.7	1051.8	1051.9	1052.1	1052.2	1052.3	1052.4	1052.5	1052.7
03-4955927dbc8499def710ae9d2d85a9c6-RegC	907.88	985.21	986.1	987	987.89	988.78	989.68	992.21	994.74	997.28	999.81	1002.3	1004.9	1007.4	1009.9	1012.5	1015	1017.5	1020.1	1022.6	1025.2	1027.7	1030.2	1030.9	1031.6	1032.2	1032.9	1033.6	1034.3	1034.9	1037.2	1039.5	1041.7	1044	1046.3	1048.5	1050.8	1053.1	1055.3	1056.6	1057.8	1059.1	1060.3	1061.6	1062.8	1064	1065.3	1066.5	1067.8
03-cac44502fdaa2962a0d096818f728cd0-FixA	1124.76	1121.83	1129.01	1139.76	1147.52	1148.13	1147.07	1150.1	1153.9	1154.46	1154.38	1157.2	1163.26	1171.5	1178.5	1181.28	1181.14	1180.46	1181.38	1185.11	1189.16	1190.77	1190.31	1189.08	1188.74	1190.42	1192.46	1193.07	1193.52	1195.4	1197.96	1200.13	1202.33	1205.15	1208.05	1210.35	1212.17	1213.82	1215.27	1216.33	1216.52	1215.65	1215.27	1216.81	1218.77	1219.35	1219.47	1220.48	1221.69
03-cac44502fdaa2962a0d096818f728cd0-FixB	956.81	961.86	966.21	970.32	974.64	979.45	984.34	988.86	993.09	997.35	1002.5	1008.83	1013.78	1015.16	1015.21	1016.72	1019.61	1023.01	1025.98	1027.7	1028.14	1028.07	1030.78	1038.55	1046.24	1048.6	1048.97	1051.58	1054.27	1054.42	1055.1	1059.59	1064.92	1067.5	1068.69	1070.74	1073.66	1076.9	1080.32	1083.94	1088.03	1092.71	1097.11	1100.3	1102.59	1104.71	1107.74	1112.52	1118.13
03-cac44502fdaa2962a0d096818f728cd0-FixC	1036.91	1037.42	1042.61	1049.2	1053.91	1055.11	1057.74	1066.11	1075.07	1078.8	1078.74	1077.87	1077.87	1079.42	1080.64	1079.96	1080.12	1084.07	1090.86	1098.44	1104.68	1108.18	1110.97	1115.09	1118.82	1120.38	1122.36	1127.27	1132.19	1133.86	1134.43	1136.89	1140.98	1145.74	1151.13	1157.06	1162.25	1165.48	1167.63	1169.91	1172.42	1174.94	1177.47	1180.04	1182.38	1184.3	1186.35	1188.99	1191.42
03-cac44502fdaa2962a0d096818f728cd0-RegA	1149.41	1146.38	1152.16	1161.95	1170.98	1175.63	1177.23	1178.05	1179.22	1181.35	1183.95	1186.25	1187.36	1186.8	1186.05	1186.75	1189.15	1192.91	1196.66	1199.13	1200.54	1201.54	1202.98	1205.44	1208.04	1209.81	1211.18	1212.73	1214.08	1214.77	1215.27	1216.08	1216.77	1216.81	1216.69	1217.41	1221.06	1228.63	1234.57	1233.57	1230.29	1230.64	1233.08	1234.52	1234.78	1234.67	1235.48	1238.03	1240.13
03-cac44502fdaa2962a0d096818f728cd0-RegB	1103.87	1106.98	1108.99	1110.71	1112.96	1116.08	1118.46	1118.8	1119.19	1121.65	1124.29	1125.13	1125.78	1128.33	1132.87	1138.56	1142.86	1143.62	1142.29	1141.43	1144.1	1151.87	1159.37	1161.32	1161.04	1162.97	1166.22	1168.91	1171.13	1173.44	1175.84	1178.19	1180.35	1182.3	1184.6	1187.67	1190.61	1192.58	1194.88	1198.8	1202.86	1205.18	1206.07	1206.55	1208.14	1211.87	1215.52	1216.78	1217.17
03-cac44502fdaa2962a0d096818f728cd0-RegC	1013.09	1016.89	1019.78	1022.26	1024.88	1027.96	1031.15	1034	1036.27	1037.88	1039.04	1040.14	1042	1045.1	1048.05	1049.57	1050.89	1053.42	1056.57	1059.5	1062.7	1066.73	1071.09	1075.02	1078.09	1080.22	1082.45	1085.68	1088.62	1090.06	1091.59	1094.89	1098.37	1100.25	1102.04	1105.48	1109.08	1111.05	1112.44	1114.77	1118.08	1121.9	1125.36	1127.87	1130.87	1135.86	1142.04	1148.12	1153.64
03-13943d911f985ebbebd3b8b0c8e26831-FixA	nan	nan	nan	nan	nan	nan	nan	nan	nan	nan	nan	nan	nan	nan	nan	nan	nan	nan	nan	nan	nan	nan	nan	nan	nan	nan	nan	nan	nan	nan	nan	nan	nan	nan	nan	nan	nan	nan	nan	nan	nan	nan	nan	nan	nan	nan	nan	nan	nan
03-13943d911f985ebbebd3b8b0c8e26831-FixB	nan	nan	nan	nan	nan	nan	nan	nan	nan	nan	nan	nan	nan	nan	nan	nan	nan	nan	nan	nan	nan	nan	nan	nan	nan	nan	nan	nan	nan	nan	nan	nan	nan	nan	nan	nan	nan	nan	nan	nan	nan	nan	nan	nan	nan	nan	nan	nan	nan
03-13943d911f985ebbebd3b8b0c8e26831-FixC	nan	nan	nan	nan	nan	nan	nan	nan	nan	nan	nan	nan	nan	nan	nan	nan	nan	nan	nan	nan	nan	nan	nan	nan	nan	nan	nan	nan	nan	nan	nan	nan	nan	nan	nan	nan	nan	nan	nan	nan	nan	nan	nan	nan	nan	nan	nan	nan	nan
03-13943d911f985ebbebd3b8b0c8e26831-RegA	nan	nan	nan	nan	nan	nan	nan	nan	nan	nan	nan	nan	nan	nan	nan	nan	nan	nan	nan	nan	nan	nan	nan	nan	nan	nan	nan	nan	nan	nan	nan	nan	nan	nan	nan	nan	nan	nan	nan	nan	nan	nan	nan	nan	nan	nan	nan	nan	nan
03-13943d911f985ebbebd3b8b0c8e26831-RegB	nan	nan	nan	nan	nan	nan	nan	nan	nan	nan	nan	nan	nan	nan	nan	nan	nan	nan	nan	nan	nan	nan	nan	nan	nan	nan	nan	nan	nan	nan	nan	nan	nan	nan	nan	nan	nan	nan	nan	nan	nan	nan	nan	nan	nan	nan	nan	nan	nan
03-13943d911f985ebbebd3b8b0c8e26831-RegC	nan	nan	nan	nan	nan	nan	nan	nan	nan	nan	nan	nan	nan	nan	nan	nan	nan	nan	nan	nan	nan	nan	nan	nan	nan	nan	nan	nan	nan	nan	nan	nan	nan	nan	nan	nan	nan	nan	nan	nan	nan	nan	nan	nan	nan	nan	nan	nan	nan
03-b25ff5b3b8576db442b5a055e37f55c9-FixA	1122.4	1125.3	1128.2	1146.5	1147.5	1148.4	1149.4	1150.4	1152.3	1154.2	1156.2	1158.1	1162	1169.7	1177.4	1177.4	1178.4	1179.3	1180.3	1181.3	1189	1189	1189	1189.8	1190.5	1191.3	1192.1	1192.9	1192.9	1195.1	1197.3	1199.5	1201.7	1203.9	1206.1	1208.3	1209.6	1210.9	1212.2	1213	1213.9	1214.8	1215.6	1216.5	1217.3	1218.2	1219	1219.9	1220.9
03-b25ff5b3b8576db442b5a055e37f55c9-FixB	956.46	960.88	965.29	969.71	974.12	978.54	982.95	988.1	993.25	998.4	1002.3	1006.1	1010	1013.8	1015.1	1016.4	1017.7	1025.4	1025.4	1025.4	1025.4	1025.4	1029.3	1037	1044.7	1047.1	1049.5	1051.9	1054.3	1056.6	1059	1061.4	1063.8	1066.1	1068.5	1070.9	1073.3	1075.6	1079.5	1083.4	1087.2	1091.1	1095	1098.8	1102.7	1106.5	1110	1113.4	1116.8
03-b25ff5b3b8576db442b5a055e37f55c9-FixC	1033.8	1038.3	1042.8	1047.3	1051.8	1056.3	1056.3	1057.6	1075.6	1076.1	1076.6	1077.1	1077.6	1078.1	1078.5	1079	1079.5	1079.5	1092.5	1096.7	1100.9	1105.1	1109.4	1113.6	1117.8	1122	1125.1	1128.2	1131.3	1134.4	1137.4	1140.2	1141.3	1145.8	1150.3	1154.8	1159.3	1163.8	1168.3	1170.5	1172.7	1174.9	1177	1179.2	1181.4	1183.5	1185.7	1187.9	1190.1
03-b25ff5b3b8576db442b5a055e37f55c9-RegA	1146.3	1149.2	1152	1154.9	1170.3	1172.2	1174.1	1176	1177.9	1179.7	1181.6	1183.5	1185.4	1185.4	1185.3	1185.3	1188	1190.7	1193.4	1196.1	1198.9	1201.6	1204.3	1205.8	1207.3	1208.8	1210.3	1211.8	1212.7	1213.7	1214.6	1215.5	1215.5	1215.4	1215.4	1215.3	1220.4	1225.5	1230.7	1230.6	1230.6	1230.5	1230.5	1230.4	1234.3	1234.2	1234.2	1234.1	1236
03-b25ff5b3b8576db442b5a055e37f55c9-RegB	1103.5	1105.5	1107.5	1109.6	1111.6	1113.7	1115.7	1117.7	1119.8	1121.8	1123.8	1125.9	1127.9	1130	1133.8	1137.6	1141.4	1142	1142.6	1143.2	1143.8	1144.4	1160.5	1160.4	1160.4	1162.9	1165.4	1168	1170.5	1173	1175.6	1177.7	1179.9	1182.1	1184.2	1186.4	1188.6	1190.7	1193.6	1196.4	1199.3	1202.1	1204	1205.9	1207.8	1209.7	1211.6	1213.5	1215.4
03-b25ff5b3b8576db442b5a055e37f55c9-RegC	1013.5	1016.2	1018.8	1021.5	1024.1	1026.8	1029.5	1032.1	1034.8	1037.4	1039.3	1041.2	1043.1	1045	1046.9	1048.8	1050.7	1052.6	1055.9	1059.2	1062.6	1065.9	1069.2	1072.6	1075.9	1079.2	1081.8	1084.3	1086.8	1089.4	1091.9	1094.4	1097	1099.5	1102	1104.6	1107.1	1109.6	1112.5	1115.3	1118.2	1121	1123.9	1126.8	1129.6	1132.5	1139.2	1145.9	1152.6
03-9caffa89a75bbb91c07b12bb945af4fd-FixA	952.05	954.63	957.2	959.78	962.35	964.93	967.5	972.65	977.8	982.95	987.36	991.78	996.19	1000.6	1005	1009.4	1013.8	1015.3	1016.7	1018.2	1019.6	1021.1	1022.5	1024	1025.4	1028	1030.6	1033.2	1035.7	1038.3	1040.9	1043.5	1046	1048.6	1050.1	1051.5	1053	1054.4	1055.8	1057.3	1058.7	1060.2	1062.4	1064.6	1066.8	1069	1071.2	1073.4	1075.6
03-9caffa89a75bbb91c07b12bb945af4fd-FixB	892.74	895.22	897.7	900.19	902.67	905.15	907.63	910.12	912.6	915.08	917.57	920.05	922.53	925.01	927.29	929.56	931.83	934.1	936.37	938.65	940.92	943.19	945.46	947.73	950.01	952.28	954.55	956.82	959.09	961.37	963.64	966.78	969.91	973.05	976.19	979.33	982.47	985.6	988.74	991.88	995.02	998.16	1001.3	1004.4	1007.6	1010.7	1013.8	1014.3	1014.8
03-9caffa89a75bbb91c07b12bb945af4fd-FixC	875.08	879.22	883.36	887.5	891.63	895.77	899.91	904.05	908.19	912.32	916.46	920.6	924.74	928.88	936.6	944.33	952.05	959.78	960.81	961.84	962.87	963.9	964.93	965.96	966.99	968.01	969.04	970.07	971.1	972.13	973.16	974.19	975.22	976.6	977.98	979.36	980.74	982.12	983.5	984.88	986.26	987.64	989.02	990.4	991.78	993.16	994.54	996.99	999.45
03-9caffa89a75bbb91c07b12bb945af4fd-RegA	944.01	946.07	948.6	951.14	953.67	956.2	958.74	961.27	963.8	966.34	968.71	971.09	973.46	975.84	978.21	980.59	982.96	985.33	987.71	990.08	992.46	994.83	996.25	997.67	999.09	1001.1	1003.2	1005.3	1007.3	1009.4	1011.4	1013.5	1015.5	1017.6	1019.7	1021.7	1023.8	1025.8	1027.9	1028.6	1029.3	1030	1030.7	1031.3	1032	1032.7	1036.7	1040.7	1044.6
03-9caffa89a75bbb91c07b12bb945af4fd-RegB	871.72	874.05	876.38	878.71	881.04	883.37	885.7	893.48	901.27	903.33	905.38	907.44	909.49	911.55	913.61	920.12	926.63	933.14	935.84	938.53	941.22	943.91	946.61	949.3	951.99	954.69	957.38	960.07	962.76	965.46	969.42	972.12	974.81	977.5	978.41	979.32	980.23	981.15	982.06	984.59	987.12	989.66	992.19	994.72	997.26	999.79	1002.3	1005.8	1009.3
03-9caffa89a75bbb91c07b12bb945af4fd-RegC	894.81	897.3	899.8	902.3	904.79	907.29	909.79	912.29	914.78	917.28	919.78	922.27	924.77	927.27	929.76	932.26	934.76	937.26	939.75	942.25	944.75	947.24	949.74	952.24	954.74	957.23	960.48	963.73	966.98	970.23	973.48	976.73	979.98	983.23	986.48	989.73	992.98	996.23	999.48	1002.7	1006	1009.2	1011.3	1013.3	1015.4	1017.5	1019.5	1021.6	1023.6
03-e6c03095595e21349f6a469d012bb1ab-FixA	nan	nan	nan	nan	nan	nan	nan	nan	nan	nan	nan	nan	nan	nan	nan	nan	nan	nan	nan	nan	nan	nan	nan	nan	nan	nan	nan	nan	nan	nan	nan	nan	nan	nan	nan	nan	nan	nan	nan	nan	nan	nan	nan	nan	nan	nan	nan	nan	nan
03-e6c03095595e21349f6a469d012bb1ab-FixB	nan	nan	nan	nan	nan	nan	nan	nan	nan	nan	nan	nan	nan	nan	nan	nan	nan	nan	nan	nan	nan	nan	nan	nan	nan	nan	nan	nan	nan	nan	nan	nan	nan	nan	nan	nan	nan	nan	nan	nan	nan	nan	nan	nan	nan	nan	nan	nan	nan
03-e6c03095595e21349f6a469d012bb1ab-FixC	nan	nan	nan	nan	nan	nan	nan	nan	nan	nan	nan	nan	nan	nan	nan	nan	nan	nan	nan	nan	nan	nan	nan	nan	nan	nan	nan	nan	nan	nan	nan	nan	nan	nan	nan	nan	nan	nan	nan	nan	nan	nan	nan	nan	nan	nan	nan	nan	nan
03-e6c03095595e21349f6a469d012bb1ab-RegA	nan	nan	nan	nan	nan	nan	nan	nan	nan	nan	nan	nan	nan	nan	nan	nan	nan	nan	nan	nan	nan	nan	nan	nan	nan	nan	nan	nan	nan	nan	nan	nan	nan	nan	nan	nan	nan	nan	nan	nan	nan	nan	nan	nan	nan	nan	nan	nan	nan
03-e6c03095595e21349f6a469d012bb1ab-RegB	nan	nan	nan	nan	nan	nan	nan	nan	nan	nan	nan	nan	nan	nan	nan	nan	nan	nan	nan	nan	nan	nan	nan	nan	nan	nan	nan	nan	nan	nan	nan	nan	nan	nan	nan	nan	nan	nan	nan	nan	nan	nan	nan	nan	nan	nan	nan	nan	nan
03-e6c03095595e21349f6a469d012bb1ab-RegC	nan	nan	nan	nan	nan	nan	nan	nan	nan	nan	nan	nan	nan	nan	nan	nan	nan	nan	nan	nan	nan	nan	nan	nan	nan	nan	nan	nan	nan	nan	nan	nan	nan	nan	nan	nan	nan	nan	nan	nan	nan	nan	nan	nan	nan	nan	nan	nan	nan
03-aafb3338f17138d77dabff38d08bb349-FixA	720.31	722.89	725.46	728.04	730.61	733.19	735.76	735.76	735.76	735.76	736.54	737.31	738.08	738.85	739.63	740.73	741.83	742.94	744.04	745.14	746.25	747.35	766.66	766.66	766.66	768.59	770.52	772.46	774.39	776.32	778.25	780.18	782.11	785.2	788.29	791.38	794.47	797.56	798.53	799.49	800.46	801.42	806.83	812.24	817.64	823.05	828.46	828.46	828.46
03-aafb3338f17138d77dabff38d08bb349-FixB	649.76	652.6	655.43	658.26	661.09	663.93	666.76	669.59	672.42	675.25	678.09	680.92	683.75	686.58	704.87	704.87	704.87	704.87	707.76	710.66	713.56	716.45	722.25	728.04	733.83	739.63	743.49	747.35	751.21	755.07	758.94	762.8	766.66	768.48	770.3	772.11	773.93	775.75	777.57	779.38	781.2	783.02	784.84	786.65	788.47	790.29	792.11	793.92	795.74
03-aafb3338f17138d77dabff38d08bb349-FixC	609.08	613.72	618.35	622.99	627.62	632.25	636.89	641.52	646.16	650.79	653.88	656.97	660.06	663.15	666.24	669.46	672.68	675.9	679.12	682.34	685.55	688.77	691.99	695.21	698.43	701.65	704.87	708.08	711.3	714.52	717.74	720.96	724.18	727.4	730.61	733.83	737.05	740.27	743.49	745.42	747.35	749.28	751.21	753.14	755.07	757.01	758.94	761.83	764.73
03-aafb3338f17138d77dabff38d08bb349-RegA	728.53	744.12	744.26	744.4	744.55	744.69	748.69	760.42	760.56	760.7	760.85	760.99	761.13	761.28	761.42	766.71	772	777.29	779.81	782.33	784.84	787.36	789.88	792.4	794.92	797.44	799.96	802.47	804.99	807.51	810.03	811.46	812.89	814.32	814.46	814.61	814.75	814.89	815.04	817.75	820.47	823.19	826.09	828.99	831.89	834.79	837.69	840.59	843.49
03-aafb3338f17138d77dabff38d08bb349-RegB	714.64	716.33	718.01	719.7	721.39	723.08	724.76	726.45	728.14	729.83	732.38	734.94	737.49	749.7	753.7	757.7	761.71	765.71	769.71	773.72	777.72	781.72	785.72	789.73	793.73	796.45	799.16	801.88	804.6	807.31	810.03	814.38	818.74	823.09	827.45	831.8	836.15	840.51	844.86	849.22	853.57	857.92	860.27	862.62	864.97	867.32	869.67	872.02	874.37
03-aafb3338f17138d77dabff38d08bb349-RegC	693.8	698.08	702.35	706.63	710.91	715.19	719.47	723.75	728.03	732.31	736.59	740.86	745.14	749.42	753.7	755.56	757.42	759.28	761.14	762.99	764.85	766.71	768.57	770.43	772.29	774.15	776.01	777.86	779.72	781.58	783.44	785.3	787.16	787.6	788.04	788.48	788.92	789.36	789.8	790.24	790.68	791.12	791.56	792	792.44	792.88	795.28	797.67	800.07
03-df604bd2886870358fbf3b1823772256-FixA	988.1	989.39	990.67	991.96	993.25	994.54	996.95	999.36	1001.8	1004.2	1006.6	1009	1011.4	1013.8	1014.3	1014.8	1015.3	1015.8	1016.3	1016.7	1017.2	1017.7	1018.7	1019.6	1020.6	1021.6	1022.5	1023.5	1024.5	1025.4	1031.9	1038.3	1044.7	1046	1047.3	1048.6	1049.9	1051.2	1052.5	1053.8	1055	1056.3	1057.9	1059.6	1061.2	1062.8	1064.4	1066	1067.6
03-df604bd2886870358fbf3b1823772256-FixB	952.05	952.05	952.05	952.05	952.05	952.05	952.05	957.84	963.64	963.64	966.4	969.16	971.91	974.67	977.43	980.19	982.95	984.88	986.81	988.74	990.67	992.6	994.54	994.54	994.54	998.4	1002.3	1006.1	1010	1013.8	1013.8	1013.8	1013.8	1016.4	1019	1021.6	1024.1	1026.7	1029.3	1037	1044.7	1046.7	1048.6	1050.5	1052.5	1054.4	1060.2	1062.6	1065
03-df604bd2886870358fbf3b1823772256-FixC	952.05	952.05	953.71	955.36	957.02	958.67	960.33	961.98	963.64	965.29	966.95	968.6	970.26	971.91	973.57	975.22	976.88	978.54	980.19	981.85	983.5	985.16	986.81	990.67	994.54	998.4	1000.3	1002.3	1004.2	1006.1	1008.1	1010	1011.9	1013.8	1014.4	1015	1015.5	1016.1	1016.6	1017.2	1017.7	1019	1020.3	1021.6	1022.9	1024.1	1025.4	1026.7	1028
03-df604bd2886870358fbf3b1823772256-RegA	877.89	880.39	882.88	885.37	887.86	890.36	892.85	895.34	897.83	900.23	902.63	905.02	907.42	909.81	911.82	913.83	915.85	917.86	919.87	921.88	923.89	925.9	937.56	937.64	937.72	939.58	941.44	943.3	945.16	947.02	948.89	950.75	952.61	954.47	956.33	958.19	960.06	961.92	965	968.08	971.17	974.25	977.33	980.41	983.49	986.58	989.66	991.67	993.68
03-df604bd2886870358fbf3b1823772256-RegB	894.62	895.99	897.35	898.72	900.09	901.45	902.82	904.19	905.55	907.42	909.28	911.14	913	914.86	916.72	918.59	920.45	922.31	924.17	926.03	927.89	929.76	941.42	941.5	941.58	941.66	941.74	941.82	941.9	941.98	947.2	952.43	957.66	957.74	957.82	957.9	957.98	958.06	958.14	958.22	958.3	959.15	960	960.86	961.71	962.56	962.64	962.72	962.8
03-df604bd2886870358fbf3b1823772256-RegC	867.97	869.7	871.44	873.17	874.91	876.64	878.37	880.38	882.39	884.4	886.41	888.43	890.44	892.45	898.32	902.26	906.2	910.14	910.22	910.3	910.38	910.46	914.4	918.34	922.28	926.22	930.16	934.1	938.04	941.98	945.92	949.86	953.8	957.74	959.27	960.79	962.32	963.85	965.38	966.9	968.43	969.96	971.33	972.69	974.06	975.43	976.79	978.16	979.53
03-646b2ca80d70a9f3ea97bc25eb7b8e5c-FixA	nan	nan	nan	nan	nan	nan	nan	nan	nan	nan	nan	nan	nan	nan	nan	nan	nan	nan	nan	nan	nan	nan	nan	nan	nan	nan	nan	nan	nan	nan	nan	nan	nan	nan	nan	nan	nan	nan	nan	nan	nan	nan	nan	nan	nan	nan	nan	nan	nan
03-646b2ca80d70a9f3ea97bc25eb7b8e5c-FixB	nan	nan	nan	nan	nan	nan	nan	nan	nan	nan	nan	nan	nan	nan	nan	nan	nan	nan	nan	nan	nan	nan	nan	nan	nan	nan	nan	nan	nan	nan	nan	nan	nan	nan	nan	nan	nan	nan	nan	nan	nan	nan	nan	nan	nan	nan	nan	nan	nan
03-646b2ca80d70a9f3ea97bc25eb7b8e5c-FixC	nan	nan	nan	nan	nan	nan	nan	nan	nan	nan	nan	nan	nan	nan	nan	nan	nan	nan	nan	nan	nan	nan	nan	nan	nan	nan	nan	nan	nan	nan	nan	nan	nan	nan	nan	nan	nan	nan	nan	nan	nan	nan	nan	nan	nan	nan	nan	nan	nan
03-646b2ca80d70a9f3ea97bc25eb7b8e5c-RegA	nan	nan	nan	nan	nan	nan	nan	nan	nan	nan	nan	nan	nan	nan	nan	nan	nan	nan	nan	nan	nan	nan	nan	nan	nan	nan	nan	nan	nan	nan	nan	nan	nan	nan	nan	nan	nan	nan	nan	nan	nan	nan	nan	nan	nan	nan	nan	nan	nan
03-646b2ca80d70a9f3ea97bc25eb7b8e5c-RegB	nan	nan	nan	nan	nan	nan	nan	nan	nan	nan	nan	nan	nan	nan	nan	nan	nan	nan	nan	nan	nan	nan	nan	nan	nan	nan	nan	nan	nan	nan	nan	nan	nan	nan	nan	nan	nan	nan	nan	nan	nan	nan	nan	nan	nan	nan	nan	nan	nan
03-646b2ca80d70a9f3ea97bc25eb7b8e5c-RegC	nan	nan	nan	nan	nan	nan	nan	nan	nan	nan	nan	nan	nan	nan	nan	nan	nan	nan	nan	nan	nan	nan	nan	nan	nan	nan	nan	nan	nan	nan	nan	nan	nan	nan	nan	nan	nan	nan	nan	nan	nan	nan	nan	nan	nan	nan	nan	nan	nan
03-a83c875f3ab6467556056f66d9def81c-FixA	747.35	751.21	749.93	753.36	756.79	760.22	763.66	767.09	770.52	772.73	774.94	777.14	779.35	781.56	783.77	785.97	788.18	790.39	792.59	794.8	797.01	799.22	801.42	804.8	808.18	811.56	814.94	818.32	821.7	825.08	828.46	829.75	831.03	832.32	837.73	843.13	848.54	853.95	859.36	861.01	862.67	864.32	865.98	867.63	869.29	870.94	875.77	880.6	885.43
03-a83c875f3ab6467556056f66d9def81c-FixB	867.08	870.94	874.81	878.67	882.53	886.39	890.25	892.19	894.12	896.05	897.98	899.91	901.84	903.77	905.7	907.63	909.57	911.5	913.43	915.36	917.29	919.22	921.15	923.08	925.01	926.95	928.88	930.81	932.74	934.67	936.6	938.01	939.41	940.82	942.22	943.62	945.03	946.43	947.84	949.24	950.65	952.05	952.63	953.21	953.79	954.37	954.95	955.53	956.11
03-a83c875f3ab6467556056f66d9def81c-FixC	777.48	780.57	783.66	786.75	789.84	792.93	796.01	799.1	802.19	805.28	808.37	811.46	814.55	817.64	820.73	825.37	830	834.64	839.27	843.91	848.54	853.18	857.81	862.45	867.08	867.08	867.08	867.08	867.08	867.08	867.08	867.08	867.08	867.08	868.37	869.66	870.94	872.23	873.52	874.81	876.09	877.38	878.67	879.96	881.24	882.53	884.99	887.45	889.9
03-a83c875f3ab6467556056f66d9def81c-RegA	870.04	873.89	875.53	877.17	878.81	880.45	882.09	883.73	885.38	887.29	889.21	891.13	893.04	894.96	896.88	898.79	900.71	901.34	901.97	902.6	903.23	903.86	904.49	905.44	906.39	907.34	908.29	909.24	910.2	911.15	912.1	913.37	914.65	915.92	915.9	915.89	915.88	915.86	931.3	931.76	932.23	932.7	933.17	933.64	934.11	934.58	935.05	936.48	937.91
03-a83c875f3ab6467556056f66d9def81c-RegB	809.9	811.54	813.18	814.82	816.47	818.11	819.75	821.18	822.62	839.02	839.32	839.63	839.94	840.25	840.55	840.86	841.17	841.48	841.78	842.09	842.4	842.71	843.98	845.25	846.53	847.8	849.07	850.35	851.62	852.89	854.17	861.88	863.79	865.71	867.63	869.54	871.46	873.38	876.37	879.36	882.35	885.34	888.33	891.32	894.31	897.3	900.29	901.82	903.35
03-a83c875f3ab6467556056f66d9def81c-RegC	774.26	778.88	783.5	788.12	792.74	797.36	801.98	806.6	811.22	815.84	815.83	815.81	815.8	815.79	819.21	822.62	826.04	829.46	832.88	836.3	839.72	843.14	846.56	849.37	852.19	855.01	857.83	860.65	863.46	866.28	869.1	871.92	874.74	877.55	880.37	883.19	886.01	888.83	908.12	910.43	912.73	915.03	917.34	919.64	921.94	924.25	926.55	928.85	931.15
03-dbd0df24fc5e5ad57fec276d06f70ff7-FixA	921.15	921.93	922.7	923.47	924.24	925.01	925.01	928.88	932.74	936.6	940.46	944.33	948.19	952.05	955.91	957.36	958.81	960.26	961.71	963.15	964.6	966.05	967.5	969.43	971.36	973.29	975.22	977.16	979.09	981.02	982.95	984.88	986.81	994.54	997.29	1000.1	1002.8	1005.6	1008.3	1011.1	1013.8	1017.7	1021.6	1025.4	1029.3	1033.2	1037	1040.9	1044.7
03-dbd0df24fc5e5ad57fec276d06f70ff7-FixB	923.21	925.27	927.33	929.39	931.45	936.6	940.82	945.03	949.24	953.46	957.67	961.88	966.1	970.31	974.52	978.74	982.95	985.52	988.1	990.67	993.25	995.82	998.4	1002.6	1006.8	1011	1015.3	1019.5	1023.7	1027.9	1032.1	1036.3	1040.5	1044.7	1047.4	1050.1	1052.8	1055.4	1058.1	1060.8	1063.5	1066.1	1068.8	1071.5	1074.2	1076.8	1079.5	1079.5	1079.5
03-dbd0df24fc5e5ad57fec276d06f70ff7-FixC	930.69	932.51	934.33	936.15	937.96	939.78	941.6	943.42	945.24	947.05	948.87	950.69	952.51	954.32	956.14	957.96	959.78	961.59	963.41	965.23	967.05	968.86	970.68	972.5	974.32	976.13	977.95	979.77	981.59	983.4	985.22	987.04	988.86	990.67	993.33	995.98	998.64	1001.3	1004	1006.6	1009.3	1011.9	1014.6	1017.2	1019.9	1022.5	1025.2	1027.8	1030.5
03-dbd0df24fc5e5ad57fec276d06f70ff7-RegA	875.87	984.01	986.6	989.2	991.79	994.39	996.99	999.68	1002.4	1005.1	1007.8	1010.4	1013.1	1015.8	1018.5	1018.8	1019.1	1023.2	1023.5	1023.8	1024.1	1024.4	1028.5	1032.6	1036.8	1037.1	1037.3	1037.6	1037.9	1038.2	1044.9	1051.6	1058.3	1058.6	1058.9	1059.2	1059.5	1059.7	1060	1069.3	1078.6	1087.8	1088.9	1090	1091	1092.1	1093.1	1094.1	1095.1
03-dbd0df24fc5e5ad57fec276d06f70ff7-RegB	875.87	984.01	986.22	988.43	990.64	992.85	995.06	997.27	999.48	1001.7	1004.9	1008.1	1011.4	1014.6	1017.8	1021	1024.2	1027.4	1030.7	1033.9	1037.1	1040.3	1043.5	1046.8	1050	1053.2	1056.4	1059.6	1062.9	1066.1	1069.3	1072	1074.8	1077.5	1080.2	1083	1085.7	1088.5	1091.2	1093.9	1096.7	1099.4	1101.2	1102.9	1104.7	1106.5	1108.2	1110	1111.8
03-dbd0df24fc5e5ad57fec276d06f70ff7-RegC	991.43	991.71	991.99	992.28	992.56	992.85	993.13	993.42	993.7	993.99	994.27	994.56	994.84	995.13	1006.5	1008.2	1009.9	1011.7	1014.7	1017.7	1020.8	1023.8	1026.9	1029.9	1032.9	1034.7	1036.4	1038.1	1039.8	1041.6	1043.3	1045	1046.8	1048.4	1050.1	1051.7	1053.4	1055.1	1056.7	1058.4	1060	1061.7	1063.4	1065	1066.7	1068.3	1070	1079.3	1088.6
03-38c0082b2830d29c8d1f46c8576e50bd-FixA	nan	nan	nan	nan	nan	nan	nan	nan	nan	nan	nan	nan	nan	nan	nan	nan	nan	nan	nan	nan	nan	nan	nan	nan	nan	nan	nan	nan	nan	nan	nan	nan	nan	nan	nan	nan	nan	nan	nan	nan	nan	nan	nan	nan	nan	nan	nan	nan	nan
03-38c0082b2830d29c8d1f46c8576e50bd-FixB	nan	nan	nan	nan	nan	nan	nan	nan	nan	nan	nan	nan	nan	nan	nan	nan	nan	nan	nan	nan	nan	nan	nan	nan	nan	nan	nan	nan	nan	nan	nan	nan	nan	nan	nan	nan	nan	nan	nan	nan	nan	nan	nan	nan	nan	nan	nan	nan	nan
03-38c0082b2830d29c8d1f46c8576e50bd-FixC	nan	nan	nan	nan	nan	nan	nan	nan	nan	nan	nan	nan	nan	nan	nan	nan	nan	nan	nan	nan	nan	nan	nan	nan	nan	nan	nan	nan	nan	nan	nan	nan	nan	nan	nan	nan	nan	nan	nan	nan	nan	nan	nan	nan	nan	nan	nan	nan	nan
03-38c0082b2830d29c8d1f46c8576e50bd-RegA	nan	nan	nan	nan	nan	nan	nan	nan	nan	nan	nan	nan	nan	nan	nan	nan	nan	nan	nan	nan	nan	nan	nan	nan	nan	nan	nan	nan	nan	nan	nan	nan	nan	nan	nan	nan	nan	nan	nan	nan	nan	nan	nan	nan	nan	nan	nan	nan	nan
03-38c0082b2830d29c8d1f46c8576e50bd-RegB	nan	nan	nan	nan	nan	nan	nan	nan	nan	nan	nan	nan	nan	nan	nan	nan	nan	nan	nan	nan	nan	nan	nan	nan	nan	nan	nan	nan	nan	nan	nan	nan	nan	nan	nan	nan	nan	nan	nan	nan	nan	nan	nan	nan	nan	nan	nan	nan	nan
03-38c0082b2830d29c8d1f46c8576e50bd-RegC	nan	nan	nan	nan	nan	nan	nan	nan	nan	nan	nan	nan	nan	nan	nan	nan	nan	nan	nan	nan	nan	nan	nan	nan	nan	nan	nan	nan	nan	nan	nan	nan	nan	nan	nan	nan	nan	nan	nan	nan	nan	nan	nan	nan	nan	nan	nan	nan	nan
03-bd58b46a502bc788de4166be23a79faf-FixA	760.29	760.29	760.29	760.29	765.44	770.59	775.74	776.51	777.28	778.06	778.83	779.6	789.74	792.15	794.57	796.98	799.39	801.81	804.22	806.64	810.5	812.15	813.81	815.46	817.12	818.77	820.43	822.09	825.95	829.81	833.67	837.53	841.4	845.26	849.12	852.98	872.29	874.87	877.44	880.02	880.99	881.95	882.92	883.88	883.88	883.88	883.88	901.65	903.97
03-bd58b46a502bc788de4166be23a79faf-FixB	757.01	766.66	770.23	773.79	777.36	780.92	784.49	788.05	791.62	795.18	798.75	802.31	805.88	809.44	813.01	820.73	828.46	829.23	830	830.78	831.55	832.32	859.36	859.36	859.36	861.29	863.22	865.15	867.08	869.01	870.94	872.87	874.81	878.02	881.24	884.46	887.68	890.9	894.12	897.5	900.88	904.26	907.63	911.01	914.39	917.77	921.15	922.81	924.46
03-bd58b46a502bc788de4166be23a79faf-FixC	720.31	723.45	726.59	729.73	732.87	736	739.14	742.28	745.42	748.56	751.7	754.83	757.97	761.11	764.25	767.39	770.52	774.14	777.77	781.39	785.01	788.63	792.25	795.87	799.49	803.11	806.73	810.35	813.97	817.6	821.22	824.84	828.46	829.23	830	830.78	831.55	832.32	835.83	839.34	842.85	846.36	849.88	853.39	856.9	860.41	863.92	867.43	870.94
03-bd58b46a502bc788de4166be23a79faf-RegA	899.06	901.84	904.62	907.4	909.7	912.01	914.31	916.62	918.92	921.23	923.53	925.83	928.62	931.4	934.18	936.96	937.43	937.89	938.36	938.83	939.3	939.77	940.24	955.39	957.49	959.59	961.69	963.8	965.9	968	970.1	973.19	976.29	979.39	982.49	985.59	988.68	990.27	991.86	993.46	995.05	996.64	998.23	999.82	1001.4	1003	1004.6	1006.2	1007.8
03-bd58b46a502bc788de4166be23a79faf-RegB	904.6	906.64	908.68	910.72	912.76	914.8	916.84	918.88	920.92	920.84	920.77	920.69	920.62	920.54	920.47	922.3	924.13	925.96	927.78	929.61	931.44	933.27	935.1	936.93	938.76	940.58	942.41	944.24	946.07	947.9	949.73	952.19	954.65	957.12	959.9	962.68	965.46	968.24	971.02	973.8	976.58	979.36	980.81	982.26	983.7	985.15	986.6	988.43	990.26
03-bd58b46a502bc788de4166be23a79faf-RegC	834.22	838.23	842.23	846.23	850.24	854.24	858.25	862.25	866.26	870.26	874.26	878.27	882.27	886.28	890.01	893.74	897.47	901.21	904.94	908.67	912.4	916.14	919.87	923.6	927.33	930.64	933.95	937.26	940.57	943.88	947.19	950.5	953.81	957.12	960.85	964.58	968.31	972.05	975.78	977.73	979.69	981.65	983.6	985.56	987.51	989.47	991.42	993.38	995.33
03-44bb52659d82aa8b5f30657205c9dcef-FixA	838.5	839.47	840.43	841.4	849.12	849.12	849.12	849.12	850.09	851.05	852.02	852.98	852.98	852.98	852.98	852.98	856.85	860.71	864.57	868.43	874.87	877.44	880.02	880.02	880.99	881.95	882.92	883.88	883.88	883.88	883.88	899.33	900.3	901.26	902.23	903.19	905.77	908.34	910.92	914.78	914.78	914.78	914.78	914.78	919.93	925.08	930.23	930.23	930.23
03-44bb52659d82aa8b5f30657205c9dcef-FixB	815.77	818.53	821.29	824.04	826.8	829.56	832.32	837.63	842.94	848.25	853.56	858.87	864.18	869.49	874.81	878.18	881.56	884.94	888.32	891.7	895.08	898.46	901.84	911.5	921.15	923.08	925.01	926.95	928.88	930.81	932.74	934.6	936.46	938.32	940.18	942.04	943.9	945.76	947.62	949.48	951.34	953.2	955.05	956.91	958.77	960.63	962.49	964.35	966.21
03-44bb52659d82aa8b5f30657205c9dcef-FixC	828.46	828.46	828.46	828.46	828.46	828.46	829.97	831.47	832.98	834.49	835.99	837.5	839.01	840.52	842.02	843.53	845.04	846.54	848.05	849.56	851.07	852.57	854.08	855.59	857.1	858.6	860.11	861.62	863.12	864.63	866.14	867.65	869.15	870.66	872.17	873.67	875.18	876.69	878.2	879.7	881.21	882.72	884.23	885.73	887.24	888.75	890.25	892.02	893.79
03-44bb52659d82aa8b5f30657205c9dcef-RegA	851.22	853.2	855.18	857.16	861.08	861.13	861.17	864.31	867.45	870.59	873.73	876.87	880.78	884.69	888.6	892.51	892.56	892.61	892.66	892.71	908.2	909.54	910.87	912.21	912.26	912.31	912.36	912.41	916.32	920.23	924.14	924.19	924.24	924.29	924.34	924.39	924.44	939.93	939.98	940.03	941.04	942.06	943.07	944.09	944.14	945.84	947.55	949.25	950.95
03-44bb52659d82aa8b5f30657205c9dcef-RegB	944.47	836.41	837.66	838.91	840.15	841.4	842.65	843.9	845.14	846.39	847.64	848.89	850.14	851.38	852.63	853.88	855.13	856.37	857.62	858.87	860.12	861.37	862.61	863.86	865.11	866.36	867.6	868.85	870.1	871.35	872.6	874.09	875.59	877.09	878.59	880.08	881.58	883.08	884.58	886.56	888.54	890.52	892.5	894.48	896.46	898.44	900.42	902.4	904.38
03-44bb52659d82aa8b5f30657205c9dcef-RegC	870.28	873.36	876.45	879.53	882.61	885.7	888.78	891.86	894.95	898.03	901.11	904.2	907.28	910.36	910.41	911.91	913.41	914.9	916.4	917.9	919.4	920.89	922.39	923.89	925.39	926.88	928.38	929.88	931.38	932.87	934.37	935.87	937.37	938.86	940.36	941.86	943.36	944.85	946.35	947.42	948.48	949.55	950.61	951.68	952.74	953.81	954.87	955.94	957.01
03-2ad1c59ed15eb675088c5bf56c5c45d3-FixA	nan	nan	nan	nan	nan	nan	nan	nan	nan	nan	nan	nan	nan	nan	nan	nan	nan	nan	nan	nan	nan	nan	nan	nan	nan	nan	nan	nan	nan	nan	nan	nan	nan	nan	nan	nan	nan	nan	nan	nan	nan	nan	nan	nan	nan	nan	nan	nan	nan
03-2ad1c59ed15eb675088c5bf56c5c45d3-FixB	nan	nan	nan	nan	nan	nan	nan	nan	nan	nan	nan	nan	nan	nan	nan	nan	nan	nan	nan	nan	nan	nan	nan	nan	nan	nan	nan	nan	nan	nan	nan	nan	nan	nan	nan	nan	nan	nan	nan	nan	nan	nan	nan	nan	nan	nan	nan	nan	nan
03-2ad1c59ed15eb675088c5bf56c5c45d3-FixC	nan	nan	nan	nan	nan	nan	nan	nan	nan	nan	nan	nan	nan	nan	nan	nan	nan	nan	nan	nan	nan	nan	nan	nan	nan	nan	nan	nan	nan	nan	nan	nan	nan	nan	nan	nan	nan	nan	nan	nan	nan	nan	nan	nan	nan	nan	nan	nan	nan
03-2ad1c59ed15eb675088c5bf56c5c45d3-RegA	nan	nan	nan	nan	nan	nan	nan	nan	nan	nan	nan	nan	nan	nan	nan	nan	nan	nan	nan	nan	nan	nan	nan	nan	nan	nan	nan	nan	nan	nan	nan	nan	nan	nan	nan	nan	nan	nan	nan	nan	nan	nan	nan	nan	nan	nan	nan	nan	nan
03-2ad1c59ed15eb675088c5bf56c5c45d3-RegB	nan	nan	nan	nan	nan	nan	nan	nan	nan	nan	nan	nan	nan	nan	nan	nan	nan	nan	nan	nan	nan	nan	nan	nan	nan	nan	nan	nan	nan	nan	nan	nan	nan	nan	nan	nan	nan	nan	nan	nan	nan	nan	nan	nan	nan	nan	nan	nan	nan
03-2ad1c59ed15eb675088c5bf56c5c45d3-RegC	nan	nan	nan	nan	nan	nan	nan	nan	nan	nan	nan	nan	nan	nan	nan	nan	nan	nan	nan	nan	nan	nan	nan	nan	nan	nan	nan	nan	nan	nan	nan	nan	nan	nan	nan	nan	nan	nan	nan	nan	nan	nan	nan	nan	nan	nan	nan	nan	nan
06-cfb7d458ea3ef4fc4f27e0eb06be2555-FixA	1153.02	1156.58	1159.26	1161.3	1163.42	1166.34	1170.26	1173.42	1174.35	1174.93	1177.11	1179.96	1182.06	1182.97	1182.86	1183.5	1186.21	1189.01	1189.9	1190.29	1191.79	1193.39	1193.89	1194.02	1194.73	1196.16	1198.16	1200.23	1201.91	1203.32	1204.63	1205.84	1206.98	1208.5	1210.87	1214.29	1218.64	1222.64	1225.14	1226.67	1228.11	1230.28	1233.41	1235.49	1234.96	1234.46	1236.7	1240.53	1243.99
06-cfb7d458ea3ef4fc4f27e0eb06be2555-FixB	1178.26	1181.07	1186.61	1191.32	1195.54	1199.61	1203.74	1207.63	1210.77	1212.24	1211.97	1213.45	1219.31	1225.05	1226.49	1227.77	1233.18	1239.26	1241.83	1241.42	1239.78	1238.69	1239.47	1241.47	1243.81	1246.57	1249.83	1252.61	1253.98	1254.14	1253.72	1253.94	1255.85	1259.2	1263.29	1266.96	1269.32	1271.02	1272.9	1274.98	1277.12	1279.58	1282.5	1285.28	1287.35	1288.95	1290.4	1291.53	1292.29
06-cfb7d458ea3ef4fc4f27e0eb06be2555-FixC	1152.88	1157.91	1159.37	1159.82	1160.44	1162.4	1166.06	1168.48	1167.19	1164.94	1164.87	1166.44	1168.37	1170.06	1171.14	1171.5	1171.28	1171.35	1172.45	1173.92	1174.91	1175.24	1175	1174.68	1174.81	1175.58	1176.91	1177.88	1177.79	1177.62	1178.54	1180.86	1184.49	1188.86	1193.27	1197.07	1199.82	1201.71	1203.24	1205.64	1209.71	1213.65	1215.68	1216.36	1216.71	1217.2	1218.1	1219.56	1221.56
06-cfb7d458ea3ef4fc4f27e0eb06be2555-RegA	1138.51	1140.59	1144.4	1145.78	1145.72	1145.2	1145.14	1146.18	1148.57	1151.26	1153.37	1155.79	1159.27	1162.14	1162.97	1163.73	1166.46	1170.03	1172.88	1174.75	1175.89	1177.19	1179.49	1182.87	1186.97	1190.27	1191.74	1193.55	1197.52	1201	1201.5	1201.7	1204.49	1208.42	1211.42	1213.37	1214.6	1215.51	1216.5	1217.85	1219.85	1222.77	1226.48	1228.99	1228.88	1228.54	1230.37	1232.85	1234.23
06-cfb7d458ea3ef4fc4f27e0eb06be2555-RegB	1129.27	1133.35	1135.2	1136.25	1137.05	1138.15	1139.94	1141.98	1143.78	1145.36	1146.81	1147.94	1148.76	1150.28	1153.22	1156.2	1158	1160.09	1163.69	1166.31	1165.71	1164.51	1165.57	1168.05	1170.73	1174.62	1180.53	1186.13	1189.16	1190.59	1192.19	1195.58	1201.38	1206.38	1207.82	1208.37	1210.91	1213.55	1214.2	1214.75	1217.07	1219.13	1218.93	1218.6	1220.4	1223.02	1224.94	1227.3	1231.16
06-cfb7d458ea3ef4fc4f27e0eb06be2555-RegC	1164.91	1164.07	1163.69	1165.68	1168.15	1169.18	1167.68	1165.83	1165.95	1167.62	1169.87	1172.38	1174.93	1177.2	1179.04	1181.16	1184.22	1187.78	1191.02	1192.64	1192.07	1191.98	1194.66	1197.39	1197.51	1197.48	1199.89	1202.72	1203.76	1204.57	1206.87	1209.26	1210.25	1211.22	1213.55	1215.76	1216.31	1216.3	1217.34	1220.41	1225.54	1229.51	1229.68	1228.93	1230.34	1232.29	1232.66	1232.22	1232.28
06-1a2d6fed9d23244edd4d50c50d068f88-FixA	1153.17	1159.68	1159.53	1161.74	1165.27	1169.08	1172.26	1174.48	1175.62	1175.88	1175.8	1177.01	1180.45	1183.36	1183.38	1183.55	1186.7	1189.44	1188.54	1187.63	1190.41	1193.81	1194.49	1194.87	1197.62	1200.68	1201.61	1201.13	1200.58	1200.44	1201.05	1202.91	1206.31	1210.56	1214.67	1217.47	1218.41	1219.45	1222.43	1226.24	1229.36	1231.66	1233.46	1235.53	1238.27	1240.02	1239.57	1239.53	1242.16
06-1a2d6fed9d23244edd4d50c50d068f88-FixB	1178.33	1178.62	1187.44	1191.9	1194.16	1196.38	1200.02	1203.59	1205.61	1207.47	1210.82	1215.48	1220.63	1224.87	1227.39	1230.52	1236.13	1241.27	1242.86	1242.1	1241.05	1240.82	1241.89	1243.27	1243.87	1243.84	1243.86	1245.75	1250.54	1255.09	1256.36	1255.86	1255.92	1257.48	1260.73	1264.21	1266.55	1268.35	1270.46	1272.62	1274.6	1277.27	1281.28	1285.46	1288.38	1289.68	1289.5	1289.2	1290
06-1a2d6fed9d23244edd4d50c50d068f88-FixC	1150.87	1159.04	1162.3	1163.34	1163.64	1164.68	1167.18	1168.82	1167.69	1166.34	1167.36	1168.88	1168.84	1168.68	1169.99	1171.43	1171.72	1172.89	1176.37	1178	1174.47	1171.59	1174.88	1179.59	1180.04	1177.17	1173.58	1171.99	1174.04	1176.85	1177.78	1179.67	1185.35	1192.17	1196.91	1199.82	1201.82	1203.16	1204.19	1206.28	1210.27	1213.69	1214.45	1215.49	1219.26	1221.56	1218.82	1216.7	1220.8
06-1a2d6fed9d23244edd4d50c50d068f88-RegA	1139.71	1138.97	1141.01	1145.66	1150.39	1152.65	1151.06	1148.76	1148.92	1150.31	1151.34	1153.36	1157.63	1161.91	1164.04	1165.64	1168.59	1172.21	1175.37	1177.8	1179.5	1180.76	1182.09	1184.62	1188.83	1191.91	1191.65	1191.53	1194.8	1198.19	1198.53	1199.51	1204.67	1210.15	1211.77	1211.46	1212.11	1214.41	1218.03	1220.76	1221	1221.2	1223.92	1228	1231.72	1234.66	1236.69	1237.41	1236.84
06-1a2d6fed9d23244edd4d50c50d068f88-RegB	1129.33	1134.34	1135.8	1137.78	1139.55	1140.39	1139.95	1139.33	1139.86	1142.13	1146.06	1149.5	1150.68	1151.33	1153.46	1156.46	1159.33	1161.83	1163.94	1165.54	1166.56	1167.27	1168.17	1170.46	1174.76	1178.67	1180.11	1181.39	1184.88	1188.78	1191.18	1193.69	1198.08	1203	1206.84	1209.88	1212.61	1214.5	1215.19	1216.05	1218.19	1219.81	1219.36	1219.13	1221.4	1224.68	1226.97	1228.03	1228.38
06-1a2d6fed9d23244edd4d50c50d068f88-RegC	1163.81	1170.06	1162.72	1164.49	1169.45	1171.66	1167.64	1163.63	1165.7	1169.44	1169.83	1169.8	1172.97	1177.59	1181.26	1184.07	1186.66	1189.16	1191.3	1191.72	1189.78	1189.07	1192.63	1197.15	1199.14	1200.56	1203.69	1206.46	1206.69	1206.21	1207.03	1208.17	1208.64	1210.51	1215.26	1219.03	1218.31	1216.39	1217.17	1220.21	1224.09	1227.69	1230.15	1231.39	1231.67	1231.91	1232.89	1234.34	1235.71
06-eb97e7204c6191e141cb459c65307b66-FixA	1151.91	1150.24	1155.81	1159.96	1162.71	1164.09	1165.38	1165.1	1168.12	1172.39	1175.39	1176.73	1176.29	1177.57	1182.76	1187.05	1185.08	1183.45	1187.37	1191.78	1191.4	1190.01	1192.72	1196.12	1196.55	1195.95	1196.93	1199.24	1202.01	1204.35	1206.33	1207.16	1206.5	1204.63	1207.76	1211.14	1215.75	1220.32	1224.43	1228.7	1229.23	1229.56	1229.73	1230.38	1233.27	1236.82	1240.13	1240.54	1238.95
06-eb97e7204c6191e141cb459c65307b66-FixB	1181.84	1183.86	1183	1187.65	1188.22	1196.39	1203.41	1203.55	1206.01	1210.28	1214.94	1216.86	1213.59	1211.38	1215.15	1223.89	1224.84	1235.42	1237.02	1243.93	1233.82	1235.59	1234.45	1236.81	1239.58	1242.58	1245.01	1246.07	1245.62	1246.33	1251.19	1254.6	1255.75	1257.84	1263.19	1268.73	1258.5	1265.87	1272.77	1277.87	1280.2	1282.42	1283.12	1283.5	1287.11	1286.09	1286.97	1287.43	1293.87
06-eb97e7204c6191e141cb459c65307b66-FixC	1148.94	1147.82	1150.51	1156.75	1156.79	1162.19	1164.7	1162.18	1166.13	1171.27	1171.77	1170.43	1170.01	1169.93	1169	1167.11	1165.75	1165.07	1169.06	1174.53	1167.12	1172.91	1173.42	1169.85	1170.09	1173	1176.09	1177.51	1176.37	1174.26	1173.23	1183.74	1189.12	1184.93	1188.47	1194.45	1184.15	1191.81	1200.15	1207.3	1208	1206.75	1210.33	1214.73	1217.96	1215.78	1218.55	1219.23	1219.9
06-eb97e7204c6191e141cb459c65307b66-RegA	1130.98	1138.34	1141.18	1143.85	1142.8	1144.95	1138.8	1146.66	1150.42	1152.63	1156.09	1157.95	1156.5	1155.95	1159.28	1163.23	1164.74	1164.45	1165.35	1167.95	1172	1176.35	1179.62	1180.6	1179.2	1179.72	1186.3	1192.12	1192.68	1193.62	1200.28	1206.89	1206.74	1204.83	1208	1212.07	1215.89	1218.68	1219.78	1221.38	1224.85	1227.43	1227.01	1225.2	1226.41	1228.61	1229.54	1231.14	1235.13
06-eb97e7204c6191e141cb459c65307b66-RegB	1126.3	1129.96	1139.42	1129.87	1133.04	1137.13	1130.14	1137.44	1142.59	1143.64	1143.46	1143.8	1146.7	1149.74	1149.57	1151.25	1155.15	1158.82	1161.38	1165.44	1158.6	1162.33	1163.63	1169.82	1173.78	1176.95	1181.45	1186.13	1176.78	1182.16	1188.56	1193.65	1194.45	1195.23	1200.96	1206.28	1212.2	1209.54	1208.11	1212.95	1214.75	1219.03	1227.95	1224	1223.98	1222.16	1224.34	1227.35	1229.53
06-eb97e7204c6191e141cb459c65307b66-RegC	1156.89	1160.75	1177.72	1163.88	1158.65	1157.94	1154.27	1165.35	1167.12	1166.94	1169.83	1172.59	1172.1	1170.75	1170.5	1174.04	1177.78	1180.79	1184.51	1191.55	1188.47	1193.34	1191.17	1190.53	1195.05	1200.25	1202.24	1203.85	1195.41	1201.43	1204.35	1206.86	1211.44	1214.33	1213.27	1211.24	1217.66	1216.47	1214.57	1219.69	1221.89	1222.1	1227.56	1222.37	1224.55	1226.24	1227.6	1229.28	1230.59
06-a0d7d61fb5cd943b985ec1f2d4c41b60-FixA	826.45	830.9	835.27	837.51	839.47	843	849.01	854.76	857.59	858.95	860.91	863.95	867.91	871.74	874.61	877.53	881.41	885.09	887.28	888.28	888.75	889.17	890.01	891.92	895.07	897.78	898.59	898.93	900.47	902.91	905.51	907.73	909.2	909.98	910.29	910.7	911.72	913.37	915.51	917.74	919.65	921.18	922.48	924.17	926.7	929.4	931.55	933.23	934.82
06-a0d7d61fb5cd943b985ec1f2d4c41b60-FixB	815.99	819.53	823.9	826.2	827.78	830.01	833.71	837.54	840.31	843.63	848.98	854.6	858.82	863.71	870.96	877.08	878.8	879.16	881.58	884.96	887.39	888.47	888.64	890.14	894.72	900.22	904.2	906.8	908.67	909.9	910.6	911.55	913.38	915.5	917.18	918.37	919.16	919.5	919.67	921.28	925.35	929.05	929.72	929.22	929.86	931.36	932.95	934.54	936.18
06-a0d7d61fb5cd943b985ec1f2d4c41b60-FixC	775.97	781.11	786.45	790.39	794.24	799.3	806.1	812.16	815.38	818.16	823.15	829.33	834.87	838.27	839.19	841.46	848.11	854.73	856.85	857.17	858.97	860.7	860.33	858.95	858.26	859.43	862.8	865.93	866.69	867.22	869.71	872.5	873.79	875.17	878.3	881.66	883.58	884.8	886.47	888.95	892.1	894.48	894.99	895.29	897.02	899	900.01	901.56	904.98
06-a0d7d61fb5cd943b985ec1f2d4c41b60-RegA	912.85	913.59	916.94	919.65	921.94	924	926	927.88	929.72	932.34	936.21	939.65	941.27	943.05	946.88	950.83	952.85	954.04	955.86	957.9	959.67	962.28	966.56	970.74	973.1	974.62	976.51	978.32	979.58	981.39	984.66	988	990.05	991.83	994.56	997.63	1000.28	1002.8	1005.53	1008.2	1010.53	1012.94	1015.88	1019.07	1022.12	1024.78	1026.91	1028.47	1029.6
06-a0d7d61fb5cd943b985ec1f2d4c41b60-RegB	916.38	909.78	913.17	917.13	920.41	921.78	920.75	920.05	922.1	925.05	926.93	929.47	934.41	939.8	943.46	945.96	948.41	951.49	955.45	959.38	962.53	966.01	970.68	974.71	976.49	978.11	981.71	985.99	989.32	992.21	995.52	999.18	1002.93	1006.62	1010.42	1015.7	1023.27	1030.32	1034.41	1038.02	1043.57	1048.27	1049.46	1050.32	1054.12	1058.92	1062.14	1063.96	1065.3
06-a0d7d61fb5cd943b985ec1f2d4c41b60-RegC	891.65	895.28	898.23	903.69	909.4	913.06	913.61	914.91	920.42	927.13	931.46	934.08	936.48	938.9	941.33	943.66	945.62	946.32	945.44	945.51	948.51	951.41	951.47	951.97	956.11	960.67	962.19	962.61	964.39	966.61	968.01	969.33	971.38	973.3	974.21	974.67	975.51	977.03	979.14	980.53	980.24	979.94	981.24	983.02	983.95	984.74	986.33	988.6	991.03
06-5084aa77e3950fa577962c870e76ef77-FixA	824.25	832.02	833.72	835.3	837.5	841.06	846.26	851.5	855.34	858.83	863.25	868.23	872.88	875.72	875.97	876.25	879.09	883.41	887.43	890.21	891.25	891.11	890.79	891.79	895.1	899.01	901.63	902.89	903.28	903.78	905.03	905.92	905.72	907.01	911.72	916.02	916.15	914.5	914.33	916.4	920.29	923.38	923.76	924.46	928.25	931.76	931.84	932.34	936.83
06-5084aa77e3950fa577962c870e76ef77-FixB	818.52	819.57	821.81	824.23	826.71	829.11	831.55	835.24	841.15	848.26	854.94	859.05	859.75	861.87	869.4	877.28	880.27	881.26	883.98	887.39	889.71	891.06	891.92	892.39	892.94	895.97	902.75	908.27	908.24	907.59	911.31	915.34	915.26	914.19	915.96	919.58	922.91	924.08	922.44	922.13	926.6	931.63	932.63	931.24	930.13	930.07	931.2	933.32	936.01
06-5084aa77e3950fa577962c870e76ef77-FixC	777.52	779.71	787.61	792.22	795.7	800.23	807.02	813.56	817.35	819.69	822.55	826.71	832.09	836.54	838.5	841.04	846.81	852.09	853.37	854.23	858.25	862.05	861.91	859.9	858.92	859.48	861.35	863.72	865.85	867.86	869.92	871.75	873.16	874.91	877.65	880.78	883.42	885.01	885.45	886.21	888.52	891.19	892.91	894.33	896.27	898.44	900.55	903.5	907.84
06-5084aa77e3950fa577962c870e76ef77-RegA	912.64	919.83	917.97	919.15	922.02	925.26	927.95	930.79	934.39	937.21	938.15	939.9	944.68	948.91	949.23	948.74	950.84	953.69	955.03	956.13	958.7	962.53	966.8	969.9	970.86	972.06	975.74	980.28	983.67	986.04	987.83	988.69	988.55	989.29	992.48	996.62	999.79	1001.63	1002.6	1004.87	1010.08	1015.98	1020	1022.14	1023.21	1024.62	1027.46	1030.87	1033.66
06-5084aa77e3950fa577962c870e76ef77-RegB	911	912.9	916.5	918.39	918.99	918.75	918.36	919.64	923.57	926.87	926.95	928.42	935.37	942.44	944.22	944.58	948.21	953.88	959.22	963.43	966.27	968.21	969.94	972.17	975.34	978.89	982.31	986.29	991.18	994.9	996.03	998.38	1005.25	1012.81	1016.96	1019.62	1023.53	1028.69	1034.33	1039.44	1043.37	1047.2	1051.85	1055.97	1058.25	1060.04	1062.66	1064.75	1065.1
06-5084aa77e3950fa577962c870e76ef77-RegC	895.64	893.47	900.53	904.4	906.71	909.05	912.69	917.6	923.31	929.13	934.19	937.27	937.82	938.42	941.31	944.48	945.67	946.01	947.1	949.03	951.33	952.82	952.77	952.98	955.18	958.1	960.15	961.36	962.26	963.58	966.08	970.12	975.22	977.88	975.61	973.12	975.09	978.76	980.33	979.3	976.62	975.77	979.29	983.33	984.07	984.26	987.08	990.92	993.59
06-b4cc9a8c47750b239b1b52b2d0974984-FixA	825.89	823.96	828.21	834.68	840.81	844.04	850.83	849.32	852.13	856.76	859.89	861.34	862.22	865.04	871.38	877.67	880.43	881.92	880.14	880.83	883.76	887.95	891.87	893.43	891.41	889.25	890.27	893.14	895.68	897.18	897.8	899.82	903.71	906.81	906.91	907.36	911.37	916.5	919.69	920.55	920.54	921.7	925.82	929.22	928.7	928.27	931.83	935.43	935.18
06-b4cc9a8c47750b239b1b52b2d0974984-FixB	812.21	816.37	818.54	822.55	827.24	831.4	841.71	844.7	846.52	846.6	845.89	847.44	853.8	858.07	885.48	876.64	877.09	880.9	881.65	880.81	881.98	885.48	877.97	888.82	896.49	898.88	895.13	894.05	899.25	905.67	908.32	911.04	917.03	918.46	917.48	915.14	913.51	914.46	920.55	925.13	923.12	920.93	921.35	925.32	927.88	928.52	927.89	930.7	932.93
06-b4cc9a8c47750b239b1b52b2d0974984-FixC	771.19	778.01	778.95	784.55	791.37	795.95	804.24	807.55	816.47	827.26	831.48	833.2	834.34	838.55	832.26	842.27	844.67	847.58	851.07	856.8	857.83	859.23	845.5	854.01	860.77	862.22	862.07	861.67	863.89	866.44	867	868.16	871.27	874.83	875.6	875.81	877.94	881.79	888.49	891.5	892.9	894.72	894.91	895.62	894.38	892.67	891.97	897.22	899.27
06-b4cc9a8c47750b239b1b52b2d0974984-RegA	911.86	911.25	917.08	920.54	922.71	924.72	927.36	929.95	931.83	933.74	936.25	938.38	939.3	940.36	943.33	946.95	949.92	952.95	956.87	960.81	963.55	964.21	962.75	962.56	966.31	970.67	972.19	972.94	975.36	978.84	981.4	984.85	990.59	995.72	997.45	997.89	999.72	1003.07	1006.87	1009.73	1009.69	1009.18	1009.72	1012.19	1015.58	1019.3	1021.84	1023.16	1025.84
06-b4cc9a8c47750b239b1b52b2d0974984-RegB	916.92	912.45	911.73	912.2	914.57	919.74	923.55	917.67	917.96	918.02	924.05	928.07	924.18	938.79	944.04	949.11	950.97	950.16	951.56	954.15	958.87	964.18	968.47	972.94	978.69	981.66	982.76	982.7	982.61	984.68	988.93	995.99	998.44	1001.66	1009.51	1017.33	1021.62	1025.26	1031.14	1035.8	1039.36	1044.17	1047.18	1051.37	1054.14	1056.7	1057.77	1059.57	1063.88
06-b4cc9a8c47750b239b1b52b2d0974984-RegC	894.49	891.63	895.67	900.4	906.43	914.48	920.49	916.74	919.56	921.12	924.92	932.37	942.61	942.87	949.08	945.09	943.44	943.9	947.97	950.23	949.22	949.13	953.41	956.97	954.91	953	955	958.94	961.83	964.42	966.62	966.85	965.28	963.44	968.84	974.9	976.13	975.03	975.23	976.48	980.76	983.52	981.82	979.44	980.9	983.35	985.99	985.71	986.76
06-01e7b55eaccd340faab4a688d59ce227-FixA	nan	nan	nan	nan	nan	nan	nan	nan	nan	nan	nan	nan	nan	nan	nan	nan	nan	nan	nan	nan	nan	nan	nan	nan	nan	nan	nan	nan	nan	nan	nan	nan	nan	nan	nan	nan	nan	nan	nan	nan	nan	nan	nan	nan	nan	nan	nan	nan	nan
06-01e7b55eaccd340faab4a688d59ce227-FixB	nan	nan	nan	nan	nan	nan	nan	nan	nan	nan	nan	nan	nan	nan	nan	nan	nan	nan	nan	nan	nan	nan	nan	nan	nan	nan	nan	nan	nan	nan	nan	nan	nan	nan	nan	nan	nan	nan	nan	nan	nan	nan	nan	nan	nan	nan	nan	nan	nan
06-01e7b55eaccd340faab4a688d59ce227-FixC	nan	nan	nan	nan	nan	nan	nan	nan	nan	nan	nan	nan	nan	nan	nan	nan	nan	nan	nan	nan	nan	nan	nan	nan	nan	nan	nan	nan	nan	nan	nan	nan	nan	nan	nan	nan	nan	nan	nan	nan	nan	nan	nan	nan	nan	nan	nan	nan	nan
06-01e7b55eaccd340faab4a688d59ce227-RegA	nan	nan	nan	nan	nan	nan	nan	nan	nan	nan	nan	nan	nan	nan	nan	nan	nan	nan	nan	nan	nan	nan	nan	nan	nan	nan	nan	nan	nan	nan	nan	nan	nan	nan	nan	nan	nan	nan	nan	nan	nan	nan	nan	nan	nan	nan	nan	nan	nan
06-01e7b55eaccd340faab4a688d59ce227-RegB	nan	nan	nan	nan	nan	nan	nan	nan	nan	nan	nan	nan	nan	nan	nan	nan	nan	nan	nan	nan	nan	nan	nan	nan	nan	nan	nan	nan	nan	nan	nan	nan	nan	nan	nan	nan	nan	nan	nan	nan	nan	nan	nan	nan	nan	nan	nan	nan	nan
06-01e7b55eaccd340faab4a688d59ce227-RegC	nan	nan	nan	nan	nan	nan	nan	nan	nan	nan	nan	nan	nan	nan	nan	nan	nan	nan	nan	nan	nan	nan	nan	nan	nan	nan	nan	nan	nan	nan	nan	nan	nan	nan	nan	nan	nan	nan	nan	nan	nan	nan	nan	nan	nan	nan	nan	nan	nan
06-b880a0b4b49867fe873d99e6161e83d1-FixA	nan	nan	nan	nan	nan	nan	nan	nan	nan	nan	nan	nan	nan	nan	nan	nan	nan	nan	nan	nan	nan	nan	nan	nan	nan	nan	nan	nan	nan	nan	nan	nan	nan	nan	nan	nan	nan	nan	nan	nan	nan	nan	nan	nan	nan	nan	nan	nan	nan
06-b880a0b4b49867fe873d99e6161e83d1-FixB	nan	nan	nan	nan	nan	nan	nan	nan	nan	nan	nan	nan	nan	nan	nan	nan	nan	nan	nan	nan	nan	nan	nan	nan	nan	nan	nan	nan	nan	nan	nan	nan	nan	nan	nan	nan	nan	nan	nan	nan	nan	nan	nan	nan	nan	nan	nan	nan	nan
06-b880a0b4b49867fe873d99e6161e83d1-FixC	nan	nan	nan	nan	nan	nan	nan	nan	nan	nan	nan	nan	nan	nan	nan	nan	nan	nan	nan	nan	nan	nan	nan	nan	nan	nan	nan	nan	nan	nan	nan	nan	nan	nan	nan	nan	nan	nan	nan	nan	nan	nan	nan	nan	nan	nan	nan	nan	nan
06-b880a0b4b49867fe873d99e6161e83d1-RegA	nan	nan	nan	nan	nan	nan	nan	nan	nan	nan	nan	nan	nan	nan	nan	nan	nan	nan	nan	nan	nan	nan	nan	nan	nan	nan	nan	nan	nan	nan	nan	nan	nan	nan	nan	nan	nan	nan	nan	nan	nan	nan	nan	nan	nan	nan	nan	nan	nan
06-b880a0b4b49867fe873d99e6161e83d1-RegB	nan	nan	nan	nan	nan	nan	nan	nan	nan	nan	nan	nan	nan	nan	nan	nan	nan	nan	nan	nan	nan	nan	nan	nan	nan	nan	nan	nan	nan	nan	nan	nan	nan	nan	nan	nan	nan	nan	nan	nan	nan	nan	nan	nan	nan	nan	nan	nan	nan
06-b880a0b4b49867fe873d99e6161e83d1-RegC	nan	nan	nan	nan	nan	nan	nan	nan	nan	nan	nan	nan	nan	nan	nan	nan	nan	nan	nan	nan	nan	nan	nan	nan	nan	nan	nan	nan	nan	nan	nan	nan	nan	nan	nan	nan	nan	nan	nan	nan	nan	nan	nan	nan	nan	nan	nan	nan	nan
06-ba3c26541a39ffdf18a5cb6bc1c02a76-FixA	nan	nan	nan	nan	nan	nan	nan	nan	nan	nan	nan	nan	nan	nan	nan	nan	nan	nan	nan	nan	nan	nan	nan	nan	nan	nan	nan	nan	nan	nan	nan	nan	nan	nan	nan	nan	nan	nan	nan	nan	nan	nan	nan	nan	nan	nan	nan	nan	nan
06-ba3c26541a39ffdf18a5cb6bc1c02a76-FixB	nan	nan	nan	nan	nan	nan	nan	nan	nan	nan	nan	nan	nan	nan	nan	nan	nan	nan	nan	nan	nan	nan	nan	nan	nan	nan	nan	nan	nan	nan	nan	nan	nan	nan	nan	nan	nan	nan	nan	nan	nan	nan	nan	nan	nan	nan	nan	nan	nan
06-ba3c26541a39ffdf18a5cb6bc1c02a76-FixC	nan	nan	nan	nan	nan	nan	nan	nan	nan	nan	nan	nan	nan	nan	nan	nan	nan	nan	nan	nan	nan	nan	nan	nan	nan	nan	nan	nan	nan	nan	nan	nan	nan	nan	nan	nan	nan	nan	nan	nan	nan	nan	nan	nan	nan	nan	nan	nan	nan
06-ba3c26541a39ffdf18a5cb6bc1c02a76-RegA	nan	nan	nan	nan	nan	nan	nan	nan	nan	nan	nan	nan	nan	nan	nan	nan	nan	nan	nan	nan	nan	nan	nan	nan	nan	nan	nan	nan	nan	nan	nan	nan	nan	nan	nan	nan	nan	nan	nan	nan	nan	nan	nan	nan	nan	nan	nan	nan	nan
06-ba3c26541a39ffdf18a5cb6bc1c02a76-RegB	nan	nan	nan	nan	nan	nan	nan	nan	nan	nan	nan	nan	nan	nan	nan	nan	nan	nan	nan	nan	nan	nan	nan	nan	nan	nan	nan	nan	nan	nan	nan	nan	nan	nan	nan	nan	nan	nan	nan	nan	nan	nan	nan	nan	nan	nan	nan	nan	nan
06-ba3c26541a39ffdf18a5cb6bc1c02a76-RegC	nan	nan	nan	nan	nan	nan	nan	nan	nan	nan	nan	nan	nan	nan	nan	nan	nan	nan	nan	nan	nan	nan	nan	nan	nan	nan	nan	nan	nan	nan	nan	nan	nan	nan	nan	nan	nan	nan	nan	nan	nan	nan	nan	nan	nan	nan	nan	nan	nan
06-24ef36defce471dfc7521f94d97adfb7-FixA	nan	nan	nan	nan	nan	nan	nan	nan	nan	nan	nan	nan	nan	nan	nan	nan	nan	nan	nan	nan	nan	nan	nan	nan	nan	nan	nan	nan	nan	nan	nan	nan	nan	nan	nan	nan	nan	nan	nan	nan	nan	nan	nan	nan	nan	nan	nan	nan	nan
06-24ef36defce471dfc7521f94d97adfb7-FixB	nan	nan	nan	nan	nan	nan	nan	nan	nan	nan	nan	nan	nan	nan	nan	nan	nan	nan	nan	nan	nan	nan	nan	nan	nan	nan	nan	nan	nan	nan	nan	nan	nan	nan	nan	nan	nan	nan	nan	nan	nan	nan	nan	nan	nan	nan	nan	nan	nan
06-24ef36defce471dfc7521f94d97adfb7-FixC	nan	nan	nan	nan	nan	nan	nan	nan	nan	nan	nan	nan	nan	nan	nan	nan	nan	nan	nan	nan	nan	nan	nan	nan	nan	nan	nan	nan	nan	nan	nan	nan	nan	nan	nan	nan	nan	nan	nan	nan	nan	nan	nan	nan	nan	nan	nan	nan	nan
06-24ef36defce471dfc7521f94d97adfb7-RegA	nan	nan	nan	nan	nan	nan	nan	nan	nan	nan	nan	nan	nan	nan	nan	nan	nan	nan	nan	nan	nan	nan	nan	nan	nan	nan	nan	nan	nan	nan	nan	nan	nan	nan	nan	nan	nan	nan	nan	nan	nan	nan	nan	nan	nan	nan	nan	nan	nan
06-24ef36defce471dfc7521f94d97adfb7-RegB	nan	nan	nan	nan	nan	nan	nan	nan	nan	nan	nan	nan	nan	nan	nan	nan	nan	nan	nan	nan	nan	nan	nan	nan	nan	nan	nan	nan	nan	nan	nan	nan	nan	nan	nan	nan	nan	nan	nan	nan	nan	nan	nan	nan	nan	nan	nan	nan	nan
06-24ef36defce471dfc7521f94d97adfb7-RegC	nan	nan	nan	nan	nan	nan	nan	nan	nan	nan	nan	nan	nan	nan	nan	nan	nan	nan	nan	nan	nan	nan	nan	nan	nan	nan	nan	nan	nan	nan	nan	nan	nan	nan	nan	nan	nan	nan	nan	nan	nan	nan	nan	nan	nan	nan	nan	nan	nan
06-53dd48af2af790afc27836a0a72c6f66-FixA	nan	nan	nan	nan	nan	nan	nan	nan	nan	nan	nan	nan	nan	nan	nan	nan	nan	nan	nan	nan	nan	nan	nan	nan	nan	nan	nan	nan	nan	nan	nan	nan	nan	nan	nan	nan	nan	nan	nan	nan	nan	nan	nan	nan	nan	nan	nan	nan	nan
06-53dd48af2af790afc27836a0a72c6f66-FixB	nan	nan	nan	nan	nan	nan	nan	nan	nan	nan	nan	nan	nan	nan	nan	nan	nan	nan	nan	nan	nan	nan	nan	nan	nan	nan	nan	nan	nan	nan	nan	nan	nan	nan	nan	nan	nan	nan	nan	nan	nan	nan	nan	nan	nan	nan	nan	nan	nan
06-53dd48af2af790afc27836a0a72c6f66-FixC	nan	nan	nan	nan	nan	nan	nan	nan	nan	nan	nan	nan	nan	nan	nan	nan	nan	nan	nan	nan	nan	nan	nan	nan	nan	nan	nan	nan	nan	nan	nan	nan	nan	nan	nan	nan	nan	nan	nan	nan	nan	nan	nan	nan	nan	nan	nan	nan	nan
06-53dd48af2af790afc27836a0a72c6f66-RegA	nan	nan	nan	nan	nan	nan	nan	nan	nan	nan	nan	nan	nan	nan	nan	nan	nan	nan	nan	nan	nan	nan	nan	nan	nan	nan	nan	nan	nan	nan	nan	nan	nan	nan	nan	nan	nan	nan	nan	nan	nan	nan	nan	nan	nan	nan	nan	nan	nan
06-53dd48af2af790afc27836a0a72c6f66-RegB	nan	nan	nan	nan	nan	nan	nan	nan	nan	nan	nan	nan	nan	nan	nan	nan	nan	nan	nan	nan	nan	nan	nan	nan	nan	nan	nan	nan	nan	nan	nan	nan	nan	nan	nan	nan	nan	nan	nan	nan	nan	nan	nan	nan	nan	nan	nan	nan	nan
06-53dd48af2af790afc27836a0a72c6f66-RegC	nan	nan	nan	nan	nan	nan	nan	nan	nan	nan	nan	nan	nan	nan	nan	nan	nan	nan	nan	nan	nan	nan	nan	nan	nan	nan	nan	nan	nan	nan	nan	nan	nan	nan	nan	nan	nan	nan	nan	nan	nan	nan	nan	nan	nan	nan	nan	nan	nan
06-a695c46ddbff6aec9dabdaf16e0c204f-FixA	nan	nan	nan	nan	nan	nan	nan	nan	nan	nan	nan	nan	nan	nan	nan	nan	nan	nan	nan	nan	nan	nan	nan	nan	nan	nan	nan	nan	nan	nan	nan	nan	nan	nan	nan	nan	nan	nan	nan	nan	nan	nan	nan	nan	nan	nan	nan	nan	nan
06-a695c46ddbff6aec9dabdaf16e0c204f-FixB	nan	nan	nan	nan	nan	nan	nan	nan	nan	nan	nan	nan	nan	nan	nan	nan	nan	nan	nan	nan	nan	nan	nan	nan	nan	nan	nan	nan	nan	nan	nan	nan	nan	nan	nan	nan	nan	nan	nan	nan	nan	nan	nan	nan	nan	nan	nan	nan	nan
06-a695c46ddbff6aec9dabdaf16e0c204f-FixC	nan	nan	nan	nan	nan	nan	nan	nan	nan	nan	nan	nan	nan	nan	nan	nan	nan	nan	nan	nan	nan	nan	nan	nan	nan	nan	nan	nan	nan	nan	nan	nan	nan	nan	nan	nan	nan	nan	nan	nan	nan	nan	nan	nan	nan	nan	nan	nan	nan
06-a695c46ddbff6aec9dabdaf16e0c204f-RegA	nan	nan	nan	nan	nan	nan	nan	nan	nan	nan	nan	nan	nan	nan	nan	nan	nan	nan	nan	nan	nan	nan	nan	nan	nan	nan	nan	nan	nan	nan	nan	nan	nan	nan	nan	nan	nan	nan	nan	nan	nan	nan	nan	nan	nan	nan	nan	nan	nan
06-a695c46ddbff6aec9dabdaf16e0c204f-RegB	nan	nan	nan	nan	nan	nan	nan	nan	nan	nan	nan	nan	nan	nan	nan	nan	nan	nan	nan	nan	nan	nan	nan	nan	nan	nan	nan	nan	nan	nan	nan	nan	nan	nan	nan	nan	nan	nan	nan	nan	nan	nan	nan	nan	nan	nan	nan	nan	nan
06-a695c46ddbff6aec9dabdaf16e0c204f-RegC	nan	nan	nan	nan	nan	nan	nan	nan	nan	nan	nan	nan	nan	nan	nan	nan	nan	nan	nan	nan	nan	nan	nan	nan	nan	nan	nan	nan	nan	nan	nan	nan	nan	nan	nan	nan	nan	nan	nan	nan	nan	nan	nan	nan	nan	nan	nan	nan	nan
06-95a424b417e625b3c49616005e52aa1c-FixA	1064.58	1067.65	1070.11	1070.6	1070.3	1070.39	1071.68	1073.55	1075.16	1076.27	1076.89	1077.56	1078.7	1079.94	1080.94	1082.13	1084.03	1086.5	1089.06	1090.58	1090.45	1090.83	1093.6	1096.73	1098.04	1098.7	1100.2	1101.93	1103.1	1104.25	1105.98	1107.79	1109.21	1110.82	1113.23	1116	1118.52	1120.51	1121.73	1121.96	1121.44	1122.38	1126.13	1128.67	1126.37	1122.68	1121.61	1122.51	1123.91
06-95a424b417e625b3c49616005e52aa1c-FixB	1054.38	1054.45	1056.53	1056.09	1054.75	1054.15	1055.46	1058.02	1060.79	1063.02	1064.27	1064.95	1065.72	1067.29	1070.05	1072.98	1075.1	1076.98	1079.37	1082.22	1085.08	1086.87	1086.9	1086.8	1088.39	1091.74	1096.3	1100.69	1103.58	1104.67	1104.14	1103.15	1102.93	1104.08	1106.62	1109.02	1110.23	1112.58	1118.09	1124.07	1127.61	1129.79	1132.08	1133.44	1132.8	1131.39	1130.8	1131.87	1134.79
06-95a424b417e625b3c49616005e52aa1c-FixC	1055.38	1053.69	1055.87	1058.12	1060.08	1061.37	1061.78	1061.66	1061.53	1061.93	1063.23	1064.98	1066.54	1067.05	1066.22	1066.31	1069.19	1072.71	1074.5	1075.13	1075.8	1077.02	1079.18	1082.92	1088.36	1093.18	1095.21	1095.14	1094.39	1094.17	1095.37	1097.51	1099.71	1100.56	1099.4	1098.94	1101.35	1103.4	1101.98	1100.08	1100.94	1102.78	1103.31	1103.27	1103.55	1102.68	1099.52	1096.86	1097.44
06-95a424b417e625b3c49616005e52aa1c-RegA	1079.59	1080.9	1080.73	1083.37	1086.92	1089.45	1090.03	1091.51	1096.25	1100.66	1101.25	1100.62	1101.78	1103.19	1103.1	1103.45	1106.11	1108.95	1109.76	1110.1	1111.67	1113.04	1112.79	1112.53	1113.94	1116.01	1117.45	1118.66	1120.32	1122.65	1125.55	1128.1	1129.57	1131.04	1133.53	1136.22	1138.18	1139.94	1142.02	1143.48	1143.6	1144.19	1146.88	1150.15	1152.29	1153.94	1155.94	1157.68	1158.54
06-95a424b417e625b3c49616005e52aa1c-RegB	1089.84	1092.81	1096.35	1097.76	1098.44	1099.75	1102.52	1105.16	1106.17	1106.53	1107.49	1108.81	1109.99	1110.86	1111.45	1112.11	1113.09	1113.87	1114.11	1115.09	1117.82	1120.67	1121.98	1122.55	1123.38	1123.69	1122.74	1121.69	1121.96	1124.32	1128.66	1132.19	1132.61	1132.34	1133.95	1135.6	1135.34	1134.93	1136.21	1137.57	1137.4	1137.56	1139.84	1142.2	1142.56	1142.46	1143.67	1145.19	1145.7
06-95a424b417e625b3c49616005e52aa1c-RegC	1067.48	1068.07	1071.39	1073.13	1074.4	1076.34	1079.56	1082.61	1083.99	1084.05	1083.71	1084.33	1086.86	1090	1092.45	1094.98	1098.31	1100.89	1101.23	1100.36	1099.62	1099.07	1098.78	1100.27	1104.51	1109.12	1111.71	1113.24	1115.3	1118.57	1123.22	1128.36	1132.78	1135.04	1134.69	1135.39	1140.13	1144.95	1145.85	1145.55	1147.32	1149.95	1151.63	1152.5	1153.12	1153.79	1154.77	1156.43	1158.96
06-e7297e82c055894c8094f0dc2d616655-FixA	1067.06	1066.26	1066.44	1067.51	1068.95	1070.24	1071.11	1072.19	1073.98	1075.54	1076.11	1077.33	1080.37	1082.08	1079.99	1078.6	1082.16	1087.11	1089.21	1089.4	1089.64	1090.88	1093.46	1096.43	1098.78	1100.42	1101.58	1102.78	1104.46	1106.37	1108.12	1109.49	1110.46	1111.52	1113.08	1114.67	1115.79	1116.77	1118.13	1120.26	1123.08	1124.71	1123.76	1122.57	1123.43	1124.61	1124.23	1123.84	1125.2
06-e7297e82c055894c8094f0dc2d616655-FixB	1054.71	1055.49	1055.87	1055.31	1054.44	1053.89	1054.32	1056.39	1060.11	1063.05	1063.23	1063.23	1065.83	1070.24	1074.71	1077.45	1077.45	1077.09	1078.88	1082.5	1086.68	1089.17	1088.58	1088.02	1090.46	1093.83	1095.83	1098.14	1102.33	1105.57	1105.08	1102.52	1100.62	1101.76	1106.88	1111.65	1112.42	1113.66	1119.65	1125.93	1127.84	1128.72	1132.25	1135.55	1135.29	1133.04	1131.28	1131.2	1133.24
06-e7297e82c055894c8094f0dc2d616655-FixC	1057.6	1054.02	1058.96	1061.7	1062.79	1062.83	1062.54	1063.35	1065.96	1067.67	1066.2	1064.48	1065.42	1066.7	1065.96	1066.04	1069.64	1073.62	1074.71	1074.8	1076.51	1080.05	1084.7	1088.43	1089.63	1089.99	1091.44	1093.81	1096.39	1098.53	1099.89	1101.27	1103.27	1104.61	1104.22	1103.85	1104.98	1105.22	1102.5	1099.87	1100.28	1101.29	1100.24	1099.12	1099.92	1100.21	1097.71	1095.5	1096.64
06-e7297e82c055894c8094f0dc2d616655-RegA	1079.23	1083.04	1086.32	1088.68	1090.26	1091.18	1091.83	1093.74	1097.64	1100.08	1098.29	1096.54	1099.1	1103.14	1105.05	1105.16	1104.89	1105.97	1109.31	1112.07	1111.88	1111.78	1114.74	1117.92	1118.25	1117.64	1118.46	1120.14	1121.66	1123.25	1125.29	1127.26	1128.66	1129.78	1131.07	1132.85	1135.34	1138.39	1141.62	1144.02	1145.03	1146.46	1149.96	1153.98	1156.52	1156.94	1155.47	1154.52	1156.2
06-e7297e82c055894c8094f0dc2d616655-RegB	1094.74	1093.82	1094.85	1095.72	1096.96	1099.13	1102.31	1104.73	1105	1105.01	1106.72	1108.84	1109.94	1111.22	1113.73	1115.32	1114.18	1112.87	1114.19	1117.44	1121.12	1124.13	1125.57	1124.93	1122.35	1120.1	1120.19	1121.37	1122.08	1122.88	1124.59	1127.01	1129.79	1132.84	1136.02	1138.56	1139.81	1140.01	1139.65	1139.22	1139.13	1139.41	1140.09	1141.46	1143.48	1144.47	1143.13	1141.33	1141.1
06-e7297e82c055894c8094f0dc2d616655-RegC	1072.19	1068.65	1074.15	1074.69	1073.55	1074.02	1078.01	1082	1082.6	1082.5	1084.71	1087.42	1088.42	1088.56	1089.44	1092.44	1097.89	1102.09	1101.75	1099.33	1098.01	1097.94	1098.72	1100.51	1103.36	1106.25	1108.45	1111.39	1116.3	1121.17	1124.05	1126.41	1129.95	1133.76	1136.67	1138.97	1141.18	1143.2	1144.8	1145.63	1145.76	1146.88	1150.28	1154.06	1156.09	1156.68	1156.84	1158.01	1161.08
06-e4397716ebc10028163f1e642a130ebd-FixA	1066.36	1066.79	1067.15	1068.59	1070.15	1071.77	1072.61	1072.36	1071.95	1072	1073.8	1074.91	1075.24	1077.08	1082.67	1087.67	1086.7	1083.78	1083.93	1086.72	1091.41	1094.29	1093.74	1092.44	1093.88	1096.38	1098.52	1100.39	1102.33	1104.08	1105.41	1107.02	1109.43	1111.56	1112.69	1113.43	1114.59	1116.72	1118.94	1121.68	1124.18	1123.71	1122.71	1123.46	1126.7	1121.41	1122.86	1122.35	1119.59
06-e4397716ebc10028163f1e642a130ebd-FixB	1052.86	1053.42	1051.02	1052.08	1054.04	1055.25	1052.44	1058.04	1062.04	1055.52	1058.55	1062.34	1064.91	1065.2	1065.83	1068.34	1074.07	1078.75	1081.08	1080.91	1080.38	1082.3	1088.89	1089.59	1085.79	1086.73	1089.97	1092.67	1095.29	1100.56	1097.89	1097.93	1096.54	1101.06	1101.8	1103.03	1109.05	1113.86	1110.55	1116.9	1129.95	1130.39	1127.27	1125.52	1129.31	1126.17	1137.21	1138.13	1135.07
06-e4397716ebc10028163f1e642a130ebd-FixC	1048.97	1055.65	1053.57	1053.6	1055.27	1058.95	1062.74	1059.85	1055.45	1056.93	1058.27	1059.38	1059.54	1060.7	1066.83	1071.5	1069.58	1067.47	1070.27	1075.03	1078.32	1078.96	1077.3	1081.45	1086.65	1089.13	1089.45	1091.15	1093.03	1094.99	1094.74	1093.41	1091.42	1093.93	1097.88	1101.11	1099.57	1099.68	1105.71	1107.55	1103.17	1101.73	1103.15	1105.42	1105.12	1096.82	1097.66	1101.14	1098.01
06-e4397716ebc10028163f1e642a130ebd-RegA	1077.28	1078.16	1081.06	1082.05	1082.92	1085.47	1090.24	1092.85	1089.91	1087.26	1092.36	1098.94	1099.12	1097.86	1099.95	1103.68	1105.2	1105.48	1104.93	1105.43	1107.66	1109.98	1111.17	1111.86	1113.71	1115.85	1117.18	1117.89	1120.73	1122.8	1123.86	1125.35	1128.47	1131.88	1134.1	1135.63	1137.18	1138.07	1138.75	1140.9	1145.77	1149.75	1149.56	1148.27	1148.09	1150.53	1154.48	1158.2	1160.16
06-e4397716ebc10028163f1e642a130ebd-RegB	1094.9	1097.37	1097.28	1099.52	1102.11	1103.11	1101.69	1100.86	1103.51	1106.67	1107.22	1107.28	1108.21	1109.58	1106.22	1105.96	1107.78	1110.29	1113.95	1114.95	1113.77	1113.15	1122.03	1121.84	1123.33	1123.23	1122.04	1119.88	1119.26	1116.46	1121.04	1125.75	1133.22	1130.79	1128.78	1127.36	1129.13	1131.81	1132.44	1133.07	1134.87	1137.52	1137.81	1137.36	1136.73	1137.58	1137.93	1139.5	1140.49
06-e4397716ebc10028163f1e642a130ebd-RegC	1059.86	1068.41	1065.21	1068.53	1074.02	1077.21	1075.6	1074.72	1078.61	1082.61	1084.4	1085.04	1085.18	1085.87	1094.32	1096.99	1096.1	1097.53	1097.42	1100.6	1102.55	1103.05	1091.02	1099.07	1103.29	1105.32	1110.09	1115.15	1120.11	1123.92	1123.19	1122.47	1121.3	1127.16	1131.73	1135.83	1136	1135.97	1139.37	1144.72	1148.71	1150.09	1149.82	1149.96	1150.61	1152.65	1155.57	1157.88	1157.44
06-b8c89064d7af988e8b7aa1d3fabda912-FixA	639.88	640.57	636.96	644.89	656.9	665.57	666.18	664.99	668.55	673.58	675.81	676.63	678.33	681.04	684.32	687.63	690.5	692.81	694.68	696.91	700.13	703.59	706.45	708.69	710.64	713.15	716.86	720.91	724.29	726.66	728.11	729.71	732.45	736.05	739.89	743.34	746.02	748.6	751.74	755.02	758	761.19	764.86	767.42	767.64	767.59	769.44	772.35	775.04
06-b8c89064d7af988e8b7aa1d3fabda912-FixB	625.44	626.67	620.12	627.41	639.88	648.92	648.87	646.04	647.35	650.22	651.06	651.79	654.49	656.53	655.4	654.04	655.65	659.1	662.5	665.32	667.55	669.82	672.69	675.81	678.83	682.36	686.75	690.33	691.74	692.78	695.56	700.31	706.46	712.27	716.23	719.05	721.91	725.86	731.24	736.08	738.65	740.73	744.35	749.15	754.07	757.59	758.66	758.44	758.47
06-b8c89064d7af988e8b7aa1d3fabda912-FixC	606.73	612.01	609.93	617.56	628.84	637.74	640.21	640.2	642.42	646.6	651.23	654.93	656.99	659.39	664.11	670.45	677	682.26	685.23	687.14	689.35	691.58	693.43	695.7	698.89	701.15	701	700.88	703.23	706.69	709.35	710.87	711.63	713.31	717.11	721.07	723.2	724.52	726.42	728.65	730.65	732.3	733.59	734.48	735.18	736.75	739.9	743.14	745.09
06-b8c89064d7af988e8b7aa1d3fabda912-RegA	679.79	682.29	685.82	687.72	688.92	690.4	692.7	694.74	695.78	698.05	702.78	704.33	698.18	691.14	690.42	693.64	696.85	699.59	702.23	704.83	707.36	709.66	711.76	714.49	718.35	721.56	723.05	726.83	736.03	745.24	748.77	748.33	747.15	747.15	749.36	752.58	755.47	758.36	761.65	764.29	765.41	766.4	768.73	772.05	775.56	778.52	780.37	781.3	781.86
06-b8c89064d7af988e8b7aa1d3fabda912-RegB	646.68	646.86	651.02	653.86	656.2	658.89	662.45	666.26	669.64	673.1	676.58	676.69	671.2	665.83	666.44	671.38	677.44	682.7	686.01	687.95	689.47	691.34	694.14	698.14	702.94	705.86	705.6	708.74	720.39	731.89	734.42	732.32	731.71	732.56	733.6	734.57	735.58	737.03	739.26	741.98	744.78	747.52	750.2	753.11	756.42	759.36	761.28	762.88	765.12
06-b8c89064d7af988e8b7aa1d3fabda912-RegC	672.02	670.9	675.33	678.94	681.58	683.12	683.66	684.2	685.79	688.66	692.04	691.98	685.99	680.77	682.38	685.24	683.53	682.05	685.98	691.28	693.37	694.51	697.7	702.09	705.93	707.94	708.26	712.48	724.42	735.47	737.34	735.54	736.98	740.45	743.35	745.66	748.12	752.14	758.46	764.57	767.86	768.71	768.51	769.68	773.75	777.66	778.54	778.8	781.06
06-550f3208318ac985ff6ca4a430354041-FixA	638.48	638.31	635.98	643.45	654.87	664.4	668.03	669.13	671.78	675.27	678.05	679.81	680.81	682.36	685.36	687.95	688.57	689.51	693.16	698.53	703.84	707.36	708.1	707.78	708.42	710.51	713.92	717.61	720.67	723.64	727.02	729.63	730.69	732.75	738.02	744.07	748.2	751.23	754.56	758.47	762.68	765.71	766.42	766.21	766.83	768.84	772.04	774.28	774.05
06-550f3208318ac985ff6ca4a430354041-FixB	625.81	624.01	619.94	627.24	638.9	647.89	649.47	648.12	648.96	650.63	650.9	650.72	651.44	652.94	654.77	656.41	657.56	658.69	660.42	663.13	666.9	670.77	673.94	677.12	680.99	684.73	687.46	689.74	692.36	695.62	699.47	702.84	705.05	708.07	713.59	719.9	724.97	729.19	733.26	736.82	739.6	742.96	747.85	751.99	753.28	753.51	754.83	756.89	758.89
06-550f3208318ac985ff6ca4a430354041-FixC	608.23	608.43	612.91	620.8	629.52	636.49	639.97	641.75	643.89	646.23	648.34	650.95	654.81	659.34	663.98	669.33	675.81	682.01	686.51	689.68	692.07	693.2	692.87	693.23	695.92	698.48	698.81	700.32	705.93	711.2	711.79	711.38	714.05	717.74	719.69	720.59	721.75	723.43	725.55	727.61	729.31	731.67	735.43	739.12	741.25	742.48	743.71	744.67	745.17
06-550f3208318ac985ff6ca4a430354041-RegA	683.57	679.88	681.17	683.67	687.07	691.05	695.08	697.75	698.27	699.32	702.84	704.35	699.88	694.13	692.5	694.53	698.25	701.49	702.77	703.65	706.11	710.66	716.81	721.54	722.31	721.13	721.2	726	737.02	747.38	750.51	749.17	747.84	748.61	752.03	755.08	755.2	755.1	757.71	761.38	764.21	767.71	773.13	777.15	777	776.57	779.87	784.43	787.01
06-550f3208318ac985ff6ca4a430354041-RegB	651.65	647.86	654.51	656.68	656.89	657.63	660.66	664.71	668.16	671.12	673.4	672.06	665.7	661.97	667.52	676.04	680.3	682.45	685.97	690.22	693.68	695.23	694.92	697.21	705.02	710.83	708.48	707.7	717.76	730.08	734.56	733.02	730.15	730.26	735.51	739.76	737.59	734.72	737.36	742.54	746.16	748.66	751.45	755.36	760.48	764.53	765.68	766.18	768.48
06-550f3208318ac985ff6ca4a430354041-RegC	670.84	672.54	674.21	677.54	681.28	684.19	685.47	686.09	687.34	690.18	694.22	694.15	686.4	679.42	681.3	686.72	688.94	688.99	689.44	691.25	694.65	698.5	701.65	704.14	705.95	705.73	703.7	707.8	723.39	738.02	739.65	735.58	735.44	738.66	742.67	747.17	752.19	756.92	760.45	762.47	763.29	765.18	769.75	774.04	775.24	775.67	777.94	780.79	782.69
06-6a2f94c163a8cfd48a48a65fbe585adf-FixA	635.64	640.25	651.35	641.12	622.81	659.99	655.75	663.72	665.42	664.81	667.69	673	678.22	681.84	683.47	685.48	689.88	694.52	696.92	697.21	696.57	697.5	701.8	707.77	713.1	716.39	717.17	717.34	718.79	722.54	726.83	731.71	737.02	740.45	740.47	740.06	742.37	745.85	748.5	750.39	752.33	755.21	759.91	762.99	767.56	770.99	771.34	771.63	774.56
06-6a2f94c163a8cfd48a48a65fbe585adf-FixB	621.1	625.04	639.07	627.9	607.16	642.76	639.46	647.22	648.63	647.7	650.91	654.65	655.56	656.32	655.95	656	653.55	652.17	657.07	661.46	665.46	669.24	673.21	676.82	679.97	681.51	683.19	686.16	691.03	696.74	700.15	703.78	707.25	709.82	712.85	716.33	720.91	725.32	728.47	732.57	739.84	746.89	750.17	749.28	751.29	755.56	761.19	761.13	760.85
06-6a2f94c163a8cfd48a48a65fbe585adf-FixC	604.42	607.29	613.28	606.12	594.46	637.19	634.47	641.23	645.41	647.44	649.97	652.93	656.33	658.67	665.96	670.98	674.61	682.74	681.57	682.66	684.33	687.19	691.94	695.5	695.92	696.15	701.05	704.79	702	699.54	702.59	706.91	709.02	709.76	711.25	713.69	717.65	721.97	725.29	728.21	731.84	735.05	736.51	734.82	734.75	734.82	733.29	736.72	741.89
06-6a2f94c163a8cfd48a48a65fbe585adf-RegA	672.65	680.42	682.15	684.3	686.27	687.38	687.62	689.48	694.49	697.74	696.06	699.57	716.76	686.53	695.96	697.8	697.97	699.06	702.23	705.86	707.95	708.81	708.27	708.55	711.62	717.31	723.46	722.62	758.36	741.9	738.36	743.26	748.88	751.24	752.45	753.02	756.85	760.9	761.84	762.37	765.29	767.64	766.73	766.23	769.71	774.02	775.72	777.06	780.76
06-6a2f94c163a8cfd48a48a65fbe585adf-RegB	642.3	652.6	647.98	649.13	652.79	655.56	655.15	664.4	674.7	673.94	673.97	681.03	698.68	663.99	664.17	665.94	670.87	678.68	679.47	680.9	683.49	688.31	695.01	697.92	694.48	694.36	704.71	710.11	744.48	723.84	722.62	729.43	736.17	738.35	735.38	733.56	738.03	742.88	741.32	741.4	742.91	745.69	749.32	751.79	752.49	754.6	757.39	763.03	766.42
06-6a2f94c163a8cfd48a48a65fbe585adf-RegC	667.04	673.62	674.23	673.96	674.27	676.53	681.41	681.52	679.9	681.16	680.89	688.13	709.02	678.75	682.9	677.81	680.53	685.16	687.77	687.7	689.22	691.86	694.11	695.87	698.81	705	716.12	717.26	747.49	726.63	726.79	737.48	741.11	739.25	742.67	746.29	749.14	750.81	751.29	753.21	759.34	766.6	770.04	772.29	774.82	778.29	779.47	779.9	779.18
06-c08f4cd4bdc8a2bcdfeb3a93c5f597d7-FixA	923.34	928.74	929.19	931.56	934.7	937.48	939.32	941.89	946.45	950.48	951.63	952.22	954.77	958.06	960.61	963.46	967.67	971.65	973.77	974.86	976.02	976.85	976.84	976.59	976.83	978	980	981.04	979.84	979	980.89	983.04	982.92	982.34	983.7	987.12	991.83	995.58	996.6	996.55	997.44	999.25	1001.5	1003.61	1005.2	1006.46	1007.73	1009.25	1011.15
06-c08f4cd4bdc8a2bcdfeb3a93c5f597d7-FixB	994.08	996.41	999.05	1003.41	1008.14	1011.9	1013.74	1014.42	1015.01	1016.23	1018.49	1021.17	1023.63	1026.15	1028.92	1030.9	1031.35	1032.03	1034.45	1036.7	1036.79	1036.01	1035.91	1035.95	1035.52	1035.73	1037.46	1038.95	1038.67	1038.58	1040.66	1043.37	1044.8	1045.36	1045.75	1045.78	1045.35	1045.71	1047.84	1050.32	1051.63	1052.5	1053.9	1055.69	1057.5	1059.25	1060.71	1060.81	1058.87
06-c08f4cd4bdc8a2bcdfeb3a93c5f597d7-FixC	902.03	908.99	908.7	910.86	914.36	918.06	921.11	923.68	926.11	928.29	930.23	932.76	936.5	940.39	943.63	948.06	955.04	961.1	963.11	963.97	966.99	971.11	974.52	976.74	977.72	977.48	976.24	974.9	974.17	973.49	972.26	971.05	970.67	971.44	973.25	974.49	973.96	973.45	974.77	976.73	977.88	978.75	980.15	982.19	984.67	986.77	987.99	989.52	992.42
06-c08f4cd4bdc8a2bcdfeb3a93c5f597d7-RegA	976.61	977.95	978.31	979.1	980.04	980.84	981.43	982.43	984.42	986.95	989.36	991.17	992.22	993.43	995.63	998.12	1000.31	1003.41	1008.34	1012.93	1015.12	1016.54	1019.17	1022.62	1026.17	1029.97	1034.13	1037.6	1039.65	1042.05	1046.17	1049.31	1049.16	1049.07	1052.31	1056.33	1058.25	1059.63	1062.25	1064.25	1063.89	1063.64	1065.99	1069.45	1072.11	1074.35	1076.91	1079.69	1082.34
06-c08f4cd4bdc8a2bcdfeb3a93c5f597d7-RegB	968.12	965.4	965.96	965.6	964.8	964.02	963.95	966.25	971.78	977.31	979.83	981.41	984.37	986.97	987.21	986.13	985.4	986.3	989.39	992.89	995.1	996.88	999.42	1002.65	1006.09	1008.87	1010.55	1012.87	1017.31	1022.25	1025.8	1028.15	1029.91	1031.27	1032.52	1034.86	1038.69	1040.48	1037.54	1034.58	1036.31	1040.03	1042.37	1044.69	1048.65	1052.39	1054.1	1055.7	1059.15
06-c08f4cd4bdc8a2bcdfeb3a93c5f597d7-RegC	930.1	933.18	938.12	939.98	940.78	942.53	946.45	950.59	953.02	954.97	957.75	959.61	959.21	959.75	964.03	968.71	970.48	972.58	978.47	986.02	992.39	997.59	1002.33	1007.31	1012.79	1017.21	1019.64	1023.13	1030.18	1036.77	1038.93	1039.4	1041.51	1044.44	1046.74	1048.7	1051.17	1055.38	1061.71	1066.55	1067.01	1067	1070.51	1075.09	1077.78	1080.03	1083.58	1086.93	1088.61
06-152f1b1f1d279adea6cba79e8c93f417-FixA	921.29	926.56	931.88	934.98	936.62	937.55	938.45	939.65	941.43	944.38	948.71	952.89	955.67	958.57	963.05	967.53	970.24	971.62	972.51	973.17	973.83	975.05	977.18	979.22	980.25	980.89	981.75	981.74	980.14	979.31	981.32	984.21	985.73	986.75	988.49	990.62	992.44	993.56	993.93	994.66	996.74	999.49	1002.14	1005.06	1008.55	1011.45	1012.81	1013.94	1016.06
06-152f1b1f1d279adea6cba79e8c93f417-FixB	994.31	997.86	1001.42	1004.27	1006.88	1009.75	1013.03	1015.64	1016.65	1016.91	1017.66	1019.67	1023.17	1026.69	1028.81	1030.13	1031.72	1034.41	1038.25	1040.32	1038.36	1035.53	1035.23	1036.39	1037.23	1037.58	1037.82	1039.14	1041.98	1043.3	1040.69	1038.12	1039.56	1042.8	1044.88	1046.18	1047.49	1048.22	1047.98	1048.63	1051.64	1054.53	1054.87	1054.49	1055.64	1058.1	1060.83	1061.96	1060.27
06-152f1b1f1d279adea6cba79e8c93f417-FixC	904.07	908.49	910.45	911.87	913.38	915.63	918.79	921.21	921.9	924.4	931.49	938.23	939.93	940.65	944.89	950.24	953.67	956.53	960.58	964.85	968.13	970.92	973.86	976.56	978.43	979.23	978.73	976.61	973.04	970.35	970.39	971.15	970.54	970.16	971.62	972.99	972.39	971.9	973.68	976.38	978.35	980.32	983.1	985.49	986.45	987.65	990.66	993.91	995.73
06-152f1b1f1d279adea6cba79e8c93f417-RegA	975.32	975.17	976.13	976.19	976.31	977.49	980.35	984.09	987.47	988.91	987.79	987.57	991.39	997.05	1001.44	1003.3	1002.64	1002.66	1006.28	1012	1017.4	1020.73	1021.4	1022.6	1027.12	1032.28	1035.14	1037.23	1040.55	1044.58	1048.18	1050.34	1050.79	1052	1055.87	1059.45	1059.75	1058.52	1058.31	1059.9	1063.28	1066.96	1069.45	1070.71	1071.22	1072.09	1074.23	1077.03	1079.77
06-152f1b1f1d279adea6cba79e8c93f417-RegB	969.95	966.33	970.68	969.65	966.18	963.22	963.19	966.31	971.91	977.66	981.4	983.05	983.26	983.55	984.84	984.65	981.47	980.92	987.65	995.36	997.54	997.88	1000.97	1005.03	1007.44	1008.75	1010.12	1012.1	1015.13	1019.87	1026.26	1030.87	1031.09	1030.73	1033.56	1036.72	1036.74	1034.34	1031.56	1031.59	1036.26	1040.78	1040.99	1041.85	1048.25	1055.55	1058.56	1059.28	1060.9
06-152f1b1f1d279adea6cba79e8c93f417-RegC	933.45	932.48	933.63	937.1	941.55	945.63	948.4	950.47	952.65	954.9	957.01	958.84	960.33	961.6	963.08	966.28	972.12	978.36	982.71	985.89	989.34	994.2	1001.01	1008.29	1014.32	1018.42	1020.9	1024.88	1032.36	1038.11	1037.5	1035.54	1037.85	1042.63	1046.94	1050.6	1053.98	1056.82	1059.04	1061.82	1065.99	1069.65	1071.23	1073.21	1077.93	1083.15	1086.27	1087.93	1089.4
06-389c492fc98f16a8c3157161fc96f23e-FixA	921.64	922.55	928.36	929.85	932.03	935.24	939.46	942.67	943.28	943.23	944.71	946.9	948.53	951.96	954.6	956.93	959.66	963.97	970.63	971.18	971.67	971.96	972.14	972.67	973.71	974.21	973.69	974.97	980.08	984.06	982.5	979.76	980.68	982.55	985.27	985.52	984.77	985.69	990.08	995.19	998.03	999.25	1000.27	1000.93	1001.55	1003.39	1005.26	1007.11	1007.89
06-389c492fc98f16a8c3157161fc96f23e-FixB	987.21	993.68	1004.99	1005.94	1006.76	1008.27	1011.3	1012.32	1015.04	1019.04	1021.55	1022.39	1021.94	1024.1	1027.43	1030.81	1035.46	1038.77	1039.2	1034.2	1035.4	1038.36	1038.1	1035.05	1032.79	1035.06	1035.9	1035.88	1036.11	1037.68	1041.01	1044.72	1045.67	1045.73	1045.16	1045.74	1046.78	1047.58	1047.6	1050.12	1051.47	1053.37	1055.74	1058.25	1059.21	1059.22	1053.4	1050.55	1052.85
06-389c492fc98f16a8c3157161fc96f23e-FixC	900.7	899.36	912.86	915.13	915.97	915.84	915.45	918.23	922.89	927.17	927.15	926.9	930.45	937.51	941.74	946.76	951.13	957.01	965.74	968.05	969.17	969.75	970.85	972.2	975.61	972.05	970.81	971.27	972.56	972.94	971.16	971.21	971.84	971.06	969.38	968.34	971	973.56	972.01	972.68	974.83	977.31	979.38	980.99	983.58	986.63	986.42	985.63	985.21
06-389c492fc98f16a8c3157161fc96f23e-RegA	973.73	974.39	974.97	975.99	976.78	976.68	975.1	976.9	978.07	980.63	985.85	990.81	992.48	992.15	992.1	994.28	999.16	1002.63	1004.28	1003.87	1006.19	1011.62	1018.23	1023.78	1025.61	1026.55	1029.73	1034.07	1038.9	1042.37	1044.56	1044.35	1048.84	1052.54	1050.22	1047.41	1050	1054.95	1057.34	1058.55	1060.33	1063.8	1065.86	1067.74	1071.47	1075.26	1077.46	1078.78	1080
06-389c492fc98f16a8c3157161fc96f23e-RegB	963.09	966.09	960.1	960.37	963.54	966.19	965.18	962.89	954.91	976.44	975.38	977.41	979.5	981.86	982.13	985.24	990.82	993.64	990.57	985.83	987.9	992.57	995.32	997.01	999.85	1004.43	1010.35	1014.74	1016.25	1015.23	1013.99	1023.45	1025.99	1029.55	1031.31	1031.62	1033.59	1040.35	1022.12	1033.06	1034.67	1036.53	1044.09	1050.71	1050.48	1049.54	1054.92	1058.84	1059.69
06-389c492fc98f16a8c3157161fc96f23e-RegC	930.68	934.19	935.94	938.44	941	943.03	944.15	950.65	958.73	952	951.39	951.96	955.18	957.66	963.04	966.32	969.71	973.86	979.73	984.8	990.78	996.83	1000.11	1001.44	1003.25	1008.04	1016.76	1022.6	1021.66	1022.64	1034.4	1037.65	1040.48	1040	1041.93	1044.85	1047.54	1049.32	1065.72	1064.07	1065.38	1069.77	1072.74	1073.92	1074.55	1075.14	1076.51	1080.04	1085.13
06-f727bebe537981a229de154b2bbaaf95-FixA	965.09	969.75	967.54	968.61	969.98	968.64	963.18	958.4	958.99	963.01	967.11	969.03	968.18	969.47	977.26	988.02	997.25	1004.42	1010	1014.43	1018.04	1020.69	1022.43	1024.63	1028.26	1031.61	1033.07	1034.24	1036.8	1039.79	1041.83	1042.7	1042.84	1044.05	1047.7	1051.84	1054.36	1055.9	1057.57	1059.77	1062.6	1065.47	1067.86	1069.91	1071.89	1073.95	1076.16	1078.27	1080.03
06-f727bebe537981a229de154b2bbaaf95-FixB	966.57	968.01	966.76	968.09	969.78	969.57	966.39	963.81	965.24	968.91	972.26	974.78	977.08	982.27	992.61	1004.52	1013.98	1021.25	1027.36	1032.37	1036.12	1038.51	1039.92	1042.37	1047.59	1054.27	1060.45	1064.39	1065.45	1067.06	1072.08	1076.95	1078.19	1079.11	1083.06	1086.89	1087.36	1087.24	1089.72	1093.32	1096.11	1098.61	1101.59	1104.13	1105.41	1106.67	1108.84	1109.66	1107.4
06-f727bebe537981a229de154b2bbaaf95-FixC	973.95	974.82	971.74	973.73	976.49	975.72	969.08	962.02	960.17	961.92	964.18	964.97	963.84	965.22	972.88	983.21	991.75	998.05	1002.69	1006.16	1008.95	1011.57	1014.28	1016.45	1017.55	1018.57	1020.51	1022.88	1024.94	1026.21	1026.52	1026.35	1026.27	1026.46	1027.02	1028.16	1030.18	1033.68	1038.69	1042.59	1043.26	1043.17	1045	1047.92	1050.54	1052.83	1055.03	1057.09	1059.03
06-f727bebe537981a229de154b2bbaaf95-RegA	980.31	982.41	987.95	990.92	992.53	994.03	996.34	999.2	1002.17	1005.35	1008.84	1012.09	1014.6	1016.76	1019.02	1021.29	1023.4	1025.34	1027.16	1029.23	1031.7	1033.8	1034.86	1035.63	1037	1039.09	1041.83	1045.08	1048.49	1050.81	1051.2	1051.1	1052.04	1053.75	1055.59	1057.51	1059.52	1061.3	1062.71	1064.68	1067.85	1070.7	1071.9	1072.95	1075.39	1078.01	1079.57	1081.39	1084.7
06-f727bebe537981a229de154b2bbaaf95-RegB	942.14	980.59	983.67	987.66	991.97	995.98	999.17	1001.42	1002.99	1005.34	1009.69	1015.06	1020.01	1023.43	1024.88	1026.39	1029.71	1033.08	1034.65	1035.73	1037.95	1041.18	1044.76	1047.74	1049.6	1051.75	1055.45	1059.43	1062.25	1064.27	1066.08	1067.16	1067.35	1068.66	1072.82	1077.92	1081.69	1083.97	1085.15	1085.7	1086.15	1086.94	1088.46	1090.98	1094.33	1096.83	1097.09	1096.36	1096.27
06-f727bebe537981a229de154b2bbaaf95-RegC	1057.56	988.45	988.92	990.61	992.81	994.82	996.23	997.71	999.88	1002.07	1003.46	1003.85	1003.61	1004.73	1008.67	1013.21	1015.91	1017.35	1018.75	1021.05	1024.67	1028.07	1029.79	1030.46	1031.08	1032.08	1033.67	1035.76	1038.08	1039.88	1040.48	1040.22	1039.79	1040.38	1042.79	1045.8	1048.05	1049.48	1050.3	1050.34	1049.54	1048.71	1048.78	1050.23	1053.33	1057.92	1063.67	1070.17	1076.84
06-6f7048484ee56d3d12159487e89a90b2-FixA	966.93	969.67	964.64	966.34	969.86	970.28	964.71	958.42	957.02	959.4	962.97	965.84	967.48	972.02	982.69	994.49	1002.12	1007.18	1012.14	1016.03	1017.7	1018.83	1021.14	1023.7	1025.5	1028.04	1032.63	1037.28	1039.91	1041.37	1042.8	1043.42	1042.89	1044.56	1050.64	1055.15	1053	1050.96	1055.9	1063.17	1066.92	1067.94	1068.41	1069.64	1072.24	1075.13	1077.18	1078.76	1080.37
06-6f7048484ee56d3d12159487e89a90b2-FixB	968.21	966.75	965.66	967.15	969	969	966.04	963.43	964.61	969.21	975.4	979.48	979.39	981.69	992.31	1006.08	1016.69	1024.33	1030.41	1034.51	1036.41	1038.34	1042.37	1047.54	1052.55	1057.77	1063.36	1066.81	1066.57	1067.55	1073.9	1080.03	1080.41	1079.43	1082.05	1085.52	1086.62	1087.67	1091.39	1096.33	1100.34	1102.51	1102.78	1103.12	1105.11	1106.65	1105.79	1104.82	1106.32
06-6f7048484ee56d3d12159487e89a90b2-FixC	978.09	977.08	974.65	973.44	971.98	968.82	963.62	960.52	962.73	965.24	963.3	961.37	964.48	970.9	977.74	984.3	990.66	997.72	1005.82	1012.14	1014.09	1013.25	1012.07	1012.15	1014.47	1018.34	1022.52	1025.36	1025.76	1025.5	1026.26	1026.61	1025.34	1025.1	1028.14	1031.18	1031.15	1031.39	1035.27	1039.71	1041.45	1042.89	1046.67	1050.79	1052.89	1053.8	1055.08	1058.11	1063.26
06-6f7048484ee56d3d12159487e89a90b2-RegA	983.09	984.28	983.83	987.26	992.38	997.03	999.67	1001.19	1002.95	1005.7	1009.6	1013.35	1015.85	1018.31	1021.85	1024.7	1025.16	1024.81	1025.52	1027.32	1029.68	1031.71	1032.92	1034.77	1038.43	1041.96	1043.45	1044.21	1045.83	1047.74	1049.25	1051.14	1054.09	1056.7	1057.62	1057.81	1058.56	1060.25	1062.82	1065.18	1066.55	1068.24	1071.49	1075.13	1077.73	1079.15	1079.91	1081.78	1085.83
06-6f7048484ee56d3d12159487e89a90b2-RegB	941.31	980.07	984.82	990.69	996.23	999.97	1001.12	1001.65	1003.55	1006.21	1008.9	1013.1	1019.77	1025.63	1027.61	1027.65	1028.3	1029.46	1030.91	1034.4	1040.91	1046.34	1047.15	1047.02	1049.98	1054.12	1056.93	1059.43	1062.88	1066.05	1067.47	1067.29	1066.58	1068.52	1075.28	1082.96	1087.19	1088.06	1086.88	1085.62	1085.95	1087.9	1090.82	1093.01	1093.4	1094.29	1097.56	1099.98	1098.71
06-6f7048484ee56d3d12159487e89a90b2-RegC	1058.02	989.77	992.8	994	994.16	994.07	994.49	995.95	998.66	1001.59	1003.61	1004.27	1003.8	1004.37	1007.79	1012.47	1016.34	1018.87	1020.24	1021.93	1025.17	1028.94	1031.79	1032.88	1032.17	1032.36	1035.69	1039.96	1042.45	1042.95	1042.04	1040.95	1040.85	1042.1	1044.68	1047.83	1050.66	1052.32	1052.17	1050.38	1047.64	1045.95	1047.02	1050.36	1054.87	1059.46	1063.37	1067.08	1071.23
06-e772fcac1fb25d0dda917c0497010bf7-FixA	970.48	963.08	970.32	967.55	962.66	963.58	931.07	949.38	957.42	958.28	957.84	960.3	966.75	968.15	991.69	989.41	992.83	1001.01	1010.56	1010.03	1012.56	1016.29	1020.02	1023.07	1025.44	1027.05	1028.79	1030.78	1031.29	1032.84	1035.07	1039.28	1045.38	1048.49	1044.46	1041.51	1047.14	1053.34	1054.54	1052.86	1053.78	1057.68	1062.62	1067.15	1070.07	1072.91	1076.47	1076.67	1077.2
[truncated: 3,102 more rows]
[truncated: 719 more columns]
